# Supplementary material for: Elucidating HER2-directed chimeric antigen receptor (CAR) activation mechanism using homology modeling and all-atom molecular dynamics simulation
Source: Comput Struct Biotechnol J. 2026 Jan 2;31:276–88. doi: 10.1016/j.csbj.2025.12.017 (PMC12813887; doi:10.1016/j.csbj.2025.12.017)
Supplement: Supplementary file 2 — Supplementary material [file mmc2.zip › MD_mem.cfg]

annealing = false
backend = {
}
bigger_rclone = false
checkpt = {
   first = 0.0
   interval = 240.06
   name = "$JOBNAME.cpt"
   write_last_step = true
}
coulomb_method = [pme 1e-09 ]
cpu = 20
cutoff_radius = 10.0
elapsed_time = 0.0
energy_group = false
eneseq = {
   first = 0.0
   interval = 100.0
   name = "$JOBNAME$[_replica$REPLICA$].ene"
}
ensemble = {
   barostat = {
      tau = 8.0
   }
   class = NPT
   method = MTK
   thermostat = {
      tau = 1.0
   }
}
glue = solute
maeff_output = {
   first = 0.0
   interval = 120.0
   name = "$JOBNAME$[_replica$REPLICA$]-out.cms"
   trjidx = "$JOBNAME$[_replica$REPLICA$]-out.idx"
}
meta = false
pressure = 1.01325
randomize_velocity = {
   first = 0.0
   interval = inf
   seed = 2007
   temperature = "@*.temperature"
}
simbox = {
   first = 0.0
   interval = 1.2
   name = "$JOBNAME$[_replica$REPLICA$]_simbox.dat"
}
surface_tension = 4000.0
taper = false
temperature = [
   [310.0 0 ]
]
time = 10000.0
timestep = [0.002 0.002 0.006 ]
trajectory = {
   center = []
   first = 0.0
   frames_per_file = 25
   interval = 500.0
   name = "$JOBNAME$[_replica$REPLICA$]_trj"
   periodicfix = true
   write_velocity = false
}
