# Supplementary material for: Elucidating HER2-directed chimeric antigen receptor (CAR) activation mechanism using homology modeling and all-atom molecular dynamics simulation
Source: Comput Struct Biotechnol J. 2026 Jan 2;31:276–88. doi: 10.1016/j.csbj.2025.12.017 (PMC12813887; doi:10.1016/j.csbj.2025.12.017)
Supplement: Supplementary file 3 — Supplementary material [file mmc3.zip]

Archive with 36 entries (36 files):
- Apo_clust08_aligned.mae
- Apo_clust09_aligned.mae
- Apo_clust10_aligned.mae
- Apo_clust11_aligned.mae
- Apo_clust12_aligned.mae
- desmond_setup_1_HER2_CAR_T_apo.mae
- desmond_setup_1_HER2_CAR_T_Holo.mae
- Holo_Clust01.mae
- Holo_Clust02.mae
- Holo_Clust03.mae
- Holo_Clust04.mae
- Holo_Clust05.mae
- Holo_Clust06.mae
- Holo_Clust07.mae
- Holo_Clust08.mae
- Holo_Clust09.mae
- Holo_Clust10.mae
- Holo_Clust11.mae
- Holo_Clust12.mae
- Holo_Clust13.mae
- Holo_Clust14.mae
- Holo_Clust15.mae
- Holo_Clust16.mae
- Holo_Clust17.mae
- Holo_Clust18.mae
- Holo_Clust19.mae
- Holo_Clust20.mae
- Holo_Clust21.mae
- Holo_Clust22.mae
- Apo_clust01_aligned.mae
- Apo_clust02_aligned.mae
- Apo_clust03_aligned.mae
- Apo_clust04_aligned.mae
- Apo_clust05_aligned.mae
- Apo_clust06_aligned.mae
- Apo_clust07_aligned.mae
