# Supplementary material for: Elucidating HER2-directed chimeric antigen receptor (CAR) activation mechanism using homology modeling and all-atom molecular dynamics simulation
Source: Comput Struct Biotechnol J. 2026 Jan 2;31:276–88. doi: 10.1016/j.csbj.2025.12.017 (PMC12813887; doi:10.1016/j.csbj.2025.12.017)
Supplement: Supplementary file 3 — Supplementary material [file mmc3.zip › Apo_clust08_aligned.mae]

{ 
 s_m_m2io_version
 :::
 2.0.0 
} 

f_m_ct { 
 s_m_title
 s_m_entry_id
 s_m_entry_name
 s_m_Source_Path
 s_m_Source_File
 i_m_Source_File_Index
 i_m_ct_format
 :::
 Apo_Clust08 
  5 
  Apo_Clust8.1 
  /storageA/lucas/CAR-T/MD_data/HER2-car-t_apo 
  Apo_Clust8.mae 
  1
  2
 m_atom[7451] { 
  # First column is atom index #
  i_m_mmod_type
  r_m_x_coord
  r_m_y_coord
  r_m_z_coord
  i_m_residue_number
  s_m_mmod_res
  s_m_chain_name
  i_m_color
  r_m_charge1
  r_m_charge2
  s_m_pdb_residue_name
  s_m_pdb_atom_name
  i_m_atomic_number
  i_m_formal_charge
  s_m_color_rgb
  i_m_secondary_structure
  i_m_ribbon_style
  i_m_ribbon_color
  s_m_label_format
  i_m_label_color
  s_m_label_user_text
  s_m_ribbon_color_rgb
  r_ffio_x_vel
  r_ffio_y_vel
  r_ffio_z_vel
  r_m_pdb_occupancy
  r_m_pdb_tfactor
  i_ffio_grp_energy
  i_i_constraint
  i_i_internal_atom_index
  i_m_Hcount
  i_m_original_index
  i_pa_atomindex
  i_pdb_PDB_serial
  r_pa_state_gap
  s_pa_state
  :::
  1 32 27.319703 20.065561 -32.976747 1 M C 38 -0.30000 -0.30000 "MET " " N  " 7 1 2E2EFF  0 1 7 ""  1 ""  <> 0 0 0 1 11.43 0 0 1 3 1 1 1 <> <>
  2 3 27.313252 20.685998 -34.275074 1 M C 24 0.25000 0.25000 "MET " " CA " 6 0 808080  0 1 -1105 ""  1 ""  FF1E00  0 0 0 1 11.43 0 0 2 1 2 2 2 <> <>
  3 2 27.178862 19.624569 -35.386446 1 M C 24 0.50000 0.50000 "MET " " C  " 6 0 808080  0 1 7 ""  1 ""  <> 0 0 0 1 11.43 0 0 3 0 3 3 3 <> <>
  4 15 27.467959 18.482187 -35.125410 1 M C 70 -0.50000 -0.50000 "MET " " O  " 8 0 FF2E2E  0 1 7 ""  1 ""  <> 0 0 0 1 11.43 0 0 4 0 4 4 4 <> <>
  5 3 28.508125 21.638529 -34.435523 1 M C 24 -0.12000 -0.12000 "MET " " CB " 6 0 808080  0 1 7 ""  1 ""  <> 0 0 0 1 11.43 0 0 5 2 5 5 5 <> <>
  6 3 29.921104 21.052911 -34.111157 1 M C 24 0.04750 0.04750 "MET " " CG " 6 0 808080  0 1 7 ""  1 ""  <> 0 0 0 1 11.43 0 0 6 2 6 6 6 <> <>
  7 49 30.483880 20.141524 -35.589210 1 M C 143 -0.33500 -0.33500 "MET " " SD " 16 0 FFFF6B  0 1 7 ""  1 ""  <> 0 0 0 1 11.43 0 0 7 0 7 7 7 <> <>
  8 3 32.226587 19.866328 -35.117875 1 M C 24 -0.01250 -0.01250 "MET " " CE " 6 0 808080  0 1 7 ""  1 ""  <> 0 0 0 1 11.43 0 0 8 3 8 8 8 <> <>
  9 44 28.077869 19.435889 -32.755115 1 M C 21 0.33000 0.33000 "MET " " H1 " 1 0 FFFFFF  0 1 7 ""  1 ""  <> 0 0 0 1 <> 0 0 9 0 9 9 9 <> <>
  10 44 27.272679 20.793169 -32.277831 1 M C 21 0.33000 0.33000 "MET " " H2 " 1 0 FFFFFF  0 1 7 ""  1 ""  <> 0 0 0 1 <> 0 0 10 0 10 10 10 <> <>
  11 44 26.465233 19.527148 -32.968128 1 M C 21 0.33000 0.33000 "MET " " H3 " 1 0 FFFFFF  0 1 7 ""  1 ""  <> 0 0 0 1 <> 0 0 11 0 11 11 11 <> <>
  12 41 26.371279 21.221629 -34.394590 1 M C 21 0.06000 0.06000 "MET " " HA " 1 0 FFFFFF  0 1 7 ""  1 ""  <> 0 0 0 1 <> 0 0 12 0 12 12 12 <> <>
  13 41 28.286844 22.559986 -33.896736 1 M C 21 0.06000 0.06000 "MET " " HB3" 1 0 FFFFFF  0 1 7 ""  1 ""  <> 0 0 0 1 <> 0 0 13 0 13 13 13 <> <>
  14 41 28.476647 21.888713 -35.495825 1 M C 21 0.06000 0.06000 "MET " " HB2" 1 0 FFFFFF  0 1 7 ""  1 ""  <> 0 0 0 1 <> 0 0 14 0 14 14 14 <> <>
  15 41 29.969513 20.417214 -33.227113 1 M C 21 0.06000 0.06000 "MET " " HG3" 1 0 FFFFFF  0 1 7 ""  1 ""  <> 0 0 0 1 <> 0 0 15 0 15 15 15 <> <>
  16 41 30.574956 21.888652 -33.862167 1 M C 21 0.06000 0.06000 "MET " " HG2" 1 0 FFFFFF  0 1 7 ""  1 ""  <> 0 0 0 1 <> 0 0 16 0 16 16 16 <> <>
  17 41 32.546556 20.520114 -34.306690 1 M C 21 0.06000 0.06000 "MET " " HE1" 1 0 FFFFFF  0 1 7 ""  1 ""  <> 0 0 0 1 <> 0 0 17 0 17 17 17 <> <>
  18 41 32.431097 18.987478 -34.506311 1 M C 21 0.06000 0.06000 "MET " " HE2" 1 0 FFFFFF  0 1 7 ""  1 ""  <> 0 0 0 1 <> 0 0 18 0 18 18 18 <> <>
  19 41 32.883000 20.094442 -35.957663 1 M C 21 0.06000 0.06000 "MET " " HE3" 1 0 FFFFFF  0 1 7 ""  1 ""  <> 0 0 0 1 <> 0 0 19 0 19 19 19 <> <>
  20 25 26.831918 20.030310 -36.580561 2 A C 38 -0.50000 -0.50000 "ALA " " N  " 7 0 2E2EFF  0 1 7 ""  1 ""  <> 0 0 0 1 10 0 0 20 1 20 20 20 <> <>
  21 3 26.887045 19.047687 -37.672952 2 A C 24 0.14000 0.14000 "ALA " " CA " 6 0 808080  0 1 -1105 ""  1 ""  FF1E00  0 0 0 1 10 0 0 21 1 21 21 21 <> <>
  22 2 28.303501 18.549959 -38.150043 2 A C 24 0.50000 0.50000 "ALA " " C  " 6 0 808080  0 1 7 ""  1 ""  <> 0 0 0 1 10 0 0 22 0 22 22 22 <> <>
  23 15 29.139011 19.447648 -38.290802 2 A C 70 -0.50000 -0.50000 "ALA " " O  " 8 0 FF2E2E  0 1 7 ""  1 ""  <> 0 0 0 1 10 0 0 23 0 23 23 23 <> <>
  24 3 26.144628 19.578816 -38.894831 2 A C 24 -0.18000 -0.18000 "ALA " " CB " 6 0 808080  0 1 7 ""  1 ""  <> 0 0 0 1 10 0 0 24 3 24 24 24 <> <>
  25 43 26.684003 21.016320 -36.742604 2 A C 21 0.30000 0.30000 "ALA " " H  " 1 0 FFFFFF  0 1 7 ""  1 ""  <> 0 0 0 1 <> 0 0 25 0 25 25 25 <> <>
  26 41 26.302162 18.180227 -37.367090 2 A C 21 0.06000 0.06000 "ALA " " HA " 1 0 FFFFFF  0 1 7 ""  1 ""  <> 0 0 0 1 <> 0 0 26 0 26 26 26 <> <>
  27 41 26.740235 20.345139 -39.390946 2 A C 21 0.06000 0.06000 "ALA " " HB1" 1 0 FFFFFF  0 1 7 ""  1 ""  <> 0 0 0 1 <> 0 0 27 0 27 27 27 <> <>
  28 41 26.079289 18.766626 -39.618804 2 A C 21 0.06000 0.06000 "ALA " " HB2" 1 0 FFFFFF  0 1 7 ""  1 ""  <> 0 0 0 1 <> 0 0 28 0 28 28 28 <> <>
  29 41 25.140370 19.966306 -38.721982 2 A C 21 0.06000 0.06000 "ALA " " HB3" 1 0 FFFFFF  0 1 7 ""  1 ""  <> 0 0 0 1 <> 0 0 29 0 29 29 29 <> <>
  30 25 28.514300 17.309963 -38.444732 3 L C 38 -0.50000 -0.50000 "LEU " " N  " 7 0 2E2EFF  0 1 7 ""  1 ""  <> 0 0 0 1 9.69 0 0 30 1 30 30 30 <> <>
  31 3 29.675196 16.767151 -39.216223 3 L C 24 0.14000 0.14000 "LEU " " CA " 6 0 808080  0 1 -1105 ""  1 ""  FF1E00  0 0 0 1 9.69 0 0 31 1 31 31 31 <> <>
  32 2 29.266293 16.795596 -40.723347 3 L C 24 0.50000 0.50000 "LEU " " C  " 6 0 808080  0 1 7 ""  1 ""  <> 0 0 0 1 9.69 0 0 32 0 32 32 32 <> <>
  33 15 28.270348 16.082486 -40.963759 3 L C 70 -0.50000 -0.50000 "LEU " " O  " 8 0 FF2E2E  0 1 7 ""  1 ""  <> 0 0 0 1 9.69 0 0 33 0 33 33 33 <> <>
  34 3 29.937787 15.268239 -38.938030 3 L C 24 -0.12000 -0.12000 "LEU " " CB " 6 0 808080  0 1 7 ""  1 ""  <> 0 0 0 1 9.69 0 0 34 2 34 34 34 <> <>
  35 3 30.156079 15.069435 -37.383045 3 L C 24 -0.06000 -0.06000 "LEU " " CG " 6 0 808080  0 1 7 ""  1 ""  <> 0 0 0 1 9.69 0 0 35 1 35 35 35 <> <>
  36 3 29.994234 13.661417 -36.876325 3 L C 24 -0.18000 -0.18000 "LEU " " CD1" 6 0 808080  0 1 7 ""  1 ""  <> 0 0 0 1 9.69 0 0 36 3 36 36 36 <> <>
  37 3 31.462615 15.784377 -36.943035 3 L C 24 -0.18000 -0.18000 "LEU " " CD2" 6 0 808080  0 1 7 ""  1 ""  <> 0 0 0 1 9.69 0 0 37 3 37 37 37 <> <>
  38 43 27.743261 16.667344 -38.332344 3 L C 21 0.30000 0.30000 "LEU " " H  " 1 0 FFFFFF  0 1 7 ""  1 ""  <> 0 0 0 1 <> 0 0 38 0 38 38 38 <> <>
  39 41 30.520377 17.426551 -39.019151 3 L C 21 0.06000 0.06000 "LEU " " HA " 1 0 FFFFFF  0 1 7 ""  1 ""  <> 0 0 0 1 <> 0 0 39 0 39 39 39 <> <>
  40 41 30.779901 14.854828 -39.493432 3 L C 21 0.06000 0.06000 "LEU " " HB3" 1 0 FFFFFF  0 1 7 ""  1 ""  <> 0 0 0 1 <> 0 0 40 0 40 40 40 <> <>
  41 41 29.099777 14.612019 -39.172722 3 L C 21 0.06000 0.06000 "LEU " " HB2" 1 0 FFFFFF  0 1 7 ""  1 ""  <> 0 0 0 1 <> 0 0 41 0 41 41 41 <> <>
  42 41 29.338716 15.618141 -36.914624 3 L C 21 0.06000 0.06000 "LEU " " HG " 1 0 FFFFFF  0 1 7 ""  1 ""  <> 0 0 0 1 <> 0 0 42 0 42 42 42 <> <>
  43 41 29.002573 13.210284 -36.910743 3 L C 21 0.06000 0.06000 "LEU " "HD11" 1 0 FFFFFF  0 1 7 ""  1 ""  <> 0 0 0 1 <> 0 0 43 0 43 43 43 <> <>
  44 41 30.576870 12.945749 -37.456723 3 L C 21 0.06000 0.06000 "LEU " "HD12" 1 0 FFFFFF  0 1 7 ""  1 ""  <> 0 0 0 1 <> 0 0 44 0 44 44 44 <> <>
  45 41 30.217775 13.728509 -35.811780 3 L C 21 0.06000 0.06000 "LEU " "HD13" 1 0 FFFFFF  0 1 7 ""  1 ""  <> 0 0 0 1 <> 0 0 45 0 45 45 45 <> <>
  46 41 32.242248 15.239481 -37.475776 3 L C 21 0.06000 0.06000 "LEU " "HD21" 1 0 FFFFFF  0 1 7 ""  1 ""  <> 0 0 0 1 <> 0 0 46 0 46 46 46 <> <>
  47 41 31.470177 16.853800 -37.154191 3 L C 21 0.06000 0.06000 "LEU " "HD22" 1 0 FFFFFF  0 1 7 ""  1 ""  <> 0 0 0 1 <> 0 0 47 0 47 47 47 <> <>
  48 41 31.662848 15.707859 -35.874487 3 L C 21 0.06000 0.06000 "LEU " "HD23" 1 0 FFFFFF  0 1 7 ""  1 ""  <> 0 0 0 1 <> 0 0 48 0 48 48 48 <> <>
  49 25 29.783250 17.590508 -41.682579 4 P C 38 -0.14000 -0.14000 "PRO " " N  " 7 0 2E2EFF  0 1 7 ""  1 ""  <> 0 0 0 1 9.81 0 0 49 0 49 49 49 <> <>
  50 3 29.333389 17.831082 -43.061267 4 P C 24 0.01000 0.01000 "PRO " " CA " 6 0 808080  0 1 -1105 ""  1 ""  FF1E00  0 0 0 1 9.81 0 0 50 1 50 50 50 <> <>
  51 2 29.691333 16.554744 -43.861161 4 P C 24 0.50000 0.50000 "PRO " " C  " 6 0 808080  0 1 7 ""  1 ""  <> 0 0 0 1 9.81 0 0 51 0 51 51 51 <> <>
  52 15 30.879935 16.177163 -43.951300 4 P C 70 -0.50000 -0.50000 "PRO " " O  " 8 0 FF2E2E  0 1 7 ""  1 ""  <> 0 0 0 1 9.81 0 0 52 0 52 52 52 <> <>
  53 3 30.856386 18.575529 -41.396586 4 P C 24 -0.05000 -0.05000 "PRO " " CD " 6 0 808080  0 1 7 ""  1 ""  <> 0 0 0 1 9.81 0 0 53 2 53 53 53 <> <>
  54 3 31.308044 19.265264 -42.644997 4 P C 24 -0.12000 -0.12000 "PRO " " CG " 6 0 808080  0 1 7 ""  1 ""  <> 0 0 0 1 9.81 0 0 54 2 54 54 54 <> <>
  55 3 30.071150 19.091544 -43.556633 4 P C 24 -0.12000 -0.12000 "PRO " " CB " 6 0 808080  0 1 7 ""  1 ""  <> 0 0 0 1 9.81 0 0 55 2 55 55 55 <> <>
  56 41 28.286529 18.134365 -43.084668 4 P C 21 0.06000 0.06000 "PRO " " HA " 1 0 FFFFFF  0 1 7 ""  1 ""  <> 0 0 0 1 <> 0 0 56 0 56 56 56 <> <>
  57 41 31.666971 18.014572 -40.931216 4 P C 21 0.06000 0.06000 "PRO " " HD2" 1 0 FFFFFF  0 1 7 ""  1 ""  <> 0 0 0 1 <> 0 0 57 0 57 57 57 <> <>
  58 41 30.554615 19.396577 -40.746098 4 P C 21 0.06000 0.06000 "PRO " " HD3" 1 0 FFFFFF  0 1 7 ""  1 ""  <> 0 0 0 1 <> 0 0 58 0 58 58 58 <> <>
  59 41 32.167704 18.723067 -43.039463 4 P C 21 0.06000 0.06000 "PRO " " HG2" 1 0 FFFFFF  0 1 7 ""  1 ""  <> 0 0 0 1 <> 0 0 59 0 59 59 59 <> <>
  60 41 31.558430 20.319729 -42.528315 4 P C 21 0.06000 0.06000 "PRO " " HG3" 1 0 FFFFFF  0 1 7 ""  1 ""  <> 0 0 0 1 <> 0 0 60 0 60 60 60 <> <>
  61 41 29.521631 20.009845 -43.348440 4 P C 21 0.06000 0.06000 "PRO " " HB3" 1 0 FFFFFF  0 1 7 ""  1 ""  <> 0 0 0 1 <> 0 0 61 0 61 61 61 <> <>
  62 41 30.290555 19.112210 -44.624033 4 P C 21 0.06000 0.06000 "PRO " " HB2" 1 0 FFFFFF  0 1 7 ""  1 ""  <> 0 0 0 1 <> 0 0 62 0 62 62 62 <> <>
  63 25 28.658356 15.936452 -44.527596 5 V C 38 -0.50000 -0.50000 "VAL " " N  " 7 0 2E2EFF  0 1 7 ""  1 ""  <> 0 0 0 1 9.96 0 0 63 1 63 63 63 <> <>
  64 3 28.755979 14.869765 -45.472073 5 V C 24 0.14000 0.14000 "VAL " " CA " 6 0 808080  0 1 -1105 ""  1 ""  FF1E00  0 0 0 1 9.96 0 0 64 1 64 64 64 <> <>
  65 2 29.456737 15.105949 -46.743029 5 V C 24 0.50000 0.50000 "VAL " " C  " 6 0 808080  0 1 7 ""  1 ""  <> 0 0 0 1 9.96 0 0 65 0 65 65 65 <> <>
  66 15 29.956933 14.165543 -47.406293 5 V C 70 -0.50000 -0.50000 "VAL " " O  " 8 0 FF2E2E  0 1 7 ""  1 ""  <> 0 0 0 1 9.96 0 0 66 0 66 66 66 <> <>
  67 3 27.339706 14.276593 -45.712412 5 V C 24 -0.06000 -0.06000 "VAL " " CB " 6 0 808080  0 1 7 ""  1 ""  <> 0 0 0 1 9.96 0 0 67 1 67 67 67 <> <>
  68 3 26.809528 13.537633 -44.523961 5 V C 24 -0.18000 -0.18000 "VAL " " CG1" 6 0 808080  0 1 7 ""  1 ""  <> 0 0 0 1 9.96 0 0 68 3 68 68 68 <> <>
  69 3 26.297827 15.368226 -46.078821 5 V C 24 -0.18000 -0.18000 "VAL " " CG2" 6 0 808080  0 1 7 ""  1 ""  <> 0 0 0 1 9.96 0 0 69 3 69 69 69 <> <>
  70 43 27.768333 16.406207 -44.439839 5 V C 21 0.30000 0.30000 "VAL " " H  " 1 0 FFFFFF  0 1 7 ""  1 ""  <> 0 0 0 1 <> 0 0 70 0 70 70 70 <> <>
  71 41 29.393470 14.153473 -44.953592 5 V C 21 0.06000 0.06000 "VAL " " HA " 1 0 FFFFFF  0 1 7 ""  1 ""  <> 0 0 0 1 <> 0 0 71 0 71 71 71 <> <>
  72 41 27.527499 13.505603 -46.459746 5 V C 21 0.06000 0.06000 "VAL " " HB " 1 0 FFFFFF  0 1 7 ""  1 ""  <> 0 0 0 1 <> 0 0 72 0 72 72 72 <> <>
  73 41 27.558054 12.775545 -44.306156 5 V C 21 0.06000 0.06000 "VAL " "HG11" 1 0 FFFFFF  0 1 7 ""  1 ""  <> 0 0 0 1 <> 0 0 73 0 73 73 73 <> <>
  74 41 26.716771 14.253760 -43.707474 5 V C 21 0.06000 0.06000 "VAL " "HG12" 1 0 FFFFFF  0 1 7 ""  1 ""  <> 0 0 0 1 <> 0 0 74 0 74 74 74 <> <>
  75 41 25.837466 13.124026 -44.792317 5 V C 21 0.06000 0.06000 "VAL " "HG13" 1 0 FFFFFF  0 1 7 ""  1 ""  <> 0 0 0 1 <> 0 0 75 0 75 75 75 <> <>
  76 41 26.028349 16.129975 -45.347123 5 V C 21 0.06000 0.06000 "VAL " "HG21" 1 0 FFFFFF  0 1 7 ""  1 ""  <> 0 0 0 1 <> 0 0 76 0 76 76 76 <> <>
  77 41 26.721694 15.988356 -46.868659 5 V C 21 0.06000 0.06000 "VAL " "HG22" 1 0 FFFFFF  0 1 7 ""  1 ""  <> 0 0 0 1 <> 0 0 77 0 77 77 77 <> <>
  78 41 25.429467 14.902188 -46.544262 5 V C 21 0.06000 0.06000 "VAL " "HG23" 1 0 FFFFFF  0 1 7 ""  1 ""  <> 0 0 0 1 <> 0 0 78 0 78 78 78 <> <>
  79 25 29.822369 16.373287 -47.022716 6 T C 38 -0.50000 -0.50000 "THR " " N  " 7 0 2E2EFF  1 1 7 ""  1 ""  <> 0 0 0 1 10.19 0 0 79 1 79 79 79 <> <>
  80 3 30.664587 16.843042 -48.134835 6 T C 24 0.14000 0.14000 "THR " " CA " 6 0 808080  1 1 -1105 ""  1 ""  FF1E00  0 0 0 1 10.19 0 0 80 1 80 80 80 <> <>
  81 2 32.138808 16.757833 -47.738369 6 T C 24 0.50000 0.50000 "THR " " C  " 6 0 808080  1 1 7 ""  1 ""  <> 0 0 0 1 10.19 0 0 81 0 81 81 81 <> <>
  82 15 33.025519 16.897283 -48.603586 6 T C 70 -0.50000 -0.50000 "THR " " O  " 8 0 FF2E2E  1 1 7 ""  1 ""  <> 0 0 0 1 10.19 0 0 82 0 82 82 82 <> <>
  83 3 30.256687 18.366578 -48.338777 6 T C 24 0.20500 0.20500 "THR " " CB " 6 0 808080  1 1 7 ""  1 ""  <> 0 0 0 1 10.19 0 0 83 1 83 83 83 <> <>
  84 3 28.982186 18.528241 -49.131728 6 T C 24 -0.18000 -0.18000 "THR " " CG2" 6 0 808080  1 1 7 ""  1 ""  <> 0 0 0 1 10.19 0 0 84 3 84 84 84 <> <>
  85 16 30.048527 18.962015 -47.106965 6 T C 70 -0.68300 -0.68300 "THR " " OG1" 8 0 FF2E2E  1 1 7 "%UT"  13 ""  <> 0 0 0 1 10.19 0 0 85 1 85 85 85 <> <>
  86 43 29.480902 17.081057 -46.388069 6 T C 21 0.30000 0.30000 "THR " " H  " 1 0 FFFFFF  1 1 7 ""  1 ""  <> 0 0 0 1 <> 0 0 86 0 86 86 86 <> <>
  87 41 30.493229 16.369210 -49.101237 6 T C 21 0.06000 0.06000 "THR " " HA " 1 0 FFFFFF  1 1 7 ""  1 ""  <> 0 0 0 1 <> 0 0 87 0 87 87 87 <> <>
  88 41 30.984378 18.853559 -48.987996 6 T C 21 0.06000 0.06000 "THR " " HB " 1 0 FFFFFF  1 1 7 ""  1 ""  <> 0 0 0 1 <> 0 0 88 0 88 88 88 <> <>
  89 41 29.131643 18.178419 -50.153120 6 T C 21 0.06000 0.06000 "THR " "HG21" 1 0 FFFFFF  1 1 7 ""  1 ""  <> 0 0 0 1 <> 0 0 89 0 89 89 89 <> <>
  90 41 28.061418 18.100048 -48.735430 6 T C 21 0.06000 0.06000 "THR " "HG22" 1 0 FFFFFF  1 1 7 ""  1 ""  <> 0 0 0 1 <> 0 0 90 0 90 90 90 <> <>
  91 41 28.700960 19.578084 -49.216567 6 T C 21 0.06000 0.06000 "THR " "HG23" 1 0 FFFFFF  1 1 7 ""  1 ""  <> 0 0 0 1 <> 0 0 91 0 91 91 91 <> <>
  92 42 30.869517 19.383903 -46.904660 6 T C 21 0.41800 0.41800 "THR " " HG1" 1 0 FFFFFF  1 1 7 ""  1 ""  <> 0 0 0 1 <> 0 0 92 0 92 92 92 <> <>
  93 25 32.541232 16.445831 -46.480109 7 A C 38 -0.50000 -0.50000 "ALA " " N  " 7 0 2E2EFF  1 1 7 ""  1 ""  <> 0 0 0 1 10.14 0 0 93 1 93 93 93 <> <>
  94 3 33.854693 16.196211 -46.109457 7 A C 24 0.14000 0.14000 "ALA " " CA " 6 0 808080  1 1 -1105 ""  1 ""  FF1E00  0 0 0 1 10.14 0 0 94 1 94 94 94 <> <>
  95 2 34.239949 14.664569 -46.301250 7 A C 24 0.50000 0.50000 "ALA " " C  " 6 0 808080  1 1 7 ""  1 ""  <> 0 0 0 1 10.14 0 0 95 0 95 95 95 <> <>
  96 15 35.399828 14.267130 -46.149567 7 A C 70 -0.50000 -0.50000 "ALA " " O  " 8 0 FF2E2E  1 1 7 ""  1 ""  <> 0 0 0 1 10.14 0 0 96 0 96 96 96 <> <>
  97 3 33.880631 16.572081 -44.638035 7 A C 24 -0.18000 -0.18000 "ALA " " CB " 6 0 808080  1 1 7 ""  1 ""  <> 0 0 0 1 10.14 0 0 97 3 97 97 97 <> <>
  98 43 31.852565 16.316151 -45.752695 7 A C 21 0.30000 0.30000 "ALA " " H  " 1 0 FFFFFF  1 1 7 ""  1 ""  <> 0 0 0 1 <> 0 0 98 0 98 98 98 <> <>
  99 41 34.564166 16.843081 -46.625553 7 A C 21 0.06000 0.06000 "ALA " " HA " 1 0 FFFFFF  1 1 7 ""  1 ""  <> 0 0 0 1 <> 0 0 99 0 99 99 99 <> <>
  100 41 34.911920 16.696844 -44.307972 7 A C 21 0.06000 0.06000 "ALA " " HB1" 1 0 FFFFFF  1 1 7 ""  1 ""  <> 0 0 0 1 <> 0 0 100 0 100 100 100 <> <>
  101 41 33.298730 17.480031 -44.477994 7 A C 21 0.06000 0.06000 "ALA " " HB2" 1 0 FFFFFF  1 1 7 ""  1 ""  <> 0 0 0 1 <> 0 0 101 0 101 101 101 <> <>
  102 41 33.511898 15.784211 -43.981219 7 A C 21 0.06000 0.06000 "ALA " " HB3" 1 0 FFFFFF  1 1 7 ""  1 ""  <> 0 0 0 1 <> 0 0 102 0 102 102 102 <> <>
  103 25 33.282633 13.865964 -46.646995 8 L C 38 -0.50000 -0.50000 "LEU " " N  " 7 0 2E2EFF  1 1 7 ""  1 ""  <> 0 0 0 1 9.89 0 0 103 1 103 103 103 <> <>
  104 3 33.518357 12.458368 -47.065935 8 L C 24 0.14000 0.14000 "LEU " " CA " 6 0 808080  1 1 -1105 ""  1 ""  FF1E00  0 0 0 1 9.89 0 0 104 1 104 104 104 <> <>
  105 2 33.443265 12.333554 -48.569435 8 L C 24 0.50000 0.50000 "LEU " " C  " 6 0 808080  1 1 7 ""  1 ""  <> 0 0 0 1 9.89 0 0 105 0 105 105 105 <> <>
  106 15 32.968659 13.208597 -49.275599 8 L C 70 -0.50000 -0.50000 "LEU " " O  " 8 0 FF2E2E  1 1 7 ""  1 ""  <> 0 0 0 1 9.89 0 0 106 0 106 106 106 <> <>
  107 3 32.363508 11.506121 -46.531829 8 L C 24 -0.12000 -0.12000 "LEU " " CB " 6 0 808080  1 1 7 ""  1 ""  <> 0 0 0 1 9.89 0 0 107 2 107 107 107 <> <>
  108 3 32.173553 11.590082 -44.998343 8 L C 24 -0.06000 -0.06000 "LEU " " CG " 6 0 808080  1 1 7 ""  1 ""  <> 0 0 0 1 9.89 0 0 108 1 108 108 108 <> <>
  109 3 30.788638 11.055499 -44.516775 8 L C 24 -0.18000 -0.18000 "LEU " " CD1" 6 0 808080  1 1 7 ""  1 ""  <> 0 0 0 1 9.89 0 0 109 3 109 109 109 <> <>
  110 3 33.132138 10.679760 -44.281288 8 L C 24 -0.18000 -0.18000 "LEU " " CD2" 6 0 808080  1 1 7 ""  1 ""  <> 0 0 0 1 9.89 0 0 110 3 110 110 110 <> <>
  111 43 32.406430 14.236637 -46.986312 8 L C 21 0.30000 0.30000 "LEU " " H  " 1 0 FFFFFF  1 1 7 ""  1 ""  <> 0 0 0 1 <> 0 0 111 0 111 111 111 <> <>
  112 41 34.363279 12.037181 -46.521063 8 L C 21 0.06000 0.06000 "LEU " " HA " 1 0 FFFFFF  1 1 7 ""  1 ""  <> 0 0 0 1 <> 0 0 112 0 112 112 112 <> <>
  113 41 32.435882 10.481873 -46.897878 8 L C 21 0.06000 0.06000 "LEU " " HB3" 1 0 FFFFFF  1 1 7 ""  1 ""  <> 0 0 0 1 <> 0 0 113 0 113 113 113 <> <>
  114 41 31.466843 11.885254 -47.022183 8 L C 21 0.06000 0.06000 "LEU " " HB2" 1 0 FFFFFF  1 1 7 ""  1 ""  <> 0 0 0 1 <> 0 0 114 0 114 114 114 <> <>
  115 41 32.344976 12.628945 -44.716273 8 L C 21 0.06000 0.06000 "LEU " " HG " 1 0 FFFFFF  1 1 7 ""  1 ""  <> 0 0 0 1 <> 0 0 115 0 115 115 115 <> <>
  116 41 29.975565 11.461213 -45.118795 8 L C 21 0.06000 0.06000 "LEU " "HD11" 1 0 FFFFFF  1 1 7 ""  1 ""  <> 0 0 0 1 <> 0 0 116 0 116 116 116 <> <>
  117 41 30.633025 9.984976 -44.650972 8 L C 21 0.06000 0.06000 "LEU " "HD12" 1 0 FFFFFF  1 1 7 ""  1 ""  <> 0 0 0 1 <> 0 0 117 0 117 117 117 <> <>
  118 41 30.652820 11.333348 -43.471658 8 L C 21 0.06000 0.06000 "LEU " "HD13" 1 0 FFFFFF  1 1 7 ""  1 ""  <> 0 0 0 1 <> 0 0 118 0 118 118 118 <> <>
  119 41 33.034648 9.609573 -44.464213 8 L C 21 0.06000 0.06000 "LEU " "HD21" 1 0 FFFFFF  1 1 7 ""  1 ""  <> 0 0 0 1 <> 0 0 119 0 119 119 119 <> <>
  120 41 34.182356 10.948705 -44.395022 8 L C 21 0.06000 0.06000 "LEU " "HD22" 1 0 FFFFFF  1 1 7 ""  1 ""  <> 0 0 0 1 <> 0 0 120 0 120 120 120 <> <>
  121 41 32.982618 10.757642 -43.204506 8 L C 21 0.06000 0.06000 "LEU " "HD23" 1 0 FFFFFF  1 1 7 ""  1 ""  <> 0 0 0 1 <> 0 0 121 0 121 121 121 <> <>
  122 25 33.872548 11.215905 -49.114608 9 L C 38 -0.50000 -0.50000 "LEU " " N  " 7 0 2E2EFF  1 1 7 ""  1 ""  <> 0 0 0 1 10.06 0 0 122 1 122 122 122 <> <>
  123 3 33.554861 10.884843 -50.500764 9 L C 24 0.14000 0.14000 "LEU " " CA " 6 0 808080  1 1 -1105 ""  1 ""  FF1E00  0 0 0 1 10.06 0 0 123 1 123 123 123 <> <>
  124 2 32.152994 10.306911 -50.584175 9 L C 24 0.50000 0.50000 "LEU " " C  " 6 0 808080  1 1 7 ""  1 ""  <> 0 0 0 1 10.06 0 0 124 0 124 124 124 <> <>
  125 15 31.618208 9.841360 -49.583947 9 L C 70 -0.50000 -0.50000 "LEU " " O  " 8 0 FF2E2E  1 1 7 ""  1 ""  <> 0 0 0 1 10.06 0 0 125 0 125 125 125 <> <>
  126 3 34.529188 9.840130 -50.868030 9 L C 24 -0.12000 -0.12000 "LEU " " CB " 6 0 808080  1 1 7 ""  1 ""  <> 0 0 0 1 10.06 0 0 126 2 126 126 126 <> <>
  127 3 34.724931 8.519022 -50.078159 9 L C 24 -0.06000 -0.06000 "LEU " " CG " 6 0 808080  1 1 7 ""  1 ""  <> 0 0 0 1 10.06 0 0 127 1 127 127 127 <> <>
  128 3 35.329352 7.479607 -51.015757 9 L C 24 -0.18000 -0.18000 "LEU " " CD1" 6 0 808080  1 1 7 ""  1 ""  <> 0 0 0 1 10.06 0 0 128 3 128 128 128 <> <>
  129 3 35.546126 8.690440 -48.725384 9 L C 24 -0.18000 -0.18000 "LEU " " CD2" 6 0 808080  1 1 7 ""  1 ""  <> 0 0 0 1 10.06 0 0 129 3 129 129 129 <> <>
  130 43 34.389293 10.506371 -48.614823 9 L C 21 0.30000 0.30000 "LEU " " H  " 1 0 FFFFFF  1 1 7 ""  1 ""  <> 0 0 0 1 <> 0 0 130 0 130 130 130 <> <>
  131 41 33.741774 11.832171 -51.006544 9 L C 21 0.06000 0.06000 "LEU " " HA " 1 0 FFFFFF  1 1 7 ""  1 ""  <> 0 0 0 1 <> 0 0 131 0 131 131 131 <> <>
  132 41 35.522944 10.266083 -51.006510 9 L C 21 0.06000 0.06000 "LEU " " HB3" 1 0 FFFFFF  1 1 7 ""  1 ""  <> 0 0 0 1 <> 0 0 132 0 132 132 132 <> <>
  133 41 34.341712 9.593227 -51.912843 9 L C 21 0.06000 0.06000 "LEU " " HB2" 1 0 FFFFFF  1 1 7 ""  1 ""  <> 0 0 0 1 <> 0 0 133 0 133 133 133 <> <>
  134 41 33.710711 8.196455 -49.842481 9 L C 21 0.06000 0.06000 "LEU " " HG " 1 0 FFFFFF  1 1 7 ""  1 ""  <> 0 0 0 1 <> 0 0 134 0 134 134 134 <> <>
  135 41 36.070059 7.839367 -51.729980 9 L C 21 0.06000 0.06000 "LEU " "HD11" 1 0 FFFFFF  1 1 7 ""  1 ""  <> 0 0 0 1 <> 0 0 135 0 135 135 135 <> <>
  136 41 35.918092 6.738090 -50.475559 9 L C 21 0.06000 0.06000 "LEU " "HD12" 1 0 FFFFFF  1 1 7 ""  1 ""  <> 0 0 0 1 <> 0 0 136 0 136 136 136 <> <>
  137 41 34.586714 6.964383 -51.624712 9 L C 21 0.06000 0.06000 "LEU " "HD13" 1 0 FFFFFF  1 1 7 ""  1 ""  <> 0 0 0 1 <> 0 0 137 0 137 137 137 <> <>
  138 41 34.886477 9.040885 -47.931405 9 L C 21 0.06000 0.06000 "LEU " "HD21" 1 0 FFFFFF  1 1 7 ""  1 ""  <> 0 0 0 1 <> 0 0 138 0 138 138 138 <> <>
  139 41 35.999161 7.796200 -48.297054 9 L C 21 0.06000 0.06000 "LEU " "HD22" 1 0 FFFFFF  1 1 7 ""  1 ""  <> 0 0 0 1 <> 0 0 139 0 139 139 139 <> <>
  140 41 36.432189 9.325101 -48.738036 9 L C 21 0.06000 0.06000 "LEU " "HD23" 1 0 FFFFFF  1 1 7 ""  1 ""  <> 0 0 0 1 <> 0 0 140 0 140 140 140 <> <>
  141 25 31.517035 10.514564 -51.751555 10 L C 38 -0.50000 -0.50000 "LEU " " N  " 7 0 2E2EFF  0 1 7 ""  1 ""  <> 0 0 0 1 10.12 0 0 141 1 141 141 141 <> <>
  142 3 30.098121 10.254928 -52.069348 10 L C 24 0.14000 0.14000 "LEU " " CA " 6 0 808080  0 1 -1105 ""  1 ""  FF1E00  0 0 0 1 10.12 0 0 142 1 142 142 142 <> <>
  143 2 29.629070 8.857430 -51.505698 10 L C 24 0.50000 0.50000 "LEU " " C  " 6 0 808080  0 1 7 ""  1 ""  <> 0 0 0 1 10.12 0 0 143 0 143 143 143 <> <>
  144 15 28.672794 8.878883 -50.711296 10 L C 70 -0.50000 -0.50000 "LEU " " O  " 8 0 FF2E2E  0 1 7 ""  1 ""  <> 0 0 0 1 10.12 0 0 144 0 144 144 144 <> <>
  145 3 29.752839 10.490599 -53.525549 10 L C 24 -0.12000 -0.12000 "LEU " " CB " 6 0 808080  0 1 7 ""  1 ""  <> 0 0 0 1 10.12 0 0 145 2 145 145 145 <> <>
  146 3 29.866935 11.979883 -53.902687 10 L C 24 -0.06000 -0.06000 "LEU " " CG " 6 0 808080  0 1 7 ""  1 ""  <> 0 0 0 1 10.12 0 0 146 1 146 146 146 <> <>
  147 3 29.621687 12.049042 -55.416629 10 L C 24 -0.18000 -0.18000 "LEU " " CD1" 6 0 808080  0 1 7 ""  1 ""  <> 0 0 0 1 10.12 0 0 147 3 147 147 147 <> <>
  148 3 28.771917 12.887424 -53.115891 10 L C 24 -0.18000 -0.18000 "LEU " " CD2" 6 0 808080  0 1 7 ""  1 ""  <> 0 0 0 1 10.12 0 0 148 3 148 148 148 <> <>
  149 43 32.090796 10.704138 -52.560876 10 L C 21 0.30000 0.30000 "LEU " " H  " 1 0 FFFFFF  0 1 7 ""  1 ""  <> 0 0 0 1 <> 0 0 149 0 149 149 149 <> <>
  150 41 29.457547 10.898383 -51.465910 10 L C 21 0.06000 0.06000 "LEU " " HA " 1 0 FFFFFF  0 1 7 ""  1 ""  <> 0 0 0 1 <> 0 0 150 0 150 150 150 <> <>
  151 41 28.847153 9.949052 -53.798347 10 L C 21 0.06000 0.06000 "LEU " " HB3" 1 0 FFFFFF  0 1 7 ""  1 ""  <> 0 0 0 1 <> 0 0 151 0 151 151 151 <> <>
  152 41 30.529807 9.945104 -54.061560 10 L C 21 0.06000 0.06000 "LEU " " HB2" 1 0 FFFFFF  0 1 7 ""  1 ""  <> 0 0 0 1 <> 0 0 152 0 152 152 152 <> <>
  153 41 30.879802 12.354592 -53.755190 10 L C 21 0.06000 0.06000 "LEU " " HG " 1 0 FFFFFF  0 1 7 ""  1 ""  <> 0 0 0 1 <> 0 0 153 0 153 153 153 <> <>
  154 41 29.392374 13.060390 -55.752731 10 L C 21 0.06000 0.06000 "LEU " "HD11" 1 0 FFFFFF  0 1 7 ""  1 ""  <> 0 0 0 1 <> 0 0 154 0 154 154 154 <> <>
  155 41 30.418792 11.519057 -55.938434 10 L C 21 0.06000 0.06000 "LEU " "HD12" 1 0 FFFFFF  0 1 7 ""  1 ""  <> 0 0 0 1 <> 0 0 155 0 155 155 155 <> <>
  156 41 28.796314 11.407490 -55.725014 10 L C 21 0.06000 0.06000 "LEU " "HD13" 1 0 FFFFFF  0 1 7 ""  1 ""  <> 0 0 0 1 <> 0 0 156 0 156 156 156 <> <>
  157 41 28.766803 12.838247 -52.027149 10 L C 21 0.06000 0.06000 "LEU " "HD21" 1 0 FFFFFF  0 1 7 ""  1 ""  <> 0 0 0 1 <> 0 0 157 0 157 157 157 <> <>
  158 41 28.794032 13.968194 -53.256498 10 L C 21 0.06000 0.06000 "LEU " "HD22" 1 0 FFFFFF  0 1 7 ""  1 ""  <> 0 0 0 1 <> 0 0 158 0 158 158 158 <> <>
  159 41 27.821149 12.571484 -53.545030 10 L C 21 0.06000 0.06000 "LEU " "HD23" 1 0 FFFFFF  0 1 7 ""  1 ""  <> 0 0 0 1 <> 0 0 159 0 159 159 159 <> <>
  160 25 30.179655 7.689464 -51.884502 11 P C 38 -0.14000 -0.14000 "PRO " " N  " 7 0 2E2EFF  0 1 7 ""  1 ""  <> 0 0 0 1 10.17 0 0 160 0 160 160 160 <> <>
  161 3 29.667518 6.340085 -51.466480 11 P C 24 0.01000 0.01000 "PRO " " CA " 6 0 808080  0 1 -1105 ""  1 ""  FF1E00  0 0 0 1 10.17 0 0 161 1 161 161 161 <> <>
  162 2 29.920150 5.887953 -50.018684 11 P C 24 0.50000 0.50000 "PRO " " C  " 6 0 808080  0 1 7 ""  1 ""  <> 0 0 0 1 10.17 0 0 162 0 162 162 162 <> <>
  163 15 29.467848 4.768869 -49.648430 11 P C 70 -0.50000 -0.50000 "PRO " " O  " 8 0 FF2E2E  0 1 7 ""  1 ""  <> 0 0 0 1 10.17 0 0 163 0 163 163 163 <> <>
  164 3 31.377232 7.502005 -52.729281 11 P C 24 -0.05000 -0.05000 "PRO " " CD " 6 0 808080  0 1 7 ""  1 ""  <> 0 0 0 1 10.17 0 0 164 2 164 164 164 <> <>
  165 3 31.714303 6.026643 -52.732238 11 P C 24 -0.12000 -0.12000 "PRO " " CG " 6 0 808080  0 1 7 ""  1 ""  <> 0 0 0 1 10.17 0 0 165 2 165 165 165 <> <>
  166 3 30.313662 5.354577 -52.500874 11 P C 24 -0.12000 -0.12000 "PRO " " CB " 6 0 808080  0 1 7 ""  1 ""  <> 0 0 0 1 10.17 0 0 166 2 166 166 166 <> <>
  167 41 28.601264 6.436067 -51.671787 11 P C 21 0.06000 0.06000 "PRO " " HA " 1 0 FFFFFF  0 1 7 ""  1 ""  <> 0 0 0 1 <> 0 0 167 0 167 167 167 <> <>
  168 41 32.246779 8.156940 -52.674592 11 P C 21 0.06000 0.06000 "PRO " " HD2" 1 0 FFFFFF  0 1 7 ""  1 ""  <> 0 0 0 1 <> 0 0 168 0 168 168 168 <> <>
  169 41 30.965746 7.733969 -53.711452 11 P C 21 0.06000 0.06000 "PRO " " HD3" 1 0 FFFFFF  0 1 7 ""  1 ""  <> 0 0 0 1 <> 0 0 169 0 169 169 169 <> <>
  170 41 32.303410 5.752324 -51.857276 11 P C 21 0.06000 0.06000 "PRO " " HG2" 1 0 FFFFFF  0 1 7 ""  1 ""  <> 0 0 0 1 <> 0 0 170 0 170 170 170 <> <>
  171 41 32.047056 5.625936 -53.689736 11 P C 21 0.06000 0.06000 "PRO " " HG3" 1 0 FFFFFF  0 1 7 ""  1 ""  <> 0 0 0 1 <> 0 0 171 0 171 171 171 <> <>
  172 41 29.674157 5.288244 -53.380856 11 P C 21 0.06000 0.06000 "PRO " " HB3" 1 0 FFFFFF  0 1 7 ""  1 ""  <> 0 0 0 1 <> 0 0 172 0 172 172 172 <> <>
  173 41 30.414298 4.372621 -52.038377 11 P C 21 0.06000 0.06000 "PRO " " HB2" 1 0 FFFFFF  0 1 7 ""  1 ""  <> 0 0 0 1 <> 0 0 173 0 173 173 173 <> <>
  174 25 30.578511 6.719904 -49.213922 12 L C 38 -0.50000 -0.50000 "LEU " " N  " 7 0 2E2EFF  0 1 7 ""  1 ""  <> 0 0 0 1 10.2 0 0 174 1 174 174 174 <> <>
  175 3 30.863675 6.594700 -47.804369 12 L C 24 0.14000 0.14000 "LEU " " CA " 6 0 808080  0 1 -1105 ""  1 ""  FF1E00  0 0 0 1 10.2 0 0 175 1 175 175 175 <> <>
  176 2 29.767580 7.444583 -47.012816 12 L C 24 0.50000 0.50000 "LEU " " C  " 6 0 808080  0 1 7 ""  1 ""  <> 0 0 0 1 10.2 0 0 176 0 176 176 176 <> <>
  177 15 29.216043 6.966148 -46.037946 12 L C 70 -0.50000 -0.50000 "LEU " " O  " 8 0 FF2E2E  0 1 7 ""  1 ""  <> 0 0 0 1 10.2 0 0 177 0 177 177 177 <> <>
  178 3 32.338388 7.036114 -47.533634 12 L C 24 -0.12000 -0.12000 "LEU " " CB " 6 0 808080  0 1 7 ""  1 ""  <> 0 0 0 1 10.2 0 0 178 2 178 178 178 <> <>
  179 3 32.919131 6.688455 -46.078147 12 L C 24 -0.06000 -0.06000 "LEU " " CG " 6 0 808080  0 1 7 ""  1 ""  <> 0 0 0 1 10.2 0 0 179 1 179 179 179 <> <>
  180 3 32.968740 5.194242 -45.844103 12 L C 24 -0.18000 -0.18000 "LEU " " CD1" 6 0 808080  0 1 7 ""  1 ""  <> 0 0 0 1 10.2 0 0 180 3 180 180 180 <> <>
  181 3 34.175073 7.571487 -45.771075 12 L C 24 -0.18000 -0.18000 "LEU " " CD2" 6 0 808080  0 1 7 ""  1 ""  <> 0 0 0 1 10.2 0 0 181 3 181 181 181 <> <>
  182 43 30.931492 7.502122 -49.746527 12 L C 21 0.30000 0.30000 "LEU " " H  " 1 0 FFFFFF  0 1 7 ""  1 ""  <> 0 0 0 1 <> 0 0 182 0 182 182 182 <> <>
  183 41 30.718403 5.530129 -47.620363 12 L C 21 0.06000 0.06000 "LEU " " HA " 1 0 FFFFFF  0 1 7 ""  1 ""  <> 0 0 0 1 <> 0 0 183 0 183 183 183 <> <>
  184 41 32.451020 8.113333 -47.656874 12 L C 21 0.06000 0.06000 "LEU " " HB3" 1 0 FFFFFF  0 1 7 ""  1 ""  <> 0 0 0 1 <> 0 0 184 0 184 184 184 <> <>
  185 41 32.940525 6.622381 -48.342706 12 L C 21 0.06000 0.06000 "LEU " " HB2" 1 0 FFFFFF  0 1 7 ""  1 ""  <> 0 0 0 1 <> 0 0 185 0 185 185 185 <> <>
  186 41 32.177019 6.941842 -45.320894 12 L C 21 0.06000 0.06000 "LEU " " HG " 1 0 FFFFFF  0 1 7 ""  1 ""  <> 0 0 0 1 <> 0 0 186 0 186 186 186 <> <>
  187 41 33.507199 5.009881 -44.914658 12 L C 21 0.06000 0.06000 "LEU " "HD11" 1 0 FFFFFF  0 1 7 ""  1 ""  <> 0 0 0 1 <> 0 0 187 0 187 187 187 <> <>
  188 41 31.938977 4.859056 -45.719859 12 L C 21 0.06000 0.06000 "LEU " "HD12" 1 0 FFFFFF  0 1 7 ""  1 ""  <> 0 0 0 1 <> 0 0 188 0 188 188 188 <> <>
  189 41 33.374111 4.588060 -46.654347 12 L C 21 0.06000 0.06000 "LEU " "HD13" 1 0 FFFFFF  0 1 7 ""  1 ""  <> 0 0 0 1 <> 0 0 189 0 189 189 189 <> <>
  190 41 33.992293 8.623790 -45.989378 12 L C 21 0.06000 0.06000 "LEU " "HD21" 1 0 FFFFFF  0 1 7 ""  1 ""  <> 0 0 0 1 <> 0 0 190 0 190 190 190 <> <>
  191 41 34.373111 7.660268 -44.703071 12 L C 21 0.06000 0.06000 "LEU " "HD22" 1 0 FFFFFF  0 1 7 ""  1 ""  <> 0 0 0 1 <> 0 0 191 0 191 191 191 <> <>
  192 41 35.075497 7.190634 -46.253493 12 L C 21 0.06000 0.06000 "LEU " "HD23" 1 0 FFFFFF  0 1 7 ""  1 ""  <> 0 0 0 1 <> 0 0 192 0 192 192 192 <> <>
  193 25 29.272534 8.581299 -47.514351 13 A C 38 -0.50000 -0.50000 "ALA " " N  " 7 0 2E2EFF  0 1 7 ""  1 ""  <> 0 0 0 1 10.34 0 0 193 1 193 193 193 <> <>
  194 3 28.155425 9.448651 -47.003631 13 A C 24 0.14000 0.14000 "ALA " " CA " 6 0 808080  0 1 -1105 ""  1 ""  FF1E00  0 0 0 1 10.34 0 0 194 1 194 194 194 <> <>
  195 2 26.731503 8.867270 -47.368143 13 A C 24 0.50000 0.50000 "ALA " " C  " 6 0 808080  0 1 7 ""  1 ""  <> 0 0 0 1 10.34 0 0 195 0 195 195 195 <> <>
  196 15 25.927233 8.569274 -46.505159 13 A C 70 -0.50000 -0.50000 "ALA " " O  " 8 0 FF2E2E  0 1 7 ""  1 ""  <> 0 0 0 1 10.34 0 0 196 0 196 196 196 <> <>
  197 3 28.238968 10.867488 -47.550037 13 A C 24 -0.18000 -0.18000 "ALA " " CB " 6 0 808080  0 1 7 ""  1 ""  <> 0 0 0 1 10.34 0 0 197 3 197 197 197 <> <>
  198 43 29.609286 8.859603 -48.424932 13 A C 21 0.30000 0.30000 "ALA " " H  " 1 0 FFFFFF  0 1 7 ""  1 ""  <> 0 0 0 1 <> 0 0 198 0 198 198 198 <> <>
  199 41 28.097825 9.583059 -45.923603 13 A C 21 0.06000 0.06000 "ALA " " HA " 1 0 FFFFFF  0 1 7 ""  1 ""  <> 0 0 0 1 <> 0 0 199 0 199 199 199 <> <>
  200 41 27.980958 10.906373 -48.608167 13 A C 21 0.06000 0.06000 "ALA " " HB1" 1 0 FFFFFF  0 1 7 ""  1 ""  <> 0 0 0 1 <> 0 0 200 0 200 200 200 <> <>
  201 41 27.329012 11.409607 -47.291743 13 A C 21 0.06000 0.06000 "ALA " " HB2" 1 0 FFFFFF  0 1 7 ""  1 ""  <> 0 0 0 1 <> 0 0 201 0 201 201 201 <> <>
  202 41 29.119507 11.470856 -47.329649 13 A C 21 0.06000 0.06000 "ALA " " HB3" 1 0 FFFFFF  0 1 7 ""  1 ""  <> 0 0 0 1 <> 0 0 202 0 202 202 202 <> <>
  203 25 26.573707 8.612579 -48.702129 14 L C 38 -0.50000 -0.50000 "LEU " " N  " 7 0 2E2EFF  0 1 7 ""  1 ""  <> 0 0 0 1 10.47 0 0 203 1 203 203 203 <> <>
  204 3 25.371802 8.064880 -49.324461 14 L C 24 0.14000 0.14000 "LEU " " CA " 6 0 808080  0 1 -1105 ""  1 ""  FF1E00  0 0 0 1 10.47 0 0 204 1 204 204 204 <> <>
  205 2 25.371039 6.532824 -49.443736 14 L C 24 0.50000 0.50000 "LEU " " C  " 6 0 808080  0 1 7 ""  1 ""  <> 0 0 0 1 10.47 0 0 205 0 205 205 205 <> <>
  206 15 26.401011 5.897292 -49.662952 14 L C 70 -0.50000 -0.50000 "LEU " " O  " 8 0 FF2E2E  0 1 7 ""  1 ""  <> 0 0 0 1 10.47 0 0 206 0 206 206 206 <> <>
  207 3 25.468210 8.612996 -50.767719 14 L C 24 -0.12000 -0.12000 "LEU " " CB " 6 0 808080  0 1 7 ""  1 ""  <> 0 0 0 1 10.47 0 0 207 2 207 207 207 <> <>
  208 3 25.059870 10.125302 -50.913951 14 L C 24 -0.06000 -0.06000 "LEU " " CG " 6 0 808080  0 1 7 ""  1 ""  <> 0 0 0 1 10.47 0 0 208 1 208 208 208 <> <>
  209 3 25.722869 10.470640 -52.281348 14 L C 24 -0.18000 -0.18000 "LEU " " CD1" 6 0 808080  0 1 7 ""  1 ""  <> 0 0 0 1 10.47 0 0 209 3 209 209 209 <> <>
  210 3 23.553279 10.500874 -50.832262 14 L C 24 -0.18000 -0.18000 "LEU " " CD2" 6 0 808080  0 1 7 ""  1 ""  <> 0 0 0 1 10.47 0 0 210 3 210 210 210 <> <>
  211 43 27.380919 8.778832 -49.286113 14 L C 21 0.30000 0.30000 "LEU " " H  " 1 0 FFFFFF  0 1 7 ""  1 ""  <> 0 0 0 1 <> 0 0 211 0 211 211 211 <> <>
  212 41 24.574317 8.447012 -48.686904 14 L C 21 0.06000 0.06000 "LEU " " HA " 1 0 FFFFFF  0 1 7 ""  1 ""  <> 0 0 0 1 <> 0 0 212 0 212 212 212 <> <>
  213 41 24.704141 8.128916 -51.375723 14 L C 21 0.06000 0.06000 "LEU " " HB3" 1 0 FFFFFF  0 1 7 ""  1 ""  <> 0 0 0 1 <> 0 0 213 0 213 213 213 <> <>
  214 41 26.420064 8.269774 -51.173570 14 L C 21 0.06000 0.06000 "LEU " " HB2" 1 0 FFFFFF  0 1 7 ""  1 ""  <> 0 0 0 1 <> 0 0 214 0 214 214 214 <> <>
  215 41 25.677729 10.674349 -50.203625 14 L C 21 0.06000 0.06000 "LEU " " HG " 1 0 FFFFFF  0 1 7 ""  1 ""  <> 0 0 0 1 <> 0 0 215 0 215 215 215 <> <>
  216 41 26.758367 10.166945 -52.436302 14 L C 21 0.06000 0.06000 "LEU " "HD11" 1 0 FFFFFF  0 1 7 ""  1 ""  <> 0 0 0 1 <> 0 0 216 0 216 216 216 <> <>
  217 41 25.102009 10.029014 -53.060595 14 L C 21 0.06000 0.06000 "LEU " "HD12" 1 0 FFFFFF  0 1 7 ""  1 ""  <> 0 0 0 1 <> 0 0 217 0 217 217 217 <> <>
  218 41 25.651435 11.553733 -52.382203 14 L C 21 0.06000 0.06000 "LEU " "HD13" 1 0 FFFFFF  0 1 7 ""  1 ""  <> 0 0 0 1 <> 0 0 218 0 218 218 218 <> <>
  219 41 23.477286 11.533945 -50.492669 14 L C 21 0.06000 0.06000 "LEU " "HD21" 1 0 FFFFFF  0 1 7 ""  1 ""  <> 0 0 0 1 <> 0 0 219 0 219 219 219 <> <>
  220 41 23.014943 10.608185 -51.773771 14 L C 21 0.06000 0.06000 "LEU " "HD22" 1 0 FFFFFF  0 1 7 ""  1 ""  <> 0 0 0 1 <> 0 0 220 0 220 220 220 <> <>
  221 41 22.986432 9.983493 -50.058241 14 L C 21 0.06000 0.06000 "LEU " "HD23" 1 0 FFFFFF  0 1 7 ""  1 ""  <> 0 0 0 1 <> 0 0 221 0 221 221 221 <> <>
  222 25 24.154408 5.998147 -49.560382 15 L C 38 -0.50000 -0.50000 "LEU " " N  " 7 0 2E2EFF  0 1 7 ""  1 ""  <> 0 0 0 1 10.6 0 0 222 1 222 222 222 <> <>
  223 3 23.902974 4.574261 -49.890117 15 L C 24 0.14000 0.14000 "LEU " " CA " 6 0 808080  0 1 -1105 ""  1 ""  FF1E00  0 0 0 1 10.6 0 0 223 1 223 223 223 <> <>
  224 2 23.636476 4.440022 -51.377803 15 L C 24 0.50000 0.50000 "LEU " " C  " 6 0 808080  0 1 7 ""  1 ""  <> 0 0 0 1 10.6 0 0 224 0 224 224 224 <> <>
  225 15 23.641224 3.294822 -51.820222 15 L C 70 -0.50000 -0.50000 "LEU " " O  " 8 0 FF2E2E  0 1 7 ""  1 ""  <> 0 0 0 1 10.6 0 0 225 0 225 225 225 <> <>
  226 3 22.565076 4.148241 -49.192054 15 L C 24 -0.12000 -0.12000 "LEU " " CB " 6 0 808080  0 1 7 ""  1 ""  <> 0 0 0 1 10.6 0 0 226 2 226 226 226 <> <>
  227 3 22.578489 3.895633 -47.691085 15 L C 24 -0.06000 -0.06000 "LEU " " CG " 6 0 808080  0 1 7 ""  1 ""  <> 0 0 0 1 10.6 0 0 227 1 227 227 227 <> <>
  228 3 21.181018 4.223040 -47.141410 15 L C 24 -0.18000 -0.18000 "LEU " " CD1" 6 0 808080  0 1 7 ""  1 ""  <> 0 0 0 1 10.6 0 0 228 3 228 228 228 <> <>
  229 3 22.999355 2.521364 -47.199537 15 L C 24 -0.18000 -0.18000 "LEU " " CD2" 6 0 808080  0 1 7 ""  1 ""  <> 0 0 0 1 10.6 0 0 229 3 229 229 229 <> <>
  230 43 23.311133 6.551895 -49.507731 15 L C 21 0.30000 0.30000 "LEU " " H  " 1 0 FFFFFF  0 1 7 ""  1 ""  <> 0 0 0 1 <> 0 0 230 0 230 230 230 <> <>
  231 41 24.718616 3.915077 -49.592416 15 L C 21 0.06000 0.06000 "LEU " " HA " 1 0 FFFFFF  0 1 7 ""  1 ""  <> 0 0 0 1 <> 0 0 231 0 231 231 231 <> <>
  232 41 22.118626 3.267675 -49.653849 15 L C 21 0.06000 0.06000 "LEU " " HB3" 1 0 FFFFFF  0 1 7 ""  1 ""  <> 0 0 0 1 <> 0 0 232 0 232 232 232 <> <>
  233 41 21.803700 4.920820 -49.301526 15 L C 21 0.06000 0.06000 "LEU " " HB2" 1 0 FFFFFF  0 1 7 ""  1 ""  <> 0 0 0 1 <> 0 0 233 0 233 233 233 <> <>
  234 41 23.252973 4.648460 -47.283375 15 L C 21 0.06000 0.06000 "LEU " " HG " 1 0 FFFFFF  0 1 7 ""  1 ""  <> 0 0 0 1 <> 0 0 234 0 234 234 234 <> <>
  235 41 20.534207 3.525666 -47.673541 15 L C 21 0.06000 0.06000 "LEU " "HD11" 1 0 FFFFFF  0 1 7 ""  1 ""  <> 0 0 0 1 <> 0 0 235 0 235 235 235 <> <>
  236 41 21.088285 3.973991 -46.084413 15 L C 21 0.06000 0.06000 "LEU " "HD12" 1 0 FFFFFF  0 1 7 ""  1 ""  <> 0 0 0 1 <> 0 0 236 0 236 236 236 <> <>
  237 41 20.787376 5.223131 -47.324032 15 L C 21 0.06000 0.06000 "LEU " "HD13" 1 0 FFFFFF  0 1 7 ""  1 ""  <> 0 0 0 1 <> 0 0 237 0 237 237 237 <> <>
  238 41 22.117297 1.895819 -47.062532 15 L C 21 0.06000 0.06000 "LEU " "HD21" 1 0 FFFFFF  0 1 7 ""  1 ""  <> 0 0 0 1 <> 0 0 238 0 238 238 238 <> <>
  239 41 23.520467 2.050541 -48.033255 15 L C 21 0.06000 0.06000 "LEU " "HD22" 1 0 FFFFFF  0 1 7 ""  1 ""  <> 0 0 0 1 <> 0 0 239 0 239 239 239 <> <>
  240 41 23.649933 2.505586 -46.325316 15 L C 21 0.06000 0.06000 "LEU " "HD23" 1 0 FFFFFF  0 1 7 ""  1 ""  <> 0 0 0 1 <> 0 0 240 0 240 240 240 <> <>
  241 25 23.662003 5.557024 -52.158905 16 L C 38 -0.50000 -0.50000 "LEU " " N  " 7 0 2E2EFF  0 1 7 ""  1 ""  <> 0 0 0 1 10.91 0 0 241 1 241 241 241 <> <>
  242 3 23.379971 5.550891 -53.547559 16 L C 24 0.14000 0.14000 "LEU " " CA " 6 0 808080  0 1 -1105 ""  1 ""  FF1E00  0 0 0 1 10.91 0 0 242 1 242 242 242 <> <>
  243 2 24.209411 6.643148 -54.205458 16 L C 24 0.50000 0.50000 "LEU " " C  " 6 0 808080  0 1 7 ""  1 ""  <> 0 0 0 1 10.91 0 0 243 0 243 243 243 <> <>
  244 15 25.071645 7.213859 -53.525934 16 L C 70 -0.50000 -0.50000 "LEU " " O  " 8 0 FF2E2E  0 1 7 ""  1 ""  <> 0 0 0 1 10.91 0 0 244 0 244 244 244 <> <>
  245 3 21.827120 5.632126 -53.754755 16 L C 24 -0.12000 -0.12000 "LEU " " CB " 6 0 808080  0 1 7 ""  1 ""  <> 0 0 0 1 10.91 0 0 245 2 245 245 245 <> <>
  246 3 21.179161 7.020402 -53.753445 16 L C 24 -0.06000 -0.06000 "LEU " " CG " 6 0 808080  0 1 7 ""  1 ""  <> 0 0 0 1 10.91 0 0 246 1 246 246 246 <> <>
  247 3 19.729498 7.114814 -54.193844 16 L C 24 -0.18000 -0.18000 "LEU " " CD1" 6 0 808080  0 1 7 ""  1 ""  <> 0 0 0 1 10.91 0 0 247 3 247 247 247 <> <>
  248 3 21.310797 7.773306 -52.462343 16 L C 24 -0.18000 -0.18000 "LEU " " CD2" 6 0 808080  0 1 7 ""  1 ""  <> 0 0 0 1 10.91 0 0 248 3 248 248 248 <> <>
  249 43 23.952362 6.415077 -51.712280 16 L C 21 0.30000 0.30000 "LEU " " H  " 1 0 FFFFFF  0 1 7 ""  1 ""  <> 0 0 0 1 <> 0 0 249 0 249 249 249 <> <>
  250 41 23.739107 4.589691 -53.915801 16 L C 21 0.06000 0.06000 "LEU " " HA " 1 0 FFFFFF  0 1 7 ""  1 ""  <> 0 0 0 1 <> 0 0 250 0 250 250 250 <> <>
  251 41 21.362416 5.165636 -52.886143 16 L C 21 0.06000 0.06000 "LEU " " HB3" 1 0 FFFFFF  0 1 7 ""  1 ""  <> 0 0 0 1 <> 0 0 251 0 251 251 251 <> <>
  252 41 21.680018 5.035517 -54.654917 16 L C 21 0.06000 0.06000 "LEU " " HB2" 1 0 FFFFFF  0 1 7 ""  1 ""  <> 0 0 0 1 <> 0 0 252 0 252 252 252 <> <>
  253 41 21.606090 7.516540 -54.625009 16 L C 21 0.06000 0.06000 "LEU " " HG " 1 0 FFFFFF  0 1 7 ""  1 ""  <> 0 0 0 1 <> 0 0 253 0 253 253 253 <> <>
  254 41 19.084552 6.767531 -53.386640 16 L C 21 0.06000 0.06000 "LEU " "HD11" 1 0 FFFFFF  0 1 7 ""  1 ""  <> 0 0 0 1 <> 0 0 254 0 254 254 254 <> <>
  255 41 19.485036 8.170307 -54.314734 16 L C 21 0.06000 0.06000 "LEU " "HD12" 1 0 FFFFFF  0 1 7 ""  1 ""  <> 0 0 0 1 <> 0 0 255 0 255 255 255 <> <>
  256 41 19.458906 6.576480 -55.102014 16 L C 21 0.06000 0.06000 "LEU " "HD13" 1 0 FFFFFF  0 1 7 ""  1 ""  <> 0 0 0 1 <> 0 0 256 0 256 256 256 <> <>
  257 41 20.821110 7.225572 -51.657191 16 L C 21 0.06000 0.06000 "LEU " "HD21" 1 0 FFFFFF  0 1 7 ""  1 ""  <> 0 0 0 1 <> 0 0 257 0 257 257 257 <> <>
  258 41 22.325350 7.947340 -52.103978 16 L C 21 0.06000 0.06000 "LEU " "HD22" 1 0 FFFFFF  0 1 7 ""  1 ""  <> 0 0 0 1 <> 0 0 258 0 258 258 258 <> <>
  259 41 20.871600 8.768055 -52.540431 16 L C 21 0.06000 0.06000 "LEU " "HD23" 1 0 FFFFFF  0 1 7 ""  1 ""  <> 0 0 0 1 <> 0 0 259 0 259 259 259 <> <>
  260 25 24.121877 6.793461 -55.529166 17 H C 38 -0.50000 -0.50000 "HIE " " N  " 7 0 2E2EFF  0 1 7 ""  1 ""  <> 0 0 0 1 11.34 0 0 260 1 260 260 260 <> <>
  261 3 24.708668 7.905752 -56.293995 17 H C 24 0.14000 0.14000 "HIE " " CA " 6 0 808080  0 1 -1105 ""  1 ""  FF1E00  0 0 0 1 11.34 0 0 261 1 261 261 261 <> <>
  262 2 23.757718 9.082626 -56.372340 17 H C 24 0.50000 0.50000 "HIE " " C  " 6 0 808080  0 1 7 ""  1 ""  <> 0 0 0 1 11.34 0 0 262 0 262 262 262 <> <>
  263 15 22.590020 8.865632 -56.633967 17 H C 70 -0.50000 -0.50000 "HIE " " O  " 8 0 FF2E2E  0 1 7 ""  1 ""  <> 0 0 0 1 11.34 0 0 263 0 263 263 263 <> <>
  264 3 24.933945 7.395473 -57.736110 17 H C 24 -0.29700 -0.29700 "HIE " " CB " 6 0 808080  0 1 7 ""  1 ""  <> 0 0 0 1 11.34 0 0 264 2 264 264 264 <> <>
  265 2 25.515384 8.260081 -58.715453 17 H C 24 0.50400 0.50400 "HIE " " CG " 6 0 808080  0 1 7 "%UT"  13 "HIE"  <> 0 0 0 1 11.34 0 0 265 0 265 265 265 0.656318704130113 "HIE" 
  266 25 26.875971 8.514349 -58.909090 17 H C 38 -0.56400 -0.56400 "HIE " " ND1" 7 0 2E2EFF  0 1 7 ""  1 ""  <> 0 0 0 1 11.34 0 0 266 0 266 266 266 <> <>
  267 2 27.091447 9.280763 -59.975204 17 H C 24 0.18200 0.18200 "HIE " " CE1" 6 0 808080  0 1 7 ""  1 ""  <> 0 0 0 1 11.34 0 0 267 1 267 267 267 <> <>
  268 25 25.883340 9.753486 -60.394370 17 H C 38 -0.29100 -0.29100 "HIE " " NE2" 7 0 2E2EFF  0 1 7 ""  1 ""  <> 0 0 0 1 11.34 0 0 268 1 268 268 268 <> <>
  269 2 24.905199 9.073796 -59.663601 17 H C 24 -0.26100 -0.26100 "HIE " " CD2" 6 0 808080  0 1 7 ""  1 ""  <> 0 0 0 1 11.34 0 0 269 1 269 269 269 <> <>
  270 43 23.489511 6.116812 -55.931878 17 H C 21 0.30000 0.30000 "HIE " " H  " 1 0 FFFFFF  0 1 7 ""  1 ""  <> 0 0 0 1 <> 0 0 270 0 270 270 270 <> <>
  271 41 25.651704 8.357895 -55.987060 17 H C 21 0.06000 0.06000 "HIE " " HA " 1 0 FFFFFF  0 1 7 ""  1 ""  <> 0 0 0 1 <> 0 0 271 0 271 271 271 <> <>
  272 41 24.005344 6.985826 -58.133373 17 H C 21 0.06000 0.06000 "HIE " " HB3" 1 0 FFFFFF  0 1 7 ""  1 ""  <> 0 0 0 1 <> 0 0 272 0 272 272 272 <> <>
  273 41 25.586474 6.522640 -57.705211 17 H C 21 0.06000 0.06000 "HIE " " HB2" 1 0 FFFFFF  0 1 7 ""  1 ""  <> 0 0 0 1 <> 0 0 273 0 273 273 273 <> <>
  274 41 27.957783 9.685465 -60.477399 17 H C 21 0.09800 0.09800 "HIE " " HE1" 1 0 FFFFFF  0 1 7 ""  1 ""  <> 0 0 0 1 <> 0 0 274 0 274 274 274 <> <>
  275 41 23.860074 9.221168 -59.892845 17 H C 21 0.18300 0.18300 "HIE " " HD2" 1 0 FFFFFF  0 1 7 ""  1 ""  <> 0 0 0 1 <> 0 0 275 0 275 275 275 <> <>
  276 43 25.700762 10.384110 -61.161847 17 H C 21 0.32600 0.32600 "HIE " " HE2" 1 0 FFFFFF  0 1 7 ""  1 ""  <> 0 0 0 1 <> 0 0 276 0 276 276 276 <> <>
  277 25 24.305750 10.290675 -56.047272 18 A C 38 -0.50000 -0.50000 "ALA " " N  " 7 0 2E2EFF  0 1 7 ""  1 ""  <> 0 0 0 1 11.33 0 0 277 1 277 277 277 <> <>
  278 3 23.576143 11.490493 -55.976652 18 A C 24 0.14000 0.14000 "ALA " " CA " 6 0 808080  0 1 -1105 ""  1 ""  FF1E00  0 0 0 1 11.33 0 0 278 1 278 278 278 <> <>
  279 2 24.501431 12.647445 -56.375694 18 A C 24 0.50000 0.50000 "ALA " " C  " 6 0 808080  0 1 7 ""  1 ""  <> 0 0 0 1 11.33 0 0 279 0 279 279 279 <> <>
  280 15 25.759824 12.614581 -56.215709 18 A C 70 -0.50000 -0.50000 "ALA " " O  " 8 0 FF2E2E  0 1 7 ""  1 ""  <> 0 0 0 1 11.33 0 0 280 0 280 280 280 <> <>
  281 3 23.008376 11.740883 -54.551054 18 A C 24 -0.18000 -0.18000 "ALA " " CB " 6 0 808080  0 1 7 ""  1 ""  <> 0 0 0 1 11.33 0 0 281 3 281 281 281 <> <>
  282 43 25.302134 10.404824 -56.167520 18 A C 21 0.30000 0.30000 "ALA " " H  " 1 0 FFFFFF  0 1 7 ""  1 ""  <> 0 0 0 1 <> 0 0 282 0 282 282 282 <> <>
  283 41 22.822629 11.438157 -56.762317 18 A C 21 0.06000 0.06000 "ALA " " HA " 1 0 FFFFFF  0 1 7 ""  1 ""  <> 0 0 0 1 <> 0 0 283 0 283 283 283 <> <>
  284 41 23.627984 12.261667 -53.821240 18 A C 21 0.06000 0.06000 "ALA " " HB1" 1 0 FFFFFF  0 1 7 ""  1 ""  <> 0 0 0 1 <> 0 0 284 0 284 284 284 <> <>
  285 41 22.099076 12.317669 -54.721302 18 A C 21 0.06000 0.06000 "ALA " " HB2" 1 0 FFFFFF  0 1 7 ""  1 ""  <> 0 0 0 1 <> 0 0 285 0 285 285 285 <> <>
  286 41 22.768898 10.795178 -54.064774 18 A C 21 0.06000 0.06000 "ALA " " HB3" 1 0 FFFFFF  0 1 7 ""  1 ""  <> 0 0 0 1 <> 0 0 286 0 286 286 286 <> <>
  287 25 23.863951 13.683746 -56.907063 19 A C 38 -0.50000 -0.50000 "ALA " " N  " 7 0 2E2EFF  0 1 7 ""  1 ""  <> 0 0 0 1 11.29 0 0 287 1 287 287 287 <> <>
  288 3 24.530067 14.896797 -57.363333 19 A C 24 0.14000 0.14000 "ALA " " CA " 6 0 808080  0 1 -1105 ""  1 ""  FF1E00  0 0 0 1 11.29 0 0 288 1 288 288 288 <> <>
  289 2 25.002156 15.820751 -56.179608 19 A C 24 0.50000 0.50000 "ALA " " C  " 6 0 808080  0 1 7 ""  1 ""  <> 0 0 0 1 11.29 0 0 289 0 289 289 289 <> <>
  290 15 25.863210 16.668020 -56.448102 19 A C 70 -0.50000 -0.50000 "ALA " " O  " 8 0 FF2E2E  0 1 7 ""  1 ""  <> 0 0 0 1 11.29 0 0 290 0 290 290 290 <> <>
  291 3 23.547031 15.685204 -58.296019 19 A C 24 -0.18000 -0.18000 "ALA " " CB " 6 0 808080  0 1 7 ""  1 ""  <> 0 0 0 1 11.29 0 0 291 3 291 291 291 <> <>
  292 43 22.886843 13.567877 -57.135001 19 A C 21 0.30000 0.30000 "ALA " " H  " 1 0 FFFFFF  0 1 7 ""  1 ""  <> 0 0 0 1 <> 0 0 292 0 292 292 292 <> <>
  293 41 25.390739 14.582697 -57.954143 19 A C 21 0.06000 0.06000 "ALA " " HA " 1 0 FFFFFF  0 1 7 ""  1 ""  <> 0 0 0 1 <> 0 0 293 0 293 293 293 <> <>
  294 41 23.308579 15.211484 -59.248130 19 A C 21 0.06000 0.06000 "ALA " " HB1" 1 0 FFFFFF  0 1 7 ""  1 ""  <> 0 0 0 1 <> 0 0 294 0 294 294 294 <> <>
  295 41 22.558922 15.761751 -57.841923 19 A C 21 0.06000 0.06000 "ALA " " HB2" 1 0 FFFFFF  0 1 7 ""  1 ""  <> 0 0 0 1 <> 0 0 295 0 295 295 295 <> <>
  296 41 23.890445 16.678066 -58.586664 19 A C 21 0.06000 0.06000 "ALA " " HB3" 1 0 FFFFFF  0 1 7 ""  1 ""  <> 0 0 0 1 <> 0 0 296 0 296 296 296 <> <>
  297 25 24.464512 15.597938 -54.990664 20 R C 38 -0.50000 -0.50000 "ARG " " N  " 7 0 2E2EFF  0 1 7 ""  1 ""  <> 0 0 0 1 10.54 0 0 297 1 297 297 297 <> <>
  298 3 24.673522 16.240314 -53.669134 20 R C 24 0.14000 0.14000 "ARG " " CA " 6 0 808080  0 1 -1105 ""  1 ""  FF1E00  0 0 0 1 10.54 0 0 298 1 298 298 298 <> <>
  299 2 24.557242 15.315737 -52.470670 20 R C 24 0.50000 0.50000 "ARG " " C  " 6 0 808080  0 1 7 ""  1 ""  <> 0 0 0 1 10.54 0 0 299 0 299 299 299 <> <>
  300 15 23.613446 14.542967 -52.573914 20 R C 70 -0.50000 -0.50000 "ARG " " O  " 8 0 FF2E2E  0 1 7 ""  1 ""  <> 0 0 0 1 10.54 0 0 300 0 300 300 300 <> <>
  301 3 23.796840 17.556544 -53.553897 20 R C 24 -0.12000 -0.12000 "ARG " " CB " 6 0 808080  0 1 7 ""  1 ""  <> 0 0 0 1 10.54 0 0 301 2 301 301 301 <> <>
  302 3 23.983104 18.298851 -52.248976 20 R C 24 -0.05000 -0.05000 "ARG " " CG " 6 0 808080  0 1 7 ""  1 ""  <> 0 0 0 1 10.54 0 0 302 2 302 302 302 <> <>
  303 3 23.092227 19.553557 -52.144899 20 R C 24 0.19000 0.19000 "ARG " " CD " 6 0 808080  0 1 7 ""  1 ""  <> 0 0 0 1 10.54 0 0 303 2 303 303 303 <> <>
  304 25 23.124381 20.087013 -50.783744 20 R C 38 -0.69997 -0.69997 "ARG " " NE " 7 0 2E2EFF  0 1 7 ""  1 ""  <> 0 0 0 1 10.54 0 0 304 1 304 304 304 <> <>
  305 2 23.485562 21.377147 -50.453361 20 R C 24 0.63990 0.63990 "ARG " " CZ " 6 0 808080  0 1 7 ""  1 ""  <> 0 0 0 1 10.54 0 0 305 0 305 305 305 <> <>
  306 25 23.668411 22.337430 -51.340243 20 R C 38 -0.79997 -0.79997 "ARG " " NH1" 7 0 2E2EFF  0 1 7 ""  1 ""  <> 0 0 0 1 10.54 0 0 306 2 306 306 306 <> <>
  307 31 23.863193 21.701694 -49.220497 20 R C 38 -0.79997 -0.79997 "ARG " " NH2" 7 1 2E2EFF  0 1 7 ""  1 ""  <> 0 0 0 1 10.54 0 0 307 2 307 307 307 <> <>
  308 43 23.799098 14.841343 -54.920913 20 R C 21 0.30000 0.30000 "ARG " " H  " 1 0 FFFFFF  0 1 7 ""  1 ""  <> 0 0 0 1 <> 0 0 308 0 308 308 308 <> <>
  309 41 25.674975 16.670182 -53.689811 20 R C 21 0.06000 0.06000 "ARG " " HA " 1 0 FFFFFF  0 1 7 ""  1 ""  <> 0 0 0 1 <> 0 0 309 0 309 309 309 <> <>
  310 41 22.739667 17.295087 -53.600569 20 R C 21 0.06000 0.06000 "ARG " " HB3" 1 0 FFFFFF  0 1 7 ""  1 ""  <> 0 0 0 1 <> 0 0 310 0 310 310 310 <> <>
  311 41 24.052262 18.202932 -54.393526 20 R C 21 0.06000 0.06000 "ARG " " HB2" 1 0 FFFFFF  0 1 7 ""  1 ""  <> 0 0 0 1 <> 0 0 311 0 311 311 311 <> <>
  312 41 25.013892 18.653212 -52.255905 20 R C 21 0.06000 0.06000 "ARG " " HG3" 1 0 FFFFFF  0 1 7 ""  1 ""  <> 0 0 0 1 <> 0 0 312 0 312 312 312 <> <>
  313 41 23.919360 17.657485 -51.370006 20 R C 21 0.06000 0.06000 "ARG " " HG2" 1 0 FFFFFF  0 1 7 ""  1 ""  <> 0 0 0 1 <> 0 0 313 0 313 313 313 <> <>
  314 41 22.088250 19.153848 -52.287468 20 R C 21 0.06000 0.06000 "ARG " " HD3" 1 0 FFFFFF  0 1 7 ""  1 ""  <> 0 0 0 1 <> 0 0 314 0 314 314 314 <> <>
  315 41 23.280764 20.283611 -52.932005 20 R C 21 0.06000 0.06000 "ARG " " HD2" 1 0 FFFFFF  0 1 7 ""  1 ""  <> 0 0 0 1 <> 0 0 315 0 315 315 315 <> <>
  316 43 23.033268 19.386095 -50.062298 20 R C 21 0.44000 0.44000 "ARG " " HE " 1 0 FFFFFF  0 1 7 ""  1 ""  <> 0 0 0 1 <> 0 0 316 0 316 316 316 <> <>
  317 43 24.245408 23.137542 -51.123658 20 R C 21 0.46000 0.46000 "ARG " "HH12" 1 0 FFFFFF  0 1 7 ""  1 ""  <> 0 0 0 1 <> 0 0 317 0 317 317 317 <> <>
  318 43 23.492334 22.350457 -52.334535 20 R C 21 0.46000 0.46000 "ARG " "HH11" 1 0 FFFFFF  0 1 7 ""  1 ""  <> 0 0 0 1 <> 0 0 318 0 318 318 318 <> <>
  319 44 23.895875 22.638277 -48.843709 20 R C 21 0.46000 0.46000 "ARG " "HH22" 1 0 FFFFFF  0 1 7 ""  1 ""  <> 0 0 0 1 <> 0 0 319 0 319 319 319 <> <>
  320 44 23.825637 20.937226 -48.561492 20 R C 21 0.46000 0.46000 "ARG " "HH21" 1 0 FFFFFF  0 1 7 ""  1 ""  <> 0 0 0 1 <> 0 0 320 0 320 320 320 <> <>
  321 25 25.407519 15.225764 -51.362113 21 P C 38 -0.14000 -0.14000 "PRO " " N  " 7 0 2E2EFF  0 1 7 ""  1 ""  <> 0 0 0 1 9.63 0 0 321 0 321 321 321 <> <>
  322 3 25.307963 14.179480 -50.337754 21 P C 24 0.01000 0.01000 "PRO " " CA " 6 0 808080  0 1 -1106 ""  1 ""  FF3C00  0 0 0 1 9.63 0 0 322 1 322 322 322 <> <>
  323 2 24.186533 14.342616 -49.359736 21 P C 24 0.50000 0.50000 "PRO " " C  " 6 0 808080  0 1 7 ""  1 ""  <> 0 0 0 1 9.63 0 0 323 0 323 323 323 <> <>
  324 15 24.091741 13.540429 -48.450668 21 P C 70 -0.50000 -0.50000 "PRO " " O  " 8 0 FF2E2E  0 1 7 ""  1 ""  <> 0 0 0 1 9.63 0 0 324 0 324 324 324 <> <>
  325 3 26.458030 16.100943 -51.088474 21 P C 24 -0.05000 -0.05000 "PRO " " CD " 6 0 808080  0 1 7 ""  1 ""  <> 0 0 0 1 9.63 0 0 325 2 325 325 325 <> <>
  326 3 27.179649 15.605100 -49.873680 21 P C 24 -0.12000 -0.12000 "PRO " " CG " 6 0 808080  0 1 7 ""  1 ""  <> 0 0 0 1 9.63 0 0 326 2 326 326 326 <> <>
  327 3 26.699735 14.219614 -49.669101 21 P C 24 -0.12000 -0.12000 "PRO " " CB " 6 0 808080  0 1 7 ""  1 ""  <> 0 0 0 1 9.63 0 0 327 2 327 327 327 <> <>
  328 41 25.232118 13.246626 -50.896478 21 P C 21 0.06000 0.06000 "PRO " " HA " 1 0 FFFFFF  0 1 7 ""  1 ""  <> 0 0 0 1 <> 0 0 328 0 328 328 328 <> <>
  329 41 26.184987 17.153362 -51.008859 21 P C 21 0.06000 0.06000 "PRO " " HD2" 1 0 FFFFFF  0 1 7 ""  1 ""  <> 0 0 0 1 <> 0 0 329 0 329 329 329 <> <>
  330 41 27.163154 16.047891 -51.918078 21 P C 21 0.06000 0.06000 "PRO " " HD3" 1 0 FFFFFF  0 1 7 ""  1 ""  <> 0 0 0 1 <> 0 0 330 0 330 330 330 <> <>
  331 41 26.979796 16.207845 -48.987759 21 P C 21 0.06000 0.06000 "PRO " " HG2" 1 0 FFFFFF  0 1 7 ""  1 ""  <> 0 0 0 1 <> 0 0 331 0 331 331 331 <> <>
  332 41 28.259185 15.688359 -50.000112 21 P C 21 0.06000 0.06000 "PRO " " HG3" 1 0 FFFFFF  0 1 7 ""  1 ""  <> 0 0 0 1 <> 0 0 332 0 332 332 332 <> <>
  333 41 27.253528 13.449886 -50.207025 21 P C 21 0.06000 0.06000 "PRO " " HB3" 1 0 FFFFFF  0 1 7 ""  1 ""  <> 0 0 0 1 <> 0 0 333 0 333 333 333 <> <>
  334 41 26.907262 14.033507 -48.615506 21 P C 21 0.06000 0.06000 "PRO " " HB2" 1 0 FFFFFF  0 1 7 ""  1 ""  <> 0 0 0 1 <> 0 0 334 0 334 334 334 <> <>
  335 25 23.319087 15.397643 -49.459201 22 D C 38 -0.50000 -0.50000 "ASP " " N  " 7 0 2E2EFF  0 1 7 ""  1 ""  <> 0 0 0 1 7.57 0 0 335 1 335 335 335 <> <>
  336 3 22.085771 15.581129 -48.696235 22 D C 24 0.14000 0.14000 "ASP " " CA " 6 0 808080  0 1 -1106 ""  1 ""  FF3C00  0 0 0 1 7.57 0 0 336 1 336 336 336 <> <>
  337 2 20.946677 15.865539 -49.653080 22 D C 24 0.50000 0.50000 "ASP " " C  " 6 0 808080  0 1 7 ""  1 ""  <> 0 0 0 1 7.57 0 0 337 0 337 337 337 <> <>
  338 15 21.241147 16.548015 -50.611258 22 D C 70 -0.50000 -0.50000 "ASP " " O  " 8 0 FF2E2E  0 1 7 ""  1 ""  <> 0 0 0 1 7.57 0 0 338 0 338 338 338 <> <>
  339 3 22.225953 16.572564 -47.539161 22 D C 24 -0.22000 -0.22000 "ASP " " CB " 6 0 808080  0 1 7 ""  1 ""  <> 0 0 0 1 7.57 0 0 339 2 339 339 339 <> <>
  340 2 22.432190 18.043840 -47.910613 22 D C 24 0.70000 0.70000 "ASP " " CG " 6 0 808080  0 1 7 "%UT"  13 ""  <> 0 0 0 1 7.57 0 0 340 0 340 340 340 <> <>
  341 15 23.291669 18.382578 -48.710465 22 D C 70 -0.80000 -0.80000 "ASP " " OD1" 8 0 FF2E2E  0 1 7 ""  1 ""  <> 0 0 0 1 7.57 0 0 341 0 341 341 341 <> <>
  342 18 21.742605 18.854116 -47.208017 22 D C 70 -0.80000 -0.80000 "ASP " " OD2" 8 -1 FF2E2E  0 1 7 ""  1 ""  <> 0 0 0 1 7.57 0 0 342 0 342 342 342 <> <>
  343 43 23.376201 16.032908 -50.242277 22 D C 21 0.30000 0.30000 "ASP " " H  " 1 0 FFFFFF  0 1 7 ""  1 ""  <> 0 0 0 1 <> 0 0 343 0 343 343 343 <> <>
  344 41 21.823993 14.572183 -48.377312 22 D C 21 0.06000 0.06000 "ASP " " HA " 1 0 FFFFFF  0 1 7 ""  1 ""  <> 0 0 0 1 <> 0 0 344 0 344 344 344 <> <>
  345 41 22.980507 16.339908 -46.787864 22 D C 21 0.06000 0.06000 "ASP " " HB3" 1 0 FFFFFF  0 1 7 ""  1 ""  <> 0 0 0 1 <> 0 0 345 0 345 345 345 <> <>
  346 41 21.301541 16.699573 -46.975442 22 D C 21 0.06000 0.06000 "ASP " " HB2" 1 0 FFFFFF  0 1 7 ""  1 ""  <> 0 0 0 1 <> 0 0 346 0 346 346 346 <> <>
  347 25 19.720831 15.464299 -49.329751 23 I C 38 -0.50000 -0.50000 "ILE " " N  " 7 0 2E2EFF  0 1 7 ""  1 ""  <> 0 0 0 1 7.31 0 0 347 1 347 347 347 <> <>
  348 3 18.534666 15.649156 -50.191063 23 I C 24 0.14000 0.14000 "ILE " " CA " 6 0 808080  0 1 -1106 ""  1 ""  FF3C00  0 0 0 1 7.31 0 0 348 1 348 348 348 <> <>
  349 2 17.487373 16.279234 -49.265464 23 I C 24 0.50000 0.50000 "ILE " " C  " 6 0 808080  0 1 7 ""  1 ""  <> 0 0 0 1 7.31 0 0 349 0 349 349 349 <> <>
  350 15 16.781615 15.578390 -48.577059 23 I C 70 -0.50000 -0.50000 "ILE " " O  " 8 0 FF2E2E  0 1 7 ""  1 ""  <> 0 0 0 1 7.31 0 0 350 0 350 350 350 <> <>
  351 3 18.056763 14.387235 -50.972042 23 I C 24 -0.06000 -0.06000 "ILE " " CB " 6 0 808080  0 1 7 ""  1 ""  <> 0 0 0 1 7.31 0 0 351 1 351 351 351 <> <>
  352 3 16.954142 14.723520 -52.016302 23 I C 24 -0.18000 -0.18000 "ILE " " CG2" 6 0 808080  0 1 7 ""  1 ""  <> 0 0 0 1 7.31 0 0 352 3 352 352 352 <> <>
  353 3 19.286993 13.590745 -51.607990 23 I C 24 -0.12000 -0.12000 "ILE " " CG1" 6 0 808080  0 1 7 ""  1 ""  <> 0 0 0 1 7.31 0 0 353 2 353 353 353 <> <>
  354 3 19.903177 14.185532 -52.911606 23 I C 24 -0.18000 -0.18000 "ILE " " CD1" 6 0 808080  0 1 7 ""  1 ""  <> 0 0 0 1 7.31 0 0 354 3 354 354 354 <> <>
  355 43 19.733444 14.965759 -48.451540 23 I C 21 0.30000 0.30000 "ILE " " H  " 1 0 FFFFFF  0 1 7 ""  1 ""  <> 0 0 0 1 <> 0 0 355 0 355 355 355 <> <>
  356 41 18.729839 16.343001 -51.008701 23 I C 21 0.06000 0.06000 "ILE " " HA " 1 0 FFFFFF  0 1 7 ""  1 ""  <> 0 0 0 1 <> 0 0 356 0 356 356 356 <> <>
  357 41 17.558670 13.698614 -50.289541 23 I C 21 0.06000 0.06000 "ILE " " HB " 1 0 FFFFFF  0 1 7 ""  1 ""  <> 0 0 0 1 <> 0 0 357 0 357 357 357 <> <>
  358 41 17.253179 15.411653 -52.806942 23 I C 21 0.06000 0.06000 "ILE " "HG21" 1 0 FFFFFF  0 1 7 ""  1 ""  <> 0 0 0 1 <> 0 0 358 0 358 358 358 <> <>
  359 41 16.553694 13.784850 -52.399149 23 I C 21 0.06000 0.06000 "ILE " "HG22" 1 0 FFFFFF  0 1 7 ""  1 ""  <> 0 0 0 1 <> 0 0 359 0 359 359 359 <> <>
  360 41 16.125706 15.138569 -51.441903 23 I C 21 0.06000 0.06000 "ILE " "HG23" 1 0 FFFFFF  0 1 7 ""  1 ""  <> 0 0 0 1 <> 0 0 360 0 360 360 360 <> <>
  361 41 18.946731 12.555772 -51.643000 23 I C 21 0.06000 0.06000 "ILE " "HG13" 1 0 FFFFFF  0 1 7 ""  1 ""  <> 0 0 0 1 <> 0 0 361 0 361 361 361 <> <>
  362 41 20.146411 13.439756 -50.954872 23 I C 21 0.06000 0.06000 "ILE " "HG12" 1 0 FFFFFF  0 1 7 ""  1 ""  <> 0 0 0 1 <> 0 0 362 0 362 362 362 <> <>
  363 41 20.361566 13.378213 -53.483076 23 I C 21 0.06000 0.06000 "ILE " "HD11" 1 0 FFFFFF  0 1 7 ""  1 ""  <> 0 0 0 1 <> 0 0 363 0 363 363 363 <> <>
  364 41 19.065387 14.606876 -53.467246 23 I C 21 0.06000 0.06000 "ILE " "HD12" 1 0 FFFFFF  0 1 7 ""  1 ""  <> 0 0 0 1 <> 0 0 364 0 364 364 364 <> <>
  365 41 20.643802 14.967039 -52.742156 23 I C 21 0.06000 0.06000 "ILE " "HD13" 1 0 FFFFFF  0 1 7 ""  1 ""  <> 0 0 0 1 <> 0 0 365 0 365 365 365 <> <>
  366 25 17.418283 17.642619 -49.178408 24 Q C 38 -0.50000 -0.50000 "GLN " " N  " 7 0 2E2EFF  0 1 7 ""  1 ""  <> 0 0 0 1 7.3 0 0 366 1 366 366 366 <> <>
  367 3 16.436163 18.352044 -48.358142 24 Q C 24 0.14000 0.14000 "GLN " " CA " 6 0 808080  0 1 -1106 ""  1 ""  FF3C00  0 0 0 1 7.3 0 0 367 1 367 367 367 <> <>
  368 2 15.140762 18.533958 -49.074184 24 Q C 24 0.50000 0.50000 "GLN " " C  " 6 0 808080  0 1 7 ""  1 ""  <> 0 0 0 1 7.3 0 0 368 0 368 368 368 <> <>
  369 15 15.102668 18.754077 -50.298847 24 Q C 70 -0.50000 -0.50000 "GLN " " O  " 8 0 FF2E2E  0 1 7 ""  1 ""  <> 0 0 0 1 7.3 0 0 369 0 369 369 369 <> <>
  370 3 17.007716 19.848077 -48.040304 24 Q C 24 -0.12000 -0.12000 "GLN " " CB " 6 0 808080  0 1 7 ""  1 ""  <> 0 0 0 1 7.3 0 0 370 2 370 370 370 <> <>
  371 3 18.290576 19.744506 -47.188943 24 Q C 24 -0.12000 -0.12000 "GLN " " CG " 6 0 808080  0 1 7 ""  1 ""  <> 0 0 0 1 7.3 0 0 371 2 371 371 371 <> <>
  372 2 18.292721 18.894945 -45.956111 24 Q C 24 0.50000 0.50000 "GLN " " CD " 6 0 808080  0 1 7 "%UT"  13 ""  <> 0 0 0 1 7.3 0 0 372 0 372 372 372 2.2739802667741 "No Flip" 
  373 15 17.261274 18.699913 -45.331371 24 Q C 70 -0.50000 -0.50000 "GLN " " OE1" 8 0 FF2E2E  0 1 7 ""  1 ""  <> 0 0 0 1 7.3 0 0 373 0 373 373 373 <> <>
  374 25 19.462398 18.313218 -45.652906 24 Q C 38 -0.76000 -0.76000 "GLN " " NE2" 7 0 2E2EFF  0 1 7 ""  1 ""  <> 0 0 0 1 7.3 0 0 374 2 374 374 374 <> <>
  375 43 18.015414 18.148999 -49.816481 24 Q C 21 0.30000 0.30000 "GLN " " H  " 1 0 FFFFFF  0 1 7 ""  1 ""  <> 0 0 0 1 <> 0 0 375 0 375 375 375 <> <>
  376 41 16.324752 17.758577 -47.450745 24 Q C 21 0.06000 0.06000 "GLN " " HA " 1 0 FFFFFF  0 1 7 ""  1 ""  <> 0 0 0 1 <> 0 0 376 0 376 376 376 <> <>
  377 41 16.237329 20.372363 -47.474459 24 Q C 21 0.06000 0.06000 "GLN " " HB3" 1 0 FFFFFF  0 1 7 ""  1 ""  <> 0 0 0 1 <> 0 0 377 0 377 377 377 <> <>
  378 41 17.257886 20.490806 -48.884309 24 Q C 21 0.06000 0.06000 "GLN " " HB2" 1 0 FFFFFF  0 1 7 ""  1 ""  <> 0 0 0 1 <> 0 0 378 0 378 378 378 <> <>
  379 41 18.491836 20.753119 -46.827892 24 Q C 21 0.06000 0.06000 "GLN " " HG3" 1 0 FFFFFF  0 1 7 ""  1 ""  <> 0 0 0 1 <> 0 0 379 0 379 379 379 <> <>
  380 41 19.191960 19.481042 -47.742635 24 Q C 21 0.06000 0.06000 "GLN " " HG2" 1 0 FFFFFF  0 1 7 ""  1 ""  <> 0 0 0 1 <> 0 0 380 0 380 380 380 <> <>
  381 43 19.540882 17.683946 -44.866850 24 Q C 21 0.38000 0.38000 "GLN " "HE22" 1 0 FFFFFF  0 1 7 ""  1 ""  <> 0 0 0 1 <> 0 0 381 0 381 381 381 <> <>
  382 43 20.230022 18.311977 -46.309450 24 Q C 21 0.38000 0.38000 "GLN " "HE21" 1 0 FFFFFF  0 1 7 ""  1 ""  <> 0 0 0 1 <> 0 0 382 0 382 382 382 <> <>
  383 25 14.120385 18.365447 -48.233149 25 M C 38 -0.50000 -0.50000 "MET " " N  " 7 0 2E2EFF  2 1 7 ""  1 ""  <> 0 0 0 1 7.3 0 0 383 1 383 383 383 <> <>
  384 3 12.702671 18.148587 -48.653317 25 M C 24 0.14000 0.14000 "MET " " CA " 6 0 808080  2 1 -1106 ""  1 ""  FF3C00  0 0 0 1 7.3 0 0 384 1 384 384 384 <> <>
  385 2 11.770839 19.268436 -48.161111 25 M C 24 0.50000 0.50000 "MET " " C  " 6 0 808080  2 1 7 ""  1 ""  <> 0 0 0 1 7.3 0 0 385 0 385 385 385 <> <>
  386 15 11.935612 19.825134 -47.086568 25 M C 70 -0.50000 -0.50000 "MET " " O  " 8 0 FF2E2E  2 1 7 ""  1 ""  <> 0 0 0 1 7.3 0 0 386 0 386 386 386 <> <>
  387 3 12.398285 16.825152 -48.060386 25 M C 24 -0.12000 -0.12000 "MET " " CB " 6 0 808080  2 1 7 ""  1 ""  <> 0 0 0 1 7.3 0 0 387 2 387 387 387 <> <>
  388 3 10.975389 16.320229 -48.234668 25 M C 24 0.04750 0.04750 "MET " " CG " 6 0 808080  2 1 7 ""  1 ""  <> 0 0 0 1 7.3 0 0 388 2 388 388 388 <> <>
  389 49 10.826011 14.518406 -48.061840 25 M C 143 -0.33500 -0.33500 "MET " " SD " 16 0 FFFF6B  2 1 7 ""  1 ""  <> 0 0 0 1 7.3 0 0 389 0 389 389 389 <> <>
  390 3 11.844372 14.206760 -46.572263 25 M C 24 -0.01250 -0.01250 "MET " " CE " 6 0 808080  2 1 7 ""  1 ""  <> 0 0 0 1 7.3 0 0 390 3 390 390 390 <> <>
  391 43 14.265454 18.690045 -47.287945 25 M C 21 0.30000 0.30000 "MET " " H  " 1 0 FFFFFF  2 1 7 ""  1 ""  <> 0 0 0 1 <> 0 0 391 0 391 391 391 <> <>
  392 41 12.710955 18.019212 -49.735448 25 M C 21 0.06000 0.06000 "MET " " HA " 1 0 FFFFFF  2 1 7 ""  1 ""  <> 0 0 0 1 <> 0 0 392 0 392 392 392 <> <>
  393 41 12.651542 16.755224 -47.002695 25 M C 21 0.06000 0.06000 "MET " " HB3" 1 0 FFFFFF  2 1 7 ""  1 ""  <> 0 0 0 1 <> 0 0 393 0 393 393 393 <> <>
  394 41 13.061033 16.066842 -48.477903 25 M C 21 0.06000 0.06000 "MET " " HB2" 1 0 FFFFFF  2 1 7 ""  1 ""  <> 0 0 0 1 <> 0 0 394 0 394 394 394 <> <>
  395 41 10.818783 16.488766 -49.299960 25 M C 21 0.06000 0.06000 "MET " " HG3" 1 0 FFFFFF  2 1 7 ""  1 ""  <> 0 0 0 1 <> 0 0 395 0 395 395 395 <> <>
  396 41 10.190792 16.757735 -47.617015 25 M C 21 0.06000 0.06000 "MET " " HG2" 1 0 FFFFFF  2 1 7 ""  1 ""  <> 0 0 0 1 <> 0 0 396 0 396 396 396 <> <>
  397 41 11.512609 14.910448 -45.808701 25 M C 21 0.06000 0.06000 "MET " " HE1" 1 0 FFFFFF  2 1 7 ""  1 ""  <> 0 0 0 1 <> 0 0 397 0 397 397 397 <> <>
  398 41 11.586552 13.259841 -46.097866 25 M C 21 0.06000 0.06000 "MET " " HE2" 1 0 FFFFFF  2 1 7 ""  1 ""  <> 0 0 0 1 <> 0 0 398 0 398 398 398 <> <>
  399 41 12.924244 14.238967 -46.717827 25 M C 21 0.06000 0.06000 "MET " " HE3" 1 0 FFFFFF  2 1 7 ""  1 ""  <> 0 0 0 1 <> 0 0 399 0 399 399 399 <> <>
  400 25 10.607771 19.476183 -48.887905 26 T C 38 -0.50000 -0.50000 "THR " " N  " 7 0 2E2EFF  2 1 7 ""  1 ""  <> 0 0 0 1 7.31 0 0 400 1 400 400 400 <> <>
  401 3 9.616144 20.515597 -48.607427 26 T C 24 0.14000 0.14000 "THR " " CA " 6 0 808080  2 1 -1106 ""  1 ""  FF3C00  0 0 0 1 7.31 0 0 401 1 401 401 401 <> <>
  402 2 8.241586 19.869354 -48.949365 26 T C 24 0.50000 0.50000 "THR " " C  " 6 0 808080  2 1 7 ""  1 ""  <> 0 0 0 1 7.31 0 0 402 0 402 402 402 <> <>
  403 15 7.750200 19.905109 -50.108135 26 T C 70 -0.50000 -0.50000 "THR " " O  " 8 0 FF2E2E  2 1 7 ""  1 ""  <> 0 0 0 1 7.31 0 0 403 0 403 403 403 <> <>
  404 3 10.047643 21.954742 -49.051281 26 T C 24 0.20500 0.20500 "THR " " CB " 6 0 808080  2 1 7 ""  1 ""  <> 0 0 0 1 7.31 0 0 404 1 404 404 404 <> <>
  405 3 10.418795 22.157092 -50.515895 26 T C 24 -0.18000 -0.18000 "THR " " CG2" 6 0 808080  2 1 7 ""  1 ""  <> 0 0 0 1 7.31 0 0 405 3 405 405 405 <> <>
  406 16 9.032726 22.898949 -48.807039 26 T C 70 -0.68300 -0.68300 "THR " " OG1" 8 0 FF2E2E  2 1 7 "%UT"  13 ""  <> 0 0 0 1 7.31 0 0 406 1 406 406 406 <> <>
  407 43 10.499994 19.109622 -49.822714 26 T C 21 0.30000 0.30000 "THR " " H  " 1 0 FFFFFF  2 1 7 ""  1 ""  <> 0 0 0 1 <> 0 0 407 0 407 407 407 <> <>
  408 41 9.552852 20.703345 -47.535702 26 T C 21 0.06000 0.06000 "THR " " HA " 1 0 FFFFFF  2 1 7 ""  1 ""  <> 0 0 0 1 <> 0 0 408 0 408 408 408 <> <>
  409 41 10.892039 22.302765 -48.456551 26 T C 21 0.06000 0.06000 "THR " " HB " 1 0 FFFFFF  2 1 7 ""  1 ""  <> 0 0 0 1 <> 0 0 409 0 409 409 409 <> <>
  410 41 10.844024 23.151408 -50.652535 26 T C 21 0.06000 0.06000 "THR " "HG21" 1 0 FFFFFF  2 1 7 ""  1 ""  <> 0 0 0 1 <> 0 0 410 0 410 410 410 <> <>
  411 41 11.123607 21.511610 -51.040443 26 T C 21 0.06000 0.06000 "THR " "HG22" 1 0 FFFFFF  2 1 7 ""  1 ""  <> 0 0 0 1 <> 0 0 411 0 411 411 411 <> <>
  412 41 9.560992 22.093758 -51.185240 26 T C 21 0.06000 0.06000 "THR " "HG23" 1 0 FFFFFF  2 1 7 ""  1 ""  <> 0 0 0 1 <> 0 0 412 0 412 412 412 <> <>
  413 42 8.647084 22.759511 -47.955674 26 T C 21 0.41800 0.41800 "THR " " HG1" 1 0 FFFFFF  2 1 7 ""  1 ""  <> 0 0 0 1 <> 0 0 413 0 413 413 413 <> <>
  414 25 7.586626 19.223942 -47.914046 27 Q C 38 -0.50000 -0.50000 "GLN " " N  " 7 0 2E2EFF  2 1 7 ""  1 ""  <> 0 0 0 1 7.32 0 0 414 1 414 414 414 <> <>
  415 3 6.243061 18.681679 -47.935659 27 Q C 24 0.14000 0.14000 "GLN " " CA " 6 0 808080  2 1 -1106 ""  1 ""  FF3C00  0 0 0 1 7.32 0 0 415 1 415 415 415 <> <>
  416 2 5.302348 19.905828 -47.597344 27 Q C 24 0.50000 0.50000 "GLN " " C  " 6 0 808080  2 1 7 ""  1 ""  <> 0 0 0 1 7.32 0 0 416 0 416 416 416 <> <>
  417 15 5.536194 20.542305 -46.561599 27 Q C 70 -0.50000 -0.50000 "GLN " " O  " 8 0 FF2E2E  2 1 7 ""  1 ""  <> 0 0 0 1 7.32 0 0 417 0 417 417 417 <> <>
  418 3 6.149810 17.493446 -46.913076 27 Q C 24 -0.12000 -0.12000 "GLN " " CB " 6 0 808080  2 1 7 ""  1 ""  <> 0 0 0 1 7.32 0 0 418 2 418 418 418 <> <>
  419 3 4.880577 16.643016 -47.111852 27 Q C 24 -0.12000 -0.12000 "GLN " " CG " 6 0 808080  2 1 7 ""  1 ""  <> 0 0 0 1 7.32 0 0 419 2 419 419 419 <> <>
  420 2 4.666304 15.405805 -46.291413 27 Q C 24 0.50000 0.50000 "GLN " " CD " 6 0 808080  2 1 7 "%UT"  13 ""  <> 0 0 0 1 7.32 0 0 420 0 420 420 420 <> "No Flip" 
  421 15 5.611118 14.822900 -45.737025 27 Q C 70 -0.50000 -0.50000 "GLN " " OE1" 8 0 FF2E2E  2 1 7 ""  1 ""  <> 0 0 0 1 7.32 0 0 421 0 421 421 421 <> <>
  422 25 3.420666 14.940352 -46.097758 27 Q C 38 -0.76000 -0.76000 "GLN " " NE2" 7 0 2E2EFF  2 1 7 ""  1 ""  <> 0 0 0 1 7.32 0 0 422 2 422 422 422 <> <>
  423 43 8.067538 19.221649 -47.026076 27 Q C 21 0.30000 0.30000 "GLN " " H  " 1 0 FFFFFF  2 1 7 ""  1 ""  <> 0 0 0 1 <> 0 0 423 0 423 423 423 <> <>
  424 41 5.969949 18.364912 -48.942034 27 Q C 21 0.06000 0.06000 "GLN " " HA " 1 0 FFFFFF  2 1 7 ""  1 ""  <> 0 0 0 1 <> 0 0 424 0 424 424 424 <> <>
  425 41 6.122190 17.979788 -45.938071 27 Q C 21 0.06000 0.06000 "GLN " " HB3" 1 0 FFFFFF  2 1 7 ""  1 ""  <> 0 0 0 1 <> 0 0 425 0 425 425 425 <> <>
  426 41 7.110911 16.979689 -46.942900 27 Q C 21 0.06000 0.06000 "GLN " " HB2" 1 0 FFFFFF  2 1 7 ""  1 ""  <> 0 0 0 1 <> 0 0 426 0 426 426 426 <> <>
  427 41 4.978520 16.148794 -48.078352 27 Q C 21 0.06000 0.06000 "GLN " " HG3" 1 0 FFFFFF  2 1 7 ""  1 ""  <> 0 0 0 1 <> 0 0 427 0 427 427 427 <> <>
  428 41 4.018243 17.303618 -47.204220 27 Q C 21 0.06000 0.06000 "GLN " " HG2" 1 0 FFFFFF  2 1 7 ""  1 ""  <> 0 0 0 1 <> 0 0 428 0 428 428 428 <> <>
  429 43 3.152886 14.212567 -45.450675 27 Q C 21 0.38000 0.38000 "GLN " "HE22" 1 0 FFFFFF  2 1 7 ""  1 ""  <> 0 0 0 1 <> 0 0 429 0 429 429 429 <> <>
  430 43 2.643978 15.423918 -46.525754 27 Q C 21 0.38000 0.38000 "GLN " "HE21" 1 0 FFFFFF  2 1 7 ""  1 ""  <> 0 0 0 1 <> 0 0 430 0 430 430 430 <> <>
  431 25 4.357056 20.043932 -48.489787 28 S C 38 -0.50000 -0.50000 "SER " " N  " 7 0 2E2EFF  2 1 7 ""  1 ""  <> 0 0 0 1 7.69 0 0 431 1 431 431 431 <> <>
  432 3 3.276720 21.018580 -48.294929 28 S C 24 0.14000 0.14000 "SER " " CA " 6 0 808080  2 1 -1106 ""  1 ""  FF3C00  0 0 0 1 7.69 0 0 432 1 432 432 432 <> <>
  433 2 1.998061 20.306947 -48.749393 28 S C 24 0.50000 0.50000 "SER " " C  " 6 0 808080  2 1 7 ""  1 ""  <> 0 0 0 1 7.69 0 0 433 0 433 433 433 <> <>
  434 15 2.095495 19.517403 -49.717422 28 S C 70 -0.50000 -0.50000 "SER " " O  " 8 0 FF2E2E  2 1 7 ""  1 ""  <> 0 0 0 1 7.69 0 0 434 0 434 434 434 <> <>
  435 3 3.688446 22.247693 -49.126980 28 S C 24 0.14500 0.14500 "SER " " CB " 6 0 808080  2 1 7 ""  1 ""  <> 0 0 0 1 7.69 0 0 435 2 435 435 435 <> <>
  436 16 3.747374 22.087404 -50.581537 28 S C 70 -0.68300 -0.68300 "SER " " OG " 8 0 FF2E2E  2 1 7 "%UT"  13 ""  <> 0 0 0 1 7.69 0 0 436 1 436 436 436 <> <>
  437 43 4.169160 19.324502 -49.173229 28 S C 21 0.30000 0.30000 "SER " " H  " 1 0 FFFFFF  2 1 7 ""  1 ""  <> 0 0 0 1 <> 0 0 437 0 437 437 437 <> <>
  438 41 3.212928 21.217446 -47.225242 28 S C 21 0.06000 0.06000 "SER " " HA " 1 0 FFFFFF  2 1 7 ""  1 ""  <> 0 0 0 1 <> 0 0 438 0 438 438 438 <> <>
  439 41 4.594613 22.743814 -48.779623 28 S C 21 0.06000 0.06000 "SER " " HB3" 1 0 FFFFFF  2 1 7 ""  1 ""  <> 0 0 0 1 <> 0 0 439 0 439 439 439 <> <>
  440 41 2.932043 22.971889 -48.823624 28 S C 21 0.06000 0.06000 "SER " " HB2" 1 0 FFFFFF  2 1 7 ""  1 ""  <> 0 0 0 1 <> 0 0 440 0 440 440 440 <> <>
  441 42 4.108634 21.237505 -50.782781 28 S C 21 0.41800 0.41800 "SER " " HG " 1 0 FFFFFF  2 1 7 ""  1 ""  <> 0 0 0 1 <> 0 0 441 0 441 441 441 <> <>
  442 25 0.750042 20.668384 -48.246205 29 P C 38 -0.14000 -0.14000 "PRO " " N  " 7 0 2E2EFF  0 1 7 ""  1 ""  <> 0 0 0 1 7.77 0 0 442 0 442 442 442 <> <>
  443 3 0.550135 21.650943 -47.065782 29 P C 24 0.01000 0.01000 "PRO " " CA " 6 0 808080  0 1 -1106 ""  1 ""  FF3C00  0 0 0 1 7.77 0 0 443 1 443 443 443 <> <>
  444 2 0.692772 21.026493 -45.635775 29 P C 24 0.50000 0.50000 "PRO " " C  " 6 0 808080  0 1 7 ""  1 ""  <> 0 0 0 1 7.77 0 0 444 0 444 444 444 <> <>
  445 15 1.123682 19.837948 -45.539104 29 P C 70 -0.50000 -0.50000 "PRO " " O  " 8 0 FF2E2E  0 1 7 ""  1 ""  <> 0 0 0 1 7.77 0 0 445 0 445 445 445 <> <>
  446 3 -0.405244 20.039987 -48.735291 29 P C 24 -0.05000 -0.05000 "PRO " " CD " 6 0 808080  0 1 7 ""  1 ""  <> 0 0 0 1 7.77 0 0 446 2 446 446 446 <> <>
  447 3 -1.582820 20.619547 -47.867663 29 P C 24 -0.12000 -0.12000 "PRO " " CG " 6 0 808080  0 1 7 ""  1 ""  <> 0 0 0 1 7.77 0 0 447 2 447 447 447 <> <>
  448 3 -0.986343 21.939200 -47.202003 29 P C 24 -0.12000 -0.12000 "PRO " " CB " 6 0 808080  0 1 7 ""  1 ""  <> 0 0 0 1 7.77 0 0 448 2 448 448 448 <> <>
  449 41 1.115555 22.582697 -47.050985 29 P C 21 0.06000 0.06000 "PRO " " HA " 1 0 FFFFFF  0 1 7 ""  1 ""  <> 0 0 0 1 <> 0 0 449 0 449 449 449 <> <>
  450 41 -0.310460 18.959532 -48.625701 29 P C 21 0.06000 0.06000 "PRO " " HD2" 1 0 FFFFFF  0 1 7 ""  1 ""  <> 0 0 0 1 <> 0 0 450 0 450 450 450 <> <>
  451 41 -0.549251 20.220971 -49.800322 29 P C 21 0.06000 0.06000 "PRO " " HD3" 1 0 FFFFFF  0 1 7 ""  1 ""  <> 0 0 0 1 <> 0 0 451 0 451 451 451 <> <>
  452 41 -1.791318 19.834570 -47.140734 29 P C 21 0.06000 0.06000 "PRO " " HG2" 1 0 FFFFFF  0 1 7 ""  1 ""  <> 0 0 0 1 <> 0 0 452 0 452 452 452 <> <>
  453 41 -2.433051 20.764002 -48.534141 29 P C 21 0.06000 0.06000 "PRO " " HG3" 1 0 FFFFFF  0 1 7 ""  1 ""  <> 0 0 0 1 <> 0 0 453 0 453 453 453 <> <>
  454 41 -1.201403 22.820727 -47.806054 29 P C 21 0.06000 0.06000 "PRO " " HB3" 1 0 FFFFFF  0 1 7 ""  1 ""  <> 0 0 0 1 <> 0 0 454 0 454 454 454 <> <>
  455 41 -1.532397 22.062853 -46.266749 29 P C 21 0.06000 0.06000 "PRO " " HB2" 1 0 FFFFFF  0 1 7 ""  1 ""  <> 0 0 0 1 <> 0 0 455 0 455 455 455 <> <>
  456 25 0.473141 21.741632 -44.451995 30 S C 38 -0.50000 -0.50000 "SER " " N  " 7 0 2E2EFF  0 1 7 ""  1 ""  <> 0 0 0 1 7.76 0 0 456 1 456 456 456 <> <>
  457 3 0.611266 21.174742 -43.107705 30 S C 24 0.14000 0.14000 "SER " " CA " 6 0 808080  0 1 -1106 ""  1 ""  FF3C00  0 0 0 1 7.76 0 0 457 1 457 457 457 <> <>
  458 2 -0.682752 20.390214 -42.833890 30 S C 24 0.50000 0.50000 "SER " " C  " 6 0 808080  0 1 7 ""  1 ""  <> 0 0 0 1 7.76 0 0 458 0 458 458 458 <> <>
  459 15 -0.637059 19.420842 -42.056526 30 S C 70 -0.50000 -0.50000 "SER " " O  " 8 0 FF2E2E  0 1 7 ""  1 ""  <> 0 0 0 1 7.76 0 0 459 0 459 459 459 <> <>
  460 3 0.782810 22.427495 -42.168613 30 S C 24 0.14500 0.14500 "SER " " CB " 6 0 808080  0 1 7 ""  1 ""  <> 0 0 0 1 7.76 0 0 460 2 460 460 460 <> <>
  461 16 1.277682 22.205520 -40.850584 30 S C 70 -0.68300 -0.68300 "SER " " OG " 8 0 FF2E2E  0 1 7 "%UT"  13 ""  <> 0 0 0 1 7.76 0 0 461 1 461 461 461 <> <>
  462 43 -0.045795 22.601345 -44.561896 30 S C 21 0.30000 0.30000 "SER " " H  " 1 0 FFFFFF  0 1 7 ""  1 ""  <> 0 0 0 1 <> 0 0 462 0 462 462 462 <> <>
  463 41 1.469213 20.516745 -42.968105 30 S C 21 0.06000 0.06000 "SER " " HA " 1 0 FFFFFF  0 1 7 ""  1 ""  <> 0 0 0 1 <> 0 0 463 0 463 463 463 <> <>
  464 41 -0.156053 22.979615 -42.120984 30 S C 21 0.06000 0.06000 "SER " " HB3" 1 0 FFFFFF  0 1 7 ""  1 ""  <> 0 0 0 1 <> 0 0 464 0 464 464 464 <> <>
  465 41 1.493551 23.113241 -42.629849 30 S C 21 0.06000 0.06000 "SER " " HB2" 1 0 FFFFFF  0 1 7 ""  1 ""  <> 0 0 0 1 <> 0 0 465 0 465 465 465 <> <>
  466 42 2.067929 21.702730 -40.977529 30 S C 21 0.41800 0.41800 "SER " " HG " 1 0 FFFFFF  0 1 7 ""  1 ""  <> 0 0 0 1 <> 0 0 466 0 466 466 466 <> <>
  467 25 -1.858610 20.703352 -43.405770 31 S C 38 -0.50000 -0.50000 "SER " " N  " 7 0 2E2EFF  2 1 7 ""  1 ""  <> 0 0 0 1 7.9 0 0 467 1 467 467 467 <> <>
  468 3 -3.065948 19.921460 -43.215211 31 S C 24 0.14000 0.14000 "SER " " CA " 6 0 808080  2 1 -1106 ""  1 ""  FF3C00  0 0 0 1 7.9 0 0 468 1 468 468 468 <> <>
  469 2 -3.940291 20.028117 -44.483802 31 S C 24 0.50000 0.50000 "SER " " C  " 6 0 808080  2 1 7 ""  1 ""  <> 0 0 0 1 7.9 0 0 469 0 469 469 469 <> <>
  470 15 -3.824115 20.982607 -45.263223 31 S C 70 -0.50000 -0.50000 "SER " " O  " 8 0 FF2E2E  2 1 7 ""  1 ""  <> 0 0 0 1 7.9 0 0 470 0 470 470 470 <> <>
  471 3 -3.771208 20.233720 -41.782038 31 S C 24 0.14500 0.14500 "SER " " CB " 6 0 808080  2 1 7 ""  1 ""  <> 0 0 0 1 7.9 0 0 471 2 471 471 471 <> <>
  472 16 -5.072175 19.588497 -41.555954 31 S C 70 -0.68300 -0.68300 "SER " " OG " 8 0 FF2E2E  2 1 7 "%UT"  13 ""  <> 0 0 0 1 7.9 0 0 472 1 472 472 472 <> <>
  473 43 -1.949286 21.492531 -44.029566 31 S C 21 0.30000 0.30000 "SER " " H  " 1 0 FFFFFF  2 1 7 ""  1 ""  <> 0 0 0 1 <> 0 0 473 0 473 473 473 <> <>
  474 41 -2.775290 18.870767 -43.208403 31 S C 21 0.06000 0.06000 "SER " " HA " 1 0 FFFFFF  2 1 7 ""  1 ""  <> 0 0 0 1 <> 0 0 474 0 474 474 474 <> <>
  475 41 -3.756694 21.316812 -41.659478 31 S C 21 0.06000 0.06000 "SER " " HB3" 1 0 FFFFFF  2 1 7 ""  1 ""  <> 0 0 0 1 <> 0 0 475 0 475 475 475 <> <>
  476 41 -2.998046 20.013516 -41.046063 31 S C 21 0.06000 0.06000 "SER " " HB2" 1 0 FFFFFF  2 1 7 ""  1 ""  <> 0 0 0 1 <> 0 0 476 0 476 476 476 <> <>
  477 42 -4.909518 18.676115 -41.741349 31 S C 21 0.41800 0.41800 "SER " " HG " 1 0 FFFFFF  2 1 7 ""  1 ""  <> 0 0 0 1 <> 0 0 477 0 477 477 477 <> <>
  478 25 -4.777940 19.070360 -44.737205 32 L C 38 -0.50000 -0.50000 "LEU " " N  " 7 0 2E2EFF  2 1 7 ""  1 ""  <> 0 0 0 1 7.37 0 0 478 1 478 478 478 <> <>
  479 3 -5.624525 19.023010 -45.872495 32 L C 24 0.14000 0.14000 "LEU " " CA " 6 0 808080  2 1 -1106 ""  1 ""  FF3C00  0 0 0 1 7.37 0 0 479 1 479 479 479 <> <>
  480 2 -6.989964 18.672070 -45.451671 32 L C 24 0.50000 0.50000 "LEU " " C  " 6 0 808080  2 1 7 ""  1 ""  <> 0 0 0 1 7.37 0 0 480 0 480 480 480 <> <>
  481 15 -7.099314 17.627523 -44.783057 32 L C 70 -0.50000 -0.50000 "LEU " " O  " 8 0 FF2E2E  2 1 7 ""  1 ""  <> 0 0 0 1 7.37 0 0 481 0 481 481 481 <> <>
  482 3 -4.892682 17.967826 -46.854542 32 L C 24 -0.12000 -0.12000 "LEU " " CB " 6 0 808080  2 1 7 ""  1 ""  <> 0 0 0 1 7.37 0 0 482 2 482 482 482 <> <>
  483 3 -5.636197 17.564768 -48.146229 32 L C 24 -0.06000 -0.06000 "LEU " " CG " 6 0 808080  2 1 7 ""  1 ""  <> 0 0 0 1 7.37 0 0 483 1 483 483 483 <> <>
  484 3 -4.702054 17.335314 -49.322829 32 L C 24 -0.18000 -0.18000 "LEU " " CD1" 6 0 808080  2 1 7 ""  1 ""  <> 0 0 0 1 7.37 0 0 484 3 484 484 484 <> <>
  485 3 -6.687510 16.429912 -48.082591 32 L C 24 -0.18000 -0.18000 "LEU " " CD2" 6 0 808080  2 1 7 ""  1 ""  <> 0 0 0 1 7.37 0 0 485 3 485 485 485 <> <>
  486 43 -4.876633 18.343251 -44.043187 32 L C 21 0.30000 0.30000 "LEU " " H  " 1 0 FFFFFF  2 1 7 ""  1 ""  <> 0 0 0 1 <> 0 0 486 0 486 486 486 <> <>
  487 41 -5.758782 19.984819 -46.367632 32 L C 21 0.06000 0.06000 "LEU " " HA " 1 0 FFFFFF  2 1 7 ""  1 ""  <> 0 0 0 1 <> 0 0 487 0 487 487 487 <> <>
  488 41 -4.638370 17.090159 -46.260191 32 L C 21 0.06000 0.06000 "LEU " " HB3" 1 0 FFFFFF  2 1 7 ""  1 ""  <> 0 0 0 1 <> 0 0 488 0 488 488 488 <> <>
  489 41 -3.921759 18.374339 -47.137859 32 L C 21 0.06000 0.06000 "LEU " " HB2" 1 0 FFFFFF  2 1 7 ""  1 ""  <> 0 0 0 1 <> 0 0 489 0 489 489 489 <> <>
  490 41 -6.235423 18.464327 -48.288581 32 L C 21 0.06000 0.06000 "LEU " " HG " 1 0 FFFFFF  2 1 7 ""  1 ""  <> 0 0 0 1 <> 0 0 490 0 490 490 490 <> <>
  491 41 -5.170329 17.028667 -50.257912 32 L C 21 0.06000 0.06000 "LEU " "HD11" 1 0 FFFFFF  2 1 7 ""  1 ""  <> 0 0 0 1 <> 0 0 491 0 491 491 491 <> <>
  492 41 -4.145663 18.237286 -49.577789 32 L C 21 0.06000 0.06000 "LEU " "HD12" 1 0 FFFFFF  2 1 7 ""  1 ""  <> 0 0 0 1 <> 0 0 492 0 492 492 492 <> <>
  493 41 -3.988181 16.545064 -49.089606 32 L C 21 0.06000 0.06000 "LEU " "HD13" 1 0 FFFFFF  2 1 7 ""  1 ""  <> 0 0 0 1 <> 0 0 493 0 493 493 493 <> <>
  494 41 -7.300490 16.470980 -48.982771 32 L C 21 0.06000 0.06000 "LEU " "HD21" 1 0 FFFFFF  2 1 7 ""  1 ""  <> 0 0 0 1 <> 0 0 494 0 494 494 494 <> <>
  495 41 -6.174548 15.468305 -48.110121 32 L C 21 0.06000 0.06000 "LEU " "HD22" 1 0 FFFFFF  2 1 7 ""  1 ""  <> 0 0 0 1 <> 0 0 495 0 495 495 495 <> <>
  496 41 -7.299425 16.390990 -47.181357 32 L C 21 0.06000 0.06000 "LEU " "HD23" 1 0 FFFFFF  2 1 7 ""  1 ""  <> 0 0 0 1 <> 0 0 496 0 496 496 496 <> <>
  497 25 -8.017274 19.510842 -45.659801 33 S C 38 -0.50000 -0.50000 "SER " " N  " 7 0 2E2EFF  2 1 7 ""  1 ""  <> 0 0 0 1 7.41 0 0 497 1 497 497 497 <> <>
  498 3 -9.351729 19.098508 -45.240044 33 S C 24 0.14000 0.14000 "SER " " CA " 6 0 808080  2 1 -1106 ""  1 ""  FF3C00  0 0 0 1 7.41 0 0 498 1 498 498 498 <> <>
  499 2 -10.122287 18.484792 -46.398326 33 S C 24 0.50000 0.50000 "SER " " C  " 6 0 808080  2 1 7 ""  1 ""  <> 0 0 0 1 7.41 0 0 499 0 499 499 499 <> <>
  500 15 -9.944383 18.945547 -47.546549 33 S C 70 -0.50000 -0.50000 "SER " " O  " 8 0 FF2E2E  2 1 7 ""  1 ""  <> 0 0 0 1 7.41 0 0 500 0 500 500 500 <> <>
  501 3 -10.032606 20.427221 -44.723808 33 S C 24 0.14500 0.14500 "SER " " CB " 6 0 808080  2 1 7 ""  1 ""  <> 0 0 0 1 7.41 0 0 501 2 501 501 501 <> <>
  502 16 -10.069529 21.493286 -45.737907 33 S C 70 -0.68300 -0.68300 "SER " " OG " 8 0 FF2E2E  2 1 7 "%UT"  13 ""  <> 0 0 0 1 7.41 0 0 502 1 502 502 502 <> <>
  503 43 -7.967479 20.430658 -46.074139 33 S C 21 0.30000 0.30000 "SER " " H  " 1 0 FFFFFF  2 1 7 ""  1 ""  <> 0 0 0 1 <> 0 0 503 0 503 503 503 <> <>
  504 41 -9.302635 18.474558 -44.347712 33 S C 21 0.06000 0.06000 "SER " " HA " 1 0 FFFFFF  2 1 7 ""  1 ""  <> 0 0 0 1 <> 0 0 504 0 504 504 504 <> <>
  505 41 -9.636906 20.787017 -43.774238 33 S C 21 0.06000 0.06000 "SER " " HB3" 1 0 FFFFFF  2 1 7 ""  1 ""  <> 0 0 0 1 <> 0 0 505 0 505 505 505 <> <>
  506 41 -11.046562 20.077338 -44.529677 33 S C 21 0.06000 0.06000 "SER " " HB2" 1 0 FFFFFF  2 1 7 ""  1 ""  <> 0 0 0 1 <> 0 0 506 0 506 506 506 <> <>
  507 42 -10.537790 21.277617 -46.529702 33 S C 21 0.41800 0.41800 "SER " " HG " 1 0 FFFFFF  2 1 7 ""  1 ""  <> 0 0 0 1 <> 0 0 507 0 507 507 507 <> <>
  508 25 -10.873393 17.440449 -46.196710 34 A C 38 -0.50000 -0.50000 "ALA " " N  " 7 0 2E2EFF  2 1 7 ""  1 ""  <> 0 0 0 1 7.45 0 0 508 1 508 508 508 <> <>
  509 3 -11.579039 16.669745 -47.142766 34 A C 24 0.14000 0.14000 "ALA " " CA " 6 0 808080  2 1 -1106 ""  1 ""  FF3C00  0 0 0 1 7.45 0 0 509 1 509 509 509 <> <>
  510 2 -12.663107 15.911199 -46.389947 34 A C 24 0.50000 0.50000 "ALA " " C  " 6 0 808080  2 1 7 ""  1 ""  <> 0 0 0 1 7.45 0 0 510 0 510 510 510 <> <>
  511 15 -12.892696 16.164333 -45.210882 34 A C 70 -0.50000 -0.50000 "ALA " " O  " 8 0 FF2E2E  2 1 7 ""  1 ""  <> 0 0 0 1 7.45 0 0 511 0 511 511 511 <> <>
  512 3 -10.542930 15.751638 -47.837021 34 A C 24 -0.18000 -0.18000 "ALA " " CB " 6 0 808080  2 1 7 ""  1 ""  <> 0 0 0 1 7.45 0 0 512 3 512 512 512 <> <>
  513 43 -10.838564 17.099810 -45.246628 34 A C 21 0.30000 0.30000 "ALA " " H  " 1 0 FFFFFF  2 1 7 ""  1 ""  <> 0 0 0 1 <> 0 0 513 0 513 513 513 <> <>
  514 41 -12.076332 17.276957 -47.899112 34 A C 21 0.06000 0.06000 "ALA " " HA " 1 0 FFFFFF  2 1 7 ""  1 ""  <> 0 0 0 1 <> 0 0 514 0 514 514 514 <> <>
  515 41 -11.003579 15.051045 -48.533301 34 A C 21 0.06000 0.06000 "ALA " " HB1" 1 0 FFFFFF  2 1 7 ""  1 ""  <> 0 0 0 1 <> 0 0 515 0 515 515 515 <> <>
  516 41 -9.815113 16.358222 -48.375996 34 A C 21 0.06000 0.06000 "ALA " " HB2" 1 0 FFFFFF  2 1 7 ""  1 ""  <> 0 0 0 1 <> 0 0 516 0 516 516 516 <> <>
  517 41 -10.040807 15.135236 -47.091366 34 A C 21 0.06000 0.06000 "ALA " " HB3" 1 0 FFFFFF  2 1 7 ""  1 ""  <> 0 0 0 1 <> 0 0 517 0 517 517 517 <> <>
  518 25 -13.290390 14.990425 -47.156981 35 S C 38 -0.50000 -0.50000 "SER " " N  " 7 0 2E2EFF  0 1 7 ""  1 ""  <> 0 0 0 1 7.75 0 0 518 1 518 518 518 <> <>
  519 3 -14.543734 14.326268 -46.768400 35 S C 24 0.14000 0.14000 "SER " " CA " 6 0 808080  0 1 -1106 ""  1 ""  FF3C00  0 0 0 1 7.75 0 0 519 1 519 519 519 <> <>
  520 2 -14.363194 12.758342 -46.877749 35 S C 24 0.50000 0.50000 "SER " " C  " 6 0 808080  0 1 7 ""  1 ""  <> 0 0 0 1 7.75 0 0 520 0 520 520 520 <> <>
  521 15 -13.407274 12.295642 -47.516593 35 S C 70 -0.50000 -0.50000 "SER " " O  " 8 0 FF2E2E  0 1 7 ""  1 ""  <> 0 0 0 1 7.75 0 0 521 0 521 521 521 <> <>
  522 3 -15.684780 14.732628 -47.699429 35 S C 24 0.14500 0.14500 "SER " " CB " 6 0 808080  0 1 7 ""  1 ""  <> 0 0 0 1 7.75 0 0 522 2 522 522 522 <> <>
  523 16 -17.004029 14.519117 -47.106639 35 S C 70 -0.68300 -0.68300 "SER " " OG " 8 0 FF2E2E  0 1 7 "%UT"  13 ""  <> 0 0 0 1 7.75 0 0 523 1 523 523 523 <> <>
  524 43 -12.954883 14.743299 -48.077006 35 S C 21 0.30000 0.30000 "SER " " H  " 1 0 FFFFFF  0 1 7 ""  1 ""  <> 0 0 0 1 <> 0 0 524 0 524 524 524 <> <>
  525 41 -14.789072 14.390496 -45.708388 35 S C 21 0.06000 0.06000 "SER " " HA " 1 0 FFFFFF  0 1 7 ""  1 ""  <> 0 0 0 1 <> 0 0 525 0 525 525 525 <> <>
  526 41 -15.659420 14.141336 -48.614688 35 S C 21 0.06000 0.06000 "SER " " HB3" 1 0 FFFFFF  0 1 7 ""  1 ""  <> 0 0 0 1 <> 0 0 526 0 526 526 526 <> <>
  527 41 -15.579612 15.780000 -47.982656 35 S C 21 0.06000 0.06000 "SER " " HB2" 1 0 FFFFFF  0 1 7 ""  1 ""  <> 0 0 0 1 <> 0 0 527 0 527 527 527 <> <>
  528 42 -17.655988 14.407707 -47.781412 35 S C 21 0.41800 0.41800 "SER " " HG " 1 0 FFFFFF  0 1 7 ""  1 ""  <> 0 0 0 1 <> 0 0 528 0 528 528 528 <> <>
  529 25 -15.500304 12.105622 -46.507704 36 V C 38 -0.50000 -0.50000 "VAL " " N  " 7 0 2E2EFF  0 1 7 ""  1 ""  <> 0 0 0 1 7.76 0 0 529 1 529 529 529 <> <>
  530 3 -15.570236 10.710886 -46.849975 36 V C 24 0.14000 0.14000 "VAL " " CA " 6 0 808080  0 1 -1106 ""  1 ""  FF3C00  0 0 0 1 7.76 0 0 530 1 530 530 530 <> <>
  531 2 -16.020193 10.627283 -48.363082 36 V C 24 0.50000 0.50000 "VAL " " C  " 6 0 808080  0 1 7 ""  1 ""  <> 0 0 0 1 7.76 0 0 531 0 531 531 531 <> <>
  532 15 -16.825651 11.448395 -48.847473 36 V C 70 -0.50000 -0.50000 "VAL " " O  " 8 0 FF2E2E  0 1 7 ""  1 ""  <> 0 0 0 1 7.76 0 0 532 0 532 532 532 <> <>
  533 3 -16.776902 10.111039 -45.975055 36 V C 24 -0.06000 -0.06000 "VAL " " CB " 6 0 808080  0 1 7 ""  1 ""  <> 0 0 0 1 7.76 0 0 533 1 533 533 533 <> <>
  534 3 -16.187733 9.659920 -44.593353 36 V C 24 -0.18000 -0.18000 "VAL " " CG1" 6 0 808080  0 1 7 ""  1 ""  <> 0 0 0 1 7.76 0 0 534 3 534 534 534 <> <>
  535 3 -18.098527 10.921999 -45.854258 36 V C 24 -0.18000 -0.18000 "VAL " " CG2" 6 0 808080  0 1 7 ""  1 ""  <> 0 0 0 1 7.76 0 0 535 3 535 535 535 <> <>
  536 43 -16.313733 12.668781 -46.303432 36 V C 21 0.30000 0.30000 "VAL " " H  " 1 0 FFFFFF  0 1 7 ""  1 ""  <> 0 0 0 1 <> 0 0 536 0 536 536 536 <> <>
  537 41 -14.623801 10.241206 -46.581567 36 V C 21 0.06000 0.06000 "VAL " " HA " 1 0 FFFFFF  0 1 7 ""  1 ""  <> 0 0 0 1 <> 0 0 537 0 537 537 537 <> <>
  538 41 -17.045899 9.172899 -46.460432 36 V C 21 0.06000 0.06000 "VAL " " HB " 1 0 FFFFFF  0 1 7 ""  1 ""  <> 0 0 0 1 <> 0 0 538 0 538 538 538 <> <>
  539 41 -15.303659 9.031154 -44.701395 36 V C 21 0.06000 0.06000 "VAL " "HG11" 1 0 FFFFFF  0 1 7 ""  1 ""  <> 0 0 0 1 <> 0 0 539 0 539 539 539 <> <>
  540 41 -15.969582 10.486492 -43.917205 36 V C 21 0.06000 0.06000 "VAL " "HG12" 1 0 FFFFFF  0 1 7 ""  1 ""  <> 0 0 0 1 <> 0 0 540 0 540 540 540 <> <>
  541 41 -16.897567 8.966597 -44.142151 36 V C 21 0.06000 0.06000 "VAL " "HG13" 1 0 FFFFFF  0 1 7 ""  1 ""  <> 0 0 0 1 <> 0 0 541 0 541 541 541 <> <>
  542 41 -18.246199 11.689410 -46.614103 36 V C 21 0.06000 0.06000 "VAL " "HG21" 1 0 FFFFFF  0 1 7 ""  1 ""  <> 0 0 0 1 <> 0 0 542 0 542 542 542 <> <>
  543 41 -19.013594 10.331552 -45.808281 36 V C 21 0.06000 0.06000 "VAL " "HG22" 1 0 FFFFFF  0 1 7 ""  1 ""  <> 0 0 0 1 <> 0 0 543 0 543 543 543 <> <>
  544 41 -18.203235 11.513063 -44.944480 36 V C 21 0.06000 0.06000 "VAL " "HG23" 1 0 FFFFFF  0 1 7 ""  1 ""  <> 0 0 0 1 <> 0 0 544 0 544 544 544 <> <>
  545 25 -15.494761 9.608336 -49.014363 37 G C 38 -0.50000 -0.50000 "GLY " " N  " 7 0 2E2EFF  0 1 7 ""  1 ""  <> 0 0 0 1 7.77 0 0 545 1 545 545 545 <> <>
  546 3 -15.693479 9.397211 -50.450976 37 G C 24 0.08000 0.08000 "GLY " " CA " 6 0 808080  0 1 -1106 ""  1 ""  FF3C00  0 0 0 1 7.77 0 0 546 2 546 546 546 <> <>
  547 2 -14.773836 10.266860 -51.410884 37 G C 24 0.50000 0.50000 "GLY " " C  " 6 0 808080  0 1 7 ""  1 ""  <> 0 0 0 1 7.77 0 0 547 0 547 547 547 <> <>
  548 15 -14.565844 9.897554 -52.567188 37 G C 70 -0.50000 -0.50000 "GLY " " O  " 8 0 FF2E2E  0 1 7 ""  1 ""  <> 0 0 0 1 7.77 0 0 548 0 548 548 548 <> <>
  549 43 -14.796700 9.136547 -48.457337 37 G C 21 0.30000 0.30000 "GLY " " H  " 1 0 FFFFFF  0 1 7 ""  1 ""  <> 0 0 0 1 <> 0 0 549 0 549 549 549 <> <>
  550 41 -16.652364 9.680213 -50.885304 37 G C 21 0.06000 0.06000 "GLY " " HA3" 1 0 FFFFFF  0 1 7 ""  1 ""  <> 0 0 0 1 <> 0 0 550 0 550 550 550 <> <>
  551 41 -15.457629 8.361951 -50.698070 37 G C 21 0.06000 0.06000 "GLY " " HA2" 1 0 FFFFFF  0 1 7 ""  1 ""  <> 0 0 0 1 <> 0 0 551 0 551 551 551 <> <>
  552 25 -14.201725 11.300458 -50.847314 38 D C 38 -0.50000 -0.50000 "ASP " " N  " 7 0 2E2EFF  0 1 7 ""  1 ""  <> 0 0 0 1 7.83 0 0 552 1 552 552 552 <> <>
  553 3 -13.174609 12.130708 -51.516261 38 D C 24 0.14000 0.14000 "ASP " " CA " 6 0 808080  0 1 -1106 ""  1 ""  FF3C00  0 0 0 1 7.83 0 0 553 1 553 553 553 <> <>
  554 2 -11.906788 11.329092 -51.932495 38 D C 24 0.50000 0.50000 "ASP " " C  " 6 0 808080  0 1 7 ""  1 ""  <> 0 0 0 1 7.83 0 0 554 0 554 554 554 <> <>
  555 15 -11.231888 10.624248 -51.161397 38 D C 70 -0.50000 -0.50000 "ASP " " O  " 8 0 FF2E2E  0 1 7 ""  1 ""  <> 0 0 0 1 7.83 0 0 555 0 555 555 555 <> <>
  556 3 -12.713165 13.360945 -50.679138 38 D C 24 -0.22000 -0.22000 "ASP " " CB " 6 0 808080  0 1 7 ""  1 ""  <> 0 0 0 1 7.83 0 0 556 2 556 556 556 <> <>
  557 2 -13.651125 14.596462 -50.686132 38 D C 24 0.70000 0.70000 "ASP " " CG " 6 0 808080  0 1 7 "%UT"  13 ""  <> 0 0 0 1 7.83 0 0 557 0 557 557 557 3.75844478645099 <>
  558 15 -14.836352 14.579495 -51.181362 38 D C 70 -0.80000 -0.80000 "ASP " " OD1" 8 0 FF2E2E  0 1 7 ""  1 ""  <> 0 0 0 1 7.83 0 0 558 0 558 558 558 <> <>
  559 18 -13.361346 15.599351 -49.987418 38 D C 70 -0.80000 -0.80000 "ASP " " OD2" 8 -1 FF2E2E  0 1 7 ""  1 ""  <> 0 0 0 1 7.83 0 0 559 0 559 559 559 <> <>
  560 43 -14.315684 11.360665 -49.845667 38 D C 21 0.30000 0.30000 "ASP " " H  " 1 0 FFFFFF  0 1 7 ""  1 ""  <> 0 0 0 1 <> 0 0 560 0 560 560 560 <> <>
  561 41 -13.616667 12.515573 -52.435135 38 D C 21 0.06000 0.06000 "ASP " " HA " 1 0 FFFFFF  0 1 7 ""  1 ""  <> 0 0 0 1 <> 0 0 561 0 561 561 561 <> <>
  562 41 -11.778267 13.738684 -51.093280 38 D C 21 0.06000 0.06000 "ASP " " HB3" 1 0 FFFFFF  0 1 7 ""  1 ""  <> 0 0 0 1 <> 0 0 562 0 562 562 562 <> <>
  563 41 -12.568739 12.976553 -49.669568 38 D C 21 0.06000 0.06000 "ASP " " HB2" 1 0 FFFFFF  0 1 7 ""  1 ""  <> 0 0 0 1 <> 0 0 563 0 563 563 563 <> <>
  564 25 -11.458511 11.651852 -53.145790 39 R C 38 -0.50000 -0.50000 "ARG " " N  " 7 0 2E2EFF  0 1 7 ""  1 ""  <> 0 0 0 1 7.68 0 0 564 1 564 564 564 <> <>
  565 3 -10.078712 11.430399 -53.596216 39 R C 24 0.14000 0.14000 "ARG " " CA " 6 0 808080  0 1 -1106 ""  1 ""  FF3C00  0 0 0 1 7.68 0 0 565 1 565 565 565 <> <>
  566 2 -9.200271 12.695983 -53.162969 39 R C 24 0.50000 0.50000 "ARG " " C  " 6 0 808080  0 1 7 ""  1 ""  <> 0 0 0 1 7.68 0 0 566 0 566 566 566 <> <>
  567 15 -9.561042 13.850866 -53.462670 39 R C 70 -0.50000 -0.50000 "ARG " " O  " 8 0 FF2E2E  0 1 7 ""  1 ""  <> 0 0 0 1 7.68 0 0 567 0 567 567 567 <> <>
  568 3 -10.131619 11.271187 -55.162248 39 R C 24 -0.12000 -0.12000 "ARG " " CB " 6 0 808080  0 1 7 ""  1 ""  <> 0 0 0 1 7.68 0 0 568 2 568 568 568 <> <>
  569 3 -8.842662 11.064978 -55.878493 39 R C 24 -0.05000 -0.05000 "ARG " " CG " 6 0 808080  0 1 7 ""  1 ""  <> 0 0 0 1 7.68 0 0 569 2 569 569 569 <> <>
  570 3 -8.997387 10.973801 -57.454439 39 R C 24 0.19000 0.19000 "ARG " " CD " 6 0 808080  0 1 7 ""  1 ""  <> 0 0 0 1 7.68 0 0 570 2 570 570 570 <> <>
  571 25 -7.662494 10.825269 -58.071121 39 R C 38 -0.69997 -0.69997 "ARG " " NE " 7 0 2E2EFF  0 1 7 ""  1 ""  <> 0 0 0 1 7.68 0 0 571 1 571 571 571 <> <>
  572 2 -6.909149 11.809945 -58.597813 39 R C 24 0.63990 0.63990 "ARG " " CZ " 6 0 808080  0 1 7 ""  1 ""  <> 0 0 0 1 7.68 0 0 572 0 572 572 572 <> <>
  573 25 -7.227260 13.074603 -58.320322 39 R C 38 -0.79997 -0.79997 "ARG " " NH1" 7 0 2E2EFF  0 1 7 ""  1 ""  <> 0 0 0 1 7.68 0 0 573 2 573 573 573 <> <>
  574 31 -5.813563 11.649402 -59.360708 39 R C 38 -0.79997 -0.79997 "ARG " " NH2" 7 1 2E2EFF  0 1 7 ""  1 ""  <> 0 0 0 1 7.68 0 0 574 2 574 574 574 <> <>
  575 43 -12.116865 12.157128 -53.721481 39 R C 21 0.30000 0.30000 "ARG " " H  " 1 0 FFFFFF  0 1 7 ""  1 ""  <> 0 0 0 1 <> 0 0 575 0 575 575 575 <> <>
  576 41 -9.699897 10.522550 -53.126498 39 R C 21 0.06000 0.06000 "ARG " " HA " 1 0 FFFFFF  0 1 7 ""  1 ""  <> 0 0 0 1 <> 0 0 576 0 576 576 576 <> <>
  577 41 -10.651854 12.073268 -55.686000 39 R C 21 0.06000 0.06000 "ARG " " HB3" 1 0 FFFFFF  0 1 7 ""  1 ""  <> 0 0 0 1 <> 0 0 577 0 577 577 577 <> <>
  578 41 -10.860833 10.472737 -55.299103 39 R C 21 0.06000 0.06000 "ARG " " HB2" 1 0 FFFFFF  0 1 7 ""  1 ""  <> 0 0 0 1 <> 0 0 578 0 578 578 578 <> <>
  579 41 -8.201131 10.297360 -55.445401 39 R C 21 0.06000 0.06000 "ARG " " HG3" 1 0 FFFFFF  0 1 7 ""  1 ""  <> 0 0 0 1 <> 0 0 579 0 579 579 579 <> <>
  580 41 -8.302492 12.000343 -55.732324 39 R C 21 0.06000 0.06000 "ARG " " HG2" 1 0 FFFFFF  0 1 7 ""  1 ""  <> 0 0 0 1 <> 0 0 580 0 580 580 580 <> <>
  581 41 -9.588591 11.831041 -57.777040 39 R C 21 0.06000 0.06000 "ARG " " HD3" 1 0 FFFFFF  0 1 7 ""  1 ""  <> 0 0 0 1 <> 0 0 581 0 581 581 581 <> <>
  582 41 -9.639215 10.123113 -57.683305 39 R C 21 0.06000 0.06000 "ARG " " HD2" 1 0 FFFFFF  0 1 7 ""  1 ""  <> 0 0 0 1 <> 0 0 582 0 582 582 582 <> <>
  583 43 -7.334635 9.883346 -58.231597 39 R C 21 0.44000 0.44000 "ARG " " HE " 1 0 FFFFFF  0 1 7 ""  1 ""  <> 0 0 0 1 <> 0 0 583 0 583 583 583 <> <>
  584 43 -6.772983 13.807224 -58.846650 39 R C 21 0.46000 0.46000 "ARG " "HH12" 1 0 FFFFFF  0 1 7 ""  1 ""  <> 0 0 0 1 <> 0 0 584 0 584 584 584 <> <>
  585 43 -7.817010 13.261516 -57.521877 39 R C 21 0.46000 0.46000 "ARG " "HH11" 1 0 FFFFFF  0 1 7 ""  1 ""  <> 0 0 0 1 <> 0 0 585 0 585 585 585 <> <>
  586 44 -5.180165 12.381649 -59.648353 39 R C 21 0.46000 0.46000 "ARG " "HH22" 1 0 FFFFFF  0 1 7 ""  1 ""  <> 0 0 0 1 <> 0 0 586 0 586 586 586 <> <>
  587 44 -5.498399 10.717940 -59.591977 39 R C 21 0.46000 0.46000 "ARG " "HH21" 1 0 FFFFFF  0 1 7 ""  1 ""  <> 0 0 0 1 <> 0 0 587 0 587 587 587 <> <>
  588 25 -7.977094 12.431608 -52.677939 40 V C 38 -0.50000 -0.50000 "VAL " " N  " 7 0 2E2EFF  2 1 7 ""  1 ""  <> 0 0 0 1 7.39 0 0 588 1 588 588 588 <> <>
  589 3 -7.029823 13.458864 -52.294510 40 V C 24 0.14000 0.14000 "VAL " " CA " 6 0 808080  2 1 -1106 ""  1 ""  FF3C00  0 0 0 1 7.39 0 0 589 1 589 589 589 <> <>
  590 2 -5.641029 13.148806 -52.974100 40 V C 24 0.50000 0.50000 "VAL " " C  " 6 0 808080  2 1 7 ""  1 ""  <> 0 0 0 1 7.39 0 0 590 0 590 590 590 <> <>
  591 15 -5.313418 12.045537 -53.452752 40 V C 70 -0.50000 -0.50000 "VAL " " O  " 8 0 FF2E2E  2 1 7 ""  1 ""  <> 0 0 0 1 7.39 0 0 591 0 591 591 591 <> <>
  592 3 -6.870701 13.601370 -50.743710 40 V C 24 -0.06000 -0.06000 "VAL " " CB " 6 0 808080  2 1 7 ""  1 ""  <> 0 0 0 1 7.39 0 0 592 1 592 592 592 <> <>
  593 3 -8.145848 14.189295 -50.073069 40 V C 24 -0.18000 -0.18000 "VAL " " CG1" 6 0 808080  2 1 7 ""  1 ""  <> 0 0 0 1 7.39 0 0 593 3 593 593 593 <> <>
  594 3 -6.261660 12.309756 -50.053309 40 V C 24 -0.18000 -0.18000 "VAL " " CG2" 6 0 808080  2 1 7 ""  1 ""  <> 0 0 0 1 7.39 0 0 594 3 594 594 594 <> <>
  595 43 -7.702970 11.469909 -52.535148 40 V C 21 0.30000 0.30000 "VAL " " H  " 1 0 FFFFFF  2 1 7 ""  1 ""  <> 0 0 0 1 <> 0 0 595 0 595 595 595 <> <>
  596 41 -7.332945 14.433714 -52.676805 40 V C 21 0.06000 0.06000 "VAL " " HA " 1 0 FFFFFF  2 1 7 ""  1 ""  <> 0 0 0 1 <> 0 0 596 0 596 596 596 <> <>
  597 41 -6.092037 14.323325 -50.497900 40 V C 21 0.06000 0.06000 "VAL " " HB " 1 0 FFFFFF  2 1 7 ""  1 ""  <> 0 0 0 1 <> 0 0 597 0 597 597 597 <> <>
  598 41 -7.939715 14.319688 -49.010886 40 V C 21 0.06000 0.06000 "VAL " "HG11" 1 0 FFFFFF  2 1 7 ""  1 ""  <> 0 0 0 1 <> 0 0 598 0 598 598 598 <> <>
  599 41 -8.429486 15.104029 -50.593735 40 V C 21 0.06000 0.06000 "VAL " "HG12" 1 0 FFFFFF  2 1 7 ""  1 ""  <> 0 0 0 1 <> 0 0 599 0 599 599 599 <> <>
  600 41 -9.042018 13.588407 -50.227393 40 V C 21 0.06000 0.06000 "VAL " "HG13" 1 0 FFFFFF  2 1 7 ""  1 ""  <> 0 0 0 1 <> 0 0 600 0 600 600 600 <> <>
  601 41 -6.996848 11.508162 -50.123835 40 V C 21 0.06000 0.06000 "VAL " "HG21" 1 0 FFFFFF  2 1 7 ""  1 ""  <> 0 0 0 1 <> 0 0 601 0 601 601 601 <> <>
  602 41 -5.428520 11.925644 -50.642247 40 V C 21 0.06000 0.06000 "VAL " "HG22" 1 0 FFFFFF  2 1 7 ""  1 ""  <> 0 0 0 1 <> 0 0 602 0 602 602 602 <> <>
  603 41 -6.046457 12.349629 -48.985679 40 V C 21 0.06000 0.06000 "VAL " "HG23" 1 0 FFFFFF  2 1 7 ""  1 ""  <> 0 0 0 1 <> 0 0 603 0 603 603 603 <> <>
  604 25 -4.779289 14.149639 -52.945230 41 T C 38 -0.50000 -0.50000 "THR " " N  " 7 0 2E2EFF  2 1 7 ""  1 ""  <> 0 0 0 1 7.27 0 0 604 1 604 604 604 <> <>
  605 3 -3.356914 14.105181 -53.320222 41 T C 24 0.14000 0.14000 "THR " " CA " 6 0 808080  2 1 -1107 ""  1 ""  FF5A00  0 0 0 1 7.27 0 0 605 1 605 605 605 <> <>
  606 2 -2.566049 14.871643 -52.253139 41 T C 24 0.50000 0.50000 "THR " " C  " 6 0 808080  2 1 7 ""  1 ""  <> 0 0 0 1 7.27 0 0 606 0 606 606 606 <> <>
  607 15 -2.932658 16.024540 -51.873396 41 T C 70 -0.50000 -0.50000 "THR " " O  " 8 0 FF2E2E  2 1 7 ""  1 ""  <> 0 0 0 1 7.27 0 0 607 0 607 607 607 <> <>
  608 3 -3.227398 14.698259 -54.788206 41 T C 24 0.20500 0.20500 "THR " " CB " 6 0 808080  2 1 7 ""  1 ""  <> 0 0 0 1 7.27 0 0 608 1 608 608 608 <> <>
  609 3 -4.237797 14.048965 -55.761205 41 T C 24 -0.18000 -0.18000 "THR " " CG2" 6 0 808080  2 1 7 ""  1 ""  <> 0 0 0 1 7.27 0 0 609 3 609 609 609 <> <>
  610 16 -3.543573 16.072459 -54.924224 41 T C 70 -0.68300 -0.68300 "THR " " OG1" 8 0 FF2E2E  2 1 7 "%UT"  13 ""  <> 0 0 0 1 7.27 0 0 610 1 610 610 610 <> <>
  611 43 -5.074729 15.070478 -52.653335 41 T C 21 0.30000 0.30000 "THR " " H  " 1 0 FFFFFF  2 1 7 ""  1 ""  <> 0 0 0 1 <> 0 0 611 0 611 611 611 <> <>
  612 41 -3.113152 13.042989 -53.292282 41 T C 21 0.06000 0.06000 "THR " " HA " 1 0 FFFFFF  2 1 7 ""  1 ""  <> 0 0 0 1 <> 0 0 612 0 612 612 612 <> <>
  613 41 -2.155407 14.578570 -54.946108 41 T C 21 0.06000 0.06000 "THR " " HB " 1 0 FFFFFF  2 1 7 ""  1 ""  <> 0 0 0 1 <> 0 0 613 0 613 613 613 <> <>
  614 41 -5.270079 14.319034 -55.537673 41 T C 21 0.06000 0.06000 "THR " "HG21" 1 0 FFFFFF  2 1 7 ""  1 ""  <> 0 0 0 1 <> 0 0 614 0 614 614 614 <> <>
  615 41 -3.958719 14.195002 -56.804631 41 T C 21 0.06000 0.06000 "THR " "HG22" 1 0 FFFFFF  2 1 7 ""  1 ""  <> 0 0 0 1 <> 0 0 615 0 615 615 615 <> <>
  616 41 -4.302338 12.961078 -55.786715 41 T C 21 0.06000 0.06000 "THR " "HG23" 1 0 FFFFFF  2 1 7 ""  1 ""  <> 0 0 0 1 <> 0 0 616 0 616 616 616 <> <>
  617 42 -4.299035 16.181192 -54.366810 41 T C 21 0.41800 0.41800 "THR " " HG1" 1 0 FFFFFF  2 1 7 ""  1 ""  <> 0 0 0 1 <> 0 0 617 0 617 617 617 <> <>
  618 25 -1.502408 14.248444 -51.726985 42 I C 38 -0.50000 -0.50000 "ILE " " N  " 7 0 2E2EFF  2 1 7 ""  1 ""  <> 0 0 0 1 7.25 0 0 618 1 618 618 618 <> <>
  619 3 -0.595711 14.813564 -50.783171 42 I C 24 0.14000 0.14000 "ILE " " CA " 6 0 808080  2 1 -1107 ""  1 ""  FF5A00  0 0 0 1 7.25 0 0 619 1 619 619 619 <> <>
  620 2 0.760641 14.960313 -51.525519 42 I C 24 0.50000 0.50000 "ILE " " C  " 6 0 808080  2 1 7 ""  1 ""  <> 0 0 0 1 7.25 0 0 620 0 620 620 620 <> <>
  621 15 1.197607 13.990267 -52.109889 42 I C 70 -0.50000 -0.50000 "ILE " " O  " 8 0 FF2E2E  2 1 7 ""  1 ""  <> 0 0 0 1 7.25 0 0 621 0 621 621 621 <> <>
  622 3 -0.510596 13.847065 -49.565058 42 I C 24 -0.06000 -0.06000 "ILE " " CB " 6 0 808080  2 1 7 ""  1 ""  <> 0 0 0 1 7.25 0 0 622 1 622 622 622 <> <>
  623 3 0.346873 14.553675 -48.435680 42 I C 24 -0.18000 -0.18000 "ILE " " CG2" 6 0 808080  2 1 7 ""  1 ""  <> 0 0 0 1 7.25 0 0 623 3 623 623 623 <> <>
  624 3 -1.816969 13.380709 -48.892301 42 I C 24 -0.12000 -0.12000 "ILE " " CG1" 6 0 808080  2 1 7 ""  1 ""  <> 0 0 0 1 7.25 0 0 624 2 624 624 624 <> <>
  625 3 -2.273972 11.961304 -49.442945 42 I C 24 -0.18000 -0.18000 "ILE " " CD1" 6 0 808080  2 1 7 ""  1 ""  <> 0 0 0 1 7.25 0 0 625 3 625 625 625 <> <>
  626 43 -1.261500 13.318675 -52.039835 42 I C 21 0.30000 0.30000 "ILE " " H  " 1 0 FFFFFF  2 1 7 ""  1 ""  <> 0 0 0 1 <> 0 0 626 0 626 626 626 <> <>
  627 41 -0.845255 15.857344 -50.591569 42 I C 21 0.06000 0.06000 "ILE " " HA " 1 0 FFFFFF  2 1 7 ""  1 ""  <> 0 0 0 1 <> 0 0 627 0 627 627 627 <> <>
  628 41 0.101229 13.006059 -49.892151 42 I C 21 0.06000 0.06000 "ILE " " HB " 1 0 FFFFFF  2 1 7 ""  1 ""  <> 0 0 0 1 <> 0 0 628 0 628 628 628 <> <>
  629 41 -0.181115 15.442424 -48.089397 42 I C 21 0.06000 0.06000 "ILE " "HG21" 1 0 FFFFFF  2 1 7 ""  1 ""  <> 0 0 0 1 <> 0 0 629 0 629 629 629 <> <>
  630 41 0.535015 13.934986 -47.558294 42 I C 21 0.06000 0.06000 "ILE " "HG22" 1 0 FFFFFF  2 1 7 ""  1 ""  <> 0 0 0 1 <> 0 0 630 0 630 630 630 <> <>
  631 41 1.361265 14.748905 -48.783822 42 I C 21 0.06000 0.06000 "ILE " "HG23" 1 0 FFFFFF  2 1 7 ""  1 ""  <> 0 0 0 1 <> 0 0 631 0 631 631 631 <> <>
  632 41 -2.574235 14.076992 -49.253047 42 I C 21 0.06000 0.06000 "ILE " "HG13" 1 0 FFFFFF  2 1 7 ""  1 ""  <> 0 0 0 1 <> 0 0 632 0 632 632 632 <> <>
  633 41 -1.773234 13.397392 -47.803449 42 I C 21 0.06000 0.06000 "ILE " "HG12" 1 0 FFFFFF  2 1 7 ""  1 ""  <> 0 0 0 1 <> 0 0 633 0 633 633 633 <> <>
  634 41 -1.763361 11.031781 -49.190481 42 I C 21 0.06000 0.06000 "ILE " "HD11" 1 0 FFFFFF  2 1 7 ""  1 ""  <> 0 0 0 1 <> 0 0 634 0 634 634 634 <> <>
  635 41 -3.287774 11.821200 -49.067554 42 I C 21 0.06000 0.06000 "ILE " "HD12" 1 0 FFFFFF  2 1 7 ""  1 ""  <> 0 0 0 1 <> 0 0 635 0 635 635 635 <> <>
  636 41 -2.080670 12.027310 -50.513539 42 I C 21 0.06000 0.06000 "ILE " "HD13" 1 0 FFFFFF  2 1 7 ""  1 ""  <> 0 0 0 1 <> 0 0 636 0 636 636 636 <> <>
  637 25 1.257991 16.156808 -51.453554 43 T C 38 -0.50000 -0.50000 "THR " " N  " 7 0 2E2EFF  2 1 7 ""  1 ""  <> 0 0 0 1 7.25 0 0 637 1 637 637 637 <> <>
  638 3 2.257625 16.727385 -52.417778 43 T C 24 0.14000 0.14000 "THR " " CA " 6 0 808080  2 1 -1107 ""  1 ""  FF5A00  0 0 0 1 7.25 0 0 638 1 638 638 638 <> <>
  639 2 3.589253 16.983091 -51.664570 43 T C 24 0.50000 0.50000 "THR " " C  " 6 0 808080  2 1 7 ""  1 ""  <> 0 0 0 1 7.25 0 0 639 0 639 639 639 <> <>
  640 15 3.679239 17.329400 -50.493408 43 T C 70 -0.50000 -0.50000 "THR " " O  " 8 0 FF2E2E  2 1 7 ""  1 ""  <> 0 0 0 1 7.25 0 0 640 0 640 640 640 <> <>
  641 3 1.542065 17.944634 -53.065723 43 T C 24 0.20500 0.20500 "THR " " CB " 6 0 808080  2 1 7 ""  1 ""  <> 0 0 0 1 7.25 0 0 641 1 641 641 641 <> <>
  642 3 0.469037 17.537727 -54.037824 43 T C 24 -0.18000 -0.18000 "THR " " CG2" 6 0 808080  2 1 7 ""  1 ""  <> 0 0 0 1 7.25 0 0 642 3 642 642 642 <> <>
  643 16 1.069764 18.828079 -52.082819 43 T C 70 -0.68300 -0.68300 "THR " " OG1" 8 0 FF2E2E  2 1 7 "%UT"  13 ""  <> 0 0 0 1 7.25 0 0 643 1 643 643 643 <> <>
  644 43 0.941716 16.841621 -50.781777 43 T C 21 0.30000 0.30000 "THR " " H  " 1 0 FFFFFF  2 1 7 ""  1 ""  <> 0 0 0 1 <> 0 0 644 0 644 644 644 <> <>
  645 41 2.491680 16.058565 -53.246078 43 T C 21 0.06000 0.06000 "THR " " HA " 1 0 FFFFFF  2 1 7 ""  1 ""  <> 0 0 0 1 <> 0 0 645 0 645 645 645 <> <>
  646 41 2.321526 18.407305 -53.671156 43 T C 21 0.06000 0.06000 "THR " " HB " 1 0 FFFFFF  2 1 7 ""  1 ""  <> 0 0 0 1 <> 0 0 646 0 646 646 646 <> <>
  647 41 0.865425 16.822440 -54.758642 43 T C 21 0.06000 0.06000 "THR " "HG21" 1 0 FFFFFF  2 1 7 ""  1 ""  <> 0 0 0 1 <> 0 0 647 0 647 647 647 <> <>
  648 41 -0.422056 17.069313 -53.619801 43 T C 21 0.06000 0.06000 "THR " "HG22" 1 0 FFFFFF  2 1 7 ""  1 ""  <> 0 0 0 1 <> 0 0 648 0 648 648 648 <> <>
  649 41 0.021463 18.369838 -54.581473 43 T C 21 0.06000 0.06000 "THR " "HG23" 1 0 FFFFFF  2 1 7 ""  1 ""  <> 0 0 0 1 <> 0 0 649 0 649 649 649 <> <>
  650 42 1.748994 19.015349 -51.453247 43 T C 21 0.41800 0.41800 "THR " " HG1" 1 0 FFFFFF  2 1 7 ""  1 ""  <> 0 0 0 1 <> 0 0 650 0 650 650 650 <> <>
  651 25 4.690445 16.808784 -52.424437 44 C C 38 -0.50000 -0.50000 "CYS " " N  " 7 0 2E2EFF  2 1 7 ""  1 ""  <> 0 0 0 1 7.24 0 0 651 1 651 651 651 <> <>
  652 3 6.103569 16.969532 -51.967275 44 C C 24 0.14000 0.14000 "CYS " " CA " 6 0 808080  2 1 -1107 ""  1 ""  FF5A00  0 0 0 1 7.24 0 0 652 1 652 652 652 <> <>
  653 2 7.108444 17.375486 -52.961128 44 C C 24 0.50000 0.50000 "CYS " " C  " 6 0 808080  2 1 7 ""  1 ""  <> 0 0 0 1 7.24 0 0 653 0 653 653 653 <> <>
  654 15 7.006484 16.842834 -54.060602 44 C C 70 -0.50000 -0.50000 "CYS " " O  " 8 0 FF2E2E  2 1 7 ""  1 ""  <> 0 0 0 1 7.24 0 0 654 0 654 654 654 <> <>
  655 3 6.446631 15.716979 -51.032237 44 C C 24 0.06000 0.06000 "CYS " " CB " 6 0 808080  2 1 7 ""  1 ""  <> 0 0 0 1 7.24 0 0 655 2 655 655 655 <> <>
  656 49 8.131365 15.766412 -50.203214 44 C C 143 -0.33500 -0.33500 "CYS " " SG " 16 0 FFFF6B  2 1 7 "%UT"  13 ""  <> 0 0 0 1 7.24 0 0 656 1 656 656 656 <> <>
  657 43 4.715921 16.384801 -53.340686 44 C C 21 0.30000 0.30000 "CYS " " H  " 1 0 FFFFFF  2 1 7 ""  1 ""  <> 0 0 0 1 <> 0 0 657 0 657 657 657 <> <>
  658 41 6.103588 17.791985 -51.251965 44 C C 21 0.06000 0.06000 "CYS " " HA " 1 0 FFFFFF  2 1 7 ""  1 ""  <> 0 0 0 1 <> 0 0 658 0 658 658 658 <> <>
  659 41 6.267096 14.812913 -51.614038 44 C C 21 0.06000 0.06000 "CYS " " HB3" 1 0 FFFFFF  2 1 7 ""  1 ""  <> 0 0 0 1 <> 0 0 659 0 659 659 659 <> <>
  660 41 5.637041 15.736433 -50.302508 44 C C 21 0.06000 0.06000 "CYS " " HB2" 1 0 FFFFFF  2 1 7 ""  1 ""  <> 0 0 0 1 <> 0 0 660 0 660 660 660 <> <>
  661 41 8.278486 14.520545 -50.663032 44 C C 21 0.15500 0.15500 "CYS " " HG " 1 0 FFFFFF  2 1 7 ""  1 ""  <> 0 0 0 1 <> 0 0 661 0 661 661 661 <> <>
  662 25 8.112994 18.213103 -52.647639 45 R C 38 -0.50000 -0.50000 "ARG " " N  " 7 0 2E2EFF  2 1 7 ""  1 ""  <> 0 0 0 1 7.26 0 0 662 1 662 662 662 <> <>
  663 3 9.198246 18.690079 -53.530858 45 R C 24 0.14000 0.14000 "ARG " " CA " 6 0 808080  2 1 -1107 ""  1 ""  FF5A00  0 0 0 1 7.26 0 0 663 1 663 663 663 <> <>
  664 2 10.554480 18.451655 -52.760915 45 R C 24 0.50000 0.50000 "ARG " " C  " 6 0 808080  2 1 7 ""  1 ""  <> 0 0 0 1 7.26 0 0 664 0 664 664 664 <> <>
  665 15 10.574888 18.518022 -51.497852 45 R C 70 -0.50000 -0.50000 "ARG " " O  " 8 0 FF2E2E  2 1 7 ""  1 ""  <> 0 0 0 1 7.26 0 0 665 0 665 665 665 <> <>
  666 3 8.929348 20.126756 -53.998889 45 R C 24 -0.12000 -0.12000 "ARG " " CB " 6 0 808080  2 1 7 ""  1 ""  <> 0 0 0 1 7.26 0 0 666 2 666 666 666 <> <>
  667 3 10.075455 20.909731 -54.806959 45 R C 24 -0.05000 -0.05000 "ARG " " CG " 6 0 808080  2 1 7 ""  1 ""  <> 0 0 0 1 7.26 0 0 667 2 667 667 667 <> <>
  668 3 9.613482 22.357976 -55.088929 45 R C 24 0.19000 0.19000 "ARG " " CD " 6 0 808080  2 1 7 ""  1 ""  <> 0 0 0 1 7.26 0 0 668 2 668 668 668 <> <>
  669 25 10.704643 23.144432 -55.644865 45 R C 38 -0.69997 -0.69997 "ARG " " NE " 7 0 2E2EFF  2 1 7 ""  1 ""  <> 0 0 0 1 7.26 0 0 669 1 669 669 669 <> <>
  670 2 10.875362 24.451624 -55.719361 45 R C 24 0.63990 0.63990 "ARG " " CZ " 6 0 808080  2 1 7 ""  1 ""  <> 0 0 0 1 7.26 0 0 670 0 670 670 670 <> <>
  671 25 9.957693 25.275867 -55.242271 45 R C 38 -0.79997 -0.79997 "ARG " " NH1" 7 0 2E2EFF  2 1 7 ""  1 ""  <> 0 0 0 1 7.26 0 0 671 2 671 671 671 <> <>
  672 31 11.901269 25.026346 -56.396637 45 R C 38 -0.79997 -0.79997 "ARG " " NH2" 7 1 2E2EFF  2 1 7 ""  1 ""  <> 0 0 0 1 7.26 0 0 672 2 672 672 672 <> <>
  673 43 8.181951 18.523977 -51.689276 45 R C 21 0.30000 0.30000 "ARG " " H  " 1 0 FFFFFF  2 1 7 ""  1 ""  <> 0 0 0 1 <> 0 0 673 0 673 673 673 <> <>
  674 41 9.185002 18.204934 -54.506741 45 R C 21 0.06000 0.06000 "ARG " " HA " 1 0 FFFFFF  2 1 7 ""  1 ""  <> 0 0 0 1 <> 0 0 674 0 674 674 674 <> <>
  675 41 8.614377 20.707830 -53.132090 45 R C 21 0.06000 0.06000 "ARG " " HB3" 1 0 FFFFFF  2 1 7 ""  1 ""  <> 0 0 0 1 <> 0 0 675 0 675 675 675 <> <>
  676 41 8.047641 20.125068 -54.639594 45 R C 21 0.06000 0.06000 "ARG " " HB2" 1 0 FFFFFF  2 1 7 ""  1 ""  <> 0 0 0 1 <> 0 0 676 0 676 676 676 <> <>
  677 41 10.274285 20.355681 -55.724333 45 R C 21 0.06000 0.06000 "ARG " " HG3" 1 0 FFFFFF  2 1 7 ""  1 ""  <> 0 0 0 1 <> 0 0 677 0 677 677 677 <> <>
  678 41 10.969524 20.852092 -54.186263 45 R C 21 0.06000 0.06000 "ARG " " HG2" 1 0 FFFFFF  2 1 7 ""  1 ""  <> 0 0 0 1 <> 0 0 678 0 678 678 678 <> <>
  679 41 9.366659 22.897539 -54.174569 45 R C 21 0.06000 0.06000 "ARG " " HD3" 1 0 FFFFFF  2 1 7 ""  1 ""  <> 0 0 0 1 <> 0 0 679 0 679 679 679 <> <>
  680 41 8.718593 22.378214 -55.710777 45 R C 21 0.06000 0.06000 "ARG " " HD2" 1 0 FFFFFF  2 1 7 ""  1 ""  <> 0 0 0 1 <> 0 0 680 0 680 680 680 <> <>
  681 43 11.400243 22.551947 -56.075709 45 R C 21 0.44000 0.44000 "ARG " " HE " 1 0 FFFFFF  2 1 7 ""  1 ""  <> 0 0 0 1 <> 0 0 681 0 681 681 681 <> <>
  682 43 10.000900 26.266787 -55.433278 45 R C 21 0.46000 0.46000 "ARG " "HH12" 1 0 FFFFFF  2 1 7 ""  1 ""  <> 0 0 0 1 <> 0 0 682 0 682 682 682 <> <>
  683 43 9.110076 25.030574 -54.750717 45 R C 21 0.46000 0.46000 "ARG " "HH11" 1 0 FFFFFF  2 1 7 ""  1 ""  <> 0 0 0 1 <> 0 0 683 0 683 683 683 <> <>
  684 44 11.693870 26.014959 -56.390856 45 R C 21 0.46000 0.46000 "ARG " "HH22" 1 0 FFFFFF  2 1 7 ""  1 ""  <> 0 0 0 1 <> 0 0 684 0 684 684 684 <> <>
  685 44 12.627123 24.573033 -56.933391 45 R C 21 0.46000 0.46000 "ARG " "HH21" 1 0 FFFFFF  2 1 7 ""  1 ""  <> 0 0 0 1 <> 0 0 685 0 685 685 685 <> <>
  686 25 11.699219 18.251777 -53.439262 46 A C 38 -0.50000 -0.50000 "ALA " " N  " 7 0 2E2EFF  2 1 7 ""  1 ""  <> 0 0 0 1 7.42 0 0 686 1 686 686 686 <> <>
  687 3 13.065385 18.193770 -52.926636 46 A C 24 0.14000 0.14000 "ALA " " CA " 6 0 808080  2 1 -1107 ""  1 ""  FF5A00  0 0 0 1 7.42 0 0 687 1 687 687 687 <> <>
  688 2 14.070989 18.808308 -53.893264 46 A C 24 0.50000 0.50000 "ALA " " C  " 6 0 808080  2 1 7 ""  1 ""  <> 0 0 0 1 7.42 0 0 688 0 688 688 688 <> <>
  689 15 13.710244 19.403078 -54.942993 46 A C 70 -0.50000 -0.50000 "ALA " " O  " 8 0 FF2E2E  2 1 7 ""  1 ""  <> 0 0 0 1 7.42 0 0 689 0 689 689 689 <> <>
  690 3 13.298159 16.738925 -52.382069 46 A C 24 -0.18000 -0.18000 "ALA " " CB " 6 0 808080  2 1 7 ""  1 ""  <> 0 0 0 1 7.42 0 0 690 3 690 690 690 <> <>
  691 43 11.675283 18.249638 -54.448845 46 A C 21 0.30000 0.30000 "ALA " " H  " 1 0 FFFFFF  2 1 7 ""  1 ""  <> 0 0 0 1 <> 0 0 691 0 691 691 691 <> <>
  692 41 13.025779 18.888776 -52.087923 46 A C 21 0.06000 0.06000 "ALA " " HA " 1 0 FFFFFF  2 1 7 ""  1 ""  <> 0 0 0 1 <> 0 0 692 0 692 692 692 <> <>
  693 41 13.098180 16.056569 -53.208075 46 A C 21 0.06000 0.06000 "ALA " " HB1" 1 0 FFFFFF  2 1 7 ""  1 ""  <> 0 0 0 1 <> 0 0 693 0 693 693 693 <> <>
  694 41 14.378891 16.648347 -52.272027 46 A C 21 0.06000 0.06000 "ALA " " HB2" 1 0 FFFFFF  2 1 7 ""  1 ""  <> 0 0 0 1 <> 0 0 694 0 694 694 694 <> <>
  695 41 12.762623 16.543891 -51.452949 46 A C 21 0.06000 0.06000 "ALA " " HB3" 1 0 FFFFFF  2 1 7 ""  1 ""  <> 0 0 0 1 <> 0 0 695 0 695 695 695 <> <>
  696 25 15.366880 18.648391 -53.641712 47 S C 38 -0.50000 -0.50000 "SER " " N  " 7 0 2E2EFF  0 1 7 ""  1 ""  <> 0 0 0 1 7.67 0 0 696 1 696 696 696 <> <>
  697 3 16.408574 19.287333 -54.415674 47 S C 24 0.14000 0.14000 "SER " " CA " 6 0 808080  0 1 -1107 ""  1 ""  FF5A00  0 0 0 1 7.67 0 0 697 1 697 697 697 <> <>
  698 2 16.918614 18.558405 -55.647600 47 S C 24 0.50000 0.50000 "SER " " C  " 6 0 808080  0 1 7 ""  1 ""  <> 0 0 0 1 7.67 0 0 698 0 698 698 698 <> <>
  699 15 17.326377 19.191453 -56.611679 47 S C 70 -0.50000 -0.50000 "SER " " O  " 8 0 FF2E2E  0 1 7 ""  1 ""  <> 0 0 0 1 7.67 0 0 699 0 699 699 699 <> <>
  700 3 17.489623 19.497807 -53.353011 47 S C 24 0.14500 0.14500 "SER " " CB " 6 0 808080  0 1 7 ""  1 ""  <> 0 0 0 1 7.67 0 0 700 2 700 700 700 <> <>
  701 16 17.872334 18.252908 -52.823022 47 S C 70 -0.68300 -0.68300 "SER " " OG " 8 0 FF2E2E  0 1 7 "%UT"  13 ""  <> 0 0 0 1 7.67 0 0 701 1 701 701 701 <> <>
  702 43 15.760425 18.089604 -52.898122 47 S C 21 0.30000 0.30000 "SER " " H  " 1 0 FFFFFF  0 1 7 ""  1 ""  <> 0 0 0 1 <> 0 0 702 0 702 702 702 <> <>
  703 41 16.094486 20.267783 -54.774065 47 S C 21 0.06000 0.06000 "SER " " HA " 1 0 FFFFFF  0 1 7 ""  1 ""  <> 0 0 0 1 <> 0 0 703 0 703 703 703 <> <>
  704 41 17.051729 20.007738 -52.494829 47 S C 21 0.06000 0.06000 "SER " " HB3" 1 0 FFFFFF  0 1 7 ""  1 ""  <> 0 0 0 1 <> 0 0 704 0 704 704 704 <> <>
  705 41 18.376328 20.082682 -53.597572 47 S C 21 0.06000 0.06000 "SER " " HB2" 1 0 FFFFFF  0 1 7 ""  1 ""  <> 0 0 0 1 <> 0 0 705 0 705 705 705 <> <>
  706 42 18.518585 18.334823 -52.138603 47 S C 21 0.41800 0.41800 "SER " " HG " 1 0 FFFFFF  0 1 7 ""  1 ""  <> 0 0 0 1 <> 0 0 706 0 706 706 706 <> <>
  707 25 16.874948 17.224232 -55.700915 48 Q C 38 -0.50000 -0.50000 "GLN " " N  " 7 0 2E2EFF  0 1 7 ""  1 ""  <> 0 0 0 1 7.71 0 0 707 1 707 707 707 <> <>
  708 3 17.226057 16.284168 -56.758464 48 Q C 24 0.14000 0.14000 "GLN " " CA " 6 0 808080  0 1 -1107 ""  1 ""  FF5A00  0 0 0 1 7.71 0 0 708 1 708 708 708 <> <>
  709 2 16.112451 15.233943 -56.788967 48 Q C 24 0.50000 0.50000 "GLN " " C  " 6 0 808080  0 1 7 ""  1 ""  <> 0 0 0 1 7.71 0 0 709 0 709 709 709 <> <>
  710 15 15.451642 14.923336 -55.789535 48 Q C 70 -0.50000 -0.50000 "GLN " " O  " 8 0 FF2E2E  0 1 7 ""  1 ""  <> 0 0 0 1 7.71 0 0 710 0 710 710 710 <> <>
  711 3 18.641100 15.636318 -56.498157 48 Q C 24 -0.12000 -0.12000 "GLN " " CB " 6 0 808080  0 1 7 ""  1 ""  <> 0 0 0 1 7.71 0 0 711 2 711 711 711 <> <>
  712 3 19.800552 16.708590 -56.475073 48 Q C 24 -0.12000 -0.12000 "GLN " " CG " 6 0 808080  0 1 7 ""  1 ""  <> 0 0 0 1 7.71 0 0 712 2 712 712 712 <> <>
  713 2 20.062235 17.281788 -57.879219 48 Q C 24 0.50000 0.50000 "GLN " " CD " 6 0 808080  0 1 7 "%UT"  13 ""  <> 0 0 0 1 7.71 0 0 713 0 713 713 713 <> "No Flip" 
  714 15 20.619879 18.389182 -58.021190 48 Q C 70 -0.50000 -0.50000 "GLN " " OE1" 8 0 FF2E2E  0 1 7 ""  1 ""  <> 0 0 0 1 7.71 0 0 714 0 714 714 714 <> <>
  715 25 19.734609 16.574870 -58.946238 48 Q C 38 -0.76000 -0.76000 "GLN " " NE2" 7 0 2E2EFF  0 1 7 ""  1 ""  <> 0 0 0 1 7.71 0 0 715 2 715 715 715 <> <>
  716 43 16.790707 16.771688 -54.801990 48 Q C 21 0.30000 0.30000 "GLN " " H  " 1 0 FFFFFF  0 1 7 ""  1 ""  <> 0 0 0 1 <> 0 0 716 0 716 716 716 <> <>
  717 41 17.156303 16.746609 -57.742932 48 Q C 21 0.06000 0.06000 "GLN " " HA " 1 0 FFFFFF  0 1 7 ""  1 ""  <> 0 0 0 1 <> 0 0 717 0 717 717 717 <> <>
  718 41 18.782595 14.730571 -57.087969 48 Q C 21 0.06000 0.06000 "GLN " " HB3" 1 0 FFFFFF  0 1 7 ""  1 ""  <> 0 0 0 1 <> 0 0 718 0 718 718 718 <> <>
  719 41 18.542840 15.212302 -55.498925 48 Q C 21 0.06000 0.06000 "GLN " " HB2" 1 0 FFFFFF  0 1 7 ""  1 ""  <> 0 0 0 1 <> 0 0 719 0 719 719 719 <> <>
  720 41 20.662255 16.133867 -56.135157 48 Q C 21 0.06000 0.06000 "GLN " " HG3" 1 0 FFFFFF  0 1 7 ""  1 ""  <> 0 0 0 1 <> 0 0 720 0 720 720 720 <> <>
  721 41 19.546466 17.492256 -55.761219 48 Q C 21 0.06000 0.06000 "GLN " " HG2" 1 0 FFFFFF  0 1 7 ""  1 ""  <> 0 0 0 1 <> 0 0 721 0 721 721 721 <> <>
  722 43 19.828493 16.989196 -59.862461 48 Q C 21 0.38000 0.38000 "GLN " "HE22" 1 0 FFFFFF  0 1 7 ""  1 ""  <> 0 0 0 1 <> 0 0 722 0 722 722 722 <> <>
  723 43 19.218266 15.709001 -58.884918 48 Q C 21 0.38000 0.38000 "GLN " "HE21" 1 0 FFFFFF  0 1 7 ""  1 ""  <> 0 0 0 1 <> 0 0 723 0 723 723 723 <> <>
  724 25 15.905979 14.609372 -57.957242 49 D C 38 -0.50000 -0.50000 "ASP " " N  " 7 0 2E2EFF  0 1 7 ""  1 ""  <> 0 0 0 1 7.71 0 0 724 1 724 724 724 <> <>
  725 3 15.155556 13.417392 -58.111661 49 D C 24 0.14000 0.14000 "ASP " " CA " 6 0 808080  0 1 -1107 ""  1 ""  FF5A00  0 0 0 1 7.71 0 0 725 1 725 725 725 <> <>
  726 2 16.116819 12.270803 -57.826782 49 D C 24 0.50000 0.50000 "ASP " " C  " 6 0 808080  0 1 7 ""  1 ""  <> 0 0 0 1 7.71 0 0 726 0 726 726 726 <> <>
  727 15 17.068302 12.053079 -58.628486 49 D C 70 -0.50000 -0.50000 "ASP " " O  " 8 0 FF2E2E  0 1 7 ""  1 ""  <> 0 0 0 1 7.71 0 0 727 0 727 727 727 <> <>
  728 3 14.621055 13.254965 -59.620512 49 D C 24 -0.22000 -0.22000 "ASP " " CB " 6 0 808080  0 1 7 ""  1 ""  <> 0 0 0 1 7.71 0 0 728 2 728 728 728 <> <>
  729 2 14.124909 11.909049 -59.991532 49 D C 24 0.70000 0.70000 "ASP " " CG " 6 0 808080  0 1 7 "%UT"  13 ""  <> 0 0 0 1 7.71 0 0 729 0 729 729 729 3.96991330368653 <>
  730 15 14.027837 11.637501 -61.190306 49 D C 70 -0.80000 -0.80000 "ASP " " OD1" 8 0 FF2E2E  0 1 7 ""  1 ""  <> 0 0 0 1 7.71 0 0 730 0 730 730 730 <> <>
  731 18 13.711014 11.102684 -59.095722 49 D C 70 -0.80000 -0.80000 "ASP " " OD2" 8 -1 FF2E2E  0 1 7 ""  1 ""  <> 0 0 0 1 7.71 0 0 731 0 731 731 731 <> <>
  732 43 16.593170 14.876790 -58.647491 49 D C 21 0.30000 0.30000 "ASP " " H  " 1 0 FFFFFF  0 1 7 ""  1 ""  <> 0 0 0 1 <> 0 0 732 0 732 732 732 <> <>
  733 41 14.212808 13.410754 -57.564330 49 D C 21 0.06000 0.06000 "ASP " " HA " 1 0 FFFFFF  0 1 7 ""  1 ""  <> 0 0 0 1 <> 0 0 733 0 733 733 733 <> <>
  734 41 15.451842 13.547369 -60.262802 49 D C 21 0.06000 0.06000 "ASP " " HB3" 1 0 FFFFFF  0 1 7 ""  1 ""  <> 0 0 0 1 <> 0 0 734 0 734 734 734 <> <>
  735 41 13.856471 14.001655 -59.835849 49 D C 21 0.06000 0.06000 "ASP " " HB2" 1 0 FFFFFF  0 1 7 ""  1 ""  <> 0 0 0 1 <> 0 0 735 0 735 735 735 <> <>
  736 25 15.939766 11.596798 -56.701413 50 V C 38 -0.50000 -0.50000 "VAL " " N  " 7 0 2E2EFF  0 1 7 ""  1 ""  <> 0 0 0 1 7.71 0 0 736 1 736 736 736 <> <>
  737 3 16.748370 10.462579 -56.273220 50 V C 24 0.14000 0.14000 "VAL " " CA " 6 0 808080  0 1 -1107 ""  1 ""  FF5A00  0 0 0 1 7.71 0 0 737 1 737 737 737 <> <>
  738 2 15.775589 9.326552 -55.779139 50 V C 24 0.50000 0.50000 "VAL " " C  " 6 0 808080  0 1 7 ""  1 ""  <> 0 0 0 1 7.71 0 0 738 0 738 738 738 <> <>
  739 15 16.150613 8.614506 -54.830340 50 V C 70 -0.50000 -0.50000 "VAL " " O  " 8 0 FF2E2E  0 1 7 ""  1 ""  <> 0 0 0 1 7.71 0 0 739 0 739 739 739 <> <>
  740 3 17.864325 10.853803 -55.316121 50 V C 24 -0.06000 -0.06000 "VAL " " CB " 6 0 808080  0 1 7 ""  1 ""  <> 0 0 0 1 7.71 0 0 740 1 740 740 740 <> <>
  741 3 19.147735 11.420667 -56.045858 50 V C 24 -0.18000 -0.18000 "VAL " " CG1" 6 0 808080  0 1 7 ""  1 ""  <> 0 0 0 1 7.71 0 0 741 3 741 741 741 <> <>
  742 3 17.390079 11.818308 -54.215861 50 V C 24 -0.18000 -0.18000 "VAL " " CG2" 6 0 808080  0 1 7 ""  1 ""  <> 0 0 0 1 7.71 0 0 742 3 742 742 742 <> <>
  743 43 15.293311 11.908811 -55.990720 50 V C 21 0.30000 0.30000 "VAL " " H  " 1 0 FFFFFF  0 1 7 ""  1 ""  <> 0 0 0 1 <> 0 0 743 0 743 743 743 <> <>
  744 41 17.086742 9.812029 -57.079776 50 V C 21 0.06000 0.06000 "VAL " " HA " 1 0 FFFFFF  0 1 7 ""  1 ""  <> 0 0 0 1 <> 0 0 744 0 744 744 744 <> <>
  745 41 18.180171 9.887796 -54.921869 50 V C 21 0.06000 0.06000 "VAL " " HB " 1 0 FFFFFF  0 1 7 ""  1 ""  <> 0 0 0 1 <> 0 0 745 0 745 745 745 <> <>
  746 41 19.677046 10.689875 -56.657604 50 V C 21 0.06000 0.06000 "VAL " "HG11" 1 0 FFFFFF  0 1 7 ""  1 ""  <> 0 0 0 1 <> 0 0 746 0 746 746 746 <> <>
  747 41 18.695896 12.167621 -56.698616 50 V C 21 0.06000 0.06000 "VAL " "HG12" 1 0 FFFFFF  0 1 7 ""  1 ""  <> 0 0 0 1 <> 0 0 747 0 747 747 747 <> <>
  748 41 19.965488 11.909335 -55.516410 50 V C 21 0.06000 0.06000 "VAL " "HG13" 1 0 FFFFFF  0 1 7 ""  1 ""  <> 0 0 0 1 <> 0 0 748 0 748 748 748 <> <>
  749 41 18.214715 11.983747 -53.522734 50 V C 21 0.06000 0.06000 "VAL " "HG21" 1 0 FFFFFF  0 1 7 ""  1 ""  <> 0 0 0 1 <> 0 0 749 0 749 749 749 <> <>
  750 41 16.851061 12.740132 -54.435401 50 V C 21 0.06000 0.06000 "VAL " "HG22" 1 0 FFFFFF  0 1 7 ""  1 ""  <> 0 0 0 1 <> 0 0 750 0 750 750 750 <> <>
  751 41 16.691781 11.261629 -53.590855 50 V C 21 0.06000 0.06000 "VAL " "HG23" 1 0 FFFFFF  0 1 7 ""  1 ""  <> 0 0 0 1 <> 0 0 751 0 751 751 751 <> <>
  752 25 14.615344 9.180469 -56.478765 51 N C 38 -0.50000 -0.50000 "ASN " " N  " 7 0 2E2EFF  0 1 7 ""  1 ""  <> 0 0 0 1 7.79 0 0 752 1 752 752 752 <> <>
  753 3 13.463893 8.265641 -56.383144 51 N C 24 0.14000 0.14000 "ASN " " CA " 6 0 808080  0 1 -1107 ""  1 ""  FF5A00  0 0 0 1 7.79 0 0 753 1 753 753 753 <> <>
  754 2 13.554605 7.061121 -55.418623 51 N C 24 0.50000 0.50000 "ASN " " C  " 6 0 808080  0 1 7 ""  1 ""  <> 0 0 0 1 7.79 0 0 754 0 754 754 754 <> <>
  755 15 12.714483 7.034035 -54.534538 51 N C 70 -0.50000 -0.50000 "ASN " " O  " 8 0 FF2E2E  0 1 7 ""  1 ""  <> 0 0 0 1 7.79 0 0 755 0 755 755 755 <> <>
  756 3 12.745398 7.932512 -57.678146 51 N C 24 -0.12000 -0.12000 "ASN " " CB " 6 0 808080  0 1 7 ""  1 ""  <> 0 0 0 1 7.79 0 0 756 2 756 756 756 <> <>
  757 2 13.711625 7.446167 -58.757547 51 N C 24 0.50000 0.50000 "ASN " " CG " 6 0 808080  0 1 7 "%UT"  13 "Flip"  <> 0 0 0 1 7.79 0 0 757 0 757 757 757 0.256354889131492 "Flip" 
  758 15 13.928192 6.231130 -58.948864 51 N C 70 -0.50000 -0.50000 "ASN " " OD1" 8 0 FF2E2E  0 1 7 ""  1 ""  <> 0 0 0 1 7.79 0 0 758 0 758 758 758 <> <>
  759 25 14.215673 8.329471 -59.579066 51 N C 38 -0.76000 -0.76000 "ASN " " ND2" 7 0 2E2EFF  0 1 7 ""  1 ""  <> 0 0 0 1 7.79 0 0 759 2 759 759 759 <> <>
  760 43 14.416024 9.933889 -57.121242 51 N C 21 0.30000 0.30000 "ASN " " H  " 1 0 FFFFFF  0 1 7 ""  1 ""  <> 0 0 0 1 <> 0 0 760 0 760 760 760 <> <>
  761 41 12.771287 8.962856 -55.911168 51 N C 21 0.06000 0.06000 "ASN " " HA " 1 0 FFFFFF  0 1 7 ""  1 ""  <> 0 0 0 1 <> 0 0 761 0 761 761 761 <> <>
  762 41 12.206207 8.807163 -58.042402 51 N C 21 0.06000 0.06000 "ASN " " HB3" 1 0 FFFFFF  0 1 7 ""  1 ""  <> 0 0 0 1 <> 0 0 762 0 762 762 762 <> <>
  763 41 12.054805 7.102848 -57.527026 51 N C 21 0.06000 0.06000 "ASN " " HB2" 1 0 FFFFFF  0 1 7 ""  1 ""  <> 0 0 0 1 <> 0 0 763 0 763 763 763 <> <>
  764 43 14.836700 8.014407 -60.310770 51 N C 21 0.38000 0.38000 "ASN " "HD22" 1 0 FFFFFF  0 1 7 ""  1 ""  <> 0 0 0 1 <> 0 0 764 0 764 764 764 <> <>
  765 43 13.932780 9.292355 -59.463917 51 N C 21 0.38000 0.38000 "ASN " "HD21" 1 0 FFFFFF  0 1 7 ""  1 ""  <> 0 0 0 1 <> 0 0 765 0 765 765 765 <> <>
  766 25 14.563178 6.217186 -55.590923 52 T C 38 -0.50000 -0.50000 "THR " " N  " 7 0 2E2EFF  0 1 7 ""  1 ""  <> 0 0 0 1 7.7 0 0 766 1 766 766 766 <> <>
  767 3 14.827209 5.018756 -54.816687 52 T C 24 0.14000 0.14000 "THR " " CA " 6 0 808080  0 1 -1107 ""  1 ""  FF5A00  0 0 0 1 7.7 0 0 767 1 767 767 767 <> <>
  768 2 14.973449 5.266666 -53.328686 52 T C 24 0.50000 0.50000 "THR " " C  " 6 0 808080  0 1 7 ""  1 ""  <> 0 0 0 1 7.7 0 0 768 0 768 768 768 <> <>
  769 15 14.630034 4.424318 -52.458136 52 T C 70 -0.50000 -0.50000 "THR " " O  " 8 0 FF2E2E  0 1 7 ""  1 ""  <> 0 0 0 1 7.7 0 0 769 0 769 769 769 <> <>
  770 3 16.160795 4.317157 -55.291700 52 T C 24 0.20500 0.20500 "THR " " CB " 6 0 808080  0 1 7 ""  1 ""  <> 0 0 0 1 7.7 0 0 770 1 770 770 770 <> <>
  771 3 16.070491 3.881755 -56.784251 52 T C 24 -0.18000 -0.18000 "THR " " CG2" 6 0 808080  0 1 7 ""  1 ""  <> 0 0 0 1 7.7 0 0 771 3 771 771 771 <> <>
  772 16 17.224849 5.205833 -55.200057 52 T C 70 -0.68300 -0.68300 "THR " " OG1" 8 0 FF2E2E  0 1 7 "%UT"  13 ""  <> 0 0 0 1 7.7 0 0 772 1 772 772 772 <> <>
  773 43 15.369390 6.467686 -56.145456 52 T C 21 0.30000 0.30000 "THR " " H  " 1 0 FFFFFF  0 1 7 ""  1 ""  <> 0 0 0 1 <> 0 0 773 0 773 773 773 <> <>
  774 41 13.984712 4.334352 -54.915708 52 T C 21 0.06000 0.06000 "THR " " HA " 1 0 FFFFFF  0 1 7 ""  1 ""  <> 0 0 0 1 <> 0 0 774 0 774 774 774 <> <>
  775 41 16.168599 3.445194 -54.637661 52 T C 21 0.06000 0.06000 "THR " " HB " 1 0 FFFFFF  0 1 7 ""  1 ""  <> 0 0 0 1 <> 0 0 775 0 775 775 775 <> <>
  776 41 15.303928 3.106892 -56.788145 52 T C 21 0.06000 0.06000 "THR " "HG21" 1 0 FFFFFF  0 1 7 ""  1 ""  <> 0 0 0 1 <> 0 0 776 0 776 776 776 <> <>
  777 41 15.664403 4.643126 -57.450267 52 T C 21 0.06000 0.06000 "THR " "HG22" 1 0 FFFFFF  0 1 7 ""  1 ""  <> 0 0 0 1 <> 0 0 777 0 777 777 777 <> <>
  778 41 17.047913 3.442245 -56.984389 52 T C 21 0.06000 0.06000 "THR " "HG23" 1 0 FFFFFF  0 1 7 ""  1 ""  <> 0 0 0 1 <> 0 0 778 0 778 778 778 <> <>
  779 42 17.317224 5.510660 -54.310483 52 T C 21 0.41800 0.41800 "THR " " HG1" 1 0 FFFFFF  0 1 7 ""  1 ""  <> 0 0 0 1 <> 0 0 779 0 779 779 779 <> <>
  780 25 15.490592 6.453383 -52.975502 53 A C 38 -0.50000 -0.50000 "ALA " " N  " 7 0 2E2EFF  0 1 7 ""  1 ""  <> 0 0 0 1 7.69 0 0 780 1 780 780 780 <> <>
  781 3 15.645321 6.898168 -51.600771 53 A C 24 0.14000 0.14000 "ALA " " CA " 6 0 808080  0 1 -1107 ""  1 ""  FF5A00  0 0 0 1 7.69 0 0 781 1 781 781 781 <> <>
  782 2 14.311920 7.339807 -50.987522 53 A C 24 0.50000 0.50000 "ALA " " C  " 6 0 808080  0 1 7 ""  1 ""  <> 0 0 0 1 7.69 0 0 782 0 782 782 782 <> <>
  783 15 14.295829 7.445033 -49.744695 53 A C 70 -0.50000 -0.50000 "ALA " " O  " 8 0 FF2E2E  0 1 7 ""  1 ""  <> 0 0 0 1 7.69 0 0 783 0 783 783 783 <> <>
  784 3 16.582706 8.113082 -51.548247 53 A C 24 -0.18000 -0.18000 "ALA " " CB " 6 0 808080  0 1 7 ""  1 ""  <> 0 0 0 1 7.69 0 0 784 3 784 784 784 <> <>
  785 43 15.850441 7.095919 -53.666691 53 A C 21 0.30000 0.30000 "ALA " " H  " 1 0 FFFFFF  0 1 7 ""  1 ""  <> 0 0 0 1 <> 0 0 785 0 785 785 785 <> <>
  786 41 15.967727 6.111899 -50.918131 53 A C 21 0.06000 0.06000 "ALA " " HA " 1 0 FFFFFF  0 1 7 ""  1 ""  <> 0 0 0 1 <> 0 0 786 0 786 786 786 <> <>
  787 41 16.312492 8.959665 -52.179496 53 A C 21 0.06000 0.06000 "ALA " " HB1" 1 0 FFFFFF  0 1 7 ""  1 ""  <> 0 0 0 1 <> 0 0 787 0 787 787 787 <> <>
  788 41 16.622118 8.549681 -50.550406 53 A C 21 0.06000 0.06000 "ALA " " HB2" 1 0 FFFFFF  0 1 7 ""  1 ""  <> 0 0 0 1 <> 0 0 788 0 788 788 788 <> <>
  789 41 17.618883 7.851128 -51.763282 53 A C 21 0.06000 0.06000 "ALA " " HB3" 1 0 FFFFFF  0 1 7 ""  1 ""  <> 0 0 0 1 <> 0 0 789 0 789 789 789 <> <>
  790 25 13.161699 7.409074 -51.688535 54 V C 38 -0.50000 -0.50000 "VAL " " N  " 7 0 2E2EFF  2 1 7 ""  1 ""  <> 0 0 0 1 7.28 0 0 790 1 790 790 790 <> <>
  791 3 12.020829 8.130753 -51.194650 54 V C 24 0.14000 0.14000 "VAL " " CA " 6 0 808080  2 1 -1107 ""  1 ""  FF5A00  0 0 0 1 7.28 0 0 791 1 791 791 791 <> <>
  792 2 10.931701 7.102659 -50.939507 54 V C 24 0.50000 0.50000 "VAL " " C  " 6 0 808080  2 1 7 ""  1 ""  <> 0 0 0 1 7.28 0 0 792 0 792 792 792 <> <>
  793 15 10.667396 6.173796 -51.678113 54 V C 70 -0.50000 -0.50000 "VAL " " O  " 8 0 FF2E2E  2 1 7 ""  1 ""  <> 0 0 0 1 7.28 0 0 793 0 793 793 793 <> <>
  794 3 11.625540 9.110503 -52.368469 54 V C 24 -0.06000 -0.06000 "VAL " " CB " 6 0 808080  2 1 7 ""  1 ""  <> 0 0 0 1 7.28 0 0 794 1 794 794 794 <> <>
  795 3 10.461262 10.080650 -52.021068 54 V C 24 -0.18000 -0.18000 "VAL " " CG1" 6 0 808080  2 1 7 ""  1 ""  <> 0 0 0 1 7.28 0 0 795 3 795 795 795 <> <>
  796 3 12.810633 9.848990 -52.953001 54 V C 24 -0.18000 -0.18000 "VAL " " CG2" 6 0 808080  2 1 7 ""  1 ""  <> 0 0 0 1 7.28 0 0 796 3 796 796 796 <> <>
  797 43 13.058950 7.057215 -52.629535 54 V C 21 0.30000 0.30000 "VAL " " H  " 1 0 FFFFFF  2 1 7 ""  1 ""  <> 0 0 0 1 <> 0 0 797 0 797 797 797 <> <>
  798 41 12.325380 8.664779 -50.294732 54 V C 21 0.06000 0.06000 "VAL " " HA " 1 0 FFFFFF  2 1 7 ""  1 ""  <> 0 0 0 1 <> 0 0 798 0 798 798 798 <> <>
  799 41 11.291584 8.493419 -53.202428 54 V C 21 0.06000 0.06000 "VAL " " HB " 1 0 FFFFFF  2 1 7 ""  1 ""  <> 0 0 0 1 <> 0 0 799 0 799 799 799 <> <>
  800 41 10.070335 10.651474 -52.863286 54 V C 21 0.06000 0.06000 "VAL " "HG11" 1 0 FFFFFF  2 1 7 ""  1 ""  <> 0 0 0 1 <> 0 0 800 0 800 800 800 <> <>
  801 41 9.581389 9.451225 -51.887844 54 V C 21 0.06000 0.06000 "VAL " "HG12" 1 0 FFFFFF  2 1 7 ""  1 ""  <> 0 0 0 1 <> 0 0 801 0 801 801 801 <> <>
  802 41 10.732969 10.702116 -51.167968 54 V C 21 0.06000 0.06000 "VAL " "HG13" 1 0 FFFFFF  2 1 7 ""  1 ""  <> 0 0 0 1 <> 0 0 802 0 802 802 802 <> <>
  803 41 13.441228 9.173605 -53.531555 54 V C 21 0.06000 0.06000 "VAL " "HG21" 1 0 FFFFFF  2 1 7 ""  1 ""  <> 0 0 0 1 <> 0 0 803 0 803 803 803 <> <>
  804 41 12.427685 10.608239 -53.634945 54 V C 21 0.06000 0.06000 "VAL " "HG22" 1 0 FFFFFF  2 1 7 ""  1 ""  <> 0 0 0 1 <> 0 0 804 0 804 804 804 <> <>
  805 41 13.389322 10.420778 -52.227782 54 V C 21 0.06000 0.06000 "VAL " "HG23" 1 0 FFFFFF  2 1 7 ""  1 ""  <> 0 0 0 1 <> 0 0 805 0 805 805 805 <> <>
  806 25 10.162361 7.431286 -49.897734 55 A C 38 -0.50000 -0.50000 "ALA " " N  " 7 0 2E2EFF  2 1 7 ""  1 ""  <> 0 0 0 1 7.25 0 0 806 1 806 806 806 <> <>
  807 3 9.003140 6.612553 -49.496017 55 A C 24 0.14000 0.14000 "ALA " " CA " 6 0 808080  2 1 -1107 ""  1 ""  FF5A00  0 0 0 1 7.25 0 0 807 1 807 807 807 <> <>
  808 2 7.874750 7.611620 -48.956480 55 A C 24 0.50000 0.50000 "ALA " " C  " 6 0 808080  2 1 7 ""  1 ""  <> 0 0 0 1 7.25 0 0 808 0 808 808 808 <> <>
  809 15 8.120109 8.814039 -48.924682 55 A C 70 -0.50000 -0.50000 "ALA " " O  " 8 0 FF2E2E  2 1 7 ""  1 ""  <> 0 0 0 1 7.25 0 0 809 0 809 809 809 <> <>
  810 3 9.416638 5.514764 -48.528740 55 A C 24 -0.18000 -0.18000 "ALA " " CB " 6 0 808080  2 1 7 ""  1 ""  <> 0 0 0 1 7.25 0 0 810 3 810 810 810 <> <>
  811 43 10.485918 8.164869 -49.283647 55 A C 21 0.30000 0.30000 "ALA " " H  " 1 0 FFFFFF  2 1 7 ""  1 ""  <> 0 0 0 1 <> 0 0 811 0 811 811 811 <> <>
  812 41 8.628471 6.138508 -50.403014 55 A C 21 0.06000 0.06000 "ALA " " HA " 1 0 FFFFFF  2 1 7 ""  1 ""  <> 0 0 0 1 <> 0 0 812 0 812 812 812 <> <>
  813 41 8.578750 5.026794 -48.030720 55 A C 21 0.06000 0.06000 "ALA " " HB1" 1 0 FFFFFF  2 1 7 ""  1 ""  <> 0 0 0 1 <> 0 0 813 0 813 813 813 <> <>
  814 41 9.958462 4.754526 -49.091738 55 A C 21 0.06000 0.06000 "ALA " " HB2" 1 0 FFFFFF  2 1 7 ""  1 ""  <> 0 0 0 1 <> 0 0 814 0 814 814 814 <> <>
  815 41 9.901389 5.888024 -47.626854 55 A C 21 0.06000 0.06000 "ALA " " HB3" 1 0 FFFFFF  2 1 7 ""  1 ""  <> 0 0 0 1 <> 0 0 815 0 815 815 815 <> <>
  816 25 6.681103 7.100002 -48.643020 56 W C 38 -0.50000 -0.50000 "TRP " " N  " 7 0 2E2EFF  2 1 7 ""  1 ""  <> 0 0 0 1 7.25 0 0 816 1 816 816 816 <> <>
  817 3 5.514267 7.748037 -48.015914 56 W C 24 0.14000 0.14000 "TRP " " CA " 6 0 808080  2 1 -1107 ""  1 ""  FF5A00  0 0 0 1 7.25 0 0 817 1 817 817 817 <> <>
  818 2 4.933127 6.818096 -46.853841 56 W C 24 0.50000 0.50000 "TRP " " C  " 6 0 808080  2 1 7 ""  1 ""  <> 0 0 0 1 7.25 0 0 818 0 818 818 818 <> <>
  819 15 4.623887 5.654345 -47.079957 56 W C 70 -0.50000 -0.50000 "TRP " " O  " 8 0 FF2E2E  2 1 7 ""  1 ""  <> 0 0 0 1 7.25 0 0 819 0 819 819 819 <> <>
  820 3 4.551919 7.983426 -49.118657 56 W C 24 -0.12000 -0.12000 "TRP " " CB " 6 0 808080  2 1 7 ""  1 ""  <> 0 0 0 1 7.25 0 0 820 2 820 820 820 <> <>
  821 2 4.904929 9.088931 -50.090385 56 W C 24 0.07500 0.07500 "TRP " " CG " 6 0 808080  2 1 7 ""  1 ""  <> 0 0 0 1 7.25 0 0 821 0 821 821 821 <> <>
  822 2 5.658337 9.049901 -51.218116 56 W C 24 -0.11500 -0.11500 "TRP " " CD1" 6 0 808080  2 1 7 ""  1 ""  <> 0 0 0 1 7.25 0 0 822 1 822 822 822 <> <>
  823 25 5.680459 10.302145 -51.723008 56 W C 38 -0.57000 -0.57000 "TRP " " NE1" 7 0 2E2EFF  2 1 7 ""  1 ""  <> 0 0 0 1 7.25 0 0 823 1 823 823 823 <> <>
  824 2 4.954808 11.207836 -50.955346 56 W C 24 0.13000 0.13000 "TRP " " CE2" 6 0 808080  2 1 7 ""  1 ""  <> 0 0 0 1 7.25 0 0 824 0 824 824 824 <> <>
  825 2 4.647281 12.575583 -51.128853 56 W C 24 -0.11500 -0.11500 "TRP " " CZ2" 6 0 808080  2 1 7 ""  1 ""  <> 0 0 0 1 7.25 0 0 825 1 825 825 825 <> <>
  826 2 3.990967 13.300920 -50.107636 56 W C 24 -0.11500 -0.11500 "TRP " " CH2" 6 0 808080  2 1 7 ""  1 ""  <> 0 0 0 1 7.25 0 0 826 1 826 826 826 <> <>
  827 2 3.577381 12.577232 -48.990565 56 W C 24 -0.11500 -0.11500 "TRP " " CZ3" 6 0 808080  2 1 7 ""  1 ""  <> 0 0 0 1 7.25 0 0 827 1 827 827 827 <> <>
  828 2 3.819600 11.214862 -48.869794 56 W C 24 -0.11500 -0.11500 "TRP " " CE3" 6 0 808080  2 1 7 ""  1 ""  <> 0 0 0 1 7.25 0 0 828 1 828 828 828 <> <>
  829 2 4.526465 10.512269 -49.863864 56 W C 24 -0.05500 -0.05500 "TRP " " CD2" 6 0 808080  2 1 7 ""  1 ""  <> 0 0 0 1 7.25 0 0 829 0 829 829 829 <> <>
  830 43 6.611077 6.092439 -48.656665 56 W C 21 0.30000 0.30000 "TRP " " H  " 1 0 FFFFFF  2 1 7 ""  1 ""  <> 0 0 0 1 <> 0 0 830 0 830 830 830 <> <>
  831 41 5.858817 8.658237 -47.525159 56 W C 21 0.06000 0.06000 "TRP " " HA " 1 0 FFFFFF  2 1 7 ""  1 ""  <> 0 0 0 1 <> 0 0 831 0 831 831 831 <> <>
  832 41 3.556193 8.180421 -48.720895 56 W C 21 0.06000 0.06000 "TRP " " HB3" 1 0 FFFFFF  2 1 7 ""  1 ""  <> 0 0 0 1 <> 0 0 832 0 832 832 832 <> <>
  833 41 4.460192 7.058241 -49.687646 56 W C 21 0.06000 0.06000 "TRP " " HB2" 1 0 FFFFFF  2 1 7 ""  1 ""  <> 0 0 0 1 <> 0 0 833 0 833 833 833 <> <>
  834 41 6.218568 8.183536 -51.538174 56 W C 21 0.11500 0.11500 "TRP " " HD1" 1 0 FFFFFF  2 1 7 ""  1 ""  <> 0 0 0 1 <> 0 0 834 0 834 834 834 <> <>
  835 43 6.167736 10.587705 -52.560329 56 W C 21 0.42000 0.42000 "TRP " " HE1" 1 0 FFFFFF  2 1 7 ""  1 ""  <> 0 0 0 1 <> 0 0 835 0 835 835 835 <> <>
  836 41 4.901488 13.135283 -52.016784 56 W C 21 0.11500 0.11500 "TRP " " HZ2" 1 0 FFFFFF  2 1 7 ""  1 ""  <> 0 0 0 1 <> 0 0 836 0 836 836 836 <> <>
  837 41 3.811115 14.350565 -50.288157 56 W C 21 0.11500 0.11500 "TRP " " HH2" 1 0 FFFFFF  2 1 7 ""  1 ""  <> 0 0 0 1 <> 0 0 837 0 837 837 837 <> <>
  838 41 2.913697 13.112852 -48.327698 56 W C 21 0.11500 0.11500 "TRP " " HZ3" 1 0 FFFFFF  2 1 7 ""  1 ""  <> 0 0 0 1 <> 0 0 838 0 838 838 838 <> <>
  839 41 3.327860 10.639070 -48.099700 56 W C 21 0.11500 0.11500 "TRP " " HE3" 1 0 FFFFFF  2 1 7 ""  1 ""  <> 0 0 0 1 <> 0 0 839 0 839 839 839 <> <>
  840 25 4.701690 7.340928 -45.627203 57 Y C 38 -0.50000 -0.50000 "TYR " " N  " 7 0 2E2EFF  2 1 7 ""  1 ""  <> 0 0 0 1 7.25 0 0 840 1 840 840 840 <> <>
  841 3 4.208074 6.763085 -44.381656 57 Y C 24 0.14000 0.14000 "TYR " " CA " 6 0 808080  2 1 -1107 ""  1 ""  FF5A00  0 0 0 1 7.25 0 0 841 1 841 841 841 <> <>
  842 2 2.928692 7.434419 -44.023060 57 Y C 24 0.50000 0.50000 "TYR " " C  " 6 0 808080  2 1 7 ""  1 ""  <> 0 0 0 1 7.25 0 0 842 0 842 842 842 <> <>
  843 15 2.695158 8.555035 -44.415336 57 Y C 70 -0.50000 -0.50000 "TYR " " O  " 8 0 FF2E2E  2 1 7 ""  1 ""  <> 0 0 0 1 7.25 0 0 843 0 843 843 843 <> <>
  844 3 5.247240 7.083989 -43.293641 57 Y C 24 -0.00500 -0.00500 "TYR " " CB " 6 0 808080  2 1 7 ""  1 ""  <> 0 0 0 1 7.25 0 0 844 2 844 844 844 <> <>
  845 2 6.384658 6.086797 -43.161143 57 Y C 24 -0.11500 -0.11500 "TYR " " CG " 6 0 808080  2 1 7 ""  1 ""  <> 0 0 0 1 7.25 0 0 845 0 845 845 845 <> <>
  846 2 6.176743 4.957494 -42.319861 57 Y C 24 -0.11500 -0.11500 "TYR " " CD1" 6 0 808080  2 1 7 ""  1 ""  <> 0 0 0 1 7.25 0 0 846 1 846 846 846 <> <>
  847 2 7.148107 3.936184 -42.145379 57 Y C 24 -0.11500 -0.11500 "TYR " " CE1" 6 0 808080  2 1 7 ""  1 ""  <> 0 0 0 1 7.25 0 0 847 1 847 847 847 <> <>
  848 2 8.340484 4.075923 -42.756956 57 Y C 24 0.15000 0.15000 "TYR " " CZ " 6 0 808080  2 1 7 ""  1 ""  <> 0 0 0 1 7.25 0 0 848 0 848 848 848 <> <>
  849 16 9.378799 3.116642 -42.694679 57 Y C 70 -0.58500 -0.58500 "TYR " " OH " 8 0 FF2E2E  2 1 7 "%UT"  13 ""  <> 0 0 0 1 7.25 0 0 849 1 849 849 849 <> <>
  850 2 8.540311 5.188087 -43.627738 57 Y C 24 -0.11500 -0.11500 "TYR " " CE2" 6 0 808080  2 1 7 ""  1 ""  <> 0 0 0 1 7.25 0 0 850 1 850 850 850 <> <>
  851 2 7.612752 6.215093 -43.899747 57 Y C 24 -0.11500 -0.11500 "TYR " " CD2" 6 0 808080  2 1 7 ""  1 ""  <> 0 0 0 1 7.25 0 0 851 1 851 851 851 <> <>
  852 43 4.832266 8.341993 -45.659936 57 Y C 21 0.30000 0.30000 "TYR " " H  " 1 0 FFFFFF  2 1 7 ""  1 ""  <> 0 0 0 1 <> 0 0 852 0 852 852 852 <> <>
  853 41 4.108680 5.688481 -44.535346 57 Y C 21 0.06000 0.06000 "TYR " " HA " 1 0 FFFFFF  2 1 7 ""  1 ""  <> 0 0 0 1 <> 0 0 853 0 853 853 853 <> <>
  854 41 4.768273 7.155761 -42.317142 57 Y C 21 0.06000 0.06000 "TYR " " HB3" 1 0 FFFFFF  2 1 7 ""  1 ""  <> 0 0 0 1 <> 0 0 854 0 854 854 854 <> <>
  855 41 5.757516 8.044930 -43.359408 57 Y C 21 0.06000 0.06000 "TYR " " HB2" 1 0 FFFFFF  2 1 7 ""  1 ""  <> 0 0 0 1 <> 0 0 855 0 855 855 855 <> <>
  856 41 5.198504 4.975416 -41.862236 57 Y C 21 0.11500 0.11500 "TYR " " HD1" 1 0 FFFFFF  2 1 7 ""  1 ""  <> 0 0 0 1 <> 0 0 856 0 856 856 856 <> <>
  857 41 6.964954 3.102977 -41.483078 57 Y C 21 0.11500 0.11500 "TYR " " HE1" 1 0 FFFFFF  2 1 7 ""  1 ""  <> 0 0 0 1 <> 0 0 857 0 857 857 857 <> <>
  858 42 9.040524 2.236989 -42.624998 57 Y C 21 0.43500 0.43500 "TYR " " HH " 1 0 FFFFFF  2 1 7 ""  1 ""  <> 0 0 0 1 <> 0 0 858 0 858 858 858 <> <>
  859 41 9.479588 5.252749 -44.157111 57 Y C 21 0.11500 0.11500 "TYR " " HE2" 1 0 FFFFFF  2 1 7 ""  1 ""  <> 0 0 0 1 <> 0 0 859 0 859 859 859 <> <>
  860 41 7.901006 7.124845 -44.405435 57 Y C 21 0.11500 0.11500 "TYR " " HD2" 1 0 FFFFFF  2 1 7 ""  1 ""  <> 0 0 0 1 <> 0 0 860 0 860 860 860 <> <>
  861 25 2.144290 6.775627 -43.129067 58 Q C 38 -0.50000 -0.50000 "GLN " " N  " 7 0 2E2EFF  2 1 7 ""  1 ""  <> 0 0 0 1 7.34 0 0 861 1 861 861 861 <> <>
  862 3 1.124831 7.350349 -42.240517 58 Q C 24 0.14000 0.14000 "GLN " " CA " 6 0 808080  2 1 -1107 ""  1 ""  FF5A00  0 0 0 1 7.34 0 0 862 1 862 862 862 <> <>
  863 2 1.550651 7.138181 -40.767756 58 Q C 24 0.50000 0.50000 "GLN " " C  " 6 0 808080  2 1 7 ""  1 ""  <> 0 0 0 1 7.34 0 0 863 0 863 863 863 <> <>
  864 15 2.143597 6.069700 -40.554754 58 Q C 70 -0.50000 -0.50000 "GLN " " O  " 8 0 FF2E2E  2 1 7 ""  1 ""  <> 0 0 0 1 7.34 0 0 864 0 864 864 864 <> <>
  865 3 -0.195412 6.606506 -42.621754 58 Q C 24 -0.12000 -0.12000 "GLN " " CB " 6 0 808080  2 1 7 ""  1 ""  <> 0 0 0 1 7.34 0 0 865 2 865 865 865 <> <>
  866 3 -0.254059 5.047684 -42.415341 58 Q C 24 -0.12000 -0.12000 "GLN " " CG " 6 0 808080  2 1 7 ""  1 ""  <> 0 0 0 1 7.34 0 0 866 2 866 866 866 <> <>
  867 2 -1.620949 4.555494 -42.813150 58 Q C 24 0.50000 0.50000 "GLN " " CD " 6 0 808080  2 1 7 "%UT"  13 ""  <> 0 0 0 1 7.34 0 0 867 0 867 867 867 0.708203126452505 "No Flip" 
  868 15 -1.827387 3.359799 -42.927800 58 Q C 70 -0.50000 -0.50000 "GLN " " OE1" 8 0 FF2E2E  2 1 7 ""  1 ""  <> 0 0 0 1 7.34 0 0 868 0 868 868 868 <> <>
  869 25 -2.635719 5.331896 -43.042490 58 Q C 38 -0.76000 -0.76000 "GLN " " NE2" 7 0 2E2EFF  2 1 7 ""  1 ""  <> 0 0 0 1 7.34 0 0 869 2 869 869 869 <> <>
  870 43 2.599376 5.956009 -42.752949 58 Q C 21 0.30000 0.30000 "GLN " " H  " 1 0 FFFFFF  2 1 7 ""  1 ""  <> 0 0 0 1 <> 0 0 870 0 870 870 870 <> <>
  871 41 1.177429 8.434381 -42.342616 58 Q C 21 0.06000 0.06000 "GLN " " HA " 1 0 FFFFFF  2 1 7 ""  1 ""  <> 0 0 0 1 <> 0 0 871 0 871 871 871 <> <>
  872 41 -0.364116 6.910838 -43.654585 58 Q C 21 0.06000 0.06000 "GLN " " HB3" 1 0 FFFFFF  2 1 7 ""  1 ""  <> 0 0 0 1 <> 0 0 872 0 872 872 872 <> <>
  873 41 -0.960786 7.065695 -41.995770 58 Q C 21 0.06000 0.06000 "GLN " " HB2" 1 0 FFFFFF  2 1 7 ""  1 ""  <> 0 0 0 1 <> 0 0 873 0 873 873 873 <> <>
  874 41 0.098177 4.742369 -41.430189 58 Q C 21 0.06000 0.06000 "GLN " " HG3" 1 0 FFFFFF  2 1 7 ""  1 ""  <> 0 0 0 1 <> 0 0 874 0 874 874 874 <> <>
  875 41 0.439650 4.715589 -43.187911 58 Q C 21 0.06000 0.06000 "GLN " " HG2" 1 0 FFFFFF  2 1 7 ""  1 ""  <> 0 0 0 1 <> 0 0 875 0 875 875 875 <> <>
  876 43 -3.436685 4.829030 -43.396768 58 Q C 21 0.38000 0.38000 "GLN " "HE22" 1 0 FFFFFF  2 1 7 ""  1 ""  <> 0 0 0 1 <> 0 0 876 0 876 876 876 <> <>
  877 43 -2.569732 6.337022 -42.967374 58 Q C 21 0.38000 0.38000 "GLN " "HE21" 1 0 FFFFFF  2 1 7 ""  1 ""  <> 0 0 0 1 <> 0 0 877 0 877 877 877 <> <>
  878 25 1.332367 8.040061 -39.874867 59 Q C 38 -0.50000 -0.50000 "GLN " " N  " 7 0 2E2EFF  2 1 7 ""  1 ""  <> 0 0 0 1 7.33 0 0 878 1 878 878 878 <> <>
  879 3 1.296311 7.823721 -38.467616 59 Q C 24 0.14000 0.14000 "GLN " " CA " 6 0 808080  2 1 -1107 ""  1 ""  FF5A00  0 0 0 1 7.33 0 0 879 1 879 879 879 <> <>
  880 2 0.320507 8.788482 -37.854308 59 Q C 24 0.50000 0.50000 "GLN " " C  " 6 0 808080  2 1 7 ""  1 ""  <> 0 0 0 1 7.33 0 0 880 0 880 880 880 <> <>
  881 15 0.105285 9.846723 -38.396794 59 Q C 70 -0.50000 -0.50000 "GLN " " O  " 8 0 FF2E2E  2 1 7 ""  1 ""  <> 0 0 0 1 7.33 0 0 881 0 881 881 881 <> <>
  882 3 2.698078 8.046608 -37.847316 59 Q C 24 -0.12000 -0.12000 "GLN " " CB " 6 0 808080  2 1 7 ""  1 ""  <> 0 0 0 1 7.33 0 0 882 2 882 882 882 <> <>
  883 3 2.893360 8.137636 -36.237366 59 Q C 24 -0.12000 -0.12000 "GLN " " CG " 6 0 808080  2 1 7 ""  1 ""  <> 0 0 0 1 7.33 0 0 883 2 883 883 883 <> <>
  884 2 2.942260 9.622313 -35.785094 59 Q C 24 0.50000 0.50000 "GLN " " CD " 6 0 808080  2 1 7 "%UT"  13 ""  <> 0 0 0 1 7.33 0 0 884 0 884 884 884 1.32110310504763 "No Flip" 
  885 15 2.940434 10.549108 -36.587153 59 Q C 70 -0.50000 -0.50000 "GLN " " OE1" 8 0 FF2E2E  2 1 7 ""  1 ""  <> 0 0 0 1 7.33 0 0 885 0 885 885 885 <> <>
  886 25 2.968976 9.864191 -34.459011 59 Q C 38 -0.76000 -0.76000 "GLN " " NE2" 7 0 2E2EFF  2 1 7 ""  1 ""  <> 0 0 0 1 7.33 0 0 886 2 886 886 886 <> <>
  887 43 0.902730 8.865906 -40.266935 59 Q C 21 0.30000 0.30000 "GLN " " H  " 1 0 FFFFFF  2 1 7 ""  1 ""  <> 0 0 0 1 <> 0 0 887 0 887 887 887 <> <>
  888 41 1.015490 6.816751 -38.158825 59 Q C 21 0.06000 0.06000 "GLN " " HA " 1 0 FFFFFF  2 1 7 ""  1 ""  <> 0 0 0 1 <> 0 0 888 0 888 888 888 <> <>
  889 41 3.225106 8.889463 -38.294500 59 Q C 21 0.06000 0.06000 "GLN " " HB3" 1 0 FFFFFF  2 1 7 ""  1 ""  <> 0 0 0 1 <> 0 0 889 0 889 889 889 <> <>
  890 41 3.270423 7.176209 -38.168876 59 Q C 21 0.06000 0.06000 "GLN " " HB2" 1 0 FFFFFF  2 1 7 ""  1 ""  <> 0 0 0 1 <> 0 0 890 0 890 890 890 <> <>
  891 41 3.763101 7.570077 -35.905986 59 Q C 21 0.06000 0.06000 "GLN " " HG3" 1 0 FFFFFF  2 1 7 ""  1 ""  <> 0 0 0 1 <> 0 0 891 0 891 891 891 <> <>
  892 41 2.117039 7.629751 -35.665040 59 Q C 21 0.06000 0.06000 "GLN " " HG2" 1 0 FFFFFF  2 1 7 ""  1 ""  <> 0 0 0 1 <> 0 0 892 0 892 892 892 <> <>
  893 43 3.112828 10.775227 -34.047361 59 Q C 21 0.38000 0.38000 "GLN " "HE22" 1 0 FFFFFF  2 1 7 ""  1 ""  <> 0 0 0 1 <> 0 0 893 0 893 893 893 <> <>
  894 43 3.001671 9.110532 -33.787417 59 Q C 21 0.38000 0.38000 "GLN " "HE21" 1 0 FFFFFF  2 1 7 ""  1 ""  <> 0 0 0 1 <> 0 0 894 0 894 894 894 <> <>
  895 25 -0.238560 8.418824 -36.710802 60 K C 38 -0.50000 -0.50000 "LYS " " N  " 7 0 2E2EFF  0 1 7 ""  1 ""  <> 0 0 0 1 7.66 0 0 895 1 895 895 895 <> <>
  896 3 -0.786243 9.385756 -35.711249 60 K C 24 0.14000 0.14000 "LYS " " CA " 6 0 808080  0 1 -1107 ""  1 ""  FF5A00  0 0 0 1 7.66 0 0 896 1 896 896 896 <> <>
  897 2 -0.385312 8.932871 -34.291131 60 K C 24 0.50000 0.50000 "LYS " " C  " 6 0 808080  0 1 7 ""  1 ""  <> 0 0 0 1 7.66 0 0 897 0 897 897 897 <> <>
  898 15 -0.427369 7.711474 -34.077560 60 K C 70 -0.50000 -0.50000 "LYS " " O  " 8 0 FF2E2E  0 1 7 ""  1 ""  <> 0 0 0 1 7.66 0 0 898 0 898 898 898 <> <>
  899 3 -2.229074 9.723614 -35.774262 60 K C 24 -0.12000 -0.12000 "LYS " " CB " 6 0 808080  0 1 7 ""  1 ""  <> 0 0 0 1 7.66 0 0 899 2 899 899 899 <> <>
  900 3 -3.151054 8.544648 -36.188600 60 K C 24 -0.12000 -0.12000 "LYS " " CG " 6 0 808080  0 1 7 ""  1 ""  <> 0 0 0 1 7.66 0 0 900 2 900 900 900 <> <>
  901 3 -4.611535 8.758572 -35.900307 60 K C 24 -0.12000 -0.12000 "LYS " " CD " 6 0 808080  0 1 7 ""  1 ""  <> 0 0 0 1 7.66 0 0 901 2 901 901 901 <> <>
  902 3 -5.510851 7.545996 -36.319829 60 K C 24 0.19000 0.19000 "LYS " " CE " 6 0 808080  0 1 7 ""  1 ""  <> 0 0 0 1 7.66 0 0 902 2 902 902 902 <> <>
  903 32 -6.887328 7.937358 -36.174613 60 K C 38 -0.30000 -0.30000 "LYS " " NZ " 7 1 2E2EFF  0 1 7 "%UT"  13 ""  <> 0 0 0 1 7.66 0 0 903 3 903 903 903 <> <>
  904 43 -0.126570 7.497737 -36.311651 60 K C 21 0.30000 0.30000 "LYS " " H  " 1 0 FFFFFF  0 1 7 ""  1 ""  <> 0 0 0 1 <> 0 0 904 0 904 904 904 <> <>
  905 41 -0.213649 10.284088 -35.942022 60 K C 21 0.06000 0.06000 "LYS " " HA " 1 0 FFFFFF  0 1 7 ""  1 ""  <> 0 0 0 1 <> 0 0 905 0 905 905 905 <> <>
  906 41 -2.311655 10.557118 -36.471824 60 K C 21 0.06000 0.06000 "LYS " " HB3" 1 0 FFFFFF  0 1 7 ""  1 ""  <> 0 0 0 1 <> 0 0 906 0 906 906 906 <> <>
  907 41 -2.594921 10.091537 -34.815665 60 K C 21 0.06000 0.06000 "LYS " " HB2" 1 0 FFFFFF  0 1 7 ""  1 ""  <> 0 0 0 1 <> 0 0 907 0 907 907 907 <> <>
  908 41 -2.753009 7.619676 -35.771045 60 K C 21 0.06000 0.06000 "LYS " " HG3" 1 0 FFFFFF  0 1 7 ""  1 ""  <> 0 0 0 1 <> 0 0 908 0 908 908 908 <> <>
  909 41 -2.940580 8.383911 -37.245857 60 K C 21 0.06000 0.06000 "LYS " " HG2" 1 0 FFFFFF  0 1 7 ""  1 ""  <> 0 0 0 1 <> 0 0 909 0 909 909 909 <> <>
  910 41 -4.995525 9.669010 -36.360732 60 K C 21 0.06000 0.06000 "LYS " " HD3" 1 0 FFFFFF  0 1 7 ""  1 ""  <> 0 0 0 1 <> 0 0 910 0 910 910 910 <> <>
  911 41 -4.763932 9.115126 -34.881676 60 K C 21 0.06000 0.06000 "LYS " " HD2" 1 0 FFFFFF  0 1 7 ""  1 ""  <> 0 0 0 1 <> 0 0 911 0 911 911 911 <> <>
  912 41 -5.349442 6.641175 -35.733767 60 K C 21 0.06000 0.06000 "LYS " " HE3" 1 0 FFFFFF  0 1 7 ""  1 ""  <> 0 0 0 1 <> 0 0 912 0 912 912 912 <> <>
  913 41 -5.384303 7.126054 -37.317629 60 K C 21 0.06000 0.06000 "LYS " " HE2" 1 0 FFFFFF  0 1 7 ""  1 ""  <> 0 0 0 1 <> 0 0 913 0 913 913 913 <> <>
  914 44 -7.353016 7.043135 -36.234558 60 K C 21 0.33000 0.33000 "LYS " " HZ1" 1 0 FFFFFF  0 1 7 ""  1 ""  <> 0 0 0 1 <> 0 0 914 0 914 914 914 <> <>
  915 44 -7.219993 8.328473 -35.304847 60 K C 21 0.33000 0.33000 "LYS " " HZ2" 1 0 FFFFFF  0 1 7 ""  1 ""  <> 0 0 0 1 <> 0 0 915 0 915 915 915 <> <>
  916 44 -7.109159 8.580605 -36.920989 60 K C 21 0.33000 0.33000 "LYS " " HZ3" 1 0 FFFFFF  0 1 7 ""  1 ""  <> 0 0 0 1 <> 0 0 916 0 916 916 916 <> <>
  917 25 -0.133112 9.788428 -33.322021 61 P C 38 -0.14000 -0.14000 "PRO " " N  " 7 0 2E2EFF  0 1 7 ""  1 ""  <> 0 0 0 1 7.67 0 0 917 0 917 917 917 <> <>
  918 3 -0.003176 9.455932 -31.863857 61 P C 24 0.01000 0.01000 "PRO " " CA " 6 0 808080  0 1 -1107 ""  1 ""  FF5A00  0 0 0 1 7.67 0 0 918 1 918 918 918 <> <>
  919 2 -1.116353 8.502346 -31.387783 61 P C 24 0.50000 0.50000 "PRO " " C  " 6 0 808080  0 1 7 ""  1 ""  <> 0 0 0 1 7.67 0 0 919 0 919 919 919 <> <>
  920 15 -2.290674 8.891317 -31.450411 61 P C 70 -0.50000 -0.50000 "PRO " " O  " 8 0 FF2E2E  0 1 7 ""  1 ""  <> 0 0 0 1 7.67 0 0 920 0 920 920 920 <> <>
  921 3 -0.102475 11.243673 -33.430942 61 P C 24 -0.05000 -0.05000 "PRO " " CD " 6 0 808080  0 1 7 ""  1 ""  <> 0 0 0 1 7.67 0 0 921 2 921 921 921 <> <>
  922 3 0.497724 11.841378 -32.120186 61 P C 24 -0.12000 -0.12000 "PRO " " CG " 6 0 808080  0 1 7 ""  1 ""  <> 0 0 0 1 7.67 0 0 922 2 922 922 922 <> <>
  923 3 0.005441 10.808132 -31.114583 61 P C 24 -0.12000 -0.12000 "PRO " " CB " 6 0 808080  0 1 7 ""  1 ""  <> 0 0 0 1 7.67 0 0 923 2 923 923 923 <> <>
  924 41 1.001048 9.047086 -31.750563 61 P C 21 0.06000 0.06000 "PRO " " HA " 1 0 FFFFFF  0 1 7 ""  1 ""  <> 0 0 0 1 <> 0 0 924 0 924 924 924 <> <>
  925 41 -1.110739 11.658278 -33.433809 61 P C 21 0.06000 0.06000 "PRO " " HD2" 1 0 FFFFFF  0 1 7 ""  1 ""  <> 0 0 0 1 <> 0 0 925 0 925 925 925 <> <>
  926 41 0.399288 11.599557 -34.330747 61 P C 21 0.06000 0.06000 "PRO " " HD3" 1 0 FFFFFF  0 1 7 ""  1 ""  <> 0 0 0 1 <> 0 0 926 0 926 926 926 <> <>
  927 41 0.200058 12.863070 -31.883502 61 P C 21 0.06000 0.06000 "PRO " " HG2" 1 0 FFFFFF  0 1 7 ""  1 ""  <> 0 0 0 1 <> 0 0 927 0 927 927 927 <> <>
  928 41 1.578277 11.721859 -32.200978 61 P C 21 0.06000 0.06000 "PRO " " HG3" 1 0 FFFFFF  0 1 7 ""  1 ""  <> 0 0 0 1 <> 0 0 928 0 928 928 928 <> <>
  929 41 0.727458 10.840120 -30.298830 61 P C 21 0.06000 0.06000 "PRO " " HB3" 1 0 FFFFFF  0 1 7 ""  1 ""  <> 0 0 0 1 <> 0 0 929 0 929 929 929 <> <>
  930 41 -1.000323 10.936329 -30.714006 61 P C 21 0.06000 0.06000 "PRO " " HB2" 1 0 FFFFFF  0 1 7 ""  1 ""  <> 0 0 0 1 <> 0 0 930 0 930 930 930 <> <>
  931 25 -0.661939 7.404004 -30.842132 62 G C 38 -0.50000 -0.50000 "GLY " " N  " 7 0 2E2EFF  0 1 7 ""  1 ""  <> 0 0 0 1 7.69 0 0 931 1 931 931 931 <> <>
  932 3 -1.561062 6.277000 -30.415942 62 G C 24 0.08000 0.08000 "GLY " " CA " 6 0 808080  0 1 -1107 ""  1 ""  FF5A00  0 0 0 1 7.69 0 0 932 2 932 932 932 <> <>
  933 2 -1.495556 5.107487 -31.386805 62 G C 24 0.50000 0.50000 "GLY " " C  " 6 0 808080  0 1 7 ""  1 ""  <> 0 0 0 1 7.69 0 0 933 0 933 933 933 <> <>
  934 15 -2.087393 4.112171 -31.140727 62 G C 70 -0.50000 -0.50000 "GLY " " O  " 8 0 FF2E2E  0 1 7 ""  1 ""  <> 0 0 0 1 7.69 0 0 934 0 934 934 934 <> <>
  935 43 0.317328 7.175402 -30.746631 62 G C 21 0.30000 0.30000 "GLY " " H  " 1 0 FFFFFF  0 1 7 ""  1 ""  <> 0 0 0 1 <> 0 0 935 0 935 935 935 <> <>
  936 41 -2.620485 6.516316 -30.322040 62 G C 21 0.06000 0.06000 "GLY " " HA3" 1 0 FFFFFF  0 1 7 ""  1 ""  <> 0 0 0 1 <> 0 0 936 0 936 936 936 <> <>
  937 41 -1.250803 5.807634 -29.482489 62 G C 21 0.06000 0.06000 "GLY " " HA2" 1 0 FFFFFF  0 1 7 ""  1 ""  <> 0 0 0 1 <> 0 0 937 0 937 937 937 <> <>
  938 25 -0.725350 5.239557 -32.467590 63 K C 38 -0.50000 -0.50000 "LYS " " N  " 7 0 2E2EFF  0 1 7 ""  1 ""  <> 0 0 0 1 7.69 0 0 938 1 938 938 938 <> <>
  939 3 -0.342986 4.209430 -33.497798 63 K C 24 0.14000 0.14000 "LYS " " CA " 6 0 808080  0 1 -1107 ""  1 ""  FF5A00  0 0 0 1 7.69 0 0 939 1 939 939 939 <> <>
  940 2 1.165752 4.147893 -33.632605 63 K C 24 0.50000 0.50000 "LYS " " C  " 6 0 808080  0 1 7 ""  1 ""  <> 0 0 0 1 7.69 0 0 940 0 940 940 940 <> <>
  941 15 1.774180 5.214272 -33.466658 63 K C 70 -0.50000 -0.50000 "LYS " " O  " 8 0 FF2E2E  0 1 7 ""  1 ""  <> 0 0 0 1 7.69 0 0 941 0 941 941 941 <> <>
  942 3 -1.067572 4.397981 -34.896790 63 K C 24 -0.12000 -0.12000 "LYS " " CB " 6 0 808080  0 1 7 ""  1 ""  <> 0 0 0 1 7.69 0 0 942 2 942 942 942 <> <>
  943 3 -2.593910 4.568367 -34.765755 63 K C 24 -0.12000 -0.12000 "LYS " " CG " 6 0 808080  0 1 7 ""  1 ""  <> 0 0 0 1 7.69 0 0 943 2 943 943 943 <> <>
  944 3 -3.274963 3.354818 -34.160859 63 K C 24 -0.12000 -0.12000 "LYS " " CD " 6 0 808080  0 1 7 ""  1 ""  <> 0 0 0 1 7.69 0 0 944 2 944 944 944 <> <>
  945 3 -4.780517 3.595322 -33.992425 63 K C 24 0.19000 0.19000 "LYS " " CE " 6 0 808080  0 1 7 ""  1 ""  <> 0 0 0 1 7.69 0 0 945 2 945 945 945 <> <>
  946 32 -5.600341 2.295580 -33.838197 63 K C 38 -0.30000 -0.30000 "LYS " " NZ " 7 1 2E2EFF  0 1 7 "%UT"  13 ""  <> 0 0 0 1 7.69 0 0 946 3 946 946 946 <> <>
  947 43 -0.204978 6.105089 -32.480260 63 K C 21 0.30000 0.30000 "LYS " " H  " 1 0 FFFFFF  0 1 7 ""  1 ""  <> 0 0 0 1 <> 0 0 947 0 947 947 947 <> <>
  948 41 -0.683854 3.222339 -33.185318 63 K C 21 0.06000 0.06000 "LYS " " HA " 1 0 FFFFFF  0 1 7 ""  1 ""  <> 0 0 0 1 <> 0 0 948 0 948 948 948 <> <>
  949 41 -0.740483 3.513808 -35.444183 63 K C 21 0.06000 0.06000 "LYS " " HB3" 1 0 FFFFFF  0 1 7 ""  1 ""  <> 0 0 0 1 <> 0 0 949 0 949 949 949 <> <>
  950 41 -0.592128 5.200291 -35.461040 63 K C 21 0.06000 0.06000 "LYS " " HB2" 1 0 FFFFFF  0 1 7 ""  1 ""  <> 0 0 0 1 <> 0 0 950 0 950 950 950 <> <>
  951 41 -2.969577 4.911597 -35.729549 63 K C 21 0.06000 0.06000 "LYS " " HG3" 1 0 FFFFFF  0 1 7 ""  1 ""  <> 0 0 0 1 <> 0 0 951 0 951 951 951 <> <>
  952 41 -2.729479 5.436126 -34.120123 63 K C 21 0.06000 0.06000 "LYS " " HG2" 1 0 FFFFFF  0 1 7 ""  1 ""  <> 0 0 0 1 <> 0 0 952 0 952 952 952 <> <>
  953 41 -2.876535 3.070367 -33.187130 63 K C 21 0.06000 0.06000 "LYS " " HD3" 1 0 FFFFFF  0 1 7 ""  1 ""  <> 0 0 0 1 <> 0 0 953 0 953 953 953 <> <>
  954 41 -3.123489 2.490783 -34.807960 63 K C 21 0.06000 0.06000 "LYS " " HD2" 1 0 FFFFFF  0 1 7 ""  1 ""  <> 0 0 0 1 <> 0 0 954 0 954 954 954 <> <>
  955 41 -5.090659 3.998075 -34.956509 63 K C 21 0.06000 0.06000 "LYS " " HE3" 1 0 FFFFFF  0 1 7 ""  1 ""  <> 0 0 0 1 <> 0 0 955 0 955 955 955 <> <>
  956 41 -4.897538 4.359310 -33.223805 63 K C 21 0.06000 0.06000 "LYS " " HE2" 1 0 FFFFFF  0 1 7 ""  1 ""  <> 0 0 0 1 <> 0 0 956 0 956 956 956 <> <>
  957 44 -5.612110 1.632067 -34.599542 63 K C 21 0.33000 0.33000 "LYS " " HZ1" 1 0 FFFFFF  0 1 7 ""  1 ""  <> 0 0 0 1 <> 0 0 957 0 957 957 957 <> <>
  958 44 -5.292189 1.782595 -33.024643 63 K C 21 0.33000 0.33000 "LYS " " HZ2" 1 0 FFFFFF  0 1 7 ""  1 ""  <> 0 0 0 1 <> 0 0 958 0 958 958 958 <> <>
  959 44 -6.594860 2.456791 -33.765226 63 K C 21 0.33000 0.33000 "LYS " " HZ3" 1 0 FFFFFF  0 1 7 ""  1 ""  <> 0 0 0 1 <> 0 0 959 0 959 959 959 <> <>
  960 25 1.731304 3.046129 -34.131701 64 A C 38 -0.50000 -0.50000 "ALA " " N  " 7 0 2E2EFF  0 1 7 ""  1 ""  <> 0 0 0 1 7.67 0 0 960 1 960 960 960 <> <>
  961 3 3.027908 2.996884 -34.840278 64 A C 24 0.14000 0.14000 "ALA " " CA " 6 0 808080  0 1 -1107 ""  1 ""  FF5A00  0 0 0 1 7.67 0 0 961 1 961 961 961 <> <>
  962 2 2.831569 3.415865 -36.295146 64 A C 24 0.50000 0.50000 "ALA " " C  " 6 0 808080  0 1 7 ""  1 ""  <> 0 0 0 1 7.67 0 0 962 0 962 962 962 <> <>
  963 15 1.773702 3.158698 -36.851176 64 A C 70 -0.50000 -0.50000 "ALA " " O  " 8 0 FF2E2E  0 1 7 ""  1 ""  <> 0 0 0 1 7.67 0 0 963 0 963 963 963 <> <>
  964 3 3.454915 1.539002 -34.999187 64 A C 24 -0.18000 -0.18000 "ALA " " CB " 6 0 808080  0 1 7 ""  1 ""  <> 0 0 0 1 7.67 0 0 964 3 964 964 964 <> <>
  965 43 1.116767 2.246737 -34.189733 64 A C 21 0.30000 0.30000 "ALA " " H  " 1 0 FFFFFF  0 1 7 ""  1 ""  <> 0 0 0 1 <> 0 0 965 0 965 965 965 <> <>
  966 41 3.851305 3.555056 -34.394934 64 A C 21 0.06000 0.06000 "ALA " " HA " 1 0 FFFFFF  0 1 7 ""  1 ""  <> 0 0 0 1 <> 0 0 966 0 966 966 966 <> <>
  967 41 3.356521 1.070276 -34.020136 64 A C 21 0.06000 0.06000 "ALA " " HB1" 1 0 FFFFFF  0 1 7 ""  1 ""  <> 0 0 0 1 <> 0 0 967 0 967 967 967 <> <>
  968 41 2.829048 0.890376 -35.611873 64 A C 21 0.06000 0.06000 "ALA " " HB2" 1 0 FFFFFF  0 1 7 ""  1 ""  <> 0 0 0 1 <> 0 0 968 0 968 968 968 <> <>
  969 41 4.503451 1.358434 -35.236772 64 A C 21 0.06000 0.06000 "ALA " " HB3" 1 0 FFFFFF  0 1 7 ""  1 ""  <> 0 0 0 1 <> 0 0 969 0 969 969 969 <> <>
  970 25 3.893454 3.866444 -36.983369 65 P C 38 -0.14000 -0.14000 "PRO " " N  " 7 0 2E2EFF  0 1 7 ""  1 ""  <> 0 0 0 1 7.68 0 0 970 0 970 970 970 <> <>
  971 3 3.824118 4.136745 -38.474401 65 P C 24 0.01000 0.01000 "PRO " " CA " 6 0 808080  0 1 -1108 ""  1 ""  FF7800  0 0 0 1 7.68 0 0 971 1 971 971 971 <> <>
  972 2 3.423050 2.927467 -39.254313 65 P C 24 0.50000 0.50000 "PRO " " C  " 6 0 808080  0 1 7 ""  1 ""  <> 0 0 0 1 7.68 0 0 972 0 972 972 972 <> <>
  973 15 3.655164 1.746005 -38.860957 65 P C 70 -0.50000 -0.50000 "PRO " " O  " 8 0 FF2E2E  0 1 7 ""  1 ""  <> 0 0 0 1 7.68 0 0 973 0 973 973 973 <> <>
  974 3 5.132547 4.454400 -36.447687 65 P C 24 -0.05000 -0.05000 "PRO " " CD " 6 0 808080  0 1 7 ""  1 ""  <> 0 0 0 1 7.68 0 0 974 2 974 974 974 <> <>
  975 3 5.916158 5.056573 -37.593796 65 P C 24 -0.12000 -0.12000 "PRO " " CG " 6 0 808080  0 1 7 ""  1 ""  <> 0 0 0 1 7.68 0 0 975 2 975 975 975 <> <>
  976 3 5.257780 4.530678 -38.814926 65 P C 24 -0.12000 -0.12000 "PRO " " CB " 6 0 808080  0 1 7 ""  1 ""  <> 0 0 0 1 7.68 0 0 976 2 976 976 976 <> <>
  977 41 3.087051 4.932002 -38.587756 65 P C 21 0.06000 0.06000 "PRO " " HA " 1 0 FFFFFF  0 1 7 ""  1 ""  <> 0 0 0 1 <> 0 0 977 0 977 977 977 <> <>
  978 41 5.748521 3.655474 -36.034551 65 P C 21 0.06000 0.06000 "PRO " " HD2" 1 0 FFFFFF  0 1 7 ""  1 ""  <> 0 0 0 1 <> 0 0 978 0 978 978 978 <> <>
  979 41 4.948228 5.208469 -35.682451 65 P C 21 0.06000 0.06000 "PRO " " HD3" 1 0 FFFFFF  0 1 7 ""  1 ""  <> 0 0 0 1 <> 0 0 979 0 979 979 979 <> <>
  980 41 7.001425 4.992357 -37.513867 65 P C 21 0.06000 0.06000 "PRO " " HG2" 1 0 FFFFFF  0 1 7 ""  1 ""  <> 0 0 0 1 <> 0 0 980 0 980 980 980 <> <>
  981 41 5.706952 6.126085 -37.565038 65 P C 21 0.06000 0.06000 "PRO " " HG3" 1 0 FFFFFF  0 1 7 ""  1 ""  <> 0 0 0 1 <> 0 0 981 0 981 981 981 <> <>
  982 41 5.330516 5.254461 -39.626652 65 P C 21 0.06000 0.06000 "PRO " " HB3" 1 0 FFFFFF  0 1 7 ""  1 ""  <> 0 0 0 1 <> 0 0 982 0 982 982 982 <> <>
  983 41 5.841459 3.699924 -39.212092 65 P C 21 0.06000 0.06000 "PRO " " HB2" 1 0 FFFFFF  0 1 7 ""  1 ""  <> 0 0 0 1 <> 0 0 983 0 983 983 983 <> <>
  984 25 2.869718 3.169753 -40.475533 66 K C 38 -0.50000 -0.50000 "LYS " " N  " 7 0 2E2EFF  0 1 7 ""  1 ""  <> 0 0 0 1 7.28 0 0 984 1 984 984 984 <> <>
  985 3 2.699749 2.240232 -41.545498 66 K C 24 0.14000 0.14000 "LYS " " CA " 6 0 808080  0 1 -1108 ""  1 ""  FF7800  0 0 0 1 7.28 0 0 985 1 985 985 985 <> <>
  986 2 3.341822 2.896194 -42.698699 66 K C 24 0.50000 0.50000 "LYS " " C  " 6 0 808080  0 1 7 ""  1 ""  <> 0 0 0 1 7.28 0 0 986 0 986 986 986 <> <>
  987 15 3.143512 4.057054 -43.003557 66 K C 70 -0.50000 -0.50000 "LYS " " O  " 8 0 FF2E2E  0 1 7 ""  1 ""  <> 0 0 0 1 7.28 0 0 987 0 987 987 987 <> <>
  988 3 1.177371 1.839183 -41.661805 66 K C 24 -0.12000 -0.12000 "LYS " " CB " 6 0 808080  0 1 7 ""  1 ""  <> 0 0 0 1 7.28 0 0 988 2 988 988 988 <> <>
  989 3 0.960057 0.613974 -42.587028 66 K C 24 -0.12000 -0.12000 "LYS " " CG " 6 0 808080  0 1 7 ""  1 ""  <> 0 0 0 1 7.28 0 0 989 2 989 989 989 <> <>
  990 3 -0.435383 -0.016729 -42.731582 66 K C 24 -0.12000 -0.12000 "LYS " " CD " 6 0 808080  0 1 7 ""  1 ""  <> 0 0 0 1 7.28 0 0 990 2 990 990 990 <> <>
  991 3 -0.397606 -1.099961 -43.824584 66 K C 24 0.19000 0.19000 "LYS " " CE " 6 0 808080  0 1 7 ""  1 ""  <> 0 0 0 1 7.28 0 0 991 2 991 991 991 <> <>
  992 32 -1.707808 -1.863229 -43.858760 66 K C 38 -0.30000 -0.30000 "LYS " " NZ " 7 1 2E2EFF  0 1 7 "%UT"  13 ""  <> 0 0 0 1 7.28 0 0 992 3 992 992 992 <> <>
  993 43 2.730585 4.147246 -40.688784 66 K C 21 0.30000 0.30000 "LYS " " H  " 1 0 FFFFFF  0 1 7 ""  1 ""  <> 0 0 0 1 <> 0 0 993 0 993 993 993 <> <>
  994 41 3.232122 1.324125 -41.288977 66 K C 21 0.06000 0.06000 "LYS " " HA " 1 0 FFFFFF  0 1 7 ""  1 ""  <> 0 0 0 1 <> 0 0 994 0 994 994 994 <> <>
  995 41 0.695358 2.711202 -42.104067 66 K C 21 0.06000 0.06000 "LYS " " HB3" 1 0 FFFFFF  0 1 7 ""  1 ""  <> 0 0 0 1 <> 0 0 995 0 995 995 995 <> <>
  996 41 0.757526 1.736570 -40.661189 66 K C 21 0.06000 0.06000 "LYS " " HB2" 1 0 FFFFFF  0 1 7 ""  1 ""  <> 0 0 0 1 <> 0 0 996 0 996 996 996 <> <>
  997 41 1.666805 -0.188800 -42.375915 66 K C 21 0.06000 0.06000 "LYS " " HG3" 1 0 FFFFFF  0 1 7 ""  1 ""  <> 0 0 0 1 <> 0 0 997 0 997 997 997 <> <>
  998 41 1.251895 0.830944 -43.614504 66 K C 21 0.06000 0.06000 "LYS " " HG2" 1 0 FFFFFF  0 1 7 ""  1 ""  <> 0 0 0 1 <> 0 0 998 0 998 998 998 <> <>
  999 41 -1.153746 0.792717 -42.863166 66 K C 21 0.06000 0.06000 "LYS " " HD3" 1 0 FFFFFF  0 1 7 ""  1 ""  <> 0 0 0 1 <> 0 0 999 0 999 999 999 <> <>
  1000 41 -0.681186 -0.454649 -41.764230 66 K C 21 0.06000 0.06000 "LYS " " HD2" 1 0 FFFFFF  0 1 7 ""  1 ""  <> 0 0 0 1 <> 0 0 1000 0 1000 1000 1000 <> <>
  1001 41 0.327904 -1.829980 -43.465271 66 K C 21 0.06000 0.06000 "LYS " " HE3" 1 0 FFFFFF  0 1 7 ""  1 ""  <> 0 0 0 1 <> 0 0 1001 0 1001 1001 1001 <> <>
  1002 41 -0.071686 -0.728880 -44.796213 66 K C 21 0.06000 0.06000 "LYS " " HE2" 1 0 FFFFFF  0 1 7 ""  1 ""  <> 0 0 0 1 <> 0 0 1002 0 1002 1002 1002 <> <>
  1003 44 -1.608993 -2.669715 -44.458773 66 K C 21 0.33000 0.33000 "LYS " " HZ1" 1 0 FFFFFF  0 1 7 ""  1 ""  <> 0 0 0 1 <> 0 0 1003 0 1003 1003 1003 <> <>
  1004 44 -1.851911 -2.238249 -42.932183 66 K C 21 0.33000 0.33000 "LYS " " HZ2" 1 0 FFFFFF  0 1 7 ""  1 ""  <> 0 0 0 1 <> 0 0 1004 0 1004 1004 1004 <> <>
  1005 44 -2.443439 -1.258247 -44.195204 66 K C 21 0.33000 0.33000 "LYS " " HZ3" 1 0 FFFFFF  0 1 7 ""  1 ""  <> 0 0 0 1 <> 0 0 1005 0 1005 1005 1005 <> <>
  1006 25 4.162079 2.077076 -43.375010 67 L C 38 -0.50000 -0.50000 "LEU " " N  " 7 0 2E2EFF  0 1 7 ""  1 ""  <> 0 0 0 1 7.26 0 0 1006 1 1006 1006 1006 <> <>
  1007 3 4.696894 2.294826 -44.767622 67 L C 24 0.14000 0.14000 "LEU " " CA " 6 0 808080  0 1 -1108 ""  1 ""  FF7800  0 0 0 1 7.26 0 0 1007 1 1007 1007 1007 <> <>
  1008 2 3.553154 2.059297 -45.761855 67 L C 24 0.50000 0.50000 "LEU " " C  " 6 0 808080  0 1 7 ""  1 ""  <> 0 0 0 1 7.26 0 0 1008 0 1008 1008 1008 <> <>
  1009 15 2.753768 1.159797 -45.525542 67 L C 70 -0.50000 -0.50000 "LEU " " O  " 8 0 FF2E2E  0 1 7 ""  1 ""  <> 0 0 0 1 7.26 0 0 1009 0 1009 1009 1009 <> <>
  1010 3 5.917973 1.406441 -45.061755 67 L C 24 -0.12000 -0.12000 "LEU " " CB " 6 0 808080  0 1 7 ""  1 ""  <> 0 0 0 1 7.26 0 0 1010 2 1010 1010 1010 <> <>
  1011 3 6.580336 1.526683 -46.498224 67 L C 24 -0.06000 -0.06000 "LEU " " CG " 6 0 808080  0 1 7 ""  1 ""  <> 0 0 0 1 7.26 0 0 1011 1 1011 1011 1011 <> <>
  1012 3 7.100708 2.934927 -46.853484 67 L C 24 -0.18000 -0.18000 "LEU " " CD1" 6 0 808080  0 1 7 ""  1 ""  <> 0 0 0 1 7.26 0 0 1012 3 1012 1012 1012 <> <>
  1013 3 7.745320 0.630839 -46.466391 67 L C 24 -0.18000 -0.18000 "LEU " " CD2" 6 0 808080  0 1 7 ""  1 ""  <> 0 0 0 1 7.26 0 0 1013 3 1013 1013 1013 <> <>
  1014 43 4.146809 1.148203 -42.978534 67 L C 21 0.30000 0.30000 "LEU " " H  " 1 0 FFFFFF  0 1 7 ""  1 ""  <> 0 0 0 1 <> 0 0 1014 0 1014 1014 1014 <> <>
  1015 41 4.999607 3.338753 -44.849981 67 L C 21 0.06000 0.06000 "LEU " " HA " 1 0 FFFFFF  0 1 7 ""  1 ""  <> 0 0 0 1 <> 0 0 1015 0 1015 1015 1015 <> <>
  1016 41 5.534305 0.395224 -44.926081 67 L C 21 0.06000 0.06000 "LEU " " HB3" 1 0 FFFFFF  0 1 7 ""  1 ""  <> 0 0 0 1 <> 0 0 1016 0 1016 1016 1016 <> <>
  1017 41 6.715542 1.505604 -44.325645 67 L C 21 0.06000 0.06000 "LEU " " HB2" 1 0 FFFFFF  0 1 7 ""  1 ""  <> 0 0 0 1 <> 0 0 1017 0 1017 1017 1017 <> <>
  1018 41 5.945778 1.166238 -47.307629 67 L C 21 0.06000 0.06000 "LEU " " HG " 1 0 FFFFFF  0 1 7 ""  1 ""  <> 0 0 0 1 <> 0 0 1018 0 1018 1018 1018 <> <>
  1019 41 7.604706 2.883038 -47.818578 67 L C 21 0.06000 0.06000 "LEU " "HD11" 1 0 FFFFFF  0 1 7 ""  1 ""  <> 0 0 0 1 <> 0 0 1019 0 1019 1019 1019 <> <>
  1020 41 6.195995 3.540312 -46.793584 67 L C 21 0.06000 0.06000 "LEU " "HD12" 1 0 FFFFFF  0 1 7 ""  1 ""  <> 0 0 0 1 <> 0 0 1020 0 1020 1020 1020 <> <>
  1021 41 7.851141 3.265415 -46.135578 67 L C 21 0.06000 0.06000 "LEU " "HD13" 1 0 FFFFFF  0 1 7 ""  1 ""  <> 0 0 0 1 <> 0 0 1021 0 1021 1021 1021 <> <>
  1022 41 8.069505 0.389712 -45.454195 67 L C 21 0.06000 0.06000 "LEU " "HD21" 1 0 FFFFFF  0 1 7 ""  1 ""  <> 0 0 0 1 <> 0 0 1022 0 1022 1022 1022 <> <>
  1023 41 7.673277 -0.237771 -47.120920 67 L C 21 0.06000 0.06000 "LEU " "HD22" 1 0 FFFFFF  0 1 7 ""  1 ""  <> 0 0 0 1 <> 0 0 1023 0 1023 1023 1023 <> <>
  1024 41 8.657529 0.999564 -46.935593 67 L C 21 0.06000 0.06000 "LEU " "HD23" 1 0 FFFFFF  0 1 7 ""  1 ""  <> 0 0 0 1 <> 0 0 1024 0 1024 1024 1024 <> <>
  1025 25 3.404515 2.869862 -46.754694 68 L C 38 -0.50000 -0.50000 "LEU " " N  " 7 0 2E2EFF  0 1 7 ""  1 ""  <> 0 0 0 1 7.26 0 0 1025 1 1025 1025 1025 <> <>
  1026 3 2.374451 2.785498 -47.759394 68 L C 24 0.14000 0.14000 "LEU " " CA " 6 0 808080  0 1 -1108 ""  1 ""  FF7800  0 0 0 1 7.26 0 0 1026 1 1026 1026 1026 <> <>
  1027 2 3.111523 2.511951 -49.079897 68 L C 24 0.50000 0.50000 "LEU " " C  " 6 0 808080  0 1 7 ""  1 ""  <> 0 0 0 1 7.26 0 0 1027 0 1027 1027 1027 <> <>
  1028 15 3.161048 1.353634 -49.545497 68 L C 70 -0.50000 -0.50000 "LEU " " O  " 8 0 FF2E2E  0 1 7 ""  1 ""  <> 0 0 0 1 7.26 0 0 1028 0 1028 1028 1028 <> <>
  1029 3 1.539136 4.064700 -47.819849 68 L C 24 -0.12000 -0.12000 "LEU " " CB " 6 0 808080  0 1 7 ""  1 ""  <> 0 0 0 1 7.26 0 0 1029 2 1029 1029 1029 <> <>
  1030 3 0.981912 4.430824 -46.425127 68 L C 24 -0.06000 -0.06000 "LEU " " CG " 6 0 808080  0 1 7 ""  1 ""  <> 0 0 0 1 7.26 0 0 1030 1 1030 1030 1030 <> <>
  1031 3 0.559865 5.938173 -46.434392 68 L C 24 -0.18000 -0.18000 "LEU " " CD1" 6 0 808080  0 1 7 ""  1 ""  <> 0 0 0 1 7.26 0 0 1031 3 1031 1031 1031 <> <>
  1032 3 -0.137686 3.511894 -46.028834 68 L C 24 -0.18000 -0.18000 "LEU " " CD2" 6 0 808080  0 1 7 ""  1 ""  <> 0 0 0 1 7.26 0 0 1032 3 1032 1032 1032 <> <>
  1033 43 3.963758 3.710846 -46.763261 68 L C 21 0.30000 0.30000 "LEU " " H  " 1 0 FFFFFF  0 1 7 ""  1 ""  <> 0 0 0 1 <> 0 0 1033 0 1033 1033 1033 <> <>
  1034 41 1.683258 1.967190 -47.557577 68 L C 21 0.06000 0.06000 "LEU " " HA " 1 0 FFFFFF  0 1 7 ""  1 ""  <> 0 0 0 1 <> 0 0 1034 0 1034 1034 1034 <> <>
  1035 41 0.752092 3.774479 -48.515628 68 L C 21 0.06000 0.06000 "LEU " " HB3" 1 0 FFFFFF  0 1 7 ""  1 ""  <> 0 0 0 1 <> 0 0 1035 0 1035 1035 1035 <> <>
  1036 41 2.066989 4.898438 -48.282867 68 L C 21 0.06000 0.06000 "LEU " " HB2" 1 0 FFFFFF  0 1 7 ""  1 ""  <> 0 0 0 1 <> 0 0 1036 0 1036 1036 1036 <> <>
  1037 41 1.634676 4.288581 -45.564035 68 L C 21 0.06000 0.06000 "LEU " " HG " 1 0 FFFFFF  0 1 7 ""  1 ""  <> 0 0 0 1 <> 0 0 1037 0 1037 1037 1037 <> <>
  1038 41 1.308830 6.657184 -46.766362 68 L C 21 0.06000 0.06000 "LEU " "HD11" 1 0 FFFFFF  0 1 7 ""  1 ""  <> 0 0 0 1 <> 0 0 1038 0 1038 1038 1038 <> <>
  1039 41 -0.345245 6.082176 -47.024350 68 L C 21 0.06000 0.06000 "LEU " "HD12" 1 0 FFFFFF  0 1 7 ""  1 ""  <> 0 0 0 1 <> 0 0 1039 0 1039 1039 1039 <> <>
  1040 41 0.318009 6.220615 -45.409832 68 L C 21 0.06000 0.06000 "LEU " "HD13" 1 0 FFFFFF  0 1 7 ""  1 ""  <> 0 0 0 1 <> 0 0 1040 0 1040 1040 1040 <> <>
  1041 41 0.155018 2.599624 -45.508863 68 L C 21 0.06000 0.06000 "LEU " "HD21" 1 0 FFFFFF  0 1 7 ""  1 ""  <> 0 0 0 1 <> 0 0 1041 0 1041 1041 1041 <> <>
  1042 41 -0.772616 4.135657 -45.399319 68 L C 21 0.06000 0.06000 "LEU " "HD22" 1 0 FFFFFF  0 1 7 ""  1 ""  <> 0 0 0 1 <> 0 0 1042 0 1042 1042 1042 <> <>
  1043 41 -0.764083 3.240535 -46.878365 68 L C 21 0.06000 0.06000 "LEU " "HD23" 1 0 FFFFFF  0 1 7 ""  1 ""  <> 0 0 0 1 <> 0 0 1043 0 1043 1043 1043 <> <>
  1044 25 3.829300 3.517423 -49.578166 69 I C 38 -0.50000 -0.50000 "ILE " " N  " 7 0 2E2EFF  0 1 7 ""  1 ""  <> 0 0 0 1 7.26 0 0 1044 1 1044 1044 1044 <> <>
  1045 3 4.515559 3.523947 -50.893041 69 I C 24 0.14000 0.14000 "ILE " " CA " 6 0 808080  0 1 -1108 ""  1 ""  FF7800  0 0 0 1 7.26 0 0 1045 1 1045 1045 1045 <> <>
  1046 2 6.036439 3.630566 -50.629194 69 I C 24 0.50000 0.50000 "ILE " " C  " 6 0 808080  0 1 7 ""  1 ""  <> 0 0 0 1 7.26 0 0 1046 0 1046 1046 1046 <> <>
  1047 15 6.451658 4.226220 -49.661975 69 I C 70 -0.50000 -0.50000 "ILE " " O  " 8 0 FF2E2E  0 1 7 ""  1 ""  <> 0 0 0 1 7.26 0 0 1047 0 1047 1047 1047 <> <>
  1048 3 4.108854 4.775070 -51.792667 69 I C 24 -0.06000 -0.06000 "ILE " " CB " 6 0 808080  0 1 7 ""  1 ""  <> 0 0 0 1 7.26 0 0 1048 1 1048 1048 1048 <> <>
  1049 3 4.673556 4.665822 -53.250992 69 I C 24 -0.18000 -0.18000 "ILE " " CG2" 6 0 808080  0 1 7 ""  1 ""  <> 0 0 0 1 7.26 0 0 1049 3 1049 1049 1049 <> <>
  1050 3 2.598146 5.093709 -51.798281 69 I C 24 -0.12000 -0.12000 "ILE " " CG1" 6 0 808080  0 1 7 ""  1 ""  <> 0 0 0 1 7.26 0 0 1050 2 1050 1050 1050 <> <>
  1051 3 1.645833 3.934224 -52.244363 69 I C 24 -0.18000 -0.18000 "ILE " " CD1" 6 0 808080  0 1 7 ""  1 ""  <> 0 0 0 1 7.26 0 0 1051 3 1051 1051 1051 <> <>
  1052 43 3.863066 4.449635 -49.190800 69 I C 21 0.30000 0.30000 "ILE " " H  " 1 0 FFFFFF  0 1 7 ""  1 ""  <> 0 0 0 1 <> 0 0 1052 0 1052 1052 1052 <> <>
  1053 41 4.134289 2.665905 -51.446535 69 I C 21 0.06000 0.06000 "ILE " " HA " 1 0 FFFFFF  0 1 7 ""  1 ""  <> 0 0 0 1 <> 0 0 1053 0 1053 1053 1053 <> <>
  1054 41 4.578253 5.654672 -51.352284 69 I C 21 0.06000 0.06000 "ILE " " HB " 1 0 FFFFFF  0 1 7 ""  1 ""  <> 0 0 0 1 <> 0 0 1054 0 1054 1054 1054 <> <>
  1055 41 4.832181 5.679846 -53.618171 69 I C 21 0.06000 0.06000 "ILE " "HG21" 1 0 FFFFFF  0 1 7 ""  1 ""  <> 0 0 0 1 <> 0 0 1055 0 1055 1055 1055 <> <>
  1056 41 5.622018 4.128604 -53.270605 69 I C 21 0.06000 0.06000 "ILE " "HG22" 1 0 FFFFFF  0 1 7 ""  1 ""  <> 0 0 0 1 <> 0 0 1056 0 1056 1056 1056 <> <>
  1057 41 3.936628 4.161588 -53.875869 69 I C 21 0.06000 0.06000 "ILE " "HG23" 1 0 FFFFFF  0 1 7 ""  1 ""  <> 0 0 0 1 <> 0 0 1057 0 1057 1057 1057 <> <>
  1058 41 2.445654 5.912612 -52.501331 69 I C 21 0.06000 0.06000 "ILE " "HG13" 1 0 FFFFFF  0 1 7 ""  1 ""  <> 0 0 0 1 <> 0 0 1058 0 1058 1058 1058 <> <>
  1059 41 2.222237 5.491949 -50.855814 69 I C 21 0.06000 0.06000 "ILE " "HG12" 1 0 FFFFFF  0 1 7 ""  1 ""  <> 0 0 0 1 <> 0 0 1059 0 1059 1059 1059 <> <>
  1060 41 1.949444 3.439409 -53.166910 69 I C 21 0.06000 0.06000 "ILE " "HD11" 1 0 FFFFFF  0 1 7 ""  1 ""  <> 0 0 0 1 <> 0 0 1060 0 1060 1060 1060 <> <>
  1061 41 1.524114 3.164963 -51.481807 69 I C 21 0.06000 0.06000 "ILE " "HD12" 1 0 FFFFFF  0 1 7 ""  1 ""  <> 0 0 0 1 <> 0 0 1061 0 1061 1061 1061 <> <>
  1062 41 0.627378 4.300279 -52.375435 69 I C 21 0.06000 0.06000 "ILE " "HD13" 1 0 FFFFFF  0 1 7 ""  1 ""  <> 0 0 0 1 <> 0 0 1062 0 1062 1062 1062 <> <>
  1063 25 6.744609 2.846753 -51.437107 70 Y C 38 -0.50000 -0.50000 "TYR " " N  " 7 0 2E2EFF  0 1 7 ""  1 ""  <> 0 0 0 1 7.32 0 0 1063 1 1063 1063 1063 <> <>
  1064 3 8.221220 2.718217 -51.519730 70 Y C 24 0.14000 0.14000 "TYR " " CA " 6 0 808080  0 1 -1108 ""  1 ""  FF7800  0 0 0 1 7.32 0 0 1064 1 1064 1064 1064 <> <>
  1065 2 8.753272 3.032171 -52.926015 70 Y C 24 0.50000 0.50000 "TYR " " C  " 6 0 808080  0 1 7 ""  1 ""  <> 0 0 0 1 7.32 0 0 1065 0 1065 1065 1065 <> <>
  1066 15 8.081733 2.892236 -53.922002 70 Y C 70 -0.50000 -0.50000 "TYR " " O  " 8 0 FF2E2E  0 1 7 ""  1 ""  <> 0 0 0 1 7.32 0 0 1066 0 1066 1066 1066 <> <>
  1067 3 8.888146 1.476598 -50.871568 70 Y C 24 -0.00500 -0.00500 "TYR " " CB " 6 0 808080  0 1 7 ""  1 ""  <> 0 0 0 1 7.32 0 0 1067 2 1067 1067 1067 <> <>
  1068 2 8.982824 0.271548 -51.758356 70 Y C 24 -0.11500 -0.11500 "TYR " " CG " 6 0 808080  0 1 7 ""  1 ""  <> 0 0 0 1 7.32 0 0 1068 0 1068 1068 1068 <> <>
  1069 2 10.210140 -0.182340 -52.272470 70 Y C 24 -0.11500 -0.11500 "TYR " " CD1" 6 0 808080  0 1 7 ""  1 ""  <> 0 0 0 1 7.32 0 0 1069 1 1069 1069 1069 <> <>
  1070 2 10.364298 -1.385851 -52.938282 70 Y C 24 -0.11500 -0.11500 "TYR " " CE1" 6 0 808080  0 1 7 ""  1 ""  <> 0 0 0 1 7.32 0 0 1070 1 1070 1070 1070 <> <>
  1071 2 9.243104 -2.252899 -53.118458 70 Y C 24 0.15000 0.15000 "TYR " " CZ " 6 0 808080  0 1 7 ""  1 ""  <> 0 0 0 1 7.32 0 0 1071 0 1071 1071 1071 <> <>
  1072 16 9.340607 -3.460533 -53.853242 70 Y C 70 -0.58500 -0.58500 "TYR " " OH " 8 0 FF2E2E  0 1 7 "%UT"  13 ""  <> 0 0 0 1 7.32 0 0 1072 1 1072 1072 1072 <> <>
  1073 2 7.999954 -1.845087 -52.615448 70 Y C 24 -0.11500 -0.11500 "TYR " " CE2" 6 0 808080  0 1 7 ""  1 ""  <> 0 0 0 1 7.32 0 0 1073 1 1073 1073 1073 <> <>
  1074 2 7.872529 -0.620016 -51.924344 70 Y C 24 -0.11500 -0.11500 "TYR " " CD2" 6 0 808080  0 1 7 ""  1 ""  <> 0 0 0 1 7.32 0 0 1074 1 1074 1074 1074 <> <>
  1075 43 6.302047 2.272084 -52.139766 70 Y C 21 0.30000 0.30000 "TYR " " H  " 1 0 FFFFFF  0 1 7 ""  1 ""  <> 0 0 0 1 <> 0 0 1075 0 1075 1075 1075 <> <>
  1076 41 8.664706 3.534033 -50.949047 70 Y C 21 0.06000 0.06000 "TYR " " HA " 1 0 FFFFFF  0 1 7 ""  1 ""  <> 0 0 0 1 <> 0 0 1076 0 1076 1076 1076 <> <>
  1077 41 8.308755 1.228195 -49.982349 70 Y C 21 0.06000 0.06000 "TYR " " HB3" 1 0 FFFFFF  0 1 7 ""  1 ""  <> 0 0 0 1 <> 0 0 1077 0 1077 1077 1077 <> <>
  1078 41 9.914118 1.706021 -50.583828 70 Y C 21 0.06000 0.06000 "TYR " " HB2" 1 0 FFFFFF  0 1 7 ""  1 ""  <> 0 0 0 1 <> 0 0 1078 0 1078 1078 1078 <> <>
  1079 41 11.139839 0.367206 -52.266766 70 Y C 21 0.11500 0.11500 "TYR " " HD1" 1 0 FFFFFF  0 1 7 ""  1 ""  <> 0 0 0 1 <> 0 0 1079 0 1079 1079 1079 <> <>
  1080 41 11.311297 -1.582250 -53.419325 70 Y C 21 0.11500 0.11500 "TYR " " HE1" 1 0 FFFFFF  0 1 7 ""  1 ""  <> 0 0 0 1 <> 0 0 1080 0 1080 1080 1080 <> <>
  1081 42 10.253609 -3.427405 -54.095251 70 Y C 21 0.43500 0.43500 "TYR " " HH " 1 0 FFFFFF  0 1 7 ""  1 ""  <> 0 0 0 1 <> 0 0 1081 0 1081 1081 1081 <> <>
  1082 41 7.165682 -2.529305 -52.662103 70 Y C 21 0.11500 0.11500 "TYR " " HE2" 1 0 FFFFFF  0 1 7 ""  1 ""  <> 0 0 0 1 <> 0 0 1082 0 1082 1082 1082 <> <>
  1083 41 6.972714 -0.415187 -51.362966 70 Y C 21 0.11500 0.11500 "TYR " " HD2" 1 0 FFFFFF  0 1 7 ""  1 ""  <> 0 0 0 1 <> 0 0 1083 0 1083 1083 1083 <> <>
  1084 25 9.977954 3.569363 -53.010723 71 S C 38 -0.50000 -0.50000 "SER " " N  " 7 0 2E2EFF  0 1 7 ""  1 ""  <> 0 0 0 1 7.72 0 0 1084 1 1084 1084 1084 <> <>
  1085 3 10.795811 3.841520 -54.260533 71 S C 24 0.14000 0.14000 "SER " " CA " 6 0 808080  0 1 -1108 ""  1 ""  FF7800  0 0 0 1 7.72 0 0 1085 1 1085 1085 1085 <> <>
  1086 2 10.202705 4.950220 -55.112257 71 S C 24 0.50000 0.50000 "SER " " C  " 6 0 808080  0 1 7 ""  1 ""  <> 0 0 0 1 7.72 0 0 1086 0 1086 1086 1086 <> <>
  1087 15 10.113773 4.785315 -56.330240 71 S C 70 -0.50000 -0.50000 "SER " " O  " 8 0 FF2E2E  0 1 7 ""  1 ""  <> 0 0 0 1 7.72 0 0 1087 0 1087 1087 1087 <> <>
  1088 3 11.214145 2.512931 -54.965860 71 S C 24 0.14500 0.14500 "SER " " CB " 6 0 808080  0 1 7 ""  1 ""  <> 0 0 0 1 7.72 0 0 1088 2 1088 1088 1088 <> <>
  1089 16 12.226786 2.732404 -55.937813 71 S C 70 -0.68300 -0.68300 "SER " " OG " 8 0 FF2E2E  0 1 7 "%UT"  13 ""  <> 0 0 0 1 7.72 0 0 1089 1 1089 1089 1089 <> <>
  1090 43 10.458727 3.762111 -52.143859 71 S C 21 0.30000 0.30000 "SER " " H  " 1 0 FFFFFF  0 1 7 ""  1 ""  <> 0 0 0 1 <> 0 0 1090 0 1090 1090 1090 <> <>
  1091 41 11.713706 4.395830 -54.065073 71 S C 21 0.06000 0.06000 "SER " " HA " 1 0 FFFFFF  0 1 7 ""  1 ""  <> 0 0 0 1 <> 0 0 1091 0 1091 1091 1091 <> <>
  1092 41 10.427979 1.970822 -55.491123 71 S C 21 0.06000 0.06000 "SER " " HB3" 1 0 FFFFFF  0 1 7 ""  1 ""  <> 0 0 0 1 <> 0 0 1092 0 1092 1092 1092 <> <>
  1093 41 11.383348 1.764031 -54.192172 71 S C 21 0.06000 0.06000 "SER " " HB2" 1 0 FFFFFF  0 1 7 ""  1 ""  <> 0 0 0 1 <> 0 0 1093 0 1093 1093 1093 <> <>
  1094 42 11.740099 3.040395 -56.686912 71 S C 21 0.41800 0.41800 "SER " " HG " 1 0 FFFFFF  0 1 7 ""  1 ""  <> 0 0 0 1 <> 0 0 1094 0 1094 1094 1094 <> <>
  1095 25 9.558161 5.968022 -54.486996 72 A C 38 -0.50000 -0.50000 "ALA " " N  " 7 0 2E2EFF  0 1 7 ""  1 ""  <> 0 0 0 1 7.71 0 0 1095 1 1095 1095 1095 <> <>
  1096 3 8.647249 7.006746 -54.940913 72 A C 24 0.14000 0.14000 "ALA " " CA " 6 0 808080  0 1 -1108 ""  1 ""  FF7800  0 0 0 1 7.71 0 0 1096 1 1096 1096 1096 <> <>
  1097 2 7.341439 6.542098 -55.551611 72 A C 24 0.50000 0.50000 "ALA " " C  " 6 0 808080  0 1 7 ""  1 ""  <> 0 0 0 1 7.71 0 0 1097 0 1097 1097 1097 <> <>
  1098 15 6.426532 7.343962 -55.664384 72 A C 70 -0.50000 -0.50000 "ALA " " O  " 8 0 FF2E2E  0 1 7 ""  1 ""  <> 0 0 0 1 7.71 0 0 1098 0 1098 1098 1098 <> <>
  1099 3 9.386436 7.837052 -55.975798 72 A C 24 -0.18000 -0.18000 "ALA " " CB " 6 0 808080  0 1 7 ""  1 ""  <> 0 0 0 1 7.71 0 0 1099 3 1099 1099 1099 <> <>
  1100 43 9.553226 5.917865 -53.478380 72 A C 21 0.30000 0.30000 "ALA " " H  " 1 0 FFFFFF  0 1 7 ""  1 ""  <> 0 0 0 1 <> 0 0 1100 0 1100 1100 1100 <> <>
  1101 41 8.439809 7.575061 -54.034224 72 A C 21 0.06000 0.06000 "ALA " " HA " 1 0 FFFFFF  0 1 7 ""  1 ""  <> 0 0 0 1 <> 0 0 1101 0 1101 1101 1101 <> <>
  1102 41 10.429778 7.887894 -55.664401 72 A C 21 0.06000 0.06000 "ALA " " HB1" 1 0 FFFFFF  0 1 7 ""  1 ""  <> 0 0 0 1 <> 0 0 1102 0 1102 1102 1102 <> <>
  1103 41 9.428213 7.353463 -56.951672 72 A C 21 0.06000 0.06000 "ALA " " HB2" 1 0 FFFFFF  0 1 7 ""  1 ""  <> 0 0 0 1 <> 0 0 1103 0 1103 1103 1103 <> <>
  1104 41 9.043702 8.843092 -56.218387 72 A C 21 0.06000 0.06000 "ALA " " HB3" 1 0 FFFFFF  0 1 7 ""  1 ""  <> 0 0 0 1 <> 0 0 1104 0 1104 1104 1104 <> <>
  1105 25 7.134974 5.249953 -55.963421 73 S C 38 -0.50000 -0.50000 "SER " " N  " 7 0 2E2EFF  0 1 7 ""  1 ""  <> 0 0 0 1 7.68 0 0 1105 1 1105 1105 1105 <> <>
  1106 3 5.993884 4.774131 -56.741975 73 S C 24 0.14000 0.14000 "SER " " CA " 6 0 808080  0 1 -1108 ""  1 ""  FF7800  0 0 0 1 7.68 0 0 1106 1 1106 1106 1106 <> <>
  1107 2 5.662938 3.256502 -56.752699 73 S C 24 0.50000 0.50000 "SER " " C  " 6 0 808080  0 1 7 ""  1 ""  <> 0 0 0 1 7.68 0 0 1107 0 1107 1107 1107 <> <>
  1108 15 4.733978 2.848255 -57.446696 73 S C 70 -0.50000 -0.50000 "SER " " O  " 8 0 FF2E2E  0 1 7 ""  1 ""  <> 0 0 0 1 7.68 0 0 1108 0 1108 1108 1108 <> <>
  1109 3 6.015289 5.340326 -58.212445 73 S C 24 0.14500 0.14500 "SER " " CB " 6 0 808080  0 1 7 ""  1 ""  <> 0 0 0 1 7.68 0 0 1109 2 1109 1109 1109 <> <>
  1110 16 6.964295 4.723753 -59.171844 73 S C 70 -0.68300 -0.68300 "SER " " OG " 8 0 FF2E2E  0 1 7 "%UT"  13 ""  <> 0 0 0 1 7.68 0 0 1110 1 1110 1110 1110 <> <>
  1111 43 7.858510 4.577424 -55.752156 73 S C 21 0.30000 0.30000 "SER " " H  " 1 0 FFFFFF  0 1 7 ""  1 ""  <> 0 0 0 1 <> 0 0 1111 0 1111 1111 1111 <> <>
  1112 41 5.082964 5.230344 -56.353798 73 S C 21 0.06000 0.06000 "SER " " HA " 1 0 FFFFFF  0 1 7 ""  1 ""  <> 0 0 0 1 <> 0 0 1112 0 1112 1112 1112 <> <>
  1113 41 6.321311 6.384734 -58.151240 73 S C 21 0.06000 0.06000 "SER " " HB3" 1 0 FFFFFF  0 1 7 ""  1 ""  <> 0 0 0 1 <> 0 0 1113 0 1113 1113 1113 <> <>
  1114 41 4.949927 5.275280 -58.433660 73 S C 21 0.06000 0.06000 "SER " " HB2" 1 0 FFFFFF  0 1 7 ""  1 ""  <> 0 0 0 1 <> 0 0 1114 0 1114 1114 1114 <> <>
  1115 42 6.588864 3.975906 -59.610813 73 S C 21 0.41800 0.41800 "SER " " HG " 1 0 FFFFFF  0 1 7 ""  1 ""  <> 0 0 0 1 <> 0 0 1115 0 1115 1115 1115 <> <>
  1116 25 6.433119 2.387146 -55.995920 74 F C 38 -0.50000 -0.50000 "PHE " " N  " 7 0 2E2EFF  0 1 7 ""  1 ""  <> 0 0 0 1 7.5 0 0 1116 1 1116 1116 1116 <> <>
  1117 3 6.118824 0.960030 -55.849106 74 F C 24 0.14000 0.14000 "PHE " " CA " 6 0 808080  0 1 -1108 ""  1 ""  FF7800  0 0 0 1 7.5 0 0 1117 1 1117 1117 1117 <> <>
  1118 2 5.261498 0.790440 -54.522111 74 F C 24 0.50000 0.50000 "PHE " " C  " 6 0 808080  0 1 7 ""  1 ""  <> 0 0 0 1 7.5 0 0 1118 0 1118 1118 1118 <> <>
  1119 15 5.439987 1.418706 -53.493484 74 F C 70 -0.50000 -0.50000 "PHE " " O  " 8 0 FF2E2E  0 1 7 ""  1 ""  <> 0 0 0 1 7.5 0 0 1119 0 1119 1119 1119 <> <>
  1120 3 7.421726 0.178726 -55.670892 74 F C 24 -0.00500 -0.00500 "PHE " " CB " 6 0 808080  0 1 7 ""  1 ""  <> 0 0 0 1 7.5 0 0 1120 2 1120 1120 1120 <> <>
  1121 2 8.529539 0.164075 -56.738999 74 F C 24 -0.11500 -0.11500 "PHE " " CG " 6 0 808080  0 1 7 ""  1 ""  <> 0 0 0 1 7.5 0 0 1121 0 1121 1121 1121 <> <>
  1122 2 8.397343 0.837558 -57.990295 74 F C 24 -0.11500 -0.11500 "PHE " " CD1" 6 0 808080  0 1 7 ""  1 ""  <> 0 0 0 1 7.5 0 0 1122 1 1122 1122 1122 <> <>
  1123 2 9.467887 0.783614 -58.939598 74 F C 24 -0.11500 -0.11500 "PHE " " CE1" 6 0 808080  0 1 7 ""  1 ""  <> 0 0 0 1 7.5 0 0 1123 1 1123 1123 1123 <> <>
  1124 2 10.656421 0.049843 -58.662762 74 F C 24 -0.11500 -0.11500 "PHE " " CZ " 6 0 808080  0 1 7 ""  1 ""  <> 0 0 0 1 7.5 0 0 1124 1 1124 1124 1124 <> <>
  1125 2 10.820999 -0.560741 -57.383971 74 F C 24 -0.11500 -0.11500 "PHE " " CE2" 6 0 808080  0 1 7 ""  1 ""  <> 0 0 0 1 7.5 0 0 1125 1 1125 1125 1125 <> <>
  1126 2 9.745121 -0.510866 -56.426563 74 F C 24 -0.11500 -0.11500 "PHE " " CD2" 6 0 808080  0 1 7 ""  1 ""  <> 0 0 0 1 7.5 0 0 1126 1 1126 1126 1126 <> <>
  1127 43 7.081554 2.665382 -55.273490 74 F C 21 0.30000 0.30000 "PHE " " H  " 1 0 FFFFFF  0 1 7 ""  1 ""  <> 0 0 0 1 <> 0 0 1127 0 1127 1127 1127 <> <>
  1128 41 5.522030 0.584132 -56.679918 74 F C 21 0.06000 0.06000 "PHE " " HA " 1 0 FFFFFF  0 1 7 ""  1 ""  <> 0 0 0 1 <> 0 0 1128 0 1128 1128 1128 <> <>
  1129 41 7.083447 -0.856478 -55.625071 74 F C 21 0.06000 0.06000 "PHE " " HB3" 1 0 FFFFFF  0 1 7 ""  1 ""  <> 0 0 0 1 <> 0 0 1129 0 1129 1129 1129 <> <>
  1130 41 7.981224 0.378709 -54.757292 74 F C 21 0.06000 0.06000 "PHE " " HB2" 1 0 FFFFFF  0 1 7 ""  1 ""  <> 0 0 0 1 <> 0 0 1130 0 1130 1130 1130 <> <>
  1131 41 7.609521 1.545335 -58.202863 74 F C 21 0.11500 0.11500 "PHE " " HD1" 1 0 FFFFFF  0 1 7 ""  1 ""  <> 0 0 0 1 <> 0 0 1131 0 1131 1131 1131 <> <>
  1132 41 9.316071 1.308760 -59.870940 74 F C 21 0.11500 0.11500 "PHE " " HE1" 1 0 FFFFFF  0 1 7 ""  1 ""  <> 0 0 0 1 <> 0 0 1132 0 1132 1132 1132 <> <>
  1133 41 11.364215 -0.152312 -59.453195 74 F C 21 0.11500 0.11500 "PHE " " HZ " 1 0 FFFFFF  0 1 7 ""  1 ""  <> 0 0 0 1 <> 0 0 1133 0 1133 1133 1133 <> <>
  1134 41 11.690051 -1.156916 -57.147188 74 F C 21 0.11500 0.11500 "PHE " " HE2" 1 0 FFFFFF  0 1 7 ""  1 ""  <> 0 0 0 1 <> 0 0 1134 0 1134 1134 1134 <> <>
  1135 41 9.899514 -0.873742 -55.421265 74 F C 21 0.11500 0.11500 "PHE " " HD2" 1 0 FFFFFF  0 1 7 ""  1 ""  <> 0 0 0 1 <> 0 0 1135 0 1135 1135 1135 <> <>
  1136 25 4.223745 -0.037085 -54.617120 75 L C 38 -0.50000 -0.50000 "LEU " " N  " 7 0 2E2EFF  0 1 7 ""  1 ""  <> 0 0 0 1 7.52 0 0 1136 1 1136 1136 1136 <> <>
  1137 3 3.388028 -0.256824 -53.420664 75 L C 24 0.14000 0.14000 "LEU " " CA " 6 0 808080  0 1 -1108 ""  1 ""  FF7800  0 0 0 1 7.52 0 0 1137 1 1137 1137 1137 <> <>
  1138 2 3.999027 -1.308848 -52.460678 75 L C 24 0.50000 0.50000 "LEU " " C  " 6 0 808080  0 1 7 ""  1 ""  <> 0 0 0 1 7.52 0 0 1138 0 1138 1138 1138 <> <>
  1139 15 4.413939 -2.313130 -52.924907 75 L C 70 -0.50000 -0.50000 "LEU " " O  " 8 0 FF2E2E  0 1 7 ""  1 ""  <> 0 0 0 1 7.52 0 0 1139 0 1139 1139 1139 <> <>
  1140 3 2.041711 -0.890436 -53.966204 75 L C 24 -0.12000 -0.12000 "LEU " " CB " 6 0 808080  0 1 7 ""  1 ""  <> 0 0 0 1 7.52 0 0 1140 2 1140 1140 1140 <> <>
  1141 3 0.832103 -0.913678 -52.985782 75 L C 24 -0.06000 -0.06000 "LEU " " CG " 6 0 808080  0 1 7 ""  1 ""  <> 0 0 0 1 7.52 0 0 1141 1 1141 1141 1141 <> <>
  1142 3 0.627287 0.499696 -52.303009 75 L C 24 -0.18000 -0.18000 "LEU " " CD1" 6 0 808080  0 1 7 ""  1 ""  <> 0 0 0 1 7.52 0 0 1142 3 1142 1142 1142 <> <>
  1143 3 -0.472759 -1.490696 -53.628286 75 L C 24 -0.18000 -0.18000 "LEU " " CD2" 6 0 808080  0 1 7 ""  1 ""  <> 0 0 0 1 7.52 0 0 1143 3 1143 1143 1143 <> <>
  1144 43 3.968402 -0.415933 -55.517716 75 L C 21 0.30000 0.30000 "LEU " " H  " 1 0 FFFFFF  0 1 7 ""  1 ""  <> 0 0 0 1 <> 0 0 1144 0 1144 1144 1144 <> <>
  1145 41 3.187176 0.658090 -52.863079 75 L C 21 0.06000 0.06000 "LEU " " HA " 1 0 FFFFFF  0 1 7 ""  1 ""  <> 0 0 0 1 <> 0 0 1145 0 1145 1145 1145 <> <>
  1146 41 2.150460 -1.865364 -54.441580 75 L C 21 0.06000 0.06000 "LEU " " HB3" 1 0 FFFFFF  0 1 7 ""  1 ""  <> 0 0 0 1 <> 0 0 1146 0 1146 1146 1146 <> <>
  1147 41 1.730524 -0.180051 -54.732108 75 L C 21 0.06000 0.06000 "LEU " " HB2" 1 0 FFFFFF  0 1 7 ""  1 ""  <> 0 0 0 1 <> 0 0 1147 0 1147 1147 1147 <> <>
  1148 41 1.089854 -1.640668 -52.215632 75 L C 21 0.06000 0.06000 "LEU " " HG " 1 0 FFFFFF  0 1 7 ""  1 ""  <> 0 0 0 1 <> 0 0 1148 0 1148 1148 1148 <> <>
  1149 41 0.791985 1.253147 -53.073241 75 L C 21 0.06000 0.06000 "LEU " "HD11" 1 0 FFFFFF  0 1 7 ""  1 ""  <> 0 0 0 1 <> 0 0 1149 0 1149 1149 1149 <> <>
  1150 41 -0.384985 0.587930 -51.908077 75 L C 21 0.06000 0.06000 "LEU " "HD12" 1 0 FFFFFF  0 1 7 ""  1 ""  <> 0 0 0 1 <> 0 0 1150 0 1150 1150 1150 <> <>
  1151 41 1.302516 0.532796 -51.448182 75 L C 21 0.06000 0.06000 "LEU " "HD13" 1 0 FFFFFF  0 1 7 ""  1 ""  <> 0 0 0 1 <> 0 0 1151 0 1151 1151 1151 <> <>
  1152 41 -0.223339 -2.367397 -54.226224 75 L C 21 0.06000 0.06000 "LEU " "HD21" 1 0 FFFFFF  0 1 7 ""  1 ""  <> 0 0 0 1 <> 0 0 1152 0 1152 1152 1152 <> <>
  1153 41 -1.195212 -1.787953 -52.868101 75 L C 21 0.06000 0.06000 "LEU " "HD22" 1 0 FFFFFF  0 1 7 ""  1 ""  <> 0 0 0 1 <> 0 0 1153 0 1153 1153 1153 <> <>
  1154 41 -1.026990 -0.752447 -54.207995 75 L C 21 0.06000 0.06000 "LEU " "HD23" 1 0 FFFFFF  0 1 7 ""  1 ""  <> 0 0 0 1 <> 0 0 1154 0 1154 1154 1154 <> <>
  1155 25 4.143069 -1.085010 -51.168568 76 Y C 38 -0.50000 -0.50000 "TYR " " N  " 7 0 2E2EFF  0 1 7 ""  1 ""  <> 0 0 0 1 7.71 0 0 1155 1 1155 1155 1155 <> <>
  1156 3 4.601017 -2.007228 -50.177968 76 Y C 24 0.14000 0.14000 "TYR " " CA " 6 0 808080  0 1 -1108 ""  1 ""  FF7800  0 0 0 1 7.71 0 0 1156 1 1156 1156 1156 <> <>
  1157 2 3.586186 -3.065052 -49.789187 76 Y C 24 0.50000 0.50000 "TYR " " C  " 6 0 808080  0 1 7 ""  1 ""  <> 0 0 0 1 7.71 0 0 1157 0 1157 1157 1157 <> <>
  1158 15 2.460259 -3.039011 -50.166915 76 Y C 70 -0.50000 -0.50000 "TYR " " O  " 8 0 FF2E2E  0 1 7 ""  1 ""  <> 0 0 0 1 7.71 0 0 1158 0 1158 1158 1158 <> <>
  1159 3 5.150314 -1.157371 -48.989390 76 Y C 24 -0.00500 -0.00500 "TYR " " CB " 6 0 808080  0 1 7 ""  1 ""  <> 0 0 0 1 7.71 0 0 1159 2 1159 1159 1159 <> <>
  1160 2 5.877916 -1.946094 -47.933335 76 Y C 24 -0.11500 -0.11500 "TYR " " CG " 6 0 808080  0 1 7 ""  1 ""  <> 0 0 0 1 7.71 0 0 1160 0 1160 1160 1160 <> <>
  1161 2 7.081794 -2.649458 -48.311246 76 Y C 24 -0.11500 -0.11500 "TYR " " CD1" 6 0 808080  0 1 7 ""  1 ""  <> 0 0 0 1 7.71 0 0 1161 1 1161 1161 1161 <> <>
  1162 2 7.792088 -3.364420 -47.337288 76 Y C 24 -0.11500 -0.11500 "TYR " " CE1" 6 0 808080  0 1 7 ""  1 ""  <> 0 0 0 1 7.71 0 0 1162 1 1162 1162 1162 <> <>
  1163 2 7.228107 -3.501702 -46.026983 76 Y C 24 0.15000 0.15000 "TYR " " CZ " 6 0 808080  0 1 7 ""  1 ""  <> 0 0 0 1 7.71 0 0 1163 0 1163 1163 1163 <> <>
  1164 16 7.875782 -4.329758 -45.126342 76 Y C 70 -0.58500 -0.58500 "TYR " " OH " 8 0 FF2E2E  0 1 7 "%UT"  13 ""  <> 0 0 0 1 7.71 0 0 1164 1 1164 1164 1164 <> <>
  1165 2 5.991212 -2.889319 -45.694815 76 Y C 24 -0.11500 -0.11500 "TYR " " CE2" 6 0 808080  0 1 7 ""  1 ""  <> 0 0 0 1 7.71 0 0 1165 1 1165 1165 1165 <> <>
  1166 2 5.350846 -2.006698 -46.623815 76 Y C 24 -0.11500 -0.11500 "TYR " " CD2" 6 0 808080  0 1 7 ""  1 ""  <> 0 0 0 1 7.71 0 0 1166 1 1166 1166 1166 <> <>
  1167 43 3.785391 -0.245198 -50.735903 76 Y C 21 0.30000 0.30000 "TYR " " H  " 1 0 FFFFFF  0 1 7 ""  1 ""  <> 0 0 0 1 <> 0 0 1167 0 1167 1167 1167 <> <>
  1168 41 5.410551 -2.636367 -50.548717 76 Y C 21 0.06000 0.06000 "TYR " " HA " 1 0 FFFFFF  0 1 7 ""  1 ""  <> 0 0 0 1 <> 0 0 1168 0 1168 1168 1168 <> <>
  1169 41 4.387019 -0.611555 -48.434414 76 Y C 21 0.06000 0.06000 "TYR " " HB3" 1 0 FFFFFF  0 1 7 ""  1 ""  <> 0 0 0 1 <> 0 0 1169 0 1169 1169 1169 <> <>
  1170 41 5.698938 -0.272180 -49.311232 76 Y C 21 0.06000 0.06000 "TYR " " HB2" 1 0 FFFFFF  0 1 7 ""  1 ""  <> 0 0 0 1 <> 0 0 1170 0 1170 1170 1170 <> <>
  1171 41 7.473803 -2.502178 -49.306707 76 Y C 21 0.11500 0.11500 "TYR " " HD1" 1 0 FFFFFF  0 1 7 ""  1 ""  <> 0 0 0 1 <> 0 0 1171 0 1171 1171 1171 <> <>
  1172 41 8.754945 -3.800617 -47.559772 76 Y C 21 0.11500 0.11500 "TYR " " HE1" 1 0 FFFFFF  0 1 7 ""  1 ""  <> 0 0 0 1 <> 0 0 1172 0 1172 1172 1172 <> <>
  1173 42 8.809756 -4.442894 -45.036371 76 Y C 21 0.43500 0.43500 "TYR " " HH " 1 0 FFFFFF  0 1 7 ""  1 ""  <> 0 0 0 1 <> 0 0 1173 0 1173 1173 1173 <> <>
  1174 41 5.645080 -3.042593 -44.683384 76 Y C 21 0.11500 0.11500 "TYR " " HE2" 1 0 FFFFFF  0 1 7 ""  1 ""  <> 0 0 0 1 <> 0 0 1174 0 1174 1174 1174 <> <>
  1175 41 4.477276 -1.479150 -46.269602 76 Y C 21 0.11500 0.11500 "TYR " " HD2" 1 0 FFFFFF  0 1 7 ""  1 ""  <> 0 0 0 1 <> 0 0 1175 0 1175 1175 1175 <> <>
  1176 25 4.063685 -4.159853 -49.162528 77 S C 38 -0.50000 -0.50000 "SER " " N  " 7 0 2E2EFF  0 1 7 ""  1 ""  <> 0 0 0 1 7.75 0 0 1176 1 1176 1176 1176 <> <>
  1177 3 3.420608 -5.379348 -48.750370 77 S C 24 0.14000 0.14000 "SER " " CA " 6 0 808080  0 1 -1108 ""  1 ""  FF7800  0 0 0 1 7.75 0 0 1177 1 1177 1177 1177 <> <>
  1178 2 2.613873 -5.106941 -47.465213 77 S C 24 0.50000 0.50000 "SER " " C  " 6 0 808080  0 1 7 ""  1 ""  <> 0 0 0 1 7.75 0 0 1178 0 1178 1178 1178 <> <>
  1179 15 3.067600 -4.498403 -46.450726 77 S C 70 -0.50000 -0.50000 "SER " " O  " 8 0 FF2E2E  0 1 7 ""  1 ""  <> 0 0 0 1 7.75 0 0 1179 0 1179 1179 1179 <> <>
  1180 3 4.498755 -6.472153 -48.489333 77 S C 24 0.14500 0.14500 "SER " " CB " 6 0 808080  0 1 7 ""  1 ""  <> 0 0 0 1 7.75 0 0 1180 2 1180 1180 1180 <> <>
  1181 16 5.666951 -6.357613 -49.326851 77 S C 70 -0.68300 -0.68300 "SER " " OG " 8 0 FF2E2E  0 1 7 "%UT"  13 ""  <> 0 0 0 1 7.75 0 0 1181 1 1181 1181 1181 <> <>
  1182 43 5.040030 -4.330307 -48.967697 77 S C 21 0.30000 0.30000 "SER " " H  " 1 0 FFFFFF  0 1 7 ""  1 ""  <> 0 0 0 1 <> 0 0 1182 0 1182 1182 1182 <> <>
  1183 41 2.780861 -5.716082 -49.565876 77 S C 21 0.06000 0.06000 "SER " " HA " 1 0 FFFFFF  0 1 7 ""  1 ""  <> 0 0 0 1 <> 0 0 1183 0 1183 1183 1183 <> <>
  1184 41 4.014829 -7.438543 -48.630717 77 S C 21 0.06000 0.06000 "SER " " HB3" 1 0 FFFFFF  0 1 7 ""  1 ""  <> 0 0 0 1 <> 0 0 1184 0 1184 1184 1184 <> <>
  1185 41 4.832080 -6.269134 -47.471797 77 S C 21 0.06000 0.06000 "SER " " HB2" 1 0 FFFFFF  0 1 7 ""  1 ""  <> 0 0 0 1 <> 0 0 1185 0 1185 1185 1185 <> <>
  1186 42 6.333944 -6.961787 -49.038129 77 S C 21 0.41800 0.41800 "SER " " HG " 1 0 FFFFFF  0 1 7 ""  1 ""  <> 0 0 0 1 <> 0 0 1186 0 1186 1186 1186 <> <>
  1187 25 1.338314 -5.477285 -47.597583 78 G C 38 -0.50000 -0.50000 "GLY " " N  " 7 0 2E2EFF  0 1 7 ""  1 ""  <> 0 0 0 1 7.75 0 0 1187 1 1187 1187 1187 <> <>
  1188 3 0.317943 -5.378413 -46.557020 78 G C 24 0.08000 0.08000 "GLY " " CA " 6 0 808080  0 1 -1108 ""  1 ""  FF7800  0 0 0 1 7.75 0 0 1188 2 1188 1188 1188 <> <>
  1189 2 -0.514885 -4.091008 -46.753344 78 G C 24 0.50000 0.50000 "GLY " " C  " 6 0 808080  0 1 7 ""  1 ""  <> 0 0 0 1 7.75 0 0 1189 0 1189 1189 1189 <> <>
  1190 15 -1.355593 -3.743468 -45.945894 78 G C 70 -0.50000 -0.50000 "GLY " " O  " 8 0 FF2E2E  0 1 7 ""  1 ""  <> 0 0 0 1 7.75 0 0 1190 0 1190 1190 1190 <> <>
  1191 43 1.168980 -5.886041 -48.505372 78 G C 21 0.30000 0.30000 "GLY " " H  " 1 0 FFFFFF  0 1 7 ""  1 ""  <> 0 0 0 1 <> 0 0 1191 0 1191 1191 1191 <> <>
  1192 41 0.673594 -5.349820 -45.527260 78 G C 21 0.06000 0.06000 "GLY " " HA3" 1 0 FFFFFF  0 1 7 ""  1 ""  <> 0 0 0 1 <> 0 0 1192 0 1192 1192 1192 <> <>
  1193 41 -0.359241 -6.227760 -46.646820 78 G C 21 0.06000 0.06000 "GLY " " HA2" 1 0 FFFFFF  0 1 7 ""  1 ""  <> 0 0 0 1 <> 0 0 1193 0 1193 1193 1193 <> <>
  1194 25 -0.173513 -3.258308 -47.777374 79 V C 38 -0.50000 -0.50000 "VAL " " N  " 7 0 2E2EFF  0 1 7 ""  1 ""  <> 0 0 0 1 7.74 0 0 1194 1 1194 1194 1194 <> <>
  1195 3 -0.888757 -2.074193 -48.163683 79 V C 24 0.14000 0.14000 "VAL " " CA " 6 0 808080  0 1 -1108 ""  1 ""  FF7800  0 0 0 1 7.74 0 0 1195 1 1195 1195 1195 <> <>
  1196 2 -1.766919 -2.303667 -49.441080 79 V C 24 0.50000 0.50000 "VAL " " C  " 6 0 808080  0 1 7 ""  1 ""  <> 0 0 0 1 7.74 0 0 1196 0 1196 1196 1196 <> <>
  1197 15 -1.186225 -2.615736 -50.498901 79 V C 70 -0.50000 -0.50000 "VAL " " O  " 8 0 FF2E2E  0 1 7 ""  1 ""  <> 0 0 0 1 7.74 0 0 1197 0 1197 1197 1197 <> <>
  1198 3 0.161749 -0.992649 -48.525630 79 V C 24 -0.06000 -0.06000 "VAL " " CB " 6 0 808080  0 1 7 ""  1 ""  <> 0 0 0 1 7.74 0 0 1198 1 1198 1198 1198 <> <>
  1199 3 -0.414421 0.423543 -48.829233 79 V C 24 -0.18000 -0.18000 "VAL " " CG1" 6 0 808080  0 1 7 ""  1 ""  <> 0 0 0 1 7.74 0 0 1199 3 1199 1199 1199 <> <>
  1200 3 1.295923 -0.723271 -47.425485 79 V C 24 -0.18000 -0.18000 "VAL " " CG2" 6 0 808080  0 1 7 ""  1 ""  <> 0 0 0 1 7.74 0 0 1200 3 1200 1200 1200 <> <>
  1201 43 0.639859 -3.474049 -48.336196 79 V C 21 0.30000 0.30000 "VAL " " H  " 1 0 FFFFFF  0 1 7 ""  1 ""  <> 0 0 0 1 <> 0 0 1201 0 1201 1201 1201 <> <>
  1202 41 -1.435190 -1.705577 -47.295461 79 V C 21 0.06000 0.06000 "VAL " " HA " 1 0 FFFFFF  0 1 7 ""  1 ""  <> 0 0 0 1 <> 0 0 1202 0 1202 1202 1202 <> <>
  1203 41 0.738874 -1.345649 -49.380389 79 V C 21 0.06000 0.06000 "VAL " " HB " 1 0 FFFFFF  0 1 7 ""  1 ""  <> 0 0 0 1 <> 0 0 1203 0 1203 1203 1203 <> <>
  1204 41 -0.728538 1.005179 -47.962515 79 V C 21 0.06000 0.06000 "VAL " "HG11" 1 0 FFFFFF  0 1 7 ""  1 ""  <> 0 0 0 1 <> 0 0 1204 0 1204 1204 1204 <> <>
  1205 41 0.340701 1.025312 -49.335025 79 V C 21 0.06000 0.06000 "VAL " "HG12" 1 0 FFFFFF  0 1 7 ""  1 ""  <> 0 0 0 1 <> 0 0 1205 0 1205 1205 1205 <> <>
  1206 41 -1.231232 0.488986 -49.547851 79 V C 21 0.06000 0.06000 "VAL " "HG13" 1 0 FFFFFF  0 1 7 ""  1 ""  <> 0 0 0 1 <> 0 0 1206 0 1206 1206 1206 <> <>
  1207 41 2.153257 -0.194000 -47.841445 79 V C 21 0.06000 0.06000 "VAL " "HG21" 1 0 FFFFFF  0 1 7 ""  1 ""  <> 0 0 0 1 <> 0 0 1207 0 1207 1207 1207 <> <>
  1208 41 0.843478 -0.078451 -46.671929 79 V C 21 0.06000 0.06000 "VAL " "HG22" 1 0 FFFFFF  0 1 7 ""  1 ""  <> 0 0 0 1 <> 0 0 1208 0 1208 1208 1208 <> <>
  1209 41 1.656280 -1.694110 -47.084890 79 V C 21 0.06000 0.06000 "VAL " "HG23" 1 0 FFFFFF  0 1 7 ""  1 ""  <> 0 0 0 1 <> 0 0 1209 0 1209 1209 1209 <> <>
  1210 25 -3.151662 -2.299165 -49.376679 80 P C 38 -0.14000 -0.14000 "PRO " " N  " 7 0 2E2EFF  0 1 7 ""  1 ""  <> 0 0 0 1 7.75 0 0 1210 0 1210 1210 1210 <> <>
  1211 3 -4.016162 -2.395491 -50.564441 80 P C 24 0.01000 0.01000 "PRO " " CA " 6 0 808080  0 1 -1108 ""  1 ""  FF7800  0 0 0 1 7.75 0 0 1211 1 1211 1211 1211 <> <>
  1212 2 -3.821613 -1.186889 -51.533650 80 P C 24 0.50000 0.50000 "PRO " " C  " 6 0 808080  0 1 7 ""  1 ""  <> 0 0 0 1 7.75 0 0 1212 0 1212 1212 1212 <> <>
  1213 15 -3.523196 -0.020214 -51.149854 80 P C 70 -0.50000 -0.50000 "PRO " " O  " 8 0 FF2E2E  0 1 7 ""  1 ""  <> 0 0 0 1 7.75 0 0 1213 0 1213 1213 1213 <> <>
  1214 3 -3.937781 -1.970906 -48.139357 80 P C 24 -0.05000 -0.05000 "PRO " " CD " 6 0 808080  0 1 7 ""  1 ""  <> 0 0 0 1 7.75 0 0 1214 2 1214 1214 1214 <> <>
  1215 3 -5.308966 -1.812945 -48.671351 80 P C 24 -0.12000 -0.12000 "PRO " " CG " 6 0 808080  0 1 7 ""  1 ""  <> 0 0 0 1 7.75 0 0 1215 2 1215 1215 1215 <> <>
  1216 3 -5.424838 -2.486630 -50.023965 80 P C 24 -0.12000 -0.12000 "PRO " " CB " 6 0 808080  0 1 7 ""  1 ""  <> 0 0 0 1 7.75 0 0 1216 2 1216 1216 1216 <> <>
  1217 41 -3.826780 -3.352126 -51.051612 80 P C 21 0.06000 0.06000 "PRO " " HA " 1 0 FFFFFF  0 1 7 ""  1 ""  <> 0 0 0 1 <> 0 0 1217 0 1217 1217 1217 <> <>
  1218 41 -3.575250 -1.060641 -47.661868 80 P C 21 0.06000 0.06000 "PRO " " HD2" 1 0 FFFFFF  0 1 7 ""  1 ""  <> 0 0 0 1 <> 0 0 1218 0 1218 1218 1218 <> <>
  1219 41 -3.758485 -2.814585 -47.472855 80 P C 21 0.06000 0.06000 "PRO " " HD3" 1 0 FFFFFF  0 1 7 ""  1 ""  <> 0 0 0 1 <> 0 0 1219 0 1219 1219 1219 <> <>
  1220 41 -5.386043 -0.740970 -48.853788 80 P C 21 0.06000 0.06000 "PRO " " HG2" 1 0 FFFFFF  0 1 7 ""  1 ""  <> 0 0 0 1 <> 0 0 1220 0 1220 1220 1220 <> <>
  1221 41 -6.085378 -1.934690 -47.915960 80 P C 21 0.06000 0.06000 "PRO " " HG3" 1 0 FFFFFF  0 1 7 ""  1 ""  <> 0 0 0 1 <> 0 0 1221 0 1221 1221 1221 <> <>
  1222 41 -5.756261 -3.517374 -49.897821 80 P C 21 0.06000 0.06000 "PRO " " HB3" 1 0 FFFFFF  0 1 7 ""  1 ""  <> 0 0 0 1 <> 0 0 1222 0 1222 1222 1222 <> <>
  1223 41 -6.186568 -1.935984 -50.576033 80 P C 21 0.06000 0.06000 "PRO " " HB2" 1 0 FFFFFF  0 1 7 ""  1 ""  <> 0 0 0 1 <> 0 0 1223 0 1223 1223 1223 <> <>
  1224 25 -4.184001 -1.380432 -52.747442 81 S C 38 -0.50000 -0.50000 "SER " " N  " 7 0 2E2EFF  0 1 7 ""  1 ""  <> 0 0 0 1 7.71 0 0 1224 1 1224 1224 1224 <> <>
  1225 3 -4.184271 -0.516013 -53.916700 81 S C 24 0.14000 0.14000 "SER " " CA " 6 0 808080  0 1 -1108 ""  1 ""  FF7800  0 0 0 1 7.71 0 0 1225 1 1225 1225 1225 <> <>
  1226 2 -5.211522 0.611830 -53.900143 81 S C 24 0.50000 0.50000 "SER " " C  " 6 0 808080  0 1 7 ""  1 ""  <> 0 0 0 1 7.71 0 0 1226 0 1226 1226 1226 <> <>
  1227 15 -5.546705 1.138506 -54.937651 81 S C 70 -0.50000 -0.50000 "SER " " O  " 8 0 FF2E2E  0 1 7 ""  1 ""  <> 0 0 0 1 7.71 0 0 1227 0 1227 1227 1227 <> <>
  1228 3 -4.409560 -1.514129 -55.079545 81 S C 24 0.14500 0.14500 "SER " " CB " 6 0 808080  0 1 7 ""  1 ""  <> 0 0 0 1 7.71 0 0 1228 2 1228 1228 1228 <> <>
  1229 16 -5.584434 -2.266775 -54.812827 81 S C 70 -0.68300 -0.68300 "SER " " OG " 8 0 FF2E2E  0 1 7 "%UT"  13 ""  <> 0 0 0 1 7.71 0 0 1229 1 1229 1229 1229 <> <>
  1230 43 -4.356139 -2.361915 -52.912549 81 S C 21 0.30000 0.30000 "SER " " H  " 1 0 FFFFFF  0 1 7 ""  1 ""  <> 0 0 0 1 <> 0 0 1230 0 1230 1230 1230 <> <>
  1231 41 -3.249187 0.036787 -54.006914 81 S C 21 0.06000 0.06000 "SER " " HA " 1 0 FFFFFF  0 1 7 ""  1 ""  <> 0 0 0 1 <> 0 0 1231 0 1231 1231 1231 <> <>
  1232 41 -3.516069 -2.133148 -55.163716 81 S C 21 0.06000 0.06000 "SER " " HB3" 1 0 FFFFFF  0 1 7 ""  1 ""  <> 0 0 0 1 <> 0 0 1232 0 1232 1232 1232 <> <>
  1233 41 -4.512152 -1.083596 -56.075531 81 S C 21 0.06000 0.06000 "SER " " HB2" 1 0 FFFFFF  0 1 7 ""  1 ""  <> 0 0 0 1 <> 0 0 1233 0 1233 1233 1233 <> <>
  1234 42 -6.268961 -1.742936 -55.200385 81 S C 21 0.41800 0.41800 "SER " " HG " 1 0 FFFFFF  0 1 7 ""  1 ""  <> 0 0 0 1 <> 0 0 1234 0 1234 1234 1234 <> <>
  1235 25 -5.657988 1.103858 -52.743647 82 R C 38 -0.50000 -0.50000 "ARG " " N  " 7 0 2E2EFF  0 1 7 ""  1 ""  <> 0 0 0 1 7.73 0 0 1235 1 1235 1235 1235 <> <>
  1236 3 -6.488290 2.261477 -52.544579 82 R C 24 0.14000 0.14000 "ARG " " CA " 6 0 808080  0 1 -1108 ""  1 ""  FF7800  0 0 0 1 7.73 0 0 1236 1 1236 1236 1236 <> <>
  1237 2 -5.488890 3.454869 -52.630649 82 R C 24 0.50000 0.50000 "ARG " " C  " 6 0 808080  0 1 7 ""  1 ""  <> 0 0 0 1 7.73 0 0 1237 0 1237 1237 1237 <> <>
  1238 15 -5.889214 4.571163 -52.975500 82 R C 70 -0.50000 -0.50000 "ARG " " O  " 8 0 FF2E2E  0 1 7 ""  1 ""  <> 0 0 0 1 7.73 0 0 1238 0 1238 1238 1238 <> <>
  1239 3 -7.115590 2.243052 -51.138701 82 R C 24 -0.12000 -0.12000 "ARG " " CB " 6 0 808080  0 1 7 ""  1 ""  <> 0 0 0 1 7.73 0 0 1239 2 1239 1239 1239 <> <>
  1240 3 -8.259324 1.224220 -50.990853 82 R C 24 -0.05000 -0.05000 "ARG " " CG " 6 0 808080  0 1 7 ""  1 ""  <> 0 0 0 1 7.73 0 0 1240 2 1240 1240 1240 <> <>
  1241 3 -8.815990 1.045197 -49.543553 82 R C 24 0.19000 0.19000 "ARG " " CD " 6 0 808080  0 1 7 ""  1 ""  <> 0 0 0 1 7.73 0 0 1241 2 1241 1241 1241 <> <>
  1242 25 -9.341759 2.360852 -49.024660 82 R C 38 -0.69997 -0.69997 "ARG " " NE " 7 0 2E2EFF  0 1 7 ""  1 ""  <> 0 0 0 1 7.73 0 0 1242 1 1242 1242 1242 <> <>
  1243 2 -9.048093 3.077177 -47.940854 82 R C 24 0.63990 0.63990 "ARG " " CZ " 6 0 808080  0 1 7 ""  1 ""  <> 0 0 0 1 7.73 0 0 1243 0 1243 1243 1243 <> <>
  1244 25 -8.278353 2.718525 -46.919510 82 R C 38 -0.79997 -0.79997 "ARG " " NH1" 7 0 2E2EFF  0 1 7 ""  1 ""  <> 0 0 0 1 7.73 0 0 1244 2 1244 1244 1244 <> <>
  1245 31 -9.527110 4.302638 -47.961579 82 R C 38 -0.79997 -0.79997 "ARG " " NH2" 7 1 2E2EFF  0 1 7 ""  1 ""  <> 0 0 0 1 7.73 0 0 1245 2 1245 1245 1245 <> <>
  1246 43 -5.466969 0.579418 -51.901956 82 R C 21 0.30000 0.30000 "ARG " " H  " 1 0 FFFFFF  0 1 7 ""  1 ""  <> 0 0 0 1 <> 0 0 1246 0 1246 1246 1246 <> <>
  1247 41 -7.333713 2.309360 -53.230774 82 R C 21 0.06000 0.06000 "ARG " " HA " 1 0 FFFFFF  0 1 7 ""  1 ""  <> 0 0 0 1 <> 0 0 1247 0 1247 1247 1247 <> <>
  1248 41 -7.459714 3.261106 -50.955267 82 R C 21 0.06000 0.06000 "ARG " " HB3" 1 0 FFFFFF  0 1 7 ""  1 ""  <> 0 0 0 1 <> 0 0 1248 0 1248 1248 1248 <> <>
  1249 41 -6.409988 2.045137 -50.331964 82 R C 21 0.06000 0.06000 "ARG " " HB2" 1 0 FFFFFF  0 1 7 ""  1 ""  <> 0 0 0 1 <> 0 0 1249 0 1249 1249 1249 <> <>
  1250 41 -7.982729 0.209965 -51.279389 82 R C 21 0.06000 0.06000 "ARG " " HG3" 1 0 FFFFFF  0 1 7 ""  1 ""  <> 0 0 0 1 <> 0 0 1250 0 1250 1250 1250 <> <>
  1251 41 -9.144272 1.444865 -51.587696 82 R C 21 0.06000 0.06000 "ARG " " HG2" 1 0 FFFFFF  0 1 7 ""  1 ""  <> 0 0 0 1 <> 0 0 1251 0 1251 1251 1251 <> <>
  1252 41 -8.153746 0.663632 -48.766501 82 R C 21 0.06000 0.06000 "ARG " " HD3" 1 0 FFFFFF  0 1 7 ""  1 ""  <> 0 0 0 1 <> 0 0 1252 0 1252 1252 1252 <> <>
  1253 41 -9.650006 0.343528 -49.554990 82 R C 21 0.06000 0.06000 "ARG " " HD2" 1 0 FFFFFF  0 1 7 ""  1 ""  <> 0 0 0 1 <> 0 0 1253 0 1253 1253 1253 <> <>
  1254 43 -10.174676 2.569801 -49.556309 82 R C 21 0.44000 0.44000 "ARG " " HE " 1 0 FFFFFF  0 1 7 ""  1 ""  <> 0 0 0 1 <> 0 0 1254 0 1254 1254 1254 <> <>
  1255 43 -7.996372 3.440855 -46.272462 82 R C 21 0.46000 0.46000 "ARG " "HH12" 1 0 FFFFFF  0 1 7 ""  1 ""  <> 0 0 0 1 <> 0 0 1255 0 1255 1255 1255 <> <>
  1256 43 -7.761426 1.851871 -46.872793 82 R C 21 0.46000 0.46000 "ARG " "HH11" 1 0 FFFFFF  0 1 7 ""  1 ""  <> 0 0 0 1 <> 0 0 1256 0 1256 1256 1256 <> <>
  1257 44 -9.423803 4.979250 -47.218942 82 R C 21 0.46000 0.46000 "ARG " "HH22" 1 0 FFFFFF  0 1 7 ""  1 ""  <> 0 0 0 1 <> 0 0 1257 0 1257 1257 1257 <> <>
  1258 44 -10.000049 4.740487 -48.739137 82 R C 21 0.46000 0.46000 "ARG " "HH21" 1 0 FFFFFF  0 1 7 ""  1 ""  <> 0 0 0 1 <> 0 0 1258 0 1258 1258 1258 <> <>
  1259 25 -4.267992 3.238171 -52.187422 83 F C 38 -0.50000 -0.50000 "PHE " " N  " 7 0 2E2EFF  2 1 7 ""  1 ""  <> 0 0 0 1 7.37 0 0 1259 1 1259 1259 1259 <> <>
  1260 3 -3.184138 4.181297 -52.224082 83 F C 24 0.14000 0.14000 "PHE " " CA " 6 0 808080  2 1 -1108 ""  1 ""  FF7800  0 0 0 1 7.37 0 0 1260 1 1260 1260 1260 <> <>
  1261 2 -2.309413 3.902310 -53.469801 83 F C 24 0.50000 0.50000 "PHE " " C  " 6 0 808080  2 1 7 ""  1 ""  <> 0 0 0 1 7.37 0 0 1261 0 1261 1261 1261 <> <>
  1262 15 -2.408302 2.804611 -54.100408 83 F C 70 -0.50000 -0.50000 "PHE " " O  " 8 0 FF2E2E  2 1 7 ""  1 ""  <> 0 0 0 1 7.37 0 0 1262 0 1262 1262 1262 <> <>
  1263 3 -2.369453 3.808615 -50.874493 83 F C 24 -0.00500 -0.00500 "PHE " " CB " 6 0 808080  2 1 7 ""  1 ""  <> 0 0 0 1 7.37 0 0 1263 2 1263 1263 1263 <> <>
  1264 2 -3.122396 3.791195 -49.564642 83 F C 24 -0.11500 -0.11500 "PHE " " CG " 6 0 808080  2 1 7 ""  1 ""  <> 0 0 0 1 7.37 0 0 1264 0 1264 1264 1264 <> <>
  1265 2 -3.380833 4.998483 -48.975514 83 F C 24 -0.11500 -0.11500 "PHE " " CD1" 6 0 808080  2 1 7 ""  1 ""  <> 0 0 0 1 7.37 0 0 1265 1 1265 1265 1265 <> <>
  1266 2 -4.262720 5.104309 -47.863878 83 F C 24 -0.11500 -0.11500 "PHE " " CE1" 6 0 808080  2 1 7 ""  1 ""  <> 0 0 0 1 7.37 0 0 1266 1 1266 1266 1266 <> <>
  1267 2 -4.870388 3.919835 -47.374906 83 F C 24 -0.11500 -0.11500 "PHE " " CZ " 6 0 808080  2 1 7 ""  1 ""  <> 0 0 0 1 7.37 0 0 1267 1 1267 1267 1267 <> <>
  1268 2 -4.576608 2.678779 -47.941746 83 F C 24 -0.11500 -0.11500 "PHE " " CE2" 6 0 808080  2 1 7 ""  1 ""  <> 0 0 0 1 7.37 0 0 1268 1 1268 1268 1268 <> <>
  1269 2 -3.749603 2.676292 -49.091809 83 F C 24 -0.11500 -0.11500 "PHE " " CD2" 6 0 808080  2 1 7 ""  1 ""  <> 0 0 0 1 7.37 0 0 1269 1 1269 1269 1269 <> <>
  1270 43 -4.006071 2.272781 -52.046630 83 F C 21 0.30000 0.30000 "PHE " " H  " 1 0 FFFFFF  2 1 7 ""  1 ""  <> 0 0 0 1 <> 0 0 1270 0 1270 1270 1270 <> <>
  1271 41 -3.510285 5.210504 -52.072866 83 F C 21 0.06000 0.06000 "PHE " " HA " 1 0 FFFFFF  2 1 7 ""  1 ""  <> 0 0 0 1 <> 0 0 1271 0 1271 1271 1271 <> <>
  1272 41 -1.572613 4.525549 -50.676931 83 F C 21 0.06000 0.06000 "PHE " " HB3" 1 0 FFFFFF  2 1 7 ""  1 ""  <> 0 0 0 1 <> 0 0 1272 0 1272 1272 1272 <> <>
  1273 41 -1.985432 2.788409 -50.889282 83 F C 21 0.06000 0.06000 "PHE " " HB2" 1 0 FFFFFF  2 1 7 ""  1 ""  <> 0 0 0 1 <> 0 0 1273 0 1273 1273 1273 <> <>
  1274 41 -2.844415 5.828753 -49.410645 83 F C 21 0.11500 0.11500 "PHE " " HD1" 1 0 FFFFFF  2 1 7 ""  1 ""  <> 0 0 0 1 <> 0 0 1274 0 1274 1274 1274 <> <>
  1275 41 -4.441963 5.975093 -47.250540 83 F C 21 0.11500 0.11500 "PHE " " HE1" 1 0 FFFFFF  2 1 7 ""  1 ""  <> 0 0 0 1 <> 0 0 1275 0 1275 1275 1275 <> <>
  1276 41 -5.622673 3.947311 -46.600362 83 F C 21 0.11500 0.11500 "PHE " " HZ " 1 0 FFFFFF  2 1 7 ""  1 ""  <> 0 0 0 1 <> 0 0 1276 0 1276 1276 1276 <> <>
  1277 41 -4.945252 1.747349 -47.538011 83 F C 21 0.11500 0.11500 "PHE " " HE2" 1 0 FFFFFF  2 1 7 ""  1 ""  <> 0 0 0 1 <> 0 0 1277 0 1277 1277 1277 <> <>
  1278 41 -3.423566 1.740048 -49.520623 83 F C 21 0.11500 0.11500 "PHE " " HD2" 1 0 FFFFFF  2 1 7 ""  1 ""  <> 0 0 0 1 <> 0 0 1278 0 1278 1278 1278 <> <>
  1279 25 -1.493831 4.902781 -53.923878 84 S C 38 -0.50000 -0.50000 "SER " " N  " 7 0 2E2EFF  2 1 7 ""  1 ""  <> 0 0 0 1 7.29 0 0 1279 1 1279 1279 1279 <> <>
  1280 3 -0.536350 4.815175 -55.056024 84 S C 24 0.14000 0.14000 "SER " " CA " 6 0 808080  2 1 -1108 ""  1 ""  FF7800  0 0 0 1 7.29 0 0 1280 1 1280 1280 1280 <> <>
  1281 2 0.489173 5.922596 -54.799567 84 S C 24 0.50000 0.50000 "SER " " C  " 6 0 808080  2 1 7 ""  1 ""  <> 0 0 0 1 7.29 0 0 1281 0 1281 1281 1281 <> <>
  1282 15 0.187464 6.931139 -54.086033 84 S C 70 -0.50000 -0.50000 "SER " " O  " 8 0 FF2E2E  2 1 7 ""  1 ""  <> 0 0 0 1 7.29 0 0 1282 0 1282 1282 1282 <> <>
  1283 3 -1.321929 4.860354 -56.431907 84 S C 24 0.14500 0.14500 "SER " " CB " 6 0 808080  2 1 7 ""  1 ""  <> 0 0 0 1 7.29 0 0 1283 2 1283 1283 1283 <> <>
  1284 16 -0.611293 4.936841 -57.661896 84 S C 70 -0.68300 -0.68300 "SER " " OG " 8 0 FF2E2E  2 1 7 "%UT"  13 ""  <> 0 0 0 1 7.29 0 0 1284 1 1284 1284 1284 <> <>
  1285 43 -1.366399 5.733956 -53.364419 84 S C 21 0.30000 0.30000 "SER " " H  " 1 0 FFFFFF  2 1 7 ""  1 ""  <> 0 0 0 1 <> 0 0 1285 0 1285 1285 1285 <> <>
  1286 41 0.016481 3.883395 -54.934814 84 S C 21 0.06000 0.06000 "SER " " HA " 1 0 FFFFFF  2 1 7 ""  1 ""  <> 0 0 0 1 <> 0 0 1286 0 1286 1286 1286 <> <>
  1287 41 -1.950780 5.748638 -56.367860 84 S C 21 0.06000 0.06000 "SER " " HB3" 1 0 FFFFFF  2 1 7 ""  1 ""  <> 0 0 0 1 <> 0 0 1287 0 1287 1287 1287 <> <>
  1288 41 -1.964321 3.988346 -56.554237 84 S C 21 0.06000 0.06000 "SER " " HB2" 1 0 FFFFFF  2 1 7 ""  1 ""  <> 0 0 0 1 <> 0 0 1288 0 1288 1288 1288 <> <>
  1289 42 -0.221154 4.083122 -57.772897 84 S C 21 0.41800 0.41800 "SER " " HG " 1 0 FFFFFF  2 1 7 ""  1 ""  <> 0 0 0 1 <> 0 0 1289 0 1289 1289 1289 <> <>
  1290 25 1.632230 5.870061 -55.436392 85 G C 38 -0.50000 -0.50000 "GLY " " N  " 7 0 2E2EFF  2 1 7 ""  1 ""  <> 0 0 0 1 7.29 0 0 1290 1 1290 1290 1290 <> <>
  1291 3 2.584738 6.956427 -55.467012 85 G C 24 0.08000 0.08000 "GLY " " CA " 6 0 808080  2 1 -1109 ""  1 ""  FF9600  0 0 0 1 7.29 0 0 1291 2 1291 1291 1291 <> <>
  1292 2 2.968065 7.345058 -56.896500 85 G C 24 0.50000 0.50000 "GLY " " C  " 6 0 808080  2 1 7 ""  1 ""  <> 0 0 0 1 7.29 0 0 1292 0 1292 1292 1292 <> <>
  1293 15 3.004667 6.473998 -57.773120 85 G C 70 -0.50000 -0.50000 "GLY " " O  " 8 0 FF2E2E  2 1 7 ""  1 ""  <> 0 0 0 1 7.29 0 0 1293 0 1293 1293 1293 <> <>
  1294 43 1.863934 5.156969 -56.113181 85 G C 21 0.30000 0.30000 "GLY " " H  " 1 0 FFFFFF  2 1 7 ""  1 ""  <> 0 0 0 1 <> 0 0 1294 0 1294 1294 1294 <> <>
  1295 41 3.417849 6.700419 -54.812490 85 G C 21 0.06000 0.06000 "GLY " " HA3" 1 0 FFFFFF  2 1 7 ""  1 ""  <> 0 0 0 1 <> 0 0 1295 0 1295 1295 1295 <> <>
  1296 41 2.169441 7.864467 -55.029423 85 G C 21 0.06000 0.06000 "GLY " " HA2" 1 0 FFFFFF  2 1 7 ""  1 ""  <> 0 0 0 1 <> 0 0 1296 0 1296 1296 1296 <> <>
  1297 25 3.141724 8.637439 -57.201886 86 S C 38 -0.50000 -0.50000 "SER " " N  " 7 0 2E2EFF  0 1 7 ""  1 ""  <> 0 0 0 1 7.32 0 0 1297 1 1297 1297 1297 <> <>
  1298 3 3.422710 9.113334 -58.553815 86 S C 24 0.14000 0.14000 "SER " " CA " 6 0 808080  0 1 -1109 ""  1 ""  FF9600  0 0 0 1 7.32 0 0 1298 1 1298 1298 1298 <> <>
  1299 2 4.545361 10.159193 -58.514061 86 S C 24 0.50000 0.50000 "SER " " C  " 6 0 808080  0 1 7 ""  1 ""  <> 0 0 0 1 7.32 0 0 1299 0 1299 1299 1299 <> <>
  1300 15 4.791716 10.879781 -57.496557 86 S C 70 -0.50000 -0.50000 "SER " " O  " 8 0 FF2E2E  0 1 7 ""  1 ""  <> 0 0 0 1 7.32 0 0 1300 0 1300 1300 1300 <> <>
  1301 3 2.098189 9.641530 -59.261353 86 S C 24 0.14500 0.14500 "SER " " CB " 6 0 808080  0 1 7 ""  1 ""  <> 0 0 0 1 7.32 0 0 1301 2 1301 1301 1301 <> <>
  1302 16 1.019218 10.109232 -58.365419 86 S C 70 -0.68300 -0.68300 "SER " " OG " 8 0 FF2E2E  0 1 7 "%UT"  13 ""  <> 0 0 0 1 7.32 0 0 1302 1 1302 1302 1302 <> <>
  1303 43 2.958324 9.303494 -56.465076 86 S C 21 0.30000 0.30000 "SER " " H  " 1 0 FFFFFF  0 1 7 ""  1 ""  <> 0 0 0 1 <> 0 0 1303 0 1303 1303 1303 <> <>
  1304 41 3.740722 8.296899 -59.202375 86 S C 21 0.06000 0.06000 "SER " " HA " 1 0 FFFFFF  0 1 7 ""  1 ""  <> 0 0 0 1 <> 0 0 1304 0 1304 1304 1304 <> <>
  1305 41 1.771174 8.857892 -59.944646 86 S C 21 0.06000 0.06000 "SER " " HB3" 1 0 FFFFFF  0 1 7 ""  1 ""  <> 0 0 0 1 <> 0 0 1305 0 1305 1305 1305 <> <>
  1306 41 2.307913 10.502387 -59.896237 86 S C 21 0.06000 0.06000 "SER " " HB2" 1 0 FFFFFF  0 1 7 ""  1 ""  <> 0 0 0 1 <> 0 0 1306 0 1306 1306 1306 <> <>
  1307 42 0.690374 9.314464 -57.973919 86 S C 21 0.41800 0.41800 "SER " " HG " 1 0 FFFFFF  0 1 7 ""  1 ""  <> 0 0 0 1 <> 0 0 1307 0 1307 1307 1307 <> <>
  1308 25 5.379045 10.050446 -59.614284 87 R C 38 -0.50000 -0.50000 "ARG " " N  " 7 0 2E2EFF  0 1 7 ""  1 ""  <> 0 0 0 1 7.44 0 0 1308 1 1308 1308 1308 <> <>
  1309 3 6.643091 10.737831 -60.008269 87 R C 24 0.14000 0.14000 "ARG " " CA " 6 0 808080  0 1 -1109 ""  1 ""  FF9600  0 0 0 1 7.44 0 0 1309 1 1309 1309 1309 <> <>
  1310 2 6.310612 11.736234 -61.156762 87 R C 24 0.50000 0.50000 "ARG " " C  " 6 0 808080  0 1 7 ""  1 ""  <> 0 0 0 1 7.44 0 0 1310 0 1310 1310 1310 <> <>
  1311 15 5.602509 11.478428 -62.112457 87 R C 70 -0.50000 -0.50000 "ARG " " O  " 8 0 FF2E2E  0 1 7 ""  1 ""  <> 0 0 0 1 7.44 0 0 1311 0 1311 1311 1311 <> <>
  1312 3 7.612169 9.660280 -60.502599 87 R C 24 -0.12000 -0.12000 "ARG " " CB " 6 0 808080  0 1 7 ""  1 ""  <> 0 0 0 1 7.44 0 0 1312 2 1312 1312 1312 <> <>
  1313 3 8.275334 8.832375 -59.346107 87 R C 24 -0.05000 -0.05000 "ARG " " CG " 6 0 808080  0 1 7 ""  1 ""  <> 0 0 0 1 7.44 0 0 1313 2 1313 1313 1313 <> <>
  1314 3 9.021056 7.592410 -59.845714 87 R C 24 0.19000 0.19000 "ARG " " CD " 6 0 808080  0 1 7 ""  1 ""  <> 0 0 0 1 7.44 0 0 1314 2 1314 1314 1314 <> <>
  1315 25 10.231534 7.885754 -60.579091 87 R C 38 -0.69997 -0.69997 "ARG " " NE " 7 0 2E2EFF  0 1 7 ""  1 ""  <> 0 0 0 1 7.44 0 0 1315 1 1315 1315 1315 <> <>
  1316 2 10.905922 7.036877 -61.352482 87 R C 24 0.63990 0.63990 "ARG " " CZ " 6 0 808080  0 1 7 ""  1 ""  <> 0 0 0 1 7.44 0 0 1316 0 1316 1316 1316 <> <>
  1317 25 10.526288 5.746267 -61.419791 87 R C 38 -0.79997 -0.79997 "ARG " " NH1" 7 0 2E2EFF  0 1 7 ""  1 ""  <> 0 0 0 1 7.44 0 0 1317 2 1317 1317 1317 <> <>
  1318 31 11.916680 7.529245 -62.082247 87 R C 38 -0.79997 -0.79997 "ARG " " NH2" 7 1 2E2EFF  0 1 7 ""  1 ""  <> 0 0 0 1 7.44 0 0 1318 2 1318 1318 1318 <> <>
  1319 43 5.039243 9.543868 -60.419096 87 R C 21 0.30000 0.30000 "ARG " " H  " 1 0 FFFFFF  0 1 7 ""  1 ""  <> 0 0 0 1 <> 0 0 1319 0 1319 1319 1319 <> <>
  1320 41 7.073136 11.350782 -59.216343 87 R C 21 0.06000 0.06000 "ARG " " HA " 1 0 FFFFFF  0 1 7 ""  1 ""  <> 0 0 0 1 <> 0 0 1320 0 1320 1320 1320 <> <>
  1321 41 8.456649 10.150285 -60.987300 87 R C 21 0.06000 0.06000 "ARG " " HB3" 1 0 FFFFFF  0 1 7 ""  1 ""  <> 0 0 0 1 <> 0 0 1321 0 1321 1321 1321 <> <>
  1322 41 7.170478 9.090479 -61.319916 87 R C 21 0.06000 0.06000 "ARG " " HB2" 1 0 FFFFFF  0 1 7 ""  1 ""  <> 0 0 0 1 <> 0 0 1322 0 1322 1322 1322 <> <>
  1323 41 7.511016 8.423456 -58.685206 87 R C 21 0.06000 0.06000 "ARG " " HG3" 1 0 FFFFFF  0 1 7 ""  1 ""  <> 0 0 0 1 <> 0 0 1323 0 1323 1323 1323 <> <>
  1324 41 9.014887 9.392874 -58.774513 87 R C 21 0.06000 0.06000 "ARG " " HG2" 1 0 FFFFFF  0 1 7 ""  1 ""  <> 0 0 0 1 <> 0 0 1324 0 1324 1324 1324 <> <>
  1325 41 8.269936 7.104887 -60.466948 87 R C 21 0.06000 0.06000 "ARG " " HD3" 1 0 FFFFFF  0 1 7 ""  1 ""  <> 0 0 0 1 <> 0 0 1325 0 1325 1325 1325 <> <>
  1326 41 9.201731 6.883726 -59.037520 87 R C 21 0.06000 0.06000 "ARG " " HD2" 1 0 FFFFFF  0 1 7 ""  1 ""  <> 0 0 0 1 <> 0 0 1326 0 1326 1326 1326 <> <>
  1327 43 10.556416 8.841500 -60.613229 87 R C 21 0.44000 0.44000 "ARG " " HE " 1 0 FFFFFF  0 1 7 ""  1 ""  <> 0 0 0 1 <> 0 0 1327 0 1327 1327 1327 <> <>
  1328 43 10.856241 5.094307 -62.117172 87 R C 21 0.46000 0.46000 "ARG " "HH12" 1 0 FFFFFF  0 1 7 ""  1 ""  <> 0 0 0 1 <> 0 0 1328 0 1328 1328 1328 <> <>
  1329 43 9.861417 5.369621 -60.759303 87 R C 21 0.46000 0.46000 "ARG " "HH11" 1 0 FFFFFF  0 1 7 ""  1 ""  <> 0 0 0 1 <> 0 0 1329 0 1329 1329 1329 <> <>
  1330 44 12.483616 6.910846 -62.644922 87 R C 21 0.46000 0.46000 "ARG " "HH22" 1 0 FFFFFF  0 1 7 ""  1 ""  <> 0 0 0 1 <> 0 0 1330 0 1330 1330 1330 <> <>
  1331 44 12.320456 8.449494 -62.183488 87 R C 21 0.46000 0.46000 "ARG " "HH21" 1 0 FFFFFF  0 1 7 ""  1 ""  <> 0 0 0 1 <> 0 0 1331 0 1331 1331 1331 <> <>
  1332 25 7.050229 12.826602 -61.098574 88 S C 38 -0.50000 -0.50000 "SER " " N  " 7 0 2E2EFF  0 1 7 ""  1 ""  <> 0 0 0 1 7.34 0 0 1332 1 1332 1332 1332 <> <>
  1333 3 6.913161 14.032066 -61.977620 88 S C 24 0.14000 0.14000 "SER " " CA " 6 0 808080  0 1 -1109 ""  1 ""  FF9600  0 0 0 1 7.34 0 0 1333 1 1333 1333 1333 <> <>
  1334 2 8.179710 14.958170 -61.898839 88 S C 24 0.50000 0.50000 "SER " " C  " 6 0 808080  0 1 7 ""  1 ""  <> 0 0 0 1 7.34 0 0 1334 0 1334 1334 1334 <> <>
  1335 15 8.193916 16.146358 -62.260792 88 S C 70 -0.50000 -0.50000 "SER " " O  " 8 0 FF2E2E  0 1 7 ""  1 ""  <> 0 0 0 1 7.34 0 0 1335 0 1335 1335 1335 <> <>
  1336 3 5.532030 14.687810 -61.739900 88 S C 24 0.14500 0.14500 "SER " " CB " 6 0 808080  0 1 7 ""  1 ""  <> 0 0 0 1 7.34 0 0 1336 2 1336 1336 1336 <> <>
  1337 16 5.474055 14.969684 -60.340362 88 S C 70 -0.68300 -0.68300 "SER " " OG " 8 0 FF2E2E  0 1 7 "%UT"  13 ""  <> 0 0 0 1 7.34 0 0 1337 1 1337 1337 1337 <> <>
  1338 43 7.462551 12.971295 -60.188187 88 S C 21 0.30000 0.30000 "SER " " H  " 1 0 FFFFFF  0 1 7 ""  1 ""  <> 0 0 0 1 <> 0 0 1338 0 1338 1338 1338 <> <>
  1339 41 7.026848 13.665807 -62.997846 88 S C 21 0.06000 0.06000 "SER " " HA " 1 0 FFFFFF  0 1 7 ""  1 ""  <> 0 0 0 1 <> 0 0 1339 0 1339 1339 1339 <> <>
  1340 41 4.703054 14.065118 -62.076022 88 S C 21 0.06000 0.06000 "SER " " HB3" 1 0 FFFFFF  0 1 7 ""  1 ""  <> 0 0 0 1 <> 0 0 1340 0 1340 1340 1340 <> <>
  1341 41 5.386240 15.670809 -62.187954 88 S C 21 0.06000 0.06000 "SER " " HB2" 1 0 FFFFFF  0 1 7 ""  1 ""  <> 0 0 0 1 <> 0 0 1341 0 1341 1341 1341 <> <>
  1342 42 5.989264 15.737359 -60.144932 88 S C 21 0.41800 0.41800 "SER " " HG " 1 0 FFFFFF  0 1 7 ""  1 ""  <> 0 0 0 1 <> 0 0 1342 0 1342 1342 1342 <> <>
  1343 25 9.287222 14.383210 -61.362188 89 G C 38 -0.50000 -0.50000 "GLY " " N  " 7 0 2E2EFF  0 1 7 ""  1 ""  <> 0 0 0 1 7.79 0 0 1343 1 1343 1343 1343 <> <>
  1344 3 10.569171 15.152343 -61.348139 89 G C 24 0.08000 0.08000 "GLY " " CA " 6 0 808080  0 1 -1109 ""  1 ""  FF9600  0 0 0 1 7.79 0 0 1344 2 1344 1344 1344 <> <>
  1345 2 11.158099 15.371848 -59.913847 89 G C 24 0.50000 0.50000 "GLY " " C  " 6 0 808080  0 1 7 ""  1 ""  <> 0 0 0 1 7.79 0 0 1345 0 1345 1345 1345 <> <>
  1346 15 11.245514 14.389085 -59.193050 89 G C 70 -0.50000 -0.50000 "GLY " " O  " 8 0 FF2E2E  0 1 7 ""  1 ""  <> 0 0 0 1 7.79 0 0 1346 0 1346 1346 1346 <> <>
  1347 43 9.205836 13.464853 -60.949622 89 G C 21 0.30000 0.30000 "GLY " " H  " 1 0 FFFFFF  0 1 7 ""  1 ""  <> 0 0 0 1 <> 0 0 1347 0 1347 1347 1347 <> <>
  1348 41 10.441406 16.113691 -61.845885 89 G C 21 0.06000 0.06000 "GLY " " HA3" 1 0 FFFFFF  0 1 7 ""  1 ""  <> 0 0 0 1 <> 0 0 1348 0 1348 1348 1348 <> <>
  1349 41 11.330506 14.579686 -61.878235 89 G C 21 0.06000 0.06000 "GLY " " HA2" 1 0 FFFFFF  0 1 7 ""  1 ""  <> 0 0 0 1 <> 0 0 1349 0 1349 1349 1349 <> <>
  1350 25 11.511610 16.646809 -59.620308 90 T C 38 -0.50000 -0.50000 "THR " " N  " 7 0 2E2EFF  0 1 7 ""  1 ""  <> 0 0 0 1 7.71 0 0 1350 1 1350 1350 1350 <> <>
  1351 3 11.955948 16.972814 -58.228410 90 T C 24 0.14000 0.14000 "THR " " CA " 6 0 808080  0 1 -1109 ""  1 ""  FF9600  0 0 0 1 7.71 0 0 1351 1 1351 1351 1351 <> <>
  1352 2 10.762360 17.194018 -57.281626 90 T C 24 0.50000 0.50000 "THR " " C  " 6 0 808080  0 1 7 ""  1 ""  <> 0 0 0 1 7.71 0 0 1352 0 1352 1352 1352 <> <>
  1353 15 10.968072 17.440400 -56.044801 90 T C 70 -0.50000 -0.50000 "THR " " O  " 8 0 FF2E2E  0 1 7 ""  1 ""  <> 0 0 0 1 7.71 0 0 1353 0 1353 1353 1353 <> <>
  1354 3 12.897926 18.130491 -58.358388 90 T C 24 0.20500 0.20500 "THR " " CB " 6 0 808080  0 1 7 ""  1 ""  <> 0 0 0 1 7.71 0 0 1354 1 1354 1354 1354 <> <>
  1355 3 14.164895 17.818813 -59.146209 90 T C 24 -0.18000 -0.18000 "THR " " CG2" 6 0 808080  0 1 7 ""  1 ""  <> 0 0 0 1 7.71 0 0 1355 3 1355 1355 1355 <> <>
  1356 16 12.428784 19.225431 -59.100714 90 T C 70 -0.68300 -0.68300 "THR " " OG1" 8 0 FF2E2E  0 1 7 "%UT"  13 ""  <> 0 0 0 1 7.71 0 0 1356 1 1356 1356 1356 <> <>
  1357 43 11.377167 17.464838 -60.197310 90 T C 21 0.30000 0.30000 "THR " " H  " 1 0 FFFFFF  0 1 7 ""  1 ""  <> 0 0 0 1 <> 0 0 1357 0 1357 1357 1357 <> <>
  1358 41 12.445682 16.130435 -57.739661 90 T C 21 0.06000 0.06000 "THR " " HA " 1 0 FFFFFF  0 1 7 ""  1 ""  <> 0 0 0 1 <> 0 0 1358 0 1358 1358 1358 <> <>
  1359 41 13.147220 18.556732 -57.386826 90 T C 21 0.06000 0.06000 "THR " " HB " 1 0 FFFFFF  0 1 7 ""  1 ""  <> 0 0 0 1 <> 0 0 1359 0 1359 1359 1359 <> <>
  1360 41 14.669851 16.940275 -58.744247 90 T C 21 0.06000 0.06000 "THR " "HG21" 1 0 FFFFFF  0 1 7 ""  1 ""  <> 0 0 0 1 <> 0 0 1360 0 1360 1360 1360 <> <>
  1361 41 14.027666 17.761817 -60.225872 90 T C 21 0.06000 0.06000 "THR " "HG22" 1 0 FFFFFF  0 1 7 ""  1 ""  <> 0 0 0 1 <> 0 0 1361 0 1361 1361 1361 <> <>
  1362 41 14.847167 18.666863 -59.088269 90 T C 21 0.06000 0.06000 "THR " "HG23" 1 0 FFFFFF  0 1 7 ""  1 ""  <> 0 0 0 1 <> 0 0 1362 0 1362 1362 1362 <> <>
  1363 42 12.249713 18.946286 -59.985455 90 T C 21 0.41800 0.41800 "THR " " HG1" 1 0 FFFFFF  0 1 7 ""  1 ""  <> 0 0 0 1 <> 0 0 1363 0 1363 1363 1363 <> <>
  1364 25 9.556642 16.915661 -57.762928 91 D C 38 -0.50000 -0.50000 "ASP " " N  " 7 0 2E2EFF  2 1 7 ""  1 ""  <> 0 0 0 1 7.32 0 0 1364 1 1364 1364 1364 <> <>
  1365 3 8.313381 16.940769 -57.056895 91 D C 24 0.14000 0.14000 "ASP " " CA " 6 0 808080  2 1 -1109 ""  1 ""  FF9600  0 0 0 1 7.32 0 0 1365 1 1365 1365 1365 <> <>
  1366 2 7.771957 15.503364 -57.336618 91 D C 24 0.50000 0.50000 "ASP " " C  " 6 0 808080  2 1 7 ""  1 ""  <> 0 0 0 1 7.32 0 0 1366 0 1366 1366 1366 <> <>
  1367 15 7.948323 14.902370 -58.424712 91 D C 70 -0.50000 -0.50000 "ASP " " O  " 8 0 FF2E2E  2 1 7 ""  1 ""  <> 0 0 0 1 7.32 0 0 1367 0 1367 1367 1367 <> <>
  1368 3 7.504121 18.117980 -57.537581 91 D C 24 -0.22000 -0.22000 "ASP " " CB " 6 0 808080  2 1 7 ""  1 ""  <> 0 0 0 1 7.32 0 0 1368 2 1368 1368 1368 <> <>
  1369 2 6.444147 17.745527 -58.579907 91 D C 24 0.70000 0.70000 "ASP " " CG " 6 0 808080  2 1 7 "%UT"  13 ""  <> 0 0 0 1 7.32 0 0 1369 0 1369 1369 1369 5.2282666484583 <>
  1370 15 6.743386 17.368594 -59.727108 91 D C 70 -0.80000 -0.80000 "ASP " " OD1" 8 0 FF2E2E  2 1 7 ""  1 ""  <> 0 0 0 1 7.32 0 0 1370 0 1370 1370 1370 <> <>
  1371 18 5.251065 17.999233 -58.207218 91 D C 70 -0.80000 -0.80000 "ASP " " OD2" 8 -1 FF2E2E  2 1 7 ""  1 ""  <> 0 0 0 1 7.32 0 0 1371 0 1371 1371 1371 <> <>
  1372 43 9.611346 16.626446 -58.728989 91 D C 21 0.30000 0.30000 "ASP " " H  " 1 0 FFFFFF  2 1 7 ""  1 ""  <> 0 0 0 1 <> 0 0 1372 0 1372 1372 1372 <> <>
  1373 41 8.583983 17.128727 -56.018069 91 D C 21 0.06000 0.06000 "ASP " " HA " 1 0 FFFFFF  2 1 7 ""  1 ""  <> 0 0 0 1 <> 0 0 1373 0 1373 1373 1373 <> <>
  1374 41 8.063489 18.929708 -58.002702 91 D C 21 0.06000 0.06000 "ASP " " HB3" 1 0 FFFFFF  2 1 7 ""  1 ""  <> 0 0 0 1 <> 0 0 1374 0 1374 1374 1374 <> <>
  1375 41 7.078496 18.575909 -56.644639 91 D C 21 0.06000 0.06000 "ASP " " HB2" 1 0 FFFFFF  2 1 7 ""  1 ""  <> 0 0 0 1 <> 0 0 1375 0 1375 1375 1375 <> <>
  1376 25 7.102219 14.989720 -56.320085 92 F C 38 -0.50000 -0.50000 "PHE " " N  " 7 0 2E2EFF  2 1 7 ""  1 ""  <> 0 0 0 1 7.37 0 0 1376 1 1376 1376 1376 <> <>
  1377 3 6.470813 13.693405 -56.301054 92 F C 24 0.14000 0.14000 "PHE " " CA " 6 0 808080  2 1 -1109 ""  1 ""  FF9600  0 0 0 1 7.37 0 0 1377 1 1377 1377 1377 <> <>
  1378 2 5.251266 13.790814 -55.355656 92 F C 24 0.50000 0.50000 "PHE " " C  " 6 0 808080  2 1 7 ""  1 ""  <> 0 0 0 1 7.37 0 0 1378 0 1378 1378 1378 <> <>
  1379 15 5.132359 14.762271 -54.623088 92 F C 70 -0.50000 -0.50000 "PHE " " O  " 8 0 FF2E2E  2 1 7 ""  1 ""  <> 0 0 0 1 7.37 0 0 1379 0 1379 1379 1379 <> <>
  1380 3 7.592694 12.701366 -55.924662 92 F C 24 -0.00500 -0.00500 "PHE " " CB " 6 0 808080  2 1 7 ""  1 ""  <> 0 0 0 1 7.37 0 0 1380 2 1380 1380 1380 <> <>
  1381 2 8.619269 13.185988 -54.920921 92 F C 24 -0.11500 -0.11500 "PHE " " CG " 6 0 808080  2 1 7 ""  1 ""  <> 0 0 0 1 7.37 0 0 1381 0 1381 1381 1381 <> <>
  1382 2 9.747667 13.888926 -55.397170 92 F C 24 -0.11500 -0.11500 "PHE " " CD1" 6 0 808080  2 1 7 ""  1 ""  <> 0 0 0 1 7.37 0 0 1382 1 1382 1382 1382 <> <>
  1383 2 10.700033 14.413422 -54.522732 92 F C 24 -0.11500 -0.11500 "PHE " " CE1" 6 0 808080  2 1 7 ""  1 ""  <> 0 0 0 1 7.37 0 0 1383 1 1383 1383 1383 <> <>
  1384 2 10.499837 14.250015 -53.144207 92 F C 24 -0.11500 -0.11500 "PHE " " CZ " 6 0 808080  2 1 7 ""  1 ""  <> 0 0 0 1 7.37 0 0 1384 1 1384 1384 1384 <> <>
  1385 2 9.342258 13.574004 -52.669977 92 F C 24 -0.11500 -0.11500 "PHE " " CE2" 6 0 808080  2 1 7 ""  1 ""  <> 0 0 0 1 7.37 0 0 1385 1 1385 1385 1385 <> <>
  1386 2 8.443059 12.973383 -53.566586 92 F C 24 -0.11500 -0.11500 "PHE " " CD2" 6 0 808080  2 1 7 ""  1 ""  <> 0 0 0 1 7.37 0 0 1386 1 1386 1386 1386 <> <>
  1387 43 7.133556 15.541138 -55.474561 92 F C 21 0.30000 0.30000 "PHE " " H  " 1 0 FFFFFF  2 1 7 ""  1 ""  <> 0 0 0 1 <> 0 0 1387 0 1387 1387 1387 <> <>
  1388 41 6.018669 13.545945 -57.281621 92 F C 21 0.06000 0.06000 "PHE " " HA " 1 0 FFFFFF  2 1 7 ""  1 ""  <> 0 0 0 1 <> 0 0 1388 0 1388 1388 1388 <> <>
  1389 41 8.168693 12.420919 -56.806604 92 F C 21 0.06000 0.06000 "PHE " " HB3" 1 0 FFFFFF  2 1 7 ""  1 ""  <> 0 0 0 1 <> 0 0 1389 0 1389 1389 1389 <> <>
  1390 41 7.152928 11.761477 -55.590943 92 F C 21 0.06000 0.06000 "PHE " " HB2" 1 0 FFFFFF  2 1 7 ""  1 ""  <> 0 0 0 1 <> 0 0 1390 0 1390 1390 1390 <> <>
  1391 41 9.965013 14.104984 -56.432693 92 F C 21 0.11500 0.11500 "PHE " " HD1" 1 0 FFFFFF  2 1 7 ""  1 ""  <> 0 0 0 1 <> 0 0 1391 0 1391 1391 1391 <> <>
  1392 41 11.546080 15.027105 -54.794818 92 F C 21 0.11500 0.11500 "PHE " " HE1" 1 0 FFFFFF  2 1 7 ""  1 ""  <> 0 0 0 1 <> 0 0 1392 0 1392 1392 1392 <> <>
  1393 41 11.235127 14.751945 -52.533050 92 F C 21 0.11500 0.11500 "PHE " " HZ " 1 0 FFFFFF  2 1 7 ""  1 ""  <> 0 0 0 1 <> 0 0 1393 0 1393 1393 1393 <> <>
  1394 41 9.235660 13.456160 -51.601840 92 F C 21 0.11500 0.11500 "PHE " " HE2" 1 0 FFFFFF  2 1 7 ""  1 ""  <> 0 0 0 1 <> 0 0 1394 0 1394 1394 1394 <> <>
  1395 41 7.666043 12.351392 -53.147276 92 F C 21 0.11500 0.11500 "PHE " " HD2" 1 0 FFFFFF  2 1 7 ""  1 ""  <> 0 0 0 1 <> 0 0 1395 0 1395 1395 1395 <> <>
  1396 25 4.434912 12.775867 -55.371576 93 T C 38 -0.50000 -0.50000 "THR " " N  " 7 0 2E2EFF  2 1 7 ""  1 ""  <> 0 0 0 1 7.3 0 0 1396 1 1396 1396 1396 <> <>
  1397 3 3.078803 12.815303 -54.755308 93 T C 24 0.14000 0.14000 "THR " " CA " 6 0 808080  2 1 -1109 ""  1 ""  FF9600  0 0 0 1 7.3 0 0 1397 1 1397 1397 1397 <> <>
  1398 2 2.587400 11.456710 -54.317679 93 T C 24 0.50000 0.50000 "THR " " C  " 6 0 808080  2 1 7 ""  1 ""  <> 0 0 0 1 7.3 0 0 1398 0 1398 1398 1398 <> <>
  1399 15 2.887410 10.424839 -54.884059 93 T C 70 -0.50000 -0.50000 "THR " " O  " 8 0 FF2E2E  2 1 7 ""  1 ""  <> 0 0 0 1 7.3 0 0 1399 0 1399 1399 1399 <> <>
  1400 3 2.106312 13.716559 -55.475788 93 T C 24 0.20500 0.20500 "THR " " CB " 6 0 808080  2 1 7 ""  1 ""  <> 0 0 0 1 7.3 0 0 1400 1 1400 1400 1400 <> <>
  1401 3 1.900505 13.485027 -56.947473 93 T C 24 -0.18000 -0.18000 "THR " " CG2" 6 0 808080  2 1 7 ""  1 ""  <> 0 0 0 1 7.3 0 0 1401 3 1401 1401 1401 <> <>
  1402 16 0.785823 13.665604 -54.930350 93 T C 70 -0.68300 -0.68300 "THR " " OG1" 8 0 FF2E2E  2 1 7 "%UT"  13 ""  <> 0 0 0 1 7.3 0 0 1402 1 1402 1402 1402 <> <>
  1403 43 4.571175 12.010523 -56.016465 93 T C 21 0.30000 0.30000 "THR " " H  " 1 0 FFFFFF  2 1 7 ""  1 ""  <> 0 0 0 1 <> 0 0 1403 0 1403 1403 1403 <> <>
  1404 41 3.114578 13.380449 -53.824048 93 T C 21 0.06000 0.06000 "THR " " HA " 1 0 FFFFFF  2 1 7 ""  1 ""  <> 0 0 0 1 <> 0 0 1404 0 1404 1404 1404 <> <>
  1405 41 2.355152 14.764452 -55.307901 93 T C 21 0.06000 0.06000 "THR " " HB " 1 0 FFFFFF  2 1 7 ""  1 ""  <> 0 0 0 1 <> 0 0 1405 0 1405 1405 1405 <> <>
  1406 41 1.100676 14.112828 -57.340535 93 T C 21 0.06000 0.06000 "THR " "HG21" 1 0 FFFFFF  2 1 7 ""  1 ""  <> 0 0 0 1 <> 0 0 1406 0 1406 1406 1406 <> <>
  1407 41 2.834531 13.791495 -57.418584 93 T C 21 0.06000 0.06000 "THR " "HG22" 1 0 FFFFFF  2 1 7 ""  1 ""  <> 0 0 0 1 <> 0 0 1407 0 1407 1407 1407 <> <>
  1408 41 1.661334 12.467900 -57.257955 93 T C 21 0.06000 0.06000 "THR " "HG23" 1 0 FFFFFF  2 1 7 ""  1 ""  <> 0 0 0 1 <> 0 0 1408 0 1408 1408 1408 <> <>
  1409 42 0.913176 13.951037 -54.038673 93 T C 21 0.41800 0.41800 "THR " " HG1" 1 0 FFFFFF  2 1 7 ""  1 ""  <> 0 0 0 1 <> 0 0 1409 0 1409 1409 1409 <> <>
  1410 25 1.815719 11.329706 -53.219142 94 L C 38 -0.50000 -0.50000 "LEU " " N  " 7 0 2E2EFF  2 1 7 ""  1 ""  <> 0 0 0 1 7.31 0 0 1410 1 1410 1410 1410 <> <>
  1411 3 0.988340 10.210927 -52.810209 94 L C 24 0.14000 0.14000 "LEU " " CA " 6 0 808080  2 1 -1109 ""  1 ""  FF9600  0 0 0 1 7.31 0 0 1411 1 1411 1411 1411 <> <>
  1412 2 -0.524083 10.682913 -53.133603 94 L C 24 0.50000 0.50000 "LEU " " C  " 6 0 808080  2 1 7 ""  1 ""  <> 0 0 0 1 7.31 0 0 1412 0 1412 1412 1412 <> <>
  1413 15 -0.901342 11.736317 -52.619064 94 L C 70 -0.50000 -0.50000 "LEU " " O  " 8 0 FF2E2E  2 1 7 ""  1 ""  <> 0 0 0 1 7.31 0 0 1413 0 1413 1413 1413 <> <>
  1414 3 1.262931 9.971255 -51.241177 94 L C 24 -0.12000 -0.12000 "LEU " " CB " 6 0 808080  2 1 7 ""  1 ""  <> 0 0 0 1 7.31 0 0 1414 2 1414 1414 1414 <> <>
  1415 3 0.171866 9.213606 -50.376804 94 L C 24 -0.06000 -0.06000 "LEU " " CG " 6 0 808080  2 1 7 ""  1 ""  <> 0 0 0 1 7.31 0 0 1415 1 1415 1415 1415 <> <>
  1416 3 0.084457 7.741543 -50.710396 94 L C 24 -0.18000 -0.18000 "LEU " " CD1" 6 0 808080  2 1 7 ""  1 ""  <> 0 0 0 1 7.31 0 0 1416 3 1416 1416 1416 <> <>
  1417 3 0.436482 9.340087 -48.910113 94 L C 24 -0.18000 -0.18000 "LEU " " CD2" 6 0 808080  2 1 7 ""  1 ""  <> 0 0 0 1 7.31 0 0 1417 3 1417 1417 1417 <> <>
  1418 43 1.609812 12.211434 -52.771385 94 L C 21 0.30000 0.30000 "LEU " " H  " 1 0 FFFFFF  2 1 7 ""  1 ""  <> 0 0 0 1 <> 0 0 1418 0 1418 1418 1418 <> <>
  1419 41 1.390965 9.319672 -53.291899 94 L C 21 0.06000 0.06000 "LEU " " HA " 1 0 FFFFFF  2 1 7 ""  1 ""  <> 0 0 0 1 <> 0 0 1419 0 1419 1419 1419 <> <>
  1420 41 1.432314 10.905235 -50.705375 94 L C 21 0.06000 0.06000 "LEU " " HB3" 1 0 FFFFFF  2 1 7 ""  1 ""  <> 0 0 0 1 <> 0 0 1420 0 1420 1420 1420 <> <>
  1421 41 2.210838 9.440539 -51.149940 94 L C 21 0.06000 0.06000 "LEU " " HB2" 1 0 FFFFFF  2 1 7 ""  1 ""  <> 0 0 0 1 <> 0 0 1421 0 1421 1421 1421 <> <>
  1422 41 -0.789448 9.636926 -50.668397 94 L C 21 0.06000 0.06000 "LEU " " HG " 1 0 FFFFFF  2 1 7 ""  1 ""  <> 0 0 0 1 <> 0 0 1422 0 1422 1422 1422 <> <>
  1423 41 -0.002643 7.768180 -51.796435 94 L C 21 0.06000 0.06000 "LEU " "HD11" 1 0 FFFFFF  2 1 7 ""  1 ""  <> 0 0 0 1 <> 0 0 1423 0 1423 1423 1423 <> <>
  1424 41 0.963203 7.115128 -50.555709 94 L C 21 0.06000 0.06000 "LEU " "HD12" 1 0 FFFFFF  2 1 7 ""  1 ""  <> 0 0 0 1 <> 0 0 1424 0 1424 1424 1424 <> <>
  1425 41 -0.763809 7.237259 -50.247441 94 L C 21 0.06000 0.06000 "LEU " "HD13" 1 0 FFFFFF  2 1 7 ""  1 ""  <> 0 0 0 1 <> 0 0 1425 0 1425 1425 1425 <> <>
  1426 41 0.781632 10.333613 -48.623963 94 L C 21 0.06000 0.06000 "LEU " "HD21" 1 0 FFFFFF  2 1 7 ""  1 ""  <> 0 0 0 1 <> 0 0 1426 0 1426 1426 1426 <> <>
  1427 41 -0.518307 9.194776 -48.404546 94 L C 21 0.06000 0.06000 "LEU " "HD22" 1 0 FFFFFF  2 1 7 ""  1 ""  <> 0 0 0 1 <> 0 0 1427 0 1427 1427 1427 <> <>
  1428 41 1.214212 8.676623 -48.531517 94 L C 21 0.06000 0.06000 "LEU " "HD23" 1 0 FFFFFF  2 1 7 ""  1 ""  <> 0 0 0 1 <> 0 0 1428 0 1428 1428 1428 <> <>
  1429 25 -1.318654 9.787456 -53.718332 95 T C 38 -0.50000 -0.50000 "THR " " N  " 7 0 2E2EFF  2 1 7 ""  1 ""  <> 0 0 0 1 7.31 0 0 1429 1 1429 1429 1429 <> <>
  1430 3 -2.727384 9.832247 -54.072648 95 T C 24 0.14000 0.14000 "THR " " CA " 6 0 808080  2 1 -1109 ""  1 ""  FF9600  0 0 0 1 7.31 0 0 1430 1 1430 1430 1430 <> <>
  1431 2 -3.467961 8.769972 -53.212374 95 T C 24 0.50000 0.50000 "THR " " C  " 6 0 808080  2 1 7 ""  1 ""  <> 0 0 0 1 7.31 0 0 1431 0 1431 1431 1431 <> <>
  1432 15 -2.960781 7.709862 -52.919391 95 T C 70 -0.50000 -0.50000 "THR " " O  " 8 0 FF2E2E  2 1 7 ""  1 ""  <> 0 0 0 1 7.31 0 0 1432 0 1432 1432 1432 <> <>
  1433 3 -2.832770 9.795877 -55.628209 95 T C 24 0.20500 0.20500 "THR " " CB " 6 0 808080  2 1 7 ""  1 ""  <> 0 0 0 1 7.31 0 0 1433 1 1433 1433 1433 <> <>
  1434 3 -2.044473 11.010619 -56.206889 95 T C 24 -0.18000 -0.18000 "THR " " CG2" 6 0 808080  2 1 7 ""  1 ""  <> 0 0 0 1 7.31 0 0 1434 3 1434 1434 1434 <> <>
  1435 16 -2.537118 8.509855 -56.285550 95 T C 70 -0.68300 -0.68300 "THR " " OG1" 8 0 FF2E2E  2 1 7 "%UT"  13 ""  <> 0 0 0 1 7.31 0 0 1435 1 1435 1435 1435 <> <>
  1436 43 -0.778063 8.985811 -54.010993 95 T C 21 0.30000 0.30000 "THR " " H  " 1 0 FFFFFF  2 1 7 ""  1 ""  <> 0 0 0 1 <> 0 0 1436 0 1436 1436 1436 <> <>
  1437 41 -3.161094 10.787282 -53.775426 95 T C 21 0.06000 0.06000 "THR " " HA " 1 0 FFFFFF  2 1 7 ""  1 ""  <> 0 0 0 1 <> 0 0 1437 0 1437 1437 1437 <> <>
  1438 41 -3.865602 9.946283 -55.942610 95 T C 21 0.06000 0.06000 "THR " " HB " 1 0 FFFFFF  2 1 7 ""  1 ""  <> 0 0 0 1 <> 0 0 1438 0 1438 1438 1438 <> <>
  1439 41 -2.470163 11.375772 -57.141399 95 T C 21 0.06000 0.06000 "THR " "HG21" 1 0 FFFFFF  2 1 7 ""  1 ""  <> 0 0 0 1 <> 0 0 1439 0 1439 1439 1439 <> <>
  1440 41 -2.084080 11.844528 -55.506058 95 T C 21 0.06000 0.06000 "THR " "HG22" 1 0 FFFFFF  2 1 7 ""  1 ""  <> 0 0 0 1 <> 0 0 1440 0 1440 1440 1440 <> <>
  1441 41 -1.017815 10.656674 -56.302879 95 T C 21 0.06000 0.06000 "THR " "HG23" 1 0 FFFFFF  2 1 7 ""  1 ""  <> 0 0 0 1 <> 0 0 1441 0 1441 1441 1441 <> <>
  1442 42 -3.028031 7.776469 -55.947617 95 T C 21 0.41800 0.41800 "THR " " HG1" 1 0 FFFFFF  2 1 7 ""  1 ""  <> 0 0 0 1 <> 0 0 1442 0 1442 1442 1442 <> <>
  1443 25 -4.754909 8.949434 -52.923777 96 I C 38 -0.50000 -0.50000 "ILE " " N  " 7 0 2E2EFF  2 1 7 ""  1 ""  <> 0 0 0 1 7.32 0 0 1443 1 1443 1443 1443 <> <>
  1444 3 -5.713225 8.065406 -52.211832 96 I C 24 0.14000 0.14000 "ILE " " CA " 6 0 808080  2 1 -1109 ""  1 ""  FF9600  0 0 0 1 7.32 0 0 1444 1 1444 1444 1444 <> <>
  1445 2 -6.993954 8.190066 -52.988423 96 I C 24 0.50000 0.50000 "ILE " " C  " 6 0 808080  2 1 7 ""  1 ""  <> 0 0 0 1 7.32 0 0 1445 0 1445 1445 1445 <> <>
  1446 15 -7.605217 9.267530 -53.052184 96 I C 70 -0.50000 -0.50000 "ILE " " O  " 8 0 FF2E2E  2 1 7 ""  1 ""  <> 0 0 0 1 7.32 0 0 1446 0 1446 1446 1446 <> <>
  1447 3 -5.829268 8.371632 -50.723666 96 I C 24 -0.06000 -0.06000 "ILE " " CB " 6 0 808080  2 1 7 ""  1 ""  <> 0 0 0 1 7.32 0 0 1447 1 1447 1447 1447 <> <>
  1448 3 -6.731599 7.444010 -49.916070 96 I C 24 -0.18000 -0.18000 "ILE " " CG2" 6 0 808080  2 1 7 ""  1 ""  <> 0 0 0 1 7.32 0 0 1448 3 1448 1448 1448 <> <>
  1449 3 -4.447886 8.540374 -50.130906 96 I C 24 -0.12000 -0.12000 "ILE " " CG1" 6 0 808080  2 1 7 ""  1 ""  <> 0 0 0 1 7.32 0 0 1449 2 1449 1449 1449 <> <>
  1450 3 -4.375451 8.994414 -48.701912 96 I C 24 -0.18000 -0.18000 "ILE " " CD1" 6 0 808080  2 1 7 ""  1 ""  <> 0 0 0 1 7.32 0 0 1450 3 1450 1450 1450 <> <>
  1451 43 -5.134811 9.846001 -53.192532 96 I C 21 0.30000 0.30000 "ILE " " H  " 1 0 FFFFFF  2 1 7 ""  1 ""  <> 0 0 0 1 <> 0 0 1451 0 1451 1451 1451 <> <>
  1452 41 -5.347922 7.077682 -52.493715 96 I C 21 0.06000 0.06000 "ILE " " HA " 1 0 FFFFFF  2 1 7 ""  1 ""  <> 0 0 0 1 <> 0 0 1452 0 1452 1452 1452 <> <>
  1453 41 -6.357054 9.316377 -50.591503 96 I C 21 0.06000 0.06000 "ILE " " HB " 1 0 FFFFFF  2 1 7 ""  1 ""  <> 0 0 0 1 <> 0 0 1453 0 1453 1453 1453 <> <>
  1454 41 -6.306904 6.441170 -49.866346 96 I C 21 0.06000 0.06000 "ILE " "HG21" 1 0 FFFFFF  2 1 7 ""  1 ""  <> 0 0 0 1 <> 0 0 1454 0 1454 1454 1454 <> <>
  1455 41 -6.972172 7.738454 -48.894594 96 I C 21 0.06000 0.06000 "ILE " "HG22" 1 0 FFFFFF  2 1 7 ""  1 ""  <> 0 0 0 1 <> 0 0 1455 0 1455 1455 1455 <> <>
  1456 41 -7.718282 7.346469 -50.368776 96 I C 21 0.06000 0.06000 "ILE " "HG23" 1 0 FFFFFF  2 1 7 ""  1 ""  <> 0 0 0 1 <> 0 0 1456 0 1456 1456 1456 <> <>
  1457 41 -3.957799 9.370604 -50.639496 96 I C 21 0.06000 0.06000 "ILE " "HG13" 1 0 FFFFFF  2 1 7 ""  1 ""  <> 0 0 0 1 <> 0 0 1457 0 1457 1457 1457 <> <>
  1458 41 -3.815928 7.679110 -50.348764 96 I C 21 0.06000 0.06000 "ILE " "HG12" 1 0 FFFFFF  2 1 7 ""  1 ""  <> 0 0 0 1 <> 0 0 1458 0 1458 1458 1458 <> <>
  1459 41 -3.315070 8.839317 -48.502372 96 I C 21 0.06000 0.06000 "ILE " "HD11" 1 0 FFFFFF  2 1 7 ""  1 ""  <> 0 0 0 1 <> 0 0 1459 0 1459 1459 1459 <> <>
  1460 41 -4.633634 10.046734 -48.581766 96 I C 21 0.06000 0.06000 "ILE " "HD12" 1 0 FFFFFF  2 1 7 ""  1 ""  <> 0 0 0 1 <> 0 0 1460 0 1460 1460 1460 <> <>
  1461 41 -4.852686 8.313250 -47.997387 96 I C 21 0.06000 0.06000 "ILE " "HD13" 1 0 FFFFFF  2 1 7 ""  1 ""  <> 0 0 0 1 <> 0 0 1461 0 1461 1461 1461 <> <>
  1462 25 -7.536057 7.114609 -53.601712 97 S C 38 -0.50000 -0.50000 "SER " " N  " 7 0 2E2EFF  0 1 7 ""  1 ""  <> 0 0 0 1 7.74 0 0 1462 1 1462 1462 1462 <> <>
  1463 3 -8.718135 7.105276 -54.524907 97 S C 24 0.14000 0.14000 "SER " " CA " 6 0 808080  0 1 -1109 ""  1 ""  FF9600  0 0 0 1 7.74 0 0 1463 1 1463 1463 1463 <> <>
  1464 2 -10.036388 7.499228 -53.825926 97 S C 24 0.50000 0.50000 "SER " " C  " 6 0 808080  0 1 7 ""  1 ""  <> 0 0 0 1 7.74 0 0 1464 0 1464 1464 1464 <> <>
  1465 15 -10.889875 8.062112 -54.440342 97 S C 70 -0.50000 -0.50000 "SER " " O  " 8 0 FF2E2E  0 1 7 ""  1 ""  <> 0 0 0 1 7.74 0 0 1465 0 1465 1465 1465 <> <>
  1466 3 -8.996193 5.705749 -55.058122 97 S C 24 0.14500 0.14500 "SER " " CB " 6 0 808080  0 1 7 ""  1 ""  <> 0 0 0 1 7.74 0 0 1466 2 1466 1466 1466 <> <>
  1467 16 -9.141154 4.817403 -54.040915 97 S C 70 -0.68300 -0.68300 "SER " " OG " 8 0 FF2E2E  0 1 7 "%UT"  13 ""  <> 0 0 0 1 7.74 0 0 1467 1 1467 1467 1467 <> <>
  1468 43 -7.046336 6.244315 -53.449320 97 S C 21 0.30000 0.30000 "SER " " H  " 1 0 FFFFFF  0 1 7 ""  1 ""  <> 0 0 0 1 <> 0 0 1468 0 1468 1468 1468 <> <>
  1469 41 -8.467438 7.829570 -55.299901 97 S C 21 0.06000 0.06000 "SER " " HA " 1 0 FFFFFF  0 1 7 ""  1 ""  <> 0 0 0 1 <> 0 0 1469 0 1469 1469 1469 <> <>
  1470 41 -8.130786 5.340515 -55.611463 97 S C 21 0.06000 0.06000 "SER " " HB3" 1 0 FFFFFF  0 1 7 ""  1 ""  <> 0 0 0 1 <> 0 0 1470 0 1470 1470 1470 <> <>
  1471 41 -9.876656 5.634907 -55.696599 97 S C 21 0.06000 0.06000 "SER " " HB2" 1 0 FFFFFF  0 1 7 ""  1 ""  <> 0 0 0 1 <> 0 0 1471 0 1471 1471 1471 <> <>
  1472 42 -9.143028 3.978154 -54.475388 97 S C 21 0.41800 0.41800 "SER " " HG " 1 0 FFFFFF  0 1 7 ""  1 ""  <> 0 0 0 1 <> 0 0 1472 0 1472 1472 1472 <> <>
  1473 25 -10.179529 7.176908 -52.494057 98 S C 38 -0.50000 -0.50000 "SER " " N  " 7 0 2E2EFF  0 1 7 ""  1 ""  <> 0 0 0 1 7.75 0 0 1473 1 1473 1473 1473 <> <>
  1474 3 -11.387787 7.348525 -51.693979 98 S C 24 0.14000 0.14000 "SER " " CA " 6 0 808080  0 1 -1109 ""  1 ""  FF9600  0 0 0 1 7.75 0 0 1474 1 1474 1474 1474 <> <>
  1475 2 -11.065978 7.305731 -50.203670 98 S C 24 0.50000 0.50000 "SER " " C  " 6 0 808080  0 1 7 ""  1 ""  <> 0 0 0 1 7.75 0 0 1475 0 1475 1475 1475 <> <>
  1476 15 -10.647533 6.277091 -49.634659 98 S C 70 -0.50000 -0.50000 "SER " " O  " 8 0 FF2E2E  0 1 7 ""  1 ""  <> 0 0 0 1 7.75 0 0 1476 0 1476 1476 1476 <> <>
  1477 3 -12.525983 6.404122 -52.231827 98 S C 24 0.14500 0.14500 "SER " " CB " 6 0 808080  0 1 7 ""  1 ""  <> 0 0 0 1 7.75 0 0 1477 2 1477 1477 1477 <> <>
  1478 16 -11.981086 5.109850 -52.347351 98 S C 70 -0.68300 -0.68300 "SER " " OG " 8 0 FF2E2E  0 1 7 "%UT"  13 ""  <> 0 0 0 1 7.75 0 0 1478 1 1478 1478 1478 <> <>
  1479 43 -9.373059 6.701843 -52.114323 98 S C 21 0.30000 0.30000 "SER " " H  " 1 0 FFFFFF  0 1 7 ""  1 ""  <> 0 0 0 1 <> 0 0 1479 0 1479 1479 1479 <> <>
  1480 41 -11.823662 8.332767 -51.866541 98 S C 21 0.06000 0.06000 "SER " " HA " 1 0 FFFFFF  0 1 7 ""  1 ""  <> 0 0 0 1 <> 0 0 1480 0 1480 1480 1480 <> <>
  1481 41 -12.998068 6.752011 -53.150502 98 S C 21 0.06000 0.06000 "SER " " HB3" 1 0 FFFFFF  0 1 7 ""  1 ""  <> 0 0 0 1 <> 0 0 1481 0 1481 1481 1481 <> <>
  1482 41 -13.399377 6.295960 -51.588554 98 S C 21 0.06000 0.06000 "SER " " HB2" 1 0 FFFFFF  0 1 7 ""  1 ""  <> 0 0 0 1 <> 0 0 1482 0 1482 1482 1482 <> <>
  1483 42 -11.266873 5.215799 -52.957140 98 S C 21 0.41800 0.41800 "SER " " HG " 1 0 FFFFFF  0 1 7 ""  1 ""  <> 0 0 0 1 <> 0 0 1483 0 1483 1483 1483 <> <>
  1484 25 -11.135100 8.499324 -49.557558 99 L C 38 -0.50000 -0.50000 "LEU " " N  " 7 0 2E2EFF  0 1 7 ""  1 ""  <> 0 0 0 1 7.82 0 0 1484 1 1484 1484 1484 <> <>
  1485 3 -10.980281 8.581418 -48.097108 99 L C 24 0.14000 0.14000 "LEU " " CA " 6 0 808080  0 1 -1109 ""  1 ""  FF9600  0 0 0 1 7.82 0 0 1485 1 1485 1485 1485 <> <>
  1486 2 -12.155486 7.928125 -47.370321 99 L C 24 0.50000 0.50000 "LEU " " C  " 6 0 808080  0 1 7 ""  1 ""  <> 0 0 0 1 7.82 0 0 1486 0 1486 1486 1486 <> <>
  1487 15 -13.346414 8.212962 -47.723749 99 L C 70 -0.50000 -0.50000 "LEU " " O  " 8 0 FF2E2E  0 1 7 ""  1 ""  <> 0 0 0 1 7.82 0 0 1487 0 1487 1487 1487 <> <>
  1488 3 -10.811073 9.989590 -47.700504 99 L C 24 -0.12000 -0.12000 "LEU " " CB " 6 0 808080  0 1 7 ""  1 ""  <> 0 0 0 1 7.82 0 0 1488 2 1488 1488 1488 <> <>
  1489 3 -9.523078 10.837408 -47.926556 99 L C 24 -0.06000 -0.06000 "LEU " " CG " 6 0 808080  0 1 7 ""  1 ""  <> 0 0 0 1 7.82 0 0 1489 1 1489 1489 1489 <> <>
  1490 3 -9.842329 12.374176 -47.587128 99 L C 24 -0.18000 -0.18000 "LEU " " CD1" 6 0 808080  0 1 7 ""  1 ""  <> 0 0 0 1 7.82 0 0 1490 3 1490 1490 1490 <> <>
  1491 3 -8.356199 10.272009 -47.138971 99 L C 24 -0.18000 -0.18000 "LEU " " CD2" 6 0 808080  0 1 7 ""  1 ""  <> 0 0 0 1 7.82 0 0 1491 3 1491 1491 1491 <> <>
  1492 43 -11.307953 9.374858 -50.030641 99 L C 21 0.30000 0.30000 "LEU " " H  " 1 0 FFFFFF  0 1 7 ""  1 ""  <> 0 0 0 1 <> 0 0 1492 0 1492 1492 1492 <> <>
  1493 41 -10.074030 8.109161 -47.717632 99 L C 21 0.06000 0.06000 "LEU " " HA " 1 0 FFFFFF  0 1 7 ""  1 ""  <> 0 0 0 1 <> 0 0 1493 0 1493 1493 1493 <> <>
  1494 41 -11.267754 10.210334 -46.735694 99 L C 21 0.06000 0.06000 "LEU " " HB3" 1 0 FFFFFF  0 1 7 ""  1 ""  <> 0 0 0 1 <> 0 0 1494 0 1494 1494 1494 <> <>
  1495 41 -11.519919 10.525304 -48.331930 99 L C 21 0.06000 0.06000 "LEU " " HB2" 1 0 FFFFFF  0 1 7 ""  1 ""  <> 0 0 0 1 <> 0 0 1495 0 1495 1495 1495 <> <>
  1496 41 -9.102585 10.909478 -48.929563 99 L C 21 0.06000 0.06000 "LEU " " HG " 1 0 FFFFFF  0 1 7 ""  1 ""  <> 0 0 0 1 <> 0 0 1496 0 1496 1496 1496 <> <>
  1497 41 -8.914570 12.940510 -47.506061 99 L C 21 0.06000 0.06000 "LEU " "HD11" 1 0 FFFFFF  0 1 7 ""  1 ""  <> 0 0 0 1 <> 0 0 1497 0 1497 1497 1497 <> <>
  1498 41 -10.346558 12.960375 -48.355358 99 L C 21 0.06000 0.06000 "LEU " "HD12" 1 0 FFFFFF  0 1 7 ""  1 ""  <> 0 0 0 1 <> 0 0 1498 0 1498 1498 1498 <> <>
  1499 41 -10.370716 12.480056 -46.639623 99 L C 21 0.06000 0.06000 "LEU " "HD13" 1 0 FFFFFF  0 1 7 ""  1 ""  <> 0 0 0 1 <> 0 0 1499 0 1499 1499 1499 <> <>
  1500 41 -8.226079 9.258139 -47.517773 99 L C 21 0.06000 0.06000 "LEU " "HD21" 1 0 FFFFFF  0 1 7 ""  1 ""  <> 0 0 0 1 <> 0 0 1500 0 1500 1500 1500 <> <>
  1501 41 -7.458478 10.854440 -47.346360 99 L C 21 0.06000 0.06000 "LEU " "HD22" 1 0 FFFFFF  0 1 7 ""  1 ""  <> 0 0 0 1 <> 0 0 1501 0 1501 1501 1501 <> <>
  1502 41 -8.411247 10.300922 -46.050872 99 L C 21 0.06000 0.06000 "LEU " "HD23" 1 0 FFFFFF  0 1 7 ""  1 ""  <> 0 0 0 1 <> 0 0 1502 0 1502 1502 1502 <> <>
  1503 25 -11.936961 6.979730 -46.490857 100 Q C 38 -0.50000 -0.50000 "GLN " " N  " 7 0 2E2EFF  0 1 7 ""  1 ""  <> 0 0 0 1 7.74 0 0 1503 1 1503 1503 1503 <> <>
  1504 3 -12.898383 6.340826 -45.622061 100 Q C 24 0.14000 0.14000 "GLN " " CA " 6 0 808080  0 1 -1109 ""  1 ""  FF9600  0 0 0 1 7.74 0 0 1504 1 1504 1504 1504 <> <>
  1505 2 -12.566843 6.830607 -44.190486 100 Q C 24 0.50000 0.50000 "GLN " " C  " 6 0 808080  0 1 7 ""  1 ""  <> 0 0 0 1 7.74 0 0 1505 0 1505 1505 1505 <> <>
  1506 15 -11.457757 7.333501 -43.922396 100 Q C 70 -0.50000 -0.50000 "GLN " " O  " 8 0 FF2E2E  0 1 7 ""  1 ""  <> 0 0 0 1 7.74 0 0 1506 0 1506 1506 1506 <> <>
  1507 3 -12.613533 4.834601 -45.565652 100 Q C 24 -0.12000 -0.12000 "GLN " " CB " 6 0 808080  0 1 7 ""  1 ""  <> 0 0 0 1 7.74 0 0 1507 2 1507 1507 1507 <> <>
  1508 3 -12.511086 4.028422 -46.879309 100 Q C 24 -0.12000 -0.12000 "GLN " " CG " 6 0 808080  0 1 7 ""  1 ""  <> 0 0 0 1 7.74 0 0 1508 2 1508 1508 1508 <> <>
  1509 2 -13.867816 3.654888 -47.462541 100 Q C 24 0.50000 0.50000 "GLN " " CD " 6 0 808080  0 1 7 "%UT"  13 ""  <> 0 0 0 1 7.74 0 0 1509 0 1509 1509 1509 1.00005318890054 "No Flip" 
  1510 15 -14.968407 3.974704 -47.032673 100 Q C 70 -0.50000 -0.50000 "GLN " " OE1" 8 0 FF2E2E  0 1 7 ""  1 ""  <> 0 0 0 1 7.74 0 0 1510 0 1510 1510 1510 <> <>
  1511 25 -13.829450 3.004645 -48.617766 100 Q C 38 -0.76000 -0.76000 "GLN " " NE2" 7 0 2E2EFF  0 1 7 ""  1 ""  <> 0 0 0 1 7.74 0 0 1511 2 1511 1511 1511 <> <>
  1512 43 -10.995348 6.661089 -46.311506 100 Q C 21 0.30000 0.30000 "GLN " " H  " 1 0 FFFFFF  0 1 7 ""  1 ""  <> 0 0 0 1 <> 0 0 1512 0 1512 1512 1512 <> <>
  1513 41 -13.915760 6.559516 -45.946645 100 Q C 21 0.06000 0.06000 "GLN " " HA " 1 0 FFFFFF  0 1 7 ""  1 ""  <> 0 0 0 1 <> 0 0 1513 0 1513 1513 1513 <> <>
  1514 41 -13.250587 4.352913 -44.823855 100 Q C 21 0.06000 0.06000 "GLN " " HB3" 1 0 FFFFFF  0 1 7 ""  1 ""  <> 0 0 0 1 <> 0 0 1514 0 1514 1514 1514 <> <>
  1515 41 -11.648095 4.680531 -45.083688 100 Q C 21 0.06000 0.06000 "GLN " " HB2" 1 0 FFFFFF  0 1 7 ""  1 ""  <> 0 0 0 1 <> 0 0 1515 0 1515 1515 1515 <> <>
  1516 41 -11.841982 3.167925 -46.858473 100 Q C 21 0.06000 0.06000 "GLN " " HG3" 1 0 FFFFFF  0 1 7 ""  1 ""  <> 0 0 0 1 <> 0 0 1516 0 1516 1516 1516 <> <>
  1517 41 -12.067940 4.609731 -47.687869 100 Q C 21 0.06000 0.06000 "GLN " " HG2" 1 0 FFFFFF  0 1 7 ""  1 ""  <> 0 0 0 1 <> 0 0 1517 0 1517 1517 1517 <> <>
  1518 43 -14.666418 2.921026 -49.176712 100 Q C 21 0.38000 0.38000 "GLN " "HE22" 1 0 FFFFFF  0 1 7 ""  1 ""  <> 0 0 0 1 <> 0 0 1518 0 1518 1518 1518 <> <>
  1519 43 -12.930363 2.834240 -49.045584 100 Q C 21 0.38000 0.38000 "GLN " "HE21" 1 0 FFFFFF  0 1 7 ""  1 ""  <> 0 0 0 1 <> 0 0 1519 0 1519 1519 1519 <> <>
  1520 25 -13.439200 6.783478 -43.124053 101 P C 38 -0.14000 -0.14000 "PRO " " N  " 7 0 2E2EFF  0 1 7 ""  1 ""  <> 0 0 0 1 7.76 0 0 1520 0 1520 1520 1520 <> <>
  1521 3 -13.327141 7.445402 -41.817495 101 P C 24 0.01000 0.01000 "PRO " " CA " 6 0 808080  0 1 -1109 ""  1 ""  FF9600  0 0 0 1 7.76 0 0 1521 1 1521 1521 1521 <> <>
  1522 2 -11.953823 7.306037 -41.058353 101 P C 24 0.50000 0.50000 "PRO " " C  " 6 0 808080  0 1 7 ""  1 ""  <> 0 0 0 1 7.76 0 0 1522 0 1522 1522 1522 <> <>
  1523 15 -11.543236 8.266945 -40.402545 101 P C 70 -0.50000 -0.50000 "PRO " " O  " 8 0 FF2E2E  0 1 7 ""  1 ""  <> 0 0 0 1 7.76 0 0 1523 0 1523 1523 1523 <> <>
  1524 3 -14.826739 6.161953 -43.258250 101 P C 24 -0.05000 -0.05000 "PRO " " CD " 6 0 808080  0 1 7 ""  1 ""  <> 0 0 0 1 7.76 0 0 1524 2 1524 1524 1524 <> <>
  1525 3 -15.575733 6.564719 -41.964533 101 P C 24 -0.12000 -0.12000 "PRO " " CG " 6 0 808080  0 1 7 ""  1 ""  <> 0 0 0 1 7.76 0 0 1525 2 1525 1525 1525 <> <>
  1526 3 -14.550183 7.017670 -41.007667 101 P C 24 -0.12000 -0.12000 "PRO " " CB " 6 0 808080  0 1 7 ""  1 ""  <> 0 0 0 1 7.76 0 0 1526 2 1526 1526 1526 <> <>
  1527 41 -13.479748 8.499441 -42.050060 101 P C 21 0.06000 0.06000 "PRO " " HA " 1 0 FFFFFF  0 1 7 ""  1 ""  <> 0 0 0 1 <> 0 0 1527 0 1527 1527 1527 <> <>
  1528 41 -14.611101 5.096418 -43.339381 101 P C 21 0.06000 0.06000 "PRO " " HD2" 1 0 FFFFFF  0 1 7 ""  1 ""  <> 0 0 0 1 <> 0 0 1528 0 1528 1528 1528 <> <>
  1529 41 -15.370907 6.389775 -44.174650 101 P C 21 0.06000 0.06000 "PRO " " HD3" 1 0 FFFFFF  0 1 7 ""  1 ""  <> 0 0 0 1 <> 0 0 1529 0 1529 1529 1529 <> <>
  1530 41 -16.122527 5.702156 -41.583564 101 P C 21 0.06000 0.06000 "PRO " " HG2" 1 0 FFFFFF  0 1 7 ""  1 ""  <> 0 0 0 1 <> 0 0 1530 0 1530 1530 1530 <> <>
  1531 41 -16.198540 7.433977 -42.176696 101 P C 21 0.06000 0.06000 "PRO " " HG3" 1 0 FFFFFF  0 1 7 ""  1 ""  <> 0 0 0 1 <> 0 0 1531 0 1531 1531 1531 <> <>
  1532 41 -14.984160 7.892819 -40.523676 101 P C 21 0.06000 0.06000 "PRO " " HB3" 1 0 FFFFFF  0 1 7 ""  1 ""  <> 0 0 0 1 <> 0 0 1532 0 1532 1532 1532 <> <>
  1533 41 -14.429179 6.154321 -40.353330 101 P C 21 0.06000 0.06000 "PRO " " HB2" 1 0 FFFFFF  0 1 7 ""  1 ""  <> 0 0 0 1 <> 0 0 1533 0 1533 1533 1533 <> <>
  1534 25 -11.378894 6.116365 -41.061472 102 E C 38 -0.50000 -0.50000 "GLU " " N  " 7 0 2E2EFF  0 1 7 ""  1 ""  <> 0 0 0 1 7.75 0 0 1534 1 1534 1534 1534 <> <>
  1535 3 -10.230455 5.756828 -40.280569 102 E C 24 0.14000 0.14000 "GLU " " CA " 6 0 808080  0 1 -1109 ""  1 ""  FF9600  0 0 0 1 7.75 0 0 1535 1 1535 1535 1535 <> <>
  1536 2 -8.828283 5.896448 -40.927865 102 E C 24 0.50000 0.50000 "GLU " " C  " 6 0 808080  0 1 7 ""  1 ""  <> 0 0 0 1 7.75 0 0 1536 0 1536 1536 1536 <> <>
  1537 15 -7.752552 5.524164 -40.388993 102 E C 70 -0.50000 -0.50000 "GLU " " O  " 8 0 FF2E2E  0 1 7 ""  1 ""  <> 0 0 0 1 7.75 0 0 1537 0 1537 1537 1537 <> <>
  1538 3 -10.314421 4.403783 -39.637761 102 E C 24 -0.12000 -0.12000 "GLU " " CB " 6 0 808080  0 1 7 ""  1 ""  <> 0 0 0 1 7.75 0 0 1538 2 1538 1538 1538 <> <>
  1539 3 -11.525521 3.889721 -38.857283 102 E C 24 -0.22000 -0.22000 "GLU " " CG " 6 0 808080  0 1 7 ""  1 ""  <> 0 0 0 1 7.75 0 0 1539 2 1539 1539 1539 <> <>
  1540 2 -11.551485 4.550348 -37.460644 102 E C 24 0.70000 0.70000 "GLU " " CD " 6 0 808080  0 1 7 "%UT"  13 ""  <> 0 0 0 1 7.75 0 0 1540 0 1540 1540 1540 <> <>
  1541 15 -10.556636 4.484683 -36.668961 102 E C 70 -0.80000 -0.80000 "GLU " " OE1" 8 0 FF2E2E  0 1 7 ""  1 ""  <> 0 0 0 1 7.75 0 0 1541 0 1541 1541 1541 <> <>
  1542 18 -12.633433 5.063330 -37.043660 102 E C 70 -0.80000 -0.80000 "GLU " " OE2" 8 -1 FF2E2E  0 1 7 ""  1 ""  <> 0 0 0 1 7.75 0 0 1542 0 1542 1542 1542 <> <>
  1543 43 -11.810670 5.361066 -41.574334 102 E C 21 0.30000 0.30000 "GLU " " H  " 1 0 FFFFFF  0 1 7 ""  1 ""  <> 0 0 0 1 <> 0 0 1543 0 1543 1543 1543 <> <>
  1544 41 -10.117078 6.461548 -39.456875 102 E C 21 0.06000 0.06000 "GLU " " HA " 1 0 FFFFFF  0 1 7 ""  1 ""  <> 0 0 0 1 <> 0 0 1544 0 1544 1544 1544 <> <>
  1545 41 -9.520117 4.207529 -38.917687 102 E C 21 0.06000 0.06000 "GLU " " HB3" 1 0 FFFFFF  0 1 7 ""  1 ""  <> 0 0 0 1 <> 0 0 1545 0 1545 1545 1545 <> <>
  1546 41 -10.230442 3.681550 -40.449808 102 E C 21 0.06000 0.06000 "GLU " " HB2" 1 0 FFFFFF  0 1 7 ""  1 ""  <> 0 0 0 1 <> 0 0 1546 0 1546 1546 1546 <> <>
  1547 41 -11.181019 2.860907 -38.750747 102 E C 21 0.06000 0.06000 "GLU " " HG3" 1 0 FFFFFF  0 1 7 ""  1 ""  <> 0 0 0 1 <> 0 0 1547 0 1547 1547 1547 <> <>
  1548 41 -12.509929 3.842799 -39.322845 102 E C 21 0.06000 0.06000 "GLU " " HG2" 1 0 FFFFFF  0 1 7 ""  1 ""  <> 0 0 0 1 <> 0 0 1548 0 1548 1548 1548 <> <>
  1549 25 -8.841381 6.450304 -42.095944 103 D C 38 -0.50000 -0.50000 "ASP " " N  " 7 0 2E2EFF  0 1 7 ""  1 ""  <> 0 0 0 1 7.73 0 0 1549 1 1549 1549 1549 <> <>
  1550 3 -7.584932 6.793783 -42.827234 103 D C 24 0.14000 0.14000 "ASP " " CA " 6 0 808080  0 1 -1109 ""  1 ""  FF9600  0 0 0 1 7.73 0 0 1550 1 1550 1550 1550 <> <>
  1551 2 -7.010214 8.185075 -42.374461 103 D C 24 0.50000 0.50000 "ASP " " C  " 6 0 808080  0 1 7 ""  1 ""  <> 0 0 0 1 7.73 0 0 1551 0 1551 1551 1551 <> <>
  1552 15 -5.994834 8.555408 -42.907064 103 D C 70 -0.50000 -0.50000 "ASP " " O  " 8 0 FF2E2E  0 1 7 ""  1 ""  <> 0 0 0 1 7.73 0 0 1552 0 1552 1552 1552 <> <>
  1553 3 -7.931655 7.036088 -44.363615 103 D C 24 -0.22000 -0.22000 "ASP " " CB " 6 0 808080  0 1 7 ""  1 ""  <> 0 0 0 1 7.73 0 0 1553 2 1553 1553 1553 <> <>
  1554 2 -8.461560 5.806366 -45.094776 103 D C 24 0.70000 0.70000 "ASP " " CG " 6 0 808080  0 1 7 "%UT"  13 ""  <> 0 0 0 1 7.73 0 0 1554 0 1554 1554 1554 <> <>
  1555 15 -9.521398 5.889960 -45.757635 103 D C 70 -0.80000 -0.80000 "ASP " " OD1" 8 0 FF2E2E  0 1 7 ""  1 ""  <> 0 0 0 1 7.73 0 0 1555 0 1555 1555 1555 <> <>
  1556 18 -7.811081 4.698422 -44.965925 103 D C 70 -0.80000 -0.80000 "ASP " " OD2" 8 -1 FF2E2E  0 1 7 ""  1 ""  <> 0 0 0 1 7.73 0 0 1556 0 1556 1556 1556 <> <>
  1557 43 -9.722650 6.630234 -42.555398 103 D C 21 0.30000 0.30000 "ASP " " H  " 1 0 FFFFFF  0 1 7 ""  1 ""  <> 0 0 0 1 <> 0 0 1557 0 1557 1557 1557 <> <>
  1558 41 -6.869919 5.970771 -42.825006 103 D C 21 0.06000 0.06000 "ASP " " HA " 1 0 FFFFFF  0 1 7 ""  1 ""  <> 0 0 0 1 <> 0 0 1558 0 1558 1558 1558 <> <>
  1559 41 -7.187221 7.414283 -45.064307 103 D C 21 0.06000 0.06000 "ASP " " HB3" 1 0 FFFFFF  0 1 7 ""  1 ""  <> 0 0 0 1 <> 0 0 1559 0 1559 1559 1559 <> <>
  1560 41 -8.807893 7.674108 -44.480518 103 D C 21 0.06000 0.06000 "ASP " " HB2" 1 0 FFFFFF  0 1 7 ""  1 ""  <> 0 0 0 1 <> 0 0 1560 0 1560 1560 1560 <> <>
  1561 25 -7.592007 8.935543 -41.448631 104 F C 38 -0.50000 -0.50000 "PHE " " N  " 7 0 2E2EFF  0 1 7 ""  1 ""  <> 0 0 0 1 7.71 0 0 1561 1 1561 1561 1561 <> <>
  1562 3 -7.097870 10.194118 -40.901720 104 F C 24 0.14000 0.14000 "PHE " " CA " 6 0 808080  0 1 -1110 ""  1 ""  FFB400  0 0 0 1 7.71 0 0 1562 1 1562 1562 1562 <> <>
  1563 2 -5.854882 9.858895 -40.029877 104 F C 24 0.50000 0.50000 "PHE " " C  " 6 0 808080  0 1 7 ""  1 ""  <> 0 0 0 1 7.71 0 0 1563 0 1563 1563 1563 <> <>
  1564 15 -5.905255 9.148989 -39.045388 104 F C 70 -0.50000 -0.50000 "PHE " " O  " 8 0 FF2E2E  0 1 7 ""  1 ""  <> 0 0 0 1 7.71 0 0 1564 0 1564 1564 1564 <> <>
  1565 3 -8.177790 10.830554 -40.011817 104 F C 24 -0.00500 -0.00500 "PHE " " CB " 6 0 808080  0 1 7 ""  1 ""  <> 0 0 0 1 7.71 0 0 1565 2 1565 1565 1565 <> <>
  1566 2 -8.904033 10.171611 -38.836272 104 F C 24 -0.11500 -0.11500 "PHE " " CG " 6 0 808080  0 1 7 ""  1 ""  <> 0 0 0 1 7.71 0 0 1566 0 1566 1566 1566 <> <>
  1567 2 -9.759184 11.092480 -38.153587 104 F C 24 -0.11500 -0.11500 "PHE " " CD1" 6 0 808080  0 1 7 ""  1 ""  <> 0 0 0 1 7.71 0 0 1567 1 1567 1567 1567 <> <>
  1568 2 -10.519968 10.687351 -37.001349 104 F C 24 -0.11500 -0.11500 "PHE " " CE1" 6 0 808080  0 1 7 ""  1 ""  <> 0 0 0 1 7.71 0 0 1568 1 1568 1568 1568 <> <>
  1569 2 -10.544550 9.273528 -36.646302 104 F C 24 -0.11500 -0.11500 "PHE " " CZ " 6 0 808080  0 1 7 ""  1 ""  <> 0 0 0 1 7.71 0 0 1569 1 1569 1569 1569 <> <>
  1570 2 -9.783374 8.330848 -37.417926 104 F C 24 -0.11500 -0.11500 "PHE " " CE2" 6 0 808080  0 1 7 ""  1 ""  <> 0 0 0 1 7.71 0 0 1570 1 1570 1570 1570 <> <>
  1571 2 -8.863313 8.789022 -38.418597 104 F C 24 -0.11500 -0.11500 "PHE " " CD2" 6 0 808080  0 1 7 ""  1 ""  <> 0 0 0 1 7.71 0 0 1571 1 1571 1571 1571 <> <>
  1572 43 -8.459115 8.553528 -41.098783 104 F C 21 0.30000 0.30000 "PHE " " H  " 1 0 FFFFFF  0 1 7 ""  1 ""  <> 0 0 0 1 <> 0 0 1572 0 1572 1572 1572 <> <>
  1573 41 -6.845162 10.891557 -41.700325 104 F C 21 0.06000 0.06000 "PHE " " HA " 1 0 FFFFFF  0 1 7 ""  1 ""  <> 0 0 0 1 <> 0 0 1573 0 1573 1573 1573 <> <>
  1574 41 -9.010376 11.033047 -40.685444 104 F C 21 0.06000 0.06000 "PHE " " HB3" 1 0 FFFFFF  0 1 7 ""  1 ""  <> 0 0 0 1 <> 0 0 1574 0 1574 1574 1574 <> <>
  1575 41 -7.732510 11.786740 -39.737061 104 F C 21 0.06000 0.06000 "PHE " " HB2" 1 0 FFFFFF  0 1 7 ""  1 ""  <> 0 0 0 1 <> 0 0 1575 0 1575 1575 1575 <> <>
  1576 41 -9.855050 12.107232 -38.510931 104 F C 21 0.11500 0.11500 "PHE " " HD1" 1 0 FFFFFF  0 1 7 ""  1 ""  <> 0 0 0 1 <> 0 0 1576 0 1576 1576 1576 <> <>
  1577 41 -11.186772 11.420382 -36.571342 104 F C 21 0.11500 0.11500 "PHE " " HE1" 1 0 FFFFFF  0 1 7 ""  1 ""  <> 0 0 0 1 <> 0 0 1577 0 1577 1577 1577 <> <>
  1578 41 -11.114551 8.960875 -35.783895 104 F C 21 0.11500 0.11500 "PHE " " HZ " 1 0 FFFFFF  0 1 7 ""  1 ""  <> 0 0 0 1 <> 0 0 1578 0 1578 1578 1578 <> <>
  1579 41 -9.945764 7.297348 -37.149509 104 F C 21 0.11500 0.11500 "PHE " " HE2" 1 0 FFFFFF  0 1 7 ""  1 ""  <> 0 0 0 1 <> 0 0 1579 0 1579 1579 1579 <> <>
  1580 41 -8.266310 8.072058 -38.963000 104 F C 21 0.11500 0.11500 "PHE " " HD2" 1 0 FFFFFF  0 1 7 ""  1 ""  <> 0 0 0 1 <> 0 0 1580 0 1580 1580 1580 <> <>
  1581 25 -4.763010 10.591150 -40.358038 105 A C 38 -0.50000 -0.50000 "ALA " " N  " 7 0 2E2EFF  2 1 7 ""  1 ""  <> 0 0 0 1 7.25 0 0 1581 1 1581 1581 1581 <> <>
  1582 3 -3.406971 10.361826 -39.899935 105 A C 24 0.14000 0.14000 "ALA " " CA " 6 0 808080  2 1 -1110 ""  1 ""  FFB400  0 0 0 1 7.25 0 0 1582 1 1582 1582 1582 <> <>
  1583 2 -2.693542 11.633847 -40.304515 105 A C 24 0.50000 0.50000 "ALA " " C  " 6 0 808080  2 1 7 ""  1 ""  <> 0 0 0 1 7.25 0 0 1583 0 1583 1583 1583 <> <>
  1584 15 -3.153698 12.400518 -41.180024 105 A C 70 -0.50000 -0.50000 "ALA " " O  " 8 0 FF2E2E  2 1 7 ""  1 ""  <> 0 0 0 1 7.25 0 0 1584 0 1584 1584 1584 <> <>
  1585 3 -2.762259 9.178131 -40.591841 105 A C 24 -0.18000 -0.18000 "ALA " " CB " 6 0 808080  2 1 7 ""  1 ""  <> 0 0 0 1 7.25 0 0 1585 3 1585 1585 1585 <> <>
  1586 43 -4.740736 11.320628 -41.056217 105 A C 21 0.30000 0.30000 "ALA " " H  " 1 0 FFFFFF  2 1 7 ""  1 ""  <> 0 0 0 1 <> 0 0 1586 0 1586 1586 1586 <> <>
  1587 41 -3.524066 10.240669 -38.823147 105 A C 21 0.06000 0.06000 "ALA " " HA " 1 0 FFFFFF  2 1 7 ""  1 ""  <> 0 0 0 1 <> 0 0 1587 0 1587 1587 1587 <> <>
  1588 41 -3.480593 8.360565 -40.531397 105 A C 21 0.06000 0.06000 "ALA " " HB1" 1 0 FFFFFF  2 1 7 ""  1 ""  <> 0 0 0 1 <> 0 0 1588 0 1588 1588 1588 <> <>
  1589 41 -2.551122 9.391570 -41.639589 105 A C 21 0.06000 0.06000 "ALA " " HB2" 1 0 FFFFFF  2 1 7 ""  1 ""  <> 0 0 0 1 <> 0 0 1589 0 1589 1589 1589 <> <>
  1590 41 -1.872269 8.839867 -40.061137 105 A C 21 0.06000 0.06000 "ALA " " HB3" 1 0 FFFFFF  2 1 7 ""  1 ""  <> 0 0 0 1 <> 0 0 1590 0 1590 1590 1590 <> <>
  1591 25 -1.489452 11.873806 -39.736027 106 T C 38 -0.50000 -0.50000 "THR " " N  " 7 0 2E2EFF  2 1 7 ""  1 ""  <> 0 0 0 1 7.23 0 0 1591 1 1591 1591 1591 <> <>
  1592 3 -0.405894 12.729599 -40.311107 106 T C 24 0.14000 0.14000 "THR " " CA " 6 0 808080  2 1 -1110 ""  1 ""  FFB400  0 0 0 1 7.23 0 0 1592 1 1592 1592 1592 <> <>
  1593 2 0.344530 11.831638 -41.342063 106 T C 24 0.50000 0.50000 "THR " " C  " 6 0 808080  2 1 7 ""  1 ""  <> 0 0 0 1 7.23 0 0 1593 0 1593 1593 1593 <> <>
  1594 15 1.085398 10.935235 -41.011169 106 T C 70 -0.50000 -0.50000 "THR " " O  " 8 0 FF2E2E  2 1 7 ""  1 ""  <> 0 0 0 1 7.23 0 0 1594 0 1594 1594 1594 <> <>
  1595 3 0.639014 13.163783 -39.216160 106 T C 24 0.20500 0.20500 "THR " " CB " 6 0 808080  2 1 7 ""  1 ""  <> 0 0 0 1 7.23 0 0 1595 1 1595 1595 1595 <> <>
  1596 3 1.778449 14.169495 -39.701933 106 T C 24 -0.18000 -0.18000 "THR " " CG2" 6 0 808080  2 1 7 ""  1 ""  <> 0 0 0 1 7.23 0 0 1596 3 1596 1596 1596 <> <>
  1597 16 -0.019512 13.956703 -38.153162 106 T C 70 -0.68300 -0.68300 "THR " " OG1" 8 0 FF2E2E  2 1 7 "%UT"  13 ""  <> 0 0 0 1 7.23 0 0 1597 1 1597 1597 1597 <> <>
  1598 43 -1.191886 11.211256 -39.034189 106 T C 21 0.30000 0.30000 "THR " " H  " 1 0 FFFFFF  2 1 7 ""  1 ""  <> 0 0 0 1 <> 0 0 1598 0 1598 1598 1598 <> <>
  1599 41 -0.890055 13.501196 -40.909820 106 T C 21 0.06000 0.06000 "THR " " HA " 1 0 FFFFFF  2 1 7 ""  1 ""  <> 0 0 0 1 <> 0 0 1599 0 1599 1599 1599 <> <>
  1600 41 1.117434 12.301834 -38.750858 106 T C 21 0.06000 0.06000 "THR " " HB " 1 0 FFFFFF  2 1 7 ""  1 ""  <> 0 0 0 1 <> 0 0 1600 0 1600 1600 1600 <> <>
  1601 41 2.459829 14.237474 -38.854079 106 T C 21 0.06000 0.06000 "THR " "HG21" 1 0 FFFFFF  2 1 7 ""  1 ""  <> 0 0 0 1 <> 0 0 1601 0 1601 1601 1601 <> <>
  1602 41 2.298433 13.783421 -40.578763 106 T C 21 0.06000 0.06000 "THR " "HG22" 1 0 FFFFFF  2 1 7 ""  1 ""  <> 0 0 0 1 <> 0 0 1602 0 1602 1602 1602 <> <>
  1603 41 1.496567 15.207930 -39.876957 106 T C 21 0.06000 0.06000 "THR " "HG23" 1 0 FFFFFF  2 1 7 ""  1 ""  <> 0 0 0 1 <> 0 0 1603 0 1603 1603 1603 <> <>
  1604 42 -0.720407 13.474515 -37.741683 106 T C 21 0.41800 0.41800 "THR " " HG1" 1 0 FFFFFF  2 1 7 ""  1 ""  <> 0 0 0 1 <> 0 0 1604 0 1604 1604 1604 <> <>
  1605 25 0.148454 12.056849 -42.665131 107 Y C 38 -0.50000 -0.50000 "TYR " " N  " 7 0 2E2EFF  2 1 7 ""  1 ""  <> 0 0 0 1 7.24 0 0 1605 1 1605 1605 1605 <> <>
  1606 3 0.902200 11.409113 -43.731023 107 Y C 24 0.14000 0.14000 "TYR " " CA " 6 0 808080  2 1 -1110 ""  1 ""  FFB400  0 0 0 1 7.24 0 0 1606 1 1606 1606 1606 <> <>
  1607 2 2.198710 12.150508 -44.081266 107 Y C 24 0.50000 0.50000 "TYR " " C  " 6 0 808080  2 1 7 ""  1 ""  <> 0 0 0 1 7.24 0 0 1607 0 1607 1607 1607 <> <>
  1608 15 2.199749 13.394577 -44.266319 107 Y C 70 -0.50000 -0.50000 "TYR " " O  " 8 0 FF2E2E  2 1 7 ""  1 ""  <> 0 0 0 1 7.24 0 0 1608 0 1608 1608 1608 <> <>
  1609 3 -0.008589 11.467140 -45.038029 107 Y C 24 -0.00500 -0.00500 "TYR " " CB " 6 0 808080  2 1 7 ""  1 ""  <> 0 0 0 1 7.24 0 0 1609 2 1609 1609 1609 <> <>
  1610 2 -1.142039 10.460061 -44.931285 107 Y C 24 -0.11500 -0.11500 "TYR " " CG " 6 0 808080  2 1 7 ""  1 ""  <> 0 0 0 1 7.24 0 0 1610 0 1610 1610 1610 <> <>
  1611 2 -0.994388 9.146638 -45.349669 107 Y C 24 -0.11500 -0.11500 "TYR " " CD1" 6 0 808080  2 1 7 ""  1 ""  <> 0 0 0 1 7.24 0 0 1611 1 1611 1611 1611 <> <>
  1612 2 -2.070914 8.238117 -45.278705 107 Y C 24 -0.11500 -0.11500 "TYR " " CE1" 6 0 808080  2 1 7 ""  1 ""  <> 0 0 0 1 7.24 0 0 1612 1 1612 1612 1612 <> <>
  1613 2 -3.286014 8.620337 -44.743490 107 Y C 24 0.15000 0.15000 "TYR " " CZ " 6 0 808080  2 1 7 ""  1 ""  <> 0 0 0 1 7.24 0 0 1613 0 1613 1613 1613 <> <>
  1614 16 -4.371227 7.772546 -44.729843 107 Y C 70 -0.58500 -0.58500 "TYR " " OH " 8 0 FF2E2E  2 1 7 "%UT"  13 ""  <> 0 0 0 1 7.24 0 0 1614 1 1614 1614 1614 <> <>
  1615 2 -3.442676 9.925775 -44.314441 107 Y C 24 -0.11500 -0.11500 "TYR " " CE2" 6 0 808080  2 1 7 ""  1 ""  <> 0 0 0 1 7.24 0 0 1615 1 1615 1615 1615 <> <>
  1616 2 -2.361327 10.836378 -44.373306 107 Y C 24 -0.11500 -0.11500 "TYR " " CD2" 6 0 808080  2 1 7 ""  1 ""  <> 0 0 0 1 7.24 0 0 1616 1 1616 1616 1616 <> <>
  1617 43 -0.297774 12.931930 -42.900796 107 Y C 21 0.30000 0.30000 "TYR " " H  " 1 0 FFFFFF  2 1 7 ""  1 ""  <> 0 0 0 1 <> 0 0 1617 0 1617 1617 1617 <> <>
  1618 41 1.014002 10.341417 -43.541569 107 Y C 21 0.06000 0.06000 "TYR " " HA " 1 0 FFFFFF  2 1 7 ""  1 ""  <> 0 0 0 1 <> 0 0 1618 0 1618 1618 1618 <> <>
  1619 41 0.457076 11.267308 -46.003093 107 Y C 21 0.06000 0.06000 "TYR " " HB3" 1 0 FFFFFF  2 1 7 ""  1 ""  <> 0 0 0 1 <> 0 0 1619 0 1619 1619 1619 <> <>
  1620 41 -0.346310 12.503344 -45.064853 107 Y C 21 0.06000 0.06000 "TYR " " HB2" 1 0 FFFFFF  2 1 7 ""  1 ""  <> 0 0 0 1 <> 0 0 1620 0 1620 1620 1620 <> <>
  1621 41 -0.097066 8.746566 -45.798682 107 Y C 21 0.11500 0.11500 "TYR " " HD1" 1 0 FFFFFF  2 1 7 ""  1 ""  <> 0 0 0 1 <> 0 0 1621 0 1621 1621 1621 <> <>
  1622 41 -1.959289 7.192868 -45.527028 107 Y C 21 0.11500 0.11500 "TYR " " HE1" 1 0 FFFFFF  2 1 7 ""  1 ""  <> 0 0 0 1 <> 0 0 1622 0 1622 1622 1622 <> <>
  1623 42 -5.132547 8.120777 -44.291115 107 Y C 21 0.43500 0.43500 "TYR " " HH " 1 0 FFFFFF  2 1 7 ""  1 ""  <> 0 0 0 1 <> 0 0 1623 0 1623 1623 1623 <> <>
  1624 41 -4.345661 10.274139 -43.834762 107 Y C 21 0.11500 0.11500 "TYR " " HE2" 1 0 FFFFFF  2 1 7 ""  1 ""  <> 0 0 0 1 <> 0 0 1624 0 1624 1624 1624 <> <>
  1625 41 -2.542015 11.833058 -43.998267 107 Y C 21 0.11500 0.11500 "TYR " " HD2" 1 0 FFFFFF  2 1 7 ""  1 ""  <> 0 0 0 1 <> 0 0 1625 0 1625 1625 1625 <> <>
  1626 25 3.332333 11.380602 -44.048251 108 Y C 38 -0.50000 -0.50000 "TYR " " N  " 7 0 2E2EFF  2 1 7 ""  1 ""  <> 0 0 0 1 7.24 0 0 1626 1 1626 1626 1626 <> <>
  1627 3 4.720910 11.827374 -44.214678 108 Y C 24 0.14000 0.14000 "TYR " " CA " 6 0 808080  2 1 -1110 ""  1 ""  FFB400  0 0 0 1 7.24 0 0 1627 1 1627 1627 1627 <> <>
  1628 2 5.348314 11.179332 -45.426085 108 Y C 24 0.50000 0.50000 "TYR " " C  " 6 0 808080  2 1 7 ""  1 ""  <> 0 0 0 1 7.24 0 0 1628 0 1628 1628 1628 <> <>
  1629 15 5.206402 9.960892 -45.591095 108 Y C 70 -0.50000 -0.50000 "TYR " " O  " 8 0 FF2E2E  2 1 7 ""  1 ""  <> 0 0 0 1 7.24 0 0 1629 0 1629 1629 1629 <> <>
  1630 3 5.610039 11.367693 -43.035763 108 Y C 24 -0.00500 -0.00500 "TYR " " CB " 6 0 808080  2 1 7 ""  1 ""  <> 0 0 0 1 7.24 0 0 1630 2 1630 1630 1630 <> <>
  1631 2 5.129624 11.795215 -41.616558 108 Y C 24 -0.11500 -0.11500 "TYR " " CG " 6 0 808080  2 1 7 ""  1 ""  <> 0 0 0 1 7.24 0 0 1631 0 1631 1631 1631 <> <>
  1632 2 4.250532 10.980163 -40.871773 108 Y C 24 -0.11500 -0.11500 "TYR " " CD1" 6 0 808080  2 1 7 ""  1 ""  <> 0 0 0 1 7.24 0 0 1632 1 1632 1632 1632 <> <>
  1633 2 3.870300 11.422255 -39.587201 108 Y C 24 -0.11500 -0.11500 "TYR " " CE1" 6 0 808080  2 1 7 ""  1 ""  <> 0 0 0 1 7.24 0 0 1633 1 1633 1633 1633 <> <>
  1634 2 4.580207 12.465218 -38.880347 108 Y C 24 0.15000 0.15000 "TYR " " CZ " 6 0 808080  2 1 7 ""  1 ""  <> 0 0 0 1 7.24 0 0 1634 0 1634 1634 1634 <> <>
  1635 16 4.258888 12.696514 -37.529509 108 Y C 70 -0.58500 -0.58500 "TYR " " OH " 8 0 FF2E2E  2 1 7 "%UT"  13 ""  <> 0 0 0 1 7.24 0 0 1635 1 1635 1635 1635 <> <>
  1636 2 5.469627 13.273147 -39.621289 108 Y C 24 -0.11500 -0.11500 "TYR " " CE2" 6 0 808080  2 1 7 ""  1 ""  <> 0 0 0 1 7.24 0 0 1636 1 1636 1636 1636 <> <>
  1637 2 5.760779 12.916984 -40.982326 108 Y C 24 -0.11500 -0.11500 "TYR " " CD2" 6 0 808080  2 1 7 ""  1 ""  <> 0 0 0 1 7.24 0 0 1637 1 1637 1637 1637 <> <>
  1638 43 3.197559 10.380783 -44.097629 108 Y C 21 0.30000 0.30000 "TYR " " H  " 1 0 FFFFFF  2 1 7 ""  1 ""  <> 0 0 0 1 <> 0 0 1638 0 1638 1638 1638 <> <>
  1639 41 4.772948 12.913822 -44.287085 108 Y C 21 0.06000 0.06000 "TYR " " HA " 1 0 FFFFFF  2 1 7 ""  1 ""  <> 0 0 0 1 <> 0 0 1639 0 1639 1639 1639 <> <>
  1640 41 6.620016 11.746856 -43.191871 108 Y C 21 0.06000 0.06000 "TYR " " HB3" 1 0 FFFFFF  2 1 7 ""  1 ""  <> 0 0 0 1 <> 0 0 1640 0 1640 1640 1640 <> <>
  1641 41 5.669136 10.279715 -43.001518 108 Y C 21 0.06000 0.06000 "TYR " " HB2" 1 0 FFFFFF  2 1 7 ""  1 ""  <> 0 0 0 1 <> 0 0 1641 0 1641 1641 1641 <> <>
  1642 41 3.790293 10.121752 -41.338213 108 Y C 21 0.11500 0.11500 "TYR " " HD1" 1 0 FFFFFF  2 1 7 ""  1 ""  <> 0 0 0 1 <> 0 0 1642 0 1642 1642 1642 <> <>
  1643 41 3.050421 10.812977 -39.236447 108 Y C 21 0.11500 0.11500 "TYR " " HE1" 1 0 FFFFFF  2 1 7 ""  1 ""  <> 0 0 0 1 <> 0 0 1643 0 1643 1643 1643 <> <>
  1644 42 3.719496 12.052465 -37.096724 108 Y C 21 0.43500 0.43500 "TYR " " HH " 1 0 FFFFFF  2 1 7 ""  1 ""  <> 0 0 0 1 <> 0 0 1644 0 1644 1644 1644 <> <>
  1645 41 5.925363 14.123422 -39.135920 108 Y C 21 0.11500 0.11500 "TYR " " HE2" 1 0 FFFFFF  2 1 7 ""  1 ""  <> 0 0 0 1 <> 0 0 1645 0 1645 1645 1645 <> <>
  1646 41 6.517416 13.449624 -41.539336 108 Y C 21 0.11500 0.11500 "TYR " " HD2" 1 0 FFFFFF  2 1 7 ""  1 ""  <> 0 0 0 1 <> 0 0 1646 0 1646 1646 1646 <> <>
  1647 25 5.995616 12.035579 -46.291032 109 C C 38 -0.50000 -0.50000 "CYS " " N  " 7 0 2E2EFF  2 1 7 ""  1 ""  <> 0 0 0 1 7.26 0 0 1647 1 1647 1647 1647 <> <>
  1648 3 7.058986 11.643148 -47.171254 109 C C 24 0.14000 0.14000 "CYS " " CA " 6 0 808080  2 1 -1110 ""  1 ""  FFB400  0 0 0 1 7.26 0 0 1648 1 1648 1648 1648 <> <>
  1649 2 8.362587 11.275191 -46.386590 109 C C 24 0.50000 0.50000 "CYS " " C  " 6 0 808080  2 1 7 ""  1 ""  <> 0 0 0 1 7.26 0 0 1649 0 1649 1649 1649 <> <>
  1650 15 8.485654 11.821306 -45.243294 109 C C 70 -0.50000 -0.50000 "CYS " " O  " 8 0 FF2E2E  2 1 7 ""  1 ""  <> 0 0 0 1 7.26 0 0 1650 0 1650 1650 1650 <> <>
  1651 3 7.355714 12.791293 -48.159233 109 C C 24 0.06000 0.06000 "CYS " " CB " 6 0 808080  2 1 7 ""  1 ""  <> 0 0 0 1 7.26 0 0 1651 2 1651 1651 1651 <> <>
  1652 49 8.402859 12.119958 -49.509948 109 C C 143 -0.33500 -0.33500 "CYS " " SG " 16 0 FFFF6B  2 1 7 "%UT"  13 ""  <> 0 0 0 1 7.26 0 0 1652 1 1652 1652 1652 <> <>
  1653 43 6.085458 12.955791 -45.884439 109 C C 21 0.30000 0.30000 "CYS " " H  " 1 0 FFFFFF  2 1 7 ""  1 ""  <> 0 0 0 1 <> 0 0 1653 0 1653 1653 1653 <> <>
  1654 41 6.659425 10.811747 -47.751823 109 C C 21 0.06000 0.06000 "CYS " " HA " 1 0 FFFFFF  2 1 7 ""  1 ""  <> 0 0 0 1 <> 0 0 1654 0 1654 1654 1654 <> <>
  1655 41 8.004205 13.510676 -47.659420 109 C C 21 0.06000 0.06000 "CYS " " HB3" 1 0 FFFFFF  2 1 7 ""  1 ""  <> 0 0 0 1 <> 0 0 1655 0 1655 1655 1655 <> <>
  1656 41 6.521246 13.390052 -48.524652 109 C C 21 0.06000 0.06000 "CYS " " HB2" 1 0 FFFFFF  2 1 7 ""  1 ""  <> 0 0 0 1 <> 0 0 1656 0 1656 1656 1656 <> <>
  1657 41 7.648177 11.022464 -49.613794 109 C C 21 0.15500 0.15500 "CYS " " HG " 1 0 FFFFFF  2 1 7 ""  1 ""  <> 0 0 0 1 <> 0 0 1657 0 1657 1657 1657 <> <>
  1658 25 9.232802 10.497924 -46.937779 110 Q C 38 -0.50000 -0.50000 "GLN " " N  " 7 0 2E2EFF  2 1 7 ""  1 ""  <> 0 0 0 1 7.32 0 0 1658 1 1658 1658 1658 <> <>
  1659 3 10.407443 10.054302 -46.208183 110 Q C 24 0.14000 0.14000 "GLN " " CA " 6 0 808080  2 1 -1110 ""  1 ""  FFB400  0 0 0 1 7.32 0 0 1659 1 1659 1659 1659 <> <>
  1660 2 11.564306 9.889521 -47.203907 110 Q C 24 0.50000 0.50000 "GLN " " C  " 6 0 808080  2 1 7 ""  1 ""  <> 0 0 0 1 7.32 0 0 1660 0 1660 1660 1660 <> <>
  1661 15 11.328718 9.314136 -48.247242 110 Q C 70 -0.50000 -0.50000 "GLN " " O  " 8 0 FF2E2E  2 1 7 ""  1 ""  <> 0 0 0 1 7.32 0 0 1661 0 1661 1661 1661 <> <>
  1662 3 9.943816 8.889030 -45.320084 110 Q C 24 -0.12000 -0.12000 "GLN " " CB " 6 0 808080  2 1 7 ""  1 ""  <> 0 0 0 1 7.32 0 0 1662 2 1662 1662 1662 <> <>
  1663 3 11.052015 8.211338 -44.420290 110 Q C 24 -0.12000 -0.12000 "GLN " " CG " 6 0 808080  2 1 7 ""  1 ""  <> 0 0 0 1 7.32 0 0 1663 2 1663 1663 1663 <> <>
  1664 2 11.895428 7.075883 -45.011166 110 Q C 24 0.50000 0.50000 "GLN " " CD " 6 0 808080  2 1 7 "%UT"  13 ""  <> 0 0 0 1 7.32 0 0 1664 0 1664 1664 1664 <> "No Flip" 
  1665 15 12.480964 6.335949 -44.196332 110 Q C 70 -0.50000 -0.50000 "GLN " " OE1" 8 0 FF2E2E  2 1 7 ""  1 ""  <> 0 0 0 1 7.32 0 0 1665 0 1665 1665 1665 <> <>
  1666 25 11.765930 6.806398 -46.297847 110 Q C 38 -0.76000 -0.76000 "GLN " " NE2" 7 0 2E2EFF  2 1 7 ""  1 ""  <> 0 0 0 1 7.32 0 0 1666 2 1666 1666 1666 <> <>
  1667 43 9.042348 9.992785 -47.791257 110 Q C 21 0.30000 0.30000 "GLN " " H  " 1 0 FFFFFF  2 1 7 ""  1 ""  <> 0 0 0 1 <> 0 0 1667 0 1667 1667 1667 <> <>
  1668 41 10.752656 10.830093 -45.524894 110 Q C 21 0.06000 0.06000 "GLN " " HA " 1 0 FFFFFF  2 1 7 ""  1 ""  <> 0 0 0 1 <> 0 0 1668 0 1668 1668 1668 <> <>
  1669 41 9.409936 8.165872 -45.936409 110 Q C 21 0.06000 0.06000 "GLN " " HB3" 1 0 FFFFFF  2 1 7 ""  1 ""  <> 0 0 0 1 <> 0 0 1669 0 1669 1669 1669 <> <>
  1670 41 9.187548 9.216102 -44.606296 110 Q C 21 0.06000 0.06000 "GLN " " HB2" 1 0 FFFFFF  2 1 7 ""  1 ""  <> 0 0 0 1 <> 0 0 1670 0 1670 1670 1670 <> <>
  1671 41 10.380381 7.779657 -43.678200 110 Q C 21 0.06000 0.06000 "GLN " " HG3" 1 0 FFFFFF  2 1 7 ""  1 ""  <> 0 0 0 1 <> 0 0 1671 0 1671 1671 1671 <> <>
  1672 41 11.723961 8.938829 -43.965176 110 Q C 21 0.06000 0.06000 "GLN " " HG2" 1 0 FFFFFF  2 1 7 ""  1 ""  <> 0 0 0 1 <> 0 0 1672 0 1672 1672 1672 <> <>
  1673 43 12.132964 5.971374 -46.731948 110 Q C 21 0.38000 0.38000 "GLN " "HE22" 1 0 FFFFFF  2 1 7 ""  1 ""  <> 0 0 0 1 <> 0 0 1673 0 1673 1673 1673 <> <>
  1674 43 11.327547 7.442995 -46.947994 110 Q C 21 0.38000 0.38000 "GLN " "HE21" 1 0 FFFFFF  2 1 7 ""  1 ""  <> 0 0 0 1 <> 0 0 1674 0 1674 1674 1674 <> <>
  1675 25 12.723831 10.409143 -46.866039 111 Q C 38 -0.50000 -0.50000 "GLN " " N  " 7 0 2E2EFF  2 1 7 ""  1 ""  <> 0 0 0 1 7.32 0 0 1675 1 1675 1675 1675 <> <>
  1676 3 14.009795 10.335098 -47.615645 111 Q C 24 0.14000 0.14000 "GLN " " CA " 6 0 808080  2 1 -1110 ""  1 ""  FFB400  0 0 0 1 7.32 0 0 1676 1 1676 1676 1676 <> <>
  1677 2 14.946471 9.559953 -46.695491 111 Q C 24 0.50000 0.50000 "GLN " " C  " 6 0 808080  2 1 7 ""  1 ""  <> 0 0 0 1 7.32 0 0 1677 0 1677 1677 1677 <> <>
  1678 15 15.151731 9.933687 -45.584310 111 Q C 70 -0.50000 -0.50000 "GLN " " O  " 8 0 FF2E2E  2 1 7 ""  1 ""  <> 0 0 0 1 7.32 0 0 1678 0 1678 1678 1678 <> <>
  1679 3 14.550733 11.747019 -47.801499 111 Q C 24 -0.12000 -0.12000 "GLN " " CB " 6 0 808080  2 1 7 ""  1 ""  <> 0 0 0 1 7.32 0 0 1679 2 1679 1679 1679 <> <>
  1680 3 13.858057 12.593876 -48.915912 111 Q C 24 -0.12000 -0.12000 "GLN " " CG " 6 0 808080  2 1 7 ""  1 ""  <> 0 0 0 1 7.32 0 0 1680 2 1680 1680 1680 <> <>
  1681 2 14.382286 12.269940 -50.276038 111 Q C 24 0.50000 0.50000 "GLN " " CD " 6 0 808080  2 1 7 "%UT"  13 ""  <> 0 0 0 1 7.32 0 0 1681 0 1681 1681 1681 <> "No Flip" 
  1682 15 14.903721 11.180356 -50.463093 111 Q C 70 -0.50000 -0.50000 "GLN " " OE1" 8 0 FF2E2E  2 1 7 ""  1 ""  <> 0 0 0 1 7.32 0 0 1682 0 1682 1682 1682 <> <>
  1683 25 14.069287 13.167350 -51.199663 111 Q C 38 -0.76000 -0.76000 "GLN " " NE2" 7 0 2E2EFF  2 1 7 ""  1 ""  <> 0 0 0 1 7.32 0 0 1683 2 1683 1683 1683 <> <>
  1684 43 12.854862 10.762605 -45.929169 111 Q C 21 0.30000 0.30000 "GLN " " H  " 1 0 FFFFFF  2 1 7 ""  1 ""  <> 0 0 0 1 <> 0 0 1684 0 1684 1684 1684 <> <>
  1685 41 13.938514 9.898414 -48.611669 111 Q C 21 0.06000 0.06000 "GLN " " HA " 1 0 FFFFFF  2 1 7 ""  1 ""  <> 0 0 0 1 <> 0 0 1685 0 1685 1685 1685 <> <>
  1686 41 15.621014 11.929216 -47.704091 111 Q C 21 0.06000 0.06000 "GLN " " HB3" 1 0 FFFFFF  2 1 7 ""  1 ""  <> 0 0 0 1 <> 0 0 1686 0 1686 1686 1686 <> <>
  1687 41 14.243014 12.244696 -46.881844 111 Q C 21 0.06000 0.06000 "GLN " " HB2" 1 0 FFFFFF  2 1 7 ""  1 ""  <> 0 0 0 1 <> 0 0 1687 0 1687 1687 1687 <> <>
  1688 41 13.926065 13.653350 -48.668587 111 Q C 21 0.06000 0.06000 "GLN " " HG3" 1 0 FFFFFF  2 1 7 ""  1 ""  <> 0 0 0 1 <> 0 0 1688 0 1688 1688 1688 <> <>
  1689 41 12.802548 12.322183 -48.932081 111 Q C 21 0.06000 0.06000 "GLN " " HG2" 1 0 FFFFFF  2 1 7 ""  1 ""  <> 0 0 0 1 <> 0 0 1689 0 1689 1689 1689 <> <>
  1690 43 14.212067 12.924365 -52.169470 111 Q C 21 0.38000 0.38000 "GLN " "HE22" 1 0 FFFFFF  2 1 7 ""  1 ""  <> 0 0 0 1 <> 0 0 1690 0 1690 1690 1690 <> <>
  1691 43 13.483658 13.937709 -50.909624 111 Q C 21 0.38000 0.38000 "GLN " "HE21" 1 0 FFFFFF  2 1 7 ""  1 ""  <> 0 0 0 1 <> 0 0 1691 0 1691 1691 1691 <> <>
  1692 25 15.641946 8.510407 -47.232665 112 H C 38 -0.50000 -0.50000 "HIS " " N  " 7 0 2E2EFF  0 1 7 ""  1 ""  <> 0 0 0 1 7.57 0 0 1692 1 1692 1692 1692 <> <>
  1693 3 16.505021 7.559353 -46.587996 112 H C 24 0.14000 0.14000 "HIS " " CA " 6 0 808080  0 1 -1110 ""  1 ""  FFB400  0 0 0 1 7.57 0 0 1693 1 1693 1693 1693 <> <>
  1694 2 17.770677 7.308827 -47.494077 112 H C 24 0.50000 0.50000 "HIS " " C  " 6 0 808080  0 1 7 ""  1 ""  <> 0 0 0 1 7.57 0 0 1694 0 1694 1694 1694 <> <>
  1695 15 18.237639 6.193402 -47.475985 112 H C 70 -0.50000 -0.50000 "HIS " " O  " 8 0 FF2E2E  0 1 7 ""  1 ""  <> 0 0 0 1 7.57 0 0 1695 0 1695 1695 1695 <> <>
  1696 3 15.635884 6.324418 -46.249955 112 H C 24 -0.00500 -0.00500 "HIS " " CB " 6 0 808080  0 1 7 ""  1 ""  <> 0 0 0 1 7.57 0 0 1696 2 1696 1696 1696 <> <>
  1697 2 16.168071 5.096866 -45.511156 112 H C 24 0.01500 0.01500 "HIS " " CG " 6 0 808080  0 1 7 "%UT"  13 "HIS"  <> 0 0 0 1 7.57 0 0 1697 0 1697 1697 1697 <> "HIS" 
  1698 25 17.392762 4.618078 -45.707183 112 H C 38 -0.57000 -0.57000 "HIS " " ND1" 7 0 2E2EFF  0 1 7 ""  1 ""  <> 0 0 0 1 7.57 0 0 1698 1 1698 1698 1698 <> <>
  1699 2 17.536506 3.552267 -45.032168 112 H C 24 0.29500 0.29500 "HIS " " CE1" 6 0 808080  0 1 7 ""  1 ""  <> 0 0 0 1 7.57 0 0 1699 1 1699 1699 1699 <> <>
  1700 25 16.462129 3.185472 -44.355436 112 H C 38 -0.49000 -0.49000 "HIS " " NE2" 7 0 2E2EFF  0 1 7 ""  1 ""  <> 0 0 0 1 7.57 0 0 1700 0 1700 1700 1700 <> <>
  1701 2 15.553294 4.244966 -44.593988 112 H C 24 -0.01500 -0.01500 "HIS " " CD2" 6 0 808080  0 1 7 ""  1 ""  <> 0 0 0 1 7.57 0 0 1701 1 1701 1701 1701 <> <>
  1702 43 15.398007 8.300709 -48.189895 112 H C 21 0.30000 0.30000 "HIS " " H  " 1 0 FFFFFF  0 1 7 ""  1 ""  <> 0 0 0 1 <> 0 0 1702 0 1702 1702 1702 <> <>
  1703 41 16.868114 7.851496 -45.602848 112 H C 21 0.06000 0.06000 "HIS " " HA " 1 0 FFFFFF  0 1 7 ""  1 ""  <> 0 0 0 1 <> 0 0 1703 0 1703 1703 1703 <> <>
  1704 41 14.891326 5.996782 -46.975246 112 H C 21 0.06000 0.06000 "HIS " " HB3" 1 0 FFFFFF  0 1 7 ""  1 ""  <> 0 0 0 1 <> 0 0 1704 0 1704 1704 1704 <> <>
  1705 41 14.909693 6.663577 -45.511026 112 H C 21 0.06000 0.06000 "HIS " " HB2" 1 0 FFFFFF  0 1 7 ""  1 ""  <> 0 0 0 1 <> 0 0 1705 0 1705 1705 1705 <> <>
  1706 43 18.046019 5.044601 -46.348650 112 H C 21 0.42000 0.42000 "HIS " " HD1" 1 0 FFFFFF  0 1 7 ""  1 ""  <> 0 0 0 1 <> 0 0 1706 0 1706 1706 1706 <> <>
  1707 41 18.462872 2.997700 -44.998591 112 H C 21 0.11500 0.11500 "HIS " " HE1" 1 0 FFFFFF  0 1 7 ""  1 ""  <> 0 0 0 1 <> 0 0 1707 0 1707 1707 1707 <> <>
  1708 41 14.502212 4.327179 -44.359070 112 H C 21 0.11500 0.11500 "HIS " " HD2" 1 0 FFFFFF  0 1 7 ""  1 ""  <> 0 0 0 1 <> 0 0 1708 0 1708 1708 1708 <> <>
  1709 25 18.265492 8.321720 -48.243229 113 Y C 38 -0.50000 -0.50000 "TYR " " N  " 7 0 2E2EFF  0 1 7 ""  1 ""  <> 0 0 0 1 7.73 0 0 1709 1 1709 1709 1709 <> <>
  1710 3 19.511839 8.452916 -49.000891 113 Y C 24 0.14000 0.14000 "TYR " " CA " 6 0 808080  0 1 -1110 ""  1 ""  FFB400  0 0 0 1 7.73 0 0 1710 1 1710 1710 1710 <> <>
  1711 2 20.910397 8.258304 -48.286287 113 Y C 24 0.50000 0.50000 "TYR " " C  " 6 0 808080  0 1 7 ""  1 ""  <> 0 0 0 1 7.73 0 0 1711 0 1711 1711 1711 <> <>
  1712 15 21.863838 7.849825 -48.937243 113 Y C 70 -0.50000 -0.50000 "TYR " " O  " 8 0 FF2E2E  0 1 7 ""  1 ""  <> 0 0 0 1 7.73 0 0 1712 0 1712 1712 1712 <> <>
  1713 3 19.488729 9.780639 -49.712014 113 Y C 24 -0.00500 -0.00500 "TYR " " CB " 6 0 808080  0 1 7 ""  1 ""  <> 0 0 0 1 7.73 0 0 1713 2 1713 1713 1713 <> <>
  1714 2 19.441075 10.973568 -48.703159 113 Y C 24 -0.11500 -0.11500 "TYR " " CG " 6 0 808080  0 1 7 ""  1 ""  <> 0 0 0 1 7.73 0 0 1714 0 1714 1714 1714 <> <>
  1715 2 20.611146 11.519095 -48.127190 113 Y C 24 -0.11500 -0.11500 "TYR " " CD1" 6 0 808080  0 1 7 ""  1 ""  <> 0 0 0 1 7.73 0 0 1715 1 1715 1715 1715 <> <>
  1716 2 20.592615 12.576120 -47.251049 113 Y C 24 -0.11500 -0.11500 "TYR " " CE1" 6 0 808080  0 1 7 ""  1 ""  <> 0 0 0 1 7.73 0 0 1716 1 1716 1716 1716 <> <>
  1717 2 19.370297 13.156118 -46.947601 113 Y C 24 0.15000 0.15000 "TYR " " CZ " 6 0 808080  0 1 7 ""  1 ""  <> 0 0 0 1 7.73 0 0 1717 0 1717 1717 1717 <> <>
  1718 16 19.396057 14.246269 -46.155335 113 Y C 70 -0.58500 -0.58500 "TYR " " OH " 8 0 FF2E2E  0 1 7 "%UT"  13 ""  <> 0 0 0 1 7.73 0 0 1718 1 1718 1718 1718 <> <>
  1719 2 18.205129 12.750309 -47.539001 113 Y C 24 -0.11500 -0.11500 "TYR " " CE2" 6 0 808080  0 1 7 ""  1 ""  <> 0 0 0 1 7.73 0 0 1719 1 1719 1719 1719 <> <>
  1720 2 18.184459 11.621902 -48.407154 113 Y C 24 -0.11500 -0.11500 "TYR " " CD2" 6 0 808080  0 1 7 ""  1 ""  <> 0 0 0 1 7.73 0 0 1720 1 1720 1720 1720 <> <>
  1721 43 17.654848 9.126371 -48.256555 113 Y C 21 0.30000 0.30000 "TYR " " H  " 1 0 FFFFFF  0 1 7 ""  1 ""  <> 0 0 0 1 <> 0 0 1721 0 1721 1721 1721 <> <>
  1722 41 19.627366 7.536966 -49.580502 113 Y C 21 0.06000 0.06000 "TYR " " HA " 1 0 FFFFFF  0 1 7 ""  1 ""  <> 0 0 0 1 <> 0 0 1722 0 1722 1722 1722 <> <>
  1723 41 18.812973 9.735313 -50.565862 113 Y C 21 0.06000 0.06000 "TYR " " HB3" 1 0 FFFFFF  0 1 7 ""  1 ""  <> 0 0 0 1 <> 0 0 1723 0 1723 1723 1723 <> <>
  1724 41 20.395112 9.862307 -50.312127 113 Y C 21 0.06000 0.06000 "TYR " " HB2" 1 0 FFFFFF  0 1 7 ""  1 ""  <> 0 0 0 1 <> 0 0 1724 0 1724 1724 1724 <> <>
  1725 41 21.603847 11.140711 -48.322660 113 Y C 21 0.11500 0.11500 "TYR " " HD1" 1 0 FFFFFF  0 1 7 ""  1 ""  <> 0 0 0 1 <> 0 0 1725 0 1725 1725 1725 <> <>
  1726 41 21.522760 13.015670 -46.922598 113 Y C 21 0.11500 0.11500 "TYR " " HE1" 1 0 FFFFFF  0 1 7 ""  1 ""  <> 0 0 0 1 <> 0 0 1726 0 1726 1726 1726 <> <>
  1727 42 18.528695 14.553776 -45.939740 113 Y C 21 0.43500 0.43500 "TYR " " HH " 1 0 FFFFFF  0 1 7 ""  1 ""  <> 0 0 0 1 <> 0 0 1727 0 1727 1727 1727 <> <>
  1728 41 17.352280 13.360055 -47.278644 113 Y C 21 0.11500 0.11500 "TYR " " HE2" 1 0 FFFFFF  0 1 7 ""  1 ""  <> 0 0 0 1 <> 0 0 1728 0 1728 1728 1728 <> <>
  1729 41 17.349722 11.437081 -49.066839 113 Y C 21 0.11500 0.11500 "TYR " " HD2" 1 0 FFFFFF  0 1 7 ""  1 ""  <> 0 0 0 1 <> 0 0 1729 0 1729 1729 1729 <> <>
  1730 25 20.871131 8.396383 -46.952489 114 T C 38 -0.50000 -0.50000 "THR " " N  " 7 0 2E2EFF  0 1 7 ""  1 ""  <> 0 0 0 1 7.7 0 0 1730 1 1730 1730 1730 <> <>
  1731 3 21.949510 8.038200 -46.048754 114 T C 24 0.14000 0.14000 "THR " " CA " 6 0 808080  0 1 -1110 ""  1 ""  FFB400  0 0 0 1 7.7 0 0 1731 1 1731 1731 1731 <> <>
  1732 2 21.275278 7.179457 -44.875668 114 T C 24 0.50000 0.50000 "THR " " C  " 6 0 808080  0 1 7 ""  1 ""  <> 0 0 0 1 7.7 0 0 1732 0 1732 1732 1732 <> <>
  1733 15 20.054741 7.244010 -44.808912 114 T C 70 -0.50000 -0.50000 "THR " " O  " 8 0 FF2E2E  0 1 7 ""  1 ""  <> 0 0 0 1 7.7 0 0 1733 0 1733 1733 1733 <> <>
  1734 3 22.812561 9.289389 -45.704239 114 T C 24 0.20500 0.20500 "THR " " CB " 6 0 808080  0 1 7 ""  1 ""  <> 0 0 0 1 7.7 0 0 1734 1 1734 1734 1734 <> <>
  1735 3 22.131289 10.429425 -44.955731 114 T C 24 -0.18000 -0.18000 "THR " " CG2" 6 0 808080  0 1 7 ""  1 ""  <> 0 0 0 1 7.7 0 0 1735 3 1735 1735 1735 <> <>
  1736 16 23.903497 9.003433 -44.847202 114 T C 70 -0.68300 -0.68300 "THR " " OG1" 8 0 FF2E2E  0 1 7 "%UT"  13 ""  <> 0 0 0 1 7.7 0 0 1736 1 1736 1736 1736 <> <>
  1737 43 19.972411 8.670216 -46.581301 114 T C 21 0.30000 0.30000 "THR " " H  " 1 0 FFFFFF  0 1 7 ""  1 ""  <> 0 0 0 1 <> 0 0 1737 0 1737 1737 1737 <> <>
  1738 41 22.493872 7.245945 -46.563075 114 T C 21 0.06000 0.06000 "THR " " HA " 1 0 FFFFFF  0 1 7 ""  1 ""  <> 0 0 0 1 <> 0 0 1738 0 1738 1738 1738 <> <>
  1739 41 23.212448 9.608435 -46.666691 114 T C 21 0.06000 0.06000 "THR " " HB " 1 0 FFFFFF  0 1 7 ""  1 ""  <> 0 0 0 1 <> 0 0 1739 0 1739 1739 1739 <> <>
  1740 41 21.351943 10.774842 -45.634950 114 T C 21 0.06000 0.06000 "THR " "HG21" 1 0 FFFFFF  0 1 7 ""  1 ""  <> 0 0 0 1 <> 0 0 1740 0 1740 1740 1740 <> <>
  1741 41 21.787269 10.065972 -43.987462 114 T C 21 0.06000 0.06000 "THR " "HG22" 1 0 FFFFFF  0 1 7 ""  1 ""  <> 0 0 0 1 <> 0 0 1741 0 1741 1741 1741 <> <>
  1742 41 22.723119 11.318485 -44.738196 114 T C 21 0.06000 0.06000 "THR " "HG23" 1 0 FFFFFF  0 1 7 ""  1 ""  <> 0 0 0 1 <> 0 0 1742 0 1742 1742 1742 <> <>
  1743 42 24.572129 8.691817 -45.438056 114 T C 21 0.41800 0.41800 "THR " " HG1" 1 0 FFFFFF  0 1 7 ""  1 ""  <> 0 0 0 1 <> 0 0 1743 0 1743 1743 1743 <> <>
  1744 25 22.064942 6.294233 -44.166289 115 T C 38 -0.50000 -0.50000 "THR " " N  " 7 0 2E2EFF  0 1 7 ""  1 ""  <> 0 0 0 1 7.7 0 0 1744 1 1744 1744 1744 <> <>
  1745 3 21.650971 5.428359 -43.041541 115 T C 24 0.14000 0.14000 "THR " " CA " 6 0 808080  0 1 -1110 ""  1 ""  FFB400  0 0 0 1 7.7 0 0 1745 1 1745 1745 1745 <> <>
  1746 2 20.633145 5.997200 -42.088174 115 T C 24 0.50000 0.50000 "THR " " C  " 6 0 808080  0 1 7 ""  1 ""  <> 0 0 0 1 7.7 0 0 1746 0 1746 1746 1746 <> <>
  1747 15 19.531774 5.383709 -41.970169 115 T C 70 -0.50000 -0.50000 "THR " " O  " 8 0 FF2E2E  0 1 7 ""  1 ""  <> 0 0 0 1 7.7 0 0 1747 0 1747 1747 1747 <> <>
  1748 3 22.743946 4.558624 -42.497905 115 T C 24 0.20500 0.20500 "THR " " CB " 6 0 808080  0 1 7 ""  1 ""  <> 0 0 0 1 7.7 0 0 1748 1 1748 1748 1748 <> <>
  1749 3 23.203975 3.645398 -43.567290 115 T C 24 -0.18000 -0.18000 "THR " " CG2" 6 0 808080  0 1 7 ""  1 ""  <> 0 0 0 1 7.7 0 0 1749 3 1749 1749 1749 <> <>
  1750 16 23.872823 5.261833 -42.046453 115 T C 70 -0.68300 -0.68300 "THR " " OG1" 8 0 FF2E2E  0 1 7 "%UT"  13 ""  <> 0 0 0 1 7.7 0 0 1750 1 1750 1750 1750 <> <>
  1751 43 23.060043 6.373584 -44.320455 115 T C 21 0.30000 0.30000 "THR " " H  " 1 0 FFFFFF  0 1 7 ""  1 ""  <> 0 0 0 1 <> 0 0 1751 0 1751 1751 1751 <> <>
  1752 41 21.042670 4.707821 -43.588034 115 T C 21 0.06000 0.06000 "THR " " HA " 1 0 FFFFFF  0 1 7 ""  1 ""  <> 0 0 0 1 <> 0 0 1752 0 1752 1752 1752 <> <>
  1753 41 22.299043 3.984610 -41.685109 115 T C 21 0.06000 0.06000 "THR " " HB " 1 0 FFFFFF  0 1 7 ""  1 ""  <> 0 0 0 1 <> 0 0 1753 0 1753 1753 1753 <> <>
  1754 41 23.586768 4.225483 -44.406946 115 T C 21 0.06000 0.06000 "THR " "HG21" 1 0 FFFFFF  0 1 7 ""  1 ""  <> 0 0 0 1 <> 0 0 1754 0 1754 1754 1754 <> <>
  1755 41 23.989112 3.001954 -43.169903 115 T C 21 0.06000 0.06000 "THR " "HG22" 1 0 FFFFFF  0 1 7 ""  1 ""  <> 0 0 0 1 <> 0 0 1755 0 1755 1755 1755 <> <>
  1756 41 22.387151 3.083172 -44.019588 115 T C 21 0.06000 0.06000 "THR " "HG23" 1 0 FFFFFF  0 1 7 ""  1 ""  <> 0 0 0 1 <> 0 0 1756 0 1756 1756 1756 <> <>
  1757 42 24.374371 5.616988 -42.764326 115 T C 21 0.41800 0.41800 "THR " " HG1" 1 0 FFFFFF  0 1 7 ""  1 ""  <> 0 0 0 1 <> 0 0 1757 0 1757 1757 1757 <> <>
  1758 25 20.774064 7.160855 -41.482659 116 P C 38 -0.14000 -0.14000 "PRO " " N  " 7 0 2E2EFF  0 1 7 ""  1 ""  <> 0 0 0 1 7.69 0 0 1758 0 1758 1758 1758 <> <>
  1759 3 19.708959 7.744762 -40.654651 116 P C 24 0.01000 0.01000 "PRO " " CA " 6 0 808080  0 1 -1110 ""  1 ""  FFB400  0 0 0 1 7.69 0 0 1759 1 1759 1759 1759 <> <>
  1760 2 18.619878 8.385777 -41.538902 116 P C 24 0.50000 0.50000 "PRO " " C  " 6 0 808080  0 1 7 ""  1 ""  <> 0 0 0 1 7.69 0 0 1760 0 1760 1760 1760 <> <>
  1761 15 18.958812 9.333890 -42.311726 116 P C 70 -0.50000 -0.50000 "PRO " " O  " 8 0 FF2E2E  0 1 7 ""  1 ""  <> 0 0 0 1 7.69 0 0 1761 0 1761 1761 1761 <> <>
  1762 3 21.999737 7.909177 -41.370927 116 P C 24 -0.05000 -0.05000 "PRO " " CD " 6 0 808080  0 1 7 ""  1 ""  <> 0 0 0 1 7.69 0 0 1762 2 1762 1762 1762 <> <>
  1763 3 21.714355 9.116598 -40.436823 116 P C 24 -0.12000 -0.12000 "PRO " " CG " 6 0 808080  0 1 7 ""  1 ""  <> 0 0 0 1 7.69 0 0 1763 2 1763 1763 1763 <> <>
  1764 3 20.432100 8.749372 -39.690912 116 P C 24 -0.12000 -0.12000 "PRO " " CB " 6 0 808080  0 1 7 ""  1 ""  <> 0 0 0 1 7.69 0 0 1764 2 1764 1764 1764 <> <>
  1765 41 19.320095 6.942916 -40.027003 116 P C 21 0.06000 0.06000 "PRO " " HA " 1 0 FFFFFF  0 1 7 ""  1 ""  <> 0 0 0 1 <> 0 0 1765 0 1765 1765 1765 <> <>
  1766 41 22.371587 8.278453 -42.326632 116 P C 21 0.06000 0.06000 "PRO " " HD2" 1 0 FFFFFF  0 1 7 ""  1 ""  <> 0 0 0 1 <> 0 0 1766 0 1766 1766 1766 <> <>
  1767 41 22.687072 7.277811 -40.807734 116 P C 21 0.06000 0.06000 "PRO " " HD3" 1 0 FFFFFF  0 1 7 ""  1 ""  <> 0 0 0 1 <> 0 0 1767 0 1767 1767 1767 <> <>
  1768 41 21.633274 10.076320 -40.947314 116 P C 21 0.06000 0.06000 "PRO " " HG2" 1 0 FFFFFF  0 1 7 ""  1 ""  <> 0 0 0 1 <> 0 0 1768 0 1768 1768 1768 <> <>
  1769 41 22.620579 9.088610 -39.831911 116 P C 21 0.06000 0.06000 "PRO " " HG3" 1 0 FFFFFF  0 1 7 ""  1 ""  <> 0 0 0 1 <> 0 0 1769 0 1769 1769 1769 <> <>
  1770 41 20.709634 8.086288 -38.871563 116 P C 21 0.06000 0.06000 "PRO " " HB3" 1 0 FFFFFF  0 1 7 ""  1 ""  <> 0 0 0 1 <> 0 0 1770 0 1770 1770 1770 <> <>
  1771 41 19.881089 9.627517 -39.353549 116 P C 21 0.06000 0.06000 "PRO " " HB2" 1 0 FFFFFF  0 1 7 ""  1 ""  <> 0 0 0 1 <> 0 0 1771 0 1771 1771 1771 <> <>
  1772 25 17.342860 7.950282 -41.524489 117 P C 38 -0.14000 -0.14000 "PRO " " N  " 7 0 2E2EFF  0 1 7 ""  1 ""  <> 0 0 0 1 7.68 0 0 1772 0 1772 1772 1772 <> <>
  1773 3 16.347194 8.474260 -42.524329 117 P C 24 0.01000 0.01000 "PRO " " CA " 6 0 808080  0 1 -1110 ""  1 ""  FFB400  0 0 0 1 7.68 0 0 1773 1 1773 1773 1773 <> <>
  1774 2 15.785843 9.847047 -42.042622 117 P C 24 0.50000 0.50000 "PRO " " C  " 6 0 808080  0 1 7 ""  1 ""  <> 0 0 0 1 7.68 0 0 1774 0 1774 1774 1774 <> <>
  1775 15 15.671842 10.049922 -40.819987 117 P C 70 -0.50000 -0.50000 "PRO " " O  " 8 0 FF2E2E  0 1 7 ""  1 ""  <> 0 0 0 1 7.68 0 0 1775 0 1775 1775 1775 <> <>
  1776 3 16.645094 6.905225 -40.748894 117 P C 24 -0.05000 -0.05000 "PRO " " CD " 6 0 808080  0 1 7 ""  1 ""  <> 0 0 0 1 7.68 0 0 1776 2 1776 1776 1776 <> <>
  1777 3 15.207787 6.867753 -41.258626 117 P C 24 -0.12000 -0.12000 "PRO " " CG " 6 0 808080  0 1 7 ""  1 ""  <> 0 0 0 1 7.68 0 0 1777 2 1777 1777 1777 <> <>
  1778 3 15.263467 7.420405 -42.648499 117 P C 24 -0.12000 -0.12000 "PRO " " CB " 6 0 808080  0 1 7 ""  1 ""  <> 0 0 0 1 7.68 0 0 1778 2 1778 1778 1778 <> <>
  1779 41 16.827664 8.633701 -43.489625 117 P C 21 0.06000 0.06000 "PRO " " HA " 1 0 FFFFFF  0 1 7 ""  1 ""  <> 0 0 0 1 <> 0 0 1779 0 1779 1779 1779 <> <>
  1780 41 16.576418 7.122676 -39.683125 117 P C 21 0.06000 0.06000 "PRO " " HD2" 1 0 FFFFFF  0 1 7 ""  1 ""  <> 0 0 0 1 <> 0 0 1780 0 1780 1780 1780 <> <>
  1781 41 17.071304 5.903265 -40.803328 117 P C 21 0.06000 0.06000 "PRO " " HD3" 1 0 FFFFFF  0 1 7 ""  1 ""  <> 0 0 0 1 <> 0 0 1781 0 1781 1781 1781 <> <>
  1782 41 14.505559 7.406430 -40.622060 117 P C 21 0.06000 0.06000 "PRO " " HG2" 1 0 FFFFFF  0 1 7 ""  1 ""  <> 0 0 0 1 <> 0 0 1782 0 1782 1782 1782 <> <>
  1783 41 14.731741 5.888860 -41.315625 117 P C 21 0.06000 0.06000 "PRO " " HG3" 1 0 FFFFFF  0 1 7 ""  1 ""  <> 0 0 0 1 <> 0 0 1783 0 1783 1783 1783 <> <>
  1784 41 15.690922 6.601880 -43.227931 117 P C 21 0.06000 0.06000 "PRO " " HB3" 1 0 FFFFFF  0 1 7 ""  1 ""  <> 0 0 0 1 <> 0 0 1784 0 1784 1784 1784 <> <>
  1785 41 14.324452 7.796903 -43.054406 117 P C 21 0.06000 0.06000 "PRO " " HB2" 1 0 FFFFFF  0 1 7 ""  1 ""  <> 0 0 0 1 <> 0 0 1785 0 1785 1785 1785 <> <>
  1786 25 15.349738 10.636498 -42.997390 118 T C 38 -0.50000 -0.50000 "THR " " N  " 7 0 2E2EFF  0 1 7 ""  1 ""  <> 0 0 0 1 7.34 0 0 1786 1 1786 1786 1786 <> <>
  1787 3 14.735121 11.919093 -42.734380 118 T C 24 0.14000 0.14000 "THR " " CA " 6 0 808080  0 1 -1110 ""  1 ""  FFB400  0 0 0 1 7.34 0 0 1787 1 1787 1787 1787 <> <>
  1788 2 13.295102 11.854569 -43.189946 118 T C 24 0.50000 0.50000 "THR " " C  " 6 0 808080  0 1 7 ""  1 ""  <> 0 0 0 1 7.34 0 0 1788 0 1788 1788 1788 <> <>
  1789 15 13.115012 11.536759 -44.331193 118 T C 70 -0.50000 -0.50000 "THR " " O  " 8 0 FF2E2E  0 1 7 ""  1 ""  <> 0 0 0 1 7.34 0 0 1789 0 1789 1789 1789 <> <>
  1790 3 15.622939 12.969624 -43.421166 118 T C 24 0.20500 0.20500 "THR " " CB " 6 0 808080  0 1 7 ""  1 ""  <> 0 0 0 1 7.34 0 0 1790 1 1790 1790 1790 <> <>
  1791 3 17.087567 12.980227 -42.896057 118 T C 24 -0.18000 -0.18000 "THR " " CG2" 6 0 808080  0 1 7 ""  1 ""  <> 0 0 0 1 7.34 0 0 1791 3 1791 1791 1791 <> <>
  1792 16 15.780847 12.900598 -44.820894 118 T C 70 -0.68300 -0.68300 "THR " " OG1" 8 0 FF2E2E  0 1 7 "%UT"  13 ""  <> 0 0 0 1 7.34 0 0 1792 1 1792 1792 1792 <> <>
  1793 43 15.356115 10.239002 -43.925759 118 T C 21 0.30000 0.30000 "THR " " H  " 1 0 FFFFFF  0 1 7 ""  1 ""  <> 0 0 0 1 <> 0 0 1793 0 1793 1793 1793 <> <>
  1794 41 14.729750 12.113218 -41.661954 118 T C 21 0.06000 0.06000 "THR " " HA " 1 0 FFFFFF  0 1 7 ""  1 ""  <> 0 0 0 1 <> 0 0 1794 0 1794 1794 1794 <> <>
  1795 41 15.166358 13.951756 -43.296626 118 T C 21 0.06000 0.06000 "THR " " HB " 1 0 FFFFFF  0 1 7 ""  1 ""  <> 0 0 0 1 <> 0 0 1795 0 1795 1795 1795 <> <>
  1796 41 17.483378 13.974570 -43.102897 118 T C 21 0.06000 0.06000 "THR " "HG21" 1 0 FFFFFF  0 1 7 ""  1 ""  <> 0 0 0 1 <> 0 0 1796 0 1796 1796 1796 <> <>
  1797 41 17.147237 12.872615 -41.813170 118 T C 21 0.06000 0.06000 "THR " "HG22" 1 0 FFFFFF  0 1 7 ""  1 ""  <> 0 0 0 1 <> 0 0 1797 0 1797 1797 1797 <> <>
  1798 41 17.602223 12.152324 -43.384147 118 T C 21 0.06000 0.06000 "THR " "HG23" 1 0 FFFFFF  0 1 7 ""  1 ""  <> 0 0 0 1 <> 0 0 1798 0 1798 1798 1798 <> <>
  1799 42 15.769011 11.965572 -44.957906 118 T C 21 0.41800 0.41800 "THR " " HG1" 1 0 FFFFFF  0 1 7 ""  1 ""  <> 0 0 0 1 <> 0 0 1799 0 1799 1799 1799 <> <>
  1800 25 12.422591 12.313861 -42.280285 119 F C 38 -0.50000 -0.50000 "PHE " " N  " 7 0 2E2EFF  0 1 7 ""  1 ""  <> 0 0 0 1 7.43 0 0 1800 1 1800 1800 1800 <> <>
  1801 3 10.977752 12.391949 -42.470091 119 F C 24 0.14000 0.14000 "PHE " " CA " 6 0 808080  0 1 -1110 ""  1 ""  FFB400  0 0 0 1 7.43 0 0 1801 1 1801 1801 1801 <> <>
  1802 2 10.548404 13.824189 -42.967699 119 F C 24 0.50000 0.50000 "PHE " " C  " 6 0 808080  0 1 7 ""  1 ""  <> 0 0 0 1 7.43 0 0 1802 0 1802 1802 1802 <> <>
  1803 15 11.211300 14.783604 -42.497789 119 F C 70 -0.50000 -0.50000 "PHE " " O  " 8 0 FF2E2E  0 1 7 ""  1 ""  <> 0 0 0 1 7.43 0 0 1803 0 1803 1803 1803 <> <>
  1804 3 10.251572 11.952876 -41.145938 119 F C 24 -0.00500 -0.00500 "PHE " " CB " 6 0 808080  0 1 7 ""  1 ""  <> 0 0 0 1 7.43 0 0 1804 2 1804 1804 1804 <> <>
  1805 2 10.269994 10.430830 -41.037465 119 F C 24 -0.11500 -0.11500 "PHE " " CG " 6 0 808080  0 1 7 ""  1 ""  <> 0 0 0 1 7.43 0 0 1805 0 1805 1805 1805 <> <>
  1806 2 9.129473 9.622928 -41.418936 119 F C 24 -0.11500 -0.11500 "PHE " " CD1" 6 0 808080  0 1 7 ""  1 ""  <> 0 0 0 1 7.43 0 0 1806 1 1806 1806 1806 <> <>
  1807 2 9.111894 8.218172 -41.242755 119 F C 24 -0.11500 -0.11500 "PHE " " CE1" 6 0 808080  0 1 7 ""  1 ""  <> 0 0 0 1 7.43 0 0 1807 1 1807 1807 1807 <> <>
  1808 2 10.300148 7.541012 -40.774513 119 F C 24 -0.11500 -0.11500 "PHE " " CZ " 6 0 808080  0 1 7 ""  1 ""  <> 0 0 0 1 7.43 0 0 1808 1 1808 1808 1808 <> <>
  1809 2 11.470104 8.333198 -40.496146 119 F C 24 -0.11500 -0.11500 "PHE " " CE2" 6 0 808080  0 1 7 ""  1 ""  <> 0 0 0 1 7.43 0 0 1809 1 1809 1809 1809 <> <>
  1810 2 11.487765 9.770606 -40.625543 119 F C 24 -0.11500 -0.11500 "PHE " " CD2" 6 0 808080  0 1 7 ""  1 ""  <> 0 0 0 1 7.43 0 0 1810 1 1810 1810 1810 <> <>
  1811 43 12.742459 12.663575 -41.388563 119 F C 21 0.30000 0.30000 "PHE " " H  " 1 0 FFFFFF  0 1 7 ""  1 ""  <> 0 0 0 1 <> 0 0 1811 0 1811 1811 1811 <> <>
  1812 41 10.618964 11.785374 -43.301440 119 F C 21 0.06000 0.06000 "PHE " " HA " 1 0 FFFFFF  0 1 7 ""  1 ""  <> 0 0 0 1 <> 0 0 1812 0 1812 1812 1812 <> <>
  1813 41 9.206411 12.262772 -41.137789 119 F C 21 0.06000 0.06000 "PHE " " HB3" 1 0 FFFFFF  0 1 7 ""  1 ""  <> 0 0 0 1 <> 0 0 1813 0 1813 1813 1813 <> <>
  1814 41 10.672892 12.436861 -40.265040 119 F C 21 0.06000 0.06000 "PHE " " HB2" 1 0 FFFFFF  0 1 7 ""  1 ""  <> 0 0 0 1 <> 0 0 1814 0 1814 1814 1814 <> <>
  1815 41 8.204631 10.101543 -41.705771 119 F C 21 0.11500 0.11500 "PHE " " HD1" 1 0 FFFFFF  0 1 7 ""  1 ""  <> 0 0 0 1 <> 0 0 1815 0 1815 1815 1815 <> <>
  1816 41 8.234221 7.623685 -41.449058 119 F C 21 0.11500 0.11500 "PHE " " HE1" 1 0 FFFFFF  0 1 7 ""  1 ""  <> 0 0 0 1 <> 0 0 1816 0 1816 1816 1816 <> <>
  1817 41 10.258126 6.465867 -40.680101 119 F C 21 0.11500 0.11500 "PHE " " HZ " 1 0 FFFFFF  0 1 7 ""  1 ""  <> 0 0 0 1 <> 0 0 1817 0 1817 1817 1817 <> <>
  1818 41 12.266378 7.752789 -40.053793 119 F C 21 0.11500 0.11500 "PHE " " HE2" 1 0 FFFFFF  0 1 7 ""  1 ""  <> 0 0 0 1 <> 0 0 1818 0 1818 1818 1818 <> <>
  1819 41 12.341376 10.355358 -40.316270 119 F C 21 0.11500 0.11500 "PHE " " HD2" 1 0 FFFFFF  0 1 7 ""  1 ""  <> 0 0 0 1 <> 0 0 1819 0 1819 1819 1819 <> <>
  1820 25 9.617243 13.959242 -43.920566 120 G C 38 -0.50000 -0.50000 "GLY " " N  " 7 0 2E2EFF  0 1 7 ""  1 ""  <> 0 0 0 1 7.72 0 0 1820 1 1820 1820 1820 <> <>
  1821 3 9.045308 15.276962 -44.349363 120 G C 24 0.08000 0.08000 "GLY " " CA " 6 0 808080  0 1 -1110 ""  1 ""  FFB400  0 0 0 1 7.72 0 0 1821 2 1821 1821 1821 <> <>
  1822 2 8.178922 15.867610 -43.256232 120 G C 24 0.50000 0.50000 "GLY " " C  " 6 0 808080  0 1 7 ""  1 ""  <> 0 0 0 1 7.72 0 0 1822 0 1822 1822 1822 <> <>
  1823 15 7.810188 15.279742 -42.254563 120 G C 70 -0.50000 -0.50000 "GLY " " O  " 8 0 FF2E2E  0 1 7 ""  1 ""  <> 0 0 0 1 7.72 0 0 1823 0 1823 1823 1823 <> <>
  1824 43 9.265844 13.055847 -44.204249 120 G C 21 0.30000 0.30000 "GLY " " H  " 1 0 FFFFFF  0 1 7 ""  1 ""  <> 0 0 0 1 <> 0 0 1824 0 1824 1824 1824 <> <>
  1825 41 8.365735 15.198353 -45.197743 120 G C 21 0.06000 0.06000 "GLY " " HA3" 1 0 FFFFFF  0 1 7 ""  1 ""  <> 0 0 0 1 <> 0 0 1825 0 1825 1825 1825 <> <>
  1826 41 9.788045 16.025538 -44.625213 120 G C 21 0.06000 0.06000 "GLY " " HA2" 1 0 FFFFFF  0 1 7 ""  1 ""  <> 0 0 0 1 <> 0 0 1826 0 1826 1826 1826 <> <>
  1827 25 7.816501 17.129800 -43.488898 121 Q C 38 -0.50000 -0.50000 "GLN " " N  " 7 0 2E2EFF  0 1 7 ""  1 ""  <> 0 0 0 1 7.69 0 0 1827 1 1827 1827 1827 <> <>
  1828 3 7.132116 18.041618 -42.571446 121 Q C 24 0.14000 0.14000 "GLN " " CA " 6 0 808080  0 1 -1110 ""  1 ""  FFB400  0 0 0 1 7.69 0 0 1828 1 1828 1828 1828 <> <>
  1829 2 5.768449 17.611089 -42.041794 121 Q C 24 0.50000 0.50000 "GLN " " C  " 6 0 808080  0 1 7 ""  1 ""  <> 0 0 0 1 7.69 0 0 1829 0 1829 1829 1829 <> <>
  1830 15 5.352138 18.062337 -40.995211 121 Q C 70 -0.50000 -0.50000 "GLN " " O  " 8 0 FF2E2E  0 1 7 ""  1 ""  <> 0 0 0 1 7.69 0 0 1830 0 1830 1830 1830 <> <>
  1831 3 6.976899 19.433407 -43.168622 121 Q C 24 -0.12000 -0.12000 "GLN " " CB " 6 0 808080  0 1 7 ""  1 ""  <> 0 0 0 1 7.69 0 0 1831 2 1831 1831 1831 <> <>
  1832 3 8.221431 20.258733 -43.511408 121 Q C 24 -0.12000 -0.12000 "GLN " " CG " 6 0 808080  0 1 7 ""  1 ""  <> 0 0 0 1 7.69 0 0 1832 2 1832 1832 1832 <> <>
  1833 2 9.067173 19.756094 -44.686937 121 Q C 24 0.50000 0.50000 "GLN " " CD " 6 0 808080  0 1 7 "%UT"  13 ""  <> 0 0 0 1 7.69 0 0 1833 0 1833 1833 1833 <> "No Flip" 
  1834 15 8.759539 18.736848 -45.355835 121 Q C 70 -0.50000 -0.50000 "GLN " " OE1" 8 0 FF2E2E  0 1 7 ""  1 ""  <> 0 0 0 1 7.69 0 0 1834 0 1834 1834 1834 <> <>
  1835 25 10.123837 20.443311 -44.952057 121 Q C 38 -0.76000 -0.76000 "GLN " " NE2" 7 0 2E2EFF  0 1 7 ""  1 ""  <> 0 0 0 1 7.69 0 0 1835 2 1835 1835 1835 <> <>
  1836 43 8.244727 17.521369 -44.315553 121 Q C 21 0.30000 0.30000 "GLN " " H  " 1 0 FFFFFF  0 1 7 ""  1 ""  <> 0 0 0 1 <> 0 0 1836 0 1836 1836 1836 <> <>
  1837 41 7.739019 18.178509 -41.676658 121 Q C 21 0.06000 0.06000 "GLN " " HA " 1 0 FFFFFF  0 1 7 ""  1 ""  <> 0 0 0 1 <> 0 0 1837 0 1837 1837 1837 <> <>
  1838 41 6.391371 20.047311 -42.483995 121 Q C 21 0.06000 0.06000 "GLN " " HB3" 1 0 FFFFFF  0 1 7 ""  1 ""  <> 0 0 0 1 <> 0 0 1838 0 1838 1838 1838 <> <>
  1839 41 6.304192 19.390752 -44.025011 121 Q C 21 0.06000 0.06000 "GLN " " HB2" 1 0 FFFFFF  0 1 7 ""  1 ""  <> 0 0 0 1 <> 0 0 1839 0 1839 1839 1839 <> <>
  1840 41 8.802127 20.243768 -42.589289 121 Q C 21 0.06000 0.06000 "GLN " " HG3" 1 0 FFFFFF  0 1 7 ""  1 ""  <> 0 0 0 1 <> 0 0 1840 0 1840 1840 1840 <> <>
  1841 41 7.977834 21.249767 -43.894628 121 Q C 21 0.06000 0.06000 "GLN " " HG2" 1 0 FFFFFF  0 1 7 ""  1 ""  <> 0 0 0 1 <> 0 0 1841 0 1841 1841 1841 <> <>
  1842 43 10.574510 20.326333 -45.848341 121 Q C 21 0.38000 0.38000 "GLN " "HE22" 1 0 FFFFFF  0 1 7 ""  1 ""  <> 0 0 0 1 <> 0 0 1842 0 1842 1842 1842 <> <>
  1843 43 10.173816 21.332720 -44.476002 121 Q C 21 0.38000 0.38000 "GLN " "HE21" 1 0 FFFFFF  0 1 7 ""  1 ""  <> 0 0 0 1 <> 0 0 1843 0 1843 1843 1843 <> <>
  1844 25 5.171290 16.720718 -42.771929 122 G C 38 -0.50000 -0.50000 "GLY " " N  " 7 0 2E2EFF  0 1 7 ""  1 ""  <> 0 0 0 1 7.7 0 0 1844 1 1844 1844 1844 <> <>
  1845 3 3.931429 15.924419 -42.495027 122 G C 24 0.08000 0.08000 "GLY " " CA " 6 0 808080  0 1 -1110 ""  1 ""  FFB400  0 0 0 1 7.7 0 0 1845 2 1845 1845 1845 <> <>
  1846 2 2.646010 16.721809 -42.806908 122 G C 24 0.50000 0.50000 "GLY " " C  " 6 0 808080  0 1 7 ""  1 ""  <> 0 0 0 1 7.7 0 0 1846 0 1846 1846 1846 <> <>
  1847 15 2.423488 17.804804 -42.342275 122 G C 70 -0.50000 -0.50000 "GLY " " O  " 8 0 FF2E2E  0 1 7 ""  1 ""  <> 0 0 0 1 7.7 0 0 1847 0 1847 1847 1847 <> <>
  1848 43 5.768351 16.354109 -43.499553 122 G C 21 0.30000 0.30000 "GLY " " H  " 1 0 FFFFFF  0 1 7 ""  1 ""  <> 0 0 0 1 <> 0 0 1848 0 1848 1848 1848 <> <>
  1849 41 3.809639 15.765895 -41.423624 122 G C 21 0.06000 0.06000 "GLY " " HA3" 1 0 FFFFFF  0 1 7 ""  1 ""  <> 0 0 0 1 <> 0 0 1849 0 1849 1849 1849 <> <>
  1850 41 3.940064 14.858824 -42.724699 122 G C 21 0.06000 0.06000 "GLY " " HA2" 1 0 FFFFFF  0 1 7 ""  1 ""  <> 0 0 0 1 <> 0 0 1850 0 1850 1850 1850 <> <>
  1851 25 1.700785 16.175940 -43.517662 123 T C 38 -0.50000 -0.50000 "THR " " N  " 7 0 2E2EFF  2 1 7 ""  1 ""  <> 0 0 0 1 7.28 0 0 1851 1 1851 1851 1851 <> <>
  1852 3 0.348151 16.724411 -43.864883 123 T C 24 0.14000 0.14000 "THR " " CA " 6 0 808080  2 1 -1110 ""  1 ""  FFB400  0 0 0 1 7.28 0 0 1852 1 1852 1852 1852 <> <>
  1853 2 -0.637481 15.855528 -43.040067 123 T C 24 0.50000 0.50000 "THR " " C  " 6 0 808080  2 1 7 ""  1 ""  <> 0 0 0 1 7.28 0 0 1853 0 1853 1853 1853 <> <>
  1854 15 -0.756404 14.638056 -43.155926 123 T C 70 -0.50000 -0.50000 "THR " " O  " 8 0 FF2E2E  2 1 7 ""  1 ""  <> 0 0 0 1 7.28 0 0 1854 0 1854 1854 1854 <> <>
  1855 3 0.112076 16.397135 -45.345519 123 T C 24 0.20500 0.20500 "THR " " CB " 6 0 808080  2 1 7 ""  1 ""  <> 0 0 0 1 7.28 0 0 1855 1 1855 1855 1855 <> <>
  1856 3 -1.250332 16.865334 -45.859499 123 T C 24 -0.18000 -0.18000 "THR " " CG2" 6 0 808080  2 1 7 ""  1 ""  <> 0 0 0 1 7.28 0 0 1856 3 1856 1856 1856 <> <>
  1857 16 1.098849 17.040591 -46.160035 123 T C 70 -0.68300 -0.68300 "THR " " OG1" 8 0 FF2E2E  2 1 7 "%UT"  13 ""  <> 0 0 0 1 7.28 0 0 1857 1 1857 1857 1857 <> <>
  1858 43 1.761816 15.176262 -43.648993 123 T C 21 0.30000 0.30000 "THR " " H  " 1 0 FFFFFF  2 1 7 ""  1 ""  <> 0 0 0 1 <> 0 0 1858 0 1858 1858 1858 <> <>
  1859 41 0.218820 17.788026 -43.663915 123 T C 21 0.06000 0.06000 "THR " " HA " 1 0 FFFFFF  2 1 7 ""  1 ""  <> 0 0 0 1 <> 0 0 1859 0 1859 1859 1859 <> <>
  1860 41 0.184881 15.333971 -45.575168 123 T C 21 0.06000 0.06000 "THR " " HB " 1 0 FFFFFF  2 1 7 ""  1 ""  <> 0 0 0 1 <> 0 0 1860 0 1860 1860 1860 <> <>
  1861 41 -1.673539 16.428247 -46.763695 123 T C 21 0.06000 0.06000 "THR " "HG21" 1 0 FFFFFF  2 1 7 ""  1 ""  <> 0 0 0 1 <> 0 0 1861 0 1861 1861 1861 <> <>
  1862 41 -2.034454 16.696048 -45.121432 123 T C 21 0.06000 0.06000 "THR " "HG22" 1 0 FFFFFF  2 1 7 ""  1 ""  <> 0 0 0 1 <> 0 0 1862 0 1862 1862 1862 <> <>
  1863 41 -1.255763 17.940702 -46.038063 123 T C 21 0.06000 0.06000 "THR " "HG23" 1 0 FFFFFF  2 1 7 ""  1 ""  <> 0 0 0 1 <> 0 0 1863 0 1863 1863 1863 <> <>
  1864 42 1.093285 17.981866 -46.075293 123 T C 21 0.41800 0.41800 "THR " " HG1" 1 0 FFFFFF  2 1 7 ""  1 ""  <> 0 0 0 1 <> 0 0 1864 0 1864 1864 1864 <> <>
  1865 25 -1.363454 16.525311 -42.104250 124 K C 38 -0.50000 -0.50000 "LYS " " N  " 7 0 2E2EFF  2 1 7 ""  1 ""  <> 0 0 0 1 7.3 0 0 1865 1 1865 1865 1865 <> <>
  1866 3 -2.563287 16.045811 -41.461890 124 K C 24 0.14000 0.14000 "LYS " " CA " 6 0 808080  2 1 -1111 ""  1 ""  FFD200  0 0 0 1 7.3 0 0 1866 1 1866 1866 1866 <> <>
  1867 2 -3.790522 16.112568 -42.366081 124 K C 24 0.50000 0.50000 "LYS " " C  " 6 0 808080  2 1 7 ""  1 ""  <> 0 0 0 1 7.3 0 0 1867 0 1867 1867 1867 <> <>
  1868 15 -4.311610 17.157229 -42.671093 124 K C 70 -0.50000 -0.50000 "LYS " " O  " 8 0 FF2E2E  2 1 7 ""  1 ""  <> 0 0 0 1 7.3 0 0 1868 0 1868 1868 1868 <> <>
  1869 3 -2.715617 16.836192 -40.136625 124 K C 24 -0.12000 -0.12000 "LYS " " CB " 6 0 808080  2 1 7 ""  1 ""  <> 0 0 0 1 7.3 0 0 1869 2 1869 1869 1869 <> <>
  1870 3 -3.932788 16.461154 -39.326709 124 K C 24 -0.12000 -0.12000 "LYS " " CG " 6 0 808080  2 1 7 ""  1 ""  <> 0 0 0 1 7.3 0 0 1870 2 1870 1870 1870 <> <>
  1871 3 -3.761165 16.974099 -37.910879 124 K C 24 -0.12000 -0.12000 "LYS " " CD " 6 0 808080  2 1 7 ""  1 ""  <> 0 0 0 1 7.3 0 0 1871 2 1871 1871 1871 <> <>
  1872 3 -4.557109 16.231137 -36.840161 124 K C 24 0.19000 0.19000 "LYS " " CE " 6 0 808080  2 1 7 ""  1 ""  <> 0 0 0 1 7.3 0 0 1872 2 1872 1872 1872 <> <>
  1873 32 -5.930308 16.765412 -36.818238 124 K C 38 -0.30000 -0.30000 "LYS " " NZ " 7 1 2E2EFF  2 1 7 "%UT"  13 ""  <> 0 0 0 1 7.3 0 0 1873 3 1873 1873 1873 <> <>
  1874 43 -1.051263 17.482366 -42.022194 124 K C 21 0.30000 0.30000 "LYS " " H  " 1 0 FFFFFF  2 1 7 ""  1 ""  <> 0 0 0 1 <> 0 0 1874 0 1874 1874 1874 <> <>
  1875 41 -2.265004 15.016692 -41.260933 124 K C 21 0.06000 0.06000 "LYS " " HA " 1 0 FFFFFF  2 1 7 ""  1 ""  <> 0 0 0 1 <> 0 0 1875 0 1875 1875 1875 <> <>
  1876 41 -2.691728 17.881234 -40.445823 124 K C 21 0.06000 0.06000 "LYS " " HB3" 1 0 FFFFFF  2 1 7 ""  1 ""  <> 0 0 0 1 <> 0 0 1876 0 1876 1876 1876 <> <>
  1877 41 -1.788834 16.793772 -39.564568 124 K C 21 0.06000 0.06000 "LYS " " HB2" 1 0 FFFFFF  2 1 7 ""  1 ""  <> 0 0 0 1 <> 0 0 1877 0 1877 1877 1877 <> <>
  1878 41 -4.124841 15.388584 -39.295829 124 K C 21 0.06000 0.06000 "LYS " " HG3" 1 0 FFFFFF  2 1 7 ""  1 ""  <> 0 0 0 1 <> 0 0 1878 0 1878 1878 1878 <> <>
  1879 41 -4.798728 16.992811 -39.721457 124 K C 21 0.06000 0.06000 "LYS " " HG2" 1 0 FFFFFF  2 1 7 ""  1 ""  <> 0 0 0 1 <> 0 0 1879 0 1879 1879 1879 <> <>
  1880 41 -4.028187 18.023942 -37.788401 124 K C 21 0.06000 0.06000 "LYS " " HD3" 1 0 FFFFFF  2 1 7 ""  1 ""  <> 0 0 0 1 <> 0 0 1880 0 1880 1880 1880 <> <>
  1881 41 -2.717049 16.915652 -37.603360 124 K C 21 0.06000 0.06000 "LYS " " HD2" 1 0 FFFFFF  2 1 7 ""  1 ""  <> 0 0 0 1 <> 0 0 1881 0 1881 1881 1881 <> <>
  1882 41 -4.061084 16.437527 -35.891976 124 K C 21 0.06000 0.06000 "LYS " " HE3" 1 0 FFFFFF  2 1 7 ""  1 ""  <> 0 0 0 1 <> 0 0 1882 0 1882 1882 1882 <> <>
  1883 41 -4.646198 15.146164 -36.896614 124 K C 21 0.06000 0.06000 "LYS " " HE2" 1 0 FFFFFF  2 1 7 ""  1 ""  <> 0 0 0 1 <> 0 0 1883 0 1883 1883 1883 <> <>
  1884 44 -6.379513 16.320205 -36.030788 124 K C 21 0.33000 0.33000 "LYS " " HZ1" 1 0 FFFFFF  2 1 7 ""  1 ""  <> 0 0 0 1 <> 0 0 1884 0 1884 1884 1884 <> <>
  1885 44 -5.723105 17.737628 -36.639237 124 K C 21 0.33000 0.33000 "LYS " " HZ2" 1 0 FFFFFF  2 1 7 ""  1 ""  <> 0 0 0 1 <> 0 0 1885 0 1885 1885 1885 <> <>
  1886 44 -6.411033 16.584913 -37.687763 124 K C 21 0.33000 0.33000 "LYS " " HZ3" 1 0 FFFFFF  2 1 7 ""  1 ""  <> 0 0 0 1 <> 0 0 1886 0 1886 1886 1886 <> <>
  1887 25 -4.392163 14.990842 -42.765881 125 V C 38 -0.50000 -0.50000 "VAL " " N  " 7 0 2E2EFF  2 1 7 ""  1 ""  <> 0 0 0 1 7.4 0 0 1887 1 1887 1887 1887 <> <>
  1888 3 -5.580082 14.965006 -43.584836 125 V C 24 0.14000 0.14000 "VAL " " CA " 6 0 808080  2 1 -1111 ""  1 ""  FFD200  0 0 0 1 7.4 0 0 1888 1 1888 1888 1888 <> <>
  1889 2 -6.724773 14.774632 -42.615629 125 V C 24 0.50000 0.50000 "VAL " " C  " 6 0 808080  2 1 7 ""  1 ""  <> 0 0 0 1 7.4 0 0 1889 0 1889 1889 1889 <> <>
  1890 15 -6.824853 13.818543 -41.829936 125 V C 70 -0.50000 -0.50000 "VAL " " O  " 8 0 FF2E2E  2 1 7 ""  1 ""  <> 0 0 0 1 7.4 0 0 1890 0 1890 1890 1890 <> <>
  1891 3 -5.535293 13.753058 -44.486323 125 V C 24 -0.06000 -0.06000 "VAL " " CB " 6 0 808080  2 1 7 ""  1 ""  <> 0 0 0 1 7.4 0 0 1891 1 1891 1891 1891 <> <>
  1892 3 -6.806650 13.514412 -45.351316 125 V C 24 -0.18000 -0.18000 "VAL " " CG1" 6 0 808080  2 1 7 ""  1 ""  <> 0 0 0 1 7.4 0 0 1892 3 1892 1892 1892 <> <>
  1893 3 -4.409616 13.793895 -45.547893 125 V C 24 -0.18000 -0.18000 "VAL " " CG2" 6 0 808080  2 1 7 ""  1 ""  <> 0 0 0 1 7.4 0 0 1893 3 1893 1893 1893 <> <>
  1894 43 -4.041771 14.107222 -42.424139 125 V C 21 0.30000 0.30000 "VAL " " H  " 1 0 FFFFFF  2 1 7 ""  1 ""  <> 0 0 0 1 <> 0 0 1894 0 1894 1894 1894 <> <>
  1895 41 -5.659174 15.943538 -44.058631 125 V C 21 0.06000 0.06000 "VAL " " HA " 1 0 FFFFFF  2 1 7 ""  1 ""  <> 0 0 0 1 <> 0 0 1895 0 1895 1895 1895 <> <>
  1896 41 -5.360783 12.829002 -43.935039 125 V C 21 0.06000 0.06000 "VAL " " HB " 1 0 FFFFFF  2 1 7 ""  1 ""  <> 0 0 0 1 <> 0 0 1896 0 1896 1896 1896 <> <>
  1897 41 -7.594733 12.935718 -44.869442 125 V C 21 0.06000 0.06000 "VAL " "HG11" 1 0 FFFFFF  2 1 7 ""  1 ""  <> 0 0 0 1 <> 0 0 1897 0 1897 1897 1897 <> <>
  1898 41 -7.169828 14.461292 -45.751181 125 V C 21 0.06000 0.06000 "VAL " "HG12" 1 0 FFFFFF  2 1 7 ""  1 ""  <> 0 0 0 1 <> 0 0 1898 0 1898 1898 1898 <> <>
  1899 41 -6.555582 12.806521 -46.141292 125 V C 21 0.06000 0.06000 "VAL " "HG13" 1 0 FFFFFF  2 1 7 ""  1 ""  <> 0 0 0 1 <> 0 0 1899 0 1899 1899 1899 <> <>
  1900 41 -4.341286 12.848120 -46.085565 125 V C 21 0.06000 0.06000 "VAL " "HG21" 1 0 FFFFFF  2 1 7 ""  1 ""  <> 0 0 0 1 <> 0 0 1900 0 1900 1900 1900 <> <>
  1901 41 -4.417781 14.651977 -46.220032 125 V C 21 0.06000 0.06000 "VAL " "HG22" 1 0 FFFFFF  2 1 7 ""  1 ""  <> 0 0 0 1 <> 0 0 1901 0 1901 1901 1901 <> <>
  1902 41 -3.434528 13.861889 -45.065637 125 V C 21 0.06000 0.06000 "VAL " "HG23" 1 0 FFFFFF  2 1 7 ""  1 ""  <> 0 0 0 1 <> 0 0 1902 0 1902 1902 1902 <> <>
  1903 25 -7.654943 15.758680 -42.639352 126 E C 38 -0.50000 -0.50000 "GLU " " N  " 7 0 2E2EFF  2 1 7 ""  1 ""  <> 0 0 0 1 7.49 0 0 1903 1 1903 1903 1903 <> <>
  1904 3 -8.883747 15.810221 -41.834986 126 E C 24 0.14000 0.14000 "GLU " " CA " 6 0 808080  2 1 -1111 ""  1 ""  FFD200  0 0 0 1 7.49 0 0 1904 1 1904 1904 1904 <> <>
  1905 2 -9.943117 15.354315 -42.764652 126 E C 24 0.50000 0.50000 "GLU " " C  " 6 0 808080  2 1 7 ""  1 ""  <> 0 0 0 1 7.49 0 0 1905 0 1905 1905 1905 <> <>
  1906 15 -9.926594 15.782683 -43.917530 126 E C 70 -0.50000 -0.50000 "GLU " " O  " 8 0 FF2E2E  2 1 7 ""  1 ""  <> 0 0 0 1 7.49 0 0 1906 0 1906 1906 1906 <> <>
  1907 3 -9.122934 17.283981 -41.496087 126 E C 24 -0.12000 -0.12000 "GLU " " CB " 6 0 808080  2 1 7 ""  1 ""  <> 0 0 0 1 7.49 0 0 1907 2 1907 1907 1907 <> <>
  1908 3 -8.082034 17.790586 -40.476255 126 E C 24 -0.22000 -0.22000 "GLU " " CG " 6 0 808080  2 1 7 ""  1 ""  <> 0 0 0 1 7.49 0 0 1908 2 1908 1908 1908 <> <>
  1909 2 -8.285824 17.267860 -39.089824 126 E C 24 0.70000 0.70000 "GLU " " CD " 6 0 808080  2 1 7 "%UT"  13 ""  <> 0 0 0 1 7.49 0 0 1909 0 1909 1909 1909 <> <>
  1910 15 -9.292043 17.615337 -38.396133 126 E C 70 -0.80000 -0.80000 "GLU " " OE1" 8 0 FF2E2E  2 1 7 ""  1 ""  <> 0 0 0 1 7.49 0 0 1910 0 1910 1910 1910 <> <>
  1911 18 -7.522906 16.292172 -38.789943 126 E C 70 -0.80000 -0.80000 "GLU " " OE2" 8 -1 FF2E2E  2 1 7 ""  1 ""  <> 0 0 0 1 7.49 0 0 1911 0 1911 1911 1911 <> <>
  1912 43 -7.549994 16.465852 -43.352775 126 E C 21 0.30000 0.30000 "GLU " " H  " 1 0 FFFFFF  2 1 7 ""  1 ""  <> 0 0 0 1 <> 0 0 1912 0 1912 1912 1912 <> <>
  1913 41 -8.845234 15.107811 -41.002419 126 E C 21 0.06000 0.06000 "GLU " " HA " 1 0 FFFFFF  2 1 7 ""  1 ""  <> 0 0 0 1 <> 0 0 1913 0 1913 1913 1913 <> <>
  1914 41 -10.157911 17.399938 -41.173876 126 E C 21 0.06000 0.06000 "GLU " " HB3" 1 0 FFFFFF  2 1 7 ""  1 ""  <> 0 0 0 1 <> 0 0 1914 0 1914 1914 1914 <> <>
  1915 41 -9.109275 17.980573 -42.334301 126 E C 21 0.06000 0.06000 "GLU " " HB2" 1 0 FFFFFF  2 1 7 ""  1 ""  <> 0 0 0 1 <> 0 0 1915 0 1915 1915 1915 <> <>
  1916 41 -8.276318 18.862823 -40.444459 126 E C 21 0.06000 0.06000 "GLU " " HG3" 1 0 FFFFFF  2 1 7 ""  1 ""  <> 0 0 0 1 <> 0 0 1916 0 1916 1916 1916 <> <>
  1917 41 -7.031488 17.651393 -40.732048 126 E C 21 0.06000 0.06000 "GLU " " HG2" 1 0 FFFFFF  2 1 7 ""  1 ""  <> 0 0 0 1 <> 0 0 1917 0 1917 1917 1917 <> <>
  1918 25 -11.003424 14.631946 -42.191486 127 I C 38 -0.50000 -0.50000 "ILE " " N  " 7 0 2E2EFF  2 1 7 ""  1 ""  <> 0 0 0 1 7.89 0 0 1918 1 1918 1918 1918 <> <>
  1919 3 -11.962567 13.828996 -42.908671 127 I C 24 0.14000 0.14000 "ILE " " CA " 6 0 808080  2 1 -1111 ""  1 ""  FFD200  0 0 0 1 7.89 0 0 1919 1 1919 1919 1919 <> <>
  1920 2 -13.362293 13.986545 -42.332794 127 I C 24 0.50000 0.50000 "ILE " " C  " 6 0 808080  2 1 7 ""  1 ""  <> 0 0 0 1 7.89 0 0 1920 0 1920 1920 1920 <> <>
  1921 15 -13.539885 13.542717 -41.160606 127 I C 70 -0.50000 -0.50000 "ILE " " O  " 8 0 FF2E2E  2 1 7 ""  1 ""  <> 0 0 0 1 7.89 0 0 1921 0 1921 1921 1921 <> <>
  1922 3 -11.497195 12.295077 -42.962302 127 I C 24 -0.06000 -0.06000 "ILE " " CB " 6 0 808080  2 1 7 ""  1 ""  <> 0 0 0 1 7.89 0 0 1922 1 1922 1922 1922 <> <>
  1923 3 -12.497372 11.371663 -43.836972 127 I C 24 -0.18000 -0.18000 "ILE " " CG2" 6 0 808080  2 1 7 ""  1 ""  <> 0 0 0 1 7.89 0 0 1923 3 1923 1923 1923 <> <>
  1924 3 -10.003976 12.164577 -43.478286 127 I C 24 -0.12000 -0.12000 "ILE " " CG1" 6 0 808080  2 1 7 ""  1 ""  <> 0 0 0 1 7.89 0 0 1924 2 1924 1924 1924 <> <>
  1925 3 -9.521814 10.687924 -43.625878 127 I C 24 -0.18000 -0.18000 "ILE " " CD1" 6 0 808080  2 1 7 ""  1 ""  <> 0 0 0 1 7.89 0 0 1925 3 1925 1925 1925 <> <>
  1926 43 -10.967035 14.497530 -41.191261 127 I C 21 0.30000 0.30000 "ILE " " H  " 1 0 FFFFFF  2 1 7 ""  1 ""  <> 0 0 0 1 <> 0 0 1926 0 1926 1926 1926 <> <>
  1927 41 -11.918969 14.204483 -43.930921 127 I C 21 0.06000 0.06000 "ILE " " HA " 1 0 FFFFFF  2 1 7 ""  1 ""  <> 0 0 0 1 <> 0 0 1927 0 1927 1927 1927 <> <>
  1928 41 -11.565077 11.924159 -41.939709 127 I C 21 0.06000 0.06000 "ILE " " HB " 1 0 FFFFFF  2 1 7 ""  1 ""  <> 0 0 0 1 <> 0 0 1928 0 1928 1928 1928 <> <>
  1929 41 -12.105660 10.406175 -44.157755 127 I C 21 0.06000 0.06000 "ILE " "HG21" 1 0 FFFFFF  2 1 7 ""  1 ""  <> 0 0 0 1 <> 0 0 1929 0 1929 1929 1929 <> <>
  1930 41 -13.496339 11.234456 -43.422754 127 I C 21 0.06000 0.06000 "ILE " "HG22" 1 0 FFFFFF  2 1 7 ""  1 ""  <> 0 0 0 1 <> 0 0 1930 0 1930 1930 1930 <> <>
  1931 41 -12.686645 11.919189 -44.760185 127 I C 21 0.06000 0.06000 "ILE " "HG23" 1 0 FFFFFF  2 1 7 ""  1 ""  <> 0 0 0 1 <> 0 0 1931 0 1931 1931 1931 <> <>
  1932 41 -9.224586 12.559893 -42.827083 127 I C 21 0.06000 0.06000 "ILE " "HG13" 1 0 FFFFFF  2 1 7 ""  1 ""  <> 0 0 0 1 <> 0 0 1932 0 1932 1932 1932 <> <>
  1933 41 -9.815591 12.714740 -44.400141 127 I C 21 0.06000 0.06000 "ILE " "HG12" 1 0 FFFFFF  2 1 7 ""  1 ""  <> 0 0 0 1 <> 0 0 1933 0 1933 1933 1933 <> <>
  1934 41 -8.470885 10.702854 -43.915208 127 I C 21 0.06000 0.06000 "ILE " "HD11" 1 0 FFFFFF  2 1 7 ""  1 ""  <> 0 0 0 1 <> 0 0 1934 0 1934 1934 1934 <> <>
  1935 41 -9.713535 10.095354 -42.731393 127 I C 21 0.06000 0.06000 "ILE " "HD12" 1 0 FFFFFF  2 1 7 ""  1 ""  <> 0 0 0 1 <> 0 0 1935 0 1935 1935 1935 <> <>
  1936 41 -10.032159 10.205420 -44.459226 127 I C 21 0.06000 0.06000 "ILE " "HD13" 1 0 FFFFFF  2 1 7 ""  1 ""  <> 0 0 0 1 <> 0 0 1936 0 1936 1936 1936 <> <>
  1937 25 -14.212546 14.694163 -43.035203 128 K C 38 -0.50000 -0.50000 "LYS " " N  " 7 0 2E2EFF  0 1 7 ""  1 ""  <> 0 0 0 1 9.2 0 0 1937 1 1937 1937 1937 <> <>
  1938 3 -15.569047 14.952821 -42.674668 128 K C 24 0.14000 0.14000 "LYS " " CA " 6 0 808080  0 1 -1111 ""  1 ""  FFD200  0 0 0 1 9.2 0 0 1938 1 1938 1938 1938 <> <>
  1939 2 -16.384359 13.657864 -42.762140 128 K C 24 0.50000 0.50000 "LYS " " C  " 6 0 808080  0 1 7 ""  1 ""  <> 0 0 0 1 9.2 0 0 1939 0 1939 1939 1939 <> <>
  1940 15 -16.537572 13.062319 -43.822149 128 K C 70 -0.50000 -0.50000 "LYS " " O  " 8 0 FF2E2E  0 1 7 ""  1 ""  <> 0 0 0 1 9.2 0 0 1940 0 1940 1940 1940 <> <>
  1941 3 -16.182185 15.987673 -43.645645 128 K C 24 -0.12000 -0.12000 "LYS " " CB " 6 0 808080  0 1 7 ""  1 ""  <> 0 0 0 1 9.2 0 0 1941 2 1941 1941 1941 <> <>
  1942 3 -15.717931 17.441267 -43.275860 128 K C 24 -0.12000 -0.12000 "LYS " " CG " 6 0 808080  0 1 7 ""  1 ""  <> 0 0 0 1 9.2 0 0 1942 2 1942 1942 1942 <> <>
  1943 3 -16.232358 18.506688 -44.310013 128 K C 24 -0.12000 -0.12000 "LYS " " CD " 6 0 808080  0 1 7 ""  1 ""  <> 0 0 0 1 9.2 0 0 1943 2 1943 1943 1943 <> <>
  1944 3 -15.696328 19.915949 -44.017113 128 K C 24 0.19000 0.19000 "LYS " " CE " 6 0 808080  0 1 7 ""  1 ""  <> 0 0 0 1 9.2 0 0 1944 2 1944 1944 1944 <> <>
  1945 32 -15.590366 20.823778 -45.113664 128 K C 38 -0.30000 -0.30000 "LYS " " NZ " 7 1 2E2EFF  0 1 7 "%UT"  13 ""  <> 0 0 0 1 9.2 0 0 1945 3 1945 1945 1945 <> <>
  1946 43 -13.829141 14.976116 -43.926009 128 K C 21 0.30000 0.30000 "LYS " " H  " 1 0 FFFFFF  0 1 7 ""  1 ""  <> 0 0 0 1 <> 0 0 1946 0 1946 1946 1946 <> <>
  1947 41 -15.504939 15.386210 -41.676714 128 K C 21 0.06000 0.06000 "LYS " " HA " 1 0 FFFFFF  0 1 7 ""  1 ""  <> 0 0 0 1 <> 0 0 1947 0 1947 1947 1947 <> <>
  1948 41 -17.261716 15.914024 -43.513291 128 K C 21 0.06000 0.06000 "LYS " " HB3" 1 0 FFFFFF  0 1 7 ""  1 ""  <> 0 0 0 1 <> 0 0 1948 0 1948 1948 1948 <> <>
  1949 41 -15.986569 15.778849 -44.697340 128 K C 21 0.06000 0.06000 "LYS " " HB2" 1 0 FFFFFF  0 1 7 ""  1 ""  <> 0 0 0 1 <> 0 0 1949 0 1949 1949 1949 <> <>
  1950 41 -14.628816 17.483973 -43.259020 128 K C 21 0.06000 0.06000 "LYS " " HG3" 1 0 FFFFFF  0 1 7 ""  1 ""  <> 0 0 0 1 <> 0 0 1950 0 1950 1950 1950 <> <>
  1951 41 -16.064468 17.579687 -42.251760 128 K C 21 0.06000 0.06000 "LYS " " HG2" 1 0 FFFFFF  0 1 7 ""  1 ""  <> 0 0 0 1 <> 0 0 1951 0 1951 1951 1951 <> <>
  1952 41 -17.315939 18.408800 -44.377113 128 K C 21 0.06000 0.06000 "LYS " " HD3" 1 0 FFFFFF  0 1 7 ""  1 ""  <> 0 0 0 1 <> 0 0 1952 0 1952 1952 1952 <> <>
  1953 41 -15.918542 18.253997 -45.322787 128 K C 21 0.06000 0.06000 "LYS " " HD2" 1 0 FFFFFF  0 1 7 ""  1 ""  <> 0 0 0 1 <> 0 0 1953 0 1953 1953 1953 <> <>
  1954 41 -14.698454 19.873358 -43.580653 128 K C 21 0.06000 0.06000 "LYS " " HE3" 1 0 FFFFFF  0 1 7 ""  1 ""  <> 0 0 0 1 <> 0 0 1954 0 1954 1954 1954 <> <>
  1955 41 -16.296463 20.345874 -43.215022 128 K C 21 0.06000 0.06000 "LYS " " HE2" 1 0 FFFFFF  0 1 7 ""  1 ""  <> 0 0 0 1 <> 0 0 1955 0 1955 1955 1955 <> <>
  1956 44 -15.232884 21.698082 -44.756112 128 K C 21 0.33000 0.33000 "LYS " " HZ1" 1 0 FFFFFF  0 1 7 ""  1 ""  <> 0 0 0 1 <> 0 0 1956 0 1956 1956 1956 <> <>
  1957 44 -15.027886 20.525762 -45.897926 128 K C 21 0.33000 0.33000 "LYS " " HZ2" 1 0 FFFFFF  0 1 7 ""  1 ""  <> 0 0 0 1 <> 0 0 1957 0 1957 1957 1957 <> <>
  1958 44 -16.477113 21.119906 -45.496016 128 K C 21 0.33000 0.33000 "LYS " " HZ3" 1 0 FFFFFF  0 1 7 ""  1 ""  <> 0 0 0 1 <> 0 0 1958 0 1958 1958 1958 <> <>
  1959 25 -16.822383 13.181375 -41.595997 129 R C 38 -0.50000 -0.50000 "ARG " " N  " 7 0 2E2EFF  0 1 7 ""  1 ""  <> 0 0 0 1 9.48 0 0 1959 1 1959 1959 1959 <> <>
  1960 3 -17.536688 11.978666 -41.283688 129 R C 24 0.14000 0.14000 "ARG " " CA " 6 0 808080  0 1 -1111 ""  1 ""  FFD200  0 0 0 1 9.48 0 0 1960 1 1960 1960 1960 <> <>
  1961 2 -18.954483 12.531111 -41.428757 129 R C 24 0.50000 0.50000 "ARG " " C  " 6 0 808080  0 1 7 ""  1 ""  <> 0 0 0 1 9.48 0 0 1961 0 1961 1961 1961 <> <>
  1962 15 -19.551353 13.242019 -40.616832 129 R C 70 -0.50000 -0.50000 "ARG " " O  " 8 0 FF2E2E  0 1 7 ""  1 ""  <> 0 0 0 1 9.48 0 0 1962 0 1962 1962 1962 <> <>
  1963 3 -17.349793 11.654603 -39.811735 129 R C 24 -0.12000 -0.12000 "ARG " " CB " 6 0 808080  0 1 7 ""  1 ""  <> 0 0 0 1 9.48 0 0 1963 2 1963 1963 1963 <> <>
  1964 3 -16.066083 10.848910 -39.716286 129 R C 24 -0.05000 -0.05000 "ARG " " CG " 6 0 808080  0 1 7 ""  1 ""  <> 0 0 0 1 9.48 0 0 1964 2 1964 1964 1964 <> <>
  1965 3 -15.935627 10.022945 -38.389951 129 R C 24 0.19000 0.19000 "ARG " " CD " 6 0 808080  0 1 7 ""  1 ""  <> 0 0 0 1 9.48 0 0 1965 2 1965 1965 1965 <> <>
  1966 25 -14.626594 9.426679 -38.229012 129 R C 38 -0.69997 -0.69997 "ARG " " NE " 7 0 2E2EFF  0 1 7 ""  1 ""  <> 0 0 0 1 9.48 0 0 1966 1 1966 1966 1966 <> <>
  1967 2 -14.337997 8.332178 -37.548534 129 R C 24 0.63990 0.63990 "ARG " " CZ " 6 0 808080  0 1 7 ""  1 ""  <> 0 0 0 1 9.48 0 0 1967 0 1967 1967 1967 <> <>
  1968 25 -15.126354 7.795537 -36.675326 129 R C 38 -0.79997 -0.79997 "ARG " " NH1" 7 0 2E2EFF  0 1 7 ""  1 ""  <> 0 0 0 1 9.48 0 0 1968 2 1968 1968 1968 <> <>
  1969 31 -13.223932 7.710276 -37.829789 129 R C 38 -0.79997 -0.79997 "ARG " " NH2" 7 1 2E2EFF  0 1 7 ""  1 ""  <> 0 0 0 1 9.48 0 0 1969 2 1969 1969 1969 <> <>
  1970 43 -16.766738 13.816783 -40.812966 129 R C 21 0.30000 0.30000 "ARG " " H  " 1 0 FFFFFF  0 1 7 ""  1 ""  <> 0 0 0 1 <> 0 0 1970 0 1970 1970 1970 <> <>
  1971 41 -17.320991 11.148080 -41.955908 129 R C 21 0.06000 0.06000 "ARG " " HA " 1 0 FFFFFF  0 1 7 ""  1 ""  <> 0 0 0 1 <> 0 0 1971 0 1971 1971 1971 <> <>
  1972 41 -18.168179 11.028992 -39.455366 129 R C 21 0.06000 0.06000 "ARG " " HB3" 1 0 FFFFFF  0 1 7 ""  1 ""  <> 0 0 0 1 <> 0 0 1972 0 1972 1972 1972 <> <>
  1973 41 -17.327685 12.492852 -39.115347 129 R C 21 0.06000 0.06000 "ARG " " HB2" 1 0 FFFFFF  0 1 7 ""  1 ""  <> 0 0 0 1 <> 0 0 1973 0 1973 1973 1973 <> <>
  1974 41 -15.166379 11.462306 -39.668098 129 R C 21 0.06000 0.06000 "ARG " " HG3" 1 0 FFFFFF  0 1 7 ""  1 ""  <> 0 0 0 1 <> 0 0 1974 0 1974 1974 1974 <> <>
  1975 41 -15.897584 10.377317 -40.684387 129 R C 21 0.06000 0.06000 "ARG " " HG2" 1 0 FFFFFF  0 1 7 ""  1 ""  <> 0 0 0 1 <> 0 0 1975 0 1975 1975 1975 <> <>
  1976 41 -16.829227 9.402409 -38.322911 129 R C 21 0.06000 0.06000 "ARG " " HD3" 1 0 FFFFFF  0 1 7 ""  1 ""  <> 0 0 0 1 <> 0 0 1976 0 1976 1976 1976 <> <>
  1977 41 -16.225423 10.614968 -37.521788 129 R C 21 0.06000 0.06000 "ARG " " HD2" 1 0 FFFFFF  0 1 7 ""  1 ""  <> 0 0 0 1 <> 0 0 1977 0 1977 1977 1977 <> <>
  1978 43 -13.916352 9.850358 -38.808859 129 R C 21 0.44000 0.44000 "ARG " " HE " 1 0 FFFFFF  0 1 7 ""  1 ""  <> 0 0 0 1 <> 0 0 1978 0 1978 1978 1978 <> <>
  1979 43 -15.112186 6.824386 -36.397928 129 R C 21 0.46000 0.46000 "ARG " "HH12" 1 0 FFFFFF  0 1 7 ""  1 ""  <> 0 0 0 1 <> 0 0 1979 0 1979 1979 1979 <> <>
  1980 43 -15.888767 8.382386 -36.367306 129 R C 21 0.46000 0.46000 "ARG " "HH11" 1 0 FFFFFF  0 1 7 ""  1 ""  <> 0 0 0 1 <> 0 0 1980 0 1980 1980 1980 <> <>
  1981 44 -13.009991 6.772662 -37.520853 129 R C 21 0.46000 0.46000 "ARG " "HH22" 1 0 FFFFFF  0 1 7 ""  1 ""  <> 0 0 0 1 <> 0 0 1981 0 1981 1981 1981 <> <>
  1982 44 -12.565721 8.212249 -38.408519 129 R C 21 0.46000 0.46000 "ARG " "HH21" 1 0 FFFFFF  0 1 7 ""  1 ""  <> 0 0 0 1 <> 0 0 1982 0 1982 1982 1982 <> <>
  1983 25 -19.537481 12.213219 -42.594786 130 T C 38 -0.50000 -0.50000 "THR " " N  " 7 0 2E2EFF  0 1 7 ""  1 ""  <> 0 0 0 1 10.04 0 0 1983 1 1983 1983 1983 <> <>
  1984 3 -20.849279 12.588620 -43.134417 130 T C 24 0.14000 0.14000 "THR " " CA " 6 0 808080  0 1 -1111 ""  1 ""  FFD200  0 0 0 1 10.04 0 0 1984 1 1984 1984 1984 <> <>
  1985 2 -21.639012 11.421745 -43.817954 130 T C 24 0.50000 0.50000 "THR " " C  " 6 0 808080  0 1 7 ""  1 ""  <> 0 0 0 1 10.04 0 0 1985 0 1985 1985 1985 <> <>
  1986 15 -20.972999 10.634454 -44.453067 130 T C 70 -0.50000 -0.50000 "THR " " O  " 8 0 FF2E2E  0 1 7 ""  1 ""  <> 0 0 0 1 10.04 0 0 1986 0 1986 1986 1986 <> <>
  1987 3 -20.853327 14.027819 -43.823946 130 T C 24 0.20500 0.20500 "THR " " CB " 6 0 808080  0 1 7 ""  1 ""  <> 0 0 0 1 10.04 0 0 1987 1 1987 1987 1987 <> <>
  1988 3 -19.771188 14.036132 -44.874190 130 T C 24 -0.18000 -0.18000 "THR " " CG2" 6 0 808080  0 1 7 ""  1 ""  <> 0 0 0 1 10.04 0 0 1988 3 1988 1988 1988 <> <>
  1989 16 -22.099510 14.394584 -44.411634 130 T C 70 -0.68300 -0.68300 "THR " " OG1" 8 0 FF2E2E  0 1 7 "%UT"  13 ""  <> 0 0 0 1 10.04 0 0 1989 1 1989 1989 1989 <> <>
  1990 43 -18.854732 11.739478 -43.169137 130 T C 21 0.30000 0.30000 "THR " " H  " 1 0 FFFFFF  0 1 7 ""  1 ""  <> 0 0 0 1 <> 0 0 1990 0 1990 1990 1990 <> <>
  1991 41 -21.413058 12.680016 -42.205994 130 T C 21 0.06000 0.06000 "THR " " HA " 1 0 FFFFFF  0 1 7 ""  1 ""  <> 0 0 0 1 <> 0 0 1991 0 1991 1991 1991 <> <>
  1992 41 -20.630277 14.736093 -43.026140 130 T C 21 0.06000 0.06000 "THR " " HB " 1 0 FFFFFF  0 1 7 ""  1 ""  <> 0 0 0 1 <> 0 0 1992 0 1992 1992 1992 <> <>
  1993 41 -18.829287 13.571229 -44.582538 130 T C 21 0.06000 0.06000 "THR " "HG21" 1 0 FFFFFF  0 1 7 ""  1 ""  <> 0 0 0 1 <> 0 0 1993 0 1993 1993 1993 <> <>
  1994 41 -20.040864 13.540342 -45.806525 130 T C 21 0.06000 0.06000 "THR " "HG22" 1 0 FFFFFF  0 1 7 ""  1 ""  <> 0 0 0 1 <> 0 0 1994 0 1994 1994 1994 <> <>
  1995 41 -19.452455 15.029647 -45.189671 130 T C 21 0.06000 0.06000 "THR " "HG23" 1 0 FFFFFF  0 1 7 ""  1 ""  <> 0 0 0 1 <> 0 0 1995 0 1995 1995 1995 <> <>
  1996 42 -22.683125 14.440412 -43.669729 130 T C 21 0.41800 0.41800 "THR " " HG1" 1 0 FFFFFF  0 1 7 ""  1 ""  <> 0 0 0 1 <> 0 0 1996 0 1996 1996 1996 <> <>
  1997 25 -22.951135 11.305538 -43.654293 131 G C 38 -0.50000 -0.50000 "GLY " " N  " 7 0 2E2EFF  0 1 7 ""  1 ""  <> 0 0 0 1 9.84 0 0 1997 1 1997 1997 1997 <> <>
  1998 3 -23.796914 10.361396 -44.166548 131 G C 24 0.08000 0.08000 "GLY " " CA " 6 0 808080  0 1 -1111 ""  1 ""  FFD200  0 0 0 1 9.84 0 0 1998 2 1998 1998 1998 <> <>
  1999 2 -23.649288 8.904822 -43.580239 131 G C 24 0.50000 0.50000 "GLY " " C  " 6 0 808080  0 1 7 ""  1 ""  <> 0 0 0 1 9.84 0 0 1999 0 1999 1999 1999 <> <>
  2000 15 -24.621022 8.319528 -43.156421 131 G C 70 -0.50000 -0.50000 "GLY " " O  " 8 0 FF2E2E  0 1 7 ""  1 ""  <> 0 0 0 1 9.84 0 0 2000 0 2000 2000 2000 <> <>
  2001 43 -23.458808 12.061778 -43.217424 131 G C 21 0.30000 0.30000 "GLY " " H  " 1 0 FFFFFF  0 1 7 ""  1 ""  <> 0 0 0 1 <> 0 0 2001 0 2001 2001 2001 <> <>
  2002 41 -23.486296 10.167030 -45.193074 131 G C 21 0.06000 0.06000 "GLY " " HA3" 1 0 FFFFFF  0 1 7 ""  1 ""  <> 0 0 0 1 <> 0 0 2002 0 2002 2002 2002 <> <>
  2003 41 -24.829147 10.706465 -44.103883 131 G C 21 0.06000 0.06000 "GLY " " HA2" 1 0 FFFFFF  0 1 7 ""  1 ""  <> 0 0 0 1 <> 0 0 2003 0 2003 2003 2003 <> <>
  2004 25 -22.412528 8.374678 -43.475347 132 G C 38 -0.50000 -0.50000 "GLY " " N  " 7 0 2E2EFF  0 1 7 ""  1 ""  <> 0 0 0 1 10.4 0 0 2004 1 2004 2004 2004 <> <>
  2005 3 -22.086545 7.072284 -42.842394 132 G C 24 0.08000 0.08000 "GLY " " CA " 6 0 808080  0 1 -1111 ""  1 ""  FFD200  0 0 0 1 10.4 0 0 2005 2 2005 2005 2005 <> <>
  2006 2 -21.617010 7.213281 -41.358494 132 G C 24 0.50000 0.50000 "GLY " " C  " 6 0 808080  0 1 7 ""  1 ""  <> 0 0 0 1 10.4 0 0 2006 0 2006 2006 2006 <> <>
  2007 15 -21.563264 6.294812 -40.544235 132 G C 70 -0.50000 -0.50000 "GLY " " O  " 8 0 FF2E2E  0 1 7 ""  1 ""  <> 0 0 0 1 10.4 0 0 2007 0 2007 2007 2007 <> <>
  2008 43 -21.684182 8.943497 -43.882903 132 G C 21 0.30000 0.30000 "GLY " " H  " 1 0 FFFFFF  0 1 7 ""  1 ""  <> 0 0 0 1 <> 0 0 2008 0 2008 2008 2008 <> <>
  2009 41 -21.308963 6.646330 -43.476748 132 G C 21 0.06000 0.06000 "GLY " " HA3" 1 0 FFFFFF  0 1 7 ""  1 ""  <> 0 0 0 1 <> 0 0 2009 0 2009 2009 2009 <> <>
  2010 41 -22.872139 6.317925 -42.799420 132 G C 21 0.06000 0.06000 "GLY " " HA2" 1 0 FFFFFF  0 1 7 ""  1 ""  <> 0 0 0 1 <> 0 0 2010 0 2010 2010 2010 <> <>
  2011 25 -21.250651 8.424128 -41.014447 133 G C 38 -0.50000 -0.50000 "GLY " " N  " 7 0 2E2EFF  0 1 7 ""  1 ""  <> 0 0 0 1 10.71 0 0 2011 1 2011 2011 2011 <> <>
  2012 3 -20.613104 8.772289 -39.747440 133 G C 24 0.08000 0.08000 "GLY " " CA " 6 0 808080  0 1 -1111 ""  1 ""  FFD200  0 0 0 1 10.71 0 0 2012 2 2012 2012 2012 <> <>
  2013 2 -19.202844 8.288324 -39.679851 133 G C 24 0.50000 0.50000 "GLY " " C  " 6 0 808080  0 1 7 ""  1 ""  <> 0 0 0 1 10.71 0 0 2013 0 2013 2013 2013 <> <>
  2014 15 -18.339304 8.559874 -40.534744 133 G C 70 -0.50000 -0.50000 "GLY " " O  " 8 0 FF2E2E  0 1 7 ""  1 ""  <> 0 0 0 1 10.71 0 0 2014 0 2014 2014 2014 <> <>
  2015 43 -21.216218 9.119678 -41.745948 133 G C 21 0.30000 0.30000 "GLY " " H  " 1 0 FFFFFF  0 1 7 ""  1 ""  <> 0 0 0 1 <> 0 0 2015 0 2015 2015 2015 <> <>
  2016 41 -21.180137 8.433169 -38.880503 133 G C 21 0.06000 0.06000 "GLY " " HA3" 1 0 FFFFFF  0 1 7 ""  1 ""  <> 0 0 0 1 <> 0 0 2016 0 2016 2016 2016 <> <>
  2017 41 -20.718786 9.851217 -39.632838 133 G C 21 0.06000 0.06000 "GLY " " HA2" 1 0 FFFFFF  0 1 7 ""  1 ""  <> 0 0 0 1 <> 0 0 2017 0 2017 2017 2017 <> <>
  2018 25 -18.855387 7.411296 -38.643844 134 G C 38 -0.50000 -0.50000 "GLY " " N  " 7 0 2E2EFF  0 1 7 ""  1 ""  <> 0 0 0 1 10.89 0 0 2018 1 2018 2018 2018 <> <>
  2019 3 -17.623611 6.620715 -38.538151 134 G C 24 0.08000 0.08000 "GLY " " CA " 6 0 808080  0 1 -1111 ""  1 ""  FFD200  0 0 0 1 10.89 0 0 2019 2 2019 2019 2019 <> <>
  2020 2 -17.674488 5.265468 -39.284465 134 G C 24 0.50000 0.50000 "GLY " " C  " 6 0 808080  0 1 7 ""  1 ""  <> 0 0 0 1 10.89 0 0 2020 0 2020 2020 2020 <> <>
  2021 15 -16.637137 4.569306 -39.357057 134 G C 70 -0.50000 -0.50000 "GLY " " O  " 8 0 FF2E2E  0 1 7 ""  1 ""  <> 0 0 0 1 10.89 0 0 2021 0 2021 2021 2021 <> <>
  2022 43 -19.554466 7.213658 -37.942107 134 G C 21 0.30000 0.30000 "GLY " " H  " 1 0 FFFFFF  0 1 7 ""  1 ""  <> 0 0 0 1 <> 0 0 2022 0 2022 2022 2022 <> <>
  2023 41 -17.470931 6.418160 -37.478221 134 G C 21 0.06000 0.06000 "GLY " " HA3" 1 0 FFFFFF  0 1 7 ""  1 ""  <> 0 0 0 1 <> 0 0 2023 0 2023 2023 2023 <> <>
  2024 41 -16.743586 7.155378 -38.895734 134 G C 21 0.06000 0.06000 "GLY " " HA2" 1 0 FFFFFF  0 1 7 ""  1 ""  <> 0 0 0 1 <> 0 0 2024 0 2024 2024 2024 <> <>
  2025 25 -18.761731 4.854702 -39.939822 135 S C 38 -0.50000 -0.50000 "SER " " N  " 7 0 2E2EFF  0 1 7 ""  1 ""  <> 0 0 0 1 10.5 0 0 2025 1 2025 2025 2025 <> <>
  2026 3 -18.975723 3.521417 -40.493727 135 S C 24 0.14000 0.14000 "SER " " CA " 6 0 808080  0 1 -1111 ""  1 ""  FFD200  0 0 0 1 10.5 0 0 2026 1 2026 2026 2026 <> <>
  2027 2 -18.455916 3.438474 -41.921392 135 S C 24 0.50000 0.50000 "SER " " C  " 6 0 808080  0 1 7 ""  1 ""  <> 0 0 0 1 10.5 0 0 2027 0 2027 2027 2027 <> <>
  2028 15 -18.803035 4.227186 -42.802724 135 S C 70 -0.50000 -0.50000 "SER " " O  " 8 0 FF2E2E  0 1 7 ""  1 ""  <> 0 0 0 1 10.5 0 0 2028 0 2028 2028 2028 <> <>
  2029 3 -20.417609 3.128510 -40.436753 135 S C 24 0.14500 0.14500 "SER " " CB " 6 0 808080  0 1 7 ""  1 ""  <> 0 0 0 1 10.5 0 0 2029 2 2029 2029 2029 <> <>
  2030 16 -20.797014 3.099596 -39.048642 135 S C 70 -0.68300 -0.68300 "SER " " OG " 8 0 FF2E2E  0 1 7 "%UT"  13 ""  <> 0 0 0 1 10.5 0 0 2030 1 2030 2030 2030 <> <>
  2031 43 -19.497551 5.537344 -39.825261 135 S C 21 0.30000 0.30000 "SER " " H  " 1 0 FFFFFF  0 1 7 ""  1 ""  <> 0 0 0 1 <> 0 0 2031 0 2031 2031 2031 <> <>
  2032 41 -18.291317 2.891150 -39.925762 135 S C 21 0.06000 0.06000 "SER " " HA " 1 0 FFFFFF  0 1 7 ""  1 ""  <> 0 0 0 1 <> 0 0 2032 0 2032 2032 2032 <> <>
  2033 41 -20.456828 2.143141 -40.901218 135 S C 21 0.06000 0.06000 "SER " " HB3" 1 0 FFFFFF  0 1 7 ""  1 ""  <> 0 0 0 1 <> 0 0 2033 0 2033 2033 2033 <> <>
  2034 41 -21.143936 3.681336 -41.032584 135 S C 21 0.06000 0.06000 "SER " " HB2" 1 0 FFFFFF  0 1 7 ""  1 ""  <> 0 0 0 1 <> 0 0 2034 0 2034 2034 2034 <> <>
  2035 42 -21.202943 3.922110 -38.820492 135 S C 21 0.41800 0.41800 "SER " " HG " 1 0 FFFFFF  0 1 7 ""  1 ""  <> 0 0 0 1 <> 0 0 2035 0 2035 2035 2035 <> <>
  2036 25 -17.538603 2.499810 -42.160680 136 G C 38 -0.50000 -0.50000 "GLY " " N  " 7 0 2E2EFF  0 1 7 ""  1 ""  <> 0 0 0 1 10.68 0 0 2036 1 2036 2036 2036 <> <>
  2037 3 -16.831855 2.210251 -43.401731 136 G C 24 0.08000 0.08000 "GLY " " CA " 6 0 808080  0 1 -1111 ""  1 ""  FFD200  0 0 0 1 10.68 0 0 2037 2 2037 2037 2037 <> <>
  2038 2 -15.357109 2.046248 -43.194465 136 G C 24 0.50000 0.50000 "GLY " " C  " 6 0 808080  0 1 7 ""  1 ""  <> 0 0 0 1 10.68 0 0 2038 0 2038 2038 2038 <> <>
  2039 15 -14.556594 1.899449 -44.137504 136 G C 70 -0.50000 -0.50000 "GLY " " O  " 8 0 FF2E2E  0 1 7 ""  1 ""  <> 0 0 0 1 10.68 0 0 2039 0 2039 2039 2039 <> <>
  2040 43 -17.420837 1.780872 -41.461141 136 G C 21 0.30000 0.30000 "GLY " " H  " 1 0 FFFFFF  0 1 7 ""  1 ""  <> 0 0 0 1 <> 0 0 2040 0 2040 2040 2040 <> <>
  2041 41 -16.986769 3.068949 -44.055045 136 G C 21 0.06000 0.06000 "GLY " " HA3" 1 0 FFFFFF  0 1 7 ""  1 ""  <> 0 0 0 1 <> 0 0 2041 0 2041 2041 2041 <> <>
  2042 41 -17.402206 1.466649 -43.958169 136 G C 21 0.06000 0.06000 "GLY " " HA2" 1 0 FFFFFF  0 1 7 ""  1 ""  <> 0 0 0 1 <> 0 0 2042 0 2042 2042 2042 <> <>
  2043 25 -14.911481 2.001121 -41.910834 137 G C 38 -0.50000 -0.50000 "GLY " " N  " 7 0 2E2EFF  0 1 7 ""  1 ""  <> 0 0 0 1 10.89 0 0 2043 1 2043 2043 2043 <> <>
  2044 3 -13.530301 1.517970 -41.552243 137 G C 24 0.08000 0.08000 "GLY " " CA " 6 0 808080  0 1 -1111 ""  1 ""  FFD200  0 0 0 1 10.89 0 0 2044 2 2044 2044 2044 <> <>
  2045 2 -12.503622 2.520887 -42.069706 137 G C 24 0.50000 0.50000 "GLY " " C  " 6 0 808080  0 1 7 ""  1 ""  <> 0 0 0 1 10.89 0 0 2045 0 2045 2045 2045 <> <>
  2046 15 -12.724941 3.709359 -41.836955 137 G C 70 -0.50000 -0.50000 "GLY " " O  " 8 0 FF2E2E  0 1 7 ""  1 ""  <> 0 0 0 1 10.89 0 0 2046 0 2046 2046 2046 <> <>
  2047 43 -15.669442 2.101578 -41.250737 137 G C 21 0.30000 0.30000 "GLY " " H  " 1 0 FFFFFF  0 1 7 ""  1 ""  <> 0 0 0 1 <> 0 0 2047 0 2047 2047 2047 <> <>
  2048 41 -13.132524 0.564931 -41.901506 137 G C 21 0.06000 0.06000 "GLY " " HA3" 1 0 FFFFFF  0 1 7 ""  1 ""  <> 0 0 0 1 <> 0 0 2048 0 2048 2048 2048 <> <>
  2049 41 -13.423309 1.581326 -40.469514 137 G C 21 0.06000 0.06000 "GLY " " HA2" 1 0 FFFFFF  0 1 7 ""  1 ""  <> 0 0 0 1 <> 0 0 2049 0 2049 2049 2049 <> <>
  2050 25 -11.429625 2.061438 -42.764009 138 G C 38 -0.50000 -0.50000 "GLY " " N  " 7 0 2E2EFF  0 1 7 ""  1 ""  <> 0 0 0 1 10.89 0 0 2050 1 2050 2050 2050 <> <>
  2051 3 -10.338413 2.842675 -43.274867 138 G C 24 0.08000 0.08000 "GLY " " CA " 6 0 808080  0 1 -1111 ""  1 ""  FFD200  0 0 0 1 10.89 0 0 2051 2 2051 2051 2051 <> <>
  2052 2 -9.024227 2.153350 -42.760954 138 G C 24 0.50000 0.50000 "GLY " " C  " 6 0 808080  0 1 7 ""  1 ""  <> 0 0 0 1 10.89 0 0 2052 0 2052 2052 2052 <> <>
  2053 15 -9.105797 1.089953 -42.228337 138 G C 70 -0.50000 -0.50000 "GLY " " O  " 8 0 FF2E2E  0 1 7 ""  1 ""  <> 0 0 0 1 10.89 0 0 2053 0 2053 2053 2053 <> <>
  2054 43 -11.500012 1.089446 -43.029527 138 G C 21 0.30000 0.30000 "GLY " " H  " 1 0 FFFFFF  0 1 7 ""  1 ""  <> 0 0 0 1 <> 0 0 2054 0 2054 2054 2054 <> <>
  2055 41 -10.410474 3.925927 -43.176141 138 G C 21 0.06000 0.06000 "GLY " " HA3" 1 0 FFFFFF  0 1 7 ""  1 ""  <> 0 0 0 1 <> 0 0 2055 0 2055 2055 2055 <> <>
  2056 41 -10.349981 2.782949 -44.363031 138 G C 21 0.06000 0.06000 "GLY " " HA2" 1 0 FFFFFF  0 1 7 ""  1 ""  <> 0 0 0 1 <> 0 0 2056 0 2056 2056 2056 <> <>
  2057 25 -7.861007 2.776595 -42.938981 139 G C 38 -0.50000 -0.50000 "GLY " " N  " 7 0 2E2EFF  0 1 7 ""  1 ""  <> 0 0 0 1 11.45 0 0 2057 1 2057 2057 2057 <> <>
  2058 3 -6.646732 1.906578 -42.613725 139 G C 24 0.08000 0.08000 "GLY " " CA " 6 0 808080  0 1 -1111 ""  1 ""  FFD200  0 0 0 1 11.45 0 0 2058 2 2058 2058 2058 <> <>
  2059 2 -6.123951 2.024837 -41.183176 139 G C 24 0.50000 0.50000 "GLY " " C  " 6 0 808080  0 1 7 ""  1 ""  <> 0 0 0 1 11.45 0 0 2059 0 2059 2059 2059 <> <>
  2060 15 -5.326947 1.179477 -40.796018 139 G C 70 -0.50000 -0.50000 "GLY " " O  " 8 0 FF2E2E  0 1 7 ""  1 ""  <> 0 0 0 1 11.45 0 0 2060 0 2060 2060 2060 <> <>
  2061 43 -7.723869 3.526252 -43.601784 139 G C 21 0.30000 0.30000 "GLY " " H  " 1 0 FFFFFF  0 1 7 ""  1 ""  <> 0 0 0 1 <> 0 0 2061 0 2061 2061 2061 <> <>
  2062 41 -5.911470 2.416423 -43.236310 139 G C 21 0.06000 0.06000 "GLY " " HA3" 1 0 FFFFFF  0 1 7 ""  1 ""  <> 0 0 0 1 <> 0 0 2062 0 2062 2062 2062 <> <>
  2063 41 -6.723039 0.869074 -42.939316 139 G C 21 0.06000 0.06000 "GLY " " HA2" 1 0 FFFFFF  0 1 7 ""  1 ""  <> 0 0 0 1 <> 0 0 2063 0 2063 2063 2063 <> <>
  2064 25 -6.601588 2.917954 -40.376563 140 S C 38 -0.50000 -0.50000 "SER " " N  " 7 0 2E2EFF  0 1 7 ""  1 ""  <> 0 0 0 1 10.98 0 0 2064 1 2064 2064 2064 <> <>
  2065 3 -6.303742 3.093439 -38.967919 140 S C 24 0.14000 0.14000 "SER " " CA " 6 0 808080  0 1 -1111 ""  1 ""  FFD200  0 0 0 1 10.98 0 0 2065 1 2065 2065 2065 <> <>
  2066 2 -5.226655 4.138233 -38.673908 140 S C 24 0.50000 0.50000 "SER " " C  " 6 0 808080  0 1 7 ""  1 ""  <> 0 0 0 1 10.98 0 0 2066 0 2066 2066 2066 <> <>
  2067 15 -5.122047 4.708247 -37.585176 140 S C 70 -0.50000 -0.50000 "SER " " O  " 8 0 FF2E2E  0 1 7 ""  1 ""  <> 0 0 0 1 10.98 0 0 2067 0 2067 2067 2067 <> <>
  2068 3 -6.378010 1.772510 -38.204843 140 S C 24 0.14500 0.14500 "SER " " CB " 6 0 808080  0 1 7 ""  1 ""  <> 0 0 0 1 10.98 0 0 2068 2 2068 2068 2068 <> <>
  2069 16 -6.664302 2.059429 -36.819316 140 S C 70 -0.68300 -0.68300 "SER " " OG " 8 0 FF2E2E  0 1 7 "%UT"  13 ""  <> 0 0 0 1 10.98 0 0 2069 1 2069 2069 2069 <> <>
  2070 43 -7.300569 3.542300 -40.753327 140 S C 21 0.30000 0.30000 "SER " " H  " 1 0 FFFFFF  0 1 7 ""  1 ""  <> 0 0 0 1 <> 0 0 2070 0 2070 2070 2070 <> <>
  2071 41 -7.176068 3.602000 -38.556808 140 S C 21 0.06000 0.06000 "SER " " HA " 1 0 FFFFFF  0 1 7 ""  1 ""  <> 0 0 0 1 <> 0 0 2071 0 2071 2071 2071 <> <>
  2072 41 -5.439519 1.218563 -38.174597 140 S C 21 0.06000 0.06000 "SER " " HB3" 1 0 FFFFFF  0 1 7 ""  1 ""  <> 0 0 0 1 <> 0 0 2072 0 2072 2072 2072 <> <>
  2073 41 -7.130729 1.095727 -38.608909 140 S C 21 0.06000 0.06000 "SER " " HB2" 1 0 FFFFFF  0 1 7 ""  1 ""  <> 0 0 0 1 <> 0 0 2073 0 2073 2073 2073 <> <>
  2074 42 -7.601097 2.183954 -36.806652 140 S C 21 0.41800 0.41800 "SER " " HG " 1 0 FFFFFF  0 1 7 ""  1 ""  <> 0 0 0 1 <> 0 0 2074 0 2074 2074 2074 <> <>
  2075 25 -4.473724 4.509732 -39.705679 141 G C 38 -0.50000 -0.50000 "GLY " " N  " 7 0 2E2EFF  0 1 7 ""  1 ""  <> 0 0 0 1 10.98 0 0 2075 1 2075 2075 2075 <> <>
  2076 3 -3.581275 5.682802 -39.621424 141 G C 24 0.08000 0.08000 "GLY " " CA " 6 0 808080  0 1 -1111 ""  1 ""  FFD200  0 0 0 1 10.98 0 0 2076 2 2076 2076 2076 <> <>
  2077 2 -2.207532 5.210173 -39.269589 141 G C 24 0.50000 0.50000 "GLY " " C  " 6 0 808080  0 1 7 ""  1 ""  <> 0 0 0 1 10.98 0 0 2077 0 2077 2077 2077 <> <>
  2078 15 -1.320348 6.027418 -38.933580 141 G C 70 -0.50000 -0.50000 "GLY " " O  " 8 0 FF2E2E  0 1 7 ""  1 ""  <> 0 0 0 1 10.98 0 0 2078 0 2078 2078 2078 <> <>
  2079 43 -4.342393 3.958942 -40.542009 141 G C 21 0.30000 0.30000 "GLY " " H  " 1 0 FFFFFF  0 1 7 ""  1 ""  <> 0 0 0 1 <> 0 0 2079 0 2079 2079 2079 <> <>
  2080 41 -3.863736 6.402798 -38.853264 141 G C 21 0.06000 0.06000 "GLY " " HA3" 1 0 FFFFFF  0 1 7 ""  1 ""  <> 0 0 0 1 <> 0 0 2080 0 2080 2080 2080 <> <>
  2081 41 -3.464729 6.045396 -40.642620 141 G C 21 0.06000 0.06000 "GLY " " HA2" 1 0 FFFFFF  0 1 7 ""  1 ""  <> 0 0 0 1 <> 0 0 2081 0 2081 2081 2081 <> <>
  2082 25 -1.953150 3.936856 -39.313650 142 G C 38 -0.50000 -0.50000 "GLY " " N  " 7 0 2E2EFF  0 1 7 ""  1 ""  <> 0 0 0 1 10.82 0 0 2082 1 2082 2082 2082 <> <>
  2083 3 -0.701691 3.385570 -38.793047 142 G C 24 0.08000 0.08000 "GLY " " CA " 6 0 808080  0 1 -1111 ""  1 ""  FFD200  0 0 0 1 10.82 0 0 2083 2 2083 2083 2083 <> <>
  2084 2 -0.980363 1.961806 -38.412727 142 G C 24 0.50000 0.50000 "GLY " " C  " 6 0 808080  0 1 7 ""  1 ""  <> 0 0 0 1 10.82 0 0 2084 0 2084 2084 2084 <> <>
  2085 15 -2.095222 1.513897 -38.573850 142 G C 70 -0.50000 -0.50000 "GLY " " O  " 8 0 FF2E2E  0 1 7 ""  1 ""  <> 0 0 0 1 10.82 0 0 2085 0 2085 2085 2085 <> <>
  2086 43 -2.710343 3.323529 -39.579083 142 G C 21 0.30000 0.30000 "GLY " " H  " 1 0 FFFFFF  0 1 7 ""  1 ""  <> 0 0 0 1 <> 0 0 2086 0 2086 2086 2086 <> <>
  2087 41 -0.476869 3.900773 -37.859336 142 G C 21 0.06000 0.06000 "GLY " " HA3" 1 0 FFFFFF  0 1 7 ""  1 ""  <> 0 0 0 1 <> 0 0 2087 0 2087 2087 2087 <> <>
  2088 41 0.078665 3.536696 -39.539008 142 G C 21 0.06000 0.06000 "GLY " " HA2" 1 0 FFFFFF  0 1 7 ""  1 ""  <> 0 0 0 1 <> 0 0 2088 0 2088 2088 2088 <> <>
  2089 25 -0.058151 1.179081 -37.915513 143 G C 38 -0.50000 -0.50000 "GLY " " N  " 7 0 2E2EFF  0 1 7 ""  1 ""  <> 0 0 0 1 10.62 0 0 2089 1 2089 2089 2089 <> <>
  2090 3 -0.269689 -0.083136 -37.250529 143 G C 24 0.08000 0.08000 "GLY " " CA " 6 0 808080  0 1 -1111 ""  1 ""  FFD200  0 0 0 1 10.62 0 0 2090 2 2090 2090 2090 <> <>
  2091 2 -0.552063 0.172157 -35.789023 143 G C 24 0.50000 0.50000 "GLY " " C  " 6 0 808080  0 1 7 ""  1 ""  <> 0 0 0 1 10.62 0 0 2091 0 2091 2091 2091 <> <>
  2092 15 0.270356 0.803457 -35.090859 143 G C 70 -0.50000 -0.50000 "GLY " " O  " 8 0 FF2E2E  0 1 7 ""  1 ""  <> 0 0 0 1 10.62 0 0 2092 0 2092 2092 2092 <> <>
  2093 43 0.760671 1.674325 -37.592706 143 G C 21 0.30000 0.30000 "GLY " " H  " 1 0 FFFFFF  0 1 7 ""  1 ""  <> 0 0 0 1 <> 0 0 2093 0 2093 2093 2093 <> <>
  2094 41 0.641618 -0.678435 -37.311516 143 G C 21 0.06000 0.06000 "GLY " " HA3" 1 0 FFFFFF  0 1 7 ""  1 ""  <> 0 0 0 1 <> 0 0 2094 0 2094 2094 2094 <> <>
  2095 41 -1.054131 -0.605979 -37.797440 143 G C 21 0.06000 0.06000 "GLY " " HA2" 1 0 FFFFFF  0 1 7 ""  1 ""  <> 0 0 0 1 <> 0 0 2095 0 2095 2095 2095 <> <>
  2096 25 -1.712005 -0.256143 -35.289317 144 G C 38 -0.50000 -0.50000 "GLY " " N  " 7 0 2E2EFF  0 1 7 ""  1 ""  <> 0 0 0 1 9.88 0 0 2096 1 2096 2096 2096 <> <>
  2097 3 -2.061940 -0.080296 -33.924780 144 G C 24 0.08000 0.08000 "GLY " " CA " 6 0 808080  0 1 -1112 ""  1 ""  FFF000  0 0 0 1 9.88 0 0 2097 2 2097 2097 2097 <> <>
  2098 2 -2.132379 -1.317508 -33.111668 144 G C 24 0.50000 0.50000 "GLY " " C  " 6 0 808080  0 1 7 ""  1 ""  <> 0 0 0 1 9.88 0 0 2098 0 2098 2098 2098 <> <>
  2099 15 -2.238680 -1.288687 -31.853210 144 G C 70 -0.50000 -0.50000 "GLY " " O  " 8 0 FF2E2E  0 1 7 ""  1 ""  <> 0 0 0 1 9.88 0 0 2099 0 2099 2099 2099 <> <>
  2100 43 -2.377384 -0.444438 -36.025258 144 G C 21 0.30000 0.30000 "GLY " " H  " 1 0 FFFFFF  0 1 7 ""  1 ""  <> 0 0 0 1 <> 0 0 2100 0 2100 2100 2100 <> <>
  2101 41 -3.035001 0.408712 -33.975189 144 G C 21 0.06000 0.06000 "GLY " " HA3" 1 0 FFFFFF  0 1 7 ""  1 ""  <> 0 0 0 1 <> 0 0 2101 0 2101 2101 2101 <> <>
  2102 41 -1.311279 0.571725 -33.478408 144 G C 21 0.06000 0.06000 "GLY " " HA2" 1 0 FFFFFF  0 1 7 ""  1 ""  <> 0 0 0 1 <> 0 0 2102 0 2102 2102 2102 <> <>
  2103 25 -1.973781 -2.492690 -33.750212 145 S C 38 -0.50000 -0.50000 "SER " " N  " 7 0 2E2EFF  0 1 7 ""  1 ""  <> 0 0 0 1 9.37 0 0 2103 1 2103 2103 2103 <> <>
  2104 3 -1.853986 -3.873478 -33.199897 145 S C 24 0.14000 0.14000 "SER " " CA " 6 0 808080  0 1 -1112 ""  1 ""  FFF000  0 0 0 1 9.37 0 0 2104 1 2104 2104 2104 <> <>
  2105 2 -0.504605 -4.473745 -33.513340 145 S C 24 0.50000 0.50000 "SER " " C  " 6 0 808080  0 1 7 ""  1 ""  <> 0 0 0 1 9.37 0 0 2105 0 2105 2105 2105 <> <>
  2106 15 -0.342411 -5.680813 -33.417610 145 S C 70 -0.50000 -0.50000 "SER " " O  " 8 0 FF2E2E  0 1 7 ""  1 ""  <> 0 0 0 1 9.37 0 0 2106 0 2106 2106 2106 <> <>
  2107 3 -3.120948 -4.742225 -33.406666 145 S C 24 0.14500 0.14500 "SER " " CB " 6 0 808080  0 1 7 ""  1 ""  <> 0 0 0 1 9.37 0 0 2107 2 2107 2107 2107 <> <>
  2108 16 -3.539523 -4.882535 -34.754908 145 S C 70 -0.68300 -0.68300 "SER " " OG " 8 0 FF2E2E  0 1 7 "%UT"  13 ""  <> 0 0 0 1 9.37 0 0 2108 1 2108 2108 2108 <> <>
  2109 43 -2.081264 -2.440072 -34.752951 145 S C 21 0.30000 0.30000 "SER " " H  " 1 0 FFFFFF  0 1 7 ""  1 ""  <> 0 0 0 1 <> 0 0 2109 0 2109 2109 2109 <> <>
  2110 41 -1.763210 -3.794318 -32.116728 145 S C 21 0.06000 0.06000 "SER " " HA " 1 0 FFFFFF  0 1 7 ""  1 ""  <> 0 0 0 1 <> 0 0 2110 0 2110 2110 2110 <> <>
  2111 41 -3.933975 -4.244553 -32.877658 145 S C 21 0.06000 0.06000 "SER " " HB3" 1 0 FFFFFF  0 1 7 ""  1 ""  <> 0 0 0 1 <> 0 0 2111 0 2111 2111 2111 <> <>
  2112 41 -2.940609 -5.686600 -32.892948 145 S C 21 0.06000 0.06000 "SER " " HB2" 1 0 FFFFFF  0 1 7 ""  1 ""  <> 0 0 0 1 <> 0 0 2112 0 2112 2112 2112 <> <>
  2113 42 -4.046529 -5.674158 -34.851154 145 S C 21 0.41800 0.41800 "SER " " HG " 1 0 FFFFFF  0 1 7 ""  1 ""  <> 0 0 0 1 <> 0 0 2113 0 2113 2113 2113 <> <>
  2114 25 0.453114 -3.750418 -34.083441 146 E C 38 -0.50000 -0.50000 "GLU " " N  " 7 0 2E2EFF  0 1 7 ""  1 ""  <> 0 0 0 1 8.31 0 0 2114 1 2114 2114 2114 <> <>
  2115 3 1.787872 -4.223243 -34.194476 146 E C 24 0.14000 0.14000 "GLU " " CA " 6 0 808080  0 1 -1112 ""  1 ""  FFF000  0 0 0 1 8.31 0 0 2115 1 2115 2115 2115 <> <>
  2116 2 2.569947 -3.964981 -32.860624 146 E C 24 0.50000 0.50000 "GLU " " C  " 6 0 808080  0 1 7 ""  1 ""  <> 0 0 0 1 8.31 0 0 2116 0 2116 2116 2116 <> <>
  2117 15 2.865677 -2.863632 -32.521041 146 E C 70 -0.50000 -0.50000 "GLU " " O  " 8 0 FF2E2E  0 1 7 ""  1 ""  <> 0 0 0 1 8.31 0 0 2117 0 2117 2117 2117 <> <>
  2118 3 2.412097 -3.422352 -35.299620 146 E C 24 -0.12000 -0.12000 "GLU " " CB " 6 0 808080  0 1 7 ""  1 ""  <> 0 0 0 1 8.31 0 0 2118 2 2118 2118 2118 <> <>
  2119 3 1.722207 -3.480535 -36.691980 146 E C 24 -0.22000 -0.22000 "GLU " " CG " 6 0 808080  0 1 7 ""  1 ""  <> 0 0 0 1 8.31 0 0 2119 2 2119 2119 2119 <> <>
  2120 2 1.240018 -4.892065 -37.059308 146 E C 24 0.70000 0.70000 "GLU " " CD " 6 0 808080  0 1 7 "%UT"  13 ""  <> 0 0 0 1 8.31 0 0 2120 0 2120 2120 2120 4.20227047061272 <>
  2121 15 0.102269 -5.133620 -37.533284 146 E C 70 -0.80000 -0.80000 "GLU " " OE1" 8 0 FF2E2E  0 1 7 ""  1 ""  <> 0 0 0 1 8.31 0 0 2121 0 2121 2121 2121 <> <>
  2122 18 2.170093 -5.774838 -37.089092 146 E C 70 -0.80000 -0.80000 "GLU " " OE2" 8 -1 FF2E2E  0 1 7 ""  1 ""  <> 0 0 0 1 8.31 0 0 2122 0 2122 2122 2122 <> <>
  2123 43 0.446066 -2.740637 -34.058936 146 E C 21 0.30000 0.30000 "GLU " " H  " 1 0 FFFFFF  0 1 7 ""  1 ""  <> 0 0 0 1 <> 0 0 2123 0 2123 2123 2123 <> <>
  2124 41 1.769651 -5.259914 -34.531008 146 E C 21 0.06000 0.06000 "GLU " " HA " 1 0 FFFFFF  0 1 7 ""  1 ""  <> 0 0 0 1 <> 0 0 2124 0 2124 2124 2124 <> <>
  2125 41 3.416656 -3.762250 -35.552348 146 E C 21 0.06000 0.06000 "GLU " " HB3" 1 0 FFFFFF  0 1 7 ""  1 ""  <> 0 0 0 1 <> 0 0 2125 0 2125 2125 2125 <> <>
  2126 41 2.470451 -2.362956 -35.049514 146 E C 21 0.06000 0.06000 "GLU " " HB2" 1 0 FFFFFF  0 1 7 ""  1 ""  <> 0 0 0 1 <> 0 0 2126 0 2126 2126 2126 <> <>
  2127 41 2.432231 -3.146138 -37.448437 146 E C 21 0.06000 0.06000 "GLU " " HG3" 1 0 FFFFFF  0 1 7 ""  1 ""  <> 0 0 0 1 <> 0 0 2127 0 2127 2127 2127 <> <>
  2128 41 0.824609 -2.873652 -36.812582 146 E C 21 0.06000 0.06000 "GLU " " HG2" 1 0 FFFFFF  0 1 7 ""  1 ""  <> 0 0 0 1 <> 0 0 2128 0 2128 2128 2128 <> <>
  2129 25 2.748857 -5.079027 -32.180304 147 V C 38 -0.50000 -0.50000 "VAL " " N  " 7 0 2E2EFF  0 1 7 ""  1 ""  <> 0 0 0 1 7.75 0 0 2129 1 2129 2129 2129 <> <>
  2130 3 3.107706 -5.095140 -30.840984 147 V C 24 0.14000 0.14000 "VAL " " CA " 6 0 808080  0 1 -1112 ""  1 ""  FFF000  0 0 0 1 7.75 0 0 2130 1 2130 2130 2130 <> <>
  2131 2 4.015109 -6.213611 -30.363966 147 V C 24 0.50000 0.50000 "VAL " " C  " 6 0 808080  0 1 7 ""  1 ""  <> 0 0 0 1 7.75 0 0 2131 0 2131 2131 2131 <> <>
  2132 15 3.901049 -6.676437 -29.253493 147 V C 70 -0.50000 -0.50000 "VAL " " O  " 8 0 FF2E2E  0 1 7 ""  1 ""  <> 0 0 0 1 7.75 0 0 2132 0 2132 2132 2132 <> <>
  2133 3 1.892416 -4.845725 -29.883919 147 V C 24 -0.06000 -0.06000 "VAL " " CB " 6 0 808080  0 1 7 ""  1 ""  <> 0 0 0 1 7.75 0 0 2133 1 2133 2133 2133 <> <>
  2134 3 1.025266 -3.598242 -30.078872 147 V C 24 -0.18000 -0.18000 "VAL " " CG1" 6 0 808080  0 1 7 ""  1 ""  <> 0 0 0 1 7.75 0 0 2134 3 2134 2134 2134 <> <>
  2135 3 0.866941 -6.045526 -29.883990 147 V C 24 -0.18000 -0.18000 "VAL " " CG2" 6 0 808080  0 1 7 ""  1 ""  <> 0 0 0 1 7.75 0 0 2135 3 2135 2135 2135 <> <>
  2136 43 2.304805 -5.933477 -32.484881 147 V C 21 0.30000 0.30000 "VAL " " H  " 1 0 FFFFFF  0 1 7 ""  1 ""  <> 0 0 0 1 <> 0 0 2136 0 2136 2136 2136 <> <>
  2137 41 3.705095 -4.200526 -30.665436 147 V C 21 0.06000 0.06000 "VAL " " HA " 1 0 FFFFFF  0 1 7 ""  1 ""  <> 0 0 0 1 <> 0 0 2137 0 2137 2137 2137 <> <>
  2138 41 2.377862 -4.665379 -28.925007 147 V C 21 0.06000 0.06000 "VAL " " HB " 1 0 FFFFFF  0 1 7 ""  1 ""  <> 0 0 0 1 <> 0 0 2138 0 2138 2138 2138 <> <>
  2139 41 1.687611 -2.795576 -30.403142 147 V C 21 0.06000 0.06000 "VAL " "HG11" 1 0 FFFFFF  0 1 7 ""  1 ""  <> 0 0 0 1 <> 0 0 2139 0 2139 2139 2139 <> <>
  2140 41 0.229047 -3.785375 -30.799153 147 V C 21 0.06000 0.06000 "VAL " "HG12" 1 0 FFFFFF  0 1 7 ""  1 ""  <> 0 0 0 1 <> 0 0 2140 0 2140 2140 2140 <> <>
  2141 41 0.479090 -3.367930 -29.164074 147 V C 21 0.06000 0.06000 "VAL " "HG13" 1 0 FFFFFF  0 1 7 ""  1 ""  <> 0 0 0 1 <> 0 0 2141 0 2141 2141 2141 <> <>
  2142 41 0.493333 -6.399681 -30.844563 147 V C 21 0.06000 0.06000 "VAL " "HG21" 1 0 FFFFFF  0 1 7 ""  1 ""  <> 0 0 0 1 <> 0 0 2142 0 2142 2142 2142 <> <>
  2143 41 1.233380 -6.993192 -29.489009 147 V C 21 0.06000 0.06000 "VAL " "HG22" 1 0 FFFFFF  0 1 7 ""  1 ""  <> 0 0 0 1 <> 0 0 2143 0 2143 2143 2143 <> <>
  2144 41 0.017938 -5.728135 -29.278225 147 V C 21 0.06000 0.06000 "VAL " "HG23" 1 0 FFFFFF  0 1 7 ""  1 ""  <> 0 0 0 1 <> 0 0 2144 0 2144 2144 2144 <> <>
  2145 25 5.019387 -6.506780 -31.131786 148 Q C 38 -0.50000 -0.50000 "GLN " " N  " 7 0 2E2EFF  2 1 7 ""  1 ""  <> 0 0 0 1 7.45 0 0 2145 1 2145 2145 2145 <> <>
  2146 3 6.084075 -7.401810 -30.691568 148 Q C 24 0.14000 0.14000 "GLN " " CA " 6 0 808080  2 1 -1112 ""  1 ""  FFF000  0 0 0 1 7.45 0 0 2146 1 2146 2146 2146 <> <>
  2147 2 7.301487 -6.614982 -30.056952 148 Q C 24 0.50000 0.50000 "GLN " " C  " 6 0 808080  2 1 7 ""  1 ""  <> 0 0 0 1 7.45 0 0 2147 0 2147 2147 2147 <> <>
  2148 15 8.203347 -7.225071 -29.490055 148 Q C 70 -0.50000 -0.50000 "GLN " " O  " 8 0 FF2E2E  2 1 7 ""  1 ""  <> 0 0 0 1 7.45 0 0 2148 0 2148 2148 2148 <> <>
  2149 3 6.467972 -8.273312 -32.008145 148 Q C 24 -0.12000 -0.12000 "GLN " " CB " 6 0 808080  2 1 7 ""  1 ""  <> 0 0 0 1 7.45 0 0 2149 2 2149 2149 2149 <> <>
  2150 3 5.319479 -9.076606 -32.664264 148 Q C 24 -0.12000 -0.12000 "GLN " " CG " 6 0 808080  2 1 7 ""  1 ""  <> 0 0 0 1 7.45 0 0 2150 2 2150 2150 2150 <> <>
  2151 2 5.024729 -10.411824 -32.049727 148 Q C 24 0.50000 0.50000 "GLN " " CD " 6 0 808080  2 1 7 "%UT"  13 ""  <> 0 0 0 1 7.45 0 0 2151 0 2151 2151 2151 <> "No Flip" 
  2152 15 4.205865 -11.118697 -32.645308 148 Q C 70 -0.50000 -0.50000 "GLN " " OE1" 8 0 FF2E2E  2 1 7 ""  1 ""  <> 0 0 0 1 7.45 0 0 2152 0 2152 2152 2152 <> <>
  2153 25 5.581697 -10.789600 -30.923952 148 Q C 38 -0.76000 -0.76000 "GLN " " NE2" 7 0 2E2EFF  2 1 7 ""  1 ""  <> 0 0 0 1 7.45 0 0 2153 2 2153 2153 2153 <> <>
  2154 43 5.187858 -6.022197 -32.001720 148 Q C 21 0.30000 0.30000 "GLN " " H  " 1 0 FFFFFF  2 1 7 ""  1 ""  <> 0 0 0 1 <> 0 0 2154 0 2154 2154 2154 <> <>
  2155 41 5.758609 -8.149623 -29.968426 148 Q C 21 0.06000 0.06000 "GLN " " HA " 1 0 FFFFFF  2 1 7 ""  1 ""  <> 0 0 0 1 <> 0 0 2155 0 2155 2155 2155 <> <>
  2156 41 7.290275 -8.924163 -31.710405 148 Q C 21 0.06000 0.06000 "GLN " " HB3" 1 0 FFFFFF  2 1 7 ""  1 ""  <> 0 0 0 1 <> 0 0 2156 0 2156 2156 2156 <> <>
  2157 41 6.820703 -7.520423 -32.713007 148 Q C 21 0.06000 0.06000 "GLN " " HB2" 1 0 FFFFFF  2 1 7 ""  1 ""  <> 0 0 0 1 <> 0 0 2157 0 2157 2157 2157 <> <>
  2158 41 5.695477 -9.347861 -33.650739 148 Q C 21 0.06000 0.06000 "GLN " " HG3" 1 0 FFFFFF  2 1 7 ""  1 ""  <> 0 0 0 1 <> 0 0 2158 0 2158 2158 2158 <> <>
  2159 41 4.405865 -8.481787 -32.672770 148 Q C 21 0.06000 0.06000 "GLN " " HG2" 1 0 FFFFFF  2 1 7 ""  1 ""  <> 0 0 0 1 <> 0 0 2159 0 2159 2159 2159 <> <>
  2160 43 5.292234 -11.623109 -30.432407 148 Q C 21 0.38000 0.38000 "GLN " "HE22" 1 0 FFFFFF  2 1 7 ""  1 ""  <> 0 0 0 1 <> 0 0 2160 0 2160 2160 2160 <> <>
  2161 43 6.331012 -10.233379 -30.537863 148 Q C 21 0.38000 0.38000 "GLN " "HE21" 1 0 FFFFFF  2 1 7 ""  1 ""  <> 0 0 0 1 <> 0 0 2161 0 2161 2161 2161 <> <>
  2162 25 7.304955 -5.275279 -30.208723 149 L C 38 -0.50000 -0.50000 "LEU " " N  " 7 0 2E2EFF  2 1 7 ""  1 ""  <> 0 0 0 1 7.43 0 0 2162 1 2162 2162 2162 <> <>
  2163 3 8.355811 -4.306611 -29.841696 149 L C 24 0.14000 0.14000 "LEU " " CA " 6 0 808080  2 1 -1112 ""  1 ""  FFF000  0 0 0 1 7.43 0 0 2163 1 2163 2163 2163 <> <>
  2164 2 7.629039 -3.310021 -28.968452 149 L C 24 0.50000 0.50000 "LEU " " C  " 6 0 808080  2 1 7 ""  1 ""  <> 0 0 0 1 7.43 0 0 2164 0 2164 2164 2164 <> <>
  2165 15 6.716012 -2.729067 -29.535649 149 L C 70 -0.50000 -0.50000 "LEU " " O  " 8 0 FF2E2E  2 1 7 ""  1 ""  <> 0 0 0 1 7.43 0 0 2165 0 2165 2165 2165 <> <>
  2166 3 8.970420 -3.664715 -31.101378 149 L C 24 -0.12000 -0.12000 "LEU " " CB " 6 0 808080  2 1 7 ""  1 ""  <> 0 0 0 1 7.43 0 0 2166 2 2166 2166 2166 <> <>
  2167 3 10.399205 -2.992577 -30.943269 149 L C 24 -0.06000 -0.06000 "LEU " " CG " 6 0 808080  2 1 7 ""  1 ""  <> 0 0 0 1 7.43 0 0 2167 1 2167 2167 2167 <> <>
  2168 3 11.496382 -3.997015 -30.865149 149 L C 24 -0.18000 -0.18000 "LEU " " CD1" 6 0 808080  2 1 7 ""  1 ""  <> 0 0 0 1 7.43 0 0 2168 3 2168 2168 2168 <> <>
  2169 3 10.698508 -2.112839 -32.149124 149 L C 24 -0.18000 -0.18000 "LEU " " CD2" 6 0 808080  2 1 7 ""  1 ""  <> 0 0 0 1 7.43 0 0 2169 3 2169 2169 2169 <> <>
  2170 43 6.458820 -4.863319 -30.575613 149 L C 21 0.30000 0.30000 "LEU " " H  " 1 0 FFFFFF  2 1 7 ""  1 ""  <> 0 0 0 1 <> 0 0 2170 0 2170 2170 2170 <> <>
  2171 41 9.134071 -4.767388 -29.233307 149 L C 21 0.06000 0.06000 "LEU " " HA " 1 0 FFFFFF  2 1 7 ""  1 ""  <> 0 0 0 1 <> 0 0 2171 0 2171 2171 2171 <> <>
  2172 41 8.293738 -2.833286 -31.299735 149 L C 21 0.06000 0.06000 "LEU " " HB3" 1 0 FFFFFF  2 1 7 ""  1 ""  <> 0 0 0 1 <> 0 0 2172 0 2172 2172 2172 <> <>
  2173 41 9.017447 -4.272884 -32.004650 149 L C 21 0.06000 0.06000 "LEU " " HB2" 1 0 FFFFFF  2 1 7 ""  1 ""  <> 0 0 0 1 <> 0 0 2173 0 2173 2173 2173 <> <>
  2174 41 10.433722 -2.416022 -30.018972 149 L C 21 0.06000 0.06000 "LEU " " HG " 1 0 FFFFFF  2 1 7 ""  1 ""  <> 0 0 0 1 <> 0 0 2174 0 2174 2174 2174 <> <>
  2175 41 11.616163 -4.585661 -31.774644 149 L C 21 0.06000 0.06000 "LEU " "HD11" 1 0 FFFFFF  2 1 7 ""  1 ""  <> 0 0 0 1 <> 0 0 2175 0 2175 2175 2175 <> <>
  2176 41 12.481454 -3.569884 -30.677467 149 L C 21 0.06000 0.06000 "LEU " "HD12" 1 0 FFFFFF  2 1 7 ""  1 ""  <> 0 0 0 1 <> 0 0 2176 0 2176 2176 2176 <> <>
  2177 41 11.542788 -4.667433 -30.007014 149 L C 21 0.06000 0.06000 "LEU " "HD13" 1 0 FFFFFF  2 1 7 ""  1 ""  <> 0 0 0 1 <> 0 0 2177 0 2177 2177 2177 <> <>
  2178 41 11.652795 -1.594161 -32.057684 149 L C 21 0.06000 0.06000 "LEU " "HD21" 1 0 FFFFFF  2 1 7 ""  1 ""  <> 0 0 0 1 <> 0 0 2178 0 2178 2178 2178 <> <>
  2179 41 10.629717 -2.690069 -33.071070 149 L C 21 0.06000 0.06000 "LEU " "HD22" 1 0 FFFFFF  2 1 7 ""  1 ""  <> 0 0 0 1 <> 0 0 2179 0 2179 2179 2179 <> <>
  2180 41 10.047241 -1.244595 -32.251859 149 L C 21 0.06000 0.06000 "LEU " "HD23" 1 0 FFFFFF  2 1 7 ""  1 ""  <> 0 0 0 1 <> 0 0 2180 0 2180 2180 2180 <> <>
  2181 25 7.997901 -3.088887 -27.678041 150 V C 38 -0.50000 -0.50000 "VAL " " N  " 7 0 2E2EFF  2 1 7 ""  1 ""  <> 0 0 0 1 7.42 0 0 2181 1 2181 2181 2181 <> <>
  2182 3 7.128506 -2.627442 -26.594413 150 V C 24 0.14000 0.14000 "VAL " " CA " 6 0 808080  2 1 -1112 ""  1 ""  FFF000  0 0 0 1 7.42 0 0 2182 1 2182 2182 2182 <> <>
  2183 2 7.954960 -1.782125 -25.713416 150 V C 24 0.50000 0.50000 "VAL " " C  " 6 0 808080  2 1 7 ""  1 ""  <> 0 0 0 1 7.42 0 0 2183 0 2183 2183 2183 <> <>
  2184 15 8.751140 -2.234864 -24.840986 150 V C 70 -0.50000 -0.50000 "VAL " " O  " 8 0 FF2E2E  2 1 7 ""  1 ""  <> 0 0 0 1 7.42 0 0 2184 0 2184 2184 2184 <> <>
  2185 3 6.588931 -3.901766 -25.917636 150 V C 24 -0.06000 -0.06000 "VAL " " CB " 6 0 808080  2 1 7 ""  1 ""  <> 0 0 0 1 7.42 0 0 2185 1 2185 2185 2185 <> <>
  2186 3 5.495102 -3.628875 -24.754987 150 V C 24 -0.18000 -0.18000 "VAL " " CG1" 6 0 808080  2 1 7 ""  1 ""  <> 0 0 0 1 7.42 0 0 2186 3 2186 2186 2186 <> <>
  2187 3 5.877413 -4.846250 -26.918768 150 V C 24 -0.18000 -0.18000 "VAL " " CG2" 6 0 808080  2 1 7 ""  1 ""  <> 0 0 0 1 7.42 0 0 2187 3 2187 2187 2187 <> <>
  2188 43 8.906384 -3.447816 -27.420861 150 V C 21 0.30000 0.30000 "VAL " " H  " 1 0 FFFFFF  2 1 7 ""  1 ""  <> 0 0 0 1 <> 0 0 2188 0 2188 2188 2188 <> <>
  2189 41 6.307049 -1.993261 -26.928228 150 V C 21 0.06000 0.06000 "VAL " " HA " 1 0 FFFFFF  2 1 7 ""  1 ""  <> 0 0 0 1 <> 0 0 2189 0 2189 2189 2189 <> <>
  2190 41 7.423836 -4.408241 -25.433216 150 V C 21 0.06000 0.06000 "VAL " " HB " 1 0 FFFFFF  2 1 7 ""  1 ""  <> 0 0 0 1 <> 0 0 2190 0 2190 2190 2190 <> <>
  2191 41 5.828531 -2.871388 -24.045807 150 V C 21 0.06000 0.06000 "VAL " "HG11" 1 0 FFFFFF  2 1 7 ""  1 ""  <> 0 0 0 1 <> 0 0 2191 0 2191 2191 2191 <> <>
  2192 41 4.598200 -3.273408 -25.262316 150 V C 21 0.06000 0.06000 "VAL " "HG12" 1 0 FFFFFF  2 1 7 ""  1 ""  <> 0 0 0 1 <> 0 0 2192 0 2192 2192 2192 <> <>
  2193 41 5.291581 -4.508538 -24.144320 150 V C 21 0.06000 0.06000 "VAL " "HG13" 1 0 FFFFFF  2 1 7 ""  1 ""  <> 0 0 0 1 <> 0 0 2193 0 2193 2193 2193 <> <>
  2194 41 6.563599 -5.200687 -27.688122 150 V C 21 0.06000 0.06000 "VAL " "HG21" 1 0 FFFFFF  2 1 7 ""  1 ""  <> 0 0 0 1 <> 0 0 2194 0 2194 2194 2194 <> <>
  2195 41 5.356321 -5.643460 -26.388632 150 V C 21 0.06000 0.06000 "VAL " "HG22" 1 0 FFFFFF  2 1 7 ""  1 ""  <> 0 0 0 1 <> 0 0 2195 0 2195 2195 2195 <> <>
  2196 41 5.061193 -4.368334 -27.460594 150 V C 21 0.06000 0.06000 "VAL " "HG23" 1 0 FFFFFF  2 1 7 ""  1 ""  <> 0 0 0 1 <> 0 0 2196 0 2196 2196 2196 <> <>
  2197 25 7.824646 -0.436549 -25.829701 151 E C 38 -0.50000 -0.50000 "GLU " " N  " 7 0 2E2EFF  0 1 7 ""  1 ""  <> 0 0 0 1 7.44 0 0 2197 1 2197 2197 2197 <> <>
  2198 3 8.230062 0.668235 -25.020719 151 E C 24 0.14000 0.14000 "GLU " " CA " 6 0 808080  0 1 -1112 ""  1 ""  FFF000  0 0 0 1 7.44 0 0 2198 1 2198 2198 2198 <> <>
  2199 2 7.426987 0.708472 -23.681109 151 E C 24 0.50000 0.50000 "GLU " " C  " 6 0 808080  0 1 7 ""  1 ""  <> 0 0 0 1 7.44 0 0 2199 0 2199 2199 2199 <> <>
  2200 15 6.307181 0.193177 -23.657873 151 E C 70 -0.50000 -0.50000 "GLU " " O  " 8 0 FF2E2E  0 1 7 ""  1 ""  <> 0 0 0 1 7.44 0 0 2200 0 2200 2200 2200 <> <>
  2201 3 8.076325 1.902728 -25.858962 151 E C 24 -0.12000 -0.12000 "GLU " " CB " 6 0 808080  0 1 7 ""  1 ""  <> 0 0 0 1 7.44 0 0 2201 2 2201 2201 2201 <> <>
  2202 3 8.696137 1.944661 -27.275559 151 E C 24 -0.22000 -0.22000 "GLU " " CG " 6 0 808080  0 1 7 ""  1 ""  <> 0 0 0 1 7.44 0 0 2202 2 2202 2202 2202 <> <>
  2203 2 7.789977 1.366947 -28.365542 151 E C 24 0.70000 0.70000 "GLU " " CD " 6 0 808080  0 1 7 "%UT"  13 ""  <> 0 0 0 1 7.44 0 0 2203 0 2203 2203 2203 5.52371977047226 <>
  2204 15 6.758417 0.767940 -28.141964 151 E C 70 -0.80000 -0.80000 "GLU " " OE1" 8 0 FF2E2E  0 1 7 ""  1 ""  <> 0 0 0 1 7.44 0 0 2204 0 2204 2204 2204 <> <>
  2205 18 8.131580 1.652272 -29.534749 151 E C 70 -0.80000 -0.80000 "GLU " " OE2" 8 -1 FF2E2E  0 1 7 ""  1 ""  <> 0 0 0 1 7.44 0 0 2205 0 2205 2205 2205 <> <>
  2206 43 7.050702 -0.291640 -26.462139 151 E C 21 0.30000 0.30000 "GLU " " H  " 1 0 FFFFFF  0 1 7 ""  1 ""  <> 0 0 0 1 <> 0 0 2206 0 2206 2206 2206 <> <>
  2207 41 9.304401 0.555642 -24.874391 151 E C 21 0.06000 0.06000 "GLU " " HA " 1 0 FFFFFF  0 1 7 ""  1 ""  <> 0 0 0 1 <> 0 0 2207 0 2207 2207 2207 <> <>
  2208 41 8.537237 2.774244 -25.394225 151 E C 21 0.06000 0.06000 "GLU " " HB3" 1 0 FFFFFF  0 1 7 ""  1 ""  <> 0 0 0 1 <> 0 0 2208 0 2208 2208 2208 <> <>
  2209 41 7.025227 2.166305 -25.977732 151 E C 21 0.06000 0.06000 "GLU " " HB2" 1 0 FFFFFF  0 1 7 ""  1 ""  <> 0 0 0 1 <> 0 0 2209 0 2209 2209 2209 <> <>
  2210 41 9.588296 1.318466 -27.253267 151 E C 21 0.06000 0.06000 "GLU " " HG3" 1 0 FFFFFF  0 1 7 ""  1 ""  <> 0 0 0 1 <> 0 0 2210 0 2210 2210 2210 <> <>
  2211 41 8.966894 2.967007 -27.539574 151 E C 21 0.06000 0.06000 "GLU " " HG2" 1 0 FFFFFF  0 1 7 ""  1 ""  <> 0 0 0 1 <> 0 0 2211 0 2211 2211 2211 <> <>
  2212 25 8.008137 1.339559 -22.656625 152 S C 38 -0.50000 -0.50000 "SER " " N  " 7 0 2E2EFF  0 1 7 ""  1 ""  <> 0 0 0 1 7.45 0 0 2212 1 2212 2212 2212 <> <>
  2213 3 7.390270 1.962196 -21.507728 152 S C 24 0.14000 0.14000 "SER " " CA " 6 0 808080  0 1 -1112 ""  1 ""  FFF000  0 0 0 1 7.45 0 0 2213 1 2213 2213 2213 <> <>
  2214 2 8.326685 3.060894 -20.901048 152 S C 24 0.50000 0.50000 "SER " " C  " 6 0 808080  0 1 7 ""  1 ""  <> 0 0 0 1 7.45 0 0 2214 0 2214 2214 2214 <> <>
  2215 15 9.487962 3.014494 -21.224810 152 S C 70 -0.50000 -0.50000 "SER " " O  " 8 0 FF2E2E  0 1 7 ""  1 ""  <> 0 0 0 1 7.45 0 0 2215 0 2215 2215 2215 <> <>
  2216 3 6.995024 0.757836 -20.512282 152 S C 24 0.14500 0.14500 "SER " " CB " 6 0 808080  0 1 7 ""  1 ""  <> 0 0 0 1 7.45 0 0 2216 2 2216 2216 2216 <> <>
  2217 16 5.703059 0.274202 -20.760771 152 S C 70 -0.68300 -0.68300 "SER " " OG " 8 0 FF2E2E  0 1 7 "%UT"  13 ""  <> 0 0 0 1 7.45 0 0 2217 1 2217 2217 2217 <> <>
  2218 43 8.913468 1.672496 -22.956211 152 S C 21 0.30000 0.30000 "SER " " H  " 1 0 FFFFFF  0 1 7 ""  1 ""  <> 0 0 0 1 <> 0 0 2218 0 2218 2218 2218 <> <>
  2219 41 6.600303 2.651107 -21.807380 152 S C 21 0.06000 0.06000 "SER " " HA " 1 0 FFFFFF  0 1 7 ""  1 ""  <> 0 0 0 1 <> 0 0 2219 0 2219 2219 2219 <> <>
  2220 41 6.922173 1.287717 -19.562604 152 S C 21 0.06000 0.06000 "SER " " HB3" 1 0 FFFFFF  0 1 7 ""  1 ""  <> 0 0 0 1 <> 0 0 2220 0 2220 2220 2220 <> <>
  2221 41 7.775216 0.039480 -20.259804 152 S C 21 0.06000 0.06000 "SER " " HB2" 1 0 FFFFFF  0 1 7 ""  1 ""  <> 0 0 0 1 <> 0 0 2221 0 2221 2221 2221 <> <>
  2222 42 5.593746 0.210605 -21.697132 152 S C 21 0.41800 0.41800 "SER " " HG " 1 0 FFFFFF  0 1 7 ""  1 ""  <> 0 0 0 1 <> 0 0 2222 0 2222 2222 2222 <> <>
  2223 25 7.753376 4.000296 -20.105370 153 G C 38 -0.50000 -0.50000 "GLY " " N  " 7 0 2E2EFF  0 1 7 ""  1 ""  <> 0 0 0 1 7.77 0 0 2223 1 2223 2223 2223 <> <>
  2224 3 8.472307 5.186359 -19.526331 153 G C 24 0.08000 0.08000 "GLY " " CA " 6 0 808080  0 1 -1112 ""  1 ""  FFF000  0 0 0 1 7.77 0 0 2224 2 2224 2224 2224 <> <>
  2225 2 7.808501 6.492812 -19.706952 153 G C 24 0.50000 0.50000 "GLY " " C  " 6 0 808080  0 1 7 ""  1 ""  <> 0 0 0 1 7.77 0 0 2225 0 2225 2225 2225 <> <>
  2226 15 8.413057 7.460722 -19.358450 153 G C 70 -0.50000 -0.50000 "GLY " " O  " 8 0 FF2E2E  0 1 7 ""  1 ""  <> 0 0 0 1 7.77 0 0 2226 0 2226 2226 2226 <> <>
  2227 43 6.776961 4.040157 -19.849639 153 G C 21 0.30000 0.30000 "GLY " " H  " 1 0 FFFFFF  0 1 7 ""  1 ""  <> 0 0 0 1 <> 0 0 2227 0 2227 2227 2227 <> <>
  2228 41 9.557326 5.203631 -19.630181 153 G C 21 0.06000 0.06000 "GLY " " HA3" 1 0 FFFFFF  0 1 7 ""  1 ""  <> 0 0 0 1 <> 0 0 2228 0 2228 2228 2228 <> <>
  2229 41 8.373399 5.015361 -18.454494 153 G C 21 0.06000 0.06000 "GLY " " HA2" 1 0 FFFFFF  0 1 7 ""  1 ""  <> 0 0 0 1 <> 0 0 2229 0 2229 2229 2229 <> <>
  2230 25 6.577092 6.512601 -20.250834 154 G C 38 -0.50000 -0.50000 "GLY " " N  " 7 0 2E2EFF  0 1 7 ""  1 ""  <> 0 0 0 1 7.74 0 0 2230 1 2230 2230 2230 <> <>
  2231 3 5.634359 7.671485 -20.311969 154 G C 24 0.08000 0.08000 "GLY " " CA " 6 0 808080  0 1 -1112 ""  1 ""  FFF000  0 0 0 1 7.74 0 0 2231 2 2231 2231 2231 <> <>
  2232 2 5.030955 8.143557 -18.986822 154 G C 24 0.50000 0.50000 "GLY " " C  " 6 0 808080  0 1 7 ""  1 ""  <> 0 0 0 1 7.74 0 0 2232 0 2232 2232 2232 <> <>
  2233 15 5.446407 7.640086 -17.954804 154 G C 70 -0.50000 -0.50000 "GLY " " O  " 8 0 FF2E2E  0 1 7 ""  1 ""  <> 0 0 0 1 7.74 0 0 2233 0 2233 2233 2233 <> <>
  2234 43 6.094096 5.673783 -20.539135 154 G C 21 0.30000 0.30000 "GLY " " H  " 1 0 FFFFFF  0 1 7 ""  1 ""  <> 0 0 0 1 <> 0 0 2234 0 2234 2234 2234 <> <>
  2235 41 4.965676 7.353212 -21.111525 154 G C 21 0.06000 0.06000 "GLY " " HA3" 1 0 FFFFFF  0 1 7 ""  1 ""  <> 0 0 0 1 <> 0 0 2235 0 2235 2235 2235 <> <>
  2236 41 6.165365 8.545993 -20.688010 154 G C 21 0.06000 0.06000 "GLY " " HA2" 1 0 FFFFFF  0 1 7 ""  1 ""  <> 0 0 0 1 <> 0 0 2236 0 2236 2236 2236 <> <>
  2237 25 4.208266 9.171604 -19.070728 155 G C 38 -0.50000 -0.50000 "GLY " " N  " 7 0 2E2EFF  2 1 7 ""  1 ""  <> 0 0 0 1 7.71 0 0 2237 1 2237 2237 2237 <> <>
  2238 3 3.409355 9.782958 -18.026540 155 G C 24 0.08000 0.08000 "GLY " " CA " 6 0 808080  2 1 -1112 ""  1 ""  FFF000  0 0 0 1 7.71 0 0 2238 2 2238 2238 2238 <> <>
  2239 2 3.626032 11.325890 -18.074393 155 G C 24 0.50000 0.50000 "GLY " " C  " 6 0 808080  2 1 7 ""  1 ""  <> 0 0 0 1 7.71 0 0 2239 0 2239 2239 2239 <> <>
  2240 15 4.321623 11.827556 -18.981654 155 G C 70 -0.50000 -0.50000 "GLY " " O  " 8 0 FF2E2E  2 1 7 ""  1 ""  <> 0 0 0 1 7.71 0 0 2240 0 2240 2240 2240 <> <>
  2241 43 4.102617 9.564345 -19.995118 155 G C 21 0.30000 0.30000 "GLY " " H  " 1 0 FFFFFF  2 1 7 ""  1 ""  <> 0 0 0 1 <> 0 0 2241 0 2241 2241 2241 <> <>
  2242 41 3.499001 9.391671 -17.013269 155 G C 21 0.06000 0.06000 "GLY " " HA3" 1 0 FFFFFF  2 1 7 ""  1 ""  <> 0 0 0 1 <> 0 0 2242 0 2242 2242 2242 <> <>
  2243 41 2.358242 9.740925 -18.312076 155 G C 21 0.06000 0.06000 "GLY " " HA2" 1 0 FFFFFF  2 1 7 ""  1 ""  <> 0 0 0 1 <> 0 0 2243 0 2243 2243 2243 <> <>
  2244 25 3.097360 11.999751 -17.024374 156 L C 38 -0.50000 -0.50000 "LEU " " N  " 7 0 2E2EFF  2 1 7 ""  1 ""  <> 0 0 0 1 7.49 0 0 2244 1 2244 2244 2244 <> <>
  2245 3 3.353737 13.409223 -16.679387 156 L C 24 0.14000 0.14000 "LEU " " CA " 6 0 808080  2 1 -1112 ""  1 ""  FFF000  0 0 0 1 7.49 0 0 2245 1 2245 2245 2245 <> <>
  2246 2 4.487483 13.623570 -15.711359 156 L C 24 0.50000 0.50000 "LEU " " C  " 6 0 808080  2 1 7 ""  1 ""  <> 0 0 0 1 7.49 0 0 2246 0 2246 2246 2246 <> <>
  2247 15 4.407230 13.344930 -14.532262 156 L C 70 -0.50000 -0.50000 "LEU " " O  " 8 0 FF2E2E  2 1 7 ""  1 ""  <> 0 0 0 1 7.49 0 0 2247 0 2247 2247 2247 <> <>
  2248 3 2.121887 14.131496 -16.212086 156 L C 24 -0.12000 -0.12000 "LEU " " CB " 6 0 808080  2 1 7 ""  1 ""  <> 0 0 0 1 7.49 0 0 2248 2 2248 2248 2248 <> <>
  2249 3 2.140571 15.712325 -16.169728 156 L C 24 -0.06000 -0.06000 "LEU " " CG " 6 0 808080  2 1 7 ""  1 ""  <> 0 0 0 1 7.49 0 0 2249 1 2249 2249 2249 <> <>
  2250 3 2.341089 16.278198 -17.626632 156 L C 24 -0.18000 -0.18000 "LEU " " CD1" 6 0 808080  2 1 7 ""  1 ""  <> 0 0 0 1 7.49 0 0 2250 3 2250 2250 2250 <> <>
  2251 3 0.986388 16.437221 -15.508294 156 L C 24 -0.18000 -0.18000 "LEU " " CD2" 6 0 808080  2 1 7 ""  1 ""  <> 0 0 0 1 7.49 0 0 2251 3 2251 2251 2251 <> <>
  2252 43 2.390986 11.600607 -16.422805 156 L C 21 0.30000 0.30000 "LEU " " H  " 1 0 FFFFFF  2 1 7 ""  1 ""  <> 0 0 0 1 <> 0 0 2252 0 2252 2252 2252 <> <>
  2253 41 3.769138 13.853313 -17.583964 156 L C 21 0.06000 0.06000 "LEU " " HA " 1 0 FFFFFF  2 1 7 ""  1 ""  <> 0 0 0 1 <> 0 0 2253 0 2253 2253 2253 <> <>
  2254 41 1.783535 13.864759 -15.210910 156 L C 21 0.06000 0.06000 "LEU " " HB3" 1 0 FFFFFF  2 1 7 ""  1 ""  <> 0 0 0 1 <> 0 0 2254 0 2254 2254 2254 <> <>
  2255 41 1.234754 13.808493 -16.756627 156 L C 21 0.06000 0.06000 "LEU " " HB2" 1 0 FFFFFF  2 1 7 ""  1 ""  <> 0 0 0 1 <> 0 0 2255 0 2255 2255 2255 <> <>
  2256 41 3.024327 16.102619 -15.665237 156 L C 21 0.06000 0.06000 "LEU " " HG " 1 0 FFFFFF  2 1 7 ""  1 ""  <> 0 0 0 1 <> 0 0 2256 0 2256 2256 2256 <> <>
  2257 41 1.709751 15.657792 -18.262487 156 L C 21 0.06000 0.06000 "LEU " "HD11" 1 0 FFFFFF  2 1 7 ""  1 ""  <> 0 0 0 1 <> 0 0 2257 0 2257 2257 2257 <> <>
  2258 41 2.001597 17.304192 -17.769968 156 L C 21 0.06000 0.06000 "LEU " "HD12" 1 0 FFFFFF  2 1 7 ""  1 ""  <> 0 0 0 1 <> 0 0 2258 0 2258 2258 2258 <> <>
  2259 41 3.398322 16.194266 -17.878909 156 L C 21 0.06000 0.06000 "LEU " "HD13" 1 0 FFFFFF  2 1 7 ""  1 ""  <> 0 0 0 1 <> 0 0 2259 0 2259 2259 2259 <> <>
  2260 41 0.957328 16.271733 -14.431447 156 L C 21 0.06000 0.06000 "LEU " "HD21" 1 0 FFFFFF  2 1 7 ""  1 ""  <> 0 0 0 1 <> 0 0 2260 0 2260 2260 2260 <> <>
  2261 41 1.006351 17.476595 -15.836305 156 L C 21 0.06000 0.06000 "LEU " "HD22" 1 0 FFFFFF  2 1 7 ""  1 ""  <> 0 0 0 1 <> 0 0 2261 0 2261 2261 2261 <> <>
  2262 41 0.061869 16.037334 -15.924552 156 L C 21 0.06000 0.06000 "LEU " "HD23" 1 0 FFFFFF  2 1 7 ""  1 ""  <> 0 0 0 1 <> 0 0 2262 0 2262 2262 2262 <> <>
  2263 25 5.601581 14.069573 -16.266596 157 V C 38 -0.50000 -0.50000 "VAL " " N  " 7 0 2E2EFF  0 1 7 ""  1 ""  <> 0 0 0 1 7.4 0 0 2263 1 2263 2263 2263 <> <>
  2264 3 6.887162 14.108082 -15.536885 157 V C 24 0.14000 0.14000 "VAL " " CA " 6 0 808080  0 1 -1112 ""  1 ""  FFF000  0 0 0 1 7.4 0 0 2264 1 2264 2264 2264 <> <>
  2265 2 7.428139 15.588063 -15.259685 157 V C 24 0.50000 0.50000 "VAL " " C  " 6 0 808080  0 1 7 ""  1 ""  <> 0 0 0 1 7.4 0 0 2265 0 2265 2265 2265 <> <>
  2266 15 6.921969 16.513185 -15.845566 157 V C 70 -0.50000 -0.50000 "VAL " " O  " 8 0 FF2E2E  0 1 7 ""  1 ""  <> 0 0 0 1 7.4 0 0 2266 0 2266 2266 2266 <> <>
  2267 3 7.925024 13.142663 -16.149112 157 V C 24 -0.06000 -0.06000 "VAL " " CB " 6 0 808080  0 1 7 ""  1 ""  <> 0 0 0 1 7.4 0 0 2267 1 2267 2267 2267 <> <>
  2268 3 7.523776 11.675873 -16.168969 157 V C 24 -0.18000 -0.18000 "VAL " " CG1" 6 0 808080  0 1 7 ""  1 ""  <> 0 0 0 1 7.4 0 0 2268 3 2268 2268 2268 <> <>
  2269 3 8.407154 13.613385 -17.593790 157 V C 24 -0.18000 -0.18000 "VAL " " CG2" 6 0 808080  0 1 7 ""  1 ""  <> 0 0 0 1 7.4 0 0 2269 3 2269 2269 2269 <> <>
  2270 43 5.607281 14.140435 -17.273966 157 V C 21 0.30000 0.30000 "VAL " " H  " 1 0 FFFFFF  0 1 7 ""  1 ""  <> 0 0 0 1 <> 0 0 2270 0 2270 2270 2270 <> <>
  2271 41 6.773313 13.729741 -14.521110 157 V C 21 0.06000 0.06000 "VAL " " HA " 1 0 FFFFFF  0 1 7 ""  1 ""  <> 0 0 0 1 <> 0 0 2271 0 2271 2271 2271 <> <>
  2272 41 8.772953 13.291055 -15.480660 157 V C 21 0.06000 0.06000 "VAL " " HB " 1 0 FFFFFF  0 1 7 ""  1 ""  <> 0 0 0 1 <> 0 0 2272 0 2272 2272 2272 <> <>
  2273 41 7.496429 11.245619 -15.167954 157 V C 21 0.06000 0.06000 "VAL " "HG11" 1 0 FFFFFF  0 1 7 ""  1 ""  <> 0 0 0 1 <> 0 0 2273 0 2273 2273 2273 <> <>
  2274 41 6.561536 11.482379 -16.642896 157 V C 21 0.06000 0.06000 "VAL " "HG12" 1 0 FFFFFF  0 1 7 ""  1 ""  <> 0 0 0 1 <> 0 0 2274 0 2274 2274 2274 <> <>
  2275 41 8.296183 11.039741 -16.601758 157 V C 21 0.06000 0.06000 "VAL " "HG13" 1 0 FFFFFF  0 1 7 ""  1 ""  <> 0 0 0 1 <> 0 0 2275 0 2275 2275 2275 <> <>
  2276 41 9.267555 13.024133 -17.911785 157 V C 21 0.06000 0.06000 "VAL " "HG21" 1 0 FFFFFF  0 1 7 ""  1 ""  <> 0 0 0 1 <> 0 0 2276 0 2276 2276 2276 <> <>
  2277 41 7.657013 13.549903 -18.381854 157 V C 21 0.06000 0.06000 "VAL " "HG22" 1 0 FFFFFF  0 1 7 ""  1 ""  <> 0 0 0 1 <> 0 0 2277 0 2277 2277 2277 <> <>
  2278 41 8.941330 14.559313 -17.504633 157 V C 21 0.06000 0.06000 "VAL " "HG23" 1 0 FFFFFF  0 1 7 ""  1 ""  <> 0 0 0 1 <> 0 0 2278 0 2278 2278 2278 <> <>
  2279 25 8.353487 15.636169 -14.263237 158 Q C 38 -0.50000 -0.50000 "GLN " " N  " 7 0 2E2EFF  0 1 7 ""  1 ""  <> 0 0 0 1 7.71 0 0 2279 1 2279 2279 2279 <> <>
  2280 3 9.046792 16.878675 -13.883388 158 Q C 24 0.14000 0.14000 "GLN " " CA " 6 0 808080  0 1 -1112 ""  1 ""  FFF000  0 0 0 1 7.71 0 0 2280 1 2280 2280 2280 <> <>
  2281 2 10.250550 17.159557 -14.866373 158 Q C 24 0.50000 0.50000 "GLN " " C  " 6 0 808080  0 1 7 ""  1 ""  <> 0 0 0 1 7.71 0 0 2281 0 2281 2281 2281 <> <>
  2282 15 10.872034 16.153070 -15.255329 158 Q C 70 -0.50000 -0.50000 "GLN " " O  " 8 0 FF2E2E  0 1 7 ""  1 ""  <> 0 0 0 1 7.71 0 0 2282 0 2282 2282 2282 <> <>
  2283 3 9.589906 16.740375 -12.450762 158 Q C 24 -0.12000 -0.12000 "GLN " " CB " 6 0 808080  0 1 7 ""  1 ""  <> 0 0 0 1 7.71 0 0 2283 2 2283 2283 2283 <> <>
  2284 3 8.421582 16.982631 -11.446732 158 Q C 24 -0.12000 -0.12000 "GLN " " CG " 6 0 808080  0 1 7 ""  1 ""  <> 0 0 0 1 7.71 0 0 2284 2 2284 2284 2284 <> <>
  2285 2 7.925324 18.436127 -11.457038 158 Q C 24 0.50000 0.50000 "GLN " " CD " 6 0 808080  0 1 7 "%UT"  13 "Flip"  <> 0 0 0 1 7.71 0 0 2285 0 2285 2285 2285 0.00447062777250041 "Flip" 
  2286 15 8.639611 19.358699 -11.778755 158 Q C 70 -0.50000 -0.50000 "GLN " " OE1" 8 0 FF2E2E  0 1 7 ""  1 ""  <> 0 0 0 1 7.71 0 0 2286 0 2286 2286 2286 <> <>
  2287 25 6.644792 18.707184 -11.116789 158 Q C 38 -0.76000 -0.76000 "GLN " " NE2" 7 0 2E2EFF  0 1 7 ""  1 ""  <> 0 0 0 1 7.71 0 0 2287 2 2287 2287 2287 <> <>
  2288 43 8.618376 14.780359 -13.796674 158 Q C 21 0.30000 0.30000 "GLN " " H  " 1 0 FFFFFF  0 1 7 ""  1 ""  <> 0 0 0 1 <> 0 0 2288 0 2288 2288 2288 <> <>
  2289 41 8.225855 17.592550 -13.954114 158 Q C 21 0.06000 0.06000 "GLN " " HA " 1 0 FFFFFF  0 1 7 ""  1 ""  <> 0 0 0 1 <> 0 0 2289 0 2289 2289 2289 <> <>
  2290 41 10.446810 17.351640 -12.167891 158 Q C 21 0.06000 0.06000 "GLN " " HB3" 1 0 FFFFFF  0 1 7 ""  1 ""  <> 0 0 0 1 <> 0 0 2290 0 2290 2290 2290 <> <>
  2291 41 9.946162 15.719588 -12.310925 158 Q C 21 0.06000 0.06000 "GLN " " HB2" 1 0 FFFFFF  0 1 7 ""  1 ""  <> 0 0 0 1 <> 0 0 2291 0 2291 2291 2291 <> <>
  2292 41 8.744853 16.847923 -10.414700 158 Q C 21 0.06000 0.06000 "GLN " " HG3" 1 0 FFFFFF  0 1 7 ""  1 ""  <> 0 0 0 1 <> 0 0 2292 0 2292 2292 2292 <> <>
  2293 41 7.662575 16.207460 -11.551771 158 Q C 21 0.06000 0.06000 "GLN " " HG2" 1 0 FFFFFF  0 1 7 ""  1 ""  <> 0 0 0 1 <> 0 0 2293 0 2293 2293 2293 <> <>
  2294 43 6.436692 19.677023 -10.925725 158 Q C 21 0.38000 0.38000 "GLN " "HE22" 1 0 FFFFFF  0 1 7 ""  1 ""  <> 0 0 0 1 <> 0 0 2294 0 2294 2294 2294 <> <>
  2295 43 5.991238 18.017910 -10.773436 158 Q C 21 0.38000 0.38000 "GLN " "HE21" 1 0 FFFFFF  0 1 7 ""  1 ""  <> 0 0 0 1 <> 0 0 2295 0 2295 2295 2295 <> <>
  2296 25 10.575146 18.407502 -15.270110 159 P C 38 -0.14000 -0.14000 "PRO " " N  " 7 0 2E2EFF  0 1 7 ""  1 ""  <> 0 0 0 1 7.69 0 0 2296 0 2296 2296 2296 <> <>
  2297 3 11.796664 18.740902 -16.104692 159 P C 24 0.01000 0.01000 "PRO " " CA " 6 0 808080  0 1 -1112 ""  1 ""  FFF000  0 0 0 1 7.69 0 0 2297 1 2297 2297 2297 <> <>
  2298 2 12.955866 18.868591 -15.044823 159 P C 24 0.50000 0.50000 "PRO " " C  " 6 0 808080  0 1 7 ""  1 ""  <> 0 0 0 1 7.69 0 0 2298 0 2298 2298 2298 <> <>
  2299 15 12.645495 19.158301 -13.891139 159 P C 70 -0.50000 -0.50000 "PRO " " O  " 8 0 FF2E2E  0 1 7 ""  1 ""  <> 0 0 0 1 7.69 0 0 2299 0 2299 2299 2299 <> <>
  2300 3 9.734764 19.574730 -15.039351 159 P C 24 -0.05000 -0.05000 "PRO " " CD " 6 0 808080  0 1 7 ""  1 ""  <> 0 0 0 1 7.69 0 0 2300 2 2300 2300 2300 <> <>
  2301 3 10.385892 20.710832 -15.799095 159 P C 24 -0.12000 -0.12000 "PRO " " CG " 6 0 808080  0 1 7 ""  1 ""  <> 0 0 0 1 7.69 0 0 2301 2 2301 2301 2301 <> <>
  2302 3 11.460984 20.145256 -16.735626 159 P C 24 -0.12000 -0.12000 "PRO " " CB " 6 0 808080  0 1 7 ""  1 ""  <> 0 0 0 1 7.69 0 0 2302 2 2302 2302 2302 <> <>
  2303 41 12.013636 17.962038 -16.835803 159 P C 21 0.06000 0.06000 "PRO " " HA " 1 0 FFFFFF  0 1 7 ""  1 ""  <> 0 0 0 1 <> 0 0 2303 0 2303 2303 2303 <> <>
  2304 41 9.634364 19.910617 -14.007358 159 P C 21 0.06000 0.06000 "PRO " " HD2" 1 0 FFFFFF  0 1 7 ""  1 ""  <> 0 0 0 1 <> 0 0 2304 0 2304 2304 2304 <> <>
  2305 41 8.729852 19.300359 -15.360109 159 P C 21 0.06000 0.06000 "PRO " " HD3" 1 0 FFFFFF  0 1 7 ""  1 ""  <> 0 0 0 1 <> 0 0 2305 0 2305 2305 2305 <> <>
  2306 41 10.802754 21.435664 -15.100029 159 P C 21 0.06000 0.06000 "PRO " " HG2" 1 0 FFFFFF  0 1 7 ""  1 ""  <> 0 0 0 1 <> 0 0 2306 0 2306 2306 2306 <> <>
  2307 41 9.579646 21.258892 -16.286799 159 P C 21 0.06000 0.06000 "PRO " " HG3" 1 0 FFFFFF  0 1 7 ""  1 ""  <> 0 0 0 1 <> 0 0 2307 0 2307 2307 2307 <> <>
  2308 41 11.067025 20.073235 -17.749189 159 P C 21 0.06000 0.06000 "PRO " " HB3" 1 0 FFFFFF  0 1 7 ""  1 ""  <> 0 0 0 1 <> 0 0 2308 0 2308 2308 2308 <> <>
  2309 41 12.351446 20.761349 -16.860577 159 P C 21 0.06000 0.06000 "PRO " " HB2" 1 0 FFFFFF  0 1 7 ""  1 ""  <> 0 0 0 1 <> 0 0 2309 0 2309 2309 2309 <> <>
  2310 25 14.271600 18.756148 -15.363911 160 G C 38 -0.50000 -0.50000 "GLY " " N  " 7 0 2E2EFF  0 1 7 ""  1 ""  <> 0 0 0 1 7.71 0 0 2310 1 2310 2310 2310 <> <>
  2311 3 15.442099 18.945894 -14.475736 160 G C 24 0.08000 0.08000 "GLY " " CA " 6 0 808080  0 1 -1112 ""  1 ""  FFF000  0 0 0 1 7.71 0 0 2311 2 2311 2311 2311 <> <>
  2312 2 15.638598 17.853765 -13.423919 160 G C 24 0.50000 0.50000 "GLY " " C  " 6 0 808080  0 1 7 ""  1 ""  <> 0 0 0 1 7.71 0 0 2312 0 2312 2312 2312 <> <>
  2313 15 16.480233 17.992178 -12.538286 160 G C 70 -0.50000 -0.50000 "GLY " " O  " 8 0 FF2E2E  0 1 7 ""  1 ""  <> 0 0 0 1 7.71 0 0 2313 0 2313 2313 2313 <> <>
  2314 43 14.373702 18.437401 -16.316763 160 G C 21 0.30000 0.30000 "GLY " " H  " 1 0 FFFFFF  0 1 7 ""  1 ""  <> 0 0 0 1 <> 0 0 2314 0 2314 2314 2314 <> <>
  2315 41 15.238533 19.902822 -13.994893 160 G C 21 0.06000 0.06000 "GLY " " HA3" 1 0 FFFFFF  0 1 7 ""  1 ""  <> 0 0 0 1 <> 0 0 2315 0 2315 2315 2315 <> <>
  2316 41 16.244872 18.878210 -15.210117 160 G C 21 0.06000 0.06000 "GLY " " HA2" 1 0 FFFFFF  0 1 7 ""  1 ""  <> 0 0 0 1 <> 0 0 2316 0 2316 2316 2316 <> <>
  2317 25 14.934578 16.680085 -13.588894 161 G C 38 -0.50000 -0.50000 "GLY " " N  " 7 0 2E2EFF  0 1 7 ""  1 ""  <> 0 0 0 1 7.79 0 0 2317 1 2317 2317 2317 <> <>
  2318 3 15.185820 15.458223 -12.813938 161 G C 24 0.08000 0.08000 "GLY " " CA " 6 0 808080  0 1 -1112 ""  1 ""  FFF000  0 0 0 1 7.79 0 0 2318 2 2318 2318 2318 <> <>
  2319 2 15.756434 14.409054 -13.737286 161 G C 24 0.50000 0.50000 "GLY " " C  " 6 0 808080  0 1 7 ""  1 ""  <> 0 0 0 1 7.79 0 0 2319 0 2319 2319 2319 <> <>
  2320 15 16.686891 14.625870 -14.533005 161 G C 70 -0.50000 -0.50000 "GLY " " O  " 8 0 FF2E2E  0 1 7 ""  1 ""  <> 0 0 0 1 7.79 0 0 2320 0 2320 2320 2320 <> <>
  2321 43 14.381679 16.446614 -14.401023 161 G C 21 0.30000 0.30000 "GLY " " H  " 1 0 FFFFFF  0 1 7 ""  1 ""  <> 0 0 0 1 <> 0 0 2321 0 2321 2321 2321 <> <>
  2322 41 14.296166 15.030523 -12.351551 161 G C 21 0.06000 0.06000 "GLY " " HA3" 1 0 FFFFFF  0 1 7 ""  1 ""  <> 0 0 0 1 <> 0 0 2322 0 2322 2322 2322 <> <>
  2323 41 15.878093 15.527423 -11.975054 161 G C 21 0.06000 0.06000 "GLY " " HA2" 1 0 FFFFFF  0 1 7 ""  1 ""  <> 0 0 0 1 <> 0 0 2323 0 2323 2323 2323 <> <>
  2324 25 15.274203 13.154913 -13.591607 162 S C 38 -0.50000 -0.50000 "SER " " N  " 7 0 2E2EFF  0 1 7 ""  1 ""  <> 0 0 0 1 7.71 0 0 2324 1 2324 2324 2324 <> <>
  2325 3 15.696705 12.101584 -14.430612 162 S C 24 0.14000 0.14000 "SER " " CA " 6 0 808080  0 1 -1112 ""  1 ""  FFF000  0 0 0 1 7.71 0 0 2325 1 2325 2325 2325 <> <>
  2326 2 14.461805 11.222042 -14.754496 162 S C 24 0.50000 0.50000 "SER " " C  " 6 0 808080  0 1 7 ""  1 ""  <> 0 0 0 1 7.71 0 0 2326 0 2326 2326 2326 <> <>
  2327 15 13.429753 11.348324 -14.163512 162 S C 70 -0.50000 -0.50000 "SER " " O  " 8 0 FF2E2E  0 1 7 ""  1 ""  <> 0 0 0 1 7.71 0 0 2327 0 2327 2327 2327 <> <>
  2328 3 16.878838 11.346792 -13.686168 162 S C 24 0.14500 0.14500 "SER " " CB " 6 0 808080  0 1 7 ""  1 ""  <> 0 0 0 1 7.71 0 0 2328 2 2328 2328 2328 <> <>
  2329 16 16.502198 10.829626 -12.433660 162 S C 70 -0.68300 -0.68300 "SER " " OG " 8 0 FF2E2E  0 1 7 "%UT"  13 ""  <> 0 0 0 1 7.71 0 0 2329 1 2329 2329 2329 <> <>
  2330 43 14.486252 13.047866 -12.968749 162 S C 21 0.30000 0.30000 "SER " " H  " 1 0 FFFFFF  0 1 7 ""  1 ""  <> 0 0 0 1 <> 0 0 2330 0 2330 2330 2330 <> <>
  2331 41 16.102424 12.397370 -15.398045 162 S C 21 0.06000 0.06000 "SER " " HA " 1 0 FFFFFF  0 1 7 ""  1 ""  <> 0 0 0 1 <> 0 0 2331 0 2331 2331 2331 <> <>
  2332 41 17.690029 12.046567 -13.485517 162 S C 21 0.06000 0.06000 "SER " " HB3" 1 0 FFFFFF  0 1 7 ""  1 ""  <> 0 0 0 1 <> 0 0 2332 0 2332 2332 2332 <> <>
  2333 41 17.258105 10.577422 -14.358916 162 S C 21 0.06000 0.06000 "SER " " HB2" 1 0 FFFFFF  0 1 7 ""  1 ""  <> 0 0 0 1 <> 0 0 2333 0 2333 2333 2333 <> <>
  2334 42 15.843279 11.424028 -12.108216 162 S C 21 0.41800 0.41800 "SER " " HG " 1 0 FFFFFF  0 1 7 ""  1 ""  <> 0 0 0 1 <> 0 0 2334 0 2334 2334 2334 <> <>
  2335 25 14.663266 10.332498 -15.745815 163 L C 38 -0.50000 -0.50000 "LEU " " N  " 7 0 2E2EFF  2 1 7 ""  1 ""  <> 0 0 0 1 7.37 0 0 2335 1 2335 2335 2335 <> <>
  2336 3 13.644925 9.432400 -16.266304 163 L C 24 0.14000 0.14000 "LEU " " CA " 6 0 808080  2 1 -1113 ""  1 ""  FFFF00  0 0 0 1 7.37 0 0 2336 1 2336 2336 2336 <> <>
  2337 2 14.299929 8.242955 -17.105853 163 L C 24 0.50000 0.50000 "LEU " " C  " 6 0 808080  2 1 7 ""  1 ""  <> 0 0 0 1 7.37 0 0 2337 0 2337 2337 2337 <> <>
  2338 15 15.065287 8.378462 -18.037295 163 L C 70 -0.50000 -0.50000 "LEU " " O  " 8 0 FF2E2E  2 1 7 ""  1 ""  <> 0 0 0 1 7.37 0 0 2338 0 2338 2338 2338 <> <>
  2339 3 12.708580 10.243347 -17.243348 163 L C 24 -0.12000 -0.12000 "LEU " " CB " 6 0 808080  2 1 7 ""  1 ""  <> 0 0 0 1 7.37 0 0 2339 2 2339 2339 2339 <> <>
  2340 3 11.560225 9.363788 -17.842037 163 L C 24 -0.06000 -0.06000 "LEU " " CG " 6 0 808080  2 1 7 ""  1 ""  <> 0 0 0 1 7.37 0 0 2340 1 2340 2340 2340 <> <>
  2341 3 10.493997 9.150397 -16.830757 163 L C 24 -0.18000 -0.18000 "LEU " " CD1" 6 0 808080  2 1 7 ""  1 ""  <> 0 0 0 1 7.37 0 0 2341 3 2341 2341 2341 <> <>
  2342 3 10.983839 10.023362 -19.115848 163 L C 24 -0.18000 -0.18000 "LEU " " CD2" 6 0 808080  2 1 7 ""  1 ""  <> 0 0 0 1 7.37 0 0 2342 3 2342 2342 2342 <> <>
  2343 43 15.542386 10.309557 -16.242779 163 L C 21 0.30000 0.30000 "LEU " " H  " 1 0 FFFFFF  2 1 7 ""  1 ""  <> 0 0 0 1 <> 0 0 2343 0 2343 2343 2343 <> <>
  2344 41 13.092289 9.012911 -15.425641 163 L C 21 0.06000 0.06000 "LEU " " HA " 1 0 FFFFFF  2 1 7 ""  1 ""  <> 0 0 0 1 <> 0 0 2344 0 2344 2344 2344 <> <>
  2345 41 13.362777 10.664949 -18.006518 163 L C 21 0.06000 0.06000 "LEU " " HB3" 1 0 FFFFFF  2 1 7 ""  1 ""  <> 0 0 0 1 <> 0 0 2345 0 2345 2345 2345 <> <>
  2346 41 12.272549 11.068403 -16.679787 163 L C 21 0.06000 0.06000 "LEU " " HB2" 1 0 FFFFFF  2 1 7 ""  1 ""  <> 0 0 0 1 <> 0 0 2346 0 2346 2346 2346 <> <>
  2347 41 11.946665 8.376323 -18.095215 163 L C 21 0.06000 0.06000 "LEU " " HG " 1 0 FFFFFF  2 1 7 ""  1 ""  <> 0 0 0 1 <> 0 0 2347 0 2347 2347 2347 <> <>
  2348 41 10.443094 10.001755 -16.151966 163 L C 21 0.06000 0.06000 "LEU " "HD11" 1 0 FFFFFF  2 1 7 ""  1 ""  <> 0 0 0 1 <> 0 0 2348 0 2348 2348 2348 <> <>
  2349 41 9.511126 9.016091 -17.282328 163 L C 21 0.06000 0.06000 "LEU " "HD12" 1 0 FFFFFF  2 1 7 ""  1 ""  <> 0 0 0 1 <> 0 0 2349 0 2349 2349 2349 <> <>
  2350 41 10.745560 8.203504 -16.352841 163 L C 21 0.06000 0.06000 "LEU " "HD13" 1 0 FFFFFF  2 1 7 ""  1 ""  <> 0 0 0 1 <> 0 0 2350 0 2350 2350 2350 <> <>
  2351 41 11.604700 10.186250 -19.996850 163 L C 21 0.06000 0.06000 "LEU " "HD21" 1 0 FFFFFF  2 1 7 ""  1 ""  <> 0 0 0 1 <> 0 0 2351 0 2351 2351 2351 <> <>
  2352 41 10.133464 9.393173 -19.375997 163 L C 21 0.06000 0.06000 "LEU " "HD22" 1 0 FFFFFF  2 1 7 ""  1 ""  <> 0 0 0 1 <> 0 0 2352 0 2352 2352 2352 <> <>
  2353 41 10.481679 10.921299 -18.755187 163 L C 21 0.06000 0.06000 "LEU " "HD23" 1 0 FFFFFF  2 1 7 ""  1 ""  <> 0 0 0 1 <> 0 0 2353 0 2353 2353 2353 <> <>
  2354 25 13.883596 7.051133 -16.714000 164 R C 38 -0.50000 -0.50000 "ARG " " N  " 7 0 2E2EFF  2 1 7 ""  1 ""  <> 0 0 0 1 7.27 0 0 2354 1 2354 2354 2354 <> <>
  2355 3 14.215588 5.786933 -17.471603 164 R C 24 0.14000 0.14000 "ARG " " CA " 6 0 808080  2 1 -1113 ""  1 ""  FFFF00  0 0 0 1 7.27 0 0 2355 1 2355 2355 2355 <> <>
  2356 2 12.983283 5.391543 -18.331466 164 R C 24 0.50000 0.50000 "ARG " " C  " 6 0 808080  2 1 7 ""  1 ""  <> 0 0 0 1 7.27 0 0 2356 0 2356 2356 2356 <> <>
  2357 15 11.863407 5.250380 -17.838562 164 R C 70 -0.50000 -0.50000 "ARG " " O  " 8 0 FF2E2E  2 1 7 ""  1 ""  <> 0 0 0 1 7.27 0 0 2357 0 2357 2357 2357 <> <>
  2358 3 14.522597 4.675638 -16.452021 164 R C 24 -0.12000 -0.12000 "ARG " " CB " 6 0 808080  2 1 7 ""  1 ""  <> 0 0 0 1 7.27 0 0 2358 2 2358 2358 2358 <> <>
  2359 3 15.072443 3.285329 -16.968874 164 R C 24 -0.05000 -0.05000 "ARG " " CG " 6 0 808080  2 1 7 ""  1 ""  <> 0 0 0 1 7.27 0 0 2359 2 2359 2359 2359 <> <>
  2360 3 16.314780 3.399294 -17.887114 164 R C 24 0.19000 0.19000 "ARG " " CD " 6 0 808080  2 1 7 ""  1 ""  <> 0 0 0 1 7.27 0 0 2360 2 2360 2360 2360 <> <>
  2361 25 17.199732 2.268970 -17.663016 164 R C 38 -0.69997 -0.69997 "ARG " " NE " 7 0 2E2EFF  2 1 7 ""  1 ""  <> 0 0 0 1 7.27 0 0 2361 1 2361 2361 2361 <> <>
  2362 2 18.452925 2.141968 -17.318030 164 R C 24 0.63990 0.63990 "ARG " " CZ " 6 0 808080  2 1 7 ""  1 ""  <> 0 0 0 1 7.27 0 0 2362 0 2362 2362 2362 <> <>
  2363 25 19.152830 3.225776 -16.968472 164 R C 38 -0.79997 -0.79997 "ARG " " NH1" 7 0 2E2EFF  2 1 7 ""  1 ""  <> 0 0 0 1 7.27 0 0 2363 2 2363 2363 2363 <> <>
  2364 31 19.086178 0.984719 -17.288056 164 R C 38 -0.79997 -0.79997 "ARG " " NH2" 7 1 2E2EFF  2 1 7 ""  1 ""  <> 0 0 0 1 7.27 0 0 2364 2 2364 2364 2364 <> <>
  2365 43 13.282706 7.010660 -15.903155 164 R C 21 0.30000 0.30000 "ARG " " H  " 1 0 FFFFFF  2 1 7 ""  1 ""  <> 0 0 0 1 <> 0 0 2365 0 2365 2365 2365 <> <>
  2366 41 15.104238 5.869947 -18.097499 164 R C 21 0.06000 0.06000 "ARG " " HA " 1 0 FFFFFF  2 1 7 ""  1 ""  <> 0 0 0 1 <> 0 0 2366 0 2366 2366 2366 <> <>
  2367 41 13.703636 4.547631 -15.744067 164 R C 21 0.06000 0.06000 "ARG " " HB3" 1 0 FFFFFF  2 1 7 ""  1 ""  <> 0 0 0 1 <> 0 0 2367 0 2367 2367 2367 <> <>
  2368 41 15.232259 4.952541 -15.672634 164 R C 21 0.06000 0.06000 "ARG " " HB2" 1 0 FFFFFF  2 1 7 ""  1 ""  <> 0 0 0 1 <> 0 0 2368 0 2368 2368 2368 <> <>
  2369 41 14.266273 2.788976 -17.508834 164 R C 21 0.06000 0.06000 "ARG " " HG3" 1 0 FFFFFF  2 1 7 ""  1 ""  <> 0 0 0 1 <> 0 0 2369 0 2369 2369 2369 <> <>
  2370 41 15.264310 2.748179 -16.040119 164 R C 21 0.06000 0.06000 "ARG " " HG2" 1 0 FFFFFF  2 1 7 ""  1 ""  <> 0 0 0 1 <> 0 0 2370 0 2370 2370 2370 <> <>
  2371 41 16.871683 4.318971 -17.707974 164 R C 21 0.06000 0.06000 "ARG " " HD3" 1 0 FFFFFF  2 1 7 ""  1 ""  <> 0 0 0 1 <> 0 0 2371 0 2371 2371 2371 <> <>
  2372 41 15.970054 3.541636 -18.911151 164 R C 21 0.06000 0.06000 "ARG " " HD2" 1 0 FFFFFF  2 1 7 ""  1 ""  <> 0 0 0 1 <> 0 0 2372 0 2372 2372 2372 <> <>
  2373 43 16.705227 1.398912 -17.799134 164 R C 21 0.44000 0.44000 "ARG " " HE " 1 0 FFFFFF  2 1 7 ""  1 ""  <> 0 0 0 1 <> 0 0 2373 0 2373 2373 2373 <> <>
  2374 43 20.094454 3.227970 -16.603197 164 R C 21 0.46000 0.46000 "ARG " "HH12" 1 0 FFFFFF  2 1 7 ""  1 ""  <> 0 0 0 1 <> 0 0 2374 0 2374 2374 2374 <> <>
  2375 43 18.622636 4.055216 -16.741649 164 R C 21 0.46000 0.46000 "ARG " "HH11" 1 0 FFFFFF  2 1 7 ""  1 ""  <> 0 0 0 1 <> 0 0 2375 0 2375 2375 2375 <> <>
  2376 44 20.033748 0.885875 -16.952652 164 R C 21 0.46000 0.46000 "ARG " "HH22" 1 0 FFFFFF  2 1 7 ""  1 ""  <> 0 0 0 1 <> 0 0 2376 0 2376 2376 2376 <> <>
  2377 44 18.488535 0.170692 -17.303933 164 R C 21 0.46000 0.46000 "ARG " "HH21" 1 0 FFFFFF  2 1 7 ""  1 ""  <> 0 0 0 1 <> 0 0 2377 0 2377 2377 2377 <> <>
  2378 25 13.252139 5.366984 -19.652126 165 L C 38 -0.50000 -0.50000 "LEU " " N  " 7 0 2E2EFF  2 1 7 ""  1 ""  <> 0 0 0 1 7.26 0 0 2378 1 2378 2378 2378 <> <>
  2379 3 12.453824 4.715727 -20.651537 165 L C 24 0.14000 0.14000 "LEU " " CA " 6 0 808080  2 1 -1113 ""  1 ""  FFFF00  0 0 0 1 7.26 0 0 2379 1 2379 2379 2379 <> <>
  2380 2 13.151182 3.431267 -20.868623 165 L C 24 0.50000 0.50000 "LEU " " C  " 6 0 808080  2 1 7 ""  1 ""  <> 0 0 0 1 7.26 0 0 2380 0 2380 2380 2380 <> <>
  2381 15 14.377850 3.321491 -20.936469 165 L C 70 -0.50000 -0.50000 "LEU " " O  " 8 0 FF2E2E  2 1 7 ""  1 ""  <> 0 0 0 1 7.26 0 0 2381 0 2381 2381 2381 <> <>
  2382 3 12.511798 5.454250 -21.992487 165 L C 24 -0.12000 -0.12000 "LEU " " CB " 6 0 808080  2 1 7 ""  1 ""  <> 0 0 0 1 7.26 0 0 2382 2 2382 2382 2382 <> <>
  2383 3 11.564523 6.694205 -22.134747 165 L C 24 -0.06000 -0.06000 "LEU " " CG " 6 0 808080  2 1 7 ""  1 ""  <> 0 0 0 1 7.26 0 0 2383 1 2383 2383 2383 <> <>
  2384 3 12.065244 7.939455 -21.468821 165 L C 24 -0.18000 -0.18000 "LEU " " CD1" 6 0 808080  2 1 7 ""  1 ""  <> 0 0 0 1 7.26 0 0 2384 3 2384 2384 2384 <> <>
  2385 3 11.313243 6.837829 -23.656597 165 L C 24 -0.18000 -0.18000 "LEU " " CD2" 6 0 808080  2 1 7 ""  1 ""  <> 0 0 0 1 7.26 0 0 2385 3 2385 2385 2385 <> <>
  2386 43 14.198427 5.575311 -19.937440 165 L C 21 0.30000 0.30000 "LEU " " H  " 1 0 FFFFFF  2 1 7 ""  1 ""  <> 0 0 0 1 <> 0 0 2386 0 2386 2386 2386 <> <>
  2387 41 11.410624 4.640814 -20.344167 165 L C 21 0.06000 0.06000 "LEU " " HA " 1 0 FFFFFF  2 1 7 ""  1 ""  <> 0 0 0 1 <> 0 0 2387 0 2387 2387 2387 <> <>
  2388 41 12.198746 4.771441 -22.782177 165 L C 21 0.06000 0.06000 "LEU " " HB3" 1 0 FFFFFF  2 1 7 ""  1 ""  <> 0 0 0 1 <> 0 0 2388 0 2388 2388 2388 <> <>
  2389 41 13.500117 5.707670 -22.376261 165 L C 21 0.06000 0.06000 "LEU " " HB2" 1 0 FFFFFF  2 1 7 ""  1 ""  <> 0 0 0 1 <> 0 0 2389 0 2389 2389 2389 <> <>
  2390 41 10.582990 6.597983 -21.670329 165 L C 21 0.06000 0.06000 "LEU " " HG " 1 0 FFFFFF  2 1 7 ""  1 ""  <> 0 0 0 1 <> 0 0 2390 0 2390 2390 2390 <> <>
  2391 41 13.010432 8.332371 -21.843598 165 L C 21 0.06000 0.06000 "LEU " "HD11" 1 0 FFFFFF  2 1 7 ""  1 ""  <> 0 0 0 1 <> 0 0 2391 0 2391 2391 2391 <> <>
  2392 41 11.329203 8.743211 -21.440131 165 L C 21 0.06000 0.06000 "LEU " "HD12" 1 0 FFFFFF  2 1 7 ""  1 ""  <> 0 0 0 1 <> 0 0 2392 0 2392 2392 2392 <> <>
  2393 41 12.259957 7.774868 -20.409216 165 L C 21 0.06000 0.06000 "LEU " "HD13" 1 0 FFFFFF  2 1 7 ""  1 ""  <> 0 0 0 1 <> 0 0 2393 0 2393 2393 2393 <> <>
  2394 41 12.197536 7.168971 -24.201228 165 L C 21 0.06000 0.06000 "LEU " "HD21" 1 0 FFFFFF  2 1 7 ""  1 ""  <> 0 0 0 1 <> 0 0 2394 0 2394 2394 2394 <> <>
  2395 41 10.921555 5.988269 -24.215861 165 L C 21 0.06000 0.06000 "LEU " "HD22" 1 0 FFFFFF  2 1 7 ""  1 ""  <> 0 0 0 1 <> 0 0 2395 0 2395 2395 2395 <> <>
  2396 41 10.546975 7.608540 -23.742648 165 L C 21 0.06000 0.06000 "LEU " "HD23" 1 0 FFFFFF  2 1 7 ""  1 ""  <> 0 0 0 1 <> 0 0 2396 0 2396 2396 2396 <> <>
  2397 25 12.381065 2.412900 -21.162601 166 S C 38 -0.50000 -0.50000 "SER " " N  " 7 0 2E2EFF  2 1 7 ""  1 ""  <> 0 0 0 1 7.27 0 0 2397 1 2397 2397 2397 <> <>
  2398 3 12.741451 1.050418 -21.501785 166 S C 24 0.14000 0.14000 "SER " " CA " 6 0 808080  2 1 -1113 ""  1 ""  FFFF00  0 0 0 1 7.27 0 0 2398 1 2398 2398 2398 <> <>
  2399 2 12.180084 0.627276 -22.821803 166 S C 24 0.50000 0.50000 "SER " " C  " 6 0 808080  2 1 7 ""  1 ""  <> 0 0 0 1 7.27 0 0 2399 0 2399 2399 2399 <> <>
  2400 15 11.224988 1.252545 -23.329642 166 S C 70 -0.50000 -0.50000 "SER " " O  " 8 0 FF2E2E  2 1 7 ""  1 ""  <> 0 0 0 1 7.27 0 0 2400 0 2400 2400 2400 <> <>
  2401 3 12.453473 0.229393 -20.264394 166 S C 24 0.14500 0.14500 "SER " " CB " 6 0 808080  2 1 7 ""  1 ""  <> 0 0 0 1 7.27 0 0 2401 2 2401 2401 2401 <> <>
  2402 16 11.216202 0.535607 -19.703769 166 S C 70 -0.68300 -0.68300 "SER " " OG " 8 0 FF2E2E  2 1 7 "%UT"  13 ""  <> 0 0 0 1 7.27 0 0 2402 1 2402 2402 2402 <> <>
  2403 43 11.409324 2.604778 -21.360542 166 S C 21 0.30000 0.30000 "SER " " H  " 1 0 FFFFFF  2 1 7 ""  1 ""  <> 0 0 0 1 <> 0 0 2403 0 2403 2403 2403 <> <>
  2404 41 13.812327 0.916746 -21.656006 166 S C 21 0.06000 0.06000 "SER " " HA " 1 0 FFFFFF  2 1 7 ""  1 ""  <> 0 0 0 1 <> 0 0 2404 0 2404 2404 2404 <> <>
  2405 41 13.156315 0.506485 -19.478919 166 S C 21 0.06000 0.06000 "SER " " HB3" 1 0 FFFFFF  2 1 7 ""  1 ""  <> 0 0 0 1 <> 0 0 2405 0 2405 2405 2405 <> <>
  2406 41 12.668368 -0.823683 -20.446878 166 S C 21 0.06000 0.06000 "SER " " HB2" 1 0 FFFFFF  2 1 7 ""  1 ""  <> 0 0 0 1 <> 0 0 2406 0 2406 2406 2406 <> <>
  2407 42 11.234644 1.453686 -19.480257 166 S C 21 0.41800 0.41800 "SER " " HG " 1 0 FFFFFF  2 1 7 ""  1 ""  <> 0 0 0 1 <> 0 0 2407 0 2407 2407 2407 <> <>
  2408 25 12.690186 -0.490215 -23.389686 167 C C 38 -0.50000 -0.50000 "CYS " " N  " 7 0 2E2EFF  2 1 7 ""  1 ""  <> 0 0 0 1 7.27 0 0 2408 1 2408 2408 2408 <> <>
  2409 3 12.005419 -1.279857 -24.400422 167 C C 24 0.14000 0.14000 "CYS " " CA " 6 0 808080  2 1 -1113 ""  1 ""  FFFF00  0 0 0 1 7.27 0 0 2409 1 2409 2409 2409 <> <>
  2410 2 12.535900 -2.711076 -24.230287 167 C C 24 0.50000 0.50000 "CYS " " C  " 6 0 808080  2 1 7 ""  1 ""  <> 0 0 0 1 7.27 0 0 2410 0 2410 2410 2410 <> <>
  2411 15 13.657754 -2.900157 -23.830382 167 C C 70 -0.50000 -0.50000 "CYS " " O  " 8 0 FF2E2E  2 1 7 ""  1 ""  <> 0 0 0 1 7.27 0 0 2411 0 2411 2411 2411 <> <>
  2412 3 12.275297 -0.669783 -25.795268 167 C C 24 0.06000 0.06000 "CYS " " CB " 6 0 808080  2 1 7 ""  1 ""  <> 0 0 0 1 7.27 0 0 2412 2 2412 2412 2412 <> <>
  2413 49 11.282637 -1.465462 -27.023772 167 C C 143 -0.33500 -0.33500 "CYS " " SG " 16 0 FFFF6B  2 1 7 "%UT"  13 ""  <> 0 0 0 1 7.27 0 0 2413 1 2413 2413 2413 <> <>
  2414 43 13.532157 -0.892187 -23.002711 167 C C 21 0.30000 0.30000 "CYS " " H  " 1 0 FFFFFF  2 1 7 ""  1 ""  <> 0 0 0 1 <> 0 0 2414 0 2414 2414 2414 <> <>
  2415 41 10.927219 -1.313890 -24.243340 167 C C 21 0.06000 0.06000 "CYS " " HA " 1 0 FFFFFF  2 1 7 ""  1 ""  <> 0 0 0 1 <> 0 0 2415 0 2415 2415 2415 <> <>
  2416 41 13.344584 -0.731722 -25.998266 167 C C 21 0.06000 0.06000 "CYS " " HB3" 1 0 FFFFFF  2 1 7 ""  1 ""  <> 0 0 0 1 <> 0 0 2416 0 2416 2416 2416 <> <>
  2417 41 11.949610 0.370543 -25.807418 167 C C 21 0.06000 0.06000 "CYS " " HB2" 1 0 FFFFFF  2 1 7 ""  1 ""  <> 0 0 0 1 <> 0 0 2417 0 2417 2417 2417 <> <>
  2418 41 10.253732 -0.884529 -26.399713 167 C C 21 0.15500 0.15500 "CYS " " HG " 1 0 FFFFFF  2 1 7 ""  1 ""  <> 0 0 0 1 <> 0 0 2418 0 2418 2418 2418 <> <>
  2419 25 11.587177 -3.632592 -24.474105 168 A C 38 -0.50000 -0.50000 "ALA " " N  " 7 0 2E2EFF  2 1 7 ""  1 ""  <> 0 0 0 1 7.3 0 0 2419 1 2419 2419 2419 <> <>
  2420 3 11.876920 -5.035527 -24.669347 168 A C 24 0.14000 0.14000 "ALA " " CA " 6 0 808080  2 1 -1113 ""  1 ""  FFFF00  0 0 0 1 7.3 0 0 2420 1 2420 2420 2420 <> <>
  2421 2 11.011617 -5.596760 -25.784344 168 A C 24 0.50000 0.50000 "ALA " " C  " 6 0 808080  2 1 7 ""  1 ""  <> 0 0 0 1 7.3 0 0 2421 0 2421 2421 2421 <> <>
  2422 15 9.790859 -5.490019 -25.676591 168 A C 70 -0.50000 -0.50000 "ALA " " O  " 8 0 FF2E2E  2 1 7 ""  1 ""  <> 0 0 0 1 7.3 0 0 2422 0 2422 2422 2422 <> <>
  2423 3 11.777983 -5.774973 -23.321662 168 A C 24 -0.18000 -0.18000 "ALA " " CB " 6 0 808080  2 1 7 ""  1 ""  <> 0 0 0 1 7.3 0 0 2423 3 2423 2423 2423 <> <>
  2424 43 10.688635 -3.308034 -24.802057 168 A C 21 0.30000 0.30000 "ALA " " H  " 1 0 FFFFFF  2 1 7 ""  1 ""  <> 0 0 0 1 <> 0 0 2424 0 2424 2424 2424 <> <>
  2425 41 12.895752 -5.248621 -24.993478 168 A C 21 0.06000 0.06000 "ALA " " HA " 1 0 FFFFFF  2 1 7 ""  1 ""  <> 0 0 0 1 <> 0 0 2425 0 2425 2425 2425 <> <>
  2426 41 12.409113 -5.319813 -22.558613 168 A C 21 0.06000 0.06000 "ALA " " HB1" 1 0 FFFFFF  2 1 7 ""  1 ""  <> 0 0 0 1 <> 0 0 2426 0 2426 2426 2426 <> <>
  2427 41 10.771903 -5.552280 -22.965693 168 A C 21 0.06000 0.06000 "ALA " " HB2" 1 0 FFFFFF  2 1 7 ""  1 ""  <> 0 0 0 1 <> 0 0 2427 0 2427 2427 2427 <> <>
  2428 41 11.831026 -6.861960 -23.258336 168 A C 21 0.06000 0.06000 "ALA " " HB3" 1 0 FFFFFF  2 1 7 ""  1 ""  <> 0 0 0 1 <> 0 0 2428 0 2428 2428 2428 <> <>
  2429 25 11.625928 -6.228061 -26.737379 169 A C 38 -0.50000 -0.50000 "ALA " " N  " 7 0 2E2EFF  2 1 7 ""  1 ""  <> 0 0 0 1 7.49 0 0 2429 1 2429 2429 2429 <> <>
  2430 3 11.171984 -7.078719 -27.841764 169 A C 24 0.14000 0.14000 "ALA " " CA " 6 0 808080  2 1 -1113 ""  1 ""  FFFF00  0 0 0 1 7.49 0 0 2430 1 2430 2430 2430 <> <>
  2431 2 10.669684 -8.429628 -27.274769 169 A C 24 0.50000 0.50000 "ALA " " C  " 6 0 808080  2 1 7 ""  1 ""  <> 0 0 0 1 7.49 0 0 2431 0 2431 2431 2431 <> <>
  2432 15 11.174888 -8.845182 -26.305389 169 A C 70 -0.50000 -0.50000 "ALA " " O  " 8 0 FF2E2E  2 1 7 ""  1 ""  <> 0 0 0 1 7.49 0 0 2432 0 2432 2432 2432 <> <>
  2433 3 12.312095 -7.224745 -28.931639 169 A C 24 -0.18000 -0.18000 "ALA " " CB " 6 0 808080  2 1 7 ""  1 ""  <> 0 0 0 1 7.49 0 0 2433 3 2433 2433 2433 <> <>
  2434 43 12.635575 -6.207363 -26.716228 169 A C 21 0.30000 0.30000 "ALA " " H  " 1 0 FFFFFF  2 1 7 ""  1 ""  <> 0 0 0 1 <> 0 0 2434 0 2434 2434 2434 <> <>
  2435 41 10.296572 -6.597495 -28.278067 169 A C 21 0.06000 0.06000 "ALA " " HA " 1 0 FFFFFF  2 1 7 ""  1 ""  <> 0 0 0 1 <> 0 0 2435 0 2435 2435 2435 <> <>
  2436 41 12.792281 -6.258245 -29.084727 169 A C 21 0.06000 0.06000 "ALA " " HB1" 1 0 FFFFFF  2 1 7 ""  1 ""  <> 0 0 0 1 <> 0 0 2436 0 2436 2436 2436 <> <>
  2437 41 13.115813 -7.838151 -28.524052 169 A C 21 0.06000 0.06000 "ALA " " HB2" 1 0 FFFFFF  2 1 7 ""  1 ""  <> 0 0 0 1 <> 0 0 2437 0 2437 2437 2437 <> <>
  2438 41 12.024513 -7.637142 -29.898582 169 A C 21 0.06000 0.06000 "ALA " " HB3" 1 0 FFFFFF  2 1 7 ""  1 ""  <> 0 0 0 1 <> 0 0 2438 0 2438 2438 2438 <> <>
  2439 25 9.650073 -9.053673 -27.834880 170 S C 38 -0.50000 -0.50000 "SER " " N  " 7 0 2E2EFF  2 1 7 ""  1 ""  <> 0 0 0 1 7.54 0 0 2439 1 2439 2439 2439 <> <>
  2440 3 9.118755 -10.406795 -27.484365 170 S C 24 0.14000 0.14000 "SER " " CA " 6 0 808080  2 1 -1113 ""  1 ""  FFFF00  0 0 0 1 7.54 0 0 2440 1 2440 2440 2440 <> <>
  2441 2 8.647636 -11.050042 -28.823421 170 S C 24 0.50000 0.50000 "SER " " C  " 6 0 808080  2 1 7 ""  1 ""  <> 0 0 0 1 7.54 0 0 2441 0 2441 2441 2441 <> <>
  2442 15 8.011065 -10.379824 -29.579022 170 S C 70 -0.50000 -0.50000 "SER " " O  " 8 0 FF2E2E  2 1 7 ""  1 ""  <> 0 0 0 1 7.54 0 0 2442 0 2442 2442 2442 <> <>
  2443 3 8.038523 -10.345083 -26.371347 170 S C 24 0.14500 0.14500 "SER " " CB " 6 0 808080  2 1 7 ""  1 ""  <> 0 0 0 1 7.54 0 0 2443 2 2443 2443 2443 <> <>
  2444 16 7.645038 -11.662945 -25.987478 170 S C 70 -0.68300 -0.68300 "SER " " OG " 8 0 FF2E2E  2 1 7 "%UT"  13 ""  <> 0 0 0 1 7.54 0 0 2444 1 2444 2444 2444 <> <>
  2445 43 9.419580 -8.798603 -28.784434 170 S C 21 0.30000 0.30000 "SER " " H  " 1 0 FFFFFF  2 1 7 ""  1 ""  <> 0 0 0 1 <> 0 0 2445 0 2445 2445 2445 <> <>
  2446 41 9.884896 -11.091313 -27.119852 170 S C 21 0.06000 0.06000 "SER " " HA " 1 0 FFFFFF  2 1 7 ""  1 ""  <> 0 0 0 1 <> 0 0 2446 0 2446 2446 2446 <> <>
  2447 41 7.184677 -9.800376 -26.774548 170 S C 21 0.06000 0.06000 "SER " " HB3" 1 0 FFFFFF  2 1 7 ""  1 ""  <> 0 0 0 1 <> 0 0 2447 0 2447 2447 2447 <> <>
  2448 41 8.502470 -9.764313 -25.574332 170 S C 21 0.06000 0.06000 "SER " " HB2" 1 0 FFFFFF  2 1 7 ""  1 ""  <> 0 0 0 1 <> 0 0 2448 0 2448 2448 2448 <> <>
  2449 42 8.346246 -12.050257 -25.486111 170 S C 21 0.41800 0.41800 "SER " " HG " 1 0 FFFFFF  2 1 7 ""  1 ""  <> 0 0 0 1 <> 0 0 2449 0 2449 2449 2449 <> <>
  2450 25 9.019140 -12.297380 -29.116486 171 G C 38 -0.50000 -0.50000 "GLY " " N  " 7 0 2E2EFF  0 1 7 ""  1 ""  <> 0 0 0 1 7.77 0 0 2450 1 2450 2450 2450 <> <>
  2451 3 8.715633 -13.113329 -30.261451 171 G C 24 0.08000 0.08000 "GLY " " CA " 6 0 808080  0 1 -1113 ""  1 ""  FFFF00  0 0 0 1 7.77 0 0 2451 2 2451 2451 2451 <> <>
  2452 2 9.854710 -13.053579 -31.265343 171 G C 24 0.50000 0.50000 "GLY " " C  " 6 0 808080  0 1 7 ""  1 ""  <> 0 0 0 1 7.77 0 0 2452 0 2452 2452 2452 <> <>
  2453 15 9.815482 -13.887233 -32.096995 171 G C 70 -0.50000 -0.50000 "GLY " " O  " 8 0 FF2E2E  0 1 7 ""  1 ""  <> 0 0 0 1 7.77 0 0 2453 0 2453 2453 2453 <> <>
  2454 43 9.669835 -12.750139 -28.490628 171 G C 21 0.30000 0.30000 "GLY " " H  " 1 0 FFFFFF  0 1 7 ""  1 ""  <> 0 0 0 1 <> 0 0 2454 0 2454 2454 2454 <> <>
  2455 41 7.777329 -12.866022 -30.757997 171 G C 21 0.06000 0.06000 "GLY " " HA3" 1 0 FFFFFF  0 1 7 ""  1 ""  <> 0 0 0 1 <> 0 0 2455 0 2455 2455 2455 <> <>
  2456 41 8.663010 -14.160637 -29.963687 171 G C 21 0.06000 0.06000 "GLY " " HA2" 1 0 FFFFFF  0 1 7 ""  1 ""  <> 0 0 0 1 <> 0 0 2456 0 2456 2456 2456 <> <>
  2457 25 10.804446 -12.089400 -31.171736 172 F C 38 -0.50000 -0.50000 "PHE " " N  " 7 0 2E2EFF  0 1 7 ""  1 ""  <> 0 0 0 1 7.81 0 0 2457 1 2457 2457 2457 <> <>
  2458 3 11.745771 -11.845139 -32.159515 172 F C 24 0.14000 0.14000 "PHE " " CA " 6 0 808080  0 1 -1113 ""  1 ""  FFFF00  0 0 0 1 7.81 0 0 2458 1 2458 2458 2458 <> <>
  2459 2 13.029720 -11.230015 -31.516590 172 F C 24 0.50000 0.50000 "PHE " " C  " 6 0 808080  0 1 7 ""  1 ""  <> 0 0 0 1 7.81 0 0 2459 0 2459 2459 2459 <> <>
  2460 15 12.902780 -10.501430 -30.537222 172 F C 70 -0.50000 -0.50000 "PHE " " O  " 8 0 FF2E2E  0 1 7 ""  1 ""  <> 0 0 0 1 7.81 0 0 2460 0 2460 2460 2460 <> <>
  2461 3 11.257009 -11.103876 -33.404496 172 F C 24 -0.00500 -0.00500 "PHE " " CB " 6 0 808080  0 1 7 ""  1 ""  <> 0 0 0 1 7.81 0 0 2461 2 2461 2461 2461 <> <>
  2462 2 11.080200 -9.589669 -33.439738 172 F C 24 -0.11500 -0.11500 "PHE " " CG " 6 0 808080  0 1 7 ""  1 ""  <> 0 0 0 1 7.81 0 0 2462 0 2462 2462 2462 <> <>
  2463 2 10.261097 -8.884123 -32.476988 172 F C 24 -0.11500 -0.11500 "PHE " " CD1" 6 0 808080  0 1 7 ""  1 ""  <> 0 0 0 1 7.81 0 0 2463 1 2463 2463 2463 <> <>
  2464 2 10.168875 -7.498440 -32.569167 172 F C 24 -0.11500 -0.11500 "PHE " " CE1" 6 0 808080  0 1 7 ""  1 ""  <> 0 0 0 1 7.81 0 0 2464 1 2464 2464 2464 <> <>
  2465 2 10.795746 -6.854389 -33.688175 172 F C 24 -0.11500 -0.11500 "PHE " " CZ " 6 0 808080  0 1 7 ""  1 ""  <> 0 0 0 1 7.81 0 0 2465 1 2465 2465 2465 <> <>
  2466 2 11.559862 -7.548061 -34.665608 172 F C 24 -0.11500 -0.11500 "PHE " " CE2" 6 0 808080  0 1 7 ""  1 ""  <> 0 0 0 1 7.81 0 0 2466 1 2466 2466 2466 <> <>
  2467 2 11.697073 -8.916953 -34.552568 172 F C 24 -0.11500 -0.11500 "PHE " " CD2" 6 0 808080  0 1 7 ""  1 ""  <> 0 0 0 1 7.81 0 0 2467 1 2467 2467 2467 <> <>
  2468 43 10.789656 -11.484239 -30.363295 172 F C 21 0.30000 0.30000 "PHE " " H  " 1 0 FFFFFF  0 1 7 ""  1 ""  <> 0 0 0 1 <> 0 0 2468 0 2468 2468 2468 <> <>
  2469 41 12.070768 -12.830402 -32.494338 172 F C 21 0.06000 0.06000 "PHE " " HA " 1 0 FFFFFF  0 1 7 ""  1 ""  <> 0 0 0 1 <> 0 0 2469 0 2469 2469 2469 <> <>
  2470 41 10.337881 -11.566415 -33.763926 172 F C 21 0.06000 0.06000 "PHE " " HB3" 1 0 FFFFFF  0 1 7 ""  1 ""  <> 0 0 0 1 <> 0 0 2470 0 2470 2470 2470 <> <>
  2471 41 12.015272 -11.375494 -34.139109 172 F C 21 0.06000 0.06000 "PHE " " HB2" 1 0 FFFFFF  0 1 7 ""  1 ""  <> 0 0 0 1 <> 0 0 2471 0 2471 2471 2471 <> <>
  2472 41 9.738084 -9.363301 -31.662600 172 F C 21 0.11500 0.11500 "PHE " " HD1" 1 0 FFFFFF  0 1 7 ""  1 ""  <> 0 0 0 1 <> 0 0 2472 0 2472 2472 2472 <> <>
  2473 41 9.575903 -6.944951 -31.855897 172 F C 21 0.11500 0.11500 "PHE " " HE1" 1 0 FFFFFF  0 1 7 ""  1 ""  <> 0 0 0 1 <> 0 0 2473 0 2473 2473 2473 <> <>
  2474 41 10.674649 -5.781904 -33.730686 172 F C 21 0.11500 0.11500 "PHE " " HZ " 1 0 FFFFFF  0 1 7 ""  1 ""  <> 0 0 0 1 <> 0 0 2474 0 2474 2474 2474 <> <>
  2475 41 12.096289 -7.044994 -35.456536 172 F C 21 0.11500 0.11500 "PHE " " HE2" 1 0 FFFFFF  0 1 7 ""  1 ""  <> 0 0 0 1 <> 0 0 2475 0 2475 2475 2475 <> <>
  2476 41 12.272695 -9.423394 -35.313384 172 F C 21 0.11500 0.11500 "PHE " " HD2" 1 0 FFFFFF  0 1 7 ""  1 ""  <> 0 0 0 1 <> 0 0 2476 0 2476 2476 2476 <> <>
  2477 25 14.227683 -11.489828 -32.104762 173 N C 38 -0.50000 -0.50000 "ASN " " N  " 7 0 2E2EFF  0 1 7 ""  1 ""  <> 0 0 0 1 7.73 0 0 2477 1 2477 2477 2477 <> <>
  2478 3 15.527494 -10.990380 -31.706538 173 N C 24 0.14000 0.14000 "ASN " " CA " 6 0 808080  0 1 -1113 ""  1 ""  FFFF00  0 0 0 1 7.73 0 0 2478 1 2478 2478 2478 <> <>
  2479 2 15.815843 -9.635308 -32.417586 173 N C 24 0.50000 0.50000 "ASN " " C  " 6 0 808080  0 1 7 ""  1 ""  <> 0 0 0 1 7.73 0 0 2479 0 2479 2479 2479 <> <>
  2480 15 15.670587 -9.553360 -33.651717 173 N C 70 -0.50000 -0.50000 "ASN " " O  " 8 0 FF2E2E  0 1 7 ""  1 ""  <> 0 0 0 1 7.73 0 0 2480 0 2480 2480 2480 <> <>
  2481 3 16.602426 -12.037694 -32.141495 173 N C 24 -0.12000 -0.12000 "ASN " " CB " 6 0 808080  0 1 7 ""  1 ""  <> 0 0 0 1 7.73 0 0 2481 2 2481 2481 2481 <> <>
  2482 2 17.847654 -12.161574 -31.290325 173 N C 24 0.50000 0.50000 "ASN " " CG " 6 0 808080  0 1 7 "%UT"  13 ""  <> 0 0 0 1 7.73 0 0 2482 0 2482 2482 2482 <> "No Flip" 
  2483 15 17.811554 -12.508071 -30.143839 173 N C 70 -0.50000 -0.50000 "ASN " " OD1" 8 0 FF2E2E  0 1 7 ""  1 ""  <> 0 0 0 1 7.73 0 0 2483 0 2483 2483 2483 <> <>
  2484 25 18.980961 -11.751663 -31.858606 173 N C 38 -0.76000 -0.76000 "ASN " " ND2" 7 0 2E2EFF  0 1 7 ""  1 ""  <> 0 0 0 1 7.73 0 0 2484 2 2484 2484 2484 <> <>
  2485 43 14.071566 -11.966778 -32.981120 173 N C 21 0.30000 0.30000 "ASN " " H  " 1 0 FFFFFF  0 1 7 ""  1 ""  <> 0 0 0 1 <> 0 0 2485 0 2485 2485 2485 <> <>
  2486 41 15.560921 -10.975787 -30.617291 173 N C 21 0.06000 0.06000 "ASN " " HA " 1 0 FFFFFF  0 1 7 ""  1 ""  <> 0 0 0 1 <> 0 0 2486 0 2486 2486 2486 <> <>
  2487 41 16.821181 -12.104298 -33.207158 173 N C 21 0.06000 0.06000 "ASN " " HB3" 1 0 FFFFFF  0 1 7 ""  1 ""  <> 0 0 0 1 <> 0 0 2487 0 2487 2487 2487 <> <>
  2488 41 16.212054 -13.048716 -32.024826 173 N C 21 0.06000 0.06000 "ASN " " HB2" 1 0 FFFFFF  0 1 7 ""  1 ""  <> 0 0 0 1 <> 0 0 2488 0 2488 2488 2488 <> <>
  2489 43 19.884723 -11.956284 -31.456731 173 N C 21 0.38000 0.38000 "ASN " "HD22" 1 0 FFFFFF  0 1 7 ""  1 ""  <> 0 0 0 1 <> 0 0 2489 0 2489 2489 2489 <> <>
  2490 43 19.002307 -11.451301 -32.822568 173 N C 21 0.38000 0.38000 "ASN " "HD21" 1 0 FFFFFF  0 1 7 ""  1 ""  <> 0 0 0 1 <> 0 0 2490 0 2490 2490 2490 <> <>
  2491 25 16.287381 -8.650691 -31.575046 174 I C 38 -0.50000 -0.50000 "ILE " " N  " 7 0 2E2EFF  0 1 7 ""  1 ""  <> 0 0 0 1 7.85 0 0 2491 1 2491 2491 2491 <> <>
  2492 3 16.629518 -7.313113 -32.062388 174 I C 24 0.14000 0.14000 "ILE " " CA " 6 0 808080  0 1 -1113 ""  1 ""  FFFF00  0 0 0 1 7.85 0 0 2492 1 2492 2492 2492 <> <>
  2493 2 18.085152 -6.925582 -31.723258 174 I C 24 0.50000 0.50000 "ILE " " C  " 6 0 808080  0 1 7 ""  1 ""  <> 0 0 0 1 7.85 0 0 2493 0 2493 2493 2493 <> <>
  2494 15 18.660960 -6.096679 -32.437411 174 I C 70 -0.50000 -0.50000 "ILE " " O  " 8 0 FF2E2E  0 1 7 ""  1 ""  <> 0 0 0 1 7.85 0 0 2494 0 2494 2494 2494 <> <>
  2495 3 15.640724 -6.227364 -31.569744 174 I C 24 -0.06000 -0.06000 "ILE " " CB " 6 0 808080  0 1 7 ""  1 ""  <> 0 0 0 1 7.85 0 0 2495 1 2495 2495 2495 <> <>
  2496 3 14.227705 -6.482103 -32.108833 174 I C 24 -0.18000 -0.18000 "ILE " " CG2" 6 0 808080  0 1 7 ""  1 ""  <> 0 0 0 1 7.85 0 0 2496 3 2496 2496 2496 <> <>
  2497 3 15.668436 -6.105138 -29.998059 174 I C 24 -0.12000 -0.12000 "ILE " " CG1" 6 0 808080  0 1 7 ""  1 ""  <> 0 0 0 1 7.85 0 0 2497 2 2497 2497 2497 <> <>
  2498 3 15.114736 -4.801795 -29.504222 174 I C 24 -0.18000 -0.18000 "ILE " " CD1" 6 0 808080  0 1 7 ""  1 ""  <> 0 0 0 1 7.85 0 0 2498 3 2498 2498 2498 <> <>
  2499 43 16.320900 -8.892184 -30.595035 174 I C 21 0.30000 0.30000 "ILE " " H  " 1 0 FFFFFF  0 1 7 ""  1 ""  <> 0 0 0 1 <> 0 0 2499 0 2499 2499 2499 <> <>
  2500 41 16.638405 -7.349768 -33.151600 174 I C 21 0.06000 0.06000 "ILE " " HA " 1 0 FFFFFF  0 1 7 ""  1 ""  <> 0 0 0 1 <> 0 0 2500 0 2500 2500 2500 <> <>
  2501 41 16.011267 -5.296191 -31.998432 174 I C 21 0.06000 0.06000 "ILE " " HB " 1 0 FFFFFF  0 1 7 ""  1 ""  <> 0 0 0 1 <> 0 0 2501 0 2501 2501 2501 <> <>
  2502 41 13.770479 -5.492468 -32.119016 174 I C 21 0.06000 0.06000 "ILE " "HG21" 1 0 FFFFFF  0 1 7 ""  1 ""  <> 0 0 0 1 <> 0 0 2502 0 2502 2502 2502 <> <>
  2503 41 14.266576 -7.025602 -33.052791 174 I C 21 0.06000 0.06000 "ILE " "HG22" 1 0 FFFFFF  0 1 7 ""  1 ""  <> 0 0 0 1 <> 0 0 2503 0 2503 2503 2503 <> <>
  2504 41 13.743339 -7.180619 -31.426508 174 I C 21 0.06000 0.06000 "ILE " "HG23" 1 0 FFFFFF  0 1 7 ""  1 ""  <> 0 0 0 1 <> 0 0 2504 0 2504 2504 2504 <> <>
  2505 41 16.710138 -6.152570 -29.680626 174 I C 21 0.06000 0.06000 "ILE " "HG13" 1 0 FFFFFF  0 1 7 ""  1 ""  <> 0 0 0 1 <> 0 0 2505 0 2505 2505 2505 <> <>
  2506 41 15.096095 -6.962176 -29.643034 174 I C 21 0.06000 0.06000 "ILE " "HG12" 1 0 FFFFFF  0 1 7 ""  1 ""  <> 0 0 0 1 <> 0 0 2506 0 2506 2506 2506 <> <>
  2507 41 15.707194 -3.958464 -29.859067 174 I C 21 0.06000 0.06000 "ILE " "HD11" 1 0 FFFFFF  0 1 7 ""  1 ""  <> 0 0 0 1 <> 0 0 2507 0 2507 2507 2507 <> <>
  2508 41 14.160352 -4.533417 -29.957317 174 I C 21 0.06000 0.06000 "ILE " "HD12" 1 0 FFFFFF  0 1 7 ""  1 ""  <> 0 0 0 1 <> 0 0 2508 0 2508 2508 2508 <> <>
  2509 41 15.126183 -4.848854 -28.415434 174 I C 21 0.06000 0.06000 "ILE " "HD13" 1 0 FFFFFF  0 1 7 ""  1 ""  <> 0 0 0 1 <> 0 0 2509 0 2509 2509 2509 <> <>
  2510 25 18.682415 -7.579070 -30.736584 175 K C 38 -0.50000 -0.50000 "LYS " " N  " 7 0 2E2EFF  0 1 7 ""  1 ""  <> 0 0 0 1 7.76 0 0 2510 1 2510 2510 2510 <> <>
  2511 3 20.060043 -7.296843 -30.280330 175 K C 24 0.14000 0.14000 "LYS " " CA " 6 0 808080  0 1 -1113 ""  1 ""  FFFF00  0 0 0 1 7.76 0 0 2511 1 2511 2511 2511 <> <>
  2512 2 21.110829 -7.612346 -31.321926 175 K C 24 0.50000 0.50000 "LYS " " C  " 6 0 808080  0 1 7 ""  1 ""  <> 0 0 0 1 7.76 0 0 2512 0 2512 2512 2512 <> <>
  2513 15 22.285623 -7.293329 -31.098111 175 K C 70 -0.50000 -0.50000 "LYS " " O  " 8 0 FF2E2E  0 1 7 ""  1 ""  <> 0 0 0 1 7.76 0 0 2513 0 2513 2513 2513 <> <>
  2514 3 20.247788 -8.032140 -28.942173 175 K C 24 -0.12000 -0.12000 "LYS " " CB " 6 0 808080  0 1 7 ""  1 ""  <> 0 0 0 1 7.76 0 0 2514 2 2514 2514 2514 <> <>
  2515 3 20.234845 -9.493038 -29.027819 175 K C 24 -0.12000 -0.12000 "LYS " " CG " 6 0 808080  0 1 7 ""  1 ""  <> 0 0 0 1 7.76 0 0 2515 2 2515 2515 2515 <> <>
  2516 3 20.236996 -10.184081 -27.669530 175 K C 24 -0.12000 -0.12000 "LYS " " CD " 6 0 808080  0 1 7 ""  1 ""  <> 0 0 0 1 7.76 0 0 2516 2 2516 2516 2516 <> <>
  2517 3 20.441137 -11.702026 -27.768307 175 K C 24 0.19000 0.19000 "LYS " " CE " 6 0 808080  0 1 7 ""  1 ""  <> 0 0 0 1 7.76 0 0 2517 2 2517 2517 2517 <> <>
  2518 32 21.881092 -12.007883 -27.902545 175 K C 38 -0.30000 -0.30000 "LYS " " NZ " 7 1 2E2EFF  0 1 7 "%UT"  13 ""  <> 0 0 0 1 7.76 0 0 2518 3 2518 2518 2518 <> <>
  2519 43 18.175719 -8.371054 -30.367604 175 K C 21 0.30000 0.30000 "LYS " " H  " 1 0 FFFFFF  0 1 7 ""  1 ""  <> 0 0 0 1 <> 0 0 2519 0 2519 2519 2519 <> <>
  2520 41 20.073117 -6.228944 -30.061868 175 K C 21 0.06000 0.06000 "LYS " " HA " 1 0 FFFFFF  0 1 7 ""  1 ""  <> 0 0 0 1 <> 0 0 2520 0 2520 2520 2520 <> <>
  2521 41 19.484590 -7.572663 -28.313747 175 K C 21 0.06000 0.06000 "LYS " " HB3" 1 0 FFFFFF  0 1 7 ""  1 ""  <> 0 0 0 1 <> 0 0 2521 0 2521 2521 2521 <> <>
  2522 41 21.193795 -7.812953 -28.447248 175 K C 21 0.06000 0.06000 "LYS " " HB2" 1 0 FFFFFF  0 1 7 ""  1 ""  <> 0 0 0 1 <> 0 0 2522 0 2522 2522 2522 <> <>
  2523 41 21.085668 -9.957677 -29.526585 175 K C 21 0.06000 0.06000 "LYS " " HG3" 1 0 FFFFFF  0 1 7 ""  1 ""  <> 0 0 0 1 <> 0 0 2523 0 2523 2523 2523 <> <>
  2524 41 19.463946 -9.953493 -29.645470 175 K C 21 0.06000 0.06000 "LYS " " HG2" 1 0 FFFFFF  0 1 7 ""  1 ""  <> 0 0 0 1 <> 0 0 2524 0 2524 2524 2524 <> <>
  2525 41 19.207768 -10.040248 -27.340193 175 K C 21 0.06000 0.06000 "LYS " " HD3" 1 0 FFFFFF  0 1 7 ""  1 ""  <> 0 0 0 1 <> 0 0 2525 0 2525 2525 2525 <> <>
  2526 41 20.963594 -9.790052 -26.959210 175 K C 21 0.06000 0.06000 "LYS " " HD2" 1 0 FFFFFF  0 1 7 ""  1 ""  <> 0 0 0 1 <> 0 0 2526 0 2526 2526 2526 <> <>
  2527 41 19.948785 -12.259009 -28.565252 175 K C 21 0.06000 0.06000 "LYS " " HE3" 1 0 FFFFFF  0 1 7 ""  1 ""  <> 0 0 0 1 <> 0 0 2527 0 2527 2527 2527 <> <>
  2528 41 20.150629 -12.171356 -26.828454 175 K C 21 0.06000 0.06000 "LYS " " HE2" 1 0 FFFFFF  0 1 7 ""  1 ""  <> 0 0 0 1 <> 0 0 2528 0 2528 2528 2528 <> <>
  2529 44 22.424942 -11.721033 -27.101480 175 K C 21 0.33000 0.33000 "LYS " " HZ1" 1 0 FFFFFF  0 1 7 ""  1 ""  <> 0 0 0 1 <> 0 0 2529 0 2529 2529 2529 <> <>
  2530 44 22.035255 -12.960743 -28.200251 175 K C 21 0.33000 0.33000 "LYS " " HZ2" 1 0 FFFFFF  0 1 7 ""  1 ""  <> 0 0 0 1 <> 0 0 2530 0 2530 2530 2530 <> <>
  2531 44 22.069849 -11.342388 -28.638446 175 K C 21 0.33000 0.33000 "LYS " " HZ3" 1 0 FFFFFF  0 1 7 ""  1 ""  <> 0 0 0 1 <> 0 0 2531 0 2531 2531 2531 <> <>
  2532 25 20.735093 -8.250616 -32.454232 176 D C 38 -0.50000 -0.50000 "ASP " " N  " 7 0 2E2EFF  0 1 7 ""  1 ""  <> 0 0 0 1 7.78 0 0 2532 1 2532 2532 2532 <> <>
  2533 3 21.624528 -8.657016 -33.541352 176 D C 24 0.14000 0.14000 "ASP " " CA " 6 0 808080  0 1 -1113 ""  1 ""  FFFF00  0 0 0 1 7.78 0 0 2533 1 2533 2533 2533 <> <>
  2534 2 21.492361 -7.780134 -34.822843 176 D C 24 0.50000 0.50000 "ASP " " C  " 6 0 808080  0 1 7 ""  1 ""  <> 0 0 0 1 7.78 0 0 2534 0 2534 2534 2534 <> <>
  2535 15 22.205939 -7.927995 -35.797231 176 D C 70 -0.50000 -0.50000 "ASP " " O  " 8 0 FF2E2E  0 1 7 ""  1 ""  <> 0 0 0 1 7.78 0 0 2535 0 2535 2535 2535 <> <>
  2536 3 21.737530 -10.166717 -33.705458 176 D C 24 -0.22000 -0.22000 "ASP " " CB " 6 0 808080  0 1 7 ""  1 ""  <> 0 0 0 1 7.78 0 0 2536 2 2536 2536 2536 <> <>
  2537 2 20.770460 -10.744582 -34.655988 176 D C 24 0.70000 0.70000 "ASP " " CG " 6 0 808080  0 1 7 "%UT"  13 ""  <> 0 0 0 1 7.78 0 0 2537 0 2537 2537 2537 4.76321627122463 <>
  2538 15 19.603608 -10.907123 -34.233602 176 D C 70 -0.80000 -0.80000 "ASP " " OD1" 8 0 FF2E2E  0 1 7 ""  1 ""  <> 0 0 0 1 7.78 0 0 2538 0 2538 2538 2538 <> <>
  2539 18 21.159746 -11.227194 -35.730458 176 D C 70 -0.80000 -0.80000 "ASP " " OD2" 8 -1 FF2E2E  0 1 7 ""  1 ""  <> 0 0 0 1 7.78 0 0 2539 0 2539 2539 2539 <> <>
  2540 43 19.741249 -8.351509 -32.603447 176 D C 21 0.30000 0.30000 "ASP " " H  " 1 0 FFFFFF  0 1 7 ""  1 ""  <> 0 0 0 1 <> 0 0 2540 0 2540 2540 2540 <> <>
  2541 41 22.650551 -8.412653 -33.266371 176 D C 21 0.06000 0.06000 "ASP " " HA " 1 0 FFFFFF  0 1 7 ""  1 ""  <> 0 0 0 1 <> 0 0 2541 0 2541 2541 2541 <> <>
  2542 41 21.650625 -10.739745 -32.782388 176 D C 21 0.06000 0.06000 "ASP " " HB3" 1 0 FFFFFF  0 1 7 ""  1 ""  <> 0 0 0 1 <> 0 0 2542 0 2542 2542 2542 <> <>
  2543 41 22.758308 -10.449499 -33.963441 176 D C 21 0.06000 0.06000 "ASP " " HB2" 1 0 FFFFFF  0 1 7 ""  1 ""  <> 0 0 0 1 <> 0 0 2543 0 2543 2543 2543 <> <>
  2544 25 20.443825 -6.912455 -34.938618 177 T C 38 -0.50000 -0.50000 "THR " " N  " 7 0 2E2EFF  0 1 7 ""  1 ""  <> 0 0 0 1 7.68 0 0 2544 1 2544 2544 2544 <> <>
  2545 3 20.290642 -5.842338 -35.886992 177 T C 24 0.14000 0.14000 "THR " " CA " 6 0 808080  0 1 -1113 ""  1 ""  FFFF00  0 0 0 1 7.68 0 0 2545 1 2545 2545 2545 <> <>
  2546 2 20.601183 -4.378817 -35.328319 177 T C 24 0.50000 0.50000 "THR " " C  " 6 0 808080  0 1 7 ""  1 ""  <> 0 0 0 1 7.68 0 0 2546 0 2546 2546 2546 <> <>
  2547 15 21.083719 -4.182892 -34.233675 177 T C 70 -0.50000 -0.50000 "THR " " O  " 8 0 FF2E2E  0 1 7 ""  1 ""  <> 0 0 0 1 7.68 0 0 2547 0 2547 2547 2547 <> <>
  2548 3 18.852511 -5.990474 -36.504479 177 T C 24 0.20500 0.20500 "THR " " CB " 6 0 808080  0 1 7 ""  1 ""  <> 0 0 0 1 7.68 0 0 2548 1 2548 2548 2548 <> <>
  2549 3 18.730647 -6.970806 -37.705885 177 T C 24 -0.18000 -0.18000 "THR " " CG2" 6 0 808080  0 1 7 ""  1 ""  <> 0 0 0 1 7.68 0 0 2549 3 2549 2549 2549 <> <>
  2550 16 17.916053 -6.225730 -35.525664 177 T C 70 -0.68300 -0.68300 "THR " " OG1" 8 0 FF2E2E  0 1 7 "%UT"  13 ""  <> 0 0 0 1 7.68 0 0 2550 1 2550 2550 2550 <> <>
  2551 43 19.789132 -7.060249 -34.183816 177 T C 21 0.30000 0.30000 "THR " " H  " 1 0 FFFFFF  0 1 7 ""  1 ""  <> 0 0 0 1 <> 0 0 2551 0 2551 2551 2551 <> <>
  2552 41 21.116785 -5.803731 -36.597138 177 T C 21 0.06000 0.06000 "THR " " HA " 1 0 FFFFFF  0 1 7 ""  1 ""  <> 0 0 0 1 <> 0 0 2552 0 2552 2552 2552 <> <>
  2553 41 18.581587 -4.985729 -36.829241 177 T C 21 0.06000 0.06000 "THR " " HB " 1 0 FFFFFF  0 1 7 ""  1 ""  <> 0 0 0 1 <> 0 0 2553 0 2553 2553 2553 <> <>
  2554 41 18.494040 -7.960679 -37.315541 177 T C 21 0.06000 0.06000 "THR " "HG21" 1 0 FFFFFF  0 1 7 ""  1 ""  <> 0 0 0 1 <> 0 0 2554 0 2554 2554 2554 <> <>
  2555 41 17.922067 -6.621446 -38.347930 177 T C 21 0.06000 0.06000 "THR " "HG22" 1 0 FFFFFF  0 1 7 ""  1 ""  <> 0 0 0 1 <> 0 0 2555 0 2555 2555 2555 <> <>
  2556 41 19.617351 -7.000973 -38.339298 177 T C 21 0.06000 0.06000 "THR " "HG23" 1 0 FFFFFF  0 1 7 ""  1 ""  <> 0 0 0 1 <> 0 0 2556 0 2556 2556 2556 <> <>
  2557 42 18.327756 -6.904059 -35.012345 177 T C 21 0.41800 0.41800 "THR " " HG1" 1 0 FFFFFF  0 1 7 ""  1 ""  <> 0 0 0 1 <> 0 0 2557 0 2557 2557 2557 <> <>
  2558 25 20.383953 -3.349686 -36.237490 178 Y C 38 -0.50000 -0.50000 "TYR " " N  " 7 0 2E2EFF  2 1 7 ""  1 ""  <> 0 0 0 1 7.44 0 0 2558 1 2558 2558 2558 <> <>
  2559 3 20.399446 -1.960387 -35.882245 178 Y C 24 0.14000 0.14000 "TYR " " CA " 6 0 808080  2 1 -1113 ""  1 ""  FFFF00  0 0 0 1 7.44 0 0 2559 1 2559 2559 2559 <> <>
  2560 2 18.988557 -1.544904 -35.432914 178 Y C 24 0.50000 0.50000 "TYR " " C  " 6 0 808080  2 1 7 ""  1 ""  <> 0 0 0 1 7.44 0 0 2560 0 2560 2560 2560 <> <>
  2561 15 17.995053 -1.762240 -36.144527 178 Y C 70 -0.50000 -0.50000 "TYR " " O  " 8 0 FF2E2E  2 1 7 ""  1 ""  <> 0 0 0 1 7.44 0 0 2561 0 2561 2561 2561 <> <>
  2562 3 20.840384 -1.109403 -37.135470 178 Y C 24 -0.00500 -0.00500 "TYR " " CB " 6 0 808080  2 1 7 ""  1 ""  <> 0 0 0 1 7.44 0 0 2562 2 2562 2562 2562 <> <>
  2563 2 22.237505 -1.158969 -37.587445 178 Y C 24 -0.11500 -0.11500 "TYR " " CG " 6 0 808080  2 1 7 ""  1 ""  <> 0 0 0 1 7.44 0 0 2563 0 2563 2563 2563 <> <>
  2564 2 22.765862 -1.992573 -38.587561 178 Y C 24 -0.11500 -0.11500 "TYR " " CD1" 6 0 808080  2 1 7 ""  1 ""  <> 0 0 0 1 7.44 0 0 2564 1 2564 2564 2564 <> <>
  2565 2 24.103339 -1.999951 -38.944753 178 Y C 24 -0.11500 -0.11500 "TYR " " CE1" 6 0 808080  2 1 7 ""  1 ""  <> 0 0 0 1 7.44 0 0 2565 1 2565 2565 2565 <> <>
  2566 2 24.992868 -1.098648 -38.383090 178 Y C 24 0.15000 0.15000 "TYR " " CZ " 6 0 808080  2 1 7 ""  1 ""  <> 0 0 0 1 7.44 0 0 2566 0 2566 2566 2566 <> <>
  2567 16 26.290606 -0.975046 -38.772894 178 Y C 70 -0.58500 -0.58500 "TYR " " OH " 8 0 FF2E2E  2 1 7 "%UT"  13 ""  <> 0 0 0 1 7.44 0 0 2567 1 2567 2567 2567 <> <>
  2568 2 24.506930 -0.238049 -37.353030 178 Y C 24 -0.11500 -0.11500 "TYR " " CE2" 6 0 808080  2 1 7 ""  1 ""  <> 0 0 0 1 7.44 0 0 2568 1 2568 2568 2568 <> <>
  2569 2 23.137955 -0.241243 -36.983640 178 Y C 24 -0.11500 -0.11500 "TYR " " CD2" 6 0 808080  2 1 7 ""  1 ""  <> 0 0 0 1 7.44 0 0 2569 1 2569 2569 2569 <> <>
  2570 43 20.208919 -3.534362 -37.214755 178 Y C 21 0.30000 0.30000 "TYR " " H  " 1 0 FFFFFF  2 1 7 ""  1 ""  <> 0 0 0 1 <> 0 0 2570 0 2570 2570 2570 <> <>
  2571 41 21.057688 -1.693454 -35.055699 178 Y C 21 0.06000 0.06000 "TYR " " HA " 1 0 FFFFFF  2 1 7 ""  1 ""  <> 0 0 0 1 <> 0 0 2571 0 2571 2571 2571 <> <>
  2572 41 20.760143 -0.071208 -36.812908 178 Y C 21 0.06000 0.06000 "TYR " " HB3" 1 0 FFFFFF  2 1 7 ""  1 ""  <> 0 0 0 1 <> 0 0 2572 0 2572 2572 2572 <> <>
  2573 41 20.162710 -1.306439 -37.965929 178 Y C 21 0.06000 0.06000 "TYR " " HB2" 1 0 FFFFFF  2 1 7 ""  1 ""  <> 0 0 0 1 <> 0 0 2573 0 2573 2573 2573 <> <>
  2574 41 22.106814 -2.702520 -39.064855 178 Y C 21 0.11500 0.11500 "TYR " " HD1" 1 0 FFFFFF  2 1 7 ""  1 ""  <> 0 0 0 1 <> 0 0 2574 0 2574 2574 2574 <> <>
  2575 41 24.417915 -2.632755 -39.761522 178 Y C 21 0.11500 0.11500 "TYR " " HE1" 1 0 FFFFFF  2 1 7 ""  1 ""  <> 0 0 0 1 <> 0 0 2575 0 2575 2575 2575 <> <>
  2576 42 26.807330 -1.627036 -38.324478 178 Y C 21 0.43500 0.43500 "TYR " " HH " 1 0 FFFFFF  2 1 7 ""  1 ""  <> 0 0 0 1 <> 0 0 2576 0 2576 2576 2576 <> <>
[truncated: 902,916 more chars]
