# Supplementary material for: Elucidating HER2-directed chimeric antigen receptor (CAR) activation mechanism using homology modeling and all-atom molecular dynamics simulation
Source: Comput Struct Biotechnol J. 2026 Jan 2;31:276–88. doi: 10.1016/j.csbj.2025.12.017 (PMC12813887; doi:10.1016/j.csbj.2025.12.017)
Supplement: Supplementary file 3 — Supplementary material [file mmc3.zip › Apo_clust09_aligned.mae]

{ 
 s_m_m2io_version
 :::
 2.0.0 
} 

f_m_ct { 
 s_m_title
 s_m_entry_id
 s_m_entry_name
 s_m_Source_Path
 s_m_Source_File
 i_m_Source_File_Index
 i_m_ct_format
 :::
 Apo_Clust09 
  4 
  Apo_Clust9.1 
  /storageA/lucas/CAR-T/MD_data/HER2-car-t_apo 
  Apo_Clust9.mae 
  1
  2
 m_atom[7451] { 
  # First column is atom index #
  i_m_mmod_type
  r_m_x_coord
  r_m_y_coord
  r_m_z_coord
  i_m_residue_number
  s_m_mmod_res
  s_m_chain_name
  i_m_color
  r_m_charge1
  r_m_charge2
  s_m_pdb_residue_name
  s_m_pdb_atom_name
  i_m_atomic_number
  i_m_formal_charge
  s_m_color_rgb
  i_m_secondary_structure
  i_m_ribbon_style
  i_m_ribbon_color
  s_m_label_format
  i_m_label_color
  s_m_label_user_text
  s_m_ribbon_color_rgb
  r_ffio_x_vel
  r_ffio_y_vel
  r_ffio_z_vel
  r_m_pdb_occupancy
  r_m_pdb_tfactor
  i_ffio_grp_energy
  i_i_constraint
  i_i_internal_atom_index
  i_m_Hcount
  i_m_original_index
  i_pa_atomindex
  i_pdb_PDB_serial
  r_pa_state_gap
  s_pa_state
  :::
  1 32 2.534397 -3.475459 -40.356003 1 M C 38 -0.30000 -0.30000 "MET " " N  " 7 1 2E2EFF  0 1 7 ""  1 ""  <> 0 0 0 1 11.43 0 0 1 3 1 1 1 <> <>
  2 3 3.272291 -4.382631 -41.342994 1 M C 24 0.25000 0.25000 "MET " " CA " 6 0 808080  0 1 -1105 ""  1 ""  FF1E00  0 0 0 1 11.43 0 0 2 1 2 2 2 <> <>
  3 2 3.322624 -5.771337 -40.635817 1 M C 24 0.50000 0.50000 "MET " " C  " 6 0 808080  0 1 7 ""  1 ""  <> 0 0 0 1 11.43 0 0 3 0 3 3 3 <> <>
  4 15 3.887467 -5.900995 -39.525019 1 M C 70 -0.50000 -0.50000 "MET " " O  " 8 0 FF2E2E  0 1 7 ""  1 ""  <> 0 0 0 1 11.43 0 0 4 0 4 4 4 <> <>
  5 3 4.683799 -3.916432 -41.633691 1 M C 24 -0.12000 -0.12000 "MET " " CB " 6 0 808080  0 1 7 ""  1 ""  <> 0 0 0 1 11.43 0 0 5 2 5 5 5 <> <>
  6 3 5.363940 -4.591084 -42.803142 1 M C 24 0.04750 0.04750 "MET " " CG " 6 0 808080  0 1 7 ""  1 ""  <> 0 0 0 1 11.43 0 0 6 2 6 6 6 <> <>
  7 49 7.013328 -3.841631 -43.120991 1 M C 143 -0.33500 -0.33500 "MET " " SD " 16 0 FFFF6B  0 1 7 ""  1 ""  <> 0 0 0 1 11.43 0 0 7 0 7 7 7 <> <>
  8 3 7.579239 -4.666740 -44.634530 1 M C 24 -0.01250 -0.01250 "MET " " CE " 6 0 808080  0 1 7 ""  1 ""  <> 0 0 0 1 11.43 0 0 8 3 8 8 8 <> <>
  9 44 1.680799 -3.952324 -40.103236 1 M C 21 0.33000 0.33000 "MET " " H1 " 1 0 FFFFFF  0 1 7 ""  1 ""  <> 0 0 0 1 <> 0 0 9 0 9 9 9 <> <>
  10 44 2.998722 -3.294782 -39.477535 1 M C 21 0.33000 0.33000 "MET " " H2 " 1 0 FFFFFF  0 1 7 ""  1 ""  <> 0 0 0 1 <> 0 0 10 0 10 10 10 <> <>
  11 44 2.355975 -2.582442 -40.792891 1 M C 21 0.33000 0.33000 "MET " " H3 " 1 0 FFFFFF  0 1 7 ""  1 ""  <> 0 0 0 1 <> 0 0 11 0 11 11 11 <> <>
  12 41 2.768068 -4.398115 -42.309233 1 M C 21 0.06000 0.06000 "MET " " HA " 1 0 FFFFFF  0 1 7 ""  1 ""  <> 0 0 0 1 <> 0 0 12 0 12 12 12 <> <>
  13 41 5.303676 -4.073868 -40.750873 1 M C 21 0.06000 0.06000 "MET " " HB3" 1 0 FFFFFF  0 1 7 ""  1 ""  <> 0 0 0 1 <> 0 0 13 0 13 13 13 <> <>
  14 41 4.759134 -2.832824 -41.722032 1 M C 21 0.06000 0.06000 "MET " " HB2" 1 0 FFFFFF  0 1 7 ""  1 ""  <> 0 0 0 1 <> 0 0 14 0 14 14 14 <> <>
  15 41 4.708204 -4.539583 -43.672450 1 M C 21 0.06000 0.06000 "MET " " HG3" 1 0 FFFFFF  0 1 7 ""  1 ""  <> 0 0 0 1 <> 0 0 15 0 15 15 15 <> <>
  16 41 5.586326 -5.631125 -42.564335 1 M C 21 0.06000 0.06000 "MET " " HG2" 1 0 FFFFFF  0 1 7 ""  1 ""  <> 0 0 0 1 <> 0 0 16 0 16 16 16 <> <>
  17 41 7.690782 -5.740959 -44.487661 1 M C 21 0.06000 0.06000 "MET " " HE1" 1 0 FFFFFF  0 1 7 ""  1 ""  <> 0 0 0 1 <> 0 0 17 0 17 17 17 <> <>
  18 41 6.801619 -4.572941 -45.392851 1 M C 21 0.06000 0.06000 "MET " " HE2" 1 0 FFFFFF  0 1 7 ""  1 ""  <> 0 0 0 1 <> 0 0 18 0 18 18 18 <> <>
  19 41 8.531008 -4.301057 -45.019847 1 M C 21 0.06000 0.06000 "MET " " HE3" 1 0 FFFFFF  0 1 7 ""  1 ""  <> 0 0 0 1 <> 0 0 19 0 19 19 19 <> <>
  20 25 2.536723 -6.728291 -41.143788 2 A C 38 -0.50000 -0.50000 "ALA " " N  " 7 0 2E2EFF  0 1 7 ""  1 ""  <> 0 0 0 1 10 0 0 20 1 20 20 20 <> <>
  21 3 2.330249 -8.038254 -40.513342 2 A C 24 0.14000 0.14000 "ALA " " CA " 6 0 808080  0 1 -1105 ""  1 ""  FF1E00  0 0 0 1 10 0 0 21 1 21 21 21 <> <>
  22 2 3.570821 -8.882363 -40.930498 2 A C 24 0.50000 0.50000 "ALA " " C  " 6 0 808080  0 1 7 ""  1 ""  <> 0 0 0 1 10 0 0 22 0 22 22 22 <> <>
  23 15 4.019094 -9.656261 -40.114093 2 A C 70 -0.50000 -0.50000 "ALA " " O  " 8 0 FF2E2E  0 1 7 ""  1 ""  <> 0 0 0 1 10 0 0 23 0 23 23 23 <> <>
  24 3 1.024375 -8.605620 -41.153356 2 A C 24 -0.18000 -0.18000 "ALA " " CB " 6 0 808080  0 1 7 ""  1 ""  <> 0 0 0 1 10 0 0 24 3 24 24 24 <> <>
  25 43 2.117046 -6.489478 -42.030979 2 A C 21 0.30000 0.30000 "ALA " " H  " 1 0 FFFFFF  0 1 7 ""  1 ""  <> 0 0 0 1 <> 0 0 25 0 25 25 25 <> <>
  26 41 2.325400 -7.899832 -39.432351 2 A C 21 0.06000 0.06000 "ALA " " HA " 1 0 FFFFFF  0 1 7 ""  1 ""  <> 0 0 0 1 <> 0 0 26 0 26 26 26 <> <>
  27 41 0.590171 -9.437984 -40.599964 2 A C 21 0.06000 0.06000 "ALA " " HB1" 1 0 FFFFFF  0 1 7 ""  1 ""  <> 0 0 0 1 <> 0 0 27 0 27 27 27 <> <>
  28 41 0.333836 -7.766241 -41.239798 2 A C 21 0.06000 0.06000 "ALA " " HB2" 1 0 FFFFFF  0 1 7 ""  1 ""  <> 0 0 0 1 <> 0 0 28 0 28 28 28 <> <>
  29 41 1.164568 -8.886198 -42.197056 2 A C 21 0.06000 0.06000 "ALA " " HB3" 1 0 FFFFFF  0 1 7 ""  1 ""  <> 0 0 0 1 <> 0 0 29 0 29 29 29 <> <>
  30 25 3.901434 -8.885727 -42.225842 3 L C 38 -0.50000 -0.50000 "LEU " " N  " 7 0 2E2EFF  0 1 7 ""  1 ""  <> 0 0 0 1 9.69 0 0 30 1 30 30 30 <> <>
  31 3 4.857700 -9.774158 -42.810379 3 L C 24 0.14000 0.14000 "LEU " " CA " 6 0 808080  0 1 -1105 ""  1 ""  FF1E00  0 0 0 1 9.69 0 0 31 1 31 31 31 <> <>
  32 2 6.026994 -8.884138 -43.303201 3 L C 24 0.50000 0.50000 "LEU " " C  " 6 0 808080  0 1 7 ""  1 ""  <> 0 0 0 1 9.69 0 0 32 0 32 32 32 <> <>
  33 15 5.786542 -7.724845 -43.586529 3 L C 70 -0.50000 -0.50000 "LEU " " O  " 8 0 FF2E2E  0 1 7 ""  1 ""  <> 0 0 0 1 9.69 0 0 33 0 33 33 33 <> <>
  34 3 4.254430 -10.551666 -43.992130 3 L C 24 -0.12000 -0.12000 "LEU " " CB " 6 0 808080  0 1 7 ""  1 ""  <> 0 0 0 1 9.69 0 0 34 2 34 34 34 <> <>
  35 3 3.029339 -11.410711 -43.635398 3 L C 24 -0.06000 -0.06000 "LEU " " CG " 6 0 808080  0 1 7 ""  1 ""  <> 0 0 0 1 9.69 0 0 35 1 35 35 35 <> <>
  36 3 2.238473 -11.821364 -44.874173 3 L C 24 -0.18000 -0.18000 "LEU " " CD1" 6 0 808080  0 1 7 ""  1 ""  <> 0 0 0 1 9.69 0 0 36 3 36 36 36 <> <>
  37 3 3.439317 -12.595709 -42.744668 3 L C 24 -0.18000 -0.18000 "LEU " " CD2" 6 0 808080  0 1 7 ""  1 ""  <> 0 0 0 1 9.69 0 0 37 3 37 37 37 <> <>
  38 43 3.337990 -8.157762 -42.642161 3 L C 21 0.30000 0.30000 "LEU " " H  " 1 0 FFFFFF  0 1 7 ""  1 ""  <> 0 0 0 1 <> 0 0 38 0 38 38 38 <> <>
  39 41 5.324744 -10.505427 -42.150283 3 L C 21 0.06000 0.06000 "LEU " " HA " 1 0 FFFFFF  0 1 7 ""  1 ""  <> 0 0 0 1 <> 0 0 39 0 39 39 39 <> <>
  40 41 4.926530 -11.276380 -44.452093 3 L C 21 0.06000 0.06000 "LEU " " HB3" 1 0 FFFFFF  0 1 7 ""  1 ""  <> 0 0 0 1 <> 0 0 40 0 40 40 40 <> <>
  41 41 3.962761 -9.788672 -44.714027 3 L C 21 0.06000 0.06000 "LEU " " HB2" 1 0 FFFFFF  0 1 7 ""  1 ""  <> 0 0 0 1 <> 0 0 41 0 41 41 41 <> <>
  42 41 2.260624 -10.882711 -43.070782 3 L C 21 0.06000 0.06000 "LEU " " HG " 1 0 FFFFFF  0 1 7 ""  1 ""  <> 0 0 0 1 <> 0 0 42 0 42 42 42 <> <>
  43 41 1.762800 -10.924770 -45.272273 3 L C 21 0.06000 0.06000 "LEU " "HD11" 1 0 FFFFFF  0 1 7 ""  1 ""  <> 0 0 0 1 <> 0 0 43 0 43 43 43 <> <>
  44 41 2.786148 -12.409365 -45.610669 3 L C 21 0.06000 0.06000 "LEU " "HD12" 1 0 FFFFFF  0 1 7 ""  1 ""  <> 0 0 0 1 <> 0 0 44 0 44 44 44 <> <>
  45 41 1.489224 -12.586261 -44.671401 3 L C 21 0.06000 0.06000 "LEU " "HD13" 1 0 FFFFFF  0 1 7 ""  1 ""  <> 0 0 0 1 <> 0 0 45 0 45 45 45 <> <>
  46 41 2.489183 -12.917860 -42.318571 3 L C 21 0.06000 0.06000 "LEU " "HD21" 1 0 FFFFFF  0 1 7 ""  1 ""  <> 0 0 0 1 <> 0 0 46 0 46 46 46 <> <>
  47 41 3.969274 -13.415925 -43.229099 3 L C 21 0.06000 0.06000 "LEU " "HD22" 1 0 FFFFFF  0 1 7 ""  1 ""  <> 0 0 0 1 <> 0 0 47 0 47 47 47 <> <>
  48 41 4.165934 -12.179772 -42.046888 3 L C 21 0.06000 0.06000 "LEU " "HD23" 1 0 FFFFFF  0 1 7 ""  1 ""  <> 0 0 0 1 <> 0 0 48 0 48 48 48 <> <>
  49 25 7.249191 -9.380699 -43.656158 4 P C 38 -0.14000 -0.14000 "PRO " " N  " 7 0 2E2EFF  0 1 7 ""  1 ""  <> 0 0 0 1 9.81 0 0 49 0 49 49 49 <> <>
  50 3 8.277792 -8.595891 -44.334440 4 P C 24 0.01000 0.01000 "PRO " " CA " 6 0 808080  0 1 -1105 ""  1 ""  FF1E00  0 0 0 1 9.81 0 0 50 1 50 50 50 <> <>
  51 2 7.842898 -8.292973 -45.817236 4 P C 24 0.50000 0.50000 "PRO " " C  " 6 0 808080  0 1 7 ""  1 ""  <> 0 0 0 1 9.81 0 0 51 0 51 51 51 <> <>
  52 15 6.764546 -8.742598 -46.274556 4 P C 70 -0.50000 -0.50000 "PRO " " O  " 8 0 FF2E2E  0 1 7 ""  1 ""  <> 0 0 0 1 9.81 0 0 52 0 52 52 52 <> <>
  53 3 7.656012 -10.774014 -43.520999 4 P C 24 -0.05000 -0.05000 "PRO " " CD " 6 0 808080  0 1 7 ""  1 ""  <> 0 0 0 1 9.81 0 0 53 2 53 53 53 <> <>
  54 3 8.948432 -10.819767 -44.265886 4 P C 24 -0.12000 -0.12000 "PRO " " CG " 6 0 808080  0 1 7 ""  1 ""  <> 0 0 0 1 9.81 0 0 54 2 54 54 54 <> <>
  55 3 9.529518 -9.391257 -44.294780 4 P C 24 -0.12000 -0.12000 "PRO " " CB " 6 0 808080  0 1 7 ""  1 ""  <> 0 0 0 1 9.81 0 0 55 2 55 55 55 <> <>
  56 41 8.449798 -7.640035 -43.840290 4 P C 21 0.06000 0.06000 "PRO " " HA " 1 0 FFFFFF  0 1 7 ""  1 ""  <> 0 0 0 1 <> 0 0 56 0 56 56 56 <> <>
  57 41 6.901312 -11.421421 -43.967014 4 P C 21 0.06000 0.06000 "PRO " " HD2" 1 0 FFFFFF  0 1 7 ""  1 ""  <> 0 0 0 1 <> 0 0 57 0 57 57 57 <> <>
  58 41 7.691790 -10.962574 -42.448134 4 P C 21 0.06000 0.06000 "PRO " " HD3" 1 0 FFFFFF  0 1 7 ""  1 ""  <> 0 0 0 1 <> 0 0 58 0 58 58 58 <> <>
  59 41 8.756794 -11.232704 -45.256020 4 P C 21 0.06000 0.06000 "PRO " " HG2" 1 0 FFFFFF  0 1 7 ""  1 ""  <> 0 0 0 1 <> 0 0 59 0 59 59 59 <> <>
  60 41 9.594319 -11.531478 -43.750939 4 P C 21 0.06000 0.06000 "PRO " " HG3" 1 0 FFFFFF  0 1 7 ""  1 ""  <> 0 0 0 1 <> 0 0 60 0 60 60 60 <> <>
  61 41 9.991962 -9.117746 -43.346542 4 P C 21 0.06000 0.06000 "PRO " " HB3" 1 0 FFFFFF  0 1 7 ""  1 ""  <> 0 0 0 1 <> 0 0 61 0 61 61 61 <> <>
  62 41 10.169643 -9.210075 -45.158093 4 P C 21 0.06000 0.06000 "PRO " " HB2" 1 0 FFFFFF  0 1 7 ""  1 ""  <> 0 0 0 1 <> 0 0 62 0 62 62 62 <> <>
  63 25 8.649017 -7.570248 -46.539770 5 V C 38 -0.50000 -0.50000 "VAL " " N  " 7 0 2E2EFF  0 1 7 ""  1 ""  <> 0 0 0 1 9.96 0 0 63 1 63 63 63 <> <>
  64 3 8.458246 -7.183639 -47.983721 5 V C 24 0.14000 0.14000 "VAL " " CA " 6 0 808080  0 1 -1105 ""  1 ""  FF1E00  0 0 0 1 9.96 0 0 64 1 64 64 64 <> <>
  65 2 8.233970 -8.445818 -48.869470 5 V C 24 0.50000 0.50000 "VAL " " C  " 6 0 808080  0 1 7 ""  1 ""  <> 0 0 0 1 9.96 0 0 65 0 65 65 65 <> <>
  66 15 8.889959 -9.495711 -48.661642 5 V C 70 -0.50000 -0.50000 "VAL " " O  " 8 0 FF2E2E  0 1 7 ""  1 ""  <> 0 0 0 1 9.96 0 0 66 0 66 66 66 <> <>
  67 3 9.590347 -6.406552 -48.549135 5 V C 24 -0.06000 -0.06000 "VAL " " CB " 6 0 808080  0 1 7 ""  1 ""  <> 0 0 0 1 9.96 0 0 67 1 67 67 67 <> <>
  68 3 9.618659 -5.028713 -47.786965 5 V C 24 -0.18000 -0.18000 "VAL " " CG1" 6 0 808080  0 1 7 ""  1 ""  <> 0 0 0 1 9.96 0 0 68 3 68 68 68 <> <>
  69 3 11.019973 -7.086204 -48.567588 5 V C 24 -0.18000 -0.18000 "VAL " " CG2" 6 0 808080  0 1 7 ""  1 ""  <> 0 0 0 1 9.96 0 0 69 3 69 69 69 <> <>
  70 43 9.479460 -7.219493 -46.084348 5 V C 21 0.30000 0.30000 "VAL " " H  " 1 0 FFFFFF  0 1 7 ""  1 ""  <> 0 0 0 1 <> 0 0 70 0 70 70 70 <> <>
  71 41 7.530431 -6.656129 -48.207406 5 V C 21 0.06000 0.06000 "VAL " " HA " 1 0 FFFFFF  0 1 7 ""  1 ""  <> 0 0 0 1 <> 0 0 71 0 71 71 71 <> <>
  72 41 9.362456 -6.331126 -49.612298 5 V C 21 0.06000 0.06000 "VAL " " HB " 1 0 FFFFFF  0 1 7 ""  1 ""  <> 0 0 0 1 <> 0 0 72 0 72 72 72 <> <>
  73 41 9.795535 -5.061993 -46.712029 5 V C 21 0.06000 0.06000 "VAL " "HG11" 1 0 FFFFFF  0 1 7 ""  1 ""  <> 0 0 0 1 <> 0 0 73 0 73 73 73 <> <>
  74 41 10.550662 -4.501965 -47.991413 5 V C 21 0.06000 0.06000 "VAL " "HG12" 1 0 FFFFFF  0 1 7 ""  1 ""  <> 0 0 0 1 <> 0 0 74 0 74 74 74 <> <>
  75 41 8.699564 -4.469192 -47.964008 5 V C 21 0.06000 0.06000 "VAL " "HG13" 1 0 FFFFFF  0 1 7 ""  1 ""  <> 0 0 0 1 <> 0 0 75 0 75 75 75 <> <>
  76 41 11.782578 -6.437811 -48.998519 5 V C 21 0.06000 0.06000 "VAL " "HG21" 1 0 FFFFFF  0 1 7 ""  1 ""  <> 0 0 0 1 <> 0 0 76 0 76 76 76 <> <>
  77 41 11.326850 -7.385523 -47.565394 5 V C 21 0.06000 0.06000 "VAL " "HG22" 1 0 FFFFFF  0 1 7 ""  1 ""  <> 0 0 0 1 <> 0 0 77 0 77 77 77 <> <>
  78 41 11.025695 -8.026114 -49.119037 5 V C 21 0.06000 0.06000 "VAL " "HG23" 1 0 FFFFFF  0 1 7 ""  1 ""  <> 0 0 0 1 <> 0 0 78 0 78 78 78 <> <>
  79 25 7.545220 -8.318097 -49.971559 6 T C 38 -0.50000 -0.50000 "THR " " N  " 7 0 2E2EFF  1 1 7 ""  1 ""  <> 0 0 0 1 10.19 0 0 79 1 79 79 79 <> <>
  80 3 7.330020 -9.385987 -50.969628 6 T C 24 0.14000 0.14000 "THR " " CA " 6 0 808080  1 1 -1105 ""  1 ""  FF1E00  0 0 0 1 10.19 0 0 80 1 80 80 80 <> <>
  81 2 8.245655 -9.271795 -52.229174 6 T C 24 0.50000 0.50000 "THR " " C  " 6 0 808080  1 1 7 ""  1 ""  <> 0 0 0 1 10.19 0 0 81 0 81 81 81 <> <>
  82 15 8.398729 -10.310162 -52.861113 6 T C 70 -0.50000 -0.50000 "THR " " O  " 8 0 FF2E2E  1 1 7 ""  1 ""  <> 0 0 0 1 10.19 0 0 82 0 82 82 82 <> <>
  83 3 5.830900 -9.333411 -51.288219 6 T C 24 0.20500 0.20500 "THR " " CB " 6 0 808080  1 1 7 ""  1 ""  <> 0 0 0 1 10.19 0 0 83 1 83 83 83 <> <>
  84 3 4.877778 -9.669893 -50.043846 6 T C 24 -0.18000 -0.18000 "THR " " CG2" 6 0 808080  1 1 7 ""  1 ""  <> 0 0 0 1 10.19 0 0 84 3 84 84 84 <> <>
  85 16 5.505782 -8.015685 -51.755625 6 T C 70 -0.68300 -0.68300 "THR " " OG1" 8 0 FF2E2E  1 1 7 "%UT"  13 ""  <> 0 0 0 1 10.19 0 0 85 1 85 85 85 <> <>
  86 43 7.162024 -7.402140 -50.157556 6 T C 21 0.30000 0.30000 "THR " " H  " 1 0 FFFFFF  1 1 7 ""  1 ""  <> 0 0 0 1 <> 0 0 86 0 86 86 86 <> <>
  87 41 7.504929 -10.383082 -50.565445 6 T C 21 0.06000 0.06000 "THR " " HA " 1 0 FFFFFF  1 1 7 ""  1 ""  <> 0 0 0 1 <> 0 0 87 0 87 87 87 <> <>
  88 41 5.585538 -10.085281 -52.037830 6 T C 21 0.06000 0.06000 "THR " " HB " 1 0 FFFFFF  1 1 7 ""  1 ""  <> 0 0 0 1 <> 0 0 88 0 88 88 88 <> <>
  89 41 5.150336 -10.641644 -49.631875 6 T C 21 0.06000 0.06000 "THR " "HG21" 1 0 FFFFFF  1 1 7 ""  1 ""  <> 0 0 0 1 <> 0 0 89 0 89 89 89 <> <>
  90 41 4.869813 -8.928562 -49.245152 6 T C 21 0.06000 0.06000 "THR " "HG22" 1 0 FFFFFF  1 1 7 ""  1 ""  <> 0 0 0 1 <> 0 0 90 0 90 90 90 <> <>
  91 41 3.809015 -9.747956 -50.244613 6 T C 21 0.06000 0.06000 "THR " "HG23" 1 0 FFFFFF  1 1 7 ""  1 ""  <> 0 0 0 1 <> 0 0 91 0 91 91 91 <> <>
  92 42 6.043689 -7.464608 -51.208273 6 T C 21 0.41800 0.41800 "THR " " HG1" 1 0 FFFFFF  1 1 7 ""  1 ""  <> 0 0 0 1 <> 0 0 92 0 92 92 92 <> <>
  93 25 8.908720 -8.146062 -52.528752 7 A C 38 -0.50000 -0.50000 "ALA " " N  " 7 0 2E2EFF  1 1 7 ""  1 ""  <> 0 0 0 1 10.14 0 0 93 1 93 93 93 <> <>
  94 3 9.896611 -7.999463 -53.588373 7 A C 24 0.14000 0.14000 "ALA " " CA " 6 0 808080  1 1 -1105 ""  1 ""  FF1E00  0 0 0 1 10.14 0 0 94 1 94 94 94 <> <>
  95 2 11.178394 -8.838927 -53.493239 7 A C 24 0.50000 0.50000 "ALA " " C  " 6 0 808080  1 1 7 ""  1 ""  <> 0 0 0 1 10.14 0 0 95 0 95 95 95 <> <>
  96 15 11.448515 -9.491559 -54.481357 7 A C 70 -0.50000 -0.50000 "ALA " " O  " 8 0 FF2E2E  1 1 7 ""  1 ""  <> 0 0 0 1 10.14 0 0 96 0 96 96 96 <> <>
  97 3 10.352108 -6.542028 -53.583109 7 A C 24 -0.18000 -0.18000 "ALA " " CB " 6 0 808080  1 1 7 ""  1 ""  <> 0 0 0 1 10.14 0 0 97 3 97 97 97 <> <>
  98 43 8.791268 -7.415353 -51.841745 7 A C 21 0.30000 0.30000 "ALA " " H  " 1 0 FFFFFF  1 1 7 ""  1 ""  <> 0 0 0 1 <> 0 0 98 0 98 98 98 <> <>
  99 41 9.357310 -8.318589 -54.480079 7 A C 21 0.06000 0.06000 "ALA " " HA " 1 0 FFFFFF  1 1 7 ""  1 ""  <> 0 0 0 1 <> 0 0 99 0 99 99 99 <> <>
  100 41 10.971878 -6.353484 -54.459586 7 A C 21 0.06000 0.06000 "ALA " " HB1" 1 0 FFFFFF  1 1 7 ""  1 ""  <> 0 0 0 1 <> 0 0 100 0 100 100 100 <> <>
  101 41 9.534715 -5.838167 -53.423881 7 A C 21 0.06000 0.06000 "ALA " " HB2" 1 0 FFFFFF  1 1 7 ""  1 ""  <> 0 0 0 1 <> 0 0 101 0 101 101 101 <> <>
  102 41 11.131921 -6.380551 -52.838768 7 A C 21 0.06000 0.06000 "ALA " " HB3" 1 0 FFFFFF  1 1 7 ""  1 ""  <> 0 0 0 1 <> 0 0 102 0 102 102 102 <> <>
  103 25 11.820241 -8.942197 -52.313537 8 L C 38 -0.50000 -0.50000 "LEU " " N  " 7 0 2E2EFF  1 1 7 ""  1 ""  <> 0 0 0 1 9.89 0 0 103 1 103 103 103 <> <>
  104 3 13.104365 -9.791150 -52.187569 8 L C 24 0.14000 0.14000 "LEU " " CA " 6 0 808080  1 1 -1105 ""  1 ""  FF1E00  0 0 0 1 9.89 0 0 104 1 104 104 104 <> <>
  105 2 12.640486 -11.134675 -51.657628 8 L C 24 0.50000 0.50000 "LEU " " C  " 6 0 808080  1 1 7 ""  1 ""  <> 0 0 0 1 9.89 0 0 105 0 105 105 105 <> <>
  106 15 11.599245 -11.241450 -50.984915 8 L C 70 -0.50000 -0.50000 "LEU " " O  " 8 0 FF2E2E  1 1 7 ""  1 ""  <> 0 0 0 1 9.89 0 0 106 0 106 106 106 <> <>
  107 3 14.108610 -9.211522 -51.159871 8 L C 24 -0.12000 -0.12000 "LEU " " CB " 6 0 808080  1 1 7 ""  1 ""  <> 0 0 0 1 9.89 0 0 107 2 107 107 107 <> <>
  108 3 14.655177 -7.791384 -51.562837 8 L C 24 -0.06000 -0.06000 "LEU " " CG " 6 0 808080  1 1 7 ""  1 ""  <> 0 0 0 1 9.89 0 0 108 1 108 108 108 <> <>
  109 3 15.613627 -7.351913 -50.447189 8 L C 24 -0.18000 -0.18000 "LEU " " CD1" 6 0 808080  1 1 7 ""  1 ""  <> 0 0 0 1 9.89 0 0 109 3 109 109 109 <> <>
  110 3 15.490607 -7.773477 -52.824246 8 L C 24 -0.18000 -0.18000 "LEU " " CD2" 6 0 808080  1 1 7 ""  1 ""  <> 0 0 0 1 9.89 0 0 110 3 110 110 110 <> <>
  111 43 11.205224 -8.793865 -51.526249 8 L C 21 0.30000 0.30000 "LEU " " H  " 1 0 FFFFFF  1 1 7 ""  1 ""  <> 0 0 0 1 <> 0 0 111 0 111 111 111 <> <>
  112 41 13.589368 -9.973744 -53.146379 8 L C 21 0.06000 0.06000 "LEU " " HA " 1 0 FFFFFF  1 1 7 ""  1 ""  <> 0 0 0 1 <> 0 0 112 0 112 112 112 <> <>
  113 41 14.960798 -9.889253 -51.100540 8 L C 21 0.06000 0.06000 "LEU " " HB3" 1 0 FFFFFF  1 1 7 ""  1 ""  <> 0 0 0 1 <> 0 0 113 0 113 113 113 <> <>
  114 41 13.556695 -9.283408 -50.222804 8 L C 21 0.06000 0.06000 "LEU " " HB2" 1 0 FFFFFF  1 1 7 ""  1 ""  <> 0 0 0 1 <> 0 0 114 0 114 114 114 <> <>
  115 41 13.807744 -7.105256 -51.573838 8 L C 21 0.06000 0.06000 "LEU " " HG " 1 0 FFFFFF  1 1 7 ""  1 ""  <> 0 0 0 1 <> 0 0 115 0 115 115 115 <> <>
  116 41 16.560665 -7.884489 -50.539534 8 L C 21 0.06000 0.06000 "LEU " "HD11" 1 0 FFFFFF  1 1 7 ""  1 ""  <> 0 0 0 1 <> 0 0 116 0 116 116 116 <> <>
  117 41 15.778698 -6.292100 -50.640030 8 L C 21 0.06000 0.06000 "LEU " "HD12" 1 0 FFFFFF  1 1 7 ""  1 ""  <> 0 0 0 1 <> 0 0 117 0 117 117 117 <> <>
  118 41 15.318222 -7.362785 -49.398192 8 L C 21 0.06000 0.06000 "LEU " "HD13" 1 0 FFFFFF  1 1 7 ""  1 ""  <> 0 0 0 1 <> 0 0 118 0 118 118 118 <> <>
  119 41 16.170131 -8.616722 -52.950455 8 L C 21 0.06000 0.06000 "LEU " "HD21" 1 0 FFFFFF  1 1 7 ""  1 ""  <> 0 0 0 1 <> 0 0 119 0 119 119 119 <> <>
  120 41 14.846255 -7.859484 -53.699221 8 L C 21 0.06000 0.06000 "LEU " "HD22" 1 0 FFFFFF  1 1 7 ""  1 ""  <> 0 0 0 1 <> 0 0 120 0 120 120 120 <> <>
  121 41 15.958016 -6.810468 -53.028195 8 L C 21 0.06000 0.06000 "LEU " "HD23" 1 0 FFFFFF  1 1 7 ""  1 ""  <> 0 0 0 1 <> 0 0 121 0 121 121 121 <> <>
  122 25 13.456082 -12.189467 -51.866878 9 L C 38 -0.50000 -0.50000 "LEU " " N  " 7 0 2E2EFF  1 1 7 ""  1 ""  <> 0 0 0 1 10.06 0 0 122 1 122 122 122 <> <>
  123 3 13.176801 -13.464935 -51.301612 9 L C 24 0.14000 0.14000 "LEU " " CA " 6 0 808080  1 1 -1105 ""  1 ""  FF1E00  0 0 0 1 10.06 0 0 123 1 123 123 123 <> <>
  124 2 13.438776 -13.376421 -49.762857 9 L C 24 0.50000 0.50000 "LEU " " C  " 6 0 808080  1 1 7 ""  1 ""  <> 0 0 0 1 10.06 0 0 124 0 124 124 124 <> <>
  125 15 14.326431 -12.619072 -49.333037 9 L C 70 -0.50000 -0.50000 "LEU " " O  " 8 0 FF2E2E  1 1 7 ""  1 ""  <> 0 0 0 1 10.06 0 0 125 0 125 125 125 <> <>
  126 3 14.173997 -14.446990 -51.888085 9 L C 24 -0.12000 -0.12000 "LEU " " CB " 6 0 808080  1 1 7 ""  1 ""  <> 0 0 0 1 10.06 0 0 126 2 126 126 126 <> <>
  127 3 14.035985 -14.709000 -53.403684 9 L C 24 -0.06000 -0.06000 "LEU " " CG " 6 0 808080  1 1 7 ""  1 ""  <> 0 0 0 1 10.06 0 0 127 1 127 127 127 <> <>
  128 3 15.337575 -15.341889 -53.803176 9 L C 24 -0.18000 -0.18000 "LEU " " CD1" 6 0 808080  1 1 7 ""  1 ""  <> 0 0 0 1 10.06 0 0 128 3 128 128 128 <> <>
  129 3 12.865848 -15.726717 -53.749222 9 L C 24 -0.18000 -0.18000 "LEU " " CD2" 6 0 808080  1 1 7 ""  1 ""  <> 0 0 0 1 10.06 0 0 129 3 129 129 129 <> <>
  130 43 14.271438 -12.113299 -52.458128 9 L C 21 0.30000 0.30000 "LEU " " H  " 1 0 FFFFFF  1 1 7 ""  1 ""  <> 0 0 0 1 <> 0 0 130 0 130 130 130 <> <>
  131 41 12.139721 -13.759704 -51.462510 9 L C 21 0.06000 0.06000 "LEU " " HA " 1 0 FFFFFF  1 1 7 ""  1 ""  <> 0 0 0 1 <> 0 0 131 0 131 131 131 <> <>
  132 41 14.346135 -15.361292 -51.320093 9 L C 21 0.06000 0.06000 "LEU " " HB3" 1 0 FFFFFF  1 1 7 ""  1 ""  <> 0 0 0 1 <> 0 0 132 0 132 132 132 <> <>
  133 41 15.172010 -14.012461 -51.831255 9 L C 21 0.06000 0.06000 "LEU " " HB2" 1 0 FFFFFF  1 1 7 ""  1 ""  <> 0 0 0 1 <> 0 0 133 0 133 133 133 <> <>
  134 41 13.798640 -13.741464 -53.846182 9 L C 21 0.06000 0.06000 "LEU " " HG " 1 0 FFFFFF  1 1 7 ""  1 ""  <> 0 0 0 1 <> 0 0 134 0 134 134 134 <> <>
  135 41 15.627237 -16.197250 -53.192583 9 L C 21 0.06000 0.06000 "LEU " "HD11" 1 0 FFFFFF  1 1 7 ""  1 ""  <> 0 0 0 1 <> 0 0 135 0 135 135 135 <> <>
  136 41 15.316641 -15.788432 -54.797039 9 L C 21 0.06000 0.06000 "LEU " "HD12" 1 0 FFFFFF  1 1 7 ""  1 ""  <> 0 0 0 1 <> 0 0 136 0 136 136 136 <> <>
  137 41 16.108567 -14.572894 -53.761276 9 L C 21 0.06000 0.06000 "LEU " "HD13" 1 0 FFFFFF  1 1 7 ""  1 ""  <> 0 0 0 1 <> 0 0 137 0 137 137 137 <> <>
  138 41 12.859514 -15.792362 -54.837068 9 L C 21 0.06000 0.06000 "LEU " "HD21" 1 0 FFFFFF  1 1 7 ""  1 ""  <> 0 0 0 1 <> 0 0 138 0 138 138 138 <> <>
  139 41 12.867220 -16.695157 -53.249168 9 L C 21 0.06000 0.06000 "LEU " "HD22" 1 0 FFFFFF  1 1 7 ""  1 ""  <> 0 0 0 1 <> 0 0 139 0 139 139 139 <> <>
  140 41 11.940633 -15.200041 -53.513583 9 L C 21 0.06000 0.06000 "LEU " "HD23" 1 0 FFFFFF  1 1 7 ""  1 ""  <> 0 0 0 1 <> 0 0 140 0 140 140 140 <> <>
  141 25 12.702223 -14.184922 -49.005917 10 L C 38 -0.50000 -0.50000 "LEU " " N  " 7 0 2E2EFF  0 1 7 ""  1 ""  <> 0 0 0 1 10.12 0 0 141 1 141 141 141 <> <>
  142 3 12.641345 -14.415777 -47.489717 10 L C 24 0.14000 0.14000 "LEU " " CA " 6 0 808080  0 1 -1105 ""  1 ""  FF1E00  0 0 0 1 10.12 0 0 142 1 142 142 142 <> <>
  143 2 13.910240 -14.035750 -46.634956 10 L C 24 0.50000 0.50000 "LEU " " C  " 6 0 808080  0 1 7 ""  1 ""  <> 0 0 0 1 10.12 0 0 143 0 143 143 143 <> <>
  144 15 13.797676 -13.070251 -45.910475 10 L C 70 -0.50000 -0.50000 "LEU " " O  " 8 0 FF2E2E  0 1 7 ""  1 ""  <> 0 0 0 1 10.12 0 0 144 0 144 144 144 <> <>
  145 3 11.750785 -15.586655 -47.124335 10 L C 24 -0.12000 -0.12000 "LEU " " CB " 6 0 808080  0 1 7 ""  1 ""  <> 0 0 0 1 10.12 0 0 145 2 145 145 145 <> <>
  146 3 11.230230 -15.697208 -45.625576 10 L C 24 -0.06000 -0.06000 "LEU " " CG " 6 0 808080  0 1 7 ""  1 ""  <> 0 0 0 1 10.12 0 0 146 1 146 146 146 <> <>
  147 3 10.587082 -14.394476 -45.093013 10 L C 24 -0.18000 -0.18000 "LEU " " CD1" 6 0 808080  0 1 7 ""  1 ""  <> 0 0 0 1 10.12 0 0 147 3 147 147 147 <> <>
  148 3 10.255064 -16.865255 -45.444353 10 L C 24 -0.18000 -0.18000 "LEU " " CD2" 6 0 808080  0 1 7 ""  1 ""  <> 0 0 0 1 10.12 0 0 148 3 148 148 148 <> <>
  149 43 12.213412 -14.832297 -49.607196 10 L C 21 0.30000 0.30000 "LEU " " H  " 1 0 FFFFFF  0 1 7 ""  1 ""  <> 0 0 0 1 <> 0 0 149 0 149 149 149 <> <>
  150 41 11.925824 -13.595229 -47.429990 10 L C 21 0.06000 0.06000 "LEU " " HA " 1 0 FFFFFF  0 1 7 ""  1 ""  <> 0 0 0 1 <> 0 0 150 0 150 150 150 <> <>
  151 41 12.286912 -16.492923 -47.406597 10 L C 21 0.06000 0.06000 "LEU " " HB3" 1 0 FFFFFF  0 1 7 ""  1 ""  <> 0 0 0 1 <> 0 0 151 0 151 151 151 <> <>
  152 41 10.854595 -15.463441 -47.732936 10 L C 21 0.06000 0.06000 "LEU " " HB2" 1 0 FFFFFF  0 1 7 ""  1 ""  <> 0 0 0 1 <> 0 0 152 0 152 152 152 <> <>
  153 41 12.118430 -15.815185 -45.004371 10 L C 21 0.06000 0.06000 "LEU " " HG " 1 0 FFFFFF  0 1 7 ""  1 ""  <> 0 0 0 1 <> 0 0 153 0 153 153 153 <> <>
  154 41 9.732921 -14.106795 -45.706616 10 L C 21 0.06000 0.06000 "LEU " "HD11" 1 0 FFFFFF  0 1 7 ""  1 ""  <> 0 0 0 1 <> 0 0 154 0 154 154 154 <> <>
  155 41 10.216151 -14.275463 -44.075146 10 L C 21 0.06000 0.06000 "LEU " "HD12" 1 0 FFFFFF  0 1 7 ""  1 ""  <> 0 0 0 1 <> 0 0 155 0 155 155 155 <> <>
  156 41 11.360906 -13.628874 -45.144044 10 L C 21 0.06000 0.06000 "LEU " "HD13" 1 0 FFFFFF  0 1 7 ""  1 ""  <> 0 0 0 1 <> 0 0 156 0 156 156 156 <> <>
  157 41 9.833080 -17.097864 -44.466799 10 L C 21 0.06000 0.06000 "LEU " "HD21" 1 0 FFFFFF  0 1 7 ""  1 ""  <> 0 0 0 1 <> 0 0 157 0 157 157 157 <> <>
  158 41 9.357844 -16.662226 -46.029677 10 L C 21 0.06000 0.06000 "LEU " "HD22" 1 0 FFFFFF  0 1 7 ""  1 ""  <> 0 0 0 1 <> 0 0 158 0 158 158 158 <> <>
  159 41 10.769683 -17.746142 -45.828440 10 L C 21 0.06000 0.06000 "LEU " "HD23" 1 0 FFFFFF  0 1 7 ""  1 ""  <> 0 0 0 1 <> 0 0 159 0 159 159 159 <> <>
  160 25 15.052480 -14.747852 -46.785742 11 P C 38 -0.14000 -0.14000 "PRO " " N  " 7 0 2E2EFF  0 1 7 ""  1 ""  <> 0 0 0 1 10.17 0 0 160 0 160 160 160 <> <>
  161 3 16.253118 -14.490517 -45.975461 11 P C 24 0.01000 0.01000 "PRO " " CA " 6 0 808080  0 1 -1105 ""  1 ""  FF1E00  0 0 0 1 10.17 0 0 161 1 161 161 161 <> <>
  162 2 17.074677 -13.208613 -46.315125 11 P C 24 0.50000 0.50000 "PRO " " C  " 6 0 808080  0 1 7 ""  1 ""  <> 0 0 0 1 10.17 0 0 162 0 162 162 162 <> <>
  163 15 18.149282 -12.844592 -45.776736 11 P C 70 -0.50000 -0.50000 "PRO " " O  " 8 0 FF2E2E  0 1 7 ""  1 ""  <> 0 0 0 1 10.17 0 0 163 0 163 163 163 <> <>
  164 3 15.223286 -15.880209 -47.714489 11 P C 24 -0.05000 -0.05000 "PRO " " CD " 6 0 808080  0 1 7 ""  1 ""  <> 0 0 0 1 10.17 0 0 164 2 164 164 164 <> <>
  165 3 16.713672 -16.271175 -47.570208 11 P C 24 -0.12000 -0.12000 "PRO " " CG " 6 0 808080  0 1 7 ""  1 ""  <> 0 0 0 1 10.17 0 0 165 2 165 165 165 <> <>
  166 3 17.058739 -15.848133 -46.191949 11 P C 24 -0.12000 -0.12000 "PRO " " CB " 6 0 808080  0 1 7 ""  1 ""  <> 0 0 0 1 10.17 0 0 166 2 166 166 166 <> <>
  167 41 15.956764 -14.406150 -44.930078 11 P C 21 0.06000 0.06000 "PRO " " HA " 1 0 FFFFFF  0 1 7 ""  1 ""  <> 0 0 0 1 <> 0 0 167 0 167 167 167 <> <>
  168 41 15.033886 -15.604308 -48.751810 11 P C 21 0.06000 0.06000 "PRO " " HD2" 1 0 FFFFFF  0 1 7 ""  1 ""  <> 0 0 0 1 <> 0 0 168 0 168 168 168 <> <>
  169 41 14.606597 -16.740142 -47.454292 11 P C 21 0.06000 0.06000 "PRO " " HD3" 1 0 FFFFFF  0 1 7 ""  1 ""  <> 0 0 0 1 <> 0 0 169 0 169 169 169 <> <>
  170 41 17.352000 -15.875261 -48.359885 11 P C 21 0.06000 0.06000 "PRO " " HG2" 1 0 FFFFFF  0 1 7 ""  1 ""  <> 0 0 0 1 <> 0 0 170 0 170 170 170 <> <>
  171 41 16.701574 -17.345967 -47.750018 11 P C 21 0.06000 0.06000 "PRO " " HG3" 1 0 FFFFFF  0 1 7 ""  1 ""  <> 0 0 0 1 <> 0 0 171 0 171 171 171 <> <>
  172 41 16.724670 -16.559488 -45.436904 11 P C 21 0.06000 0.06000 "PRO " " HB3" 1 0 FFFFFF  0 1 7 ""  1 ""  <> 0 0 0 1 <> 0 0 172 0 172 172 172 <> <>
  173 41 18.145851 -15.895606 -46.123021 11 P C 21 0.06000 0.06000 "PRO " " HB2" 1 0 FFFFFF  0 1 7 ""  1 ""  <> 0 0 0 1 <> 0 0 173 0 173 173 173 <> <>
  174 25 16.657798 -12.497573 -47.351755 12 L C 38 -0.50000 -0.50000 "LEU " " N  " 7 0 2E2EFF  0 1 7 ""  1 ""  <> 0 0 0 1 10.2 0 0 174 1 174 174 174 <> <>
  175 3 17.178355 -11.192905 -47.791587 12 L C 24 0.14000 0.14000 "LEU " " CA " 6 0 808080  0 1 -1105 ""  1 ""  FF1E00  0 0 0 1 10.2 0 0 175 1 175 175 175 <> <>
  176 2 16.134596 -10.061229 -47.405104 12 L C 24 0.50000 0.50000 "LEU " " C  " 6 0 808080  0 1 7 ""  1 ""  <> 0 0 0 1 10.2 0 0 176 0 176 176 176 <> <>
  177 15 16.411750 -8.859026 -47.277346 12 L C 70 -0.50000 -0.50000 "LEU " " O  " 8 0 FF2E2E  0 1 7 ""  1 ""  <> 0 0 0 1 10.2 0 0 177 0 177 177 177 <> <>
  178 3 17.304621 -11.233192 -49.379324 12 L C 24 -0.12000 -0.12000 "LEU " " CB " 6 0 808080  0 1 7 ""  1 ""  <> 0 0 0 1 10.2 0 0 178 2 178 178 178 <> <>
  179 3 18.109142 -12.333744 -49.929836 12 L C 24 -0.06000 -0.06000 "LEU " " CG " 6 0 808080  0 1 7 ""  1 ""  <> 0 0 0 1 10.2 0 0 179 1 179 179 179 <> <>
  180 3 18.485907 -12.303498 -51.443344 12 L C 24 -0.18000 -0.18000 "LEU " " CD1" 6 0 808080  0 1 7 ""  1 ""  <> 0 0 0 1 10.2 0 0 180 3 180 180 180 <> <>
  181 3 19.468215 -12.530549 -49.202940 12 L C 24 -0.18000 -0.18000 "LEU " " CD2" 6 0 808080  0 1 7 ""  1 ""  <> 0 0 0 1 10.2 0 0 181 3 181 181 181 <> <>
  182 43 15.800813 -12.747353 -47.824419 12 L C 21 0.30000 0.30000 "LEU " " H  " 1 0 FFFFFF  0 1 7 ""  1 ""  <> 0 0 0 1 <> 0 0 182 0 182 182 182 <> <>
  183 41 18.181082 -11.060662 -47.384676 12 L C 21 0.06000 0.06000 "LEU " " HA " 1 0 FFFFFF  0 1 7 ""  1 ""  <> 0 0 0 1 <> 0 0 183 0 183 183 183 <> <>
  184 41 17.755152 -10.263084 -49.587583 12 L C 21 0.06000 0.06000 "LEU " " HB3" 1 0 FFFFFF  0 1 7 ""  1 ""  <> 0 0 0 1 <> 0 0 184 0 184 184 184 <> <>
  185 41 16.305334 -11.241980 -49.815257 12 L C 21 0.06000 0.06000 "LEU " " HB2" 1 0 FFFFFF  0 1 7 ""  1 ""  <> 0 0 0 1 <> 0 0 185 0 185 185 185 <> <>
  186 41 17.572926 -13.277265 -49.831569 12 L C 21 0.06000 0.06000 "LEU " " HG " 1 0 FFFFFF  0 1 7 ""  1 ""  <> 0 0 0 1 <> 0 0 186 0 186 186 186 <> <>
  187 41 19.369292 -11.674617 -51.552379 12 L C 21 0.06000 0.06000 "LEU " "HD11" 1 0 FFFFFF  0 1 7 ""  1 ""  <> 0 0 0 1 <> 0 0 187 0 187 187 187 <> <>
  188 41 18.578238 -13.219865 -52.025918 12 L C 21 0.06000 0.06000 "LEU " "HD12" 1 0 FFFFFF  0 1 7 ""  1 ""  <> 0 0 0 1 <> 0 0 188 0 188 188 188 <> <>
  189 41 17.733371 -11.697702 -51.948994 12 L C 21 0.06000 0.06000 "LEU " "HD13" 1 0 FFFFFF  0 1 7 ""  1 ""  <> 0 0 0 1 <> 0 0 189 0 189 189 189 <> <>
  190 41 20.174104 -11.701809 -49.251836 12 L C 21 0.06000 0.06000 "LEU " "HD21" 1 0 FFFFFF  0 1 7 ""  1 ""  <> 0 0 0 1 <> 0 0 190 0 190 190 190 <> <>
  191 41 19.358818 -12.797716 -48.151992 12 L C 21 0.06000 0.06000 "LEU " "HD22" 1 0 FFFFFF  0 1 7 ""  1 ""  <> 0 0 0 1 <> 0 0 191 0 191 191 191 <> <>
  192 41 20.017829 -13.397908 -49.569001 12 L C 21 0.06000 0.06000 "LEU " "HD23" 1 0 FFFFFF  0 1 7 ""  1 ""  <> 0 0 0 1 <> 0 0 192 0 192 192 192 <> <>
  193 25 14.801338 -10.428826 -47.386774 13 A C 38 -0.50000 -0.50000 "ALA " " N  " 7 0 2E2EFF  0 1 7 ""  1 ""  <> 0 0 0 1 10.34 0 0 193 1 193 193 193 <> <>
  194 3 13.741502 -9.524268 -47.006577 13 A C 24 0.14000 0.14000 "ALA " " CA " 6 0 808080  0 1 -1105 ""  1 ""  FF1E00  0 0 0 1 10.34 0 0 194 1 194 194 194 <> <>
  195 2 13.771703 -9.270465 -45.538410 13 A C 24 0.50000 0.50000 "ALA " " C  " 6 0 808080  0 1 7 ""  1 ""  <> 0 0 0 1 10.34 0 0 195 0 195 195 195 <> <>
  196 15 13.437823 -8.185784 -45.075043 13 A C 70 -0.50000 -0.50000 "ALA " " O  " 8 0 FF2E2E  0 1 7 ""  1 ""  <> 0 0 0 1 10.34 0 0 196 0 196 196 196 <> <>
  197 3 12.377662 -10.089947 -47.288442 13 A C 24 -0.18000 -0.18000 "ALA " " CB " 6 0 808080  0 1 7 ""  1 ""  <> 0 0 0 1 10.34 0 0 197 3 197 197 197 <> <>
  198 43 14.552817 -11.325338 -47.779187 13 A C 21 0.30000 0.30000 "ALA " " H  " 1 0 FFFFFF  0 1 7 ""  1 ""  <> 0 0 0 1 <> 0 0 198 0 198 198 198 <> <>
  199 41 13.942918 -8.560097 -47.472962 13 A C 21 0.06000 0.06000 "ALA " " HA " 1 0 FFFFFF  0 1 7 ""  1 ""  <> 0 0 0 1 <> 0 0 199 0 199 199 199 <> <>
  200 41 12.544429 -10.508720 -48.280657 13 A C 21 0.06000 0.06000 "ALA " " HB1" 1 0 FFFFFF  0 1 7 ""  1 ""  <> 0 0 0 1 <> 0 0 200 0 200 200 200 <> <>
  201 41 12.127270 -10.956705 -46.677088 13 A C 21 0.06000 0.06000 "ALA " " HB2" 1 0 FFFFFF  0 1 7 ""  1 ""  <> 0 0 0 1 <> 0 0 201 0 201 201 201 <> <>
  202 41 11.537118 -9.395416 -47.300450 13 A C 21 0.06000 0.06000 "ALA " " HB3" 1 0 FFFFFF  0 1 7 ""  1 ""  <> 0 0 0 1 <> 0 0 202 0 202 202 202 <> <>
  203 25 14.121451 -10.257485 -44.782417 14 L C 38 -0.50000 -0.50000 "LEU " " N  " 7 0 2E2EFF  0 1 7 ""  1 ""  <> 0 0 0 1 10.47 0 0 203 1 203 203 203 <> <>
  204 3 14.566821 -10.074268 -43.424481 14 L C 24 0.14000 0.14000 "LEU " " CA " 6 0 808080  0 1 -1105 ""  1 ""  FF1E00  0 0 0 1 10.47 0 0 204 1 204 204 204 <> <>
  205 2 16.035280 -9.656145 -43.320686 14 L C 24 0.50000 0.50000 "LEU " " C  " 6 0 808080  0 1 7 ""  1 ""  <> 0 0 0 1 10.47 0 0 205 0 205 205 205 <> <>
  206 15 16.842897 -10.346361 -43.877470 14 L C 70 -0.50000 -0.50000 "LEU " " O  " 8 0 FF2E2E  0 1 7 ""  1 ""  <> 0 0 0 1 10.47 0 0 206 0 206 206 206 <> <>
  207 3 14.443203 -11.454749 -42.790863 14 L C 24 -0.12000 -0.12000 "LEU " " CB " 6 0 808080  0 1 7 ""  1 ""  <> 0 0 0 1 10.47 0 0 207 2 207 207 207 <> <>
  208 3 12.943704 -11.786732 -42.518303 14 L C 24 -0.06000 -0.06000 "LEU " " CG " 6 0 808080  0 1 7 ""  1 ""  <> 0 0 0 1 10.47 0 0 208 1 208 208 208 <> <>
  209 3 12.821752 -13.319209 -42.229338 14 L C 24 -0.18000 -0.18000 "LEU " " CD1" 6 0 808080  0 1 7 ""  1 ""  <> 0 0 0 1 10.47 0 0 209 3 209 209 209 <> <>
  210 3 12.339267 -11.053234 -41.385665 14 L C 24 -0.18000 -0.18000 "LEU " " CD2" 6 0 808080  0 1 7 ""  1 ""  <> 0 0 0 1 10.47 0 0 210 3 210 210 210 <> <>
  211 43 14.458231 -11.074276 -45.271759 14 L C 21 0.30000 0.30000 "LEU " " H  " 1 0 FFFFFF  0 1 7 ""  1 ""  <> 0 0 0 1 <> 0 0 211 0 211 211 211 <> <>
  212 41 13.897823 -9.377593 -42.918976 14 L C 21 0.06000 0.06000 "LEU " " HA " 1 0 FFFFFF  0 1 7 ""  1 ""  <> 0 0 0 1 <> 0 0 212 0 212 212 212 <> <>
  213 41 15.052219 -11.474906 -41.887017 14 L C 21 0.06000 0.06000 "LEU " " HB3" 1 0 FFFFFF  0 1 7 ""  1 ""  <> 0 0 0 1 <> 0 0 213 0 213 213 213 <> <>
  214 41 14.759528 -12.264638 -43.448060 14 L C 21 0.06000 0.06000 "LEU " " HB2" 1 0 FFFFFF  0 1 7 ""  1 ""  <> 0 0 0 1 <> 0 0 214 0 214 214 214 <> <>
  215 41 12.391696 -11.521008 -43.420026 14 L C 21 0.06000 0.06000 "LEU " " HG " 1 0 FFFFFF  0 1 7 ""  1 ""  <> 0 0 0 1 <> 0 0 215 0 215 215 215 <> <>
  216 41 13.321168 -13.838669 -43.047112 14 L C 21 0.06000 0.06000 "LEU " "HD11" 1 0 FFFFFF  0 1 7 ""  1 ""  <> 0 0 0 1 <> 0 0 216 0 216 216 216 <> <>
  217 41 13.397022 -13.655222 -41.366392 14 L C 21 0.06000 0.06000 "LEU " "HD12" 1 0 FFFFFF  0 1 7 ""  1 ""  <> 0 0 0 1 <> 0 0 217 0 217 217 217 <> <>
  218 41 11.781607 -13.635292 -42.149072 14 L C 21 0.06000 0.06000 "LEU " "HD13" 1 0 FFFFFF  0 1 7 ""  1 ""  <> 0 0 0 1 <> 0 0 218 0 218 218 218 <> <>
  219 41 11.266780 -10.988784 -41.571310 14 L C 21 0.06000 0.06000 "LEU " "HD21" 1 0 FFFFFF  0 1 7 ""  1 ""  <> 0 0 0 1 <> 0 0 219 0 219 219 219 <> <>
  220 41 12.517172 -11.559534 -40.436903 14 L C 21 0.06000 0.06000 "LEU " "HD22" 1 0 FFFFFF  0 1 7 ""  1 ""  <> 0 0 0 1 <> 0 0 220 0 220 220 220 <> <>
  221 41 12.771523 -10.066877 -41.219498 14 L C 21 0.06000 0.06000 "LEU " "HD23" 1 0 FFFFFF  0 1 7 ""  1 ""  <> 0 0 0 1 <> 0 0 221 0 221 221 221 <> <>
  222 25 16.273315 -8.723106 -42.435060 15 L C 38 -0.50000 -0.50000 "LEU " " N  " 7 0 2E2EFF  0 1 7 ""  1 ""  <> 0 0 0 1 10.6 0 0 222 1 222 222 222 <> <>
  223 3 17.652682 -8.343626 -42.089761 15 L C 24 0.14000 0.14000 "LEU " " CA " 6 0 808080  0 1 -1105 ""  1 ""  FF1E00  0 0 0 1 10.6 0 0 223 1 223 223 223 <> <>
  224 2 18.427764 -9.165489 -41.095678 15 L C 24 0.50000 0.50000 "LEU " " C  " 6 0 808080  0 1 7 ""  1 ""  <> 0 0 0 1 10.6 0 0 224 0 224 224 224 <> <>
  225 15 19.665117 -9.266432 -41.130939 15 L C 70 -0.50000 -0.50000 "LEU " " O  " 8 0 FF2E2E  0 1 7 ""  1 ""  <> 0 0 0 1 10.6 0 0 225 0 225 225 225 <> <>
  226 3 17.674975 -6.791977 -41.675986 15 L C 24 -0.12000 -0.12000 "LEU " " CB " 6 0 808080  0 1 7 ""  1 ""  <> 0 0 0 1 10.6 0 0 226 2 226 226 226 <> <>
  227 3 17.231647 -5.833761 -42.808526 15 L C 24 -0.06000 -0.06000 "LEU " " CG " 6 0 808080  0 1 7 ""  1 ""  <> 0 0 0 1 10.6 0 0 227 1 227 227 227 <> <>
  228 3 17.245465 -4.345025 -42.352258 15 L C 24 -0.18000 -0.18000 "LEU " " CD1" 6 0 808080  0 1 7 ""  1 ""  <> 0 0 0 1 10.6 0 0 228 3 228 228 228 <> <>
  229 3 18.213374 -5.818256 -44.032746 15 L C 24 -0.18000 -0.18000 "LEU " " CD2" 6 0 808080  0 1 7 ""  1 ""  <> 0 0 0 1 10.6 0 0 229 3 229 229 229 <> <>
  230 43 15.537499 -8.176788 -42.010007 15 L C 21 0.30000 0.30000 "LEU " " H  " 1 0 FFFFFF  0 1 7 ""  1 ""  <> 0 0 0 1 <> 0 0 230 0 230 230 230 <> <>
  231 41 18.116678 -8.378433 -43.075329 15 L C 21 0.06000 0.06000 "LEU " " HA " 1 0 FFFFFF  0 1 7 ""  1 ""  <> 0 0 0 1 <> 0 0 231 0 231 231 231 <> <>
  232 41 18.657733 -6.470251 -41.331146 15 L C 21 0.06000 0.06000 "LEU " " HB3" 1 0 FFFFFF  0 1 7 ""  1 ""  <> 0 0 0 1 <> 0 0 232 0 232 232 232 <> <>
  233 41 17.047944 -6.725541 -40.786943 15 L C 21 0.06000 0.06000 "LEU " " HB2" 1 0 FFFFFF  0 1 7 ""  1 ""  <> 0 0 0 1 <> 0 0 233 0 233 233 233 <> <>
  234 41 16.243775 -6.102492 -43.182964 15 L C 21 0.06000 0.06000 "LEU " " HG " 1 0 FFFFFF  0 1 7 ""  1 ""  <> 0 0 0 1 <> 0 0 234 0 234 234 234 <> <>
  235 41 16.701174 -4.194938 -41.419972 15 L C 21 0.06000 0.06000 "LEU " "HD11" 1 0 FFFFFF  0 1 7 ""  1 ""  <> 0 0 0 1 <> 0 0 235 0 235 235 235 <> <>
  236 41 18.270848 -4.064218 -42.111282 15 L C 21 0.06000 0.06000 "LEU " "HD12" 1 0 FFFFFF  0 1 7 ""  1 ""  <> 0 0 0 1 <> 0 0 236 0 236 236 236 <> <>
  237 41 16.841771 -3.569197 -43.003141 15 L C 21 0.06000 0.06000 "LEU " "HD13" 1 0 FFFFFF  0 1 7 ""  1 ""  <> 0 0 0 1 <> 0 0 237 0 237 237 237 <> <>
  238 41 18.047715 -4.892365 -44.583616 15 L C 21 0.06000 0.06000 "LEU " "HD21" 1 0 FFFFFF  0 1 7 ""  1 ""  <> 0 0 0 1 <> 0 0 238 0 238 238 238 <> <>
  239 41 19.255293 -5.753041 -43.718410 15 L C 21 0.06000 0.06000 "LEU " "HD22" 1 0 FFFFFF  0 1 7 ""  1 ""  <> 0 0 0 1 <> 0 0 239 0 239 239 239 <> <>
  240 41 18.072273 -6.688401 -44.673352 15 L C 21 0.06000 0.06000 "LEU " "HD23" 1 0 FFFFFF  0 1 7 ""  1 ""  <> 0 0 0 1 <> 0 0 240 0 240 240 240 <> <>
  241 25 17.676851 -9.939052 -40.312126 16 L C 38 -0.50000 -0.50000 "LEU " " N  " 7 0 2E2EFF  0 1 7 ""  1 ""  <> 0 0 0 1 10.91 0 0 241 1 241 241 241 <> <>
  242 3 18.093761 -10.969728 -39.352423 16 L C 24 0.14000 0.14000 "LEU " " CA " 6 0 808080  0 1 -1105 ""  1 ""  FF1E00  0 0 0 1 10.91 0 0 242 1 242 242 242 <> <>
  243 2 18.162524 -12.408377 -39.984516 16 L C 24 0.50000 0.50000 "LEU " " C  " 6 0 808080  0 1 7 ""  1 ""  <> 0 0 0 1 10.91 0 0 243 0 243 243 243 <> <>
  244 15 17.239910 -12.727863 -40.775894 16 L C 70 -0.50000 -0.50000 "LEU " " O  " 8 0 FF2E2E  0 1 7 ""  1 ""  <> 0 0 0 1 10.91 0 0 244 0 244 244 244 <> <>
  245 3 17.047399 -11.044008 -38.238090 16 L C 24 -0.12000 -0.12000 "LEU " " CB " 6 0 808080  0 1 7 ""  1 ""  <> 0 0 0 1 10.91 0 0 245 2 245 245 245 <> <>
  246 3 16.365374 -9.791618 -37.669578 16 L C 24 -0.06000 -0.06000 "LEU " " CG " 6 0 808080  0 1 7 ""  1 ""  <> 0 0 0 1 10.91 0 0 246 1 246 246 246 <> <>
  247 3 15.453066 -10.216098 -36.518127 16 L C 24 -0.18000 -0.18000 "LEU " " CD1" 6 0 808080  0 1 7 ""  1 ""  <> 0 0 0 1 10.91 0 0 247 3 247 247 247 <> <>
  248 3 17.377629 -8.703051 -37.159037 16 L C 24 -0.18000 -0.18000 "LEU " " CD2" 6 0 808080  0 1 7 ""  1 ""  <> 0 0 0 1 10.91 0 0 248 3 248 248 248 <> <>
  249 43 16.684703 -9.843867 -40.477539 16 L C 21 0.30000 0.30000 "LEU " " H  " 1 0 FFFFFF  0 1 7 ""  1 ""  <> 0 0 0 1 <> 0 0 249 0 249 249 249 <> <>
  250 41 19.006926 -10.728042 -38.808366 16 L C 21 0.06000 0.06000 "LEU " " HA " 1 0 FFFFFF  0 1 7 ""  1 ""  <> 0 0 0 1 <> 0 0 250 0 250 250 250 <> <>
  251 41 17.401082 -11.586200 -37.360990 16 L C 21 0.06000 0.06000 "LEU " " HB3" 1 0 FFFFFF  0 1 7 ""  1 ""  <> 0 0 0 1 <> 0 0 251 0 251 251 251 <> <>
  252 41 16.242516 -11.661414 -38.636422 16 L C 21 0.06000 0.06000 "LEU " " HB2" 1 0 FFFFFF  0 1 7 ""  1 ""  <> 0 0 0 1 <> 0 0 252 0 252 252 252 <> <>
  253 41 15.771853 -9.228350 -38.390120 16 L C 21 0.06000 0.06000 "LEU " " HG " 1 0 FFFFFF  0 1 7 ""  1 ""  <> 0 0 0 1 <> 0 0 253 0 253 253 253 <> <>
  254 41 14.548905 -10.740679 -36.826661 16 L C 21 0.06000 0.06000 "LEU " "HD11" 1 0 FFFFFF  0 1 7 ""  1 ""  <> 0 0 0 1 <> 0 0 254 0 254 254 254 <> <>
  255 41 16.017042 -10.951556 -35.943851 16 L C 21 0.06000 0.06000 "LEU " "HD12" 1 0 FFFFFF  0 1 7 ""  1 ""  <> 0 0 0 1 <> 0 0 255 0 255 255 255 <> <>
  256 41 15.091133 -9.418330 -35.869651 16 L C 21 0.06000 0.06000 "LEU " "HD13" 1 0 FFFFFF  0 1 7 ""  1 ""  <> 0 0 0 1 <> 0 0 256 0 256 256 256 <> <>
  257 41 16.937013 -7.715991 -37.017897 16 L C 21 0.06000 0.06000 "LEU " "HD21" 1 0 FFFFFF  0 1 7 ""  1 ""  <> 0 0 0 1 <> 0 0 257 0 257 257 257 <> <>
  258 41 17.900595 -9.031353 -36.260616 16 L C 21 0.06000 0.06000 "LEU " "HD22" 1 0 FFFFFF  0 1 7 ""  1 ""  <> 0 0 0 1 <> 0 0 258 0 258 258 258 <> <>
  259 41 18.164779 -8.436217 -37.864132 16 L C 21 0.06000 0.06000 "LEU " "HD23" 1 0 FFFFFF  0 1 7 ""  1 ""  <> 0 0 0 1 <> 0 0 259 0 259 259 259 <> <>
  260 25 19.074440 -13.281041 -39.635411 17 H C 38 -0.50000 -0.50000 "HIE " " N  " 7 0 2E2EFF  0 1 7 ""  1 ""  <> 0 0 0 1 11.34 0 0 260 1 260 260 260 <> <>
  261 3 19.063198 -14.735859 -39.973727 17 H C 24 0.14000 0.14000 "HIE " " CA " 6 0 808080  0 1 -1105 ""  1 ""  FF1E00  0 0 0 1 11.34 0 0 261 1 261 261 261 <> <>
  262 2 18.194141 -15.527879 -38.967225 17 H C 24 0.50000 0.50000 "HIE " " C  " 6 0 808080  0 1 7 ""  1 ""  <> 0 0 0 1 11.34 0 0 262 0 262 262 262 <> <>
  263 15 18.189258 -15.100805 -37.774440 17 H C 70 -0.50000 -0.50000 "HIE " " O  " 8 0 FF2E2E  0 1 7 ""  1 ""  <> 0 0 0 1 11.34 0 0 263 0 263 263 263 <> <>
  264 3 20.507753 -15.290297 -39.764970 17 H C 24 -0.29700 -0.29700 "HIE " " CB " 6 0 808080  0 1 7 ""  1 ""  <> 0 0 0 1 11.34 0 0 264 2 264 264 264 <> <>
  265 2 20.612335 -16.733775 -40.241427 17 H C 24 0.50400 0.50400 "HIE " " CG " 6 0 808080  0 1 7 "%UT"  13 "HIE"  <> 0 0 0 1 11.34 0 0 265 0 265 265 265 0.656318704130113 "HIE" 
  266 25 21.306728 -17.628705 -39.426345 17 H C 38 -0.56400 -0.56400 "HIE " " ND1" 7 0 2E2EFF  0 1 7 ""  1 ""  <> 0 0 0 1 11.34 0 0 266 0 266 266 266 <> <>
  267 2 21.080182 -18.787968 -40.027502 17 H C 24 0.18200 0.18200 "HIE " " CE1" 6 0 808080  0 1 7 ""  1 ""  <> 0 0 0 1 11.34 0 0 267 1 267 267 267 <> <>
  268 25 20.331318 -18.691676 -41.157566 17 H C 38 -0.29100 -0.29100 "HIE " " NE2" 7 0 2E2EFF  0 1 7 ""  1 ""  <> 0 0 0 1 11.34 0 0 268 1 268 268 268 <> <>
  269 2 20.056133 -17.377371 -41.315464 17 H C 24 -0.26100 -0.26100 "HIE " " CD2" 6 0 808080  0 1 7 ""  1 ""  <> 0 0 0 1 11.34 0 0 269 1 269 269 269 <> <>
  270 43 19.724761 -12.985288 -38.921556 17 H C 21 0.30000 0.30000 "HIE " " H  " 1 0 FFFFFF  0 1 7 ""  1 ""  <> 0 0 0 1 <> 0 0 270 0 270 270 270 <> <>
  271 41 18.604647 -14.931907 -40.942844 17 H C 21 0.06000 0.06000 "HIE " " HA " 1 0 FFFFFF  0 1 7 ""  1 ""  <> 0 0 0 1 <> 0 0 271 0 271 271 271 <> <>
  272 41 20.875138 -15.121439 -38.752861 17 H C 21 0.06000 0.06000 "HIE " " HB3" 1 0 FFFFFF  0 1 7 ""  1 ""  <> 0 0 0 1 <> 0 0 272 0 272 272 272 <> <>
  273 41 21.182206 -14.714048 -40.398031 17 H C 21 0.06000 0.06000 "HIE " " HB2" 1 0 FFFFFF  0 1 7 ""  1 ""  <> 0 0 0 1 <> 0 0 273 0 273 273 273 <> <>
  274 41 21.312490 -19.672534 -39.452908 17 H C 21 0.09800 0.09800 "HIE " " HE1" 1 0 FFFFFF  0 1 7 ""  1 ""  <> 0 0 0 1 <> 0 0 274 0 274 274 274 <> <>
  275 41 19.469132 -16.954175 -42.117486 17 H C 21 0.18300 0.18300 "HIE " " HD2" 1 0 FFFFFF  0 1 7 ""  1 ""  <> 0 0 0 1 <> 0 0 275 0 275 275 275 <> <>
  276 43 20.136393 -19.481352 -41.755833 17 H C 21 0.32600 0.32600 "HIE " " HE2" 1 0 FFFFFF  0 1 7 ""  1 ""  <> 0 0 0 1 <> 0 0 276 0 276 276 276 <> <>
  277 25 17.547782 -16.505133 -39.530100 18 A C 38 -0.50000 -0.50000 "ALA " " N  " 7 0 2E2EFF  0 1 7 ""  1 ""  <> 0 0 0 1 11.33 0 0 277 1 277 277 277 <> <>
  278 3 16.931870 -17.560802 -38.680744 18 A C 24 0.14000 0.14000 "ALA " " CA " 6 0 808080  0 1 -1105 ""  1 ""  FF1E00  0 0 0 1 11.33 0 0 278 1 278 278 278 <> <>
  279 2 15.676486 -17.114450 -37.974791 18 A C 24 0.50000 0.50000 "ALA " " C  " 6 0 808080  0 1 7 ""  1 ""  <> 0 0 0 1 11.33 0 0 279 0 279 279 279 <> <>
  280 15 15.291352 -17.740718 -36.977796 18 A C 70 -0.50000 -0.50000 "ALA " " O  " 8 0 FF2E2E  0 1 7 ""  1 ""  <> 0 0 0 1 11.33 0 0 280 0 280 280 280 <> <>
  281 3 17.969406 -18.329178 -37.810652 18 A C 24 -0.18000 -0.18000 "ALA " " CB " 6 0 808080  0 1 7 ""  1 ""  <> 0 0 0 1 11.33 0 0 281 3 281 281 281 <> <>
  282 43 17.524140 -16.507904 -40.539685 18 A C 21 0.30000 0.30000 "ALA " " H  " 1 0 FFFFFF  0 1 7 ""  1 ""  <> 0 0 0 1 <> 0 0 282 0 282 282 282 <> <>
  283 41 16.514966 -18.256326 -39.408680 18 A C 21 0.06000 0.06000 "ALA " " HA " 1 0 FFFFFF  0 1 7 ""  1 ""  <> 0 0 0 1 <> 0 0 283 0 283 283 283 <> <>
  284 41 17.540410 -19.241894 -37.397784 18 A C 21 0.06000 0.06000 "ALA " " HB1" 1 0 FFFFFF  0 1 7 ""  1 ""  <> 0 0 0 1 <> 0 0 284 0 284 284 284 <> <>
  285 41 18.875883 -18.732738 -38.262465 18 A C 21 0.06000 0.06000 "ALA " " HB2" 1 0 FFFFFF  0 1 7 ""  1 ""  <> 0 0 0 1 <> 0 0 285 0 285 285 285 <> <>
  286 41 18.344790 -17.757980 -36.961918 18 A C 21 0.06000 0.06000 "ALA " " HB3" 1 0 FFFFFF  0 1 7 ""  1 ""  <> 0 0 0 1 <> 0 0 286 0 286 286 286 <> <>
  287 25 15.045982 -16.013822 -38.342367 19 A C 38 -0.50000 -0.50000 "ALA " " N  " 7 0 2E2EFF  0 1 7 ""  1 ""  <> 0 0 0 1 11.29 0 0 287 1 287 287 287 <> <>
  288 3 14.014246 -15.379067 -37.539997 19 A C 24 0.14000 0.14000 "ALA " " CA " 6 0 808080  0 1 -1105 ""  1 ""  FF1E00  0 0 0 1 11.29 0 0 288 1 288 288 288 <> <>
  289 2 12.585513 -15.952720 -37.963345 19 A C 24 0.50000 0.50000 "ALA " " C  " 6 0 808080  0 1 7 ""  1 ""  <> 0 0 0 1 11.29 0 0 289 0 289 289 289 <> <>
  290 15 12.407080 -16.608771 -39.003131 19 A C 70 -0.50000 -0.50000 "ALA " " O  " 8 0 FF2E2E  0 1 7 ""  1 ""  <> 0 0 0 1 11.29 0 0 290 0 290 290 290 <> <>
  291 3 13.893331 -13.934328 -37.830405 19 A C 24 -0.18000 -0.18000 "ALA " " CB " 6 0 808080  0 1 7 ""  1 ""  <> 0 0 0 1 11.29 0 0 291 3 291 291 291 <> <>
  292 43 15.641158 -15.525549 -38.995926 19 A C 21 0.30000 0.30000 "ALA " " H  " 1 0 FFFFFF  0 1 7 ""  1 ""  <> 0 0 0 1 <> 0 0 292 0 292 292 292 <> <>
  293 41 14.168841 -15.487122 -36.466526 19 A C 21 0.06000 0.06000 "ALA " " HA " 1 0 FFFFFF  0 1 7 ""  1 ""  <> 0 0 0 1 <> 0 0 293 0 293 293 293 <> <>
  294 41 13.587475 -13.751862 -38.860570 19 A C 21 0.06000 0.06000 "ALA " " HB1" 1 0 FFFFFF  0 1 7 ""  1 ""  <> 0 0 0 1 <> 0 0 294 0 294 294 294 <> <>
  295 41 13.133101 -13.484287 -37.191718 19 A C 21 0.06000 0.06000 "ALA " " HB2" 1 0 FFFFFF  0 1 7 ""  1 ""  <> 0 0 0 1 <> 0 0 295 0 295 295 295 <> <>
  296 41 14.830196 -13.383998 -37.744955 19 A C 21 0.06000 0.06000 "ALA " " HB3" 1 0 FFFFFF  0 1 7 ""  1 ""  <> 0 0 0 1 <> 0 0 296 0 296 296 296 <> <>
  297 25 11.567815 -15.566437 -37.134547 20 R C 38 -0.50000 -0.50000 "ARG " " N  " 7 0 2E2EFF  0 1 7 ""  1 ""  <> 0 0 0 1 10.54 0 0 297 1 297 297 297 <> <>
  298 3 10.119337 -15.786622 -37.511347 20 R C 24 0.14000 0.14000 "ARG " " CA " 6 0 808080  0 1 -1105 ""  1 ""  FF1E00  0 0 0 1 10.54 0 0 298 1 298 298 298 <> <>
  299 2 9.709198 -14.730016 -38.588553 20 R C 24 0.50000 0.50000 "ARG " " C  " 6 0 808080  0 1 7 ""  1 ""  <> 0 0 0 1 10.54 0 0 299 0 299 299 299 <> <>
  300 15 9.881643 -13.522012 -38.375123 20 R C 70 -0.50000 -0.50000 "ARG " " O  " 8 0 FF2E2E  0 1 7 ""  1 ""  <> 0 0 0 1 10.54 0 0 300 0 300 300 300 <> <>
  301 3 9.409673 -15.620560 -36.169018 20 R C 24 -0.12000 -0.12000 "ARG " " CB " 6 0 808080  0 1 7 ""  1 ""  <> 0 0 0 1 10.54 0 0 301 2 301 301 301 <> <>
  302 3 7.832379 -15.938033 -36.322269 20 R C 24 -0.05000 -0.05000 "ARG " " CG " 6 0 808080  0 1 7 ""  1 ""  <> 0 0 0 1 10.54 0 0 302 2 302 302 302 <> <>
  303 3 6.951395 -15.745091 -35.049169 20 R C 24 0.19000 0.19000 "ARG " " CD " 6 0 808080  0 1 7 ""  1 ""  <> 0 0 0 1 10.54 0 0 303 2 303 303 303 <> <>
  304 25 5.582697 -15.357748 -35.408426 20 R C 38 -0.69997 -0.69997 "ARG " " NE " 7 0 2E2EFF  0 1 7 ""  1 ""  <> 0 0 0 1 10.54 0 0 304 1 304 304 304 <> <>
  305 2 4.548252 -15.238478 -34.579236 20 R C 24 0.63990 0.63990 "ARG " " CZ " 6 0 808080  0 1 7 ""  1 ""  <> 0 0 0 1 10.54 0 0 305 0 305 305 305 <> <>
  306 25 4.653498 -15.540197 -33.285950 20 R C 38 -0.79997 -0.79997 "ARG " " NH1" 7 0 2E2EFF  0 1 7 ""  1 ""  <> 0 0 0 1 10.54 0 0 306 2 306 306 306 <> <>
  307 31 3.379646 -14.964685 -35.157876 20 R C 38 -0.79997 -0.79997 "ARG " " NH2" 7 1 2E2EFF  0 1 7 ""  1 ""  <> 0 0 0 1 10.54 0 0 307 2 307 307 307 <> <>
  308 43 11.696237 -15.009633 -36.302033 20 R C 21 0.30000 0.30000 "ARG " " H  " 1 0 FFFFFF  0 1 7 ""  1 ""  <> 0 0 0 1 <> 0 0 308 0 308 308 308 <> <>
  309 41 9.959721 -16.765018 -37.963788 20 R C 21 0.06000 0.06000 "ARG " " HA " 1 0 FFFFFF  0 1 7 ""  1 ""  <> 0 0 0 1 <> 0 0 309 0 309 309 309 <> <>
  310 41 9.454313 -14.555200 -35.944040 20 R C 21 0.06000 0.06000 "ARG " " HB3" 1 0 FFFFFF  0 1 7 ""  1 ""  <> 0 0 0 1 <> 0 0 310 0 310 310 310 <> <>
  311 41 9.851563 -16.193827 -35.353786 20 R C 21 0.06000 0.06000 "ARG " " HB2" 1 0 FFFFFF  0 1 7 ""  1 ""  <> 0 0 0 1 <> 0 0 311 0 311 311 311 <> <>
  312 41 7.882996 -17.011373 -36.504214 20 R C 21 0.06000 0.06000 "ARG " " HG3" 1 0 FFFFFF  0 1 7 ""  1 ""  <> 0 0 0 1 <> 0 0 312 0 312 312 312 <> <>
  313 41 7.493724 -15.429520 -37.225069 20 R C 21 0.06000 0.06000 "ARG " " HG2" 1 0 FFFFFF  0 1 7 ""  1 ""  <> 0 0 0 1 <> 0 0 313 0 313 313 313 <> <>
  314 41 7.496998 -15.061522 -34.399137 20 R C 21 0.06000 0.06000 "ARG " " HD3" 1 0 FFFFFF  0 1 7 ""  1 ""  <> 0 0 0 1 <> 0 0 314 0 314 314 314 <> <>
  315 41 7.012940 -16.778263 -34.707514 20 R C 21 0.06000 0.06000 "ARG " " HD2" 1 0 FFFFFF  0 1 7 ""  1 ""  <> 0 0 0 1 <> 0 0 315 0 315 315 315 <> <>
  316 43 5.332784 -15.211191 -36.375951 20 R C 21 0.44000 0.44000 "ARG " " HE " 1 0 FFFFFF  0 1 7 ""  1 ""  <> 0 0 0 1 <> 0 0 316 0 316 316 316 <> <>
  317 43 3.822056 -15.634040 -32.720189 20 R C 21 0.46000 0.46000 "ARG " "HH12" 1 0 FFFFFF  0 1 7 ""  1 ""  <> 0 0 0 1 <> 0 0 317 0 317 317 317 <> <>
  318 43 5.469698 -15.670519 -32.705025 20 R C 21 0.46000 0.46000 "ARG " "HH11" 1 0 FFFFFF  0 1 7 ""  1 ""  <> 0 0 0 1 <> 0 0 318 0 318 318 318 <> <>
  319 44 2.495417 -15.157207 -34.709253 20 R C 21 0.46000 0.46000 "ARG " "HH22" 1 0 FFFFFF  0 1 7 ""  1 ""  <> 0 0 0 1 <> 0 0 319 0 319 319 319 <> <>
  320 44 3.407904 -14.730970 -36.139953 20 R C 21 0.46000 0.46000 "ARG " "HH21" 1 0 FFFFFF  0 1 7 ""  1 ""  <> 0 0 0 1 <> 0 0 320 0 320 320 320 <> <>
  321 25 9.067506 -15.250432 -39.756609 21 P C 38 -0.14000 -0.14000 "PRO " " N  " 7 0 2E2EFF  0 1 7 ""  1 ""  <> 0 0 0 1 9.63 0 0 321 0 321 321 321 <> <>
  322 3 8.618643 -14.507400 -40.948314 21 P C 24 0.01000 0.01000 "PRO " " CA " 6 0 808080  0 1 -1106 ""  1 ""  FF3C00  0 0 0 1 9.63 0 0 322 1 322 322 322 <> <>
  323 2 7.366445 -13.693566 -40.840324 21 P C 24 0.50000 0.50000 "PRO " " C  " 6 0 808080  0 1 7 ""  1 ""  <> 0 0 0 1 9.63 0 0 323 0 323 323 323 <> <>
  324 15 6.711665 -13.324561 -41.869845 21 P C 70 -0.50000 -0.50000 "PRO " " O  " 8 0 FF2E2E  0 1 7 ""  1 ""  <> 0 0 0 1 9.63 0 0 324 0 324 324 324 <> <>
  325 3 8.768123 -16.716997 -40.006694 21 P C 24 -0.05000 -0.05000 "PRO " " CD " 6 0 808080  0 1 7 ""  1 ""  <> 0 0 0 1 9.63 0 0 325 2 325 325 325 <> <>
  326 3 8.008845 -16.688570 -41.334574 21 P C 24 -0.12000 -0.12000 "PRO " " CG " 6 0 808080  0 1 7 ""  1 ""  <> 0 0 0 1 9.63 0 0 326 2 326 326 326 <> <>
  327 3 8.591434 -15.480613 -42.023742 21 P C 24 -0.12000 -0.12000 "PRO " " CB " 6 0 808080  0 1 7 ""  1 ""  <> 0 0 0 1 9.63 0 0 327 2 327 327 327 <> <>
  328 41 9.414849 -13.848638 -41.294395 21 P C 21 0.06000 0.06000 "PRO " " HA " 1 0 FFFFFF  0 1 7 ""  1 ""  <> 0 0 0 1 <> 0 0 328 0 328 328 328 <> <>
  329 41 8.162988 -17.114966 -39.192313 21 P C 21 0.06000 0.06000 "PRO " " HD2" 1 0 FFFFFF  0 1 7 ""  1 ""  <> 0 0 0 1 <> 0 0 329 0 329 329 329 <> <>
  330 41 9.695347 -17.277965 -40.127474 21 P C 21 0.06000 0.06000 "PRO " " HD3" 1 0 FFFFFF  0 1 7 ""  1 ""  <> 0 0 0 1 <> 0 0 330 0 330 330 330 <> <>
  331 41 6.929971 -16.535082 -41.371993 21 P C 21 0.06000 0.06000 "PRO " " HG2" 1 0 FFFFFF  0 1 7 ""  1 ""  <> 0 0 0 1 <> 0 0 331 0 331 331 331 <> <>
  332 41 8.123568 -17.642191 -41.849487 21 P C 21 0.06000 0.06000 "PRO " " HG3" 1 0 FFFFFF  0 1 7 ""  1 ""  <> 0 0 0 1 <> 0 0 332 0 332 332 332 <> <>
  333 41 9.514718 -15.921262 -42.400791 21 P C 21 0.06000 0.06000 "PRO " " HB3" 1 0 FFFFFF  0 1 7 ""  1 ""  <> 0 0 0 1 <> 0 0 333 0 333 333 333 <> <>
  334 41 7.943759 -15.153569 -42.837479 21 P C 21 0.06000 0.06000 "PRO " " HB2" 1 0 FFFFFF  0 1 7 ""  1 ""  <> 0 0 0 1 <> 0 0 334 0 334 334 334 <> <>
  335 25 6.843001 -13.450515 -39.620839 22 D C 38 -0.50000 -0.50000 "ASP " " N  " 7 0 2E2EFF  0 1 7 ""  1 ""  <> 0 0 0 1 7.57 0 0 335 1 335 335 335 <> <>
  336 3 5.775452 -12.479920 -39.302869 22 D C 24 0.14000 0.14000 "ASP " " CA " 6 0 808080  0 1 -1106 ""  1 ""  FF3C00  0 0 0 1 7.57 0 0 336 1 336 336 336 <> <>
  337 2 6.189565 -11.851596 -37.927844 22 D C 24 0.50000 0.50000 "ASP " " C  " 6 0 808080  0 1 7 ""  1 ""  <> 0 0 0 1 7.57 0 0 337 0 337 337 337 <> <>
  338 15 6.474854 -12.441018 -36.880559 22 D C 70 -0.50000 -0.50000 "ASP " " O  " 8 0 FF2E2E  0 1 7 ""  1 ""  <> 0 0 0 1 7.57 0 0 338 0 338 338 338 <> <>
  339 3 4.417795 -13.195317 -39.376173 22 D C 24 -0.22000 -0.22000 "ASP " " CB " 6 0 808080  0 1 7 ""  1 ""  <> 0 0 0 1 7.57 0 0 339 2 339 339 339 <> <>
  340 2 3.998089 -13.896511 -38.089689 22 D C 24 0.70000 0.70000 "ASP " " CG " 6 0 808080  0 1 7 "%UT"  13 ""  <> 0 0 0 1 7.57 0 0 340 0 340 340 340 <> <>
  341 15 4.428017 -14.996247 -37.713548 22 D C 70 -0.80000 -0.80000 "ASP " " OD1" 8 0 FF2E2E  0 1 7 ""  1 ""  <> 0 0 0 1 7.57 0 0 341 0 341 341 341 <> <>
  342 18 3.149430 -13.290050 -37.417989 22 D C 70 -0.80000 -0.80000 "ASP " " OD2" 8 -1 FF2E2E  0 1 7 ""  1 ""  <> 0 0 0 1 7.57 0 0 342 0 342 342 342 <> <>
  343 43 7.374934 -13.668436 -38.790216 22 D C 21 0.30000 0.30000 "ASP " " H  " 1 0 FFFFFF  0 1 7 ""  1 ""  <> 0 0 0 1 <> 0 0 343 0 343 343 343 <> <>
  344 41 5.740770 -11.692017 -40.055224 22 D C 21 0.06000 0.06000 "ASP " " HA " 1 0 FFFFFF  0 1 7 ""  1 ""  <> 0 0 0 1 <> 0 0 344 0 344 344 344 <> <>
  345 41 4.433573 -13.782286 -40.294210 22 D C 21 0.06000 0.06000 "ASP " " HB3" 1 0 FFFFFF  0 1 7 ""  1 ""  <> 0 0 0 1 <> 0 0 345 0 345 345 345 <> <>
  346 41 3.609749 -12.468460 -39.464304 22 D C 21 0.06000 0.06000 "ASP " " HB2" 1 0 FFFFFF  0 1 7 ""  1 ""  <> 0 0 0 1 <> 0 0 346 0 346 346 346 <> <>
  347 25 6.167929 -10.490890 -37.967591 23 I C 38 -0.50000 -0.50000 "ILE " " N  " 7 0 2E2EFF  0 1 7 ""  1 ""  <> 0 0 0 1 7.31 0 0 347 1 347 347 347 <> <>
  348 3 6.769886 -9.523656 -36.980208 23 I C 24 0.14000 0.14000 "ILE " " CA " 6 0 808080  0 1 -1106 ""  1 ""  FF3C00  0 0 0 1 7.31 0 0 348 1 348 348 348 <> <>
  349 2 5.656279 -9.320136 -35.927593 23 I C 24 0.50000 0.50000 "ILE " " C  " 6 0 808080  0 1 7 ""  1 ""  <> 0 0 0 1 7.31 0 0 349 0 349 349 349 <> <>
  350 15 4.766227 -8.462143 -36.105156 23 I C 70 -0.50000 -0.50000 "ILE " " O  " 8 0 FF2E2E  0 1 7 ""  1 ""  <> 0 0 0 1 7.31 0 0 350 0 350 350 350 <> <>
  351 3 7.035345 -8.198799 -37.749864 23 I C 24 -0.06000 -0.06000 "ILE " " CB " 6 0 808080  0 1 7 ""  1 ""  <> 0 0 0 1 7.31 0 0 351 1 351 351 351 <> <>
  352 3 7.644722 -7.023593 -36.909920 23 I C 24 -0.18000 -0.18000 "ILE " " CG2" 6 0 808080  0 1 7 ""  1 ""  <> 0 0 0 1 7.31 0 0 352 3 352 352 352 <> <>
  353 3 7.767214 -8.397647 -39.130612 23 I C 24 -0.12000 -0.12000 "ILE " " CG1" 6 0 808080  0 1 7 ""  1 ""  <> 0 0 0 1 7.31 0 0 353 2 353 353 353 <> <>
  354 3 8.085955 -7.095587 -39.927023 23 I C 24 -0.18000 -0.18000 "ILE " " CD1" 6 0 808080  0 1 7 ""  1 ""  <> 0 0 0 1 7.31 0 0 354 3 354 354 354 <> <>
  355 43 5.836795 -10.034741 -38.805794 23 I C 21 0.30000 0.30000 "ILE " " H  " 1 0 FFFFFF  0 1 7 ""  1 ""  <> 0 0 0 1 <> 0 0 355 0 355 355 355 <> <>
  356 41 7.650839 -9.893277 -36.454579 23 I C 21 0.06000 0.06000 "ILE " " HA " 1 0 FFFFFF  0 1 7 ""  1 ""  <> 0 0 0 1 <> 0 0 356 0 356 356 356 <> <>
  357 41 6.079594 -7.778351 -38.064317 23 I C 21 0.06000 0.06000 "ILE " " HB " 1 0 FFFFFF  0 1 7 ""  1 ""  <> 0 0 0 1 <> 0 0 357 0 357 357 357 <> <>
  358 41 8.682190 -7.275038 -36.687490 23 I C 21 0.06000 0.06000 "ILE " "HG21" 1 0 FFFFFF  0 1 7 ""  1 ""  <> 0 0 0 1 <> 0 0 358 0 358 358 358 <> <>
  359 41 7.704419 -6.024302 -37.340844 23 I C 21 0.06000 0.06000 "ILE " "HG22" 1 0 FFFFFF  0 1 7 ""  1 ""  <> 0 0 0 1 <> 0 0 359 0 359 359 359 <> <>
  360 41 7.225462 -7.006952 -35.904054 23 I C 21 0.06000 0.06000 "ILE " "HG23" 1 0 FFFFFF  0 1 7 ""  1 ""  <> 0 0 0 1 <> 0 0 360 0 360 360 360 <> <>
  361 41 7.302682 -9.159776 -39.755739 23 I C 21 0.06000 0.06000 "ILE " "HG13" 1 0 FFFFFF  0 1 7 ""  1 ""  <> 0 0 0 1 <> 0 0 361 0 361 361 361 <> <>
  362 41 8.755218 -8.806781 -38.917107 23 I C 21 0.06000 0.06000 "ILE " "HG12" 1 0 FFFFFF  0 1 7 ""  1 ""  <> 0 0 0 1 <> 0 0 362 0 362 362 362 <> <>
  363 41 8.888826 -6.567064 -39.413353 23 I C 21 0.06000 0.06000 "ILE " "HD11" 1 0 FFFFFF  0 1 7 ""  1 ""  <> 0 0 0 1 <> 0 0 363 0 363 363 363 <> <>
  364 41 8.421480 -7.320009 -40.939370 23 I C 21 0.06000 0.06000 "ILE " "HD12" 1 0 FFFFFF  0 1 7 ""  1 ""  <> 0 0 0 1 <> 0 0 364 0 364 364 364 <> <>
  365 41 7.242967 -6.417437 -40.063264 23 I C 21 0.06000 0.06000 "ILE " "HD13" 1 0 FFFFFF  0 1 7 ""  1 ""  <> 0 0 0 1 <> 0 0 365 0 365 365 365 <> <>
  366 25 5.772196 -9.909142 -34.707940 24 Q C 38 -0.50000 -0.50000 "GLN " " N  " 7 0 2E2EFF  0 1 7 ""  1 ""  <> 0 0 0 1 7.3 0 0 366 1 366 366 366 <> <>
  367 3 4.970541 -9.615828 -33.560896 24 Q C 24 0.14000 0.14000 "GLN " " CA " 6 0 808080  0 1 -1106 ""  1 ""  FF3C00  0 0 0 1 7.3 0 0 367 1 367 367 367 <> <>
  368 2 5.838377 -8.680323 -32.733867 24 Q C 24 0.50000 0.50000 "GLN " " C  " 6 0 808080  0 1 7 ""  1 ""  <> 0 0 0 1 7.3 0 0 368 0 368 368 368 <> <>
  369 15 6.423036 -9.018533 -31.739670 24 Q C 70 -0.50000 -0.50000 "GLN " " O  " 8 0 FF2E2E  0 1 7 ""  1 ""  <> 0 0 0 1 7.3 0 0 369 0 369 369 369 <> <>
  370 3 4.566277 -10.907914 -32.832334 24 Q C 24 -0.12000 -0.12000 "GLN " " CB " 6 0 808080  0 1 7 ""  1 ""  <> 0 0 0 1 7.3 0 0 370 2 370 370 370 <> <>
  371 3 3.766776 -11.953060 -33.614250 24 Q C 24 -0.12000 -0.12000 "GLN " " CG " 6 0 808080  0 1 7 ""  1 ""  <> 0 0 0 1 7.3 0 0 371 2 371 371 371 <> <>
  372 2 2.430324 -11.402055 -34.140889 24 Q C 24 0.50000 0.50000 "GLN " " CD " 6 0 808080  0 1 7 "%UT"  13 ""  <> 0 0 0 1 7.3 0 0 372 0 372 372 372 2.2739802667741 "No Flip" 
  373 15 1.677202 -10.893592 -33.402991 24 Q C 70 -0.50000 -0.50000 "GLN " " OE1" 8 0 FF2E2E  0 1 7 ""  1 ""  <> 0 0 0 1 7.3 0 0 373 0 373 373 373 <> <>
  374 25 2.172870 -11.575177 -35.379963 24 Q C 38 -0.76000 -0.76000 "GLN " " NE2" 7 0 2E2EFF  0 1 7 ""  1 ""  <> 0 0 0 1 7.3 0 0 374 2 374 374 374 <> <>
  375 43 6.556272 -10.513767 -34.506415 24 Q C 21 0.30000 0.30000 "GLN " " H  " 1 0 FFFFFF  0 1 7 ""  1 ""  <> 0 0 0 1 <> 0 0 375 0 375 375 375 <> <>
  376 41 4.070842 -9.058196 -33.823045 24 Q C 21 0.06000 0.06000 "GLN " " HA " 1 0 FFFFFF  0 1 7 ""  1 ""  <> 0 0 0 1 <> 0 0 376 0 376 376 376 <> <>
  377 41 3.983965 -10.662530 -31.944244 24 Q C 21 0.06000 0.06000 "GLN " " HB3" 1 0 FFFFFF  0 1 7 ""  1 ""  <> 0 0 0 1 <> 0 0 377 0 377 377 377 <> <>
  378 41 5.496157 -11.423133 -32.589406 24 Q C 21 0.06000 0.06000 "GLN " " HB2" 1 0 FFFFFF  0 1 7 ""  1 ""  <> 0 0 0 1 <> 0 0 378 0 378 378 378 <> <>
  379 41 3.510688 -12.825196 -33.012994 24 Q C 21 0.06000 0.06000 "GLN " " HG3" 1 0 FFFFFF  0 1 7 ""  1 ""  <> 0 0 0 1 <> 0 0 379 0 379 379 379 <> <>
  380 41 4.378650 -12.282429 -34.454016 24 Q C 21 0.06000 0.06000 "GLN " " HG2" 1 0 FFFFFF  0 1 7 ""  1 ""  <> 0 0 0 1 <> 0 0 380 0 380 380 380 <> <>
  381 43 1.503503 -11.038292 -35.913355 24 Q C 21 0.38000 0.38000 "GLN " "HE22" 1 0 FFFFFF  0 1 7 ""  1 ""  <> 0 0 0 1 <> 0 0 381 0 381 381 381 <> <>
  382 43 2.679623 -12.226424 -35.962427 24 Q C 21 0.38000 0.38000 "GLN " "HE21" 1 0 FFFFFF  0 1 7 ""  1 ""  <> 0 0 0 1 <> 0 0 382 0 382 382 382 <> <>
  383 25 5.785910 -7.440443 -33.122310 25 M C 38 -0.50000 -0.50000 "MET " " N  " 7 0 2E2EFF  2 1 7 ""  1 ""  <> 0 0 0 1 7.3 0 0 383 1 383 383 383 <> <>
  384 3 6.210720 -6.237423 -32.413651 25 M C 24 0.14000 0.14000 "MET " " CA " 6 0 808080  2 1 -1106 ""  1 ""  FF3C00  0 0 0 1 7.3 0 0 384 1 384 384 384 <> <>
  385 2 5.017194 -5.574113 -31.619864 25 M C 24 0.50000 0.50000 "MET " " C  " 6 0 808080  2 1 7 ""  1 ""  <> 0 0 0 1 7.3 0 0 385 0 385 385 385 <> <>
  386 15 4.114831 -5.144558 -32.342963 25 M C 70 -0.50000 -0.50000 "MET " " O  " 8 0 FF2E2E  2 1 7 ""  1 ""  <> 0 0 0 1 7.3 0 0 386 0 386 386 386 <> <>
  387 3 6.693798 -5.175826 -33.390316 25 M C 24 -0.12000 -0.12000 "MET " " CB " 6 0 808080  2 1 7 ""  1 ""  <> 0 0 0 1 7.3 0 0 387 2 387 387 387 <> <>
  388 3 7.335247 -3.961741 -32.740392 25 M C 24 0.04750 0.04750 "MET " " CG " 6 0 808080  2 1 7 ""  1 ""  <> 0 0 0 1 7.3 0 0 388 2 388 388 388 <> <>
  389 49 8.474793 -3.002869 -33.817029 25 M C 143 -0.33500 -0.33500 "MET " " SD " 16 0 FFFF6B  2 1 7 ""  1 ""  <> 0 0 0 1 7.3 0 0 389 0 389 389 389 <> <>
  390 3 9.731492 -2.498690 -32.533353 25 M C 24 -0.01250 -0.01250 "MET " " CE " 6 0 808080  2 1 7 ""  1 ""  <> 0 0 0 1 7.3 0 0 390 3 390 390 390 <> <>
  391 43 5.262471 -7.242354 -33.963218 25 M C 21 0.30000 0.30000 "MET " " H  " 1 0 FFFFFF  2 1 7 ""  1 ""  <> 0 0 0 1 <> 0 0 391 0 391 391 391 <> <>
  392 41 7.049159 -6.360796 -31.727760 25 M C 21 0.06000 0.06000 "MET " " HA " 1 0 FFFFFF  2 1 7 ""  1 ""  <> 0 0 0 1 <> 0 0 392 0 392 392 392 <> <>
  393 41 5.996023 -4.926387 -34.190000 25 M C 21 0.06000 0.06000 "MET " " HB3" 1 0 FFFFFF  2 1 7 ""  1 ""  <> 0 0 0 1 <> 0 0 393 0 393 393 393 <> <>
  394 41 7.488863 -5.633360 -33.979403 25 M C 21 0.06000 0.06000 "MET " " HB2" 1 0 FFFFFF  2 1 7 ""  1 ""  <> 0 0 0 1 <> 0 0 394 0 394 394 394 <> <>
  395 41 7.839676 -4.279055 -31.827558 25 M C 21 0.06000 0.06000 "MET " " HG3" 1 0 FFFFFF  2 1 7 ""  1 ""  <> 0 0 0 1 <> 0 0 395 0 395 395 395 <> <>
  396 41 6.686979 -3.158671 -32.389145 25 M C 21 0.06000 0.06000 "MET " " HG2" 1 0 FFFFFF  2 1 7 ""  1 ""  <> 0 0 0 1 <> 0 0 396 0 396 396 396 <> <>
  397 41 10.622846 -1.955659 -32.847107 25 M C 21 0.06000 0.06000 "MET " " HE1" 1 0 FFFFFF  2 1 7 ""  1 ""  <> 0 0 0 1 <> 0 0 397 0 397 397 397 <> <>
  398 41 9.319077 -1.928628 -31.700970 25 M C 21 0.06000 0.06000 "MET " " HE2" 1 0 FFFFFF  2 1 7 ""  1 ""  <> 0 0 0 1 <> 0 0 398 0 398 398 398 <> <>
  399 41 10.073600 -3.462279 -32.155372 25 M C 21 0.06000 0.06000 "MET " " HE3" 1 0 FFFFFF  2 1 7 ""  1 ""  <> 0 0 0 1 <> 0 0 399 0 399 399 399 <> <>
  400 25 5.008657 -5.575984 -30.229666 26 T C 38 -0.50000 -0.50000 "THR " " N  " 7 0 2E2EFF  2 1 7 ""  1 ""  <> 0 0 0 1 7.31 0 0 400 1 400 400 400 <> <>
  401 3 3.926654 -5.068538 -29.434209 26 T C 24 0.14000 0.14000 "THR " " CA " 6 0 808080  2 1 -1106 ""  1 ""  FF3C00  0 0 0 1 7.31 0 0 401 1 401 401 401 <> <>
  402 2 4.473904 -4.250087 -28.294432 26 T C 24 0.50000 0.50000 "THR " " C  " 6 0 808080  2 1 7 ""  1 ""  <> 0 0 0 1 7.31 0 0 402 0 402 402 402 <> <>
  403 15 5.359841 -4.577724 -27.479714 26 T C 70 -0.50000 -0.50000 "THR " " O  " 8 0 FF2E2E  2 1 7 ""  1 ""  <> 0 0 0 1 7.31 0 0 403 0 403 403 403 <> <>
  404 3 3.041504 -6.305753 -29.145995 26 T C 24 0.20500 0.20500 "THR " " CB " 6 0 808080  2 1 7 ""  1 ""  <> 0 0 0 1 7.31 0 0 404 1 404 404 404 <> <>
  405 3 3.693721 -7.456170 -28.401251 26 T C 24 -0.18000 -0.18000 "THR " " CG2" 6 0 808080  2 1 7 ""  1 ""  <> 0 0 0 1 7.31 0 0 405 3 405 405 405 <> <>
  406 16 1.970585 -6.021225 -28.264753 26 T C 70 -0.68300 -0.68300 "THR " " OG1" 8 0 FF2E2E  2 1 7 "%UT"  13 ""  <> 0 0 0 1 7.31 0 0 406 1 406 406 406 <> <>
  407 43 5.656211 -6.177520 -29.740136 26 T C 21 0.30000 0.30000 "THR " " H  " 1 0 FFFFFF  2 1 7 ""  1 ""  <> 0 0 0 1 <> 0 0 407 0 407 407 407 <> <>
  408 41 3.347236 -4.432800 -30.104172 26 T C 21 0.06000 0.06000 "THR " " HA " 1 0 FFFFFF  2 1 7 ""  1 ""  <> 0 0 0 1 <> 0 0 408 0 408 408 408 <> <>
  409 41 2.666690 -6.631353 -30.116158 26 T C 21 0.06000 0.06000 "THR " " HB " 1 0 FFFFFF  2 1 7 ""  1 ""  <> 0 0 0 1 <> 0 0 409 0 409 409 409 <> <>
  410 41 3.035121 -8.323688 -28.434269 26 T C 21 0.06000 0.06000 "THR " "HG21" 1 0 FFFFFF  2 1 7 ""  1 ""  <> 0 0 0 1 <> 0 0 410 0 410 410 410 <> <>
  411 41 4.510472 -7.797327 -29.037611 26 T C 21 0.06000 0.06000 "THR " "HG22" 1 0 FFFFFF  2 1 7 ""  1 ""  <> 0 0 0 1 <> 0 0 411 0 411 411 411 <> <>
  412 41 3.955395 -7.322970 -27.351679 26 T C 21 0.06000 0.06000 "THR " "HG23" 1 0 FFFFFF  2 1 7 ""  1 ""  <> 0 0 0 1 <> 0 0 412 0 412 412 412 <> <>
  413 42 1.363547 -5.499716 -28.767907 26 T C 21 0.41800 0.41800 "THR " " HG1" 1 0 FFFFFF  2 1 7 ""  1 ""  <> 0 0 0 1 <> 0 0 413 0 413 413 413 <> <>
  414 25 3.974352 -3.038306 -28.333460 27 Q C 38 -0.50000 -0.50000 "GLN " " N  " 7 0 2E2EFF  2 1 7 ""  1 ""  <> 0 0 0 1 7.32 0 0 414 1 414 414 414 <> <>
  415 3 4.200763 -1.979643 -27.354301 27 Q C 24 0.14000 0.14000 "GLN " " CA " 6 0 808080  2 1 -1106 ""  1 ""  FF3C00  0 0 0 1 7.32 0 0 415 1 415 415 415 <> <>
  416 2 2.948199 -1.804291 -26.522617 27 Q C 24 0.50000 0.50000 "GLN " " C  " 6 0 808080  2 1 7 ""  1 ""  <> 0 0 0 1 7.32 0 0 416 0 416 416 416 <> <>
  417 15 1.807150 -2.031711 -26.985041 27 Q C 70 -0.50000 -0.50000 "GLN " " O  " 8 0 FF2E2E  2 1 7 ""  1 ""  <> 0 0 0 1 7.32 0 0 417 0 417 417 417 <> <>
  418 3 4.651746 -0.670446 -28.054493 27 Q C 24 -0.12000 -0.12000 "GLN " " CB " 6 0 808080  2 1 7 ""  1 ""  <> 0 0 0 1 7.32 0 0 418 2 418 418 418 <> <>
  419 3 5.488808 0.325579 -27.200745 27 Q C 24 -0.12000 -0.12000 "GLN " " CG " 6 0 808080  2 1 7 ""  1 ""  <> 0 0 0 1 7.32 0 0 419 2 419 419 419 <> <>
  420 2 5.989275 1.595308 -27.909561 27 Q C 24 0.50000 0.50000 "GLN " " CD " 6 0 808080  2 1 7 "%UT"  13 ""  <> 0 0 0 1 7.32 0 0 420 0 420 420 420 <> "No Flip" 
  421 15 6.525650 1.564880 -28.996324 27 Q C 70 -0.50000 -0.50000 "GLN " " OE1" 8 0 FF2E2E  2 1 7 ""  1 ""  <> 0 0 0 1 7.32 0 0 421 0 421 421 421 <> <>
  422 25 5.813607 2.772000 -27.334266 27 Q C 38 -0.76000 -0.76000 "GLN " " NE2" 7 0 2E2EFF  2 1 7 ""  1 ""  <> 0 0 0 1 7.32 0 0 422 2 422 422 422 <> <>
  423 43 3.411139 -2.800531 -29.137630 27 Q C 21 0.30000 0.30000 "GLN " " H  " 1 0 FFFFFF  2 1 7 ""  1 ""  <> 0 0 0 1 <> 0 0 423 0 423 423 423 <> <>
  424 41 4.970777 -2.213122 -26.618604 27 Q C 21 0.06000 0.06000 "GLN " " HA " 1 0 FFFFFF  2 1 7 ""  1 ""  <> 0 0 0 1 <> 0 0 424 0 424 424 424 <> <>
  425 41 3.765339 -0.173201 -28.449621 27 Q C 21 0.06000 0.06000 "GLN " " HB3" 1 0 FFFFFF  2 1 7 ""  1 ""  <> 0 0 0 1 <> 0 0 425 0 425 425 425 <> <>
  426 41 5.293673 -0.815314 -28.923386 27 Q C 21 0.06000 0.06000 "GLN " " HB2" 1 0 FFFFFF  2 1 7 ""  1 ""  <> 0 0 0 1 <> 0 0 426 0 426 426 426 <> <>
  427 41 6.392940 -0.156396 -26.827447 27 Q C 21 0.06000 0.06000 "GLN " " HG3" 1 0 FFFFFF  2 1 7 ""  1 ""  <> 0 0 0 1 <> 0 0 427 0 427 427 427 <> <>
  428 41 4.819253 0.468040 -26.352535 27 Q C 21 0.06000 0.06000 "GLN " " HG2" 1 0 FFFFFF  2 1 7 ""  1 ""  <> 0 0 0 1 <> 0 0 428 0 428 428 428 <> <>
  429 43 6.165020 3.587367 -27.815263 27 Q C 21 0.38000 0.38000 "GLN " "HE22" 1 0 FFFFFF  2 1 7 ""  1 ""  <> 0 0 0 1 <> 0 0 429 0 429 429 429 <> <>
  430 43 5.320853 2.758136 -26.452842 27 Q C 21 0.38000 0.38000 "GLN " "HE21" 1 0 FFFFFF  2 1 7 ""  1 ""  <> 0 0 0 1 <> 0 0 430 0 430 430 430 <> <>
  431 25 3.202041 -1.267908 -25.326782 28 S C 38 -0.50000 -0.50000 "SER " " N  " 7 0 2E2EFF  2 1 7 ""  1 ""  <> 0 0 0 1 7.69 0 0 431 1 431 431 431 <> <>
  432 3 2.219319 -0.944508 -24.171069 28 S C 24 0.14000 0.14000 "SER " " CA " 6 0 808080  2 1 -1106 ""  1 ""  FF3C00  0 0 0 1 7.69 0 0 432 1 432 432 432 <> <>
  433 2 2.884740 0.121628 -23.261267 28 S C 24 0.50000 0.50000 "SER " " C  " 6 0 808080  2 1 7 ""  1 ""  <> 0 0 0 1 7.69 0 0 433 0 433 433 433 <> <>
  434 15 4.119581 0.234854 -23.208749 28 S C 70 -0.50000 -0.50000 "SER " " O  " 8 0 FF2E2E  2 1 7 ""  1 ""  <> 0 0 0 1 7.69 0 0 434 0 434 434 434 <> <>
  435 3 1.794499 -2.306927 -23.585432 28 S C 24 0.14500 0.14500 "SER " " CB " 6 0 808080  2 1 7 ""  1 ""  <> 0 0 0 1 7.69 0 0 435 2 435 435 435 <> <>
  436 16 2.921056 -3.019398 -23.047460 28 S C 70 -0.68300 -0.68300 "SER " " OG " 8 0 FF2E2E  2 1 7 "%UT"  13 ""  <> 0 0 0 1 7.69 0 0 436 1 436 436 436 <> <>
  437 43 4.173439 -1.014302 -25.215489 28 S C 21 0.30000 0.30000 "SER " " H  " 1 0 FFFFFF  2 1 7 ""  1 ""  <> 0 0 0 1 <> 0 0 437 0 437 437 437 <> <>
  438 41 1.311174 -0.526260 -24.606268 28 S C 21 0.06000 0.06000 "SER " " HA " 1 0 FFFFFF  2 1 7 ""  1 ""  <> 0 0 0 1 <> 0 0 438 0 438 438 438 <> <>
  439 41 1.211662 -2.902772 -24.287466 28 S C 21 0.06000 0.06000 "SER " " HB3" 1 0 FFFFFF  2 1 7 ""  1 ""  <> 0 0 0 1 <> 0 0 439 0 439 439 439 <> <>
  440 41 1.076225 -2.120507 -22.787009 28 S C 21 0.06000 0.06000 "SER " " HB2" 1 0 FFFFFF  2 1 7 ""  1 ""  <> 0 0 0 1 <> 0 0 440 0 440 440 440 <> <>
  441 42 3.384049 -3.353793 -23.800298 28 S C 21 0.41800 0.41800 "SER " " HG " 1 0 FFFFFF  2 1 7 ""  1 ""  <> 0 0 0 1 <> 0 0 441 0 441 441 441 <> <>
  442 25 2.142786 0.985845 -22.483583 29 P C 38 -0.14000 -0.14000 "PRO " " N  " 7 0 2E2EFF  0 1 7 ""  1 ""  <> 0 0 0 1 7.77 0 0 442 0 442 442 442 <> <>
  443 3 0.687800 1.126283 -22.485511 29 P C 24 0.01000 0.01000 "PRO " " CA " 6 0 808080  0 1 -1106 ""  1 ""  FF3C00  0 0 0 1 7.77 0 0 443 1 443 443 443 <> <>
  444 2 0.135507 1.721792 -23.757208 29 P C 24 0.50000 0.50000 "PRO " " C  " 6 0 808080  0 1 7 ""  1 ""  <> 0 0 0 1 7.77 0 0 444 0 444 444 444 <> <>
  445 15 0.898529 2.024855 -24.686326 29 P C 70 -0.50000 -0.50000 "PRO " " O  " 8 0 FF2E2E  0 1 7 ""  1 ""  <> 0 0 0 1 7.77 0 0 445 0 445 445 445 <> <>
  446 3 2.814163 1.887672 -21.535731 29 P C 24 -0.05000 -0.05000 "PRO " " CD " 6 0 808080  0 1 7 ""  1 ""  <> 0 0 0 1 7.77 0 0 446 2 446 446 446 <> <>
  447 3 1.711959 2.736118 -21.028529 29 P C 24 -0.12000 -0.12000 "PRO " " CG " 6 0 808080  0 1 7 ""  1 ""  <> 0 0 0 1 7.77 0 0 447 2 447 447 447 <> <>
  448 3 0.485005 1.919716 -21.241799 29 P C 24 -0.12000 -0.12000 "PRO " " CB " 6 0 808080  0 1 7 ""  1 ""  <> 0 0 0 1 7.77 0 0 448 2 448 448 448 <> <>
  449 41 0.338965 0.103035 -22.348606 29 P C 21 0.06000 0.06000 "PRO " " HA " 1 0 FFFFFF  0 1 7 ""  1 ""  <> 0 0 0 1 <> 0 0 449 0 449 449 449 <> <>
  450 41 3.615281 2.475341 -21.983610 29 P C 21 0.06000 0.06000 "PRO " " HD2" 1 0 FFFFFF  0 1 7 ""  1 ""  <> 0 0 0 1 <> 0 0 450 0 450 450 450 <> <>
  451 41 3.248676 1.219228 -20.792146 29 P C 21 0.06000 0.06000 "PRO " " HD3" 1 0 FFFFFF  0 1 7 ""  1 ""  <> 0 0 0 1 <> 0 0 451 0 451 451 451 <> <>
  452 41 1.586445 3.576640 -21.711106 29 P C 21 0.06000 0.06000 "PRO " " HG2" 1 0 FFFFFF  0 1 7 ""  1 ""  <> 0 0 0 1 <> 0 0 452 0 452 452 452 <> <>
  453 41 1.799042 3.124970 -20.014218 29 P C 21 0.06000 0.06000 "PRO " " HG3" 1 0 FFFFFF  0 1 7 ""  1 ""  <> 0 0 0 1 <> 0 0 453 0 453 453 453 <> <>
  454 41 0.337486 1.367072 -20.314065 29 P C 21 0.06000 0.06000 "PRO " " HB3" 1 0 FFFFFF  0 1 7 ""  1 ""  <> 0 0 0 1 <> 0 0 454 0 454 454 454 <> <>
  455 41 -0.417739 2.520613 -21.356223 29 P C 21 0.06000 0.06000 "PRO " " HB2" 1 0 FFFFFF  0 1 7 ""  1 ""  <> 0 0 0 1 <> 0 0 455 0 455 455 455 <> <>
  456 25 -1.176279 1.858403 -23.866171 30 S C 38 -0.50000 -0.50000 "SER " " N  " 7 0 2E2EFF  0 1 7 ""  1 ""  <> 0 0 0 1 7.76 0 0 456 1 456 456 456 <> <>
  457 3 -1.873262 2.426162 -25.001414 30 S C 24 0.14000 0.14000 "SER " " CA " 6 0 808080  0 1 -1106 ""  1 ""  FF3C00  0 0 0 1 7.76 0 0 457 1 457 457 457 <> <>
  458 2 -1.637578 4.016164 -24.923423 30 S C 24 0.50000 0.50000 "SER " " C  " 6 0 808080  0 1 7 ""  1 ""  <> 0 0 0 1 7.76 0 0 458 0 458 458 458 <> <>
  459 15 -1.390229 4.713164 -25.913597 30 S C 70 -0.50000 -0.50000 "SER " " O  " 8 0 FF2E2E  0 1 7 ""  1 ""  <> 0 0 0 1 7.76 0 0 459 0 459 459 459 <> <>
  460 3 -3.327819 1.968187 -25.164354 30 S C 24 0.14500 0.14500 "SER " " CB " 6 0 808080  0 1 7 ""  1 ""  <> 0 0 0 1 7.76 0 0 460 2 460 460 460 <> <>
  461 16 -4.107616 2.495043 -24.084424 30 S C 70 -0.68300 -0.68300 "SER " " OG " 8 0 FF2E2E  0 1 7 "%UT"  13 ""  <> 0 0 0 1 7.76 0 0 461 1 461 461 461 <> <>
  462 43 -1.728641 1.635602 -23.050614 30 S C 21 0.30000 0.30000 "SER " " H  " 1 0 FFFFFF  0 1 7 ""  1 ""  <> 0 0 0 1 <> 0 0 462 0 462 462 462 <> <>
  463 41 -1.269725 2.088294 -25.843825 30 S C 21 0.06000 0.06000 "SER " " HA " 1 0 FFFFFF  0 1 7 ""  1 ""  <> 0 0 0 1 <> 0 0 463 0 463 463 463 <> <>
  464 41 -3.536551 0.901267 -25.239196 30 S C 21 0.06000 0.06000 "SER " " HB3" 1 0 FFFFFF  0 1 7 ""  1 ""  <> 0 0 0 1 <> 0 0 464 0 464 464 464 <> <>
  465 41 -3.682545 2.413876 -26.093785 30 S C 21 0.06000 0.06000 "SER " " HB2" 1 0 FFFFFF  0 1 7 ""  1 ""  <> 0 0 0 1 <> 0 0 465 0 465 465 465 <> <>
  466 42 -3.937727 1.964223 -23.321230 30 S C 21 0.41800 0.41800 "SER " " HG " 1 0 FFFFFF  0 1 7 ""  1 ""  <> 0 0 0 1 <> 0 0 466 0 466 466 466 <> <>
  467 25 -1.726088 4.542937 -23.773757 31 S C 38 -0.50000 -0.50000 "SER " " N  " 7 0 2E2EFF  2 1 7 ""  1 ""  <> 0 0 0 1 7.9 0 0 467 1 467 467 467 <> <>
  468 3 -1.587060 5.946008 -23.302857 31 S C 24 0.14000 0.14000 "SER " " CA " 6 0 808080  2 1 -1106 ""  1 ""  FF3C00  0 0 0 1 7.9 0 0 468 1 468 468 468 <> <>
  469 2 -1.265981 5.956115 -21.813151 31 S C 24 0.50000 0.50000 "SER " " C  " 6 0 808080  2 1 7 ""  1 ""  <> 0 0 0 1 7.9 0 0 469 0 469 469 469 <> <>
  470 15 -1.670651 4.975239 -21.116112 31 S C 70 -0.50000 -0.50000 "SER " " O  " 8 0 FF2E2E  2 1 7 ""  1 ""  <> 0 0 0 1 7.9 0 0 470 0 470 470 470 <> <>
  471 3 -2.877157 6.751653 -23.633555 31 S C 24 0.14500 0.14500 "SER " " CB " 6 0 808080  2 1 7 ""  1 ""  <> 0 0 0 1 7.9 0 0 471 2 471 471 471 <> <>
  472 16 -3.999446 6.329993 -22.941432 31 S C 70 -0.68300 -0.68300 "SER " " OG " 8 0 FF2E2E  2 1 7 "%UT"  13 ""  <> 0 0 0 1 7.9 0 0 472 1 472 472 472 <> <>
  473 43 -1.978237 3.863841 -23.070154 31 S C 21 0.30000 0.30000 "SER " " H  " 1 0 FFFFFF  2 1 7 ""  1 ""  <> 0 0 0 1 <> 0 0 473 0 473 473 473 <> <>
  474 41 -0.737156 6.337537 -23.861697 31 S C 21 0.06000 0.06000 "SER " " HA " 1 0 FFFFFF  2 1 7 ""  1 ""  <> 0 0 0 1 <> 0 0 474 0 474 474 474 <> <>
  475 41 -3.057649 6.631395 -24.701612 31 S C 21 0.06000 0.06000 "SER " " HB3" 1 0 FFFFFF  2 1 7 ""  1 ""  <> 0 0 0 1 <> 0 0 475 0 475 475 475 <> <>
  476 41 -2.695640 7.809556 -23.445484 31 S C 21 0.06000 0.06000 "SER " " HB2" 1 0 FFFFFF  2 1 7 ""  1 ""  <> 0 0 0 1 <> 0 0 476 0 476 476 476 <> <>
  477 42 -4.000498 6.559014 -22.024779 31 S C 21 0.41800 0.41800 "SER " " HG " 1 0 FFFFFF  2 1 7 ""  1 ""  <> 0 0 0 1 <> 0 0 477 0 477 477 477 <> <>
  478 25 -0.587446 7.020392 -21.414072 32 L C 38 -0.50000 -0.50000 "LEU " " N  " 7 0 2E2EFF  2 1 7 ""  1 ""  <> 0 0 0 1 7.37 0 0 478 1 478 478 478 <> <>
  479 3 -0.465407 7.355810 -20.042575 32 L C 24 0.14000 0.14000 "LEU " " CA " 6 0 808080  2 1 -1106 ""  1 ""  FF3C00  0 0 0 1 7.37 0 0 479 1 479 479 479 <> <>
  480 2 -1.080029 8.783668 -19.777121 32 L C 24 0.50000 0.50000 "LEU " " C  " 6 0 808080  2 1 7 ""  1 ""  <> 0 0 0 1 7.37 0 0 480 0 480 480 480 <> <>
  481 15 -1.031635 9.662171 -20.618518 32 L C 70 -0.50000 -0.50000 "LEU " " O  " 8 0 FF2E2E  2 1 7 ""  1 ""  <> 0 0 0 1 7.37 0 0 481 0 481 481 481 <> <>
  482 3 0.987738 7.403541 -19.620885 32 L C 24 -0.12000 -0.12000 "LEU " " CB " 6 0 808080  2 1 7 ""  1 ""  <> 0 0 0 1 7.37 0 0 482 2 482 482 482 <> <>
  483 3 1.498687 5.966075 -19.435689 32 L C 24 -0.06000 -0.06000 "LEU " " CG " 6 0 808080  2 1 7 ""  1 ""  <> 0 0 0 1 7.37 0 0 483 1 483 483 483 <> <>
  484 3 2.980491 5.859406 -19.991351 32 L C 24 -0.18000 -0.18000 "LEU " " CD1" 6 0 808080  2 1 7 ""  1 ""  <> 0 0 0 1 7.37 0 0 484 3 484 484 484 <> <>
  485 3 1.324090 5.478184 -17.986081 32 L C 24 -0.18000 -0.18000 "LEU " " CD2" 6 0 808080  2 1 7 ""  1 ""  <> 0 0 0 1 7.37 0 0 485 3 485 485 485 <> <>
  486 43 -0.336339 7.715061 -22.102681 32 L C 21 0.30000 0.30000 "LEU " " H  " 1 0 FFFFFF  2 1 7 ""  1 ""  <> 0 0 0 1 <> 0 0 486 0 486 486 486 <> <>
  487 41 -0.973777 6.598514 -19.446181 32 L C 21 0.06000 0.06000 "LEU " " HA " 1 0 FFFFFF  2 1 7 ""  1 ""  <> 0 0 0 1 <> 0 0 487 0 487 487 487 <> <>
  488 41 1.176314 7.905247 -18.672050 32 L C 21 0.06000 0.06000 "LEU " " HB3" 1 0 FFFFFF  2 1 7 ""  1 ""  <> 0 0 0 1 <> 0 0 488 0 488 488 488 <> <>
  489 41 1.519145 7.913765 -20.424010 32 L C 21 0.06000 0.06000 "LEU " " HB2" 1 0 FFFFFF  2 1 7 ""  1 ""  <> 0 0 0 1 <> 0 0 489 0 489 489 489 <> <>
  490 41 1.006223 5.212924 -20.050238 32 L C 21 0.06000 0.06000 "LEU " " HG " 1 0 FFFFFF  2 1 7 ""  1 ""  <> 0 0 0 1 <> 0 0 490 0 490 490 490 <> <>
  491 41 3.266609 4.807640 -19.981506 32 L C 21 0.06000 0.06000 "LEU " "HD11" 1 0 FFFFFF  2 1 7 ""  1 ""  <> 0 0 0 1 <> 0 0 491 0 491 491 491 <> <>
  492 41 2.991487 6.244459 -21.010927 32 L C 21 0.06000 0.06000 "LEU " "HD12" 1 0 FFFFFF  2 1 7 ""  1 ""  <> 0 0 0 1 <> 0 0 492 0 492 492 492 <> <>
  493 41 3.623228 6.446102 -19.335381 32 L C 21 0.06000 0.06000 "LEU " "HD13" 1 0 FFFFFF  2 1 7 ""  1 ""  <> 0 0 0 1 <> 0 0 493 0 493 493 493 <> <>
  494 41 2.248206 5.674775 -17.442292 32 L C 21 0.06000 0.06000 "LEU " "HD21" 1 0 FFFFFF  2 1 7 ""  1 ""  <> 0 0 0 1 <> 0 0 494 0 494 494 494 <> <>
  495 41 0.526365 6.035475 -17.494488 32 L C 21 0.06000 0.06000 "LEU " "HD22" 1 0 FFFFFF  2 1 7 ""  1 ""  <> 0 0 0 1 <> 0 0 495 0 495 495 495 <> <>
  496 41 1.142502 4.404448 -17.945234 32 L C 21 0.06000 0.06000 "LEU " "HD23" 1 0 FFFFFF  2 1 7 ""  1 ""  <> 0 0 0 1 <> 0 0 496 0 496 496 496 <> <>
  497 25 -1.831114 8.888340 -18.662583 33 S C 38 -0.50000 -0.50000 "SER " " N  " 7 0 2E2EFF  2 1 7 ""  1 ""  <> 0 0 0 1 7.41 0 0 497 1 497 497 497 <> <>
  498 3 -2.421650 10.140986 -18.096826 33 S C 24 0.14000 0.14000 "SER " " CA " 6 0 808080  2 1 -1106 ""  1 ""  FF3C00  0 0 0 1 7.41 0 0 498 1 498 498 498 <> <>
  499 2 -1.655404 10.238589 -16.723156 33 S C 24 0.50000 0.50000 "SER " " C  " 6 0 808080  2 1 7 ""  1 ""  <> 0 0 0 1 7.41 0 0 499 0 499 499 499 <> <>
  500 15 -1.408454 9.232159 -15.999811 33 S C 70 -0.50000 -0.50000 "SER " " O  " 8 0 FF2E2E  2 1 7 ""  1 ""  <> 0 0 0 1 7.41 0 0 500 0 500 500 500 <> <>
  501 3 -3.897973 9.921439 -17.856628 33 S C 24 0.14500 0.14500 "SER " " CB " 6 0 808080  2 1 7 ""  1 ""  <> 0 0 0 1 7.41 0 0 501 2 501 501 501 <> <>
  502 16 -4.555839 10.930719 -17.013141 33 S C 70 -0.68300 -0.68300 "SER " " OG " 8 0 FF2E2E  2 1 7 "%UT"  13 ""  <> 0 0 0 1 7.41 0 0 502 1 502 502 502 <> <>
  503 43 -1.709383 8.074493 -18.076947 33 S C 21 0.30000 0.30000 "SER " " H  " 1 0 FFFFFF  2 1 7 ""  1 ""  <> 0 0 0 1 <> 0 0 503 0 503 503 503 <> <>
  504 41 -2.235196 10.976759 -18.770999 33 S C 21 0.06000 0.06000 "SER " " HA " 1 0 FFFFFF  2 1 7 ""  1 ""  <> 0 0 0 1 <> 0 0 504 0 504 504 504 <> <>
  505 41 -4.027206 8.920998 -17.444107 33 S C 21 0.06000 0.06000 "SER " " HB3" 1 0 FFFFFF  2 1 7 ""  1 ""  <> 0 0 0 1 <> 0 0 505 0 505 505 505 <> <>
  506 41 -4.321907 10.032717 -18.854643 33 S C 21 0.06000 0.06000 "SER " " HB2" 1 0 FFFFFF  2 1 7 ""  1 ""  <> 0 0 0 1 <> 0 0 506 0 506 506 506 <> <>
  507 42 -4.546246 11.751941 -17.480484 33 S C 21 0.41800 0.41800 "SER " " HG " 1 0 FFFFFF  2 1 7 ""  1 ""  <> 0 0 0 1 <> 0 0 507 0 507 507 507 <> <>
  508 25 -1.057145 11.404764 -16.485528 34 A C 38 -0.50000 -0.50000 "ALA " " N  " 7 0 2E2EFF  2 1 7 ""  1 ""  <> 0 0 0 1 7.45 0 0 508 1 508 508 508 <> <>
  509 3 -0.076573 11.676142 -15.369439 34 A C 24 0.14000 0.14000 "ALA " " CA " 6 0 808080  2 1 -1106 ""  1 ""  FF3C00  0 0 0 1 7.45 0 0 509 1 509 509 509 <> <>
  510 2 0.012681 13.191834 -15.029428 34 A C 24 0.50000 0.50000 "ALA " " C  " 6 0 808080  2 1 7 ""  1 ""  <> 0 0 0 1 7.45 0 0 510 0 510 510 510 <> <>
  511 15 -0.535681 14.006567 -15.753849 34 A C 70 -0.50000 -0.50000 "ALA " " O  " 8 0 FF2E2E  2 1 7 ""  1 ""  <> 0 0 0 1 7.45 0 0 511 0 511 511 511 <> <>
  512 3 1.234783 11.004144 -15.650664 34 A C 24 -0.18000 -0.18000 "ALA " " CB " 6 0 808080  2 1 7 ""  1 ""  <> 0 0 0 1 7.45 0 0 512 3 512 512 512 <> <>
  513 43 -1.316743 12.187650 -17.068633 34 A C 21 0.30000 0.30000 "ALA " " H  " 1 0 FFFFFF  2 1 7 ""  1 ""  <> 0 0 0 1 <> 0 0 513 0 513 513 513 <> <>
  514 41 -0.492207 11.268346 -14.448182 34 A C 21 0.06000 0.06000 "ALA " " HA " 1 0 FFFFFF  2 1 7 ""  1 ""  <> 0 0 0 1 <> 0 0 514 0 514 514 514 <> <>
  515 41 1.104420 9.922225 -15.657553 34 A C 21 0.06000 0.06000 "ALA " " HB1" 1 0 FFFFFF  2 1 7 ""  1 ""  <> 0 0 0 1 <> 0 0 515 0 515 515 515 <> <>
  516 41 1.818657 11.359983 -16.499351 34 A C 21 0.06000 0.06000 "ALA " " HB2" 1 0 FFFFFF  2 1 7 ""  1 ""  <> 0 0 0 1 <> 0 0 516 0 516 516 516 <> <>
  517 41 1.915389 11.383318 -14.888511 34 A C 21 0.06000 0.06000 "ALA " " HB3" 1 0 FFFFFF  2 1 7 ""  1 ""  <> 0 0 0 1 <> 0 0 517 0 517 517 517 <> <>
  518 25 0.786206 13.538746 -13.974526 35 S C 38 -0.50000 -0.50000 "SER " " N  " 7 0 2E2EFF  0 1 7 ""  1 ""  <> 0 0 0 1 7.75 0 0 518 1 518 518 518 <> <>
  519 3 1.145875 14.987202 -13.712230 35 S C 24 0.14000 0.14000 "SER " " CA " 6 0 808080  0 1 -1106 ""  1 ""  FF3C00  0 0 0 1 7.75 0 0 519 1 519 519 519 <> <>
  520 2 2.676267 15.084335 -13.949326 35 S C 24 0.50000 0.50000 "SER " " C  " 6 0 808080  0 1 7 ""  1 ""  <> 0 0 0 1 7.75 0 0 520 0 520 520 520 <> <>
  521 15 3.396366 14.130193 -13.778115 35 S C 70 -0.50000 -0.50000 "SER " " O  " 8 0 FF2E2E  0 1 7 ""  1 ""  <> 0 0 0 1 7.75 0 0 521 0 521 521 521 <> <>
  522 3 0.851559 15.299674 -12.277718 35 S C 24 0.14500 0.14500 "SER " " CB " 6 0 808080  0 1 7 ""  1 ""  <> 0 0 0 1 7.75 0 0 522 2 522 522 522 <> <>
  523 16 -0.518016 14.988291 -12.015426 35 S C 70 -0.68300 -0.68300 "SER " " OG " 8 0 FF2E2E  0 1 7 "%UT"  13 ""  <> 0 0 0 1 7.75 0 0 523 1 523 523 523 <> <>
  524 43 1.284221 12.859887 -13.416169 35 S C 21 0.30000 0.30000 "SER " " H  " 1 0 FFFFFF  0 1 7 ""  1 ""  <> 0 0 0 1 <> 0 0 524 0 524 524 524 <> <>
  525 41 0.703362 15.697833 -14.410622 35 S C 21 0.06000 0.06000 "SER " " HA " 1 0 FFFFFF  0 1 7 ""  1 ""  <> 0 0 0 1 <> 0 0 525 0 525 525 525 <> <>
  526 41 1.104685 16.330363 -12.030704 35 S C 21 0.06000 0.06000 "SER " " HB3" 1 0 FFFFFF  0 1 7 ""  1 ""  <> 0 0 0 1 <> 0 0 526 0 526 526 526 <> <>
  527 41 1.604106 14.868028 -11.617257 35 S C 21 0.06000 0.06000 "SER " " HB2" 1 0 FFFFFF  0 1 7 ""  1 ""  <> 0 0 0 1 <> 0 0 527 0 527 527 527 <> <>
  528 42 -0.710888 14.179036 -12.463091 35 S C 21 0.41800 0.41800 "SER " " HG " 1 0 FFFFFF  0 1 7 ""  1 ""  <> 0 0 0 1 <> 0 0 528 0 528 528 528 <> <>
  529 25 3.095340 16.270721 -14.168160 36 V C 38 -0.50000 -0.50000 "VAL " " N  " 7 0 2E2EFF  0 1 7 ""  1 ""  <> 0 0 0 1 7.76 0 0 529 1 529 529 529 <> <>
  530 3 4.502744 16.741364 -14.001227 36 V C 24 0.14000 0.14000 "VAL " " CA " 6 0 808080  0 1 -1106 ""  1 ""  FF3C00  0 0 0 1 7.76 0 0 530 1 530 530 530 <> <>
  531 2 5.110549 16.151142 -12.711161 36 V C 24 0.50000 0.50000 "VAL " " C  " 6 0 808080  0 1 7 ""  1 ""  <> 0 0 0 1 7.76 0 0 531 0 531 531 531 <> <>
  532 15 4.465788 16.008028 -11.680421 36 V C 70 -0.50000 -0.50000 "VAL " " O  " 8 0 FF2E2E  0 1 7 ""  1 ""  <> 0 0 0 1 7.76 0 0 532 0 532 532 532 <> <>
  533 3 4.582149 18.268133 -14.230224 36 V C 24 -0.06000 -0.06000 "VAL " " CB " 6 0 808080  0 1 7 ""  1 ""  <> 0 0 0 1 7.76 0 0 533 1 533 533 533 <> <>
  534 3 4.231341 18.633195 -15.698688 36 V C 24 -0.18000 -0.18000 "VAL " " CG1" 6 0 808080  0 1 7 ""  1 ""  <> 0 0 0 1 7.76 0 0 534 3 534 534 534 <> <>
  535 3 3.752470 18.981275 -13.125392 36 V C 24 -0.18000 -0.18000 "VAL " " CG2" 6 0 808080  0 1 7 ""  1 ""  <> 0 0 0 1 7.76 0 0 535 3 535 535 535 <> <>
  536 43 2.415122 17.016217 -14.216555 36 V C 21 0.30000 0.30000 "VAL " " H  " 1 0 FFFFFF  0 1 7 ""  1 ""  <> 0 0 0 1 <> 0 0 536 0 536 536 536 <> <>
  537 41 5.073202 16.341634 -14.839589 36 V C 21 0.06000 0.06000 "VAL " " HA " 1 0 FFFFFF  0 1 7 ""  1 ""  <> 0 0 0 1 <> 0 0 537 0 537 537 537 <> <>
  538 41 5.619591 18.570430 -14.086573 36 V C 21 0.06000 0.06000 "VAL " " HB " 1 0 FFFFFF  0 1 7 ""  1 ""  <> 0 0 0 1 <> 0 0 538 0 538 538 538 <> <>
  539 41 4.944687 18.083227 -16.312752 36 V C 21 0.06000 0.06000 "VAL " "HG11" 1 0 FFFFFF  0 1 7 ""  1 ""  <> 0 0 0 1 <> 0 0 539 0 539 539 539 <> <>
  540 41 3.173014 18.521827 -15.935637 36 V C 21 0.06000 0.06000 "VAL " "HG12" 1 0 FFFFFF  0 1 7 ""  1 ""  <> 0 0 0 1 <> 0 0 540 0 540 540 540 <> <>
  541 41 4.473328 19.685222 -15.847781 36 V C 21 0.06000 0.06000 "VAL " "HG13" 1 0 FFFFFF  0 1 7 ""  1 ""  <> 0 0 0 1 <> 0 0 541 0 541 541 541 <> <>
  542 41 4.035221 18.504577 -12.186748 36 V C 21 0.06000 0.06000 "VAL " "HG21" 1 0 FFFFFF  0 1 7 ""  1 ""  <> 0 0 0 1 <> 0 0 542 0 542 542 542 <> <>
  543 41 4.182117 19.978595 -13.035241 36 V C 21 0.06000 0.06000 "VAL " "HG22" 1 0 FFFFFF  0 1 7 ""  1 ""  <> 0 0 0 1 <> 0 0 543 0 543 543 543 <> <>
  544 41 2.679651 18.854142 -13.271963 36 V C 21 0.06000 0.06000 "VAL " "HG23" 1 0 FFFFFF  0 1 7 ""  1 ""  <> 0 0 0 1 <> 0 0 544 0 544 544 544 <> <>
  545 25 6.364121 15.834628 -12.797040 37 G C 38 -0.50000 -0.50000 "GLY " " N  " 7 0 2E2EFF  0 1 7 ""  1 ""  <> 0 0 0 1 7.77 0 0 545 1 545 545 545 <> <>
  546 3 7.168289 15.344537 -11.658356 37 G C 24 0.08000 0.08000 "GLY " " CA " 6 0 808080  0 1 -1106 ""  1 ""  FF3C00  0 0 0 1 7.77 0 0 546 2 546 546 546 <> <>
  547 2 6.934750 13.878134 -11.301631 37 G C 24 0.50000 0.50000 "GLY " " C  " 6 0 808080  0 1 7 ""  1 ""  <> 0 0 0 1 7.77 0 0 547 0 547 547 547 <> <>
  548 15 7.649565 13.288550 -10.483051 37 G C 70 -0.50000 -0.50000 "GLY " " O  " 8 0 FF2E2E  0 1 7 ""  1 ""  <> 0 0 0 1 7.77 0 0 548 0 548 548 548 <> <>
  549 43 6.890406 16.292024 -13.527522 37 G C 21 0.30000 0.30000 "GLY " " H  " 1 0 FFFFFF  0 1 7 ""  1 ""  <> 0 0 0 1 <> 0 0 549 0 549 549 549 <> <>
  550 41 6.959915 15.947161 -10.774544 37 G C 21 0.06000 0.06000 "GLY " " HA3" 1 0 FFFFFF  0 1 7 ""  1 ""  <> 0 0 0 1 <> 0 0 550 0 550 550 550 <> <>
  551 41 8.236047 15.549678 -11.737340 37 G C 21 0.06000 0.06000 "GLY " " HA2" 1 0 FFFFFF  0 1 7 ""  1 ""  <> 0 0 0 1 <> 0 0 551 0 551 551 551 <> <>
  552 25 5.971279 13.155780 -11.979194 38 D C 38 -0.50000 -0.50000 "ASP " " N  " 7 0 2E2EFF  0 1 7 ""  1 ""  <> 0 0 0 1 7.83 0 0 552 1 552 552 552 <> <>
  553 3 5.652677 11.696377 -11.959377 38 D C 24 0.14000 0.14000 "ASP " " CA " 6 0 808080  0 1 -1106 ""  1 ""  FF3C00  0 0 0 1 7.83 0 0 553 1 553 553 553 <> <>
  554 2 6.687824 10.971398 -12.749136 38 D C 24 0.50000 0.50000 "ASP " " C  " 6 0 808080  0 1 7 ""  1 ""  <> 0 0 0 1 7.83 0 0 554 0 554 554 554 <> <>
  555 15 7.333159 11.532929 -13.610225 38 D C 70 -0.50000 -0.50000 "ASP " " O  " 8 0 FF2E2E  0 1 7 ""  1 ""  <> 0 0 0 1 7.83 0 0 555 0 555 555 555 <> <>
  556 3 4.288419 11.279923 -12.563630 38 D C 24 -0.22000 -0.22000 "ASP " " CB " 6 0 808080  0 1 7 ""  1 ""  <> 0 0 0 1 7.83 0 0 556 2 556 556 556 <> <>
  557 2 3.120177 11.684353 -11.733085 38 D C 24 0.70000 0.70000 "ASP " " CG " 6 0 808080  0 1 7 "%UT"  13 ""  <> 0 0 0 1 7.83 0 0 557 0 557 557 557 3.75844478645099 <>
  558 15 3.263980 11.870921 -10.464367 38 D C 70 -0.80000 -0.80000 "ASP " " OD1" 8 0 FF2E2E  0 1 7 ""  1 ""  <> 0 0 0 1 7.83 0 0 558 0 558 558 558 <> <>
  559 18 1.960455 11.676464 -12.256284 38 D C 70 -0.80000 -0.80000 "ASP " " OD2" 8 -1 FF2E2E  0 1 7 ""  1 ""  <> 0 0 0 1 7.83 0 0 559 0 559 559 559 <> <>
  560 43 5.599256 13.674385 -12.762162 38 D C 21 0.30000 0.30000 "ASP " " H  " 1 0 FFFFFF  0 1 7 ""  1 ""  <> 0 0 0 1 <> 0 0 560 0 560 560 560 <> <>
  561 41 5.751383 11.386371 -10.919124 38 D C 21 0.06000 0.06000 "ASP " " HA " 1 0 FFFFFF  0 1 7 ""  1 ""  <> 0 0 0 1 <> 0 0 561 0 561 561 561 <> <>
  562 41 4.256962 10.215300 -12.794289 38 D C 21 0.06000 0.06000 "ASP " " HB3" 1 0 FFFFFF  0 1 7 ""  1 ""  <> 0 0 0 1 <> 0 0 562 0 562 562 562 <> <>
  563 41 4.189419 11.666897 -13.577758 38 D C 21 0.06000 0.06000 "ASP " " HB2" 1 0 FFFFFF  0 1 7 ""  1 ""  <> 0 0 0 1 <> 0 0 563 0 563 563 563 <> <>
  564 25 6.837025 9.637461 -12.625059 39 R C 38 -0.50000 -0.50000 "ARG " " N  " 7 0 2E2EFF  0 1 7 ""  1 ""  <> 0 0 0 1 7.68 0 0 564 1 564 564 564 <> <>
  565 3 7.721847 8.720826 -13.441489 39 R C 24 0.14000 0.14000 "ARG " " CA " 6 0 808080  0 1 -1106 ""  1 ""  FF3C00  0 0 0 1 7.68 0 0 565 1 565 565 565 <> <>
  566 2 6.798540 7.750251 -14.157923 39 R C 24 0.50000 0.50000 "ARG " " C  " 6 0 808080  0 1 7 ""  1 ""  <> 0 0 0 1 7.68 0 0 566 0 566 566 566 <> <>
  567 15 6.015655 7.029698 -13.470887 39 R C 70 -0.50000 -0.50000 "ARG " " O  " 8 0 FF2E2E  0 1 7 ""  1 ""  <> 0 0 0 1 7.68 0 0 567 0 567 567 567 <> <>
  568 3 8.865990 8.080302 -12.591162 39 R C 24 -0.12000 -0.12000 "ARG " " CB " 6 0 808080  0 1 7 ""  1 ""  <> 0 0 0 1 7.68 0 0 568 2 568 568 568 <> <>
  569 3 9.401129 6.685705 -13.152355 39 R C 24 -0.05000 -0.05000 "ARG " " CG " 6 0 808080  0 1 7 ""  1 ""  <> 0 0 0 1 7.68 0 0 569 2 569 569 569 <> <>
  570 3 10.637470 6.279079 -12.333395 39 R C 24 0.19000 0.19000 "ARG " " CD " 6 0 808080  0 1 7 ""  1 ""  <> 0 0 0 1 7.68 0 0 570 2 570 570 570 <> <>
  571 25 11.154163 4.926375 -12.518071 39 R C 38 -0.69997 -0.69997 "ARG " " NE " 7 0 2E2EFF  0 1 7 ""  1 ""  <> 0 0 0 1 7.68 0 0 571 1 571 571 571 <> <>
  572 2 12.338600 4.380376 -12.300235 39 R C 24 0.63990 0.63990 "ARG " " CZ " 6 0 808080  0 1 7 ""  1 ""  <> 0 0 0 1 7.68 0 0 572 0 572 572 572 <> <>
  573 25 13.393916 5.148527 -12.071917 39 R C 38 -0.79997 -0.79997 "ARG " " NH1" 7 0 2E2EFF  0 1 7 ""  1 ""  <> 0 0 0 1 7.68 0 0 573 2 573 573 573 <> <>
  574 31 12.467595 3.067171 -12.310206 39 R C 38 -0.79997 -0.79997 "ARG " " NH2" 7 1 2E2EFF  0 1 7 ""  1 ""  <> 0 0 0 1 7.68 0 0 574 2 574 574 574 <> <>
  575 43 6.281046 9.104949 -11.971549 39 R C 21 0.30000 0.30000 "ARG " " H  " 1 0 FFFFFF  0 1 7 ""  1 ""  <> 0 0 0 1 <> 0 0 575 0 575 575 575 <> <>
  576 41 8.192051 9.314732 -14.225003 39 R C 21 0.06000 0.06000 "ARG " " HA " 1 0 FFFFFF  0 1 7 ""  1 ""  <> 0 0 0 1 <> 0 0 576 0 576 576 576 <> <>
  577 41 8.651540 8.109170 -11.523017 39 R C 21 0.06000 0.06000 "ARG " " HB3" 1 0 FFFFFF  0 1 7 ""  1 ""  <> 0 0 0 1 <> 0 0 577 0 577 577 577 <> <>
  578 41 9.656754 8.807316 -12.774868 39 R C 21 0.06000 0.06000 "ARG " " HB2" 1 0 FFFFFF  0 1 7 ""  1 ""  <> 0 0 0 1 <> 0 0 578 0 578 578 578 <> <>
  579 41 9.844226 6.827854 -14.137880 39 R C 21 0.06000 0.06000 "ARG " " HG3" 1 0 FFFFFF  0 1 7 ""  1 ""  <> 0 0 0 1 <> 0 0 579 0 579 579 579 <> <>
  580 41 8.676995 5.871555 -13.169128 39 R C 21 0.06000 0.06000 "ARG " " HG2" 1 0 FFFFFF  0 1 7 ""  1 ""  <> 0 0 0 1 <> 0 0 580 0 580 580 580 <> <>
  581 41 10.562894 6.415882 -11.254765 39 R C 21 0.06000 0.06000 "ARG " " HD3" 1 0 FFFFFF  0 1 7 ""  1 ""  <> 0 0 0 1 <> 0 0 581 0 581 581 581 <> <>
  582 41 11.400142 6.976412 -12.679363 39 R C 21 0.06000 0.06000 "ARG " " HD2" 1 0 FFFFFF  0 1 7 ""  1 ""  <> 0 0 0 1 <> 0 0 582 0 582 582 582 <> <>
  583 43 10.368895 4.355006 -12.794975 39 R C 21 0.44000 0.44000 "ARG " " HE " 1 0 FFFFFF  0 1 7 ""  1 ""  <> 0 0 0 1 <> 0 0 583 0 583 583 583 <> <>
  584 43 14.348236 4.830263 -12.166069 39 R C 21 0.46000 0.46000 "ARG " "HH12" 1 0 FFFFFF  0 1 7 ""  1 ""  <> 0 0 0 1 <> 0 0 584 0 584 584 584 <> <>
  585 43 13.299510 6.090440 -11.720257 39 R C 21 0.46000 0.46000 "ARG " "HH11" 1 0 FFFFFF  0 1 7 ""  1 ""  <> 0 0 0 1 <> 0 0 585 0 585 585 585 <> <>
  586 44 13.383030 2.641616 -12.352892 39 R C 21 0.46000 0.46000 "ARG " "HH22" 1 0 FFFFFF  0 1 7 ""  1 ""  <> 0 0 0 1 <> 0 0 586 0 586 586 586 <> <>
  587 44 11.720982 2.407171 -12.473428 39 R C 21 0.46000 0.46000 "ARG " "HH21" 1 0 FFFFFF  0 1 7 ""  1 ""  <> 0 0 0 1 <> 0 0 587 0 587 587 587 <> <>
  588 25 6.934670 7.593791 -15.452240 40 V C 38 -0.50000 -0.50000 "VAL " " N  " 7 0 2E2EFF  2 1 7 ""  1 ""  <> 0 0 0 1 7.39 0 0 588 1 588 588 588 <> <>
  589 3 6.222842 6.532157 -16.173006 40 V C 24 0.14000 0.14000 "VAL " " CA " 6 0 808080  2 1 -1106 ""  1 ""  FF3C00  0 0 0 1 7.39 0 0 589 1 589 589 589 <> <>
  590 2 7.259432 5.662356 -16.883995 40 V C 24 0.50000 0.50000 "VAL " " C  " 6 0 808080  2 1 7 ""  1 ""  <> 0 0 0 1 7.39 0 0 590 0 590 590 590 <> <>
  591 15 8.418212 6.023794 -17.107810 40 V C 70 -0.50000 -0.50000 "VAL " " O  " 8 0 FF2E2E  2 1 7 ""  1 ""  <> 0 0 0 1 7.39 0 0 591 0 591 591 591 <> <>
  592 3 5.222939 7.230387 -17.184186 40 V C 24 -0.06000 -0.06000 "VAL " " CB " 6 0 808080  2 1 7 ""  1 ""  <> 0 0 0 1 7.39 0 0 592 1 592 592 592 <> <>
  593 3 4.118878 7.970259 -16.401968 40 V C 24 -0.18000 -0.18000 "VAL " " CG1" 6 0 808080  2 1 7 ""  1 ""  <> 0 0 0 1 7.39 0 0 593 3 593 593 593 <> <>
  594 3 5.962419 8.097810 -18.253951 40 V C 24 -0.18000 -0.18000 "VAL " " CG2" 6 0 808080  2 1 7 ""  1 ""  <> 0 0 0 1 7.39 0 0 594 3 594 594 594 <> <>
  595 43 7.621189 8.084902 -16.006597 40 V C 21 0.30000 0.30000 "VAL " " H  " 1 0 FFFFFF  2 1 7 ""  1 ""  <> 0 0 0 1 <> 0 0 595 0 595 595 595 <> <>
  596 41 5.657134 5.871484 -15.516387 40 V C 21 0.06000 0.06000 "VAL " " HA " 1 0 FFFFFF  2 1 7 ""  1 ""  <> 0 0 0 1 <> 0 0 596 0 596 596 596 <> <>
  597 41 4.772595 6.334897 -17.611545 40 V C 21 0.06000 0.06000 "VAL " " HB " 1 0 FFFFFF  2 1 7 ""  1 ""  <> 0 0 0 1 <> 0 0 597 0 597 597 597 <> <>
  598 41 4.374810 8.718340 -15.652104 40 V C 21 0.06000 0.06000 "VAL " "HG11" 1 0 FFFFFF  2 1 7 ""  1 ""  <> 0 0 0 1 <> 0 0 598 0 598 598 598 <> <>
  599 41 3.455116 8.344873 -17.181557 40 V C 21 0.06000 0.06000 "VAL " "HG12" 1 0 FFFFFF  2 1 7 ""  1 ""  <> 0 0 0 1 <> 0 0 599 0 599 599 599 <> <>
  600 41 3.696547 7.272038 -15.679606 40 V C 21 0.06000 0.06000 "VAL " "HG13" 1 0 FFFFFF  2 1 7 ""  1 ""  <> 0 0 0 1 <> 0 0 600 0 600 600 600 <> <>
  601 41 5.358631 8.607422 -19.005238 40 V C 21 0.06000 0.06000 "VAL " "HG21" 1 0 FFFFFF  2 1 7 ""  1 ""  <> 0 0 0 1 <> 0 0 601 0 601 601 601 <> <>
  602 41 6.445992 8.930977 -17.744669 40 V C 21 0.06000 0.06000 "VAL " "HG22" 1 0 FFFFFF  2 1 7 ""  1 ""  <> 0 0 0 1 <> 0 0 602 0 602 602 602 <> <>
  603 41 6.757988 7.521039 -18.726203 40 V C 21 0.06000 0.06000 "VAL " "HG23" 1 0 FFFFFF  2 1 7 ""  1 ""  <> 0 0 0 1 <> 0 0 603 0 603 603 603 <> <>
  604 25 6.882978 4.385164 -17.123310 41 T C 38 -0.50000 -0.50000 "THR " " N  " 7 0 2E2EFF  2 1 7 ""  1 ""  <> 0 0 0 1 7.27 0 0 604 1 604 604 604 <> <>
  605 3 7.564209 3.398911 -17.986509 41 T C 24 0.14000 0.14000 "THR " " CA " 6 0 808080  2 1 -1107 ""  1 ""  FF5A00  0 0 0 1 7.27 0 0 605 1 605 605 605 <> <>
  606 2 6.579755 3.020953 -19.102044 41 T C 24 0.50000 0.50000 "THR " " C  " 6 0 808080  2 1 7 ""  1 ""  <> 0 0 0 1 7.27 0 0 606 0 606 606 606 <> <>
  607 15 5.309780 3.117454 -19.009302 41 T C 70 -0.50000 -0.50000 "THR " " O  " 8 0 FF2E2E  2 1 7 ""  1 ""  <> 0 0 0 1 7.27 0 0 607 0 607 607 607 <> <>
  608 3 8.066461 2.159667 -17.173425 41 T C 24 0.20500 0.20500 "THR " " CB " 6 0 808080  2 1 7 ""  1 ""  <> 0 0 0 1 7.27 0 0 608 1 608 608 608 <> <>
  609 3 8.814694 2.515736 -15.830971 41 T C 24 -0.18000 -0.18000 "THR " " CG2" 6 0 808080  2 1 7 ""  1 ""  <> 0 0 0 1 7.27 0 0 609 3 609 609 609 <> <>
  610 16 6.999369 1.309566 -16.832012 41 T C 70 -0.68300 -0.68300 "THR " " OG1" 8 0 FF2E2E  2 1 7 "%UT"  13 ""  <> 0 0 0 1 7.27 0 0 610 1 610 610 610 <> <>
  611 43 5.939106 4.200649 -16.814529 41 T C 21 0.30000 0.30000 "THR " " H  " 1 0 FFFFFF  2 1 7 ""  1 ""  <> 0 0 0 1 <> 0 0 611 0 611 611 611 <> <>
  612 41 8.448626 3.880997 -18.402781 41 T C 21 0.06000 0.06000 "THR " " HA " 1 0 FFFFFF  2 1 7 ""  1 ""  <> 0 0 0 1 <> 0 0 612 0 612 612 612 <> <>
  613 41 8.676549 1.705025 -17.953963 41 T C 21 0.06000 0.06000 "THR " " HB " 1 0 FFFFFF  2 1 7 ""  1 ""  <> 0 0 0 1 <> 0 0 613 0 613 613 613 <> <>
  614 41 8.115588 3.097932 -15.230390 41 T C 21 0.06000 0.06000 "THR " "HG21" 1 0 FFFFFF  2 1 7 ""  1 ""  <> 0 0 0 1 <> 0 0 614 0 614 614 614 <> <>
  615 41 9.150936 1.679179 -15.218150 41 T C 21 0.06000 0.06000 "THR " "HG22" 1 0 FFFFFF  2 1 7 ""  1 ""  <> 0 0 0 1 <> 0 0 615 0 615 615 615 <> <>
  616 41 9.728709 3.077493 -16.022927 41 T C 21 0.06000 0.06000 "THR " "HG23" 1 0 FFFFFF  2 1 7 ""  1 ""  <> 0 0 0 1 <> 0 0 616 0 616 616 616 <> <>
  617 42 6.466391 1.762958 -16.196825 41 T C 21 0.41800 0.41800 "THR " " HG1" 1 0 FFFFFF  2 1 7 ""  1 ""  <> 0 0 0 1 <> 0 0 617 0 617 617 617 <> <>
  618 25 7.194379 2.665826 -20.252075 42 I C 38 -0.50000 -0.50000 "ILE " " N  " 7 0 2E2EFF  2 1 7 ""  1 ""  <> 0 0 0 1 7.25 0 0 618 1 618 618 618 <> <>
  619 3 6.619726 2.194731 -21.501784 42 I C 24 0.14000 0.14000 "ILE " " CA " 6 0 808080  2 1 -1107 ""  1 ""  FF5A00  0 0 0 1 7.25 0 0 619 1 619 619 619 <> <>
  620 2 7.487542 0.940703 -21.841893 42 I C 24 0.50000 0.50000 "ILE " " C  " 6 0 808080  2 1 7 ""  1 ""  <> 0 0 0 1 7.25 0 0 620 0 620 620 620 <> <>
  621 15 8.714432 0.952317 -21.727105 42 I C 70 -0.50000 -0.50000 "ILE " " O  " 8 0 FF2E2E  2 1 7 ""  1 ""  <> 0 0 0 1 7.25 0 0 621 0 621 621 621 <> <>
  622 3 6.654131 3.333357 -22.600672 42 I C 24 -0.06000 -0.06000 "ILE " " CB " 6 0 808080  2 1 7 ""  1 ""  <> 0 0 0 1 7.25 0 0 622 1 622 622 622 <> <>
  623 3 6.118622 2.883733 -23.993122 42 I C 24 -0.18000 -0.18000 "ILE " " CG2" 6 0 808080  2 1 7 ""  1 ""  <> 0 0 0 1 7.25 0 0 623 3 623 623 623 <> <>
  624 3 5.834930 4.533039 -22.067972 42 I C 24 -0.12000 -0.12000 "ILE " " CG1" 6 0 808080  2 1 7 ""  1 ""  <> 0 0 0 1 7.25 0 0 624 2 624 624 624 <> <>
  625 3 5.824439 5.768730 -22.994701 42 I C 24 -0.18000 -0.18000 "ILE " " CD1" 6 0 808080  2 1 7 ""  1 ""  <> 0 0 0 1 7.25 0 0 625 3 625 625 625 <> <>
  626 43 8.203536 2.626713 -20.224187 42 I C 21 0.30000 0.30000 "ILE " " H  " 1 0 FFFFFF  2 1 7 ""  1 ""  <> 0 0 0 1 <> 0 0 626 0 626 626 626 <> <>
  627 41 5.560272 1.981445 -21.358764 42 I C 21 0.06000 0.06000 "ILE " " HA " 1 0 FFFFFF  2 1 7 ""  1 ""  <> 0 0 0 1 <> 0 0 627 0 627 627 627 <> <>
  628 41 7.673767 3.682404 -22.764042 42 I C 21 0.06000 0.06000 "ILE " " HB " 1 0 FFFFFF  2 1 7 ""  1 ""  <> 0 0 0 1 <> 0 0 628 0 628 628 628 <> <>
  629 41 5.163572 2.409769 -23.766835 42 I C 21 0.06000 0.06000 "ILE " "HG21" 1 0 FFFFFF  2 1 7 ""  1 ""  <> 0 0 0 1 <> 0 0 629 0 629 629 629 <> <>
  630 41 5.919700 3.707121 -24.679199 42 I C 21 0.06000 0.06000 "ILE " "HG22" 1 0 FFFFFF  2 1 7 ""  1 ""  <> 0 0 0 1 <> 0 0 630 0 630 630 630 <> <>
  631 41 6.680223 2.053992 -24.422648 42 I C 21 0.06000 0.06000 "ILE " "HG23" 1 0 FFFFFF  2 1 7 ""  1 ""  <> 0 0 0 1 <> 0 0 631 0 631 631 631 <> <>
  632 41 6.245793 4.905777 -21.129911 42 I C 21 0.06000 0.06000 "ILE " "HG13" 1 0 FFFFFF  2 1 7 ""  1 ""  <> 0 0 0 1 <> 0 0 632 0 632 632 632 <> <>
  633 41 4.834652 4.199453 -21.791716 42 I C 21 0.06000 0.06000 "ILE " "HG12" 1 0 FFFFFF  2 1 7 ""  1 ""  <> 0 0 0 1 <> 0 0 633 0 633 633 633 <> <>
  634 41 6.835097 6.174526 -23.039584 42 I C 21 0.06000 0.06000 "ILE " "HD11" 1 0 FFFFFF  2 1 7 ""  1 ""  <> 0 0 0 1 <> 0 0 634 0 634 634 634 <> <>
  635 41 5.457677 5.662873 -24.015574 42 I C 21 0.06000 0.06000 "ILE " "HD12" 1 0 FFFFFF  2 1 7 ""  1 ""  <> 0 0 0 1 <> 0 0 635 0 635 635 635 <> <>
  636 41 5.227029 6.495384 -22.443887 42 I C 21 0.06000 0.06000 "ILE " "HD13" 1 0 FFFFFF  2 1 7 ""  1 ""  <> 0 0 0 1 <> 0 0 636 0 636 636 636 <> <>
  637 25 6.828038 -0.174051 -22.315691 43 T C 38 -0.50000 -0.50000 "THR " " N  " 7 0 2E2EFF  2 1 7 ""  1 ""  <> 0 0 0 1 7.25 0 0 637 1 637 637 637 <> <>
  638 3 7.426764 -1.470232 -22.544128 43 T C 24 0.14000 0.14000 "THR " " CA " 6 0 808080  2 1 -1107 ""  1 ""  FF5A00  0 0 0 1 7.25 0 0 638 1 638 638 638 <> <>
  639 2 7.118085 -1.885012 -23.952321 43 T C 24 0.50000 0.50000 "THR " " C  " 6 0 808080  2 1 7 ""  1 ""  <> 0 0 0 1 7.25 0 0 639 0 639 639 639 <> <>
  640 15 6.215399 -1.430961 -24.596240 43 T C 70 -0.50000 -0.50000 "THR " " O  " 8 0 FF2E2E  2 1 7 ""  1 ""  <> 0 0 0 1 7.25 0 0 640 0 640 640 640 <> <>
  641 3 6.882364 -2.473023 -21.511976 43 T C 24 0.20500 0.20500 "THR " " CB " 6 0 808080  2 1 7 ""  1 ""  <> 0 0 0 1 7.25 0 0 641 1 641 641 641 <> <>
  642 3 7.402966 -3.930779 -21.676640 43 T C 24 -0.18000 -0.18000 "THR " " CG2" 6 0 808080  2 1 7 ""  1 ""  <> 0 0 0 1 7.25 0 0 642 3 642 642 642 <> <>
  643 16 7.223110 -1.994911 -20.240780 43 T C 70 -0.68300 -0.68300 "THR " " OG1" 8 0 FF2E2E  2 1 7 "%UT"  13 ""  <> 0 0 0 1 7.25 0 0 643 1 643 643 643 <> <>
  644 43 5.828573 -0.065038 -22.415592 43 T C 21 0.30000 0.30000 "THR " " H  " 1 0 FFFFFF  2 1 7 ""  1 ""  <> 0 0 0 1 <> 0 0 644 0 644 644 644 <> <>
  645 41 8.515515 -1.456754 -22.487743 43 T C 21 0.06000 0.06000 "THR " " HA " 1 0 FFFFFF  2 1 7 ""  1 ""  <> 0 0 0 1 <> 0 0 645 0 645 645 645 <> <>
  646 41 5.808891 -2.616130 -21.637403 43 T C 21 0.06000 0.06000 "THR " " HB " 1 0 FFFFFF  2 1 7 ""  1 ""  <> 0 0 0 1 <> 0 0 646 0 646 646 646 <> <>
  647 41 6.949802 -4.482769 -20.853428 43 T C 21 0.06000 0.06000 "THR " "HG21" 1 0 FFFFFF  2 1 7 ""  1 ""  <> 0 0 0 1 <> 0 0 647 0 647 647 647 <> <>
  648 41 7.143284 -4.372074 -22.638628 43 T C 21 0.06000 0.06000 "THR " "HG22" 1 0 FFFFFF  2 1 7 ""  1 ""  <> 0 0 0 1 <> 0 0 648 0 648 648 648 <> <>
  649 41 8.487076 -4.020054 -21.601762 43 T C 21 0.06000 0.06000 "THR " "HG23" 1 0 FFFFFF  2 1 7 ""  1 ""  <> 0 0 0 1 <> 0 0 649 0 649 649 649 <> <>
  650 42 6.501384 -1.446101 -19.973431 43 T C 21 0.41800 0.41800 "THR " " HG1" 1 0 FFFFFF  2 1 7 ""  1 ""  <> 0 0 0 1 <> 0 0 650 0 650 650 650 <> <>
  651 25 7.986584 -2.807946 -24.522240 44 C C 38 -0.50000 -0.50000 "CYS " " N  " 7 0 2E2EFF  2 1 7 ""  1 ""  <> 0 0 0 1 7.24 0 0 651 1 651 651 651 <> <>
  652 3 8.029364 -3.241615 -25.900357 44 C C 24 0.14000 0.14000 "CYS " " CA " 6 0 808080  2 1 -1107 ""  1 ""  FF5A00  0 0 0 1 7.24 0 0 652 1 652 652 652 <> <>
  653 2 8.546701 -4.667162 -25.921698 44 C C 24 0.50000 0.50000 "CYS " " C  " 6 0 808080  2 1 7 ""  1 ""  <> 0 0 0 1 7.24 0 0 653 0 653 653 653 <> <>
  654 15 9.443691 -4.959766 -25.105567 44 C C 70 -0.50000 -0.50000 "CYS " " O  " 8 0 FF2E2E  2 1 7 ""  1 ""  <> 0 0 0 1 7.24 0 0 654 0 654 654 654 <> <>
  655 3 8.819211 -2.201063 -26.739974 44 C C 24 0.06000 0.06000 "CYS " " CB " 6 0 808080  2 1 7 ""  1 ""  <> 0 0 0 1 7.24 0 0 655 2 655 655 655 <> <>
  656 49 8.457828 -2.080012 -28.546780 44 C C 143 -0.33500 -0.33500 "CYS " " SG " 16 0 FFFF6B  2 1 7 "%UT"  13 ""  <> 0 0 0 1 7.24 0 0 656 1 656 656 656 <> <>
  657 43 8.792188 -3.152711 -24.019261 44 C C 21 0.30000 0.30000 "CYS " " H  " 1 0 FFFFFF  2 1 7 ""  1 ""  <> 0 0 0 1 <> 0 0 657 0 657 657 657 <> <>
  658 41 6.956100 -3.245790 -26.092305 44 C C 21 0.06000 0.06000 "CYS " " HA " 1 0 FFFFFF  2 1 7 ""  1 ""  <> 0 0 0 1 <> 0 0 658 0 658 658 658 <> <>
  659 41 9.889245 -2.246580 -26.535577 44 C C 21 0.06000 0.06000 "CYS " " HB3" 1 0 FFFFFF  2 1 7 ""  1 ""  <> 0 0 0 1 <> 0 0 659 0 659 659 659 <> <>
  660 41 8.526683 -1.179879 -26.495707 44 C C 21 0.06000 0.06000 "CYS " " HB2" 1 0 FFFFFF  2 1 7 ""  1 ""  <> 0 0 0 1 <> 0 0 660 0 660 660 660 <> <>
  661 41 9.028578 -3.279887 -28.687858 44 C C 21 0.15500 0.15500 "CYS " " HG " 1 0 FFFFFF  2 1 7 ""  1 ""  <> 0 0 0 1 <> 0 0 661 0 661 661 661 <> <>
  662 25 8.102727 -5.522251 -26.811668 45 R C 38 -0.50000 -0.50000 "ARG " " N  " 7 0 2E2EFF  2 1 7 ""  1 ""  <> 0 0 0 1 7.26 0 0 662 1 662 662 662 <> <>
  663 3 8.304468 -6.988390 -26.931374 45 R C 24 0.14000 0.14000 "ARG " " CA " 6 0 808080  2 1 -1107 ""  1 ""  FF5A00  0 0 0 1 7.26 0 0 663 1 663 663 663 <> <>
  664 2 8.392693 -7.213209 -28.365444 45 R C 24 0.50000 0.50000 "ARG " " C  " 6 0 808080  2 1 7 ""  1 ""  <> 0 0 0 1 7.26 0 0 664 0 664 664 664 <> <>
  665 15 7.438702 -6.943025 -29.076850 45 R C 70 -0.50000 -0.50000 "ARG " " O  " 8 0 FF2E2E  2 1 7 ""  1 ""  <> 0 0 0 1 7.26 0 0 665 0 665 665 665 <> <>
  666 3 7.177175 -7.657111 -26.145421 45 R C 24 -0.12000 -0.12000 "ARG " " CB " 6 0 808080  2 1 7 ""  1 ""  <> 0 0 0 1 7.26 0 0 666 2 666 666 666 <> <>
  667 3 7.088161 -9.177189 -26.448372 45 R C 24 -0.05000 -0.05000 "ARG " " CG " 6 0 808080  2 1 7 ""  1 ""  <> 0 0 0 1 7.26 0 0 667 2 667 667 667 <> <>
  668 3 5.942253 -9.799473 -25.568546 45 R C 24 0.19000 0.19000 "ARG " " CD " 6 0 808080  2 1 7 ""  1 ""  <> 0 0 0 1 7.26 0 0 668 2 668 668 668 <> <>
  669 25 6.007225 -9.435219 -24.140893 45 R C 38 -0.69997 -0.69997 "ARG " " NE " 7 0 2E2EFF  2 1 7 ""  1 ""  <> 0 0 0 1 7.26 0 0 669 1 669 669 669 <> <>
  670 2 5.018837 -9.587827 -23.203160 45 R C 24 0.63990 0.63990 "ARG " " CZ " 6 0 808080  2 1 7 ""  1 ""  <> 0 0 0 1 7.26 0 0 670 0 670 670 670 <> <>
  671 25 3.787315 -10.134936 -23.500603 45 R C 38 -0.79997 -0.79997 "ARG " " NH1" 7 0 2E2EFF  2 1 7 ""  1 ""  <> 0 0 0 1 7.26 0 0 671 2 671 671 671 <> <>
  672 31 5.310513 -9.234843 -21.953567 45 R C 38 -0.79997 -0.79997 "ARG " " NH2" 7 1 2E2EFF  2 1 7 ""  1 ""  <> 0 0 0 1 7.26 0 0 672 2 672 672 672 <> <>
  673 43 7.508900 -5.135309 -27.531561 45 R C 21 0.30000 0.30000 "ARG " " H  " 1 0 FFFFFF  2 1 7 ""  1 ""  <> 0 0 0 1 <> 0 0 673 0 673 673 673 <> <>
  674 41 9.248383 -7.344630 -26.517641 45 R C 21 0.06000 0.06000 "ARG " " HA " 1 0 FFFFFF  2 1 7 ""  1 ""  <> 0 0 0 1 <> 0 0 674 0 674 674 674 <> <>
  675 41 6.206816 -7.242418 -26.420291 45 R C 21 0.06000 0.06000 "ARG " " HB3" 1 0 FFFFFF  2 1 7 ""  1 ""  <> 0 0 0 1 <> 0 0 675 0 675 675 675 <> <>
  676 41 7.335246 -7.323071 -25.120199 45 R C 21 0.06000 0.06000 "ARG " " HB2" 1 0 FFFFFF  2 1 7 ""  1 ""  <> 0 0 0 1 <> 0 0 676 0 676 676 676 <> <>
  677 41 7.996967 -9.709794 -26.166341 45 R C 21 0.06000 0.06000 "ARG " " HG3" 1 0 FFFFFF  2 1 7 ""  1 ""  <> 0 0 0 1 <> 0 0 677 0 677 677 677 <> <>
  678 41 6.947375 -9.401508 -27.505523 45 R C 21 0.06000 0.06000 "ARG " " HG2" 1 0 FFFFFF  2 1 7 ""  1 ""  <> 0 0 0 1 <> 0 0 678 0 678 678 678 <> <>
  679 41 6.083203 -10.871832 -25.702929 45 R C 21 0.06000 0.06000 "ARG " " HD3" 1 0 FFFFFF  2 1 7 ""  1 ""  <> 0 0 0 1 <> 0 0 679 0 679 679 679 <> <>
  680 41 4.956019 -9.518482 -25.939239 45 R C 21 0.06000 0.06000 "ARG " " HD2" 1 0 FFFFFF  2 1 7 ""  1 ""  <> 0 0 0 1 <> 0 0 680 0 680 680 680 <> <>
  681 43 6.854033 -8.935560 -23.910312 45 R C 21 0.44000 0.44000 "ARG " " HE " 1 0 FFFFFF  2 1 7 ""  1 ""  <> 0 0 0 1 <> 0 0 681 0 681 681 681 <> <>
  682 43 3.191370 -10.516047 -22.779880 45 R C 21 0.46000 0.46000 "ARG " "HH12" 1 0 FFFFFF  2 1 7 ""  1 ""  <> 0 0 0 1 <> 0 0 682 0 682 682 682 <> <>
  683 43 3.494295 -10.414836 -24.425572 45 R C 21 0.46000 0.46000 "ARG " "HH11" 1 0 FFFFFF  2 1 7 ""  1 ""  <> 0 0 0 1 <> 0 0 683 0 683 683 683 <> <>
  684 44 4.687789 -9.313327 -21.162341 45 R C 21 0.46000 0.46000 "ARG " "HH22" 1 0 FFFFFF  2 1 7 ""  1 ""  <> 0 0 0 1 <> 0 0 684 0 684 684 684 <> <>
  685 44 6.254421 -8.958087 -21.723981 45 R C 21 0.46000 0.46000 "ARG " "HH21" 1 0 FFFFFF  2 1 7 ""  1 ""  <> 0 0 0 1 <> 0 0 685 0 685 685 685 <> <>
  686 25 9.582525 -7.781706 -28.835249 46 A C 38 -0.50000 -0.50000 "ALA " " N  " 7 0 2E2EFF  2 1 7 ""  1 ""  <> 0 0 0 1 7.42 0 0 686 1 686 686 686 <> <>
  687 3 9.819569 -8.119310 -30.159981 46 A C 24 0.14000 0.14000 "ALA " " CA " 6 0 808080  2 1 -1107 ""  1 ""  FF5A00  0 0 0 1 7.42 0 0 687 1 687 687 687 <> <>
  688 2 9.872147 -9.649067 -30.361513 46 A C 24 0.50000 0.50000 "ALA " " C  " 6 0 808080  2 1 7 ""  1 ""  <> 0 0 0 1 7.42 0 0 688 0 688 688 688 <> <>
  689 15 10.057101 -10.422040 -29.414703 46 A C 70 -0.50000 -0.50000 "ALA " " O  " 8 0 FF2E2E  2 1 7 ""  1 ""  <> 0 0 0 1 7.42 0 0 689 0 689 689 689 <> <>
  690 3 11.159639 -7.576469 -30.461249 46 A C 24 -0.18000 -0.18000 "ALA " " CB " 6 0 808080  2 1 7 ""  1 ""  <> 0 0 0 1 7.42 0 0 690 3 690 690 690 <> <>
  691 43 10.236115 -8.167448 -28.168391 46 A C 21 0.30000 0.30000 "ALA " " H  " 1 0 FFFFFF  2 1 7 ""  1 ""  <> 0 0 0 1 <> 0 0 691 0 691 691 691 <> <>
  692 41 9.122042 -7.772783 -30.922916 46 A C 21 0.06000 0.06000 "ALA " " HA " 1 0 FFFFFF  2 1 7 ""  1 ""  <> 0 0 0 1 <> 0 0 692 0 692 692 692 <> <>
  693 41 11.503457 -8.047012 -31.382222 46 A C 21 0.06000 0.06000 "ALA " " HB1" 1 0 FFFFFF  2 1 7 ""  1 ""  <> 0 0 0 1 <> 0 0 693 0 693 693 693 <> <>
  694 41 11.107675 -6.488524 -30.500033 46 A C 21 0.06000 0.06000 "ALA " " HB2" 1 0 FFFFFF  2 1 7 ""  1 ""  <> 0 0 0 1 <> 0 0 694 0 694 694 694 <> <>
  695 41 11.936810 -7.863278 -29.752379 46 A C 21 0.06000 0.06000 "ALA " " HB3" 1 0 FFFFFF  2 1 7 ""  1 ""  <> 0 0 0 1 <> 0 0 695 0 695 695 695 <> <>
  696 25 9.630148 -10.054344 -31.595575 47 S C 38 -0.50000 -0.50000 "SER " " N  " 7 0 2E2EFF  0 1 7 ""  1 ""  <> 0 0 0 1 7.67 0 0 696 1 696 696 696 <> <>
  697 3 9.551685 -11.380526 -32.029601 47 S C 24 0.14000 0.14000 "SER " " CA " 6 0 808080  0 1 -1107 ""  1 ""  FF5A00  0 0 0 1 7.67 0 0 697 1 697 697 697 <> <>
  698 2 10.966626 -11.959022 -32.271271 47 S C 24 0.50000 0.50000 "SER " " C  " 6 0 808080  0 1 7 ""  1 ""  <> 0 0 0 1 7.67 0 0 698 0 698 698 698 <> <>
  699 15 11.181513 -13.137758 -32.362157 47 S C 70 -0.50000 -0.50000 "SER " " O  " 8 0 FF2E2E  0 1 7 ""  1 ""  <> 0 0 0 1 7.67 0 0 699 0 699 699 699 <> <>
  700 3 8.693981 -11.459755 -33.281359 47 S C 24 0.14500 0.14500 "SER " " CB " 6 0 808080  0 1 7 ""  1 ""  <> 0 0 0 1 7.67 0 0 700 2 700 700 700 <> <>
  701 16 8.920074 -10.700931 -34.434327 47 S C 70 -0.68300 -0.68300 "SER " " OG " 8 0 FF2E2E  0 1 7 "%UT"  13 ""  <> 0 0 0 1 7.67 0 0 701 1 701 701 701 <> <>
  702 43 9.481958 -9.400169 -32.350728 47 S C 21 0.30000 0.30000 "SER " " H  " 1 0 FFFFFF  0 1 7 ""  1 ""  <> 0 0 0 1 <> 0 0 702 0 702 702 702 <> <>
  703 41 9.001103 -11.939203 -31.272998 47 S C 21 0.06000 0.06000 "SER " " HA " 1 0 FFFFFF  0 1 7 ""  1 ""  <> 0 0 0 1 <> 0 0 703 0 703 703 703 <> <>
  704 41 7.672096 -11.220131 -32.986171 47 S C 21 0.06000 0.06000 "SER " " HB3" 1 0 FFFFFF  0 1 7 ""  1 ""  <> 0 0 0 1 <> 0 0 704 0 704 704 704 <> <>
  705 41 8.544416 -12.479042 -33.636532 47 S C 21 0.06000 0.06000 "SER " " HB2" 1 0 FFFFFF  0 1 7 ""  1 ""  <> 0 0 0 1 <> 0 0 705 0 705 705 705 <> <>
  706 42 9.679393 -11.026608 -34.893412 47 S C 21 0.41800 0.41800 "SER " " HG " 1 0 FFFFFF  0 1 7 ""  1 ""  <> 0 0 0 1 <> 0 0 706 0 706 706 706 <> <>
  707 25 12.004398 -11.142269 -32.281226 48 Q C 38 -0.50000 -0.50000 "GLN " " N  " 7 0 2E2EFF  0 1 7 ""  1 ""  <> 0 0 0 1 7.71 0 0 707 1 707 707 707 <> <>
  708 3 13.362101 -11.609763 -31.844470 48 Q C 24 0.14000 0.14000 "GLN " " CA " 6 0 808080  0 1 -1107 ""  1 ""  FF5A00  0 0 0 1 7.71 0 0 708 1 708 708 708 <> <>
  709 2 13.988894 -10.643366 -30.823711 48 Q C 24 0.50000 0.50000 "GLN " " C  " 6 0 808080  0 1 7 ""  1 ""  <> 0 0 0 1 7.71 0 0 709 0 709 709 709 <> <>
  710 15 13.986479 -9.422267 -31.162107 48 Q C 70 -0.50000 -0.50000 "GLN " " O  " 8 0 FF2E2E  0 1 7 ""  1 ""  <> 0 0 0 1 7.71 0 0 710 0 710 710 710 <> <>
  711 3 14.346462 -11.925802 -32.992575 48 Q C 24 -0.12000 -0.12000 "GLN " " CB " 6 0 808080  0 1 7 ""  1 ""  <> 0 0 0 1 7.71 0 0 711 2 711 711 711 <> <>
  712 3 13.812832 -12.955535 -34.006513 48 Q C 24 -0.12000 -0.12000 "GLN " " CG " 6 0 808080  0 1 7 ""  1 ""  <> 0 0 0 1 7.71 0 0 712 2 712 712 712 <> <>
  713 2 13.582943 -14.390502 -33.496139 48 Q C 24 0.50000 0.50000 "GLN " " CD " 6 0 808080  0 1 7 "%UT"  13 ""  <> 0 0 0 1 7.71 0 0 713 0 713 713 713 <> "No Flip" 
  714 15 13.028300 -15.267925 -34.201543 48 Q C 70 -0.50000 -0.50000 "GLN " " OE1" 8 0 FF2E2E  0 1 7 ""  1 ""  <> 0 0 0 1 7.71 0 0 714 0 714 714 714 <> <>
  715 25 14.198203 -14.745149 -32.367120 48 Q C 38 -0.76000 -0.76000 "GLN " " NE2" 7 0 2E2EFF  0 1 7 ""  1 ""  <> 0 0 0 1 7.71 0 0 715 2 715 715 715 <> <>
  716 43 11.806826 -10.152365 -32.314793 48 Q C 21 0.30000 0.30000 "GLN " " H  " 1 0 FFFFFF  0 1 7 ""  1 ""  <> 0 0 0 1 <> 0 0 716 0 716 716 716 <> <>
  717 41 13.200439 -12.493880 -31.228031 48 Q C 21 0.06000 0.06000 "GLN " " HA " 1 0 FFFFFF  0 1 7 ""  1 ""  <> 0 0 0 1 <> 0 0 717 0 717 717 717 <> <>
  718 41 15.344318 -12.219694 -32.665524 48 Q C 21 0.06000 0.06000 "GLN " " HB3" 1 0 FFFFFF  0 1 7 ""  1 ""  <> 0 0 0 1 <> 0 0 718 0 718 718 718 <> <>
  719 41 14.533549 -10.943117 -33.425058 48 Q C 21 0.06000 0.06000 "GLN " " HB2" 1 0 FFFFFF  0 1 7 ""  1 ""  <> 0 0 0 1 <> 0 0 719 0 719 719 719 <> <>
  720 41 14.464566 -13.045405 -34.875527 48 Q C 21 0.06000 0.06000 "GLN " " HG3" 1 0 FFFFFF  0 1 7 ""  1 ""  <> 0 0 0 1 <> 0 0 720 0 720 720 720 <> <>
  721 41 12.862594 -12.578793 -34.386242 48 Q C 21 0.06000 0.06000 "GLN " " HG2" 1 0 FFFFFF  0 1 7 ""  1 ""  <> 0 0 0 1 <> 0 0 721 0 721 721 721 <> <>
  722 43 14.102026 -15.711939 -32.091695 48 Q C 21 0.38000 0.38000 "GLN " "HE22" 1 0 FFFFFF  0 1 7 ""  1 ""  <> 0 0 0 1 <> 0 0 722 0 722 722 722 <> <>
  723 43 14.664959 -14.039010 -31.816641 48 Q C 21 0.38000 0.38000 "GLN " "HE21" 1 0 FFFFFF  0 1 7 ""  1 ""  <> 0 0 0 1 <> 0 0 723 0 723 723 723 <> <>
  724 25 14.384989 -11.106934 -29.641927 49 D C 38 -0.50000 -0.50000 "ASP " " N  " 7 0 2E2EFF  0 1 7 ""  1 ""  <> 0 0 0 1 7.71 0 0 724 1 724 724 724 <> <>
  725 3 14.595819 -10.252188 -28.455228 49 D C 24 0.14000 0.14000 "ASP " " CA " 6 0 808080  0 1 -1107 ""  1 ""  FF5A00  0 0 0 1 7.71 0 0 725 1 725 725 725 <> <>
  726 2 16.019441 -9.634676 -28.539993 49 D C 24 0.50000 0.50000 "ASP " " C  " 6 0 808080  0 1 7 ""  1 ""  <> 0 0 0 1 7.71 0 0 726 0 726 726 726 <> <>
  727 15 16.358325 -8.950428 -27.585525 49 D C 70 -0.50000 -0.50000 "ASP " " O  " 8 0 FF2E2E  0 1 7 ""  1 ""  <> 0 0 0 1 7.71 0 0 727 0 727 727 727 <> <>
  728 3 14.361109 -11.080283 -27.161380 49 D C 24 -0.22000 -0.22000 "ASP " " CB " 6 0 808080  0 1 7 ""  1 ""  <> 0 0 0 1 7.71 0 0 728 2 728 728 728 <> <>
  729 2 15.476253 -12.089655 -26.808964 49 D C 24 0.70000 0.70000 "ASP " " CG " 6 0 808080  0 1 7 "%UT"  13 ""  <> 0 0 0 1 7.71 0 0 729 0 729 729 729 3.96991330368653 <>
  730 15 15.778405 -12.918039 -27.694857 49 D C 70 -0.80000 -0.80000 "ASP " " OD1" 8 0 FF2E2E  0 1 7 ""  1 ""  <> 0 0 0 1 7.71 0 0 730 0 730 730 730 <> <>
  731 18 16.132187 -12.036350 -25.786206 49 D C 70 -0.80000 -0.80000 "ASP " " OD2" 8 -1 FF2E2E  0 1 7 ""  1 ""  <> 0 0 0 1 7.71 0 0 731 0 731 731 731 <> <>
  732 43 14.301813 -12.086566 -29.411295 49 D C 21 0.30000 0.30000 "ASP " " H  " 1 0 FFFFFF  0 1 7 ""  1 ""  <> 0 0 0 1 <> 0 0 732 0 732 732 732 <> <>
  733 41 13.857159 -9.450211 -28.444784 49 D C 21 0.06000 0.06000 "ASP " " HA " 1 0 FFFFFF  0 1 7 ""  1 ""  <> 0 0 0 1 <> 0 0 733 0 733 733 733 <> <>
  734 41 13.392361 -11.575741 -27.224768 49 D C 21 0.06000 0.06000 "ASP " " HB3" 1 0 FFFFFF  0 1 7 ""  1 ""  <> 0 0 0 1 <> 0 0 734 0 734 734 734 <> <>
  735 41 14.241363 -10.363451 -26.349321 49 D C 21 0.06000 0.06000 "ASP " " HB2" 1 0 FFFFFF  0 1 7 ""  1 ""  <> 0 0 0 1 <> 0 0 735 0 735 735 735 <> <>
  736 25 16.774264 -9.752120 -29.668583 50 V C 38 -0.50000 -0.50000 "VAL " " N  " 7 0 2E2EFF  0 1 7 ""  1 ""  <> 0 0 0 1 7.71 0 0 736 1 736 736 736 <> <>
  737 3 18.050755 -9.239965 -29.873668 50 V C 24 0.14000 0.14000 "VAL " " CA " 6 0 808080  0 1 -1107 ""  1 ""  FF5A00  0 0 0 1 7.71 0 0 737 1 737 737 737 <> <>
  738 2 18.086326 -7.736266 -29.842231 50 V C 24 0.50000 0.50000 "VAL " " C  " 6 0 808080  0 1 7 ""  1 ""  <> 0 0 0 1 7.71 0 0 738 0 738 738 738 <> <>
  739 15 17.335640 -7.084797 -30.510985 50 V C 70 -0.50000 -0.50000 "VAL " " O  " 8 0 FF2E2E  0 1 7 ""  1 ""  <> 0 0 0 1 7.71 0 0 739 0 739 739 739 <> <>
  740 3 18.627495 -9.718570 -31.251175 50 V C 24 -0.06000 -0.06000 "VAL " " CB " 6 0 808080  0 1 7 ""  1 ""  <> 0 0 0 1 7.71 0 0 740 1 740 740 740 <> <>
  741 3 19.371785 -11.052785 -30.941143 50 V C 24 -0.18000 -0.18000 "VAL " " CG1" 6 0 808080  0 1 7 ""  1 ""  <> 0 0 0 1 7.71 0 0 741 3 741 741 741 <> <>
  742 3 17.661594 -9.816163 -32.382193 50 V C 24 -0.18000 -0.18000 "VAL " " CG2" 6 0 808080  0 1 7 ""  1 ""  <> 0 0 0 1 7.71 0 0 742 3 742 742 742 <> <>
  743 43 16.277987 -10.298934 -30.357309 50 V C 21 0.30000 0.30000 "VAL " " H  " 1 0 FFFFFF  0 1 7 ""  1 ""  <> 0 0 0 1 <> 0 0 743 0 743 743 743 <> <>
  744 41 18.780477 -9.666621 -29.184980 50 V C 21 0.06000 0.06000 "VAL " " HA " 1 0 FFFFFF  0 1 7 ""  1 ""  <> 0 0 0 1 <> 0 0 744 0 744 744 744 <> <>
  745 41 19.462058 -9.096907 -31.574850 50 V C 21 0.06000 0.06000 "VAL " " HB " 1 0 FFFFFF  0 1 7 ""  1 ""  <> 0 0 0 1 <> 0 0 745 0 745 745 745 <> <>
  746 41 20.083842 -11.277345 -31.735315 50 V C 21 0.06000 0.06000 "VAL " "HG11" 1 0 FFFFFF  0 1 7 ""  1 ""  <> 0 0 0 1 <> 0 0 746 0 746 746 746 <> <>
  747 41 19.899882 -11.186606 -29.996960 50 V C 21 0.06000 0.06000 "VAL " "HG12" 1 0 FFFFFF  0 1 7 ""  1 ""  <> 0 0 0 1 <> 0 0 747 0 747 747 747 <> <>
  748 41 18.636661 -11.857201 -30.937935 50 V C 21 0.06000 0.06000 "VAL " "HG13" 1 0 FFFFFF  0 1 7 ""  1 ""  <> 0 0 0 1 <> 0 0 748 0 748 748 748 <> <>
  749 41 18.248866 -9.961938 -33.288742 50 V C 21 0.06000 0.06000 "VAL " "HG21" 1 0 FFFFFF  0 1 7 ""  1 ""  <> 0 0 0 1 <> 0 0 749 0 749 749 749 <> <>
  750 41 17.048778 -10.689325 -32.159664 50 V C 21 0.06000 0.06000 "VAL " "HG22" 1 0 FFFFFF  0 1 7 ""  1 ""  <> 0 0 0 1 <> 0 0 750 0 750 750 750 <> <>
  751 41 16.939763 -8.999039 -32.394329 50 V C 21 0.06000 0.06000 "VAL " "HG23" 1 0 FFFFFF  0 1 7 ""  1 ""  <> 0 0 0 1 <> 0 0 751 0 751 751 751 <> <>
  752 25 18.968678 -7.215745 -28.950912 51 N C 38 -0.50000 -0.50000 "ASN " " N  " 7 0 2E2EFF  0 1 7 ""  1 ""  <> 0 0 0 1 7.79 0 0 752 1 752 752 752 <> <>
  753 3 19.020715 -5.823603 -28.589856 51 N C 24 0.14000 0.14000 "ASN " " CA " 6 0 808080  0 1 -1107 ""  1 ""  FF5A00  0 0 0 1 7.79 0 0 753 1 753 753 753 <> <>
  754 2 19.895989 -4.958402 -29.491821 51 N C 24 0.50000 0.50000 "ASN " " C  " 6 0 808080  0 1 7 ""  1 ""  <> 0 0 0 1 7.79 0 0 754 0 754 754 754 <> <>
  755 15 19.978188 -3.737252 -29.179211 51 N C 70 -0.50000 -0.50000 "ASN " " O  " 8 0 FF2E2E  0 1 7 ""  1 ""  <> 0 0 0 1 7.79 0 0 755 0 755 755 755 <> <>
  756 3 19.590865 -5.794168 -27.105103 51 N C 24 -0.12000 -0.12000 "ASN " " CB " 6 0 808080  0 1 7 ""  1 ""  <> 0 0 0 1 7.79 0 0 756 2 756 756 756 <> <>
  757 2 20.976607 -6.378163 -26.928858 51 N C 24 0.50000 0.50000 "ASN " " CG " 6 0 808080  0 1 7 "%UT"  13 "Flip"  <> 0 0 0 1 7.79 0 0 757 0 757 757 757 0.256354889131492 "Flip" 
  758 15 21.919115 -5.808133 -27.425372 51 N C 70 -0.50000 -0.50000 "ASN " " OD1" 8 0 FF2E2E  0 1 7 ""  1 ""  <> 0 0 0 1 7.79 0 0 758 0 758 758 758 <> <>
  759 25 21.086311 -7.600225 -26.398916 51 N C 38 -0.76000 -0.76000 "ASN " " ND2" 7 0 2E2EFF  0 1 7 ""  1 ""  <> 0 0 0 1 7.79 0 0 759 2 759 759 759 <> <>
  760 43 19.553331 -7.846011 -28.420169 51 N C 21 0.30000 0.30000 "ASN " " H  " 1 0 FFFFFF  0 1 7 ""  1 ""  <> 0 0 0 1 <> 0 0 760 0 760 760 760 <> <>
  761 41 18.033482 -5.374355 -28.477667 51 N C 21 0.06000 0.06000 "ASN " " HA " 1 0 FFFFFF  0 1 7 ""  1 ""  <> 0 0 0 1 <> 0 0 761 0 761 761 761 <> <>
  762 41 18.951600 -6.325987 -26.400657 51 N C 21 0.06000 0.06000 "ASN " " HB3" 1 0 FFFFFF  0 1 7 ""  1 ""  <> 0 0 0 1 <> 0 0 762 0 762 762 762 <> <>
  763 41 19.724879 -4.730711 -26.908595 51 N C 21 0.06000 0.06000 "ASN " " HB2" 1 0 FFFFFF  0 1 7 ""  1 ""  <> 0 0 0 1 <> 0 0 763 0 763 763 763 <> <>
  764 43 22.045779 -7.909130 -26.328632 51 N C 21 0.38000 0.38000 "ASN " "HD22" 1 0 FFFFFF  0 1 7 ""  1 ""  <> 0 0 0 1 <> 0 0 764 0 764 764 764 <> <>
  765 43 20.284866 -8.142479 -26.110004 51 N C 21 0.38000 0.38000 "ASN " "HD21" 1 0 FFFFFF  0 1 7 ""  1 ""  <> 0 0 0 1 <> 0 0 765 0 765 765 765 <> <>
  766 25 20.544659 -5.444233 -30.582700 52 T C 38 -0.50000 -0.50000 "THR " " N  " 7 0 2E2EFF  0 1 7 ""  1 ""  <> 0 0 0 1 7.7 0 0 766 1 766 766 766 <> <>
  767 3 21.555290 -4.801736 -31.397881 52 T C 24 0.14000 0.14000 "THR " " CA " 6 0 808080  0 1 -1107 ""  1 ""  FF5A00  0 0 0 1 7.7 0 0 767 1 767 767 767 <> <>
  768 2 21.102615 -3.758638 -32.432069 52 T C 24 0.50000 0.50000 "THR " " C  " 6 0 808080  0 1 7 ""  1 ""  <> 0 0 0 1 7.7 0 0 768 0 768 768 768 <> <>
  769 15 21.813384 -2.878086 -32.954718 52 T C 70 -0.50000 -0.50000 "THR " " O  " 8 0 FF2E2E  0 1 7 ""  1 ""  <> 0 0 0 1 7.7 0 0 769 0 769 769 769 <> <>
  770 3 22.261286 -5.983386 -32.031515 52 T C 24 0.20500 0.20500 "THR " " CB " 6 0 808080  0 1 7 ""  1 ""  <> 0 0 0 1 7.7 0 0 770 1 770 770 770 <> <>
  771 3 23.393616 -6.538430 -31.159718 52 T C 24 -0.18000 -0.18000 "THR " " CG2" 6 0 808080  0 1 7 ""  1 ""  <> 0 0 0 1 7.7 0 0 771 3 771 771 771 <> <>
  772 16 21.329886 -7.042269 -32.279345 52 T C 70 -0.68300 -0.68300 "THR " " OG1" 8 0 FF2E2E  0 1 7 "%UT"  13 ""  <> 0 0 0 1 7.7 0 0 772 1 772 772 772 <> <>
  773 43 20.404276 -6.413925 -30.826767 52 T C 21 0.30000 0.30000 "THR " " H  " 1 0 FFFFFF  0 1 7 ""  1 ""  <> 0 0 0 1 <> 0 0 773 0 773 773 773 <> <>
  774 41 22.164490 -4.234054 -30.694864 52 T C 21 0.06000 0.06000 "THR " " HA " 1 0 FFFFFF  0 1 7 ""  1 ""  <> 0 0 0 1 <> 0 0 774 0 774 774 774 <> <>
  775 41 22.705240 -5.626471 -32.960649 52 T C 21 0.06000 0.06000 "THR " " HB " 1 0 FFFFFF  0 1 7 ""  1 ""  <> 0 0 0 1 <> 0 0 775 0 775 775 775 <> <>
  776 41 23.086775 -6.840934 -30.158655 52 T C 21 0.06000 0.06000 "THR " "HG21" 1 0 FFFFFF  0 1 7 ""  1 ""  <> 0 0 0 1 <> 0 0 776 0 776 776 776 <> <>
  777 41 23.821771 -7.285165 -31.828369 52 T C 21 0.06000 0.06000 "THR " "HG22" 1 0 FFFFFF  0 1 7 ""  1 ""  <> 0 0 0 1 <> 0 0 777 0 777 777 777 <> <>
  778 41 24.117483 -5.757718 -30.927325 52 T C 21 0.06000 0.06000 "THR " "HG23" 1 0 FFFFFF  0 1 7 ""  1 ""  <> 0 0 0 1 <> 0 0 778 0 778 778 778 <> <>
  779 42 21.270001 -7.217891 -33.205789 52 T C 21 0.41800 0.41800 "THR " " HG1" 1 0 FFFFFF  0 1 7 ""  1 ""  <> 0 0 0 1 <> 0 0 779 0 779 779 779 <> <>
  780 25 19.903985 -4.015240 -32.949971 53 A C 38 -0.50000 -0.50000 "ALA " " N  " 7 0 2E2EFF  0 1 7 ""  1 ""  <> 0 0 0 1 7.69 0 0 780 1 780 780 780 <> <>
  781 3 19.264312 -3.242159 -34.045466 53 A C 24 0.14000 0.14000 "ALA " " CA " 6 0 808080  0 1 -1107 ""  1 ""  FF5A00  0 0 0 1 7.69 0 0 781 1 781 781 781 <> <>
  782 2 17.954800 -2.524067 -33.525323 53 A C 24 0.50000 0.50000 "ALA " " C  " 6 0 808080  0 1 7 ""  1 ""  <> 0 0 0 1 7.69 0 0 782 0 782 782 782 <> <>
  783 15 17.218131 -2.058148 -34.385026 53 A C 70 -0.50000 -0.50000 "ALA " " O  " 8 0 FF2E2E  0 1 7 ""  1 ""  <> 0 0 0 1 7.69 0 0 783 0 783 783 783 <> <>
  784 3 18.839902 -4.151688 -35.262620 53 A C 24 -0.18000 -0.18000 "ALA " " CB " 6 0 808080  0 1 7 ""  1 ""  <> 0 0 0 1 7.69 0 0 784 3 784 784 784 <> <>
  785 43 19.498319 -4.922113 -32.769514 53 A C 21 0.30000 0.30000 "ALA " " H  " 1 0 FFFFFF  0 1 7 ""  1 ""  <> 0 0 0 1 <> 0 0 785 0 785 785 785 <> <>
  786 41 19.844559 -2.435026 -34.492014 53 A C 21 0.06000 0.06000 "ALA " " HA " 1 0 FFFFFF  0 1 7 ""  1 ""  <> 0 0 0 1 <> 0 0 786 0 786 786 786 <> <>
  787 41 17.878719 -4.617401 -35.045328 53 A C 21 0.06000 0.06000 "ALA " " HB1" 1 0 FFFFFF  0 1 7 ""  1 ""  <> 0 0 0 1 <> 0 0 787 0 787 787 787 <> <>
  788 41 18.572532 -3.443514 -36.047047 53 A C 21 0.06000 0.06000 "ALA " " HB2" 1 0 FFFFFF  0 1 7 ""  1 ""  <> 0 0 0 1 <> 0 0 788 0 788 788 788 <> <>
  789 41 19.666562 -4.780685 -35.593939 53 A C 21 0.06000 0.06000 "ALA " " HB3" 1 0 FFFFFF  0 1 7 ""  1 ""  <> 0 0 0 1 <> 0 0 789 0 789 789 789 <> <>
  790 25 17.763373 -2.472228 -32.226620 54 V C 38 -0.50000 -0.50000 "VAL " " N  " 7 0 2E2EFF  2 1 7 ""  1 ""  <> 0 0 0 1 7.28 0 0 790 1 790 790 790 <> <>
  791 3 16.569706 -1.942894 -31.581348 54 V C 24 0.14000 0.14000 "VAL " " CA " 6 0 808080  2 1 -1107 ""  1 ""  FF5A00  0 0 0 1 7.28 0 0 791 1 791 791 791 <> <>
  792 2 16.881869 -0.460694 -31.025497 54 V C 24 0.50000 0.50000 "VAL " " C  " 6 0 808080  2 1 7 ""  1 ""  <> 0 0 0 1 7.28 0 0 792 0 792 792 792 <> <>
  793 15 17.916816 -0.107392 -30.552379 54 V C 70 -0.50000 -0.50000 "VAL " " O  " 8 0 FF2E2E  2 1 7 ""  1 ""  <> 0 0 0 1 7.28 0 0 793 0 793 793 793 <> <>
  794 3 16.218248 -2.879068 -30.486465 54 V C 24 -0.06000 -0.06000 "VAL " " CB " 6 0 808080  2 1 7 ""  1 ""  <> 0 0 0 1 7.28 0 0 794 1 794 794 794 <> <>
  795 3 14.918941 -2.484472 -29.801229 54 V C 24 -0.18000 -0.18000 "VAL " " CG1" 6 0 808080  2 1 7 ""  1 ""  <> 0 0 0 1 7.28 0 0 795 3 795 795 795 <> <>
  796 3 16.249553 -4.349371 -30.899966 54 V C 24 -0.18000 -0.18000 "VAL " " CG2" 6 0 808080  2 1 7 ""  1 ""  <> 0 0 0 1 7.28 0 0 796 3 796 796 796 <> <>
  797 43 18.505543 -2.856903 -31.659167 54 V C 21 0.30000 0.30000 "VAL " " H  " 1 0 FFFFFF  2 1 7 ""  1 ""  <> 0 0 0 1 <> 0 0 797 0 797 797 797 <> <>
  798 41 15.701178 -2.024582 -32.235126 54 V C 21 0.06000 0.06000 "VAL " " HA " 1 0 FFFFFF  2 1 7 ""  1 ""  <> 0 0 0 1 <> 0 0 798 0 798 798 798 <> <>
  799 41 16.963802 -2.836110 -29.692335 54 V C 21 0.06000 0.06000 "VAL " " HB " 1 0 FFFFFF  2 1 7 ""  1 ""  <> 0 0 0 1 <> 0 0 799 0 799 799 799 <> <>
  800 41 14.083286 -2.133653 -30.407454 54 V C 21 0.06000 0.06000 "VAL " "HG11" 1 0 FFFFFF  2 1 7 ""  1 ""  <> 0 0 0 1 <> 0 0 800 0 800 800 800 <> <>
  801 41 14.492980 -3.284976 -29.196765 54 V C 21 0.06000 0.06000 "VAL " "HG12" 1 0 FFFFFF  2 1 7 ""  1 ""  <> 0 0 0 1 <> 0 0 801 0 801 801 801 <> <>
  802 41 15.055020 -1.691896 -29.065868 54 V C 21 0.06000 0.06000 "VAL " "HG13" 1 0 FFFFFF  2 1 7 ""  1 ""  <> 0 0 0 1 <> 0 0 802 0 802 802 802 <> <>
  803 41 16.006738 -4.964069 -30.033376 54 V C 21 0.06000 0.06000 "VAL " "HG21" 1 0 FFFFFF  2 1 7 ""  1 ""  <> 0 0 0 1 <> 0 0 803 0 803 803 803 <> <>
  804 41 15.537203 -4.596888 -31.686952 54 V C 21 0.06000 0.06000 "VAL " "HG22" 1 0 FFFFFF  2 1 7 ""  1 ""  <> 0 0 0 1 <> 0 0 804 0 804 804 804 <> <>
  805 41 17.204632 -4.610317 -31.356454 54 V C 21 0.06000 0.06000 "VAL " "HG23" 1 0 FFFFFF  2 1 7 ""  1 ""  <> 0 0 0 1 <> 0 0 805 0 805 805 805 <> <>
  806 25 15.878933 0.427801 -31.169997 55 A C 38 -0.50000 -0.50000 "ALA " " N  " 7 0 2E2EFF  2 1 7 ""  1 ""  <> 0 0 0 1 7.25 0 0 806 1 806 806 806 <> <>
  807 3 15.994555 1.840695 -30.780092 55 A C 24 0.14000 0.14000 "ALA " " CA " 6 0 808080  2 1 -1107 ""  1 ""  FF5A00  0 0 0 1 7.25 0 0 807 1 807 807 807 <> <>
  808 2 14.725614 2.416729 -30.180385 55 A C 24 0.50000 0.50000 "ALA " " C  " 6 0 808080  2 1 7 ""  1 ""  <> 0 0 0 1 7.25 0 0 808 0 808 808 808 <> <>
  809 15 13.725577 1.726852 -30.188790 55 A C 70 -0.50000 -0.50000 "ALA " " O  " 8 0 FF2E2E  2 1 7 ""  1 ""  <> 0 0 0 1 7.25 0 0 809 0 809 809 809 <> <>
  810 3 16.319510 2.598004 -32.087555 55 A C 24 -0.18000 -0.18000 "ALA " " CB " 6 0 808080  2 1 7 ""  1 ""  <> 0 0 0 1 7.25 0 0 810 3 810 810 810 <> <>
  811 43 15.003802 0.079659 -31.534773 55 A C 21 0.30000 0.30000 "ALA " " H  " 1 0 FFFFFF  2 1 7 ""  1 ""  <> 0 0 0 1 <> 0 0 811 0 811 811 811 <> <>
  812 41 16.869389 1.984016 -30.145671 55 A C 21 0.06000 0.06000 "ALA " " HA " 1 0 FFFFFF  2 1 7 ""  1 ""  <> 0 0 0 1 <> 0 0 812 0 812 812 812 <> <>
  813 41 15.969126 2.061138 -32.968782 55 A C 21 0.06000 0.06000 "ALA " " HB1" 1 0 FFFFFF  2 1 7 ""  1 ""  <> 0 0 0 1 <> 0 0 813 0 813 813 813 <> <>
  814 41 15.978474 3.631981 -32.141083 55 A C 21 0.06000 0.06000 "ALA " " HB2" 1 0 FFFFFF  2 1 7 ""  1 ""  <> 0 0 0 1 <> 0 0 814 0 814 814 814 <> <>
  815 41 17.405607 2.642998 -32.171335 55 A C 21 0.06000 0.06000 "ALA " " HB3" 1 0 FFFFFF  2 1 7 ""  1 ""  <> 0 0 0 1 <> 0 0 815 0 815 815 815 <> <>
  816 25 14.709953 3.637652 -29.659240 56 W C 38 -0.50000 -0.50000 "TRP " " N  " 7 0 2E2EFF  2 1 7 ""  1 ""  <> 0 0 0 1 7.25 0 0 816 1 816 816 816 <> <>
  817 3 13.532834 4.336290 -29.092505 56 W C 24 0.14000 0.14000 "TRP " " CA " 6 0 808080  2 1 -1107 ""  1 ""  FF5A00  0 0 0 1 7.25 0 0 817 1 817 817 817 <> <>
  818 2 13.580383 5.719928 -29.677364 56 W C 24 0.50000 0.50000 "TRP " " C  " 6 0 808080  2 1 7 ""  1 ""  <> 0 0 0 1 7.25 0 0 818 0 818 818 818 <> <>
  819 15 14.655462 6.339854 -29.710977 56 W C 70 -0.50000 -0.50000 "TRP " " O  " 8 0 FF2E2E  2 1 7 ""  1 ""  <> 0 0 0 1 7.25 0 0 819 0 819 819 819 <> <>
  820 3 13.701276 4.408495 -27.491602 56 W C 24 -0.12000 -0.12000 "TRP " " CB " 6 0 808080  2 1 7 ""  1 ""  <> 0 0 0 1 7.25 0 0 820 2 820 820 820 <> <>
  821 2 13.433752 3.106730 -26.782425 56 W C 24 0.07500 0.07500 "TRP " " CG " 6 0 808080  2 1 7 ""  1 ""  <> 0 0 0 1 7.25 0 0 821 0 821 821 821 <> <>
  822 2 14.236540 2.175675 -26.213271 56 W C 24 -0.11500 -0.11500 "TRP " " CD1" 6 0 808080  2 1 7 ""  1 ""  <> 0 0 0 1 7.25 0 0 822 1 822 822 822 <> <>
  823 25 13.429049 1.172111 -25.622071 56 W C 38 -0.57000 -0.57000 "TRP " " NE1" 7 0 2E2EFF  2 1 7 ""  1 ""  <> 0 0 0 1 7.25 0 0 823 1 823 823 823 <> <>
  824 2 12.101665 1.507268 -25.692846 56 W C 24 0.13000 0.13000 "TRP " " CE2" 6 0 808080  2 1 7 ""  1 ""  <> 0 0 0 1 7.25 0 0 824 0 824 824 824 <> <>
  825 2 10.907876 0.899336 -25.195650 56 W C 24 -0.11500 -0.11500 "TRP " " CZ2" 6 0 808080  2 1 7 ""  1 ""  <> 0 0 0 1 7.25 0 0 825 1 825 825 825 <> <>
  826 2 9.627061 1.459324 -25.438751 56 W C 24 -0.11500 -0.11500 "TRP " " CH2" 6 0 808080  2 1 7 ""  1 ""  <> 0 0 0 1 7.25 0 0 826 1 826 826 826 <> <>
  827 2 9.550932 2.533790 -26.296796 56 W C 24 -0.11500 -0.11500 "TRP " " CZ3" 6 0 808080  2 1 7 ""  1 ""  <> 0 0 0 1 7.25 0 0 827 1 827 827 827 <> <>
  828 2 10.694419 3.160511 -26.824307 56 W C 24 -0.11500 -0.11500 "TRP " " CE3" 6 0 808080  2 1 7 ""  1 ""  <> 0 0 0 1 7.25 0 0 828 1 828 828 828 <> <>
  829 2 12.078020 2.663666 -26.619921 56 W C 24 -0.05500 -0.05500 "TRP " " CD2" 6 0 808080  2 1 7 ""  1 ""  <> 0 0 0 1 7.25 0 0 829 0 829 829 829 <> <>
  830 43 15.609592 4.096514 -29.649954 56 W C 21 0.30000 0.30000 "TRP " " H  " 1 0 FFFFFF  2 1 7 ""  1 ""  <> 0 0 0 1 <> 0 0 830 0 830 830 830 <> <>
  831 41 12.526278 3.998360 -29.339231 56 W C 21 0.06000 0.06000 "TRP " " HA " 1 0 FFFFFF  2 1 7 ""  1 ""  <> 0 0 0 1 <> 0 0 831 0 831 831 831 <> <>
  832 41 13.056268 5.191134 -27.091668 56 W C 21 0.06000 0.06000 "TRP " " HB3" 1 0 FFFFFF  2 1 7 ""  1 ""  <> 0 0 0 1 <> 0 0 832 0 832 832 832 <> <>
  833 41 14.642341 4.831074 -27.139641 56 W C 21 0.06000 0.06000 "TRP " " HB2" 1 0 FFFFFF  2 1 7 ""  1 ""  <> 0 0 0 1 <> 0 0 833 0 833 833 833 <> <>
  834 41 15.313560 2.191933 -26.130865 56 W C 21 0.11500 0.11500 "TRP " " HD1" 1 0 FFFFFF  2 1 7 ""  1 ""  <> 0 0 0 1 <> 0 0 834 0 834 834 834 <> <>
  835 43 13.825123 0.370050 -25.152683 56 W C 21 0.42000 0.42000 "TRP " " HE1" 1 0 FFFFFF  2 1 7 ""  1 ""  <> 0 0 0 1 <> 0 0 835 0 835 835 835 <> <>
  836 41 11.129228 0.045231 -24.572691 56 W C 21 0.11500 0.11500 "TRP " " HZ2" 1 0 FFFFFF  2 1 7 ""  1 ""  <> 0 0 0 1 <> 0 0 836 0 836 836 836 <> <>
  837 41 8.748781 1.050648 -24.961405 56 W C 21 0.11500 0.11500 "TRP " " HH2" 1 0 FFFFFF  2 1 7 ""  1 ""  <> 0 0 0 1 <> 0 0 837 0 837 837 837 <> <>
  838 41 8.610638 2.959912 -26.615648 56 W C 21 0.11500 0.11500 "TRP " " HZ3" 1 0 FFFFFF  2 1 7 ""  1 ""  <> 0 0 0 1 <> 0 0 838 0 838 838 838 <> <>
  839 41 10.639001 4.065080 -27.411694 56 W C 21 0.11500 0.11500 "TRP " " HE3" 1 0 FFFFFF  2 1 7 ""  1 ""  <> 0 0 0 1 <> 0 0 839 0 839 839 839 <> <>
  840 25 12.387992 6.271475 -29.990321 57 Y C 38 -0.50000 -0.50000 "TYR " " N  " 7 0 2E2EFF  2 1 7 ""  1 ""  <> 0 0 0 1 7.25 0 0 840 1 840 840 840 <> <>
  841 3 12.117491 7.539831 -30.607551 57 Y C 24 0.14000 0.14000 "TYR " " CA " 6 0 808080  2 1 -1107 ""  1 ""  FF5A00  0 0 0 1 7.25 0 0 841 1 841 841 841 <> <>
  842 2 10.980255 8.393240 -29.957865 57 Y C 24 0.50000 0.50000 "TYR " " C  " 6 0 808080  2 1 7 ""  1 ""  <> 0 0 0 1 7.25 0 0 842 0 842 842 842 <> <>
  843 15 10.185391 7.725555 -29.356534 57 Y C 70 -0.50000 -0.50000 "TYR " " O  " 8 0 FF2E2E  2 1 7 ""  1 ""  <> 0 0 0 1 7.25 0 0 843 0 843 843 843 <> <>
  844 3 11.636078 7.322594 -32.057979 57 Y C 24 -0.00500 -0.00500 "TYR " " CB " 6 0 808080  2 1 7 ""  1 ""  <> 0 0 0 1 7.25 0 0 844 2 844 844 844 <> <>
  845 2 12.726625 7.035479 -33.053516 57 Y C 24 -0.11500 -0.11500 "TYR " " CG " 6 0 808080  2 1 7 ""  1 ""  <> 0 0 0 1 7.25 0 0 845 0 845 845 845 <> <>
  846 2 13.131504 5.774845 -33.401128 57 Y C 24 -0.11500 -0.11500 "TYR " " CD1" 6 0 808080  2 1 7 ""  1 ""  <> 0 0 0 1 7.25 0 0 846 1 846 846 846 <> <>
  847 2 14.187505 5.701657 -34.335264 57 Y C 24 -0.11500 -0.11500 "TYR " " CE1" 6 0 808080  2 1 7 ""  1 ""  <> 0 0 0 1 7.25 0 0 847 1 847 847 847 <> <>
  848 2 14.733622 6.770686 -34.940573 57 Y C 24 0.15000 0.15000 "TYR " " CZ " 6 0 808080  2 1 7 ""  1 ""  <> 0 0 0 1 7.25 0 0 848 0 848 848 848 <> <>
  849 16 15.897372 6.578167 -35.715562 57 Y C 70 -0.58500 -0.58500 "TYR " " OH " 8 0 FF2E2E  2 1 7 "%UT"  13 ""  <> 0 0 0 1 7.25 0 0 849 1 849 849 849 <> <>
  850 2 14.257297 8.058918 -34.668513 57 Y C 24 -0.11500 -0.11500 "TYR " " CE2" 6 0 808080  2 1 7 ""  1 ""  <> 0 0 0 1 7.25 0 0 850 1 850 850 850 <> <>
  851 2 13.182061 8.190001 -33.759520 57 Y C 24 -0.11500 -0.11500 "TYR " " CD2" 6 0 808080  2 1 7 ""  1 ""  <> 0 0 0 1 7.25 0 0 851 1 851 851 851 <> <>
  852 43 11.593162 5.654552 -30.076362 57 Y C 21 0.30000 0.30000 "TYR " " H  " 1 0 FFFFFF  2 1 7 ""  1 ""  <> 0 0 0 1 <> 0 0 852 0 852 852 852 <> <>
  853 41 13.029074 8.135107 -30.557871 57 Y C 21 0.06000 0.06000 "TYR " " HA " 1 0 FFFFFF  2 1 7 ""  1 ""  <> 0 0 0 1 <> 0 0 853 0 853 853 853 <> <>
  854 41 11.020058 8.134773 -32.444924 57 Y C 21 0.06000 0.06000 "TYR " " HB3" 1 0 FFFFFF  2 1 7 ""  1 ""  <> 0 0 0 1 <> 0 0 854 0 854 854 854 <> <>
  855 41 10.885924 6.537146 -32.146610 57 Y C 21 0.06000 0.06000 "TYR " " HB2" 1 0 FFFFFF  2 1 7 ""  1 ""  <> 0 0 0 1 <> 0 0 855 0 855 855 855 <> <>
  856 41 12.751328 4.928504 -32.848765 57 Y C 21 0.11500 0.11500 "TYR " " HD1" 1 0 FFFFFF  2 1 7 ""  1 ""  <> 0 0 0 1 <> 0 0 856 0 856 856 856 <> <>
  857 41 14.435294 4.723435 -34.719842 57 Y C 21 0.11500 0.11500 "TYR " " HE1" 1 0 FFFFFF  2 1 7 ""  1 ""  <> 0 0 0 1 <> 0 0 857 0 857 857 857 <> <>
  858 42 16.129271 5.665662 -35.634046 57 Y C 21 0.43500 0.43500 "TYR " " HH " 1 0 FFFFFF  2 1 7 ""  1 ""  <> 0 0 0 1 <> 0 0 858 0 858 858 858 <> <>
  859 41 14.686816 8.895213 -35.199572 57 Y C 21 0.11500 0.11500 "TYR " " HE2" 1 0 FFFFFF  2 1 7 ""  1 ""  <> 0 0 0 1 <> 0 0 859 0 859 859 859 <> <>
  860 41 12.798261 9.178833 -33.555958 57 Y C 21 0.11500 0.11500 "TYR " " HD2" 1 0 FFFFFF  2 1 7 ""  1 ""  <> 0 0 0 1 <> 0 0 860 0 860 860 860 <> <>
  861 25 10.891026 9.725366 -30.034043 58 Q C 38 -0.50000 -0.50000 "GLN " " N  " 7 0 2E2EFF  2 1 7 ""  1 ""  <> 0 0 0 1 7.34 0 0 861 1 861 861 861 <> <>
  862 3 9.800805 10.498401 -29.482557 58 Q C 24 0.14000 0.14000 "GLN " " CA " 6 0 808080  2 1 -1107 ""  1 ""  FF5A00  0 0 0 1 7.34 0 0 862 1 862 862 862 <> <>
  863 2 9.318591 11.273848 -30.737629 58 Q C 24 0.50000 0.50000 "GLN " " C  " 6 0 808080  2 1 7 ""  1 ""  <> 0 0 0 1 7.34 0 0 863 0 863 863 863 <> <>
  864 15 10.071694 11.998358 -31.362382 58 Q C 70 -0.50000 -0.50000 "GLN " " O  " 8 0 FF2E2E  2 1 7 ""  1 ""  <> 0 0 0 1 7.34 0 0 864 0 864 864 864 <> <>
  865 3 10.265904 11.458293 -28.355695 58 Q C 24 -0.12000 -0.12000 "GLN " " CB " 6 0 808080  2 1 7 ""  1 ""  <> 0 0 0 1 7.34 0 0 865 2 865 865 865 <> <>
  866 3 9.216135 12.339860 -27.675692 58 Q C 24 -0.12000 -0.12000 "GLN " " CG " 6 0 808080  2 1 7 ""  1 ""  <> 0 0 0 1 7.34 0 0 866 2 866 866 866 <> <>
  867 2 9.879120 13.407255 -26.832197 58 Q C 24 0.50000 0.50000 "GLN " " CD " 6 0 808080  2 1 7 "%UT"  13 ""  <> 0 0 0 1 7.34 0 0 867 0 867 867 867 0.708203126452505 "No Flip" 
  868 15 10.682747 14.124700 -27.358378 58 Q C 70 -0.50000 -0.50000 "GLN " " OE1" 8 0 FF2E2E  2 1 7 ""  1 ""  <> 0 0 0 1 7.34 0 0 868 0 868 868 868 <> <>
  869 25 9.458328 13.551774 -25.607127 58 Q C 38 -0.76000 -0.76000 "GLN " " NE2" 7 0 2E2EFF  2 1 7 ""  1 ""  <> 0 0 0 1 7.34 0 0 869 2 869 869 869 <> <>
  870 43 11.571778 10.200244 -30.609271 58 Q C 21 0.30000 0.30000 "GLN " " H  " 1 0 FFFFFF  2 1 7 ""  1 ""  <> 0 0 0 1 <> 0 0 870 0 870 870 870 <> <>
  871 41 8.987033 9.880169 -29.104026 58 Q C 21 0.06000 0.06000 "GLN " " HA " 1 0 FFFFFF  2 1 7 ""  1 ""  <> 0 0 0 1 <> 0 0 871 0 871 871 871 <> <>
  872 41 10.983570 12.088833 -28.880154 58 Q C 21 0.06000 0.06000 "GLN " " HB3" 1 0 FFFFFF  2 1 7 ""  1 ""  <> 0 0 0 1 <> 0 0 872 0 872 872 872 <> <>
  873 41 10.834255 10.894503 -27.615557 58 Q C 21 0.06000 0.06000 "GLN " " HB2" 1 0 FFFFFF  2 1 7 ""  1 ""  <> 0 0 0 1 <> 0 0 873 0 873 873 873 <> <>
  874 41 8.433109 11.766034 -27.180377 58 Q C 21 0.06000 0.06000 "GLN " " HG3" 1 0 FFFFFF  2 1 7 ""  1 ""  <> 0 0 0 1 <> 0 0 874 0 874 874 874 <> <>
  875 41 8.754480 12.825598 -28.535585 58 Q C 21 0.06000 0.06000 "GLN " " HG2" 1 0 FFFFFF  2 1 7 ""  1 ""  <> 0 0 0 1 <> 0 0 875 0 875 875 875 <> <>
  876 43 9.904092 14.269687 -25.054494 58 Q C 21 0.38000 0.38000 "GLN " "HE22" 1 0 FFFFFF  2 1 7 ""  1 ""  <> 0 0 0 1 <> 0 0 876 0 876 876 876 <> <>
  877 43 8.834226 12.853940 -25.228736 58 Q C 21 0.38000 0.38000 "GLN " "HE21" 1 0 FFFFFF  2 1 7 ""  1 ""  <> 0 0 0 1 <> 0 0 877 0 877 877 877 <> <>
  878 25 8.009492 11.300516 -30.973874 59 Q C 38 -0.50000 -0.50000 "GLN " " N  " 7 0 2E2EFF  2 1 7 ""  1 ""  <> 0 0 0 1 7.33 0 0 878 1 878 878 878 <> <>
  879 3 7.356203 11.947362 -32.102880 59 Q C 24 0.14000 0.14000 "GLN " " CA " 6 0 808080  2 1 -1107 ""  1 ""  FF5A00  0 0 0 1 7.33 0 0 879 1 879 879 879 <> <>
  880 2 6.115142 12.688713 -31.584000 59 Q C 24 0.50000 0.50000 "GLN " " C  " 6 0 808080  2 1 7 ""  1 ""  <> 0 0 0 1 7.33 0 0 880 0 880 880 880 <> <>
  881 15 5.395495 12.242437 -30.639508 59 Q C 70 -0.50000 -0.50000 "GLN " " O  " 8 0 FF2E2E  2 1 7 ""  1 ""  <> 0 0 0 1 7.33 0 0 881 0 881 881 881 <> <>
  882 3 7.142889 10.841937 -33.205386 59 Q C 24 -0.12000 -0.12000 "GLN " " CB " 6 0 808080  2 1 7 ""  1 ""  <> 0 0 0 1 7.33 0 0 882 2 882 882 882 <> <>
  883 3 6.236507 11.287694 -34.358593 59 Q C 24 -0.12000 -0.12000 "GLN " " CG " 6 0 808080  2 1 7 ""  1 ""  <> 0 0 0 1 7.33 0 0 883 2 883 883 883 <> <>
  884 2 4.667865 11.391481 -34.090142 59 Q C 24 0.50000 0.50000 "GLN " " CD " 6 0 808080  2 1 7 "%UT"  13 ""  <> 0 0 0 1 7.33 0 0 884 0 884 884 884 1.32110310504763 "No Flip" 
  885 15 4.015427 10.717735 -33.279995 59 Q C 70 -0.50000 -0.50000 "GLN " " OE1" 8 0 FF2E2E  2 1 7 ""  1 ""  <> 0 0 0 1 7.33 0 0 885 0 885 885 885 <> <>
  886 25 3.995701 12.283417 -34.873368 59 Q C 38 -0.76000 -0.76000 "GLN " " NE2" 7 0 2E2EFF  2 1 7 ""  1 ""  <> 0 0 0 1 7.33 0 0 886 2 886 886 886 <> <>
  887 43 7.353307 10.863499 -30.342790 59 Q C 21 0.30000 0.30000 "GLN " " H  " 1 0 FFFFFF  2 1 7 ""  1 ""  <> 0 0 0 1 <> 0 0 887 0 887 887 887 <> <>
  888 41 8.049985 12.644965 -32.571544 59 Q C 21 0.06000 0.06000 "GLN " " HA " 1 0 FFFFFF  2 1 7 ""  1 ""  <> 0 0 0 1 <> 0 0 888 0 888 888 888 <> <>
  889 41 6.516952 10.041675 -32.811272 59 Q C 21 0.06000 0.06000 "GLN " " HB3" 1 0 FFFFFF  2 1 7 ""  1 ""  <> 0 0 0 1 <> 0 0 889 0 889 889 889 <> <>
  890 41 8.110226 10.361990 -33.356770 59 Q C 21 0.06000 0.06000 "GLN " " HB2" 1 0 FFFFFF  2 1 7 ""  1 ""  <> 0 0 0 1 <> 0 0 890 0 890 890 890 <> <>
  891 41 6.404695 10.729156 -35.279148 59 Q C 21 0.06000 0.06000 "GLN " " HG3" 1 0 FFFFFF  2 1 7 ""  1 ""  <> 0 0 0 1 <> 0 0 891 0 891 891 891 <> <>
  892 41 6.535515 12.300721 -34.626776 59 Q C 21 0.06000 0.06000 "GLN " " HG2" 1 0 FFFFFF  2 1 7 ""  1 ""  <> 0 0 0 1 <> 0 0 892 0 892 892 892 <> <>
  893 43 2.987529 12.259893 -34.813062 59 Q C 21 0.38000 0.38000 "GLN " "HE22" 1 0 FFFFFF  2 1 7 ""  1 ""  <> 0 0 0 1 <> 0 0 893 0 893 893 893 <> <>
  894 43 4.515460 12.744039 -35.606487 59 Q C 21 0.38000 0.38000 "GLN " "HE21" 1 0 FFFFFF  2 1 7 ""  1 ""  <> 0 0 0 1 <> 0 0 894 0 894 894 894 <> <>
  895 25 5.890413 13.837161 -32.151827 60 K C 38 -0.50000 -0.50000 "LYS " " N  " 7 0 2E2EFF  0 1 7 ""  1 ""  <> 0 0 0 1 7.66 0 0 895 1 895 895 895 <> <>
  896 3 4.695694 14.679337 -32.017577 60 K C 24 0.14000 0.14000 "LYS " " CA " 6 0 808080  0 1 -1107 ""  1 ""  FF5A00  0 0 0 1 7.66 0 0 896 1 896 896 896 <> <>
  897 2 4.459364 15.353309 -33.469214 60 K C 24 0.50000 0.50000 "LYS " " C  " 6 0 808080  0 1 7 ""  1 ""  <> 0 0 0 1 7.66 0 0 897 0 897 897 897 <> <>
  898 15 5.479105 15.716034 -34.137673 60 K C 70 -0.50000 -0.50000 "LYS " " O  " 8 0 FF2E2E  0 1 7 ""  1 ""  <> 0 0 0 1 7.66 0 0 898 0 898 898 898 <> <>
  899 3 5.034010 15.707451 -30.825492 60 K C 24 -0.12000 -0.12000 "LYS " " CB " 6 0 808080  0 1 7 ""  1 ""  <> 0 0 0 1 7.66 0 0 899 2 899 899 899 <> <>
  900 3 3.945686 16.735014 -30.558610 60 K C 24 -0.12000 -0.12000 "LYS " " CG " 6 0 808080  0 1 7 ""  1 ""  <> 0 0 0 1 7.66 0 0 900 2 900 900 900 <> <>
  901 3 4.462706 17.798535 -29.609743 60 K C 24 -0.12000 -0.12000 "LYS " " CD " 6 0 808080  0 1 7 ""  1 ""  <> 0 0 0 1 7.66 0 0 901 2 901 901 901 <> <>
  902 3 3.280984 18.716754 -29.093975 60 K C 24 0.19000 0.19000 "LYS " " CE " 6 0 808080  0 1 7 ""  1 ""  <> 0 0 0 1 7.66 0 0 902 2 902 902 902 <> <>
  903 32 3.760588 19.994161 -28.535770 60 K C 38 -0.30000 -0.30000 "LYS " " NZ " 7 1 2E2EFF  0 1 7 "%UT"  13 ""  <> 0 0 0 1 7.66 0 0 903 3 903 903 903 <> <>
  904 43 6.606897 14.236563 -32.740902 60 K C 21 0.30000 0.30000 "LYS " " H  " 1 0 FFFFFF  0 1 7 ""  1 ""  <> 0 0 0 1 <> 0 0 904 0 904 904 904 <> <>
  905 41 3.892762 14.028077 -31.672833 60 K C 21 0.06000 0.06000 "LYS " " HA " 1 0 FFFFFF  0 1 7 ""  1 ""  <> 0 0 0 1 <> 0 0 905 0 905 905 905 <> <>
  906 41 5.969160 16.252134 -30.954695 60 K C 21 0.06000 0.06000 "LYS " " HB3" 1 0 FFFFFF  0 1 7 ""  1 ""  <> 0 0 0 1 <> 0 0 906 0 906 906 906 <> <>
  907 41 5.169077 15.044819 -29.970617 60 K C 21 0.06000 0.06000 "LYS " " HB2" 1 0 FFFFFF  0 1 7 ""  1 ""  <> 0 0 0 1 <> 0 0 907 0 907 907 907 <> <>
  908 41 3.146232 16.181285 -30.066646 60 K C 21 0.06000 0.06000 "LYS " " HG3" 1 0 FFFFFF  0 1 7 ""  1 ""  <> 0 0 0 1 <> 0 0 908 0 908 908 908 <> <>
  909 41 3.447415 17.140857 -31.439225 60 K C 21 0.06000 0.06000 "LYS " " HG2" 1 0 FFFFFF  0 1 7 ""  1 ""  <> 0 0 0 1 <> 0 0 909 0 909 909 909 <> <>
  910 41 5.119293 18.493972 -30.132135 60 K C 21 0.06000 0.06000 "LYS " " HD3" 1 0 FFFFFF  0 1 7 ""  1 ""  <> 0 0 0 1 <> 0 0 910 0 910 910 910 <> <>
  911 41 5.081366 17.425575 -28.793183 60 K C 21 0.06000 0.06000 "LYS " " HD2" 1 0 FFFFFF  0 1 7 ""  1 ""  <> 0 0 0 1 <> 0 0 911 0 911 911 911 <> <>
  912 41 2.674209 18.204916 -28.347261 60 K C 21 0.06000 0.06000 "LYS " " HE3" 1 0 FFFFFF  0 1 7 ""  1 ""  <> 0 0 0 1 <> 0 0 912 0 912 912 912 <> <>
  913 41 2.671733 18.932951 -29.971772 60 K C 21 0.06000 0.06000 "LYS " " HE2" 1 0 FFFFFF  0 1 7 ""  1 ""  <> 0 0 0 1 <> 0 0 913 0 913 913 913 <> <>
  914 44 4.428056 19.790973 -27.805203 60 K C 21 0.33000 0.33000 "LYS " " HZ1" 1 0 FFFFFF  0 1 7 ""  1 ""  <> 0 0 0 1 <> 0 0 914 0 914 914 914 <> <>
  915 44 4.110785 20.621637 -29.245278 60 K C 21 0.33000 0.33000 "LYS " " HZ2" 1 0 FFFFFF  0 1 7 ""  1 ""  <> 0 0 0 1 <> 0 0 915 0 915 915 915 <> <>
  916 44 2.973462 20.551996 -28.235837 60 K C 21 0.33000 0.33000 "LYS " " HZ3" 1 0 FFFFFF  0 1 7 ""  1 ""  <> 0 0 0 1 <> 0 0 916 0 916 916 916 <> <>
  917 25 3.223744 15.395532 -34.003968 61 P C 38 -0.14000 -0.14000 "PRO " " N  " 7 0 2E2EFF  0 1 7 ""  1 ""  <> 0 0 0 1 7.67 0 0 917 0 917 917 917 <> <>
  918 3 3.016874 15.904254 -35.358062 61 P C 24 0.01000 0.01000 "PRO " " CA " 6 0 808080  0 1 -1107 ""  1 ""  FF5A00  0 0 0 1 7.67 0 0 918 1 918 918 918 <> <>
  919 2 3.181866 17.375530 -35.527205 61 P C 24 0.50000 0.50000 "PRO " " C  " 6 0 808080  0 1 7 ""  1 ""  <> 0 0 0 1 7.67 0 0 919 0 919 919 919 <> <>
  920 15 3.146473 18.187320 -34.579079 61 P C 70 -0.50000 -0.50000 "PRO " " O  " 8 0 FF2E2E  0 1 7 ""  1 ""  <> 0 0 0 1 7.67 0 0 920 0 920 920 920 <> <>
  921 3 1.983021 14.821818 -33.479331 61 P C 24 -0.05000 -0.05000 "PRO " " CD " 6 0 808080  0 1 7 ""  1 ""  <> 0 0 0 1 7.67 0 0 921 2 921 921 921 <> <>
  922 3 0.834877 15.415394 -34.409042 61 P C 24 -0.12000 -0.12000 "PRO " " CG " 6 0 808080  0 1 7 ""  1 ""  <> 0 0 0 1 7.67 0 0 922 2 922 922 922 <> <>
  923 3 1.616042 15.488366 -35.766888 61 P C 24 -0.12000 -0.12000 "PRO " " CB " 6 0 808080  0 1 7 ""  1 ""  <> 0 0 0 1 7.67 0 0 923 2 923 923 923 <> <>
  924 41 3.710803 15.383254 -36.017879 61 P C 21 0.06000 0.06000 "PRO " " HA " 1 0 FFFFFF  0 1 7 ""  1 ""  <> 0 0 0 1 <> 0 0 924 0 924 924 924 <> <>
  925 41 1.747673 14.900931 -32.418148 61 P C 21 0.06000 0.06000 "PRO " " HD2" 1 0 FFFFFF  0 1 7 ""  1 ""  <> 0 0 0 1 <> 0 0 925 0 925 925 925 <> <>
  926 41 2.091305 13.748363 -33.633575 61 P C 21 0.06000 0.06000 "PRO " " HD3" 1 0 FFFFFF  0 1 7 ""  1 ""  <> 0 0 0 1 <> 0 0 926 0 926 926 926 <> <>
  927 41 0.569137 16.403585 -34.033799 61 P C 21 0.06000 0.06000 "PRO " " HG2" 1 0 FFFFFF  0 1 7 ""  1 ""  <> 0 0 0 1 <> 0 0 927 0 927 927 927 <> <>
  928 41 0.000432 14.724113 -34.525145 61 P C 21 0.06000 0.06000 "PRO " " HG3" 1 0 FFFFFF  0 1 7 ""  1 ""  <> 0 0 0 1 <> 0 0 928 0 928 928 928 <> <>
  929 41 1.542316 14.470665 -36.149468 61 P C 21 0.06000 0.06000 "PRO " " HB3" 1 0 FFFFFF  0 1 7 ""  1 ""  <> 0 0 0 1 <> 0 0 929 0 929 929 929 <> <>
  930 41 1.277489 16.251588 -36.467822 61 P C 21 0.06000 0.06000 "PRO " " HB2" 1 0 FFFFFF  0 1 7 ""  1 ""  <> 0 0 0 1 <> 0 0 930 0 930 930 930 <> <>
  931 25 3.629884 17.716477 -36.730630 62 G C 38 -0.50000 -0.50000 "GLY " " N  " 7 0 2E2EFF  0 1 7 ""  1 ""  <> 0 0 0 1 7.69 0 0 931 1 931 931 931 <> <>
  932 3 4.067294 19.050347 -37.084406 62 G C 24 0.08000 0.08000 "GLY " " CA " 6 0 808080  0 1 -1107 ""  1 ""  FF5A00  0 0 0 1 7.69 0 0 932 2 932 932 932 <> <>
  933 2 5.504450 19.195527 -36.933037 62 G C 24 0.50000 0.50000 "GLY " " C  " 6 0 808080  0 1 7 ""  1 ""  <> 0 0 0 1 7.69 0 0 933 0 933 933 933 <> <>
  934 15 5.912026 20.358339 -37.053995 62 G C 70 -0.50000 -0.50000 "GLY " " O  " 8 0 FF2E2E  0 1 7 ""  1 ""  <> 0 0 0 1 7.69 0 0 934 0 934 934 934 <> <>
  935 43 3.827977 17.004359 -37.418692 62 G C 21 0.30000 0.30000 "GLY " " H  " 1 0 FFFFFF  0 1 7 ""  1 ""  <> 0 0 0 1 <> 0 0 935 0 935 935 935 <> <>
  936 41 3.585504 19.888950 -36.581591 62 G C 21 0.06000 0.06000 "GLY " " HA3" 1 0 FFFFFF  0 1 7 ""  1 ""  <> 0 0 0 1 <> 0 0 936 0 936 936 936 <> <>
  937 41 3.856324 19.183058 -38.145465 62 G C 21 0.06000 0.06000 "GLY " " HA2" 1 0 FFFFFF  0 1 7 ""  1 ""  <> 0 0 0 1 <> 0 0 937 0 937 937 937 <> <>
  938 25 6.211148 18.156309 -36.497072 63 K C 38 -0.50000 -0.50000 "LYS " " N  " 7 0 2E2EFF  0 1 7 ""  1 ""  <> 0 0 0 1 7.69 0 0 938 1 938 938 938 <> <>
  939 3 7.604434 18.022755 -36.156041 63 K C 24 0.14000 0.14000 "LYS " " CA " 6 0 808080  0 1 -1107 ""  1 ""  FF5A00  0 0 0 1 7.69 0 0 939 1 939 939 939 <> <>
  940 2 8.183932 16.693882 -36.632791 63 K C 24 0.50000 0.50000 "LYS " " C  " 6 0 808080  0 1 7 ""  1 ""  <> 0 0 0 1 7.69 0 0 940 0 940 940 940 <> <>
  941 15 7.437127 15.722598 -36.734587 63 K C 70 -0.50000 -0.50000 "LYS " " O  " 8 0 FF2E2E  0 1 7 ""  1 ""  <> 0 0 0 1 7.69 0 0 941 0 941 941 941 <> <>
  942 3 7.915234 18.253058 -34.662321 63 K C 24 -0.12000 -0.12000 "LYS " " CB " 6 0 808080  0 1 7 ""  1 ""  <> 0 0 0 1 7.69 0 0 942 2 942 942 942 <> <>
  943 3 7.864888 19.716843 -34.083301 63 K C 24 -0.12000 -0.12000 "LYS " " CG " 6 0 808080  0 1 7 ""  1 ""  <> 0 0 0 1 7.69 0 0 943 2 943 943 943 <> <>
  944 3 7.947209 19.500708 -32.597675 63 K C 24 -0.12000 -0.12000 "LYS " " CD " 6 0 808080  0 1 7 ""  1 ""  <> 0 0 0 1 7.69 0 0 944 2 944 944 944 <> <>
  945 3 7.922002 20.748149 -31.783741 63 K C 24 0.19000 0.19000 "LYS " " CE " 6 0 808080  0 1 7 ""  1 ""  <> 0 0 0 1 7.69 0 0 945 2 945 945 945 <> <>
  946 32 9.180659 21.427811 -31.931995 63 K C 38 -0.30000 -0.30000 "LYS " " NZ " 7 1 2E2EFF  0 1 7 "%UT"  13 ""  <> 0 0 0 1 7.69 0 0 946 3 946 946 946 <> <>
  947 43 5.691186 17.291706 -36.536913 63 K C 21 0.30000 0.30000 "LYS " " H  " 1 0 FFFFFF  0 1 7 ""  1 ""  <> 0 0 0 1 <> 0 0 947 0 947 947 947 <> <>
  948 41 8.179872 18.728452 -36.754785 63 K C 21 0.06000 0.06000 "LYS " " HA " 1 0 FFFFFF  0 1 7 ""  1 ""  <> 0 0 0 1 <> 0 0 948 0 948 948 948 <> <>
  949 41 8.900826 17.892261 -34.366457 63 K C 21 0.06000 0.06000 "LYS " " HB3" 1 0 FFFFFF  0 1 7 ""  1 ""  <> 0 0 0 1 <> 0 0 949 0 949 949 949 <> <>
  950 41 7.134851 17.729332 -34.110507 63 K C 21 0.06000 0.06000 "LYS " " HB2" 1 0 FFFFFF  0 1 7 ""  1 ""  <> 0 0 0 1 <> 0 0 950 0 950 950 950 <> <>
  951 41 7.016286 20.235966 -34.529898 63 K C 21 0.06000 0.06000 "LYS " " HG3" 1 0 FFFFFF  0 1 7 ""  1 ""  <> 0 0 0 1 <> 0 0 951 0 951 951 951 <> <>
  952 41 8.741706 20.229032 -34.479163 63 K C 21 0.06000 0.06000 "LYS " " HG2" 1 0 FFFFFF  0 1 7 ""  1 ""  <> 0 0 0 1 <> 0 0 952 0 952 952 952 <> <>
  953 41 8.841037 18.968941 -32.269929 63 K C 21 0.06000 0.06000 "LYS " " HD3" 1 0 FFFFFF  0 1 7 ""  1 ""  <> 0 0 0 1 <> 0 0 953 0 953 953 953 <> <>
  954 41 7.071537 18.881293 -32.404608 63 K C 21 0.06000 0.06000 "LYS " " HD2" 1 0 FFFFFF  0 1 7 ""  1 ""  <> 0 0 0 1 <> 0 0 954 0 954 954 954 <> <>
  955 41 7.821926 20.674170 -30.701016 63 K C 21 0.06000 0.06000 "LYS " " HE3" 1 0 FFFFFF  0 1 7 ""  1 ""  <> 0 0 0 1 <> 0 0 955 0 955 955 955 <> <>
  956 41 7.078105 21.402008 -32.006006 63 K C 21 0.06000 0.06000 "LYS " " HE2" 1 0 FFFFFF  0 1 7 ""  1 ""  <> 0 0 0 1 <> 0 0 956 0 956 956 956 <> <>
  957 44 9.247026 22.228259 -31.320071 63 K C 21 0.33000 0.33000 "LYS " " HZ1" 1 0 FFFFFF  0 1 7 ""  1 ""  <> 0 0 0 1 <> 0 0 957 0 957 957 957 <> <>
  958 44 9.886660 20.734638 -31.727169 63 K C 21 0.33000 0.33000 "LYS " " HZ2" 1 0 FFFFFF  0 1 7 ""  1 ""  <> 0 0 0 1 <> 0 0 958 0 958 958 958 <> <>
  959 44 9.335944 21.833848 -32.843529 63 K C 21 0.33000 0.33000 "LYS " " HZ3" 1 0 FFFFFF  0 1 7 ""  1 ""  <> 0 0 0 1 <> 0 0 959 0 959 959 959 <> <>
  960 25 9.483008 16.637091 -36.851459 64 A C 38 -0.50000 -0.50000 "ALA " " N  " 7 0 2E2EFF  0 1 7 ""  1 ""  <> 0 0 0 1 7.67 0 0 960 1 960 960 960 <> <>
  961 3 10.260806 15.437316 -37.224791 64 A C 24 0.14000 0.14000 "ALA " " CA " 6 0 808080  0 1 -1107 ""  1 ""  FF5A00  0 0 0 1 7.67 0 0 961 1 961 961 961 <> <>
  962 2 10.501935 14.659974 -35.966139 64 A C 24 0.50000 0.50000 "ALA " " C  " 6 0 808080  0 1 7 ""  1 ""  <> 0 0 0 1 7.67 0 0 962 0 962 962 962 <> <>
  963 15 10.509426 15.302104 -34.919950 64 A C 70 -0.50000 -0.50000 "ALA " " O  " 8 0 FF2E2E  0 1 7 ""  1 ""  <> 0 0 0 1 7.67 0 0 963 0 963 963 963 <> <>
  964 3 11.574130 15.831446 -37.830278 64 A C 24 -0.18000 -0.18000 "ALA " " CB " 6 0 808080  0 1 7 ""  1 ""  <> 0 0 0 1 7.67 0 0 964 3 964 964 964 <> <>
  965 43 10.028386 17.477332 -36.724805 64 A C 21 0.30000 0.30000 "ALA " " H  " 1 0 FFFFFF  0 1 7 ""  1 ""  <> 0 0 0 1 <> 0 0 965 0 965 965 965 <> <>
  966 41 9.815529 14.998202 -38.117298 64 A C 21 0.06000 0.06000 "ALA " " HA " 1 0 FFFFFF  0 1 7 ""  1 ""  <> 0 0 0 1 <> 0 0 966 0 966 966 966 <> <>
  967 41 11.529423 16.631788 -38.568854 64 A C 21 0.06000 0.06000 "ALA " " HB1" 1 0 FFFFFF  0 1 7 ""  1 ""  <> 0 0 0 1 <> 0 0 967 0 967 967 967 <> <>
  968 41 12.235797 16.133225 -37.018448 64 A C 21 0.06000 0.06000 "ALA " " HB2" 1 0 FFFFFF  0 1 7 ""  1 ""  <> 0 0 0 1 <> 0 0 968 0 968 968 968 <> <>
  969 41 12.079994 14.940893 -38.203545 64 A C 21 0.06000 0.06000 "ALA " " HB3" 1 0 FFFFFF  0 1 7 ""  1 ""  <> 0 0 0 1 <> 0 0 969 0 969 969 969 <> <>
  970 25 10.586130 13.306770 -35.955739 65 P C 38 -0.14000 -0.14000 "PRO " " N  " 7 0 2E2EFF  0 1 7 ""  1 ""  <> 0 0 0 1 7.68 0 0 970 0 970 970 970 <> <>
  971 3 10.798678 12.449626 -34.796329 65 P C 24 0.01000 0.01000 "PRO " " CA " 6 0 808080  0 1 -1108 ""  1 ""  FF7800  0 0 0 1 7.68 0 0 971 1 971 971 971 <> <>
  972 2 12.302751 12.469846 -34.449139 65 P C 24 0.50000 0.50000 "PRO " " C  " 6 0 808080  0 1 7 ""  1 ""  <> 0 0 0 1 7.68 0 0 972 0 972 972 972 <> <>
  973 15 13.157095 12.408609 -35.314697 65 P C 70 -0.50000 -0.50000 "PRO " " O  " 8 0 FF2E2E  0 1 7 ""  1 ""  <> 0 0 0 1 7.68 0 0 973 0 973 973 973 <> <>
  974 3 10.667870 12.546152 -37.186683 65 P C 24 -0.05000 -0.05000 "PRO " " CD " 6 0 808080  0 1 7 ""  1 ""  <> 0 0 0 1 7.68 0 0 974 2 974 974 974 <> <>
  975 3 10.841287 11.126329 -36.744236 65 P C 24 -0.12000 -0.12000 "PRO " " CG " 6 0 808080  0 1 7 ""  1 ""  <> 0 0 0 1 7.68 0 0 975 2 975 975 975 <> <>
  976 3 10.500206 11.035376 -35.237232 65 P C 24 -0.12000 -0.12000 "PRO " " CB " 6 0 808080  0 1 7 ""  1 ""  <> 0 0 0 1 7.68 0 0 976 2 976 976 976 <> <>
  977 41 10.255488 12.646149 -33.872060 65 P C 21 0.06000 0.06000 "PRO " " HA " 1 0 FFFFFF  0 1 7 ""  1 ""  <> 0 0 0 1 <> 0 0 977 0 977 977 977 <> <>
  978 41 11.561358 12.774216 -37.767862 65 P C 21 0.06000 0.06000 "PRO " " HD2" 1 0 FFFFFF  0 1 7 ""  1 ""  <> 0 0 0 1 <> 0 0 978 0 978 978 978 <> <>
  979 41 9.707145 12.728134 -37.669156 65 P C 21 0.06000 0.06000 "PRO " " HD3" 1 0 FFFFFF  0 1 7 ""  1 ""  <> 0 0 0 1 <> 0 0 979 0 979 979 979 <> <>
  980 41 11.828434 10.752448 -37.017439 65 P C 21 0.06000 0.06000 "PRO " " HG2" 1 0 FFFFFF  0 1 7 ""  1 ""  <> 0 0 0 1 <> 0 0 980 0 980 980 980 <> <>
  981 41 10.175485 10.437542 -37.263676 65 P C 21 0.06000 0.06000 "PRO " " HG3" 1 0 FFFFFF  0 1 7 ""  1 ""  <> 0 0 0 1 <> 0 0 981 0 981 981 981 <> <>
  982 41 9.496397 10.739978 -34.931774 65 P C 21 0.06000 0.06000 "PRO " " HB3" 1 0 FFFFFF  0 1 7 ""  1 ""  <> 0 0 0 1 <> 0 0 982 0 982 982 982 <> <>
  983 41 11.135954 10.285734 -34.765291 65 P C 21 0.06000 0.06000 "PRO " " HB2" 1 0 FFFFFF  0 1 7 ""  1 ""  <> 0 0 0 1 <> 0 0 983 0 983 983 983 <> <>
  984 25 12.576266 12.423615 -33.146794 66 K C 38 -0.50000 -0.50000 "LYS " " N  " 7 0 2E2EFF  0 1 7 ""  1 ""  <> 0 0 0 1 7.28 0 0 984 1 984 984 984 <> <>
  985 3 13.959217 12.632735 -32.601643 66 K C 24 0.14000 0.14000 "LYS " " CA " 6 0 808080  0 1 -1108 ""  1 ""  FF7800  0 0 0 1 7.28 0 0 985 1 985 985 985 <> <>
  986 2 14.357481 11.218213 -32.011854 66 K C 24 0.50000 0.50000 "LYS " " C  " 6 0 808080  0 1 7 ""  1 ""  <> 0 0 0 1 7.28 0 0 986 0 986 986 986 <> <>
  987 15 13.523323 10.581369 -31.327180 66 K C 70 -0.50000 -0.50000 "LYS " " O  " 8 0 FF2E2E  0 1 7 ""  1 ""  <> 0 0 0 1 7.28 0 0 987 0 987 987 987 <> <>
  988 3 13.845802 13.543280 -31.332036 66 K C 24 -0.12000 -0.12000 "LYS " " CB " 6 0 808080  0 1 7 ""  1 ""  <> 0 0 0 1 7.28 0 0 988 2 988 988 988 <> <>
  989 3 15.156567 13.853467 -30.602974 66 K C 24 -0.12000 -0.12000 "LYS " " CG " 6 0 808080  0 1 7 ""  1 ""  <> 0 0 0 1 7.28 0 0 989 2 989 989 989 <> <>
  990 3 15.087950 14.625886 -29.199845 66 K C 24 -0.12000 -0.12000 "LYS " " CD " 6 0 808080  0 1 7 ""  1 ""  <> 0 0 0 1 7.28 0 0 990 2 990 990 990 <> <>
  991 3 16.222711 15.637300 -29.114437 66 K C 24 0.19000 0.19000 "LYS " " CE " 6 0 808080  0 1 7 ""  1 ""  <> 0 0 0 1 7.28 0 0 991 2 991 991 991 <> <>
  992 32 16.174463 16.755234 -30.083095 66 K C 38 -0.30000 -0.30000 "LYS " " NZ " 7 1 2E2EFF  0 1 7 "%UT"  13 ""  <> 0 0 0 1 7.28 0 0 992 3 992 992 992 <> <>
  993 43 11.822657 12.277059 -32.490546 66 K C 21 0.30000 0.30000 "LYS " " H  " 1 0 FFFFFF  0 1 7 ""  1 ""  <> 0 0 0 1 <> 0 0 993 0 993 993 993 <> <>
  994 41 14.691449 12.953318 -33.342553 66 K C 21 0.06000 0.06000 "LYS " " HA " 1 0 FFFFFF  0 1 7 ""  1 ""  <> 0 0 0 1 <> 0 0 994 0 994 994 994 <> <>
  995 41 13.161921 13.107805 -30.603705 66 K C 21 0.06000 0.06000 "LYS " " HB3" 1 0 FFFFFF  0 1 7 ""  1 ""  <> 0 0 0 1 <> 0 0 995 0 995 995 995 <> <>
  996 41 13.312158 14.419508 -31.701042 66 K C 21 0.06000 0.06000 "LYS " " HB2" 1 0 FFFFFF  0 1 7 ""  1 ""  <> 0 0 0 1 <> 0 0 996 0 996 996 996 <> <>
  997 41 15.758046 14.512250 -31.228981 66 K C 21 0.06000 0.06000 "LYS " " HG3" 1 0 FFFFFF  0 1 7 ""  1 ""  <> 0 0 0 1 <> 0 0 997 0 997 997 997 <> <>
  998 41 15.791675 12.978671 -30.460922 66 K C 21 0.06000 0.06000 "LYS " " HG2" 1 0 FFFFFF  0 1 7 ""  1 ""  <> 0 0 0 1 <> 0 0 998 0 998 998 998 <> <>
  999 41 15.068003 13.952050 -28.343389 66 K C 21 0.06000 0.06000 "LYS " " HD3" 1 0 FFFFFF  0 1 7 ""  1 ""  <> 0 0 0 1 <> 0 0 999 0 999 999 999 <> <>
  1000 41 14.191148 15.246173 -29.208086 66 K C 21 0.06000 0.06000 "LYS " " HD2" 1 0 FFFFFF  0 1 7 ""  1 ""  <> 0 0 0 1 <> 0 0 1000 0 1000 1000 1000 <> <>
  1001 41 17.108731 15.036228 -29.320879 66 K C 21 0.06000 0.06000 "LYS " " HE3" 1 0 FFFFFF  0 1 7 ""  1 ""  <> 0 0 0 1 <> 0 0 1001 0 1001 1001 1001 <> <>
  1002 41 16.451383 16.156305 -28.183907 66 K C 21 0.06000 0.06000 "LYS " " HE2" 1 0 FFFFFF  0 1 7 ""  1 ""  <> 0 0 0 1 <> 0 0 1002 0 1002 1002 1002 <> <>
  1003 44 15.913139 16.513244 -31.028051 66 K C 21 0.33000 0.33000 "LYS " " HZ1" 1 0 FFFFFF  0 1 7 ""  1 ""  <> 0 0 0 1 <> 0 0 1003 0 1003 1003 1003 <> <>
  1004 44 15.497954 17.372105 -29.656123 66 K C 21 0.33000 0.33000 "LYS " " HZ2" 1 0 FFFFFF  0 1 7 ""  1 ""  <> 0 0 0 1 <> 0 0 1004 0 1004 1004 1004 <> <>
  1005 44 17.033619 17.282548 -30.143662 66 K C 21 0.33000 0.33000 "LYS " " HZ3" 1 0 FFFFFF  0 1 7 ""  1 ""  <> 0 0 0 1 <> 0 0 1005 0 1005 1005 1005 <> <>
  1006 25 15.618855 10.790396 -32.264573 67 L C 38 -0.50000 -0.50000 "LEU " " N  " 7 0 2E2EFF  0 1 7 ""  1 ""  <> 0 0 0 1 7.26 0 0 1006 1 1006 1006 1006 <> <>
  1007 3 16.270110 9.522694 -31.880250 67 L C 24 0.14000 0.14000 "LEU " " CA " 6 0 808080  0 1 -1108 ""  1 ""  FF7800  0 0 0 1 7.26 0 0 1007 1 1007 1007 1007 <> <>
  1008 2 16.895368 9.684072 -30.465746 67 L C 24 0.50000 0.50000 "LEU " " C  " 6 0 808080  0 1 7 ""  1 ""  <> 0 0 0 1 7.26 0 0 1008 0 1008 1008 1008 <> <>
  1009 15 17.938938 10.483150 -30.380564 67 L C 70 -0.50000 -0.50000 "LEU " " O  " 8 0 FF2E2E  0 1 7 ""  1 ""  <> 0 0 0 1 7.26 0 0 1009 0 1009 1009 1009 <> <>
  1010 3 17.356262 9.168793 -32.969312 67 L C 24 -0.12000 -0.12000 "LEU " " CB " 6 0 808080  0 1 7 ""  1 ""  <> 0 0 0 1 7.26 0 0 1010 2 1010 1010 1010 <> <>
  1011 3 18.228607 7.946597 -32.619096 67 L C 24 -0.06000 -0.06000 "LEU " " CG " 6 0 808080  0 1 7 ""  1 ""  <> 0 0 0 1 7.26 0 0 1011 1 1011 1011 1011 <> <>
  1012 3 17.373614 6.661631 -32.324669 67 L C 24 -0.18000 -0.18000 "LEU " " CD1" 6 0 808080  0 1 7 ""  1 ""  <> 0 0 0 1 7.26 0 0 1012 3 1012 1012 1012 <> <>
  1013 3 19.364463 7.766514 -33.721199 67 L C 24 -0.18000 -0.18000 "LEU " " CD2" 6 0 808080  0 1 7 ""  1 ""  <> 0 0 0 1 7.26 0 0 1013 3 1013 1013 1013 <> <>
  1014 43 16.246975 11.381630 -32.789587 67 L C 21 0.30000 0.30000 "LEU " " H  " 1 0 FFFFFF  0 1 7 ""  1 ""  <> 0 0 0 1 <> 0 0 1014 0 1014 1014 1014 <> <>
  1015 41 15.490251 8.761568 -31.872335 67 L C 21 0.06000 0.06000 "LEU " " HA " 1 0 FFFFFF  0 1 7 ""  1 ""  <> 0 0 0 1 <> 0 0 1015 0 1015 1015 1015 <> <>
  1016 41 17.914365 10.043268 -33.302947 67 L C 21 0.06000 0.06000 "LEU " " HB3" 1 0 FFFFFF  0 1 7 ""  1 ""  <> 0 0 0 1 <> 0 0 1016 0 1016 1016 1016 <> <>
  1017 41 16.798879 8.871205 -33.857361 67 L C 21 0.06000 0.06000 "LEU " " HB2" 1 0 FFFFFF  0 1 7 ""  1 ""  <> 0 0 0 1 <> 0 0 1017 0 1017 1017 1017 <> <>
  1018 41 18.844803 8.177791 -31.750283 67 L C 21 0.06000 0.06000 "LEU " " HG " 1 0 FFFFFF  0 1 7 ""  1 ""  <> 0 0 0 1 <> 0 0 1018 0 1018 1018 1018 <> <>
  1019 41 16.724092 6.370772 -33.150180 67 L C 21 0.06000 0.06000 "LEU " "HD11" 1 0 FFFFFF  0 1 7 ""  1 ""  <> 0 0 0 1 <> 0 0 1019 0 1019 1019 1019 <> <>
  1020 41 18.144481 5.920500 -32.111345 67 L C 21 0.06000 0.06000 "LEU " "HD12" 1 0 FFFFFF  0 1 7 ""  1 ""  <> 0 0 0 1 <> 0 0 1020 0 1020 1020 1020 <> <>
  1021 41 16.783085 6.798965 -31.418919 67 L C 21 0.06000 0.06000 "LEU " "HD13" 1 0 FFFFFF  0 1 7 ""  1 ""  <> 0 0 0 1 <> 0 0 1021 0 1021 1021 1021 <> <>
  1022 41 18.855025 7.764185 -34.684830 67 L C 21 0.06000 0.06000 "LEU " "HD21" 1 0 FFFFFF  0 1 7 ""  1 ""  <> 0 0 0 1 <> 0 0 1022 0 1022 1022 1022 <> <>
  1023 41 20.006762 8.646438 -33.696449 67 L C 21 0.06000 0.06000 "LEU " "HD22" 1 0 FFFFFF  0 1 7 ""  1 ""  <> 0 0 0 1 <> 0 0 1023 0 1023 1023 1023 <> <>
  1024 41 19.934181 6.861689 -33.508028 67 L C 21 0.06000 0.06000 "LEU " "HD23" 1 0 FFFFFF  0 1 7 ""  1 ""  <> 0 0 0 1 <> 0 0 1024 0 1024 1024 1024 <> <>
  1025 25 16.340993 8.971931 -29.565501 68 L C 38 -0.50000 -0.50000 "LEU " " N  " 7 0 2E2EFF  0 1 7 ""  1 ""  <> 0 0 0 1 7.26 0 0 1025 1 1025 1025 1025 <> <>
  1026 3 16.691809 9.046926 -28.132940 68 L C 24 0.14000 0.14000 "LEU " " CA " 6 0 808080  0 1 -1108 ""  1 ""  FF7800  0 0 0 1 7.26 0 0 1026 1 1026 1026 1026 <> <>
  1027 2 17.830511 8.015300 -27.741242 68 L C 24 0.50000 0.50000 "LEU " " C  " 6 0 808080  0 1 7 ""  1 ""  <> 0 0 0 1 7.26 0 0 1027 0 1027 1027 1027 <> <>
  1028 15 18.841775 8.343543 -27.145766 68 L C 70 -0.50000 -0.50000 "LEU " " O  " 8 0 FF2E2E  0 1 7 ""  1 ""  <> 0 0 0 1 7.26 0 0 1028 0 1028 1028 1028 <> <>
  1029 3 15.512173 8.786804 -27.249417 68 L C 24 -0.12000 -0.12000 "LEU " " CB " 6 0 808080  0 1 7 ""  1 ""  <> 0 0 0 1 7.26 0 0 1029 2 1029 1029 1029 <> <>
  1030 3 14.200421 9.580906 -27.563655 68 L C 24 -0.06000 -0.06000 "LEU " " CG " 6 0 808080  0 1 7 ""  1 ""  <> 0 0 0 1 7.26 0 0 1030 1 1030 1030 1030 <> <>
  1031 3 12.937673 8.984141 -26.839645 68 L C 24 -0.18000 -0.18000 "LEU " " CD1" 6 0 808080  0 1 7 ""  1 ""  <> 0 0 0 1 7.26 0 0 1031 3 1031 1031 1031 <> <>
  1032 3 14.245627 11.105673 -27.236011 68 L C 24 -0.18000 -0.18000 "LEU " " CD2" 6 0 808080  0 1 7 ""  1 ""  <> 0 0 0 1 7.26 0 0 1032 3 1032 1032 1032 <> <>
  1033 43 15.522774 8.450128 -29.844957 68 L C 21 0.30000 0.30000 "LEU " " H  " 1 0 FFFFFF  0 1 7 ""  1 ""  <> 0 0 0 1 <> 0 0 1033 0 1033 1033 1033 <> <>
  1034 41 17.051932 9.992305 -27.728072 68 L C 21 0.06000 0.06000 "LEU " " HA " 1 0 FFFFFF  0 1 7 ""  1 ""  <> 0 0 0 1 <> 0 0 1034 0 1034 1034 1034 <> <>
  1035 41 15.735906 8.872412 -26.186194 68 L C 21 0.06000 0.06000 "LEU " " HB3" 1 0 FFFFFF  0 1 7 ""  1 ""  <> 0 0 0 1 <> 0 0 1035 0 1035 1035 1035 <> <>
  1036 41 15.233258 7.734279 -27.206062 68 L C 21 0.06000 0.06000 "LEU " " HB2" 1 0 FFFFFF  0 1 7 ""  1 ""  <> 0 0 0 1 <> 0 0 1036 0 1036 1036 1036 <> <>
  1037 41 13.965870 9.678911 -28.623533 68 L C 21 0.06000 0.06000 "LEU " " HG " 1 0 FFFFFF  0 1 7 ""  1 ""  <> 0 0 0 1 <> 0 0 1037 0 1037 1037 1037 <> <>
  1038 41 12.868118 7.907270 -26.991677 68 L C 21 0.06000 0.06000 "LEU " "HD11" 1 0 FFFFFF  0 1 7 ""  1 ""  <> 0 0 0 1 <> 0 0 1038 0 1038 1038 1038 <> <>
  1039 41 12.952472 9.153267 -25.763129 68 L C 21 0.06000 0.06000 "LEU " "HD12" 1 0 FFFFFF  0 1 7 ""  1 ""  <> 0 0 0 1 <> 0 0 1039 0 1039 1039 1039 <> <>
  1040 41 11.969386 9.291855 -27.235578 68 L C 21 0.06000 0.06000 "LEU " "HD13" 1 0 FFFFFF  0 1 7 ""  1 ""  <> 0 0 0 1 <> 0 0 1040 0 1040 1040 1040 <> <>
  1041 41 13.604190 11.608083 -27.960504 68 L C 21 0.06000 0.06000 "LEU " "HD21" 1 0 FFFFFF  0 1 7 ""  1 ""  <> 0 0 0 1 <> 0 0 1041 0 1041 1041 1041 <> <>
  1042 41 13.854786 11.271514 -26.232239 68 L C 21 0.06000 0.06000 "LEU " "HD22" 1 0 FFFFFF  0 1 7 ""  1 ""  <> 0 0 0 1 <> 0 0 1042 0 1042 1042 1042 <> <>
  1043 41 15.220534 11.572936 -27.374645 68 L C 21 0.06000 0.06000 "LEU " "HD23" 1 0 FFFFFF  0 1 7 ""  1 ""  <> 0 0 0 1 <> 0 0 1043 0 1043 1043 1043 <> <>
  1044 25 17.614798 6.772855 -28.101759 69 I C 38 -0.50000 -0.50000 "ILE " " N  " 7 0 2E2EFF  0 1 7 ""  1 ""  <> 0 0 0 1 7.26 0 0 1044 1 1044 1044 1044 <> <>
  1045 3 18.475853 5.668926 -27.800913 69 I C 24 0.14000 0.14000 "ILE " " CA " 6 0 808080  0 1 -1108 ""  1 ""  FF7800  0 0 0 1 7.26 0 0 1045 1 1045 1045 1045 <> <>
  1046 2 18.686842 4.820493 -29.003174 69 I C 24 0.50000 0.50000 "ILE " " C  " 6 0 808080  0 1 7 ""  1 ""  <> 0 0 0 1 7.26 0 0 1046 0 1046 1046 1046 <> <>
  1047 15 17.784565 4.690262 -29.869071 69 I C 70 -0.50000 -0.50000 "ILE " " O  " 8 0 FF2E2E  0 1 7 ""  1 ""  <> 0 0 0 1 7.26 0 0 1047 0 1047 1047 1047 <> <>
  1048 3 17.845121 4.803862 -26.639118 69 I C 24 -0.06000 -0.06000 "ILE " " CB " 6 0 808080  0 1 7 ""  1 ""  <> 0 0 0 1 7.26 0 0 1048 1 1048 1048 1048 <> <>
  1049 3 18.616163 3.466886 -26.323028 69 I C 24 -0.18000 -0.18000 "ILE " " CG2" 6 0 808080  0 1 7 ""  1 ""  <> 0 0 0 1 7.26 0 0 1049 3 1049 1049 1049 <> <>
  1050 3 17.601038 5.531739 -25.270025 69 I C 24 -0.12000 -0.12000 "ILE " " CG1" 6 0 808080  0 1 7 ""  1 ""  <> 0 0 0 1 7.26 0 0 1050 2 1050 1050 1050 <> <>
  1051 3 16.154666 5.593984 -24.709715 69 I C 24 -0.18000 -0.18000 "ILE " " CD1" 6 0 808080  0 1 7 ""  1 ""  <> 0 0 0 1 7.26 0 0 1051 3 1051 1051 1051 <> <>
  1052 43 16.763581 6.548258 -28.596971 69 I C 21 0.30000 0.30000 "ILE " " H  " 1 0 FFFFFF  0 1 7 ""  1 ""  <> 0 0 0 1 <> 0 0 1052 0 1052 1052 1052 <> <>
  1053 41 19.425672 6.147529 -27.562658 69 I C 21 0.06000 0.06000 "ILE " " HA " 1 0 FFFFFF  0 1 7 ""  1 ""  <> 0 0 0 1 <> 0 0 1053 0 1053 1053 1053 <> <>
  1054 41 16.848393 4.542897 -26.995158 69 I C 21 0.06000 0.06000 "ILE " " HB " 1 0 FFFFFF  0 1 7 ""  1 ""  <> 0 0 0 1 <> 0 0 1054 0 1054 1054 1054 <> <>
  1055 41 18.204347 2.941296 -25.461692 69 I C 21 0.06000 0.06000 "ILE " "HG21" 1 0 FFFFFF  0 1 7 ""  1 ""  <> 0 0 0 1 <> 0 0 1055 0 1055 1055 1055 <> <>
  1056 41 18.750661 2.840668 -27.204734 69 I C 21 0.06000 0.06000 "ILE " "HG22" 1 0 FFFFFF  0 1 7 ""  1 ""  <> 0 0 0 1 <> 0 0 1056 0 1056 1056 1056 <> <>
  1057 41 19.642984 3.685061 -26.028987 69 I C 21 0.06000 0.06000 "ILE " "HG23" 1 0 FFFFFF  0 1 7 ""  1 ""  <> 0 0 0 1 <> 0 0 1057 0 1057 1057 1057 <> <>
  1058 41 17.895188 6.578294 -25.195006 69 I C 21 0.06000 0.06000 "ILE " "HG13" 1 0 FFFFFF  0 1 7 ""  1 ""  <> 0 0 0 1 <> 0 0 1058 0 1058 1058 1058 <> <>
  1059 41 18.175733 5.034339 -24.488377 69 I C 21 0.06000 0.06000 "ILE " "HG12" 1 0 FFFFFF  0 1 7 ""  1 ""  <> 0 0 0 1 <> 0 0 1059 0 1059 1059 1059 <> <>
  1060 41 15.492775 6.183526 -25.344680 69 I C 21 0.06000 0.06000 "ILE " "HD11" 1 0 FFFFFF  0 1 7 ""  1 ""  <> 0 0 0 1 <> 0 0 1060 0 1060 1060 1060 <> <>
  1061 41 15.719981 4.602447 -24.585883 69 I C 21 0.06000 0.06000 "ILE " "HD12" 1 0 FFFFFF  0 1 7 ""  1 ""  <> 0 0 0 1 <> 0 0 1061 0 1061 1061 1061 <> <>
  1062 41 16.111838 6.232047 -23.827322 69 I C 21 0.06000 0.06000 "ILE " "HD13" 1 0 FFFFFF  0 1 7 ""  1 ""  <> 0 0 0 1 <> 0 0 1062 0 1062 1062 1062 <> <>
  1063 25 19.847868 4.195955 -29.162730 70 Y C 38 -0.50000 -0.50000 "TYR " " N  " 7 0 2E2EFF  0 1 7 ""  1 ""  <> 0 0 0 1 7.32 0 0 1063 1 1063 1063 1063 <> <>
  1064 3 20.188742 3.201936 -30.154380 70 Y C 24 0.14000 0.14000 "TYR " " CA " 6 0 808080  0 1 -1108 ""  1 ""  FF7800  0 0 0 1 7.32 0 0 1064 1 1064 1064 1064 <> <>
  1065 2 20.805092 2.024644 -29.396469 70 Y C 24 0.50000 0.50000 "TYR " " C  " 6 0 808080  0 1 7 ""  1 ""  <> 0 0 0 1 7.32 0 0 1065 0 1065 1065 1065 <> <>
  1066 15 21.365365 2.204297 -28.360702 70 Y C 70 -0.50000 -0.50000 "TYR " " O  " 8 0 FF2E2E  0 1 7 ""  1 ""  <> 0 0 0 1 7.32 0 0 1066 0 1066 1066 1066 <> <>
  1067 3 21.119270 3.777629 -31.301613 70 Y C 24 -0.00500 -0.00500 "TYR " " CB " 6 0 808080  0 1 7 ""  1 ""  <> 0 0 0 1 7.32 0 0 1067 2 1067 1067 1067 <> <>
  1068 2 22.392295 4.399814 -30.695785 70 Y C 24 -0.11500 -0.11500 "TYR " " CG " 6 0 808080  0 1 7 ""  1 ""  <> 0 0 0 1 7.32 0 0 1068 0 1068 1068 1068 <> <>
  1069 2 22.343745 5.673666 -30.216619 70 Y C 24 -0.11500 -0.11500 "TYR " " CD1" 6 0 808080  0 1 7 ""  1 ""  <> 0 0 0 1 7.32 0 0 1069 1 1069 1069 1069 <> <>
  1070 2 23.482694 6.164530 -29.525341 70 Y C 24 -0.11500 -0.11500 "TYR " " CE1" 6 0 808080  0 1 7 ""  1 ""  <> 0 0 0 1 7.32 0 0 1070 1 1070 1070 1070 <> <>
  1071 2 24.632252 5.401702 -29.295926 70 Y C 24 0.15000 0.15000 "TYR " " CZ " 6 0 808080  0 1 7 ""  1 ""  <> 0 0 0 1 7.32 0 0 1071 0 1071 1071 1071 <> <>
  1072 16 25.683421 5.922917 -28.624239 70 Y C 70 -0.58500 -0.58500 "TYR " " OH " 8 0 FF2E2E  0 1 7 "%UT"  13 ""  <> 0 0 0 1 7.32 0 0 1072 1 1072 1072 1072 <> <>
  1073 2 24.665816 4.103902 -29.883818 70 Y C 24 -0.11500 -0.11500 "TYR " " CE2" 6 0 808080  0 1 7 ""  1 ""  <> 0 0 0 1 7.32 0 0 1073 1 1073 1073 1073 <> <>
  1074 2 23.555563 3.564582 -30.538554 70 Y C 24 -0.11500 -0.11500 "TYR " " CD2" 6 0 808080  0 1 7 ""  1 ""  <> 0 0 0 1 7.32 0 0 1074 1 1074 1074 1074 <> <>
  1075 43 20.569868 4.315960 -28.466622 70 Y C 21 0.30000 0.30000 "TYR " " H  " 1 0 FFFFFF  0 1 7 ""  1 ""  <> 0 0 0 1 <> 0 0 1075 0 1075 1075 1075 <> <>
  1076 41 19.308927 2.774615 -30.635332 70 Y C 21 0.06000 0.06000 "TYR " " HA " 1 0 FFFFFF  0 1 7 ""  1 ""  <> 0 0 0 1 <> 0 0 1076 0 1076 1076 1076 <> <>
  1077 41 20.587237 4.617101 -31.749889 70 Y C 21 0.06000 0.06000 "TYR " " HB3" 1 0 FFFFFF  0 1 7 ""  1 ""  <> 0 0 0 1 <> 0 0 1077 0 1077 1077 1077 <> <>
  1078 41 21.358218 3.170139 -32.174304 70 Y C 21 0.06000 0.06000 "TYR " " HB2" 1 0 FFFFFF  0 1 7 ""  1 ""  <> 0 0 0 1 <> 0 0 1078 0 1078 1078 1078 <> <>
  1079 41 21.448117 6.277815 -30.231523 70 Y C 21 0.11500 0.11500 "TYR " " HD1" 1 0 FFFFFF  0 1 7 ""  1 ""  <> 0 0 0 1 <> 0 0 1079 0 1079 1079 1079 <> <>
  1080 41 23.499815 7.202857 -29.229538 70 Y C 21 0.11500 0.11500 "TYR " " HE1" 1 0 FFFFFF  0 1 7 ""  1 ""  <> 0 0 0 1 <> 0 0 1080 0 1080 1080 1080 <> <>
  1081 42 26.485407 5.426082 -28.562862 70 Y C 21 0.43500 0.43500 "TYR " " HH " 1 0 FFFFFF  0 1 7 ""  1 ""  <> 0 0 0 1 <> 0 0 1081 0 1081 1081 1081 <> <>
  1082 41 25.543557 3.489368 -29.744832 70 Y C 21 0.11500 0.11500 "TYR " " HE2" 1 0 FFFFFF  0 1 7 ""  1 ""  <> 0 0 0 1 <> 0 0 1082 0 1082 1082 1082 <> <>
  1083 41 23.591864 2.519536 -30.807904 70 Y C 21 0.11500 0.11500 "TYR " " HD2" 1 0 FFFFFF  0 1 7 ""  1 ""  <> 0 0 0 1 <> 0 0 1083 0 1083 1083 1083 <> <>
  1084 25 20.638282 0.793875 -29.891722 71 S C 38 -0.50000 -0.50000 "SER " " N  " 7 0 2E2EFF  0 1 7 ""  1 ""  <> 0 0 0 1 7.72 0 0 1084 1 1084 1084 1084 <> <>
  1085 3 20.993404 -0.511047 -29.314756 71 S C 24 0.14000 0.14000 "SER " " CA " 6 0 808080  0 1 -1108 ""  1 ""  FF7800  0 0 0 1 7.72 0 0 1085 1 1085 1085 1085 <> <>
  1086 2 20.330421 -0.837835 -27.949041 71 S C 24 0.50000 0.50000 "SER " " C  " 6 0 808080  0 1 7 ""  1 ""  <> 0 0 0 1 7.72 0 0 1086 0 1086 1086 1086 <> <>
  1087 15 20.995099 -1.350445 -27.038641 71 S C 70 -0.50000 -0.50000 "SER " " O  " 8 0 FF2E2E  0 1 7 ""  1 ""  <> 0 0 0 1 7.72 0 0 1087 0 1087 1087 1087 <> <>
  1088 3 22.520541 -0.793122 -29.396254 71 S C 24 0.14500 0.14500 "SER " " CB " 6 0 808080  0 1 7 ""  1 ""  <> 0 0 0 1 7.72 0 0 1088 2 1088 1088 1088 <> <>
  1089 16 22.896972 -2.095688 -29.027400 71 S C 70 -0.68300 -0.68300 "SER " " OG " 8 0 FF2E2E  0 1 7 "%UT"  13 ""  <> 0 0 0 1 7.72 0 0 1089 1 1089 1089 1089 <> <>
  1090 43 20.086711 0.694946 -30.732010 71 S C 21 0.30000 0.30000 "SER " " H  " 1 0 FFFFFF  0 1 7 ""  1 ""  <> 0 0 0 1 <> 0 0 1090 0 1090 1090 1090 <> <>
  1091 41 20.484862 -1.167968 -30.019982 71 S C 21 0.06000 0.06000 "SER " " HA " 1 0 FFFFFF  0 1 7 ""  1 ""  <> 0 0 0 1 <> 0 0 1091 0 1091 1091 1091 <> <>
  1092 41 23.066672 -0.106970 -28.749397 71 S C 21 0.06000 0.06000 "SER " " HB3" 1 0 FFFFFF  0 1 7 ""  1 ""  <> 0 0 0 1 <> 0 0 1092 0 1092 1092 1092 <> <>
  1093 41 22.882320 -0.645673 -30.413683 71 S C 21 0.06000 0.06000 "SER " " HB2" 1 0 FFFFFF  0 1 7 ""  1 ""  <> 0 0 0 1 <> 0 0 1093 0 1093 1093 1093 <> <>
  1094 42 22.382662 -2.434452 -28.310803 71 S C 21 0.41800 0.41800 "SER " " HG " 1 0 FFFFFF  0 1 7 ""  1 ""  <> 0 0 0 1 <> 0 0 1094 0 1094 1094 1094 <> <>
  1095 25 19.049069 -0.550363 -27.906991 72 A C 38 -0.50000 -0.50000 "ALA " " N  " 7 0 2E2EFF  0 1 7 ""  1 ""  <> 0 0 0 1 7.71 0 0 1095 1 1095 1095 1095 <> <>
  1096 3 18.187429 -0.725408 -26.748294 72 A C 24 0.14000 0.14000 "ALA " " CA " 6 0 808080  0 1 -1108 ""  1 ""  FF7800  0 0 0 1 7.71 0 0 1096 1 1096 1096 1096 <> <>
  1097 2 18.500704 0.143178 -25.532543 72 A C 24 0.50000 0.50000 "ALA " " C  " 6 0 808080  0 1 7 ""  1 ""  <> 0 0 0 1 7.71 0 0 1097 0 1097 1097 1097 <> <>
  1098 15 17.549255 0.491738 -24.782802 72 A C 70 -0.50000 -0.50000 "ALA " " O  " 8 0 FF2E2E  0 1 7 ""  1 ""  <> 0 0 0 1 7.71 0 0 1098 0 1098 1098 1098 <> <>
  1099 3 18.183530 -2.185279 -26.307252 72 A C 24 -0.18000 -0.18000 "ALA " " CB " 6 0 808080  0 1 7 ""  1 ""  <> 0 0 0 1 7.71 0 0 1099 3 1099 1099 1099 <> <>
  1100 43 18.602177 -0.059592 -28.668511 72 A C 21 0.30000 0.30000 "ALA " " H  " 1 0 FFFFFF  0 1 7 ""  1 ""  <> 0 0 0 1 <> 0 0 1100 0 1100 1100 1100 <> <>
  1101 41 17.239289 -0.336130 -27.120554 72 A C 21 0.06000 0.06000 "ALA " " HA " 1 0 FFFFFF  0 1 7 ""  1 ""  <> 0 0 0 1 <> 0 0 1101 0 1101 1101 1101 <> <>
  1102 41 17.973127 -2.757959 -27.210178 72 A C 21 0.06000 0.06000 "ALA " " HB1" 1 0 FFFFFF  0 1 7 ""  1 ""  <> 0 0 0 1 <> 0 0 1102 0 1102 1102 1102 <> <>
  1103 41 18.916239 -2.456794 -25.546927 72 A C 21 0.06000 0.06000 "ALA " " HB2" 1 0 FFFFFF  0 1 7 ""  1 ""  <> 0 0 0 1 <> 0 0 1103 0 1103 1103 1103 <> <>
  1104 41 17.303751 -2.351944 -25.685689 72 A C 21 0.06000 0.06000 "ALA " " HB3" 1 0 FFFFFF  0 1 7 ""  1 ""  <> 0 0 0 1 <> 0 0 1104 0 1104 1104 1104 <> <>
  1105 25 19.777898 0.474269 -25.269259 73 S C 38 -0.50000 -0.50000 "SER " " N  " 7 0 2E2EFF  0 1 7 ""  1 ""  <> 0 0 0 1 7.68 0 0 1105 1 1105 1105 1105 <> <>
  1106 3 20.372892 0.970311 -23.979677 73 S C 24 0.14000 0.14000 "SER " " CA " 6 0 808080  0 1 -1108 ""  1 ""  FF7800  0 0 0 1 7.68 0 0 1106 1 1106 1106 1106 <> <>
  1107 2 21.676113 1.789897 -24.108250 73 S C 24 0.50000 0.50000 "SER " " C  " 6 0 808080  0 1 7 ""  1 ""  <> 0 0 0 1 7.68 0 0 1107 0 1107 1107 1107 <> <>
  1108 15 22.517762 1.781591 -23.226737 73 S C 70 -0.50000 -0.50000 "SER " " O  " 8 0 FF2E2E  0 1 7 ""  1 ""  <> 0 0 0 1 7.68 0 0 1108 0 1108 1108 1108 <> <>
  1109 3 20.302464 -0.087061 -22.796665 73 S C 24 0.14500 0.14500 "SER " " CB " 6 0 808080  0 1 7 ""  1 ""  <> 0 0 0 1 7.68 0 0 1109 2 1109 1109 1109 <> <>
  1110 16 20.992882 -1.349077 -23.015334 73 S C 70 -0.68300 -0.68300 "SER " " OG " 8 0 FF2E2E  0 1 7 "%UT"  13 ""  <> 0 0 0 1 7.68 0 0 1110 1 1110 1110 1110 <> <>
  1111 43 20.409713 0.042792 -25.928718 73 S C 21 0.30000 0.30000 "SER " " H  " 1 0 FFFFFF  0 1 7 ""  1 ""  <> 0 0 0 1 <> 0 0 1111 0 1111 1111 1111 <> <>
  1112 41 19.706992 1.789401 -23.707099 73 S C 21 0.06000 0.06000 "SER " " HA " 1 0 FFFFFF  0 1 7 ""  1 ""  <> 0 0 0 1 <> 0 0 1112 0 1112 1112 1112 <> <>
  1113 41 19.243308 -0.259433 -22.604542 73 S C 21 0.06000 0.06000 "SER " " HB3" 1 0 FFFFFF  0 1 7 ""  1 ""  <> 0 0 0 1 <> 0 0 1113 0 1113 1113 1113 <> <>
  1114 41 20.656497 0.324647 -21.851781 73 S C 21 0.06000 0.06000 "SER " " HB2" 1 0 FFFFFF  0 1 7 ""  1 ""  <> 0 0 0 1 <> 0 0 1114 0 1114 1114 1114 <> <>
  1115 42 21.888148 -1.323290 -22.713165 73 S C 21 0.41800 0.41800 "SER " " HG " 1 0 FFFFFF  0 1 7 ""  1 ""  <> 0 0 0 1 <> 0 0 1115 0 1115 1115 1115 <> <>
  1116 25 21.793364 2.580756 -25.168095 74 F C 38 -0.50000 -0.50000 "PHE " " N  " 7 0 2E2EFF  0 1 7 ""  1 ""  <> 0 0 0 1 7.5 0 0 1116 1 1116 1116 1116 <> <>
  1117 3 22.885792 3.623967 -25.344362 74 F C 24 0.14000 0.14000 "PHE " " CA " 6 0 808080  0 1 -1108 ""  1 ""  FF7800  0 0 0 1 7.5 0 0 1117 1 1117 1117 1117 <> <>
  1118 2 22.291119 4.929492 -25.842672 74 F C 24 0.50000 0.50000 "PHE " " C  " 6 0 808080  0 1 7 ""  1 ""  <> 0 0 0 1 7.5 0 0 1118 0 1118 1118 1118 <> <>
  1119 15 21.668785 4.965999 -26.917599 74 F C 70 -0.50000 -0.50000 "PHE " " O  " 8 0 FF2E2E  0 1 7 ""  1 ""  <> 0 0 0 1 7.5 0 0 1119 0 1119 1119 1119 <> <>
  1120 3 24.054480 3.038623 -26.285434 74 F C 24 -0.00500 -0.00500 "PHE " " CB " 6 0 808080  0 1 7 ""  1 ""  <> 0 0 0 1 7.5 0 0 1120 2 1120 1120 1120 <> <>
  1121 2 24.792163 1.744584 -25.961168 74 F C 24 -0.11500 -0.11500 "PHE " " CG " 6 0 808080  0 1 7 ""  1 ""  <> 0 0 0 1 7.5 0 0 1121 0 1121 1121 1121 <> <>
  1122 2 24.266820 0.443307 -26.185913 74 F C 24 -0.11500 -0.11500 "PHE " " CD1" 6 0 808080  0 1 7 ""  1 ""  <> 0 0 0 1 7.5 0 0 1122 1 1122 1122 1122 <> <>
  1123 2 25.006872 -0.711398 -25.949508 74 F C 24 -0.11500 -0.11500 "PHE " " CE1" 6 0 808080  0 1 7 ""  1 ""  <> 0 0 0 1 7.5 0 0 1123 1 1123 1123 1123 <> <>
  1124 2 26.326857 -0.619172 -25.477922 74 F C 24 -0.11500 -0.11500 "PHE " " CZ " 6 0 808080  0 1 7 ""  1 ""  <> 0 0 0 1 7.5 0 0 1124 1 1124 1124 1124 <> <>
  1125 2 26.886712 0.621510 -25.360678 74 F C 24 -0.11500 -0.11500 "PHE " " CE2" 6 0 808080  0 1 7 ""  1 ""  <> 0 0 0 1 7.5 0 0 1125 1 1125 1125 1125 <> <>
  1126 2 26.132304 1.808648 -25.473632 74 F C 24 -0.11500 -0.11500 "PHE " " CD2" 6 0 808080  0 1 7 ""  1 ""  <> 0 0 0 1 7.5 0 0 1126 1 1126 1126 1126 <> <>
  1127 43 21.231176 2.376642 -25.981907 74 F C 21 0.30000 0.30000 "PHE " " H  " 1 0 FFFFFF  0 1 7 ""  1 ""  <> 0 0 0 1 <> 0 0 1127 0 1127 1127 1127 <> <>
  1128 41 23.354819 3.811952 -24.378660 74 F C 21 0.06000 0.06000 "PHE " " HA " 1 0 FFFFFF  0 1 7 ""  1 ""  <> 0 0 0 1 <> 0 0 1128 0 1128 1128 1128 <> <>
  1129 41 24.730972 3.888723 -26.370007 74 F C 21 0.06000 0.06000 "PHE " " HB3" 1 0 FFFFFF  0 1 7 ""  1 ""  <> 0 0 0 1 <> 0 0 1129 0 1129 1129 1129 <> <>
  1130 41 23.614433 2.917908 -27.275247 74 F C 21 0.06000 0.06000 "PHE " " HB2" 1 0 FFFFFF  0 1 7 ""  1 ""  <> 0 0 0 1 <> 0 0 1130 0 1130 1130 1130 <> <>
  1131 41 23.290623 0.289286 -26.621906 74 F C 21 0.11500 0.11500 "PHE " " HD1" 1 0 FFFFFF  0 1 7 ""  1 ""  <> 0 0 0 1 <> 0 0 1131 0 1131 1131 1131 <> <>
  1132 41 24.533686 -1.677278 -26.043560 74 F C 21 0.11500 0.11500 "PHE " " HE1" 1 0 FFFFFF  0 1 7 ""  1 ""  <> 0 0 0 1 <> 0 0 1132 0 1132 1132 1132 <> <>
  1133 41 26.862903 -1.512496 -25.192231 74 F C 21 0.11500 0.11500 "PHE " " HZ " 1 0 FFFFFF  0 1 7 ""  1 ""  <> 0 0 0 1 <> 0 0 1133 0 1133 1133 1133 <> <>
  1134 41 27.909162 0.839546 -25.089067 74 F C 21 0.11500 0.11500 "PHE " " HE2" 1 0 FFFFFF  0 1 7 ""  1 ""  <> 0 0 0 1 <> 0 0 1134 0 1134 1134 1134 <> <>
  1135 41 26.579756 2.769893 -25.270021 74 F C 21 0.11500 0.11500 "PHE " " HD2" 1 0 FFFFFF  0 1 7 ""  1 ""  <> 0 0 0 1 <> 0 0 1135 0 1135 1135 1135 <> <>
  1136 25 22.314812 5.996954 -25.068727 75 L C 38 -0.50000 -0.50000 "LEU " " N  " 7 0 2E2EFF  0 1 7 ""  1 ""  <> 0 0 0 1 7.52 0 0 1136 1 1136 1136 1136 <> <>
  1137 3 21.636848 7.245836 -25.340013 75 L C 24 0.14000 0.14000 "LEU " " CA " 6 0 808080  0 1 -1108 ""  1 ""  FF7800  0 0 0 1 7.52 0 0 1137 1 1137 1137 1137 <> <>
  1138 2 22.271379 8.128986 -26.538047 75 L C 24 0.50000 0.50000 "LEU " " C  " 6 0 808080  0 1 7 ""  1 ""  <> 0 0 0 1 7.52 0 0 1138 0 1138 1138 1138 <> <>
  1139 15 23.495037 8.074747 -26.712389 75 L C 70 -0.50000 -0.50000 "LEU " " O  " 8 0 FF2E2E  0 1 7 ""  1 ""  <> 0 0 0 1 7.52 0 0 1139 0 1139 1139 1139 <> <>
  1140 3 21.691176 8.116466 -23.982732 75 L C 24 -0.12000 -0.12000 "LEU " " CB " 6 0 808080  0 1 7 ""  1 ""  <> 0 0 0 1 7.52 0 0 1140 2 1140 1140 1140 <> <>
  1141 3 20.825882 9.377784 -23.808947 75 L C 24 -0.06000 -0.06000 "LEU " " CG " 6 0 808080  0 1 7 ""  1 ""  <> 0 0 0 1 7.52 0 0 1141 1 1141 1141 1141 <> <>
  1142 3 19.227326 9.130215 -23.627329 75 L C 24 -0.18000 -0.18000 "LEU " " CD1" 6 0 808080  0 1 7 ""  1 ""  <> 0 0 0 1 7.52 0 0 1142 3 1142 1142 1142 <> <>
  1143 3 21.336172 10.227001 -22.625757 75 L C 24 -0.18000 -0.18000 "LEU " " CD2" 6 0 808080  0 1 7 ""  1 ""  <> 0 0 0 1 7.52 0 0 1143 3 1143 1143 1143 <> <>
  1144 43 22.771228 5.872192 -24.176349 75 L C 21 0.30000 0.30000 "LEU " " H  " 1 0 FFFFFF  0 1 7 ""  1 ""  <> 0 0 0 1 <> 0 0 1144 0 1144 1144 1144 <> <>
  1145 41 20.606755 6.952123 -25.542385 75 L C 21 0.06000 0.06000 "LEU " " HA " 1 0 FFFFFF  0 1 7 ""  1 ""  <> 0 0 0 1 <> 0 0 1145 0 1145 1145 1145 <> <>
  1146 41 22.720986 8.457237 -23.875000 75 L C 21 0.06000 0.06000 "LEU " " HB3" 1 0 FFFFFF  0 1 7 ""  1 ""  <> 0 0 0 1 <> 0 0 1146 0 1146 1146 1146 <> <>
  1147 41 21.444919 7.481473 -23.131891 75 L C 21 0.06000 0.06000 "LEU " " HB2" 1 0 FFFFFF  0 1 7 ""  1 ""  <> 0 0 0 1 <> 0 0 1147 0 1147 1147 1147 <> <>
  1148 41 20.947789 9.957550 -24.723762 75 L C 21 0.06000 0.06000 "LEU " " HG " 1 0 FFFFFF  0 1 7 ""  1 ""  <> 0 0 0 1 <> 0 0 1148 0 1148 1148 1148 <> <>
  1149 41 18.770448 8.859368 -24.579020 75 L C 21 0.06000 0.06000 "LEU " "HD11" 1 0 FFFFFF  0 1 7 ""  1 ""  <> 0 0 0 1 <> 0 0 1149 0 1149 1149 1149 <> <>
  1150 41 18.901534 8.475019 -22.819665 75 L C 21 0.06000 0.06000 "LEU " "HD12" 1 0 FFFFFF  0 1 7 ""  1 ""  <> 0 0 0 1 <> 0 0 1150 0 1150 1150 1150 <> <>
  1151 41 18.768087 10.058720 -23.287851 75 L C 21 0.06000 0.06000 "LEU " "HD13" 1 0 FFFFFF  0 1 7 ""  1 ""  <> 0 0 0 1 <> 0 0 1151 0 1151 1151 1151 <> <>
  1152 41 22.279873 10.738249 -22.815421 75 L C 21 0.06000 0.06000 "LEU " "HD21" 1 0 FFFFFF  0 1 7 ""  1 ""  <> 0 0 0 1 <> 0 0 1152 0 1152 1152 1152 <> <>
  1153 41 20.551688 10.954190 -22.414549 75 L C 21 0.06000 0.06000 "LEU " "HD22" 1 0 FFFFFF  0 1 7 ""  1 ""  <> 0 0 0 1 <> 0 0 1153 0 1153 1153 1153 <> <>
  1154 41 21.343503 9.600345 -21.733996 75 L C 21 0.06000 0.06000 "LEU " "HD23" 1 0 FFFFFF  0 1 7 ""  1 ""  <> 0 0 0 1 <> 0 0 1154 0 1154 1154 1154 <> <>
  1155 25 21.499629 8.908190 -27.189444 76 Y C 38 -0.50000 -0.50000 "TYR " " N  " 7 0 2E2EFF  0 1 7 ""  1 ""  <> 0 0 0 1 7.71 0 0 1155 1 1155 1155 1155 <> <>
  1156 3 22.015267 9.801583 -28.237332 76 Y C 24 0.14000 0.14000 "TYR " " CA " 6 0 808080  0 1 -1108 ""  1 ""  FF7800  0 0 0 1 7.71 0 0 1156 1 1156 1156 1156 <> <>
  1157 2 22.377477 11.183896 -27.614420 76 Y C 24 0.50000 0.50000 "TYR " " C  " 6 0 808080  0 1 7 ""  1 ""  <> 0 0 0 1 7.71 0 0 1157 0 1157 1157 1157 <> <>
  1158 15 21.784757 11.706357 -26.615377 76 Y C 70 -0.50000 -0.50000 "TYR " " O  " 8 0 FF2E2E  0 1 7 ""  1 ""  <> 0 0 0 1 7.71 0 0 1158 0 1158 1158 1158 <> <>
  1159 3 20.867575 10.036094 -29.208915 76 Y C 24 -0.00500 -0.00500 "TYR " " CB " 6 0 808080  0 1 7 ""  1 ""  <> 0 0 0 1 7.71 0 0 1159 2 1159 1159 1159 <> <>
  1160 2 21.406839 10.475120 -30.537836 76 Y C 24 -0.11500 -0.11500 "TYR " " CG " 6 0 808080  0 1 7 ""  1 ""  <> 0 0 0 1 7.71 0 0 1160 0 1160 1160 1160 <> <>
  1161 2 21.268441 11.783146 -30.943115 76 Y C 24 -0.11500 -0.11500 "TYR " " CD1" 6 0 808080  0 1 7 ""  1 ""  <> 0 0 0 1 7.71 0 0 1161 1 1161 1161 1161 <> <>
  1162 2 21.607403 12.169971 -32.242227 76 Y C 24 -0.11500 -0.11500 "TYR " " CE1" 6 0 808080  0 1 7 ""  1 ""  <> 0 0 0 1 7.71 0 0 1162 1 1162 1162 1162 <> <>
  1163 2 22.122465 11.273040 -33.122228 76 Y C 24 0.15000 0.15000 "TYR " " CZ " 6 0 808080  0 1 7 ""  1 ""  <> 0 0 0 1 7.71 0 0 1163 0 1163 1163 1163 <> <>
  1164 16 22.468609 11.799344 -34.310500 76 Y C 70 -0.58500 -0.58500 "TYR " " OH " 8 0 FF2E2E  0 1 7 "%UT"  13 ""  <> 0 0 0 1 7.71 0 0 1164 1 1164 1164 1164 <> <>
  1165 2 22.336090 9.943499 -32.713372 76 Y C 24 -0.11500 -0.11500 "TYR " " CE2" 6 0 808080  0 1 7 ""  1 ""  <> 0 0 0 1 7.71 0 0 1165 1 1165 1165 1165 <> <>
  1166 2 21.859249 9.479257 -31.452348 76 Y C 24 -0.11500 -0.11500 "TYR " " CD2" 6 0 808080  0 1 7 ""  1 ""  <> 0 0 0 1 7.71 0 0 1166 1 1166 1166 1166 <> <>
  1167 43 20.510610 8.755200 -27.052178 76 Y C 21 0.30000 0.30000 "TYR " " H  " 1 0 FFFFFF  0 1 7 ""  1 ""  <> 0 0 0 1 <> 0 0 1167 0 1167 1167 1167 <> <>
  1168 41 22.875880 9.319287 -28.701449 76 Y C 21 0.06000 0.06000 "TYR " " HA " 1 0 FFFFFF  0 1 7 ""  1 ""  <> 0 0 0 1 <> 0 0 1168 0 1168 1168 1168 <> <>
  1169 41 20.095537 10.714857 -28.845689 76 Y C 21 0.06000 0.06000 "TYR " " HB3" 1 0 FFFFFF  0 1 7 ""  1 ""  <> 0 0 0 1 <> 0 0 1169 0 1169 1169 1169 <> <>
  1170 41 20.182168 9.227014 -29.460038 76 Y C 21 0.06000 0.06000 "TYR " " HB2" 1 0 FFFFFF  0 1 7 ""  1 ""  <> 0 0 0 1 <> 0 0 1170 0 1170 1170 1170 <> <>
  1171 41 21.059955 12.503775 -30.166419 76 Y C 21 0.11500 0.11500 "TYR " " HD1" 1 0 FFFFFF  0 1 7 ""  1 ""  <> 0 0 0 1 <> 0 0 1171 0 1171 1171 1171 <> <>
  1172 41 21.413736 13.198298 -32.509573 76 Y C 21 0.11500 0.11500 "TYR " " HE1" 1 0 FFFFFF  0 1 7 ""  1 ""  <> 0 0 0 1 <> 0 0 1172 0 1172 1172 1172 <> <>
  1173 42 22.931495 11.132252 -34.794077 76 Y C 21 0.43500 0.43500 "TYR " " HH " 1 0 FFFFFF  0 1 7 ""  1 ""  <> 0 0 0 1 <> 0 0 1173 0 1173 1173 1173 <> <>
  1174 41 22.683299 9.148110 -33.356051 76 Y C 21 0.11500 0.11500 "TYR " " HE2" 1 0 FFFFFF  0 1 7 ""  1 ""  <> 0 0 0 1 <> 0 0 1174 0 1174 1174 1174 <> <>
  1175 41 21.911376 8.444976 -31.146094 76 Y C 21 0.11500 0.11500 "TYR " " HD2" 1 0 FFFFFF  0 1 7 ""  1 ""  <> 0 0 0 1 <> 0 0 1175 0 1175 1175 1175 <> <>
  1176 25 23.314497 11.811685 -28.312745 77 S C 38 -0.50000 -0.50000 "SER " " N  " 7 0 2E2EFF  0 1 7 ""  1 ""  <> 0 0 0 1 7.75 0 0 1176 1 1176 1176 1176 <> <>
  1177 3 23.959731 13.148900 -28.141770 77 S C 24 0.14000 0.14000 "SER " " CA " 6 0 808080  0 1 -1108 ""  1 ""  FF7800  0 0 0 1 7.75 0 0 1177 1 1177 1177 1177 <> <>
  1178 2 22.911053 14.272537 -28.253122 77 S C 24 0.50000 0.50000 "SER " " C  " 6 0 808080  0 1 7 ""  1 ""  <> 0 0 0 1 7.75 0 0 1178 0 1178 1178 1178 <> <>
  1179 15 22.235249 14.251127 -29.237472 77 S C 70 -0.50000 -0.50000 "SER " " O  " 8 0 FF2E2E  0 1 7 ""  1 ""  <> 0 0 0 1 7.75 0 0 1179 0 1179 1179 1179 <> <>
  1180 3 25.043864 13.262244 -29.233259 77 S C 24 0.14500 0.14500 "SER " " CB " 6 0 808080  0 1 7 ""  1 ""  <> 0 0 0 1 7.75 0 0 1180 2 1180 1180 1180 <> <>
  1181 16 25.870742 12.021948 -29.349198 77 S C 70 -0.68300 -0.68300 "SER " " OG " 8 0 FF2E2E  0 1 7 "%UT"  13 ""  <> 0 0 0 1 7.75 0 0 1181 1 1181 1181 1181 <> <>
  1182 43 23.514130 11.332684 -29.179039 77 S C 21 0.30000 0.30000 "SER " " H  " 1 0 FFFFFF  0 1 7 ""  1 ""  <> 0 0 0 1 <> 0 0 1182 0 1182 1182 1182 <> <>
  1183 41 24.397010 13.201237 -27.144747 77 S C 21 0.06000 0.06000 "SER " " HA " 1 0 FFFFFF  0 1 7 ""  1 ""  <> 0 0 0 1 <> 0 0 1183 0 1183 1183 1183 <> <>
  1184 41 25.696705 14.100067 -28.989796 77 S C 21 0.06000 0.06000 "SER " " HB3" 1 0 FFFFFF  0 1 7 ""  1 ""  <> 0 0 0 1 <> 0 0 1184 0 1184 1184 1184 <> <>
  1185 41 24.593694 13.395192 -30.217059 77 S C 21 0.06000 0.06000 "SER " " HB2" 1 0 FFFFFF  0 1 7 ""  1 ""  <> 0 0 0 1 <> 0 0 1185 0 1185 1185 1185 <> <>
  1186 42 26.396751 11.927369 -28.569728 77 S C 21 0.41800 0.41800 "SER " " HG " 1 0 FFFFFF  0 1 7 ""  1 ""  <> 0 0 0 1 <> 0 0 1186 0 1186 1186 1186 <> <>
  1187 25 22.749364 15.217524 -27.335977 78 G C 38 -0.50000 -0.50000 "GLY " " N  " 7 0 2E2EFF  0 1 7 ""  1 ""  <> 0 0 0 1 7.75 0 0 1187 1 1187 1187 1187 <> <>
  1188 3 21.712454 16.299274 -27.400362 78 G C 24 0.08000 0.08000 "GLY " " CA " 6 0 808080  0 1 -1108 ""  1 ""  FF7800  0 0 0 1 7.75 0 0 1188 2 1188 1188 1188 <> <>
  1189 2 20.424440 15.847082 -26.743617 78 G C 24 0.50000 0.50000 "GLY " " C  " 6 0 808080  0 1 7 ""  1 ""  <> 0 0 0 1 7.75 0 0 1189 0 1189 1189 1189 <> <>
  1190 15 19.496433 16.658318 -26.703537 78 G C 70 -0.50000 -0.50000 "GLY " " O  " 8 0 FF2E2E  0 1 7 ""  1 ""  <> 0 0 0 1 7.75 0 0 1190 0 1190 1190 1190 <> <>
  1191 43 23.349712 15.250391 -26.524361 78 G C 21 0.30000 0.30000 "GLY " " H  " 1 0 FFFFFF  0 1 7 ""  1 ""  <> 0 0 0 1 <> 0 0 1191 0 1191 1191 1191 <> <>
  1192 41 21.634996 16.528042 -28.463187 78 G C 21 0.06000 0.06000 "GLY " " HA3" 1 0 FFFFFF  0 1 7 ""  1 ""  <> 0 0 0 1 <> 0 0 1192 0 1192 1192 1192 <> <>
  1193 41 22.007562 17.119196 -26.746123 78 G C 21 0.06000 0.06000 "GLY " " HA2" 1 0 FFFFFF  0 1 7 ""  1 ""  <> 0 0 0 1 <> 0 0 1193 0 1193 1193 1193 <> <>
  1194 25 20.182693 14.648572 -26.195999 79 V C 38 -0.50000 -0.50000 "VAL " " N  " 7 0 2E2EFF  0 1 7 ""  1 ""  <> 0 0 0 1 7.74 0 0 1194 1 1194 1194 1194 <> <>
  1195 3 19.007849 14.226054 -25.470378 79 V C 24 0.14000 0.14000 "VAL " " CA " 6 0 808080  0 1 -1108 ""  1 ""  FF7800  0 0 0 1 7.74 0 0 1195 1 1195 1195 1195 <> <>
  1196 2 19.312694 14.390685 -24.023183 79 V C 24 0.50000 0.50000 "VAL " " C  " 6 0 808080  0 1 7 ""  1 ""  <> 0 0 0 1 7.74 0 0 1196 0 1196 1196 1196 <> <>
  1197 15 20.404921 13.921440 -23.551044 79 V C 70 -0.50000 -0.50000 "VAL " " O  " 8 0 FF2E2E  0 1 7 ""  1 ""  <> 0 0 0 1 7.74 0 0 1197 0 1197 1197 1197 <> <>
  1198 3 18.709297 12.683118 -25.829722 79 V C 24 -0.06000 -0.06000 "VAL " " CB " 6 0 808080  0 1 7 ""  1 ""  <> 0 0 0 1 7.74 0 0 1198 1 1198 1198 1198 <> <>
  1199 3 17.542196 11.980334 -25.233102 79 V C 24 -0.18000 -0.18000 "VAL " " CG1" 6 0 808080  0 1 7 ""  1 ""  <> 0 0 0 1 7.74 0 0 1199 3 1199 1199 1199 <> <>
  1200 3 18.518397 12.676440 -27.429253 79 V C 24 -0.18000 -0.18000 "VAL " " CG2" 6 0 808080  0 1 7 ""  1 ""  <> 0 0 0 1 7.74 0 0 1200 3 1200 1200 1200 <> <>
  1201 43 20.949445 14.011712 -26.030356 79 V C 21 0.30000 0.30000 "VAL " " H  " 1 0 FFFFFF  0 1 7 ""  1 ""  <> 0 0 0 1 <> 0 0 1201 0 1201 1201 1201 <> <>
  1202 41 18.174913 14.845024 -25.805322 79 V C 21 0.06000 0.06000 "VAL " " HA " 1 0 FFFFFF  0 1 7 ""  1 ""  <> 0 0 0 1 <> 0 0 1202 0 1202 1202 1202 <> <>
  1203 41 19.643641 12.148142 -25.656676 79 V C 21 0.06000 0.06000 "VAL " " HB " 1 0 FFFFFF  0 1 7 ""  1 ""  <> 0 0 0 1 <> 0 0 1203 0 1203 1203 1203 <> <>
  1204 41 17.726857 12.093476 -24.164977 79 V C 21 0.06000 0.06000 "VAL " "HG11" 1 0 FFFFFF  0 1 7 ""  1 ""  <> 0 0 0 1 <> 0 0 1204 0 1204 1204 1204 <> <>
  1205 41 16.563569 12.373867 -25.509756 79 V C 21 0.06000 0.06000 "VAL " "HG12" 1 0 FFFFFF  0 1 7 ""  1 ""  <> 0 0 0 1 <> 0 0 1205 0 1205 1205 1205 <> <>
  1206 41 17.523329 10.944878 -25.572319 79 V C 21 0.06000 0.06000 "VAL " "HG13" 1 0 FFFFFF  0 1 7 ""  1 ""  <> 0 0 0 1 <> 0 0 1206 0 1206 1206 1206 <> <>
  1207 41 18.634470 11.672897 -27.838101 79 V C 21 0.06000 0.06000 "VAL " "HG21" 1 0 FFFFFF  0 1 7 ""  1 ""  <> 0 0 0 1 <> 0 0 1207 0 1207 1207 1207 <> <>
  1208 41 17.650487 13.212034 -27.815215 79 V C 21 0.06000 0.06000 "VAL " "HG22" 1 0 FFFFFF  0 1 7 ""  1 ""  <> 0 0 0 1 <> 0 0 1208 0 1208 1208 1208 <> <>
  1209 41 19.356136 13.185788 -27.905262 79 V C 21 0.06000 0.06000 "VAL " "HG23" 1 0 FFFFFF  0 1 7 ""  1 ""  <> 0 0 0 1 <> 0 0 1209 0 1209 1209 1209 <> <>
  1210 25 18.294330 14.838937 -23.232835 80 P C 38 -0.14000 -0.14000 "PRO " " N  " 7 0 2E2EFF  0 1 7 ""  1 ""  <> 0 0 0 1 7.75 0 0 1210 0 1210 1210 1210 <> <>
  1211 3 18.446589 14.882556 -21.747450 80 P C 24 0.01000 0.01000 "PRO " " CA " 6 0 808080  0 1 -1108 ""  1 ""  FF7800  0 0 0 1 7.75 0 0 1211 1 1211 1211 1211 <> <>
  1212 2 18.391169 13.471504 -21.073309 80 P C 24 0.50000 0.50000 "PRO " " C  " 6 0 808080  0 1 7 ""  1 ""  <> 0 0 0 1 7.75 0 0 1212 0 1212 1212 1212 <> <>
  1213 15 17.674369 12.624753 -21.604481 80 P C 70 -0.50000 -0.50000 "PRO " " O  " 8 0 FF2E2E  0 1 7 ""  1 ""  <> 0 0 0 1 7.75 0 0 1213 0 1213 1213 1213 <> <>
  1214 3 16.964526 15.348502 -23.656163 80 P C 24 -0.05000 -0.05000 "PRO " " CD " 6 0 808080  0 1 7 ""  1 ""  <> 0 0 0 1 7.75 0 0 1214 2 1214 1214 1214 <> <>
  1215 3 16.204272 15.503420 -22.294147 80 P C 24 -0.12000 -0.12000 "PRO " " CG " 6 0 808080  0 1 7 ""  1 ""  <> 0 0 0 1 7.75 0 0 1215 2 1215 1215 1215 <> <>
  1216 3 17.339162 15.705709 -21.270439 80 P C 24 -0.12000 -0.12000 "PRO " " CB " 6 0 808080  0 1 7 ""  1 ""  <> 0 0 0 1 7.75 0 0 1216 2 1216 1216 1216 <> <>
  1217 41 19.336723 15.484645 -21.565977 80 P C 21 0.06000 0.06000 "PRO " " HA " 1 0 FFFFFF  0 1 7 ""  1 ""  <> 0 0 0 1 <> 0 0 1217 0 1217 1217 1217 <> <>
  1218 41 16.363769 14.762881 -24.351677 80 P C 21 0.06000 0.06000 "PRO " " HD2" 1 0 FFFFFF  0 1 7 ""  1 ""  <> 0 0 0 1 <> 0 0 1218 0 1218 1218 1218 <> <>
  1219 41 17.135648 16.331695 -24.094082 80 P C 21 0.06000 0.06000 "PRO " " HD3" 1 0 FFFFFF  0 1 7 ""  1 ""  <> 0 0 0 1 <> 0 0 1219 0 1219 1219 1219 <> <>
  1220 41 15.736979 14.592358 -21.921159 80 P C 21 0.06000 0.06000 "PRO " " HG2" 1 0 FFFFFF  0 1 7 ""  1 ""  <> 0 0 0 1 <> 0 0 1220 0 1220 1220 1220 <> <>
  1221 41 15.479482 16.315850 -22.235108 80 P C 21 0.06000 0.06000 "PRO " " HG3" 1 0 FFFFFF  0 1 7 ""  1 ""  <> 0 0 0 1 <> 0 0 1221 0 1221 1221 1221 <> <>
  1222 41 17.570637 16.770492 -21.283030 80 P C 21 0.06000 0.06000 "PRO " " HB3" 1 0 FFFFFF  0 1 7 ""  1 ""  <> 0 0 0 1 <> 0 0 1222 0 1222 1222 1222 <> <>
  1223 41 16.978385 15.535803 -20.256162 80 P C 21 0.06000 0.06000 "PRO " " HB2" 1 0 FFFFFF  0 1 7 ""  1 ""  <> 0 0 0 1 <> 0 0 1223 0 1223 1223 1223 <> <>
  1224 25 19.000923 13.303993 -19.876037 81 S C 38 -0.50000 -0.50000 "SER " " N  " 7 0 2E2EFF  0 1 7 ""  1 ""  <> 0 0 0 1 7.71 0 0 1224 1 1224 1224 1224 <> <>
  1225 3 19.173852 12.006303 -19.236546 81 S C 24 0.14000 0.14000 "SER " " CA " 6 0 808080  0 1 -1108 ""  1 ""  FF7800  0 0 0 1 7.71 0 0 1225 1 1225 1225 1225 <> <>
  1226 2 17.824748 11.537009 -18.472923 81 S C 24 0.50000 0.50000 "SER " " C  " 6 0 808080  0 1 7 ""  1 ""  <> 0 0 0 1 7.71 0 0 1226 0 1226 1226 1226 <> <>
  1227 15 17.905246 10.731544 -17.547771 81 S C 70 -0.50000 -0.50000 "SER " " O  " 8 0 FF2E2E  0 1 7 ""  1 ""  <> 0 0 0 1 7.71 0 0 1227 0 1227 1227 1227 <> <>
  1228 3 20.434036 11.985101 -18.402654 81 S C 24 0.14500 0.14500 "SER " " CB " 6 0 808080  0 1 7 ""  1 ""  <> 0 0 0 1 7.71 0 0 1228 2 1228 1228 1228 <> <>
  1229 16 20.383122 13.032447 -17.450393 81 S C 70 -0.68300 -0.68300 "SER " " OG " 8 0 FF2E2E  0 1 7 "%UT"  13 ""  <> 0 0 0 1 7.71 0 0 1229 1 1229 1229 1229 <> <>
  1230 43 19.426249 14.115537 -19.451829 81 S C 21 0.30000 0.30000 "SER " " H  " 1 0 FFFFFF  0 1 7 ""  1 ""  <> 0 0 0 1 <> 0 0 1230 0 1230 1230 1230 <> <>
  1231 41 19.344862 11.310041 -20.057307 81 S C 21 0.06000 0.06000 "SER " " HA " 1 0 FFFFFF  0 1 7 ""  1 ""  <> 0 0 0 1 <> 0 0 1231 0 1231 1231 1231 <> <>
  1232 41 21.262827 12.017319 -19.109919 81 S C 21 0.06000 0.06000 "SER " " HB3" 1 0 FFFFFF  0 1 7 ""  1 ""  <> 0 0 0 1 <> 0 0 1232 0 1232 1232 1232 <> <>
  1233 41 20.514437 11.037885 -17.869389 81 S C 21 0.06000 0.06000 "SER " " HB2" 1 0 FFFFFF  0 1 7 ""  1 ""  <> 0 0 0 1 <> 0 0 1233 0 1233 1233 1233 <> <>
  1234 42 20.386996 13.816699 -17.977515 81 S C 21 0.41800 0.41800 "SER " " HG " 1 0 FFFFFF  0 1 7 ""  1 ""  <> 0 0 0 1 <> 0 0 1234 0 1234 1234 1234 <> <>
  1235 25 16.676859 12.180715 -18.819478 82 R C 38 -0.50000 -0.50000 "ARG " " N  " 7 0 2E2EFF  0 1 7 ""  1 ""  <> 0 0 0 1 7.73 0 0 1235 1 1235 1235 1235 <> <>
  1236 3 15.377521 11.906178 -18.353249 82 R C 24 0.14000 0.14000 "ARG " " CA " 6 0 808080  0 1 -1108 ""  1 ""  FF7800  0 0 0 1 7.73 0 0 1236 1 1236 1236 1236 <> <>
  1237 2 14.844657 10.581025 -19.036046 82 R C 24 0.50000 0.50000 "ARG " " C  " 6 0 808080  0 1 7 ""  1 ""  <> 0 0 0 1 7.73 0 0 1237 0 1237 1237 1237 <> <>
  1238 15 13.944992 9.950223 -18.393097 82 R C 70 -0.50000 -0.50000 "ARG " " O  " 8 0 FF2E2E  0 1 7 ""  1 ""  <> 0 0 0 1 7.73 0 0 1238 0 1238 1238 1238 <> <>
  1239 3 14.490641 13.121861 -18.731954 82 R C 24 -0.12000 -0.12000 "ARG " " CB " 6 0 808080  0 1 7 ""  1 ""  <> 0 0 0 1 7.73 0 0 1239 2 1239 1239 1239 <> <>
  1240 3 13.054859 12.890930 -18.374903 82 R C 24 -0.05000 -0.05000 "ARG " " CG " 6 0 808080  0 1 7 ""  1 ""  <> 0 0 0 1 7.73 0 0 1240 2 1240 1240 1240 <> <>
  1241 3 12.229299 14.117569 -18.036697 82 R C 24 0.19000 0.19000 "ARG " " CD " 6 0 808080  0 1 7 ""  1 ""  <> 0 0 0 1 7.73 0 0 1241 2 1241 1241 1241 <> <>
  1242 25 11.837161 14.910615 -19.181458 82 R C 38 -0.69997 -0.69997 "ARG " " NE " 7 0 2E2EFF  0 1 7 ""  1 ""  <> 0 0 0 1 7.73 0 0 1242 1 1242 1242 1242 <> <>
  1243 2 12.441891 16.016551 -19.675949 82 R C 24 0.63990 0.63990 "ARG " " CZ " 6 0 808080  0 1 7 ""  1 ""  <> 0 0 0 1 7.73 0 0 1243 0 1243 1243 1243 <> <>
  1244 25 13.611263 16.465801 -19.215865 82 R C 38 -0.79997 -0.79997 "ARG " " NH1" 7 0 2E2EFF  0 1 7 ""  1 ""  <> 0 0 0 1 7.73 0 0 1244 2 1244 1244 1244 <> <>
  1245 31 11.946158 16.579019 -20.716121 82 R C 38 -0.79997 -0.79997 "ARG " " NH2" 7 1 2E2EFF  0 1 7 ""  1 ""  <> 0 0 0 1 7.73 0 0 1245 2 1245 1245 1245 <> <>
  1246 43 16.731785 12.833630 -19.588011 82 R C 21 0.30000 0.30000 "ARG " " H  " 1 0 FFFFFF  0 1 7 ""  1 ""  <> 0 0 0 1 <> 0 0 1246 0 1246 1246 1246 <> <>
  1247 41 15.409413 11.707804 -17.282029 82 R C 21 0.06000 0.06000 "ARG " " HA " 1 0 FFFFFF  0 1 7 ""  1 ""  <> 0 0 0 1 <> 0 0 1247 0 1247 1247 1247 <> <>
  1248 41 14.570311 13.356626 -19.793260 82 R C 21 0.06000 0.06000 "ARG " " HB3" 1 0 FFFFFF  0 1 7 ""  1 ""  <> 0 0 0 1 <> 0 0 1248 0 1248 1248 1248 <> <>
  1249 41 14.798145 13.938573 -18.079412 82 R C 21 0.06000 0.06000 "ARG " " HB2" 1 0 FFFFFF  0 1 7 ""  1 ""  <> 0 0 0 1 <> 0 0 1249 0 1249 1249 1249 <> <>
  1250 41 12.956146 12.239012 -17.507059 82 R C 21 0.06000 0.06000 "ARG " " HG3" 1 0 FFFFFF  0 1 7 ""  1 ""  <> 0 0 0 1 <> 0 0 1250 0 1250 1250 1250 <> <>
  1251 41 12.496822 12.454791 -19.203219 82 R C 21 0.06000 0.06000 "ARG " " HG2" 1 0 FFFFFF  0 1 7 ""  1 ""  <> 0 0 0 1 <> 0 0 1251 0 1251 1251 1251 <> <>
  1252 41 12.629650 14.640649 -17.168548 82 R C 21 0.06000 0.06000 "ARG " " HD3" 1 0 FFFFFF  0 1 7 ""  1 ""  <> 0 0 0 1 <> 0 0 1252 0 1252 1252 1252 <> <>
  1253 41 11.253890 13.861304 -17.623058 82 R C 21 0.06000 0.06000 "ARG " " HD2" 1 0 FFFFFF  0 1 7 ""  1 ""  <> 0 0 0 1 <> 0 0 1253 0 1253 1253 1253 <> <>
  1254 43 10.936288 14.610798 -19.526046 82 R C 21 0.44000 0.44000 "ARG " " HE " 1 0 FFFFFF  0 1 7 ""  1 ""  <> 0 0 0 1 <> 0 0 1254 0 1254 1254 1254 <> <>
  1255 43 14.073371 17.248530 -19.655669 82 R C 21 0.46000 0.46000 "ARG " "HH12" 1 0 FFFFFF  0 1 7 ""  1 ""  <> 0 0 0 1 <> 0 0 1255 0 1255 1255 1255 <> <>
  1256 43 13.845987 16.254860 -18.256450 82 R C 21 0.46000 0.46000 "ARG " "HH11" 1 0 FFFFFF  0 1 7 ""  1 ""  <> 0 0 0 1 <> 0 0 1256 0 1256 1256 1256 <> <>
  1257 44 12.223845 17.475089 -21.089773 82 R C 21 0.46000 0.46000 "ARG " "HH22" 1 0 FFFFFF  0 1 7 ""  1 ""  <> 0 0 0 1 <> 0 0 1257 0 1257 1257 1257 <> <>
  1258 44 11.032237 16.306422 -21.048824 82 R C 21 0.46000 0.46000 "ARG " "HH21" 1 0 FFFFFF  0 1 7 ""  1 ""  <> 0 0 0 1 <> 0 0 1258 0 1258 1258 1258 <> <>
  1259 25 15.424941 10.240096 -20.183653 83 F C 38 -0.50000 -0.50000 "PHE " " N  " 7 0 2E2EFF  2 1 7 ""  1 ""  <> 0 0 0 1 7.37 0 0 1259 1 1259 1259 1259 <> <>
  1260 3 15.085709 9.052430 -21.002596 83 F C 24 0.14000 0.14000 "PHE " " CA " 6 0 808080  2 1 -1108 ""  1 ""  FF7800  0 0 0 1 7.37 0 0 1260 1 1260 1260 1260 <> <>
  1261 2 16.270047 8.147583 -20.732092 83 F C 24 0.50000 0.50000 "PHE " " C  " 6 0 808080  2 1 7 ""  1 ""  <> 0 0 0 1 7.37 0 0 1261 0 1261 1261 1261 <> <>
  1262 15 17.430176 8.548742 -20.550446 83 F C 70 -0.50000 -0.50000 "PHE " " O  " 8 0 FF2E2E  2 1 7 ""  1 ""  <> 0 0 0 1 7.37 0 0 1262 0 1262 1262 1262 <> <>
  1263 3 14.963897 9.613737 -22.479880 83 F C 24 -0.00500 -0.00500 "PHE " " CB " 6 0 808080  2 1 7 ""  1 ""  <> 0 0 0 1 7.37 0 0 1263 2 1263 1263 1263 <> <>
  1264 2 13.936359 10.758659 -22.653735 83 F C 24 -0.11500 -0.11500 "PHE " " CG " 6 0 808080  2 1 7 ""  1 ""  <> 0 0 0 1 7.37 0 0 1264 0 1264 1264 1264 <> <>
  1265 2 14.364729 11.981806 -23.167252 83 F C 24 -0.11500 -0.11500 "PHE " " CD1" 6 0 808080  2 1 7 ""  1 ""  <> 0 0 0 1 7.37 0 0 1265 1 1265 1265 1265 <> <>
  1266 2 13.462514 13.046549 -23.415799 83 F C 24 -0.11500 -0.11500 "PHE " " CE1" 6 0 808080  2 1 7 ""  1 ""  <> 0 0 0 1 7.37 0 0 1266 1 1266 1266 1266 <> <>
  1267 2 12.085157 12.888173 -23.122298 83 F C 24 -0.11500 -0.11500 "PHE " " CZ " 6 0 808080  2 1 7 ""  1 ""  <> 0 0 0 1 7.37 0 0 1267 1 1267 1267 1267 <> <>
  1268 2 11.636100 11.653367 -22.624411 83 F C 24 -0.11500 -0.11500 "PHE " " CE2" 6 0 808080  2 1 7 ""  1 ""  <> 0 0 0 1 7.37 0 0 1268 1 1268 1268 1268 <> <>
  1269 2 12.526205 10.569378 -22.441162 83 F C 24 -0.11500 -0.11500 "PHE " " CD2" 6 0 808080  2 1 7 ""  1 ""  <> 0 0 0 1 7.37 0 0 1269 1 1269 1269 1269 <> <>
  1270 43 16.055010 10.968236 -20.487715 83 F C 21 0.30000 0.30000 "PHE " " H  " 1 0 FFFFFF  2 1 7 ""  1 ""  <> 0 0 0 1 <> 0 0 1270 0 1270 1270 1270 <> <>
  1271 41 14.211846 8.479217 -20.693424 83 F C 21 0.06000 0.06000 "PHE " " HA " 1 0 FFFFFF  2 1 7 ""  1 ""  <> 0 0 0 1 <> 0 0 1271 0 1271 1271 1271 <> <>
  1272 41 14.720628 8.775834 -23.132670 83 F C 21 0.06000 0.06000 "PHE " " HB3" 1 0 FFFFFF  2 1 7 ""  1 ""  <> 0 0 0 1 <> 0 0 1272 0 1272 1272 1272 <> <>
  1273 41 15.929367 10.009543 -22.794923 83 F C 21 0.06000 0.06000 "PHE " " HB2" 1 0 FFFFFF  2 1 7 ""  1 ""  <> 0 0 0 1 <> 0 0 1273 0 1273 1273 1273 <> <>
  1274 41 15.413230 12.124192 -23.384339 83 F C 21 0.11500 0.11500 "PHE " " HD1" 1 0 FFFFFF  2 1 7 ""  1 ""  <> 0 0 0 1 <> 0 0 1274 0 1274 1274 1274 <> <>
  1275 41 13.886722 13.939724 -23.849565 83 F C 21 0.11500 0.11500 "PHE " " HE1" 1 0 FFFFFF  2 1 7 ""  1 ""  <> 0 0 0 1 <> 0 0 1275 0 1275 1275 1275 <> <>
  1276 41 11.340427 13.629732 -23.372813 83 F C 21 0.11500 0.11500 "PHE " " HZ " 1 0 FFFFFF  2 1 7 ""  1 ""  <> 0 0 0 1 <> 0 0 1276 0 1276 1276 1276 <> <>
  1277 41 10.586289 11.558760 -22.388289 83 F C 21 0.11500 0.11500 "PHE " " HE2" 1 0 FFFFFF  2 1 7 ""  1 ""  <> 0 0 0 1 <> 0 0 1277 0 1277 1277 1277 <> <>
  1278 41 12.182564 9.615183 -22.070627 83 F C 21 0.11500 0.11500 "PHE " " HD2" 1 0 FFFFFF  2 1 7 ""  1 ""  <> 0 0 0 1 <> 0 0 1278 0 1278 1278 1278 <> <>
  1279 25 15.975018 6.870693 -20.626972 84 S C 38 -0.50000 -0.50000 "SER " " N  " 7 0 2E2EFF  2 1 7 ""  1 ""  <> 0 0 0 1 7.29 0 0 1279 1 1279 1279 1279 <> <>
  1280 3 16.853440 5.749778 -20.542617 84 S C 24 0.14000 0.14000 "SER " " CA " 6 0 808080  2 1 -1108 ""  1 ""  FF7800  0 0 0 1 7.29 0 0 1280 1 1280 1280 1280 <> <>
  1281 2 16.127767 4.442026 -21.035135 84 S C 24 0.50000 0.50000 "SER " " C  " 6 0 808080  2 1 7 ""  1 ""  <> 0 0 0 1 7.29 0 0 1281 0 1281 1281 1281 <> <>
  1282 15 14.885276 4.311021 -20.863471 84 S C 70 -0.50000 -0.50000 "SER " " O  " 8 0 FF2E2E  2 1 7 ""  1 ""  <> 0 0 0 1 7.29 0 0 1282 0 1282 1282 1282 <> <>
  1283 3 17.607454 5.557556 -19.275954 84 S C 24 0.14500 0.14500 "SER " " CB " 6 0 808080  2 1 7 ""  1 ""  <> 0 0 0 1 7.29 0 0 1283 2 1283 1283 1283 <> <>
  1284 16 16.628155 5.590470 -18.282597 84 S C 70 -0.68300 -0.68300 "SER " " OG " 8 0 FF2E2E  2 1 7 "%UT"  13 ""  <> 0 0 0 1 7.29 0 0 1284 1 1284 1284 1284 <> <>
  1285 43 15.087099 6.556264 -20.991542 84 S C 21 0.30000 0.30000 "SER " " H  " 1 0 FFFFFF  2 1 7 ""  1 ""  <> 0 0 0 1 <> 0 0 1285 0 1285 1285 1285 <> <>
  1286 41 17.651883 6.002999 -21.240009 84 S C 21 0.06000 0.06000 "SER " " HA " 1 0 FFFFFF  2 1 7 ""  1 ""  <> 0 0 0 1 <> 0 0 1286 0 1286 1286 1286 <> <>
  1287 41 18.269342 6.396919 -19.064291 84 S C 21 0.06000 0.06000 "SER " " HB3" 1 0 FFFFFF  2 1 7 ""  1 ""  <> 0 0 0 1 <> 0 0 1287 0 1287 1287 1287 <> <>
  1288 41 18.151677 4.620444 -19.395030 84 S C 21 0.06000 0.06000 "SER " " HB2" 1 0 FFFFFF  2 1 7 ""  1 ""  <> 0 0 0 1 <> 0 0 1288 0 1288 1288 1288 <> <>
  1289 42 16.332552 6.486436 -18.337633 84 S C 21 0.41800 0.41800 "SER " " HG " 1 0 FFFFFF  2 1 7 ""  1 ""  <> 0 0 0 1 <> 0 0 1289 0 1289 1289 1289 <> <>
  1290 25 16.822885 3.629803 -21.771232 85 G C 38 -0.50000 -0.50000 "GLY " " N  " 7 0 2E2EFF  2 1 7 ""  1 ""  <> 0 0 0 1 7.29 0 0 1290 1 1290 1290 1290 <> <>
  1291 3 16.424952 2.331610 -22.370272 85 G C 24 0.08000 0.08000 "GLY " " CA " 6 0 808080  2 1 -1109 ""  1 ""  FF9600  0 0 0 1 7.29 0 0 1291 2 1291 1291 1291 <> <>
  1292 2 16.882282 1.144468 -21.504092 85 G C 24 0.50000 0.50000 "GLY " " C  " 6 0 808080  2 1 7 ""  1 ""  <> 0 0 0 1 7.29 0 0 1292 0 1292 1292 1292 <> <>
  1293 15 18.027083 1.209174 -21.053651 85 G C 70 -0.50000 -0.50000 "GLY " " O  " 8 0 FF2E2E  2 1 7 ""  1 ""  <> 0 0 0 1 7.29 0 0 1293 0 1293 1293 1293 <> <>
  1294 43 17.731800 3.967477 -22.053992 85 G C 21 0.30000 0.30000 "GLY " " H  " 1 0 FFFFFF  2 1 7 ""  1 ""  <> 0 0 0 1 <> 0 0 1294 0 1294 1294 1294 <> <>
  1295 41 16.729955 2.115395 -23.393988 85 G C 21 0.06000 0.06000 "GLY " " HA3" 1 0 FFFFFF  2 1 7 ""  1 ""  <> 0 0 0 1 <> 0 0 1295 0 1295 1295 1295 <> <>
  1296 41 15.336521 2.269151 -22.361546 85 G C 21 0.06000 0.06000 "GLY " " HA2" 1 0 FFFFFF  2 1 7 ""  1 ""  <> 0 0 0 1 <> 0 0 1296 0 1296 1296 1296 <> <>
  1297 25 15.973624 0.238662 -21.186506 86 S C 38 -0.50000 -0.50000 "SER " " N  " 7 0 2E2EFF  0 1 7 ""  1 ""  <> 0 0 0 1 7.32 0 0 1297 1 1297 1297 1297 <> <>
  1298 3 16.199655 -0.938042 -20.253550 86 S C 24 0.14000 0.14000 "SER " " CA " 6 0 808080  0 1 -1109 ""  1 ""  FF9600  0 0 0 1 7.32 0 0 1298 1 1298 1298 1298 <> <>
  1299 2 15.446479 -2.195051 -20.628674 86 S C 24 0.50000 0.50000 "SER " " C  " 6 0 808080  0 1 7 ""  1 ""  <> 0 0 0 1 7.32 0 0 1299 0 1299 1299 1299 <> <>
  1300 15 14.718996 -2.242277 -21.614650 86 S C 70 -0.50000 -0.50000 "SER " " O  " 8 0 FF2E2E  0 1 7 ""  1 ""  <> 0 0 0 1 7.32 0 0 1300 0 1300 1300 1300 <> <>
  1301 3 16.131454 -0.523960 -18.675555 86 S C 24 0.14500 0.14500 "SER " " CB " 6 0 808080  0 1 7 ""  1 ""  <> 0 0 0 1 7.32 0 0 1301 2 1301 1301 1301 <> <>
  1302 16 14.731478 -0.286083 -18.438192 86 S C 70 -0.68300 -0.68300 "SER " " OG " 8 0 FF2E2E  0 1 7 "%UT"  13 ""  <> 0 0 0 1 7.32 0 0 1302 1 1302 1302 1302 <> <>
  1303 43 15.017365 0.410164 -21.463996 86 S C 21 0.30000 0.30000 "SER " " H  " 1 0 FFFFFF  0 1 7 ""  1 ""  <> 0 0 0 1 <> 0 0 1303 0 1303 1303 1303 <> <>
  1304 41 17.241068 -1.219651 -20.411952 86 S C 21 0.06000 0.06000 "SER " " HA " 1 0 FFFFFF  0 1 7 ""  1 ""  <> 0 0 0 1 <> 0 0 1304 0 1304 1304 1304 <> <>
  1305 41 16.707155 0.355449 -18.388176 86 S C 21 0.06000 0.06000 "SER " " HB3" 1 0 FFFFFF  0 1 7 ""  1 ""  <> 0 0 0 1 <> 0 0 1305 0 1305 1305 1305 <> <>
  1306 41 16.432776 -1.296099 -17.967472 86 S C 21 0.06000 0.06000 "SER " " HB2" 1 0 FFFFFF  0 1 7 ""  1 ""  <> 0 0 0 1 <> 0 0 1306 0 1306 1306 1306 <> <>
  1307 42 14.371721 0.074691 -19.234209 86 S C 21 0.41800 0.41800 "SER " " HG " 1 0 FFFFFF  0 1 7 ""  1 ""  <> 0 0 0 1 <> 0 0 1307 0 1307 1307 1307 <> <>
  1308 25 15.545434 -3.284240 -19.901495 87 R C 38 -0.50000 -0.50000 "ARG " " N  " 7 0 2E2EFF  0 1 7 ""  1 ""  <> 0 0 0 1 7.44 0 0 1308 1 1308 1308 1308 <> <>
  1309 3 14.897469 -4.629999 -20.103584 87 R C 24 0.14000 0.14000 "ARG " " CA " 6 0 808080  0 1 -1109 ""  1 ""  FF9600  0 0 0 1 7.44 0 0 1309 1 1309 1309 1309 <> <>
  1310 2 14.480960 -5.192698 -18.758078 87 R C 24 0.50000 0.50000 "ARG " " C  " 6 0 808080  0 1 7 ""  1 ""  <> 0 0 0 1 7.44 0 0 1310 0 1310 1310 1310 <> <>
  1311 15 14.936173 -4.720525 -17.713565 87 R C 70 -0.50000 -0.50000 "ARG " " O  " 8 0 FF2E2E  0 1 7 ""  1 ""  <> 0 0 0 1 7.44 0 0 1311 0 1311 1311 1311 <> <>
  1312 3 15.896561 -5.462573 -21.042385 87 R C 24 -0.12000 -0.12000 "ARG " " CB " 6 0 808080  0 1 7 ""  1 ""  <> 0 0 0 1 7.44 0 0 1312 2 1312 1312 1312 <> <>
  1313 3 15.669164 -7.007725 -21.265802 87 R C 24 -0.05000 -0.05000 "ARG " " CG " 6 0 808080  0 1 7 ""  1 ""  <> 0 0 0 1 7.44 0 0 1313 2 1313 1313 1313 <> <>
  1314 3 16.793678 -7.513158 -22.198601 87 R C 24 0.19000 0.19000 "ARG " " CD " 6 0 808080  0 1 7 ""  1 ""  <> 0 0 0 1 7.44 0 0 1314 2 1314 1314 1314 <> <>
  1315 25 17.127199 -8.941700 -22.001801 87 R C 38 -0.69997 -0.69997 "ARG " " NE " 7 0 2E2EFF  0 1 7 ""  1 ""  <> 0 0 0 1 7.44 0 0 1315 1 1315 1315 1315 <> <>
  1316 2 16.941494 -10.000286 -22.806864 87 R C 24 0.63990 0.63990 "ARG " " CZ " 6 0 808080  0 1 7 ""  1 ""  <> 0 0 0 1 7.44 0 0 1316 0 1316 1316 1316 <> <>
  1317 25 16.448663 -9.832324 -24.052265 87 R C 38 -0.79997 -0.79997 "ARG " " NH1" 7 0 2E2EFF  0 1 7 ""  1 ""  <> 0 0 0 1 7.44 0 0 1317 2 1317 1317 1317 <> <>
  1318 31 17.353251 -11.225253 -22.440363 87 R C 38 -0.79997 -0.79997 "ARG " " NH2" 7 1 2E2EFF  0 1 7 ""  1 ""  <> 0 0 0 1 7.44 0 0 1318 2 1318 1318 1318 <> <>
  1319 43 16.013921 -3.285828 -19.006715 87 R C 21 0.30000 0.30000 "ARG " " H  " 1 0 FFFFFF  0 1 7 ""  1 ""  <> 0 0 0 1 <> 0 0 1319 0 1319 1319 1319 <> <>
  1320 41 13.981815 -4.421550 -20.657652 87 R C 21 0.06000 0.06000 "ARG " " HA " 1 0 FFFFFF  0 1 7 ""  1 ""  <> 0 0 0 1 <> 0 0 1320 0 1320 1320 1320 <> <>
  1321 41 16.930428 -5.339563 -20.719034 87 R C 21 0.06000 0.06000 "ARG " " HB3" 1 0 FFFFFF  0 1 7 ""  1 ""  <> 0 0 0 1 <> 0 0 1321 0 1321 1321 1321 <> <>
  1322 41 15.826484 -5.054823 -22.050762 87 R C 21 0.06000 0.06000 "ARG " " HB2" 1 0 FFFFFF  0 1 7 ""  1 ""  <> 0 0 0 1 <> 0 0 1322 0 1322 1322 1322 <> <>
  1323 41 14.658687 -7.167252 -21.642598 87 R C 21 0.06000 0.06000 "ARG " " HG3" 1 0 FFFFFF  0 1 7 ""  1 ""  <> 0 0 0 1 <> 0 0 1323 0 1323 1323 1323 <> <>
  1324 41 15.807155 -7.532138 -20.320261 87 R C 21 0.06000 0.06000 "ARG " " HG2" 1 0 FFFFFF  0 1 7 ""  1 ""  <> 0 0 0 1 <> 0 0 1324 0 1324 1324 1324 <> <>
  1325 41 17.748121 -7.044774 -21.958476 87 R C 21 0.06000 0.06000 "ARG " " HD3" 1 0 FFFFFF  0 1 7 ""  1 ""  <> 0 0 0 1 <> 0 0 1325 0 1325 1325 1325 <> <>
  1326 41 16.699396 -7.230637 -23.247056 87 R C 21 0.06000 0.06000 "ARG " " HD2" 1 0 FFFFFF  0 1 7 ""  1 ""  <> 0 0 0 1 <> 0 0 1326 0 1326 1326 1326 <> <>
  1327 43 17.661226 -9.122834 -21.163739 87 R C 21 0.44000 0.44000 "ARG " " HE " 1 0 FFFFFF  0 1 7 ""  1 ""  <> 0 0 0 1 <> 0 0 1327 0 1327 1327 1327 <> <>
  1328 43 16.256918 -10.497218 -24.787584 87 R C 21 0.46000 0.46000 "ARG " "HH12" 1 0 FFFFFF  0 1 7 ""  1 ""  <> 0 0 0 1 <> 0 0 1328 0 1328 1328 1328 <> <>
  1329 43 16.142897 -8.883266 -24.213771 87 R C 21 0.46000 0.46000 "ARG " "HH11" 1 0 FFFFFF  0 1 7 ""  1 ""  <> 0 0 0 1 <> 0 0 1329 0 1329 1329 1329 <> <>
  1330 44 17.599716 -11.500374 -21.500321 87 R C 21 0.46000 0.46000 "ARG " "HH22" 1 0 FFFFFF  0 1 7 ""  1 ""  <> 0 0 0 1 <> 0 0 1330 0 1330 1330 1330 <> <>
  1331 44 17.245482 -12.015763 -23.059257 87 R C 21 0.46000 0.46000 "ARG " "HH21" 1 0 FFFFFF  0 1 7 ""  1 ""  <> 0 0 0 1 <> 0 0 1331 0 1331 1331 1331 <> <>
  1332 25 13.599391 -6.225110 -18.844175 88 S C 38 -0.50000 -0.50000 "SER " " N  " 7 0 2E2EFF  0 1 7 ""  1 ""  <> 0 0 0 1 7.34 0 0 1332 1 1332 1332 1332 <> <>
  1333 3 12.803988 -6.776147 -17.811260 88 S C 24 0.14000 0.14000 "SER " " CA " 6 0 808080  0 1 -1109 ""  1 ""  FF9600  0 0 0 1 7.34 0 0 1333 1 1333 1333 1333 <> <>
  1334 2 12.308419 -8.088940 -18.358049 88 S C 24 0.50000 0.50000 "SER " " C  " 6 0 808080  0 1 7 ""  1 ""  <> 0 0 0 1 7.34 0 0 1334 0 1334 1334 1334 <> <>
  1335 15 11.446272 -8.110001 -19.281147 88 S C 70 -0.50000 -0.50000 "SER " " O  " 8 0 FF2E2E  0 1 7 ""  1 ""  <> 0 0 0 1 7.34 0 0 1335 0 1335 1335 1335 <> <>
  1336 3 11.733520 -5.715045 -17.524876 88 S C 24 0.14500 0.14500 "SER " " CB " 6 0 808080  0 1 7 ""  1 ""  <> 0 0 0 1 7.34 0 0 1336 2 1336 1336 1336 <> <>
  1337 16 10.819650 -6.198630 -16.600909 88 S C 70 -0.68300 -0.68300 "SER " " OG " 8 0 FF2E2E  0 1 7 "%UT"  13 ""  <> 0 0 0 1 7.34 0 0 1337 1 1337 1337 1337 <> <>
  1338 43 13.335306 -6.541704 -19.766004 88 S C 21 0.30000 0.30000 "SER " " H  " 1 0 FFFFFF  0 1 7 ""  1 ""  <> 0 0 0 1 <> 0 0 1338 0 1338 1338 1338 <> <>
  1339 41 13.373648 -6.852111 -16.884988 88 S C 21 0.06000 0.06000 "SER " " HA " 1 0 FFFFFF  0 1 7 ""  1 ""  <> 0 0 0 1 <> 0 0 1339 0 1339 1339 1339 <> <>
  1340 41 11.200719 -5.482863 -18.447149 88 S C 21 0.06000 0.06000 "SER " " HB3" 1 0 FFFFFF  0 1 7 ""  1 ""  <> 0 0 0 1 <> 0 0 1340 0 1340 1340 1340 <> <>
  1341 41 12.263860 -4.864218 -17.098019 88 S C 21 0.06000 0.06000 "SER " " HB2" 1 0 FFFFFF  0 1 7 ""  1 ""  <> 0 0 0 1 <> 0 0 1341 0 1341 1341 1341 <> <>
  1342 42 11.340929 -6.287068 -15.817555 88 S C 21 0.41800 0.41800 "SER " " HG " 1 0 FFFFFF  0 1 7 ""  1 ""  <> 0 0 0 1 <> 0 0 1342 0 1342 1342 1342 <> <>
  1343 25 12.941357 -9.172292 -18.022408 89 G C 38 -0.50000 -0.50000 "GLY " " N  " 7 0 2E2EFF  0 1 7 ""  1 ""  <> 0 0 0 1 7.79 0 0 1343 1 1343 1343 1343 <> <>
  1344 3 12.931249 -10.414438 -18.702783 89 G C 24 0.08000 0.08000 "GLY " " CA " 6 0 808080  0 1 -1109 ""  1 ""  FF9600  0 0 0 1 7.79 0 0 1344 2 1344 1344 1344 <> <>
  1345 2 13.570915 -10.232295 -20.095020 89 G C 24 0.50000 0.50000 "GLY " " C  " 6 0 808080  0 1 7 ""  1 ""  <> 0 0 0 1 7.79 0 0 1345 0 1345 1345 1345 <> <>
  1346 15 14.619264 -9.644326 -20.151933 89 G C 70 -0.50000 -0.50000 "GLY " " O  " 8 0 FF2E2E  0 1 7 ""  1 ""  <> 0 0 0 1 7.79 0 0 1346 0 1346 1346 1346 <> <>
  1347 43 13.697844 -8.991040 -17.378136 89 G C 21 0.30000 0.30000 "GLY " " H  " 1 0 FFFFFF  0 1 7 ""  1 ""  <> 0 0 0 1 <> 0 0 1347 0 1347 1347 1347 <> <>
  1348 41 11.908714 -10.791877 -18.691292 89 G C 21 0.06000 0.06000 "GLY " " HA3" 1 0 FFFFFF  0 1 7 ""  1 ""  <> 0 0 0 1 <> 0 0 1348 0 1348 1348 1348 <> <>
  1349 41 13.429298 -11.063735 -17.982376 89 G C 21 0.06000 0.06000 "GLY " " HA2" 1 0 FFFFFF  0 1 7 ""  1 ""  <> 0 0 0 1 <> 0 0 1349 0 1349 1349 1349 <> <>
  1350 25 12.997135 -10.788373 -21.127560 90 T C 38 -0.50000 -0.50000 "THR " " N  " 7 0 2E2EFF  0 1 7 ""  1 ""  <> 0 0 0 1 7.71 0 0 1350 1 1350 1350 1350 <> <>
  1351 3 13.190267 -10.557699 -22.548935 90 T C 24 0.14000 0.14000 "THR " " CA " 6 0 808080  0 1 -1109 ""  1 ""  FF9600  0 0 0 1 7.71 0 0 1351 1 1351 1351 1351 <> <>
  1352 2 12.443398 -9.366329 -23.093606 90 T C 24 0.50000 0.50000 "THR " " C  " 6 0 808080  0 1 7 ""  1 ""  <> 0 0 0 1 7.71 0 0 1352 0 1352 1352 1352 <> <>
  1353 15 12.325700 -9.104807 -24.324841 90 T C 70 -0.50000 -0.50000 "THR " " O  " 8 0 FF2E2E  0 1 7 ""  1 ""  <> 0 0 0 1 7.71 0 0 1353 0 1353 1353 1353 <> <>
  1354 3 12.870181 -11.850610 -23.281592 90 T C 24 0.20500 0.20500 "THR " " CB " 6 0 808080  0 1 7 ""  1 ""  <> 0 0 0 1 7.71 0 0 1354 1 1354 1354 1354 <> <>
  1355 3 13.817481 -12.917801 -23.059539 90 T C 24 -0.18000 -0.18000 "THR " " CG2" 6 0 808080  0 1 7 ""  1 ""  <> 0 0 0 1 7.71 0 0 1355 3 1355 1355 1355 <> <>
  1356 16 11.583297 -12.395453 -22.867147 90 T C 70 -0.68300 -0.68300 "THR " " OG1" 8 0 FF2E2E  0 1 7 "%UT"  13 ""  <> 0 0 0 1 7.71 0 0 1356 1 1356 1356 1356 <> <>
  1357 43 12.099198 -11.209637 -20.937127 90 T C 21 0.30000 0.30000 "THR " " H  " 1 0 FFFFFF  0 1 7 ""  1 ""  <> 0 0 0 1 <> 0 0 1357 0 1357 1357 1357 <> <>
  1358 41 14.265939 -10.411228 -22.648854 90 T C 21 0.06000 0.06000 "THR " " HA " 1 0 FFFFFF  0 1 7 ""  1 ""  <> 0 0 0 1 <> 0 0 1358 0 1358 1358 1358 <> <>
  1359 41 12.908629 -11.625621 -24.347312 90 T C 21 0.06000 0.06000 "THR " " HB " 1 0 FFFFFF  0 1 7 ""  1 ""  <> 0 0 0 1 <> 0 0 1359 0 1359 1359 1359 <> <>
  1360 41 14.845686 -12.705121 -23.352604 90 T C 21 0.06000 0.06000 "THR " "HG21" 1 0 FFFFFF  0 1 7 ""  1 ""  <> 0 0 0 1 <> 0 0 1360 0 1360 1360 1360 <> <>
  1361 41 14.040577 -13.106079 -22.009399 90 T C 21 0.06000 0.06000 "THR " "HG22" 1 0 FFFFFF  0 1 7 ""  1 ""  <> 0 0 0 1 <> 0 0 1361 0 1361 1361 1361 <> <>
  1362 41 13.401403 -13.864133 -23.404026 90 T C 21 0.06000 0.06000 "THR " "HG23" 1 0 FFFFFF  0 1 7 ""  1 ""  <> 0 0 0 1 <> 0 0 1362 0 1362 1362 1362 <> <>
  1363 42 10.821740 -11.911716 -23.149671 90 T C 21 0.41800 0.41800 "THR " " HG1" 1 0 FFFFFF  0 1 7 ""  1 ""  <> 0 0 0 1 <> 0 0 1363 0 1363 1363 1363 <> <>
  1364 25 11.697596 -8.574826 -22.306850 91 D C 38 -0.50000 -0.50000 "ASP " " N  " 7 0 2E2EFF  2 1 7 ""  1 ""  <> 0 0 0 1 7.32 0 0 1364 1 1364 1364 1364 <> <>
  1365 3 10.922877 -7.445724 -22.813348 91 D C 24 0.14000 0.14000 "ASP " " CA " 6 0 808080  2 1 -1109 ""  1 ""  FF9600  0 0 0 1 7.32 0 0 1365 1 1365 1365 1365 <> <>
  1366 2 11.838949 -6.181312 -22.581052 91 D C 24 0.50000 0.50000 "ASP " " C  " 6 0 808080  2 1 7 ""  1 ""  <> 0 0 0 1 7.32 0 0 1366 0 1366 1366 1366 <> <>
  1367 15 12.441936 -6.030471 -21.507553 91 D C 70 -0.50000 -0.50000 "ASP " " O  " 8 0 FF2E2E  2 1 7 ""  1 ""  <> 0 0 0 1 7.32 0 0 1367 0 1367 1367 1367 <> <>
  1368 3 9.661485 -7.288581 -22.028094 91 D C 24 -0.22000 -0.22000 "ASP " " CB " 6 0 808080  2 1 7 ""  1 ""  <> 0 0 0 1 7.32 0 0 1368 2 1368 1368 1368 <> <>
  1369 2 8.652113 -8.414884 -22.290912 91 D C 24 0.70000 0.70000 "ASP " " CG " 6 0 808080  2 1 7 "%UT"  13 ""  <> 0 0 0 1 7.32 0 0 1369 0 1369 1369 1369 5.2282666484583 <>
  1370 15 8.636918 -8.924018 -23.418940 91 D C 70 -0.80000 -0.80000 "ASP " " OD1" 8 0 FF2E2E  2 1 7 ""  1 ""  <> 0 0 0 1 7.32 0 0 1370 0 1370 1370 1370 <> <>
  1371 18 7.834608 -8.730030 -21.342993 91 D C 70 -0.80000 -0.80000 "ASP " " OD2" 8 -1 FF2E2E  2 1 7 ""  1 ""  <> 0 0 0 1 7.32 0 0 1371 0 1371 1371 1371 <> <>
  1372 43 11.932419 -8.604763 -21.325056 91 D C 21 0.30000 0.30000 "ASP " " H  " 1 0 FFFFFF  2 1 7 ""  1 ""  <> 0 0 0 1 <> 0 0 1372 0 1372 1372 1372 <> <>
  1373 41 10.645726 -7.375511 -23.865122 91 D C 21 0.06000 0.06000 "ASP " " HA " 1 0 FFFFFF  2 1 7 ""  1 ""  <> 0 0 0 1 <> 0 0 1373 0 1373 1373 1373 <> <>
  1374 41 9.033609 -6.436293 -22.289265 91 D C 21 0.06000 0.06000 "ASP " " HB3" 1 0 FFFFFF  2 1 7 ""  1 ""  <> 0 0 0 1 <> 0 0 1374 0 1374 1374 1374 <> <>
  1375 41 9.909086 -7.256393 -20.967179 91 D C 21 0.06000 0.06000 "ASP " " HB2" 1 0 FFFFFF  2 1 7 ""  1 ""  <> 0 0 0 1 <> 0 0 1375 0 1375 1375 1375 <> <>
  1376 25 11.682049 -5.220070 -23.520181 92 F C 38 -0.50000 -0.50000 "PHE " " N  " 7 0 2E2EFF  2 1 7 ""  1 ""  <> 0 0 0 1 7.37 0 0 1376 1 1376 1376 1376 <> <>
  1377 3 12.383721 -3.921666 -23.460559 92 F C 24 0.14000 0.14000 "PHE " " CA " 6 0 808080  2 1 -1109 ""  1 ""  FF9600  0 0 0 1 7.37 0 0 1377 1 1377 1377 1377 <> <>
  1378 2 11.530207 -2.813300 -22.818420 92 F C 24 0.50000 0.50000 "PHE " " C  " 6 0 808080  2 1 7 ""  1 ""  <> 0 0 0 1 7.37 0 0 1378 0 1378 1378 1378 <> <>
  1379 15 10.334321 -2.946248 -23.103667 92 F C 70 -0.50000 -0.50000 "PHE " " O  " 8 0 FF2E2E  2 1 7 ""  1 ""  <> 0 0 0 1 7.37 0 0 1379 0 1379 1379 1379 <> <>
  1380 3 12.711137 -3.369562 -24.856265 92 F C 24 -0.00500 -0.00500 "PHE " " CB " 6 0 808080  2 1 7 ""  1 ""  <> 0 0 0 1 7.37 0 0 1380 2 1380 1380 1380 <> <>
  1381 2 13.573408 -4.235672 -25.753393 92 F C 24 -0.11500 -0.11500 "PHE " " CG " 6 0 808080  2 1 7 ""  1 ""  <> 0 0 0 1 7.37 0 0 1381 0 1381 1381 1381 <> <>
  1382 2 12.957672 -5.078547 -26.680761 92 F C 24 -0.11500 -0.11500 "PHE " " CD1" 6 0 808080  2 1 7 ""  1 ""  <> 0 0 0 1 7.37 0 0 1382 1 1382 1382 1382 <> <>
  1383 2 13.632688 -6.006965 -27.460780 92 F C 24 -0.11500 -0.11500 "PHE " " CE1" 6 0 808080  2 1 7 ""  1 ""  <> 0 0 0 1 7.37 0 0 1383 1 1383 1383 1383 <> <>
  1384 2 15.069299 -5.992846 -27.324510 92 F C 24 -0.11500 -0.11500 "PHE " " CZ " 6 0 808080  2 1 7 ""  1 ""  <> 0 0 0 1 7.37 0 0 1384 1 1384 1384 1384 <> <>
  1385 2 15.723572 -5.120045 -26.406980 92 F C 24 -0.11500 -0.11500 "PHE " " CE2" 6 0 808080  2 1 7 ""  1 ""  <> 0 0 0 1 7.37 0 0 1385 1 1385 1385 1385 <> <>
  1386 2 15.009303 -4.224320 -25.630555 92 F C 24 -0.11500 -0.11500 "PHE " " CD2" 6 0 808080  2 1 7 ""  1 ""  <> 0 0 0 1 7.37 0 0 1386 1 1386 1386 1386 <> <>
  1387 43 10.964802 -5.246725 -24.230951 92 F C 21 0.30000 0.30000 "PHE " " H  " 1 0 FFFFFF  2 1 7 ""  1 ""  <> 0 0 0 1 <> 0 0 1387 0 1387 1387 1387 <> <>
  1388 41 13.304385 -3.958559 -22.877748 92 F C 21 0.06000 0.06000 "PHE " " HA " 1 0 FFFFFF  2 1 7 ""  1 ""  <> 0 0 0 1 <> 0 0 1388 0 1388 1388 1388 <> <>
  1389 41 13.054271 -2.336506 -24.806536 92 F C 21 0.06000 0.06000 "PHE " " HB3" 1 0 FFFFFF  2 1 7 ""  1 ""  <> 0 0 0 1 <> 0 0 1389 0 1389 1389 1389 <> <>
  1390 41 11.833405 -3.203570 -25.481399 92 F C 21 0.06000 0.06000 "PHE " " HB2" 1 0 FFFFFF  2 1 7 ""  1 ""  <> 0 0 0 1 <> 0 0 1390 0 1390 1390 1390 <> <>
  1391 41 11.883724 -5.147244 -26.774940 92 F C 21 0.11500 0.11500 "PHE " " HD1" 1 0 FFFFFF  2 1 7 ""  1 ""  <> 0 0 0 1 <> 0 0 1391 0 1391 1391 1391 <> <>
  1392 41 13.126438 -6.742109 -28.068253 92 F C 21 0.11500 0.11500 "PHE " " HE1" 1 0 FFFFFF  2 1 7 ""  1 ""  <> 0 0 0 1 <> 0 0 1392 0 1392 1392 1392 <> <>
  1393 41 15.710660 -6.637802 -27.907041 92 F C 21 0.11500 0.11500 "PHE " " HZ " 1 0 FFFFFF  2 1 7 ""  1 ""  <> 0 0 0 1 <> 0 0 1393 0 1393 1393 1393 <> <>
  1394 41 16.800654 -5.072545 -26.339023 92 F C 21 0.11500 0.11500 "PHE " " HE2" 1 0 FFFFFF  2 1 7 ""  1 ""  <> 0 0 0 1 <> 0 0 1394 0 1394 1394 1394 <> <>
  1395 41 15.553407 -3.512759 -25.027717 92 F C 21 0.11500 0.11500 "PHE " " HD2" 1 0 FFFFFF  2 1 7 ""  1 ""  <> 0 0 0 1 <> 0 0 1395 0 1395 1395 1395 <> <>
  1396 25 12.047320 -1.872437 -22.005995 93 T C 38 -0.50000 -0.50000 "THR " " N  " 7 0 2E2EFF  2 1 7 ""  1 ""  <> 0 0 0 1 7.3 0 0 1396 1 1396 1396 1396 <> <>
  1397 3 11.257091 -0.774885 -21.472463 93 T C 24 0.14000 0.14000 "THR " " CA " 6 0 808080  2 1 -1109 ""  1 ""  FF9600  0 0 0 1 7.3 0 0 1397 1 1397 1397 1397 <> <>
  1398 2 12.100811 0.517760 -21.467395 93 T C 24 0.50000 0.50000 "THR " " C  " 6 0 808080  2 1 7 ""  1 ""  <> 0 0 0 1 7.3 0 0 1398 0 1398 1398 1398 <> <>
  1399 15 13.309887 0.444616 -21.158364 93 T C 70 -0.50000 -0.50000 "THR " " O  " 8 0 FF2E2E  2 1 7 ""  1 ""  <> 0 0 0 1 7.3 0 0 1399 0 1399 1399 1399 <> <>
  1400 3 10.646107 -1.262189 -20.139570 93 T C 24 0.20500 0.20500 "THR " " CB " 6 0 808080  2 1 7 ""  1 ""  <> 0 0 0 1 7.3 0 0 1400 1 1400 1400 1400 <> <>
  1401 3 11.547637 -1.956653 -19.119503 93 T C 24 -0.18000 -0.18000 "THR " " CG2" 6 0 808080  2 1 7 ""  1 ""  <> 0 0 0 1 7.3 0 0 1401 3 1401 1401 1401 <> <>
  1402 16 10.046449 -0.236081 -19.318767 93 T C 70 -0.68300 -0.68300 "THR " " OG1" 8 0 FF2E2E  2 1 7 "%UT"  13 ""  <> 0 0 0 1 7.3 0 0 1402 1 1402 1402 1402 <> <>
  1403 43 13.034592 -1.924643 -21.797902 93 T C 21 0.30000 0.30000 "THR " " H  " 1 0 FFFFFF  2 1 7 ""  1 ""  <> 0 0 0 1 <> 0 0 1403 0 1403 1403 1403 <> <>
  1404 41 10.407027 -0.572219 -22.124443 93 T C 21 0.06000 0.06000 "THR " " HA " 1 0 FFFFFF  2 1 7 ""  1 ""  <> 0 0 0 1 <> 0 0 1404 0 1404 1404 1404 <> <>
  1405 41 9.823624 -1.929780 -20.395503 93 T C 21 0.06000 0.06000 "THR " " HB " 1 0 FFFFFF  2 1 7 ""  1 ""  <> 0 0 0 1 <> 0 0 1405 0 1405 1405 1405 <> <>
  1406 41 10.953556 -2.152452 -18.226984 93 T C 21 0.06000 0.06000 "THR " "HG21" 1 0 FFFFFF  2 1 7 ""  1 ""  <> 0 0 0 1 <> 0 0 1406 0 1406 1406 1406 <> <>
  1407 41 12.026095 -2.863717 -19.489082 93 T C 21 0.06000 0.06000 "THR " "HG22" 1 0 FFFFFF  2 1 7 ""  1 ""  <> 0 0 0 1 <> 0 0 1407 0 1407 1407 1407 <> <>
  1408 41 12.337936 -1.250857 -18.864785 93 T C 21 0.06000 0.06000 "THR " "HG23" 1 0 FFFFFF  2 1 7 ""  1 ""  <> 0 0 0 1 <> 0 0 1408 0 1408 1408 1408 <> <>
  1409 42 9.267023 0.105665 -19.730388 93 T C 21 0.41800 0.41800 "THR " " HG1" 1 0 FFFFFF  2 1 7 ""  1 ""  <> 0 0 0 1 <> 0 0 1409 0 1409 1409 1409 <> <>
  1410 25 11.452524 1.631081 -21.751721 94 L C 38 -0.50000 -0.50000 "LEU " " N  " 7 0 2E2EFF  2 1 7 ""  1 ""  <> 0 0 0 1 7.31 0 0 1410 1 1410 1410 1410 <> <>
  1411 3 11.911077 2.978835 -21.632146 94 L C 24 0.14000 0.14000 "LEU " " CA " 6 0 808080  2 1 -1109 ""  1 ""  FF9600  0 0 0 1 7.31 0 0 1411 1 1411 1411 1411 <> <>
  1412 2 11.496725 3.462157 -20.269958 94 L C 24 0.50000 0.50000 "LEU " " C  " 6 0 808080  2 1 7 ""  1 ""  <> 0 0 0 1 7.31 0 0 1412 0 1412 1412 1412 <> <>
  1413 15 10.337876 3.199864 -19.984960 94 L C 70 -0.50000 -0.50000 "LEU " " O  " 8 0 FF2E2E  2 1 7 ""  1 ""  <> 0 0 0 1 7.31 0 0 1413 0 1413 1413 1413 <> <>
  1414 3 11.075097 3.787941 -22.698829 94 L C 24 -0.12000 -0.12000 "LEU " " CB " 6 0 808080  2 1 7 ""  1 ""  <> 0 0 0 1 7.31 0 0 1414 2 1414 1414 1414 <> <>
  1415 3 11.322420 5.315045 -22.859389 94 L C 24 -0.06000 -0.06000 "LEU " " CG " 6 0 808080  2 1 7 ""  1 ""  <> 0 0 0 1 7.31 0 0 1415 1 1415 1415 1415 <> <>
  1416 3 12.697769 5.645885 -23.384936 94 L C 24 -0.18000 -0.18000 "LEU " " CD1" 6 0 808080  2 1 7 ""  1 ""  <> 0 0 0 1 7.31 0 0 1416 3 1416 1416 1416 <> <>
  1417 3 10.379615 6.074886 -23.819859 94 L C 24 -0.18000 -0.18000 "LEU " " CD2" 6 0 808080  2 1 7 ""  1 ""  <> 0 0 0 1 7.31 0 0 1417 3 1417 1417 1417 <> <>
  1418 43 10.452239 1.575804 -21.882012 94 L C 21 0.30000 0.30000 "LEU " " H  " 1 0 FFFFFF  2 1 7 ""  1 ""  <> 0 0 0 1 <> 0 0 1418 0 1418 1418 1418 <> <>
  1419 41 12.927249 3.175913 -21.974004 94 L C 21 0.06000 0.06000 "LEU " " HA " 1 0 FFFFFF  2 1 7 ""  1 ""  <> 0 0 0 1 <> 0 0 1419 0 1419 1419 1419 <> <>
  1420 41 10.013230 3.668434 -22.482852 94 L C 21 0.06000 0.06000 "LEU " " HB3" 1 0 FFFFFF  2 1 7 ""  1 ""  <> 0 0 0 1 <> 0 0 1420 0 1420 1420 1420 <> <>
  1421 41 11.256071 3.237865 -23.622052 94 L C 21 0.06000 0.06000 "LEU " " HB2" 1 0 FFFFFF  2 1 7 ""  1 ""  <> 0 0 0 1 <> 0 0 1421 0 1421 1421 1421 <> <>
  1422 41 11.307219 5.744165 -21.857772 94 L C 21 0.06000 0.06000 "LEU " " HG " 1 0 FFFFFF  2 1 7 ""  1 ""  <> 0 0 0 1 <> 0 0 1422 0 1422 1422 1422 <> <>
  1423 41 13.488481 5.231273 -22.759019 94 L C 21 0.06000 0.06000 "LEU " "HD11" 1 0 FFFFFF  2 1 7 ""  1 ""  <> 0 0 0 1 <> 0 0 1423 0 1423 1423 1423 <> <>
  1424 41 12.830239 5.080763 -24.307286 94 L C 21 0.06000 0.06000 "LEU " "HD12" 1 0 FFFFFF  2 1 7 ""  1 ""  <> 0 0 0 1 <> 0 0 1424 0 1424 1424 1424 <> <>
  1425 41 12.765804 6.709397 -23.613115 94 L C 21 0.06000 0.06000 "LEU " "HD13" 1 0 FFFFFF  2 1 7 ""  1 ""  <> 0 0 0 1 <> 0 0 1425 0 1425 1425 1425 <> <>
  1426 41 10.342341 5.714964 -24.847817 94 L C 21 0.06000 0.06000 "LEU " "HD21" 1 0 FFFFFF  2 1 7 ""  1 ""  <> 0 0 0 1 <> 0 0 1426 0 1426 1426 1426 <> <>
  1427 41 9.330797 5.813981 -23.677623 94 L C 21 0.06000 0.06000 "LEU " "HD22" 1 0 FFFFFF  2 1 7 ""  1 ""  <> 0 0 0 1 <> 0 0 1427 0 1427 1427 1427 <> <>
  1428 41 10.454942 7.158260 -23.729045 94 L C 21 0.06000 0.06000 "LEU " "HD23" 1 0 FFFFFF  2 1 7 ""  1 ""  <> 0 0 0 1 <> 0 0 1428 0 1428 1428 1428 <> <>
  1429 25 12.301793 4.184024 -19.505239 95 T C 38 -0.50000 -0.50000 "THR " " N  " 7 0 2E2EFF  2 1 7 ""  1 ""  <> 0 0 0 1 7.31 0 0 1429 1 1429 1429 1429 <> <>
  1430 3 11.996670 4.827395 -18.258866 95 T C 24 0.14000 0.14000 "THR " " CA " 6 0 808080  2 1 -1109 ""  1 ""  FF9600  0 0 0 1 7.31 0 0 1430 1 1430 1430 1430 <> <>
  1431 2 11.951065 6.325052 -18.613515 95 T C 24 0.50000 0.50000 "THR " " C  " 6 0 808080  2 1 7 ""  1 ""  <> 0 0 0 1 7.31 0 0 1431 0 1431 1431 1431 <> <>
  1432 15 12.782969 6.772749 -19.352671 95 T C 70 -0.50000 -0.50000 "THR " " O  " 8 0 FF2E2E  2 1 7 ""  1 ""  <> 0 0 0 1 7.31 0 0 1432 0 1432 1432 1432 <> <>
  1433 3 13.198246 4.492660 -17.263945 95 T C 24 0.20500 0.20500 "THR " " CB " 6 0 808080  2 1 7 ""  1 ""  <> 0 0 0 1 7.31 0 0 1433 1 1433 1433 1433 <> <>
  1434 3 12.963960 4.885282 -15.812363 95 T C 24 -0.18000 -0.18000 "THR " " CG2" 6 0 808080  2 1 7 ""  1 ""  <> 0 0 0 1 7.31 0 0 1434 3 1434 1434 1434 <> <>
  1435 16 13.562734 3.101355 -17.314878 95 T C 70 -0.68300 -0.68300 "THR " " OG1" 8 0 FF2E2E  2 1 7 "%UT"  13 ""  <> 0 0 0 1 7.31 0 0 1435 1 1435 1435 1435 <> <>
  1436 43 13.231874 4.336263 -19.868644 95 T C 21 0.30000 0.30000 "THR " " H  " 1 0 FFFFFF  2 1 7 ""  1 ""  <> 0 0 0 1 <> 0 0 1436 0 1436 1436 1436 <> <>
  1437 41 10.996736 4.654728 -17.860586 95 T C 21 0.06000 0.06000 "THR " " HA " 1 0 FFFFFF  2 1 7 ""  1 ""  <> 0 0 0 1 <> 0 0 1437 0 1437 1437 1437 <> <>
  1438 41 14.025333 5.164624 -17.492139 95 T C 21 0.06000 0.06000 "THR " " HB " 1 0 FFFFFF  2 1 7 ""  1 ""  <> 0 0 0 1 <> 0 0 1438 0 1438 1438 1438 <> <>
  1439 41 12.411826 5.821280 -15.725056 95 T C 21 0.06000 0.06000 "THR " "HG21" 1 0 FFFFFF  2 1 7 ""  1 ""  <> 0 0 0 1 <> 0 0 1439 0 1439 1439 1439 <> <>
  1440 41 12.255721 4.213890 -15.327311 95 T C 21 0.06000 0.06000 "THR " "HG22" 1 0 FFFFFF  2 1 7 ""  1 ""  <> 0 0 0 1 <> 0 0 1440 0 1440 1440 1440 <> <>
  1441 41 13.883050 4.878637 -15.225983 95 T C 21 0.06000 0.06000 "THR " "HG23" 1 0 FFFFFF  2 1 7 ""  1 ""  <> 0 0 0 1 <> 0 0 1441 0 1441 1441 1441 <> <>
  1442 42 12.733481 2.649356 -17.345407 95 T C 21 0.41800 0.41800 "THR " " HG1" 1 0 FFFFFF  2 1 7 ""  1 ""  <> 0 0 0 1 <> 0 0 1442 0 1442 1442 1442 <> <>
  1443 25 10.981081 7.113301 -18.138670 96 I C 38 -0.50000 -0.50000 "ILE " " N  " 7 0 2E2EFF  2 1 7 ""  1 ""  <> 0 0 0 1 7.32 0 0 1443 1 1443 1443 1443 <> <>
  1444 3 10.935929 8.601918 -18.240716 96 I C 24 0.14000 0.14000 "ILE " " CA " 6 0 808080  2 1 -1109 ""  1 ""  FF9600  0 0 0 1 7.32 0 0 1444 1 1444 1444 1444 <> <>
  1445 2 10.846959 9.038666 -16.796565 96 I C 24 0.50000 0.50000 "ILE " " C  " 6 0 808080  2 1 7 ""  1 ""  <> 0 0 0 1 7.32 0 0 1445 0 1445 1445 1445 <> <>
  1446 15 9.793677 8.813875 -16.169406 96 I C 70 -0.50000 -0.50000 "ILE " " O  " 8 0 FF2E2E  2 1 7 ""  1 ""  <> 0 0 0 1 7.32 0 0 1446 0 1446 1446 1446 <> <>
  1447 3 9.750938 9.109681 -19.159808 96 I C 24 -0.06000 -0.06000 "ILE " " CB " 6 0 808080  2 1 7 ""  1 ""  <> 0 0 0 1 7.32 0 0 1447 1 1447 1447 1447 <> <>
  1448 3 9.852091 10.633507 -19.402038 96 I C 24 -0.18000 -0.18000 "ILE " " CG2" 6 0 808080  2 1 7 ""  1 ""  <> 0 0 0 1 7.32 0 0 1448 3 1448 1448 1448 <> <>
  1449 3 9.662118 8.268143 -20.439808 96 I C 24 -0.12000 -0.12000 "ILE " " CG1" 6 0 808080  2 1 7 ""  1 ""  <> 0 0 0 1 7.32 0 0 1449 2 1449 1449 1449 <> <>
  1450 3 8.408299 8.524785 -21.363066 96 I C 24 -0.18000 -0.18000 "ILE " " CD1" 6 0 808080  2 1 7 ""  1 ""  <> 0 0 0 1 7.32 0 0 1450 3 1450 1450 1450 <> <>
  1451 43 10.269701 6.788166 -17.499802 96 I C 21 0.30000 0.30000 "ILE " " H  " 1 0 FFFFFF  2 1 7 ""  1 ""  <> 0 0 0 1 <> 0 0 1451 0 1451 1451 1451 <> <>
  1452 41 11.908933 8.935022 -18.601857 96 I C 21 0.06000 0.06000 "ILE " " HA " 1 0 FFFFFF  2 1 7 ""  1 ""  <> 0 0 0 1 <> 0 0 1452 0 1452 1452 1452 <> <>
  1453 41 8.836906 9.062307 -18.567711 96 I C 21 0.06000 0.06000 "ILE " " HB " 1 0 FFFFFF  2 1 7 ""  1 ""  <> 0 0 0 1 <> 0 0 1453 0 1453 1453 1453 <> <>
  1454 41 10.817575 10.858076 -19.855481 96 I C 21 0.06000 0.06000 "ILE " "HG21" 1 0 FFFFFF  2 1 7 ""  1 ""  <> 0 0 0 1 <> 0 0 1454 0 1454 1454 1454 <> <>
  1455 41 8.947611 11.016170 -19.875869 96 I C 21 0.06000 0.06000 "ILE " "HG22" 1 0 FFFFFF  2 1 7 ""  1 ""  <> 0 0 0 1 <> 0 0 1455 0 1455 1455 1455 <> <>
  1456 41 9.738602 11.091540 -18.419706 96 I C 21 0.06000 0.06000 "ILE " "HG23" 1 0 FFFFFF  2 1 7 ""  1 ""  <> 0 0 0 1 <> 0 0 1456 0 1456 1456 1456 <> <>
  1457 41 9.600501 7.240530 -20.081991 96 I C 21 0.06000 0.06000 "ILE " "HG13" 1 0 FFFFFF  2 1 7 ""  1 ""  <> 0 0 0 1 <> 0 0 1457 0 1457 1457 1457 <> <>
  1458 41 10.629313 8.463679 -20.902984 96 I C 21 0.06000 0.06000 "ILE " "HG12" 1 0 FFFFFF  2 1 7 ""  1 ""  <> 0 0 0 1 <> 0 0 1458 0 1458 1458 1458 <> <>
  1459 41 7.522974 8.447068 -20.731905 96 I C 21 0.06000 0.06000 "ILE " "HD11" 1 0 FFFFFF  2 1 7 ""  1 ""  <> 0 0 0 1 <> 0 0 1459 0 1459 1459 1459 <> <>
  1460 41 8.456240 9.582041 -21.623267 96 I C 21 0.06000 0.06000 "ILE " "HD12" 1 0 FFFFFF  2 1 7 ""  1 ""  <> 0 0 0 1 <> 0 0 1460 0 1460 1460 1460 <> <>
  1461 41 8.258500 7.818140 -22.178961 96 I C 21 0.06000 0.06000 "ILE " "HD13" 1 0 FFFFFF  2 1 7 ""  1 ""  <> 0 0 0 1 <> 0 0 1461 0 1461 1461 1461 <> <>
  1462 25 11.934959 9.555348 -16.263639 97 S C 38 -0.50000 -0.50000 "SER " " N  " 7 0 2E2EFF  0 1 7 ""  1 ""  <> 0 0 0 1 7.74 0 0 1462 1 1462 1462 1462 <> <>
  1463 3 12.112118 9.816118 -14.876214 97 S C 24 0.14000 0.14000 "SER " " CA " 6 0 808080  0 1 -1109 ""  1 ""  FF9600  0 0 0 1 7.74 0 0 1463 1 1463 1463 1463 <> <>
  1464 2 11.773760 11.267465 -14.596341 97 S C 24 0.50000 0.50000 "SER " " C  " 6 0 808080  0 1 7 ""  1 ""  <> 0 0 0 1 7.74 0 0 1464 0 1464 1464 1464 <> <>
  1465 15 12.514421 12.165405 -15.004701 97 S C 70 -0.50000 -0.50000 "SER " " O  " 8 0 FF2E2E  0 1 7 ""  1 ""  <> 0 0 0 1 7.74 0 0 1465 0 1465 1465 1465 <> <>
  1466 3 13.662356 9.458524 -14.697410 97 S C 24 0.14500 0.14500 "SER " " CB " 6 0 808080  0 1 7 ""  1 ""  <> 0 0 0 1 7.74 0 0 1466 2 1466 1466 1466 <> <>
  1467 16 14.523380 10.227259 -15.504938 97 S C 70 -0.68300 -0.68300 "SER " " OG " 8 0 FF2E2E  0 1 7 "%UT"  13 ""  <> 0 0 0 1 7.74 0 0 1467 1 1467 1467 1467 <> <>
  1468 43 12.830251 9.696935 -16.709342 97 S C 21 0.30000 0.30000 "SER " " H  " 1 0 FFFFFF  0 1 7 ""  1 ""  <> 0 0 0 1 <> 0 0 1468 0 1468 1468 1468 <> <>
  1469 41 11.493722 9.176017 -14.247303 97 S C 21 0.06000 0.06000 "SER " " HA " 1 0 FFFFFF  0 1 7 ""  1 ""  <> 0 0 0 1 <> 0 0 1469 0 1469 1469 1469 <> <>
  1470 41 13.966916 8.432422 -14.903449 97 S C 21 0.06000 0.06000 "SER " " HB3" 1 0 FFFFFF  0 1 7 ""  1 ""  <> 0 0 0 1 <> 0 0 1470 0 1470 1470 1470 <> <>
  1471 41 14.013865 9.683669 -13.690660 97 S C 21 0.06000 0.06000 "SER " " HB2" 1 0 FFFFFF  0 1 7 ""  1 ""  <> 0 0 0 1 <> 0 0 1471 0 1471 1471 1471 <> <>
  1472 42 14.575411 11.137719 -15.257997 97 S C 21 0.41800 0.41800 "SER " " HG " 1 0 FFFFFF  0 1 7 ""  1 ""  <> 0 0 0 1 <> 0 0 1472 0 1472 1472 1472 <> <>
  1473 25 10.699263 11.526948 -13.877060 98 S C 38 -0.50000 -0.50000 "SER " " N  " 7 0 2E2EFF  0 1 7 ""  1 ""  <> 0 0 0 1 7.75 0 0 1473 1 1473 1473 1473 <> <>
  1474 3 10.188441 12.857878 -13.451045 98 S C 24 0.14000 0.14000 "SER " " CA " 6 0 808080  0 1 -1109 ""  1 ""  FF9600  0 0 0 1 7.75 0 0 1474 1 1474 1474 1474 <> <>
  1475 2 9.829078 13.766633 -14.633927 98 S C 24 0.50000 0.50000 "SER " " C  " 6 0 808080  0 1 7 ""  1 ""  <> 0 0 0 1 7.75 0 0 1475 0 1475 1475 1475 <> <>
  1476 15 10.714688 14.520597 -15.093917 98 S C 70 -0.50000 -0.50000 "SER " " O  " 8 0 FF2E2E  0 1 7 ""  1 ""  <> 0 0 0 1 7.75 0 0 1476 0 1476 1476 1476 <> <>
  1477 3 11.274623 13.482382 -12.459943 98 S C 24 0.14500 0.14500 "SER " " CB " 6 0 808080  0 1 7 ""  1 ""  <> 0 0 0 1 7.75 0 0 1477 2 1477 1477 1477 <> <>
  1478 16 10.871467 14.619706 -11.808074 98 S C 70 -0.68300 -0.68300 "SER " " OG " 8 0 FF2E2E  0 1 7 "%UT"  13 ""  <> 0 0 0 1 7.75 0 0 1478 1 1478 1478 1478 <> <>
  1479 43 10.118179 10.723969 -13.684367 98 S C 21 0.30000 0.30000 "SER " " H  " 1 0 FFFFFF  0 1 7 ""  1 ""  <> 0 0 0 1 <> 0 0 1479 0 1479 1479 1479 <> <>
  1480 41 9.302250 12.797294 -12.819207 98 S C 21 0.06000 0.06000 "SER " " HA " 1 0 FFFFFF  0 1 7 ""  1 ""  <> 0 0 0 1 <> 0 0 1480 0 1480 1480 1480 <> <>
  1481 41 12.243966 13.746917 -12.882515 98 S C 21 0.06000 0.06000 "SER " " HB3" 1 0 FFFFFF  0 1 7 ""  1 ""  <> 0 0 0 1 <> 0 0 1481 0 1481 1481 1481 <> <>
  1482 41 11.604747 12.714889 -11.759663 98 S C 21 0.06000 0.06000 "SER " " HB2" 1 0 FFFFFF  0 1 7 ""  1 ""  <> 0 0 0 1 <> 0 0 1482 0 1482 1482 1482 <> <>
  1483 42 10.324854 14.343507 -11.088524 98 S C 21 0.41800 0.41800 "SER " " HG " 1 0 FFFFFF  0 1 7 ""  1 ""  <> 0 0 0 1 <> 0 0 1483 0 1483 1483 1483 <> <>
  1484 25 8.676209 13.455575 -15.264787 99 L C 38 -0.50000 -0.50000 "LEU " " N  " 7 0 2E2EFF  0 1 7 ""  1 ""  <> 0 0 0 1 7.82 0 0 1484 1 1484 1484 1484 <> <>
  1485 3 8.057443 14.240957 -16.419119 99 L C 24 0.14000 0.14000 "LEU " " CA " 6 0 808080  0 1 -1109 ""  1 ""  FF9600  0 0 0 1 7.82 0 0 1485 1 1485 1485 1485 <> <>
  1486 2 8.211089 15.789943 -16.384842 99 L C 24 0.50000 0.50000 "LEU " " C  " 6 0 808080  0 1 7 ""  1 ""  <> 0 0 0 1 7.82 0 0 1486 0 1486 1486 1486 <> <>
  1487 15 7.751290 16.430786 -15.410491 99 L C 70 -0.50000 -0.50000 "LEU " " O  " 8 0 FF2E2E  0 1 7 ""  1 ""  <> 0 0 0 1 7.82 0 0 1487 0 1487 1487 1487 <> <>
  1488 3 6.598085 13.821594 -16.553881 99 L C 24 -0.12000 -0.12000 "LEU " " CB " 6 0 808080  0 1 7 ""  1 ""  <> 0 0 0 1 7.82 0 0 1488 2 1488 1488 1488 <> <>
  1489 3 6.273455 12.434023 -17.097673 99 L C 24 -0.06000 -0.06000 "LEU " " CG " 6 0 808080  0 1 7 ""  1 ""  <> 0 0 0 1 7.82 0 0 1489 1 1489 1489 1489 <> <>
  1490 3 4.910658 11.891864 -16.734039 99 L C 24 -0.18000 -0.18000 "LEU " " CD1" 6 0 808080  0 1 7 ""  1 ""  <> 0 0 0 1 7.82 0 0 1490 3 1490 1490 1490 <> <>
  1491 3 6.486296 12.393327 -18.591724 99 L C 24 -0.18000 -0.18000 "LEU " " CD2" 6 0 808080  0 1 7 ""  1 ""  <> 0 0 0 1 7.82 0 0 1491 3 1491 1491 1491 <> <>
  1492 43 8.061256 12.762786 -14.862867 99 L C 21 0.30000 0.30000 "LEU " " H  " 1 0 FFFFFF  0 1 7 ""  1 ""  <> 0 0 0 1 <> 0 0 1492 0 1492 1492 1492 <> <>
  1493 41 8.687405 13.839625 -17.212985 99 L C 21 0.06000 0.06000 "LEU " " HA " 1 0 FFFFFF  0 1 7 ""  1 ""  <> 0 0 0 1 <> 0 0 1493 0 1493 1493 1493 <> <>
  1494 41 6.037361 14.502359 -17.194883 99 L C 21 0.06000 0.06000 "LEU " " HB3" 1 0 FFFFFF  0 1 7 ""  1 ""  <> 0 0 0 1 <> 0 0 1494 0 1494 1494 1494 <> <>
  1495 41 6.265480 13.880464 -15.517692 99 L C 21 0.06000 0.06000 "LEU " " HB2" 1 0 FFFFFF  0 1 7 ""  1 ""  <> 0 0 0 1 <> 0 0 1495 0 1495 1495 1495 <> <>
  1496 41 6.991610 11.791763 -16.587083 99 L C 21 0.06000 0.06000 "LEU " " HG " 1 0 FFFFFF  0 1 7 ""  1 ""  <> 0 0 0 1 <> 0 0 1496 0 1496 1496 1496 <> <>
  1497 41 4.723859 10.903634 -17.153482 99 L C 21 0.06000 0.06000 "LEU " "HD11" 1 0 FFFFFF  0 1 7 ""  1 ""  <> 0 0 0 1 <> 0 0 1497 0 1497 1497 1497 <> <>
  1498 41 4.981297 11.698312 -15.663786 99 L C 21 0.06000 0.06000 "LEU " "HD12" 1 0 FFFFFF  0 1 7 ""  1 ""  <> 0 0 0 1 <> 0 0 1498 0 1498 1498 1498 <> <>
  1499 41 4.154266 12.614545 -17.041644 99 L C 21 0.06000 0.06000 "LEU " "HD13" 1 0 FFFFFF  0 1 7 ""  1 ""  <> 0 0 0 1 <> 0 0 1499 0 1499 1499 1499 <> <>
  1500 41 6.270844 11.378297 -18.924461 99 L C 21 0.06000 0.06000 "LEU " "HD21" 1 0 FFFFFF  0 1 7 ""  1 ""  <> 0 0 0 1 <> 0 0 1500 0 1500 1500 1500 <> <>
  1501 41 5.853220 13.018151 -19.222301 99 L C 21 0.06000 0.06000 "LEU " "HD22" 1 0 FFFFFF  0 1 7 ""  1 ""  <> 0 0 0 1 <> 0 0 1501 0 1501 1501 1501 <> <>
  1502 41 7.498268 12.660554 -18.896265 99 L C 21 0.06000 0.06000 "LEU " "HD23" 1 0 FFFFFF  0 1 7 ""  1 ""  <> 0 0 0 1 <> 0 0 1502 0 1502 1502 1502 <> <>
  1503 25 8.710339 16.438549 -17.433514 100 Q C 38 -0.50000 -0.50000 "GLN " " N  " 7 0 2E2EFF  0 1 7 ""  1 ""  <> 0 0 0 1 7.74 0 0 1503 1 1503 1503 1503 <> <>
  1504 3 8.680425 17.836377 -17.590262 100 Q C 24 0.14000 0.14000 "GLN " " CA " 6 0 808080  0 1 -1109 ""  1 ""  FF9600  0 0 0 1 7.74 0 0 1504 1 1504 1504 1504 <> <>
  1505 2 7.436629 18.166479 -18.442541 100 Q C 24 0.50000 0.50000 "GLN " " C  " 6 0 808080  0 1 7 ""  1 ""  <> 0 0 0 1 7.74 0 0 1505 0 1505 1505 1505 <> <>
  1506 15 6.874643 17.237830 -19.016633 100 Q C 70 -0.50000 -0.50000 "GLN " " O  " 8 0 FF2E2E  0 1 7 ""  1 ""  <> 0 0 0 1 7.74 0 0 1506 0 1506 1506 1506 <> <>
  1507 3 9.870512 18.161441 -18.496856 100 Q C 24 -0.12000 -0.12000 "GLN " " CB " 6 0 808080  0 1 7 ""  1 ""  <> 0 0 0 1 7.74 0 0 1507 2 1507 1507 1507 <> <>
  1508 3 11.154334 18.362750 -17.610452 100 Q C 24 -0.12000 -0.12000 "GLN " " CG " 6 0 808080  0 1 7 ""  1 ""  <> 0 0 0 1 7.74 0 0 1508 2 1508 1508 1508 <> <>
  1509 2 11.217553 19.748785 -16.992973 100 Q C 24 0.50000 0.50000 "GLN " " CD " 6 0 808080  0 1 7 "%UT"  13 ""  <> 0 0 0 1 7.74 0 0 1509 0 1509 1509 1509 1.00005318890054 "No Flip" 
  1510 15 11.341934 20.701097 -17.753299 100 Q C 70 -0.50000 -0.50000 "GLN " " OE1" 8 0 FF2E2E  0 1 7 ""  1 ""  <> 0 0 0 1 7.74 0 0 1510 0 1510 1510 1510 <> <>
  1511 25 11.179960 19.963112 -15.619946 100 Q C 38 -0.76000 -0.76000 "GLN " " NE2" 7 0 2E2EFF  0 1 7 ""  1 ""  <> 0 0 0 1 7.74 0 0 1511 2 1511 1511 1511 <> <>
  1512 43 9.046432 16.005138 -18.281490 100 Q C 21 0.30000 0.30000 "GLN " " H  " 1 0 FFFFFF  0 1 7 ""  1 ""  <> 0 0 0 1 <> 0 0 1512 0 1512 1512 1512 <> <>
  1513 41 8.681489 18.353140 -16.630815 100 Q C 21 0.06000 0.06000 "GLN " " HA " 1 0 FFFFFF  0 1 7 ""  1 ""  <> 0 0 0 1 <> 0 0 1513 0 1513 1513 1513 <> <>
  1514 41 9.678908 18.980028 -19.190708 100 Q C 21 0.06000 0.06000 "GLN " " HB3" 1 0 FFFFFF  0 1 7 ""  1 ""  <> 0 0 0 1 <> 0 0 1514 0 1514 1514 1514 <> <>
  1515 41 9.976907 17.312572 -19.171938 100 Q C 21 0.06000 0.06000 "GLN " " HB2" 1 0 FFFFFF  0 1 7 ""  1 ""  <> 0 0 0 1 <> 0 0 1515 0 1515 1515 1515 <> <>
  1516 41 12.043809 18.230487 -18.226670 100 Q C 21 0.06000 0.06000 "GLN " " HG3" 1 0 FFFFFF  0 1 7 ""  1 ""  <> 0 0 0 1 <> 0 0 1516 0 1516 1516 1516 <> <>
  1517 41 11.244821 17.602088 -16.835015 100 Q C 21 0.06000 0.06000 "GLN " " HG2" 1 0 FFFFFF  0 1 7 ""  1 ""  <> 0 0 0 1 <> 0 0 1517 0 1517 1517 1517 <> <>
  1518 43 11.296411 20.924226 -15.333110 100 Q C 21 0.38000 0.38000 "GLN " "HE22" 1 0 FFFFFF  0 1 7 ""  1 ""  <> 0 0 0 1 <> 0 0 1518 0 1518 1518 1518 <> <>
  1519 43 10.838426 19.203173 -15.049367 100 Q C 21 0.38000 0.38000 "GLN " "HE21" 1 0 FFFFFF  0 1 7 ""  1 ""  <> 0 0 0 1 <> 0 0 1519 0 1519 1519 1519 <> <>
  1520 25 7.006143 19.410857 -18.413472 101 P C 38 -0.14000 -0.14000 "PRO " " N  " 7 0 2E2EFF  0 1 7 ""  1 ""  <> 0 0 0 1 7.76 0 0 1520 0 1520 1520 1520 <> <>
  1521 3 5.737285 19.768669 -19.010578 101 P C 24 0.01000 0.01000 "PRO " " CA " 6 0 808080  0 1 -1109 ""  1 ""  FF9600  0 0 0 1 7.76 0 0 1521 1 1521 1521 1521 <> <>
  1522 2 5.722931 19.721875 -20.570223 101 P C 24 0.50000 0.50000 "PRO " " C  " 6 0 808080  0 1 7 ""  1 ""  <> 0 0 0 1 7.76 0 0 1522 0 1522 1522 1522 <> <>
  1523 15 4.672747 19.849704 -21.181677 101 P C 70 -0.50000 -0.50000 "PRO " " O  " 8 0 FF2E2E  0 1 7 ""  1 ""  <> 0 0 0 1 7.76 0 0 1523 0 1523 1523 1523 <> <>
  1524 3 7.681582 20.534049 -17.814800 101 P C 24 -0.05000 -0.05000 "PRO " " CD " 6 0 808080  0 1 7 ""  1 ""  <> 0 0 0 1 7.76 0 0 1524 2 1524 1524 1524 <> <>
  1525 3 6.771232 21.749075 -18.080876 101 P C 24 -0.12000 -0.12000 "PRO " " CG " 6 0 808080  0 1 7 ""  1 ""  <> 0 0 0 1 7.76 0 0 1525 2 1525 1525 1525 <> <>
  1526 3 5.417914 21.197067 -18.508900 101 P C 24 -0.12000 -0.12000 "PRO " " CB " 6 0 808080  0 1 7 ""  1 ""  <> 0 0 0 1 7.76 0 0 1526 2 1526 1526 1526 <> <>
  1527 41 4.940481 19.127355 -18.634391 101 P C 21 0.06000 0.06000 "PRO " " HA " 1 0 FFFFFF  0 1 7 ""  1 ""  <> 0 0 0 1 <> 0 0 1527 0 1527 1527 1527 <> <>
  1528 41 8.645025 20.756880 -18.273415 101 P C 21 0.06000 0.06000 "PRO " " HD2" 1 0 FFFFFF  0 1 7 ""  1 ""  <> 0 0 0 1 <> 0 0 1528 0 1528 1528 1528 <> <>
  1529 41 7.803883 20.323467 -16.752421 101 P C 21 0.06000 0.06000 "PRO " " HD3" 1 0 FFFFFF  0 1 7 ""  1 ""  <> 0 0 0 1 <> 0 0 1529 0 1529 1529 1529 <> <>
  1530 41 7.138428 22.464220 -18.816698 101 P C 21 0.06000 0.06000 "PRO " " HG2" 1 0 FFFFFF  0 1 7 ""  1 ""  <> 0 0 0 1 <> 0 0 1530 0 1530 1530 1530 <> <>
  1531 41 6.703759 22.264571 -17.123106 101 P C 21 0.06000 0.06000 "PRO " " HG3" 1 0 FFFFFF  0 1 7 ""  1 ""  <> 0 0 0 1 <> 0 0 1531 0 1531 1531 1531 <> <>
  1532 41 4.776585 21.001052 -17.649735 101 P C 21 0.06000 0.06000 "PRO " " HB3" 1 0 FFFFFF  0 1 7 ""  1 ""  <> 0 0 0 1 <> 0 0 1532 0 1532 1532 1532 <> <>
  1533 41 4.953887 21.781754 -19.303482 101 P C 21 0.06000 0.06000 "PRO " " HB2" 1 0 FFFFFF  0 1 7 ""  1 ""  <> 0 0 0 1 <> 0 0 1533 0 1533 1533 1533 <> <>
  1534 25 6.959042 19.583097 -21.146800 102 E C 38 -0.50000 -0.50000 "GLU " " N  " 7 0 2E2EFF  0 1 7 ""  1 ""  <> 0 0 0 1 7.75 0 0 1534 1 1534 1534 1534 <> <>
  1535 3 7.201689 19.500524 -22.504838 102 E C 24 0.14000 0.14000 "GLU " " CA " 6 0 808080  0 1 -1109 ""  1 ""  FF9600  0 0 0 1 7.75 0 0 1535 1 1535 1535 1535 <> <>
  1536 2 7.113076 18.088588 -23.149312 102 E C 24 0.50000 0.50000 "GLU " " C  " 6 0 808080  0 1 7 ""  1 ""  <> 0 0 0 1 7.75 0 0 1536 0 1536 1536 1536 <> <>
  1537 15 7.330728 17.956515 -24.369752 102 E C 70 -0.50000 -0.50000 "GLU " " O  " 8 0 FF2E2E  0 1 7 ""  1 ""  <> 0 0 0 1 7.75 0 0 1537 0 1537 1537 1537 <> <>
  1538 3 8.708228 19.993106 -22.752614 102 E C 24 -0.12000 -0.12000 "GLU " " CB " 6 0 808080  0 1 7 ""  1 ""  <> 0 0 0 1 7.75 0 0 1538 2 1538 1538 1538 <> <>
  1539 3 9.078140 21.250715 -21.967057 102 E C 24 -0.22000 -0.22000 "GLU " " CG " 6 0 808080  0 1 7 ""  1 ""  <> 0 0 0 1 7.75 0 0 1539 2 1539 1539 1539 <> <>
  1540 2 8.458137 22.518810 -22.410654 102 E C 24 0.70000 0.70000 "GLU " " CD " 6 0 808080  0 1 7 "%UT"  13 ""  <> 0 0 0 1 7.75 0 0 1540 0 1540 1540 1540 <> <>
  1541 15 8.340483 23.445045 -21.570626 102 E C 70 -0.80000 -0.80000 "GLU " " OE1" 8 0 FF2E2E  0 1 7 ""  1 ""  <> 0 0 0 1 7.75 0 0 1541 0 1541 1541 1541 <> <>
  1542 18 7.983879 22.561322 -23.554833 102 E C 70 -0.80000 -0.80000 "GLU " " OE2" 8 -1 FF2E2E  0 1 7 ""  1 ""  <> 0 0 0 1 7.75 0 0 1542 0 1542 1542 1542 <> <>
  1543 43 7.808427 19.405650 -20.629312 102 E C 21 0.30000 0.30000 "GLU " " H  " 1 0 FFFFFF  0 1 7 ""  1 ""  <> 0 0 0 1 <> 0 0 1543 0 1543 1543 1543 <> <>
  1544 41 6.522076 20.114008 -23.096987 102 E C 21 0.06000 0.06000 "GLU " " HA " 1 0 FFFFFF  0 1 7 ""  1 ""  <> 0 0 0 1 <> 0 0 1544 0 1544 1544 1544 <> <>
  1545 41 8.942152 20.224994 -23.791505 102 E C 21 0.06000 0.06000 "GLU " " HB3" 1 0 FFFFFF  0 1 7 ""  1 ""  <> 0 0 0 1 <> 0 0 1545 0 1545 1545 1545 <> <>
  1546 41 9.425094 19.182599 -22.618056 102 E C 21 0.06000 0.06000 "GLU " " HB2" 1 0 FFFFFF  0 1 7 ""  1 ""  <> 0 0 0 1 <> 0 0 1546 0 1546 1546 1546 <> <>
  1547 41 10.120790 21.408241 -22.243601 102 E C 21 0.06000 0.06000 "GLU " " HG3" 1 0 FFFFFF  0 1 7 ""  1 ""  <> 0 0 0 1 <> 0 0 1547 0 1547 1547 1547 <> <>
  1548 41 9.105583 21.024265 -20.901290 102 E C 21 0.06000 0.06000 "GLU " " HG2" 1 0 FFFFFF  0 1 7 ""  1 ""  <> 0 0 0 1 <> 0 0 1548 0 1548 1548 1548 <> <>
  1549 25 6.988949 17.048255 -22.309770 103 D C 38 -0.50000 -0.50000 "ASP " " N  " 7 0 2E2EFF  0 1 7 ""  1 ""  <> 0 0 0 1 7.73 0 0 1549 1 1549 1549 1549 <> <>
  1550 3 7.085422 15.601700 -22.658355 103 D C 24 0.14000 0.14000 "ASP " " CA " 6 0 808080  0 1 -1109 ""  1 ""  FF9600  0 0 0 1 7.73 0 0 1550 1 1550 1550 1550 <> <>
  1551 2 5.736564 15.048201 -23.163038 103 D C 24 0.50000 0.50000 "ASP " " C  " 6 0 808080  0 1 7 ""  1 ""  <> 0 0 0 1 7.73 0 0 1551 0 1551 1551 1551 <> <>
  1552 15 5.741123 13.871690 -23.591316 103 D C 70 -0.50000 -0.50000 "ASP " " O  " 8 0 FF2E2E  0 1 7 ""  1 ""  <> 0 0 0 1 7.73 0 0 1552 0 1552 1552 1552 <> <>
  1553 3 7.512353 14.790501 -21.397566 103 D C 24 -0.22000 -0.22000 "ASP " " CB " 6 0 808080  0 1 7 ""  1 ""  <> 0 0 0 1 7.73 0 0 1553 2 1553 1553 1553 <> <>
  1554 2 8.870416 15.297018 -20.853799 103 D C 24 0.70000 0.70000 "ASP " " CG " 6 0 808080  0 1 7 "%UT"  13 ""  <> 0 0 0 1 7.73 0 0 1554 0 1554 1554 1554 <> <>
  1555 15 9.105750 14.948154 -19.684281 103 D C 70 -0.80000 -0.80000 "ASP " " OD1" 8 0 FF2E2E  0 1 7 ""  1 ""  <> 0 0 0 1 7.73 0 0 1555 0 1555 1555 1555 <> <>
  1556 18 9.696441 15.921935 -21.559047 103 D C 70 -0.80000 -0.80000 "ASP " " OD2" 8 -1 FF2E2E  0 1 7 ""  1 ""  <> 0 0 0 1 7.73 0 0 1556 0 1556 1556 1556 <> <>
  1557 43 7.043522 17.183305 -21.310484 103 D C 21 0.30000 0.30000 "ASP " " H  " 1 0 FFFFFF  0 1 7 ""  1 ""  <> 0 0 0 1 <> 0 0 1557 0 1557 1557 1557 <> <>
  1558 41 7.789500 15.438594 -23.474315 103 D C 21 0.06000 0.06000 "ASP " " HA " 1 0 FFFFFF  0 1 7 ""  1 ""  <> 0 0 0 1 <> 0 0 1558 0 1558 1558 1558 <> <>
  1559 41 7.604345 13.711905 -21.523989 103 D C 21 0.06000 0.06000 "ASP " " HB3" 1 0 FFFFFF  0 1 7 ""  1 ""  <> 0 0 0 1 <> 0 0 1559 0 1559 1559 1559 <> <>
  1560 41 6.731520 14.807670 -20.637217 103 D C 21 0.06000 0.06000 "ASP " " HB2" 1 0 FFFFFF  0 1 7 ""  1 ""  <> 0 0 0 1 <> 0 0 1560 0 1560 1560 1560 <> <>
  1561 25 4.675232 15.907688 -23.252712 104 F C 38 -0.50000 -0.50000 "PHE " " N  " 7 0 2E2EFF  0 1 7 ""  1 ""  <> 0 0 0 1 7.71 0 0 1561 1 1561 1561 1561 <> <>
  1562 3 3.385829 15.583495 -23.933670 104 F C 24 0.14000 0.14000 "PHE " " CA " 6 0 808080  0 1 -1110 ""  1 ""  FFB400  0 0 0 1 7.71 0 0 1562 1 1562 1562 1562 <> <>
  1563 2 3.676191 15.339652 -25.481046 104 F C 24 0.50000 0.50000 "PHE " " C  " 6 0 808080  0 1 7 ""  1 ""  <> 0 0 0 1 7.71 0 0 1563 0 1563 1563 1563 <> <>
  1564 15 4.105392 16.294852 -26.156651 104 F C 70 -0.50000 -0.50000 "PHE " " O  " 8 0 FF2E2E  0 1 7 ""  1 ""  <> 0 0 0 1 7.71 0 0 1564 0 1564 1564 1564 <> <>
  1565 3 2.283814 16.656631 -23.626950 104 F C 24 -0.00500 -0.00500 "PHE " " CB " 6 0 808080  0 1 7 ""  1 ""  <> 0 0 0 1 7.71 0 0 1565 2 1565 1565 1565 <> <>
  1566 2 2.306715 18.027672 -24.416048 104 F C 24 -0.11500 -0.11500 "PHE " " CG " 6 0 808080  0 1 7 ""  1 ""  <> 0 0 0 1 7.71 0 0 1566 0 1566 1566 1566 <> <>
  1567 2 1.261313 18.396592 -25.294098 104 F C 24 -0.11500 -0.11500 "PHE " " CD1" 6 0 808080  0 1 7 ""  1 ""  <> 0 0 0 1 7.71 0 0 1567 1 1567 1567 1567 <> <>
  1568 2 1.205263 19.691060 -25.897581 104 F C 24 -0.11500 -0.11500 "PHE " " CE1" 6 0 808080  0 1 7 ""  1 ""  <> 0 0 0 1 7.71 0 0 1568 1 1568 1568 1568 <> <>
  1569 2 2.233010 20.575521 -25.456130 104 F C 24 -0.11500 -0.11500 "PHE " " CZ " 6 0 808080  0 1 7 ""  1 ""  <> 0 0 0 1 7.71 0 0 1569 1 1569 1569 1569 <> <>
  1570 2 3.257446 20.244054 -24.559310 104 F C 24 -0.11500 -0.11500 "PHE " " CE2" 6 0 808080  0 1 7 ""  1 ""  <> 0 0 0 1 7.71 0 0 1570 1 1570 1570 1570 <> <>
  1571 2 3.204980 19.021557 -23.984805 104 F C 24 -0.11500 -0.11500 "PHE " " CD2" 6 0 808080  0 1 7 ""  1 ""  <> 0 0 0 1 7.71 0 0 1571 1 1571 1571 1571 <> <>
  1572 43 4.807469 16.867368 -22.967940 104 F C 21 0.30000 0.30000 "PHE " " H  " 1 0 FFFFFF  0 1 7 ""  1 ""  <> 0 0 0 1 <> 0 0 1572 0 1572 1572 1572 <> <>
  1573 41 3.160847 14.609635 -23.499326 104 F C 21 0.06000 0.06000 "PHE " " HA " 1 0 FFFFFF  0 1 7 ""  1 ""  <> 0 0 0 1 <> 0 0 1573 0 1573 1573 1573 <> <>
  1574 41 2.374401 16.870231 -22.562118 104 F C 21 0.06000 0.06000 "PHE " " HB3" 1 0 FFFFFF  0 1 7 ""  1 ""  <> 0 0 0 1 <> 0 0 1574 0 1574 1574 1574 <> <>
  1575 41 1.334751 16.126663 -23.706484 104 F C 21 0.06000 0.06000 "PHE " " HB2" 1 0 FFFFFF  0 1 7 ""  1 ""  <> 0 0 0 1 <> 0 0 1575 0 1575 1575 1575 <> <>
  1576 41 0.467176 17.681924 -25.450637 104 F C 21 0.11500 0.11500 "PHE " " HD1" 1 0 FFFFFF  0 1 7 ""  1 ""  <> 0 0 0 1 <> 0 0 1576 0 1576 1576 1576 <> <>
  1577 41 0.520985 20.022912 -26.664783 104 F C 21 0.11500 0.11500 "PHE " " HE1" 1 0 FFFFFF  0 1 7 ""  1 ""  <> 0 0 0 1 <> 0 0 1577 0 1577 1577 1577 <> <>
  1578 41 2.220935 21.542082 -25.937657 104 F C 21 0.11500 0.11500 "PHE " " HZ " 1 0 FFFFFF  0 1 7 ""  1 ""  <> 0 0 0 1 <> 0 0 1578 0 1578 1578 1578 <> <>
  1579 41 4.031062 20.994220 -24.491194 104 F C 21 0.11500 0.11500 "PHE " " HE2" 1 0 FFFFFF  0 1 7 ""  1 ""  <> 0 0 0 1 <> 0 0 1579 0 1579 1579 1579 <> <>
  1580 41 3.865481 18.669784 -23.205739 104 F C 21 0.11500 0.11500 "PHE " " HD2" 1 0 FFFFFF  0 1 7 ""  1 ""  <> 0 0 0 1 <> 0 0 1580 0 1580 1580 1580 <> <>
  1581 25 3.550922 14.063651 -25.974344 105 A C 38 -0.50000 -0.50000 "ALA " " N  " 7 0 2E2EFF  2 1 7 ""  1 ""  <> 0 0 0 1 7.25 0 0 1581 1 1581 1581 1581 <> <>
  1582 3 4.091108 13.494900 -27.170781 105 A C 24 0.14000 0.14000 "ALA " " CA " 6 0 808080  2 1 -1110 ""  1 ""  FFB400  0 0 0 1 7.25 0 0 1582 1 1582 1582 1582 <> <>
  1583 2 3.774353 11.952836 -27.115714 105 A C 24 0.50000 0.50000 "ALA " " C  " 6 0 808080  2 1 7 ""  1 ""  <> 0 0 0 1 7.25 0 0 1583 0 1583 1583 1583 <> <>
  1584 15 3.464257 11.468084 -26.038590 105 A C 70 -0.50000 -0.50000 "ALA " " O  " 8 0 FF2E2E  2 1 7 ""  1 ""  <> 0 0 0 1 7.25 0 0 1584 0 1584 1584 1584 <> <>
  1585 3 5.589848 13.676511 -27.227526 105 A C 24 -0.18000 -0.18000 "ALA " " CB " 6 0 808080  2 1 7 ""  1 ""  <> 0 0 0 1 7.25 0 0 1585 3 1585 1585 1585 <> <>
  1586 43 3.043064 13.436541 -25.367280 105 A C 21 0.30000 0.30000 "ALA " " H  " 1 0 FFFFFF  2 1 7 ""  1 ""  <> 0 0 0 1 <> 0 0 1586 0 1586 1586 1586 <> <>
  1587 41 3.617322 13.986413 -28.020744 105 A C 21 0.06000 0.06000 "ALA " " HA " 1 0 FFFFFF  2 1 7 ""  1 ""  <> 0 0 0 1 <> 0 0 1587 0 1587 1587 1587 <> <>
  1588 41 5.809549 13.460692 -28.272936 105 A C 21 0.06000 0.06000 "ALA " " HB1" 1 0 FFFFFF  2 1 7 ""  1 ""  <> 0 0 0 1 <> 0 0 1588 0 1588 1588 1588 <> <>
  1589 41 5.964866 14.690085 -27.088210 105 A C 21 0.06000 0.06000 "ALA " " HB2" 1 0 FFFFFF  2 1 7 ""  1 ""  <> 0 0 0 1 <> 0 0 1589 0 1589 1589 1589 <> <>
  1590 41 6.188969 12.986369 -26.632920 105 A C 21 0.06000 0.06000 "ALA " " HB3" 1 0 FFFFFF  2 1 7 ""  1 ""  <> 0 0 0 1 <> 0 0 1590 0 1590 1590 1590 <> <>
  1591 25 4.100733 11.331095 -28.255799 106 T C 38 -0.50000 -0.50000 "THR " " N  " 7 0 2E2EFF  2 1 7 ""  1 ""  <> 0 0 0 1 7.23 0 0 1591 1 1591 1591 1591 <> <>
  1592 3 4.176505 9.930762 -28.363581 106 T C 24 0.14000 0.14000 "THR " " CA " 6 0 808080  2 1 -1110 ""  1 ""  FFB400  0 0 0 1 7.23 0 0 1592 1 1592 1592 1592 <> <>
  1593 2 5.589414 9.373168 -28.394690 106 T C 24 0.50000 0.50000 "THR " " C  " 6 0 808080  2 1 7 ""  1 ""  <> 0 0 0 1 7.23 0 0 1593 0 1593 1593 1593 <> <>
  1594 15 6.370170 9.980800 -29.099381 106 T C 70 -0.50000 -0.50000 "THR " " O  " 8 0 FF2E2E  2 1 7 ""  1 ""  <> 0 0 0 1 7.23 0 0 1594 0 1594 1594 1594 <> <>
  1595 3 3.408434 9.552833 -29.677201 106 T C 24 0.20500 0.20500 "THR " " CB " 6 0 808080  2 1 7 ""  1 ""  <> 0 0 0 1 7.23 0 0 1595 1 1595 1595 1595 <> <>
  1596 3 3.185239 8.055167 -29.988014 106 T C 24 -0.18000 -0.18000 "THR " " CG2" 6 0 808080  2 1 7 ""  1 ""  <> 0 0 0 1 7.23 0 0 1596 3 1596 1596 1596 <> <>
  1597 16 2.196378 10.100719 -29.565291 106 T C 70 -0.68300 -0.68300 "THR " " OG1" 8 0 FF2E2E  2 1 7 "%UT"  13 ""  <> 0 0 0 1 7.23 0 0 1597 1 1597 1597 1597 <> <>
  1598 43 4.441366 11.854942 -29.049114 106 T C 21 0.30000 0.30000 "THR " " H  " 1 0 FFFFFF  2 1 7 ""  1 ""  <> 0 0 0 1 <> 0 0 1598 0 1598 1598 1598 <> <>
  1599 41 3.653021 9.403184 -27.566492 106 T C 21 0.06000 0.06000 "THR " " HA " 1 0 FFFFFF  2 1 7 ""  1 ""  <> 0 0 0 1 <> 0 0 1599 0 1599 1599 1599 <> <>
  1600 41 3.866258 9.981916 -30.568293 106 T C 21 0.06000 0.06000 "THR " " HB " 1 0 FFFFFF  2 1 7 ""  1 ""  <> 0 0 0 1 <> 0 0 1600 0 1600 1600 1600 <> <>
  1601 41 4.155382 7.557449 -29.973727 106 T C 21 0.06000 0.06000 "THR " "HG21" 1 0 FFFFFF  2 1 7 ""  1 ""  <> 0 0 0 1 <> 0 0 1601 0 1601 1601 1601 <> <>
  1602 41 2.503504 7.632293 -29.250304 106 T C 21 0.06000 0.06000 "THR " "HG22" 1 0 FFFFFF  2 1 7 ""  1 ""  <> 0 0 0 1 <> 0 0 1602 0 1602 1602 1602 <> <>
  1603 41 2.776154 7.810110 -30.968018 106 T C 21 0.06000 0.06000 "THR " "HG23" 1 0 FFFFFF  2 1 7 ""  1 ""  <> 0 0 0 1 <> 0 0 1603 0 1603 1603 1603 <> <>
  1604 42 2.393853 10.990075 -29.315167 106 T C 21 0.41800 0.41800 "THR " " HG1" 1 0 FFFFFF  2 1 7 ""  1 ""  <> 0 0 0 1 <> 0 0 1604 0 1604 1604 1604 <> <>
  1605 25 5.827424 8.230592 -27.736354 107 Y C 38 -0.50000 -0.50000 "TYR " " N  " 7 0 2E2EFF  2 1 7 ""  1 ""  <> 0 0 0 1 7.24 0 0 1605 1 1605 1605 1605 <> <>
  1606 3 7.202070 7.603119 -27.777554 107 Y C 24 0.14000 0.14000 "TYR " " CA " 6 0 808080  2 1 -1110 ""  1 ""  FFB400  0 0 0 1 7.24 0 0 1606 1 1606 1606 1606 <> <>
  1607 2 7.023070 6.330845 -28.615364 107 Y C 24 0.50000 0.50000 "TYR " " C  " 6 0 808080  2 1 7 ""  1 ""  <> 0 0 0 1 7.24 0 0 1607 0 1607 1607 1607 <> <>
  1608 15 6.037212 5.587384 -28.380500 107 Y C 70 -0.50000 -0.50000 "TYR " " O  " 8 0 FF2E2E  2 1 7 ""  1 ""  <> 0 0 0 1 7.24 0 0 1608 0 1608 1608 1608 <> <>
  1609 3 7.570478 7.321119 -26.409274 107 Y C 24 -0.00500 -0.00500 "TYR " " CB " 6 0 808080  2 1 7 ""  1 ""  <> 0 0 0 1 7.24 0 0 1609 2 1609 1609 1609 <> <>
  1610 2 7.736567 8.437882 -25.567480 107 Y C 24 -0.11500 -0.11500 "TYR " " CG " 6 0 808080  2 1 7 ""  1 ""  <> 0 0 0 1 7.24 0 0 1610 0 1610 1610 1610 <> <>
  1611 2 6.657490 9.079299 -24.942782 107 Y C 24 -0.11500 -0.11500 "TYR " " CD1" 6 0 808080  2 1 7 ""  1 ""  <> 0 0 0 1 7.24 0 0 1611 1 1611 1611 1611 <> <>
  1612 2 6.807653 10.296336 -24.318182 107 Y C 24 -0.11500 -0.11500 "TYR " " CE1" 6 0 808080  2 1 7 ""  1 ""  <> 0 0 0 1 7.24 0 0 1612 1 1612 1612 1612 <> <>
  1613 2 8.064254 10.860411 -24.164331 107 Y C 24 0.15000 0.15000 "TYR " " CZ " 6 0 808080  2 1 7 ""  1 ""  <> 0 0 0 1 7.24 0 0 1613 0 1613 1613 1613 <> <>
  1614 16 8.188888 12.080534 -23.517117 107 Y C 70 -0.58500 -0.58500 "TYR " " OH " 8 0 FF2E2E  2 1 7 "%UT"  13 ""  <> 0 0 0 1 7.24 0 0 1614 1 1614 1614 1614 <> <>
  1615 2 9.184371 10.205471 -24.667683 107 Y C 24 -0.11500 -0.11500 "TYR " " CE2" 6 0 808080  2 1 7 ""  1 ""  <> 0 0 0 1 7.24 0 0 1615 1 1615 1615 1615 <> <>
  1616 2 9.007833 9.021032 -25.375851 107 Y C 24 -0.11500 -0.11500 "TYR " " CD2" 6 0 808080  2 1 7 ""  1 ""  <> 0 0 0 1 7.24 0 0 1616 1 1616 1616 1616 <> <>
  1617 43 5.070926 7.690227 -27.341996 107 Y C 21 0.30000 0.30000 "TYR " " H  " 1 0 FFFFFF  2 1 7 ""  1 ""  <> 0 0 0 1 <> 0 0 1617 0 1617 1617 1617 <> <>
  1618 41 7.953193 8.218612 -28.272214 107 Y C 21 0.06000 0.06000 "TYR " " HA " 1 0 FFFFFF  2 1 7 ""  1 ""  <> 0 0 0 1 <> 0 0 1618 0 1618 1618 1618 <> <>
  1619 41 8.595535 6.960507 -26.500057 107 Y C 21 0.06000 0.06000 "TYR " " HB3" 1 0 FFFFFF  2 1 7 ""  1 ""  <> 0 0 0 1 <> 0 0 1619 0 1619 1619 1619 <> <>
  1620 41 6.942777 6.561388 -25.944104 107 Y C 21 0.06000 0.06000 "TYR " " HB2" 1 0 FFFFFF  2 1 7 ""  1 ""  <> 0 0 0 1 <> 0 0 1620 0 1620 1620 1620 <> <>
  1621 41 5.658403 8.701231 -25.101991 107 Y C 21 0.11500 0.11500 "TYR " " HD1" 1 0 FFFFFF  2 1 7 ""  1 ""  <> 0 0 0 1 <> 0 0 1621 0 1621 1621 1621 <> <>
  1622 41 5.963199 10.930890 -24.091434 107 Y C 21 0.11500 0.11500 "TYR " " HE1" 1 0 FFFFFF  2 1 7 ""  1 ""  <> 0 0 0 1 <> 0 0 1622 0 1622 1622 1622 <> <>
  1623 42 7.409016 12.609646 -23.442520 107 Y C 21 0.43500 0.43500 "TYR " " HH " 1 0 FFFFFF  2 1 7 ""  1 ""  <> 0 0 0 1 <> 0 0 1623 0 1623 1623 1623 <> <>
  1624 41 10.129420 10.676543 -24.441266 107 Y C 21 0.11500 0.11500 "TYR " " HE2" 1 0 FFFFFF  2 1 7 ""  1 ""  <> 0 0 0 1 <> 0 0 1624 0 1624 1624 1624 <> <>
  1625 41 9.952225 8.606813 -25.697841 107 Y C 21 0.11500 0.11500 "TYR " " HD2" 1 0 FFFFFF  2 1 7 ""  1 ""  <> 0 0 0 1 <> 0 0 1625 0 1625 1625 1625 <> <>
  1626 25 7.869176 6.048480 -29.569612 108 Y C 38 -0.50000 -0.50000 "TYR " " N  " 7 0 2E2EFF  2 1 7 ""  1 ""  <> 0 0 0 1 7.24 0 0 1626 1 1626 1626 1626 <> <>
  1627 3 7.789942 4.929006 -30.532844 108 Y C 24 0.14000 0.14000 "TYR " " CA " 6 0 808080  2 1 -1110 ""  1 ""  FFB400  0 0 0 1 7.24 0 0 1627 1 1627 1627 1627 <> <>
  1628 2 9.093739 4.167930 -30.436974 108 Y C 24 0.50000 0.50000 "TYR " " C  " 6 0 808080  2 1 7 ""  1 ""  <> 0 0 0 1 7.24 0 0 1628 0 1628 1628 1628 <> <>
  1629 15 10.188234 4.726732 -30.583571 108 Y C 70 -0.50000 -0.50000 "TYR " " O  " 8 0 FF2E2E  2 1 7 ""  1 ""  <> 0 0 0 1 7.24 0 0 1629 0 1629 1629 1629 <> <>
  1630 3 7.616139 5.426211 -32.009620 108 Y C 24 -0.00500 -0.00500 "TYR " " CB " 6 0 808080  2 1 7 ""  1 ""  <> 0 0 0 1 7.24 0 0 1630 2 1630 1630 1630 <> <>
  1631 2 6.210447 5.799415 -32.363208 108 Y C 24 -0.11500 -0.11500 "TYR " " CG " 6 0 808080  2 1 7 ""  1 ""  <> 0 0 0 1 7.24 0 0 1631 0 1631 1631 1631 <> <>
  1632 2 5.650548 7.136205 -32.388843 108 Y C 24 -0.11500 -0.11500 "TYR " " CD1" 6 0 808080  2 1 7 ""  1 ""  <> 0 0 0 1 7.24 0 0 1632 1 1632 1632 1632 <> <>
  1633 2 4.430241 7.374137 -33.055571 108 Y C 24 -0.11500 -0.11500 "TYR " " CE1" 6 0 808080  2 1 7 ""  1 ""  <> 0 0 0 1 7.24 0 0 1633 1 1633 1633 1633 <> <>
  1634 2 3.769770 6.310528 -33.757604 108 Y C 24 0.15000 0.15000 "TYR " " CZ " 6 0 808080  2 1 7 ""  1 ""  <> 0 0 0 1 7.24 0 0 1634 0 1634 1634 1634 <> <>
  1635 16 2.504227 6.581928 -34.332761 108 Y C 70 -0.58500 -0.58500 "TYR " " OH " 8 0 FF2E2E  2 1 7 "%UT"  13 ""  <> 0 0 0 1 7.24 0 0 1635 1 1635 1635 1635 <> <>
  1636 2 4.334366 5.037670 -33.702825 108 Y C 24 -0.11500 -0.11500 "TYR " " CE2" 6 0 808080  2 1 7 ""  1 ""  <> 0 0 0 1 7.24 0 0 1636 1 1636 1636 1636 <> <>
  1637 2 5.426678 4.765649 -32.868590 108 Y C 24 -0.11500 -0.11500 "TYR " " CD2" 6 0 808080  2 1 7 ""  1 ""  <> 0 0 0 1 7.24 0 0 1637 1 1637 1637 1637 <> <>
  1638 43 8.747305 6.514315 -29.748046 108 Y C 21 0.30000 0.30000 "TYR " " H  " 1 0 FFFFFF  2 1 7 ""  1 ""  <> 0 0 0 1 <> 0 0 1638 0 1638 1638 1638 <> <>
  1639 41 6.945730 4.331193 -30.189783 108 Y C 21 0.06000 0.06000 "TYR " " HA " 1 0 FFFFFF  2 1 7 ""  1 ""  <> 0 0 0 1 <> 0 0 1639 0 1639 1639 1639 <> <>
  1640 41 7.857307 4.587295 -32.662192 108 Y C 21 0.06000 0.06000 "TYR " " HB3" 1 0 FFFFFF  2 1 7 ""  1 ""  <> 0 0 0 1 <> 0 0 1640 0 1640 1640 1640 <> <>
  1641 41 8.188734 6.315191 -32.272927 108 Y C 21 0.06000 0.06000 "TYR " " HB2" 1 0 FFFFFF  2 1 7 ""  1 ""  <> 0 0 0 1 <> 0 0 1641 0 1641 1641 1641 <> <>
  1642 41 6.122921 7.996825 -31.939537 108 Y C 21 0.11500 0.11500 "TYR " " HD1" 1 0 FFFFFF  2 1 7 ""  1 ""  <> 0 0 0 1 <> 0 0 1642 0 1642 1642 1642 <> <>
  1643 41 3.966023 8.347900 -33.000607 108 Y C 21 0.11500 0.11500 "TYR " " HE1" 1 0 FFFFFF  2 1 7 ""  1 ""  <> 0 0 0 1 <> 0 0 1643 0 1643 1643 1643 <> <>
  1644 42 2.067053 5.831045 -34.703611 108 Y C 21 0.43500 0.43500 "TYR " " HH " 1 0 FFFFFF  2 1 7 ""  1 ""  <> 0 0 0 1 <> 0 0 1644 0 1644 1644 1644 <> <>
  1645 41 3.890141 4.175518 -34.177192 108 Y C 21 0.11500 0.11500 "TYR " " HE2" 1 0 FFFFFF  2 1 7 ""  1 ""  <> 0 0 0 1 <> 0 0 1645 0 1645 1645 1645 <> <>
  1646 41 5.706229 3.726140 -32.780408 108 Y C 21 0.11500 0.11500 "TYR " " HD2" 1 0 FFFFFF  2 1 7 ""  1 ""  <> 0 0 0 1 <> 0 0 1646 0 1646 1646 1646 <> <>
  1647 25 8.995949 2.835075 -30.195204 109 C C 38 -0.50000 -0.50000 "CYS " " N  " 7 0 2E2EFF  2 1 7 ""  1 ""  <> 0 0 0 1 7.26 0 0 1647 1 1647 1647 1647 <> <>
  1648 3 10.154910 1.913913 -30.424406 109 C C 24 0.14000 0.14000 "CYS " " CA " 6 0 808080  2 1 -1110 ""  1 ""  FFB400  0 0 0 1 7.26 0 0 1648 1 1648 1648 1648 <> <>
  1649 2 10.439891 1.693378 -31.955479 109 C C 24 0.50000 0.50000 "CYS " " C  " 6 0 808080  2 1 7 ""  1 ""  <> 0 0 0 1 7.26 0 0 1649 0 1649 1649 1649 <> <>
  1650 15 9.421189 1.745697 -32.705725 109 C C 70 -0.50000 -0.50000 "CYS " " O  " 8 0 FF2E2E  2 1 7 ""  1 ""  <> 0 0 0 1 7.26 0 0 1650 0 1650 1650 1650 <> <>
  1651 3 9.819666 0.601409 -29.739470 109 C C 24 0.06000 0.06000 "CYS " " CB " 6 0 808080  2 1 7 ""  1 ""  <> 0 0 0 1 7.26 0 0 1651 2 1651 1651 1651 <> <>
  1652 49 11.326634 -0.522147 -29.498750 109 C C 143 -0.33500 -0.33500 "CYS " " SG " 16 0 FFFF6B  2 1 7 "%UT"  13 ""  <> 0 0 0 1 7.26 0 0 1652 1 1652 1652 1652 <> <>
  1653 43 8.071436 2.441196 -30.094168 109 C C 21 0.30000 0.30000 "CYS " " H  " 1 0 FFFFFF  2 1 7 ""  1 ""  <> 0 0 0 1 <> 0 0 1653 0 1653 1653 1653 <> <>
  1654 41 10.995489 2.314918 -29.858186 109 C C 21 0.06000 0.06000 "CYS " " HA " 1 0 FFFFFF  2 1 7 ""  1 ""  <> 0 0 0 1 <> 0 0 1654 0 1654 1654 1654 <> <>
  1655 41 9.111752 0.048632 -30.356721 109 C C 21 0.06000 0.06000 "CYS " " HB3" 1 0 FFFFFF  2 1 7 ""  1 ""  <> 0 0 0 1 <> 0 0 1655 0 1655 1655 1655 <> <>
  1656 41 9.432510 0.889166 -28.762165 109 C C 21 0.06000 0.06000 "CYS " " HB2" 1 0 FFFFFF  2 1 7 ""  1 ""  <> 0 0 0 1 <> 0 0 1656 0 1656 1656 1656 <> <>
  1657 41 11.644675 0.279634 -28.478975 109 C C 21 0.15500 0.15500 "CYS " " HG " 1 0 FFFFFF  2 1 7 ""  1 ""  <> 0 0 0 1 <> 0 0 1657 0 1657 1657 1657 <> <>
  1658 25 11.582600 1.164473 -32.397334 110 Q C 38 -0.50000 -0.50000 "GLN " " N  " 7 0 2E2EFF  2 1 7 ""  1 ""  <> 0 0 0 1 7.32 0 0 1658 1 1658 1658 1658 <> <>
  1659 3 11.723355 0.535480 -33.735065 110 Q C 24 0.14000 0.14000 "GLN " " CA " 6 0 808080  2 1 -1110 ""  1 ""  FFB400  0 0 0 1 7.32 0 0 1659 1 1659 1659 1659 <> <>
  1660 2 12.799063 -0.581318 -33.767436 110 Q C 24 0.50000 0.50000 "GLN " " C  " 6 0 808080  2 1 7 ""  1 ""  <> 0 0 0 1 7.32 0 0 1660 0 1660 1660 1660 <> <>
  1661 15 13.538538 -0.771541 -32.808796 110 Q C 70 -0.50000 -0.50000 "GLN " " O  " 8 0 FF2E2E  2 1 7 ""  1 ""  <> 0 0 0 1 7.32 0 0 1661 0 1661 1661 1661 <> <>
  1662 3 11.963026 1.712290 -34.782278 110 Q C 24 -0.12000 -0.12000 "GLN " " CB " 6 0 808080  2 1 7 ""  1 ""  <> 0 0 0 1 7.32 0 0 1662 2 1662 1662 1662 <> <>
  1663 3 13.337787 2.352400 -34.752732 110 Q C 24 -0.12000 -0.12000 "GLN " " CG " 6 0 808080  2 1 7 ""  1 ""  <> 0 0 0 1 7.32 0 0 1663 2 1663 1663 1663 <> <>
  1664 2 14.299075 1.967616 -35.889568 110 Q C 24 0.50000 0.50000 "GLN " " CD " 6 0 808080  2 1 7 "%UT"  13 ""  <> 0 0 0 1 7.32 0 0 1664 0 1664 1664 1664 <> "No Flip" 
  1665 15 15.447965 2.370501 -36.014413 110 Q C 70 -0.50000 -0.50000 "GLN " " OE1" 8 0 FF2E2E  2 1 7 ""  1 ""  <> 0 0 0 1 7.32 0 0 1665 0 1665 1665 1665 <> <>
  1666 25 13.893917 1.113887 -36.798726 110 Q C 38 -0.76000 -0.76000 "GLN " " NE2" 7 0 2E2EFF  2 1 7 ""  1 ""  <> 0 0 0 1 7.32 0 0 1666 2 1666 1666 1666 <> <>
  1667 43 12.291066 0.950111 -31.709791 110 Q C 21 0.30000 0.30000 "GLN " " H  " 1 0 FFFFFF  2 1 7 ""  1 ""  <> 0 0 0 1 <> 0 0 1667 0 1667 1667 1667 <> <>
  1668 41 10.810291 -0.043747 -33.871588 110 Q C 21 0.06000 0.06000 "GLN " " HA " 1 0 FFFFFF  2 1 7 ""  1 ""  <> 0 0 0 1 <> 0 0 1668 0 1668 1668 1668 <> <>
  1669 41 11.273112 2.432894 -34.342637 110 Q C 21 0.06000 0.06000 "GLN " " HB3" 1 0 FFFFFF  2 1 7 ""  1 ""  <> 0 0 0 1 <> 0 0 1669 0 1669 1669 1669 <> <>
  1670 41 11.521326 1.443837 -35.741781 110 Q C 21 0.06000 0.06000 "GLN " " HB2" 1 0 FFFFFF  2 1 7 ""  1 ""  <> 0 0 0 1 <> 0 0 1670 0 1670 1670 1670 <> <>
  1671 41 13.906123 2.393210 -33.823500 110 Q C 21 0.06000 0.06000 "GLN " " HG3" 1 0 FFFFFF  2 1 7 ""  1 ""  <> 0 0 0 1 <> 0 0 1671 0 1671 1671 1671 <> <>
  1672 41 13.020139 3.350423 -35.055041 110 Q C 21 0.06000 0.06000 "GLN " " HG2" 1 0 FFFFFF  2 1 7 ""  1 ""  <> 0 0 0 1 <> 0 0 1672 0 1672 1672 1672 <> <>
  1673 43 14.578551 0.826440 -37.483481 110 Q C 21 0.38000 0.38000 "GLN " "HE22" 1 0 FFFFFF  2 1 7 ""  1 ""  <> 0 0 0 1 <> 0 0 1673 0 1673 1673 1673 <> <>
  1674 43 12.940404 0.800630 -36.912340 110 Q C 21 0.38000 0.38000 "GLN " "HE21" 1 0 FFFFFF  2 1 7 ""  1 ""  <> 0 0 0 1 <> 0 0 1674 0 1674 1674 1674 <> <>
  1675 25 12.839626 -1.404942 -34.774108 111 Q C 38 -0.50000 -0.50000 "GLN " " N  " 7 0 2E2EFF  2 1 7 ""  1 ""  <> 0 0 0 1 7.32 0 0 1675 1 1675 1675 1675 <> <>
  1676 3 13.845593 -2.482411 -35.031255 111 Q C 24 0.14000 0.14000 "GLN " " CA " 6 0 808080  2 1 -1110 ""  1 ""  FFB400  0 0 0 1 7.32 0 0 1676 1 1676 1676 1676 <> <>
  1677 2 14.127461 -2.442032 -36.519617 111 Q C 24 0.50000 0.50000 "GLN " " C  " 6 0 808080  2 1 7 ""  1 ""  <> 0 0 0 1 7.32 0 0 1677 0 1677 1677 1677 <> <>
  1678 15 13.267289 -2.129397 -37.376651 111 Q C 70 -0.50000 -0.50000 "GLN " " O  " 8 0 FF2E2E  2 1 7 ""  1 ""  <> 0 0 0 1 7.32 0 0 1678 0 1678 1678 1678 <> <>
  1679 3 13.381002 -3.756395 -34.481020 111 Q C 24 -0.12000 -0.12000 "GLN " " CB " 6 0 808080  2 1 7 ""  1 ""  <> 0 0 0 1 7.32 0 0 1679 2 1679 1679 1679 <> <>
  1680 3 14.431743 -4.908051 -34.331430 111 Q C 24 -0.12000 -0.12000 "GLN " " CG " 6 0 808080  2 1 7 ""  1 ""  <> 0 0 0 1 7.32 0 0 1680 2 1680 1680 1680 <> <>
  1681 2 13.875384 -6.035705 -33.436704 111 Q C 24 0.50000 0.50000 "GLN " " CD " 6 0 808080  2 1 7 "%UT"  13 ""  <> 0 0 0 1 7.32 0 0 1681 0 1681 1681 1681 <> "No Flip" 
  1682 15 12.673420 -6.314183 -33.420282 111 Q C 70 -0.50000 -0.50000 "GLN " " OE1" 8 0 FF2E2E  2 1 7 ""  1 ""  <> 0 0 0 1 7.32 0 0 1682 0 1682 1682 1682 <> <>
  1683 25 14.739307 -6.895279 -32.846016 111 Q C 38 -0.76000 -0.76000 "GLN " " NE2" 7 0 2E2EFF  2 1 7 ""  1 ""  <> 0 0 0 1 7.32 0 0 1683 2 1683 1683 1683 <> <>
  1684 43 12.155253 -1.244573 -35.499658 111 Q C 21 0.30000 0.30000 "GLN " " H  " 1 0 FFFFFF  2 1 7 ""  1 ""  <> 0 0 0 1 <> 0 0 1684 0 1684 1684 1684 <> <>
  1685 41 14.774375 -2.330858 -34.480974 111 Q C 21 0.06000 0.06000 "GLN " " HA " 1 0 FFFFFF  2 1 7 ""  1 ""  <> 0 0 0 1 <> 0 0 1685 0 1685 1685 1685 <> <>
  1686 41 12.564216 -4.156652 -35.081536 111 Q C 21 0.06000 0.06000 "GLN " " HB3" 1 0 FFFFFF  2 1 7 ""  1 ""  <> 0 0 0 1 <> 0 0 1686 0 1686 1686 1686 <> <>
  1687 41 12.938278 -3.542482 -33.508343 111 Q C 21 0.06000 0.06000 "GLN " " HB2" 1 0 FFFFFF  2 1 7 ""  1 ""  <> 0 0 0 1 <> 0 0 1687 0 1687 1687 1687 <> <>
  1688 41 15.385806 -4.539910 -33.954091 111 Q C 21 0.06000 0.06000 "GLN " " HG3" 1 0 FFFFFF  2 1 7 ""  1 ""  <> 0 0 0 1 <> 0 0 1688 0 1688 1688 1688 <> <>
  1689 41 14.583820 -5.350790 -35.315563 111 Q C 21 0.06000 0.06000 "GLN " " HG2" 1 0 FFFFFF  2 1 7 ""  1 ""  <> 0 0 0 1 <> 0 0 1689 0 1689 1689 1689 <> <>
  1690 43 14.370076 -7.620211 -32.247805 111 Q C 21 0.38000 0.38000 "GLN " "HE22" 1 0 FFFFFF  2 1 7 ""  1 ""  <> 0 0 0 1 <> 0 0 1690 0 1690 1690 1690 <> <>
  1691 43 15.698187 -6.790328 -33.145887 111 Q C 21 0.38000 0.38000 "GLN " "HE21" 1 0 FFFFFF  2 1 7 ""  1 ""  <> 0 0 0 1 <> 0 0 1691 0 1691 1691 1691 <> <>
  1692 25 15.351796 -2.792466 -36.963013 112 H C 38 -0.50000 -0.50000 "HIS " " N  " 7 0 2E2EFF  0 1 7 ""  1 ""  <> 0 0 0 1 7.57 0 0 1692 1 1692 1692 1692 <> <>
  1693 3 15.606234 -3.041957 -38.390386 112 H C 24 0.14000 0.14000 "HIS " " CA " 6 0 808080  0 1 -1110 ""  1 ""  FFB400  0 0 0 1 7.57 0 0 1693 1 1693 1693 1693 <> <>
  1694 2 15.475094 -4.587377 -38.648031 112 H C 24 0.50000 0.50000 "HIS " " C  " 6 0 808080  0 1 7 ""  1 ""  <> 0 0 0 1 7.57 0 0 1694 0 1694 1694 1694 <> <>
  1695 15 16.485943 -5.306423 -38.715915 112 H C 70 -0.50000 -0.50000 "HIS " " O  " 8 0 FF2E2E  0 1 7 ""  1 ""  <> 0 0 0 1 7.57 0 0 1695 0 1695 1695 1695 <> <>
  1696 3 17.054281 -2.471404 -38.679631 112 H C 24 -0.00500 -0.00500 "HIS " " CB " 6 0 808080  0 1 7 ""  1 ""  <> 0 0 0 1 7.57 0 0 1696 2 1696 1696 1696 <> <>
  1697 2 17.176702 -0.953910 -38.634138 112 H C 24 0.01500 0.01500 "HIS " " CG " 6 0 808080  0 1 7 "%UT"  13 "HIS"  <> 0 0 0 1 7.57 0 0 1697 0 1697 1697 1697 <> "HIS" 
  1698 25 16.779467 -0.106223 -39.711826 112 H C 38 -0.57000 -0.57000 "HIS " " ND1" 7 0 2E2EFF  0 1 7 ""  1 ""  <> 0 0 0 1 7.57 0 0 1698 1 1698 1698 1698 <> <>
  1699 2 16.997797 1.149662 -39.397808 112 H C 24 0.29500 0.29500 "HIS " " CE1" 6 0 808080  0 1 7 ""  1 ""  <> 0 0 0 1 7.57 0 0 1699 1 1699 1699 1699 <> <>
  1700 25 17.326570 1.214028 -38.083745 112 H C 38 -0.49000 -0.49000 "HIS " " NE2" 7 0 2E2EFF  0 1 7 ""  1 ""  <> 0 0 0 1 7.57 0 0 1700 0 1700 1700 1700 <> <>
  1701 2 17.526736 -0.075954 -37.653538 112 H C 24 -0.01500 -0.01500 "HIS " " CD2" 6 0 808080  0 1 7 ""  1 ""  <> 0 0 0 1 7.57 0 0 1701 1 1701 1701 1701 <> <>
  1702 43 15.975497 -3.268110 -36.326252 112 H C 21 0.30000 0.30000 "HIS " " H  " 1 0 FFFFFF  0 1 7 ""  1 ""  <> 0 0 0 1 <> 0 0 1702 0 1702 1702 1702 <> <>
  1703 41 14.971409 -2.508704 -39.098479 112 H C 21 0.06000 0.06000 "HIS " " HA " 1 0 FFFFFF  0 1 7 ""  1 ""  <> 0 0 0 1 <> 0 0 1703 0 1703 1703 1703 <> <>
  1704 41 17.430686 -2.569773 -39.697691 112 H C 21 0.06000 0.06000 "HIS " " HB3" 1 0 FFFFFF  0 1 7 ""  1 ""  <> 0 0 0 1 <> 0 0 1704 0 1704 1704 1704 <> <>
  1705 41 17.755850 -2.939498 -37.988617 112 H C 21 0.06000 0.06000 "HIS " " HB2" 1 0 FFFFFF  0 1 7 ""  1 ""  <> 0 0 0 1 <> 0 0 1705 0 1705 1705 1705 <> <>
  1706 43 16.137837 -0.491412 -40.389927 112 H C 21 0.42000 0.42000 "HIS " " HD1" 1 0 FFFFFF  0 1 7 ""  1 ""  <> 0 0 0 1 <> 0 0 1706 0 1706 1706 1706 <> <>
  1707 41 16.909821 1.955397 -40.111564 112 H C 21 0.11500 0.11500 "HIS " " HE1" 1 0 FFFFFF  0 1 7 ""  1 ""  <> 0 0 0 1 <> 0 0 1707 0 1707 1707 1707 <> <>
  1708 41 17.867254 -0.324278 -36.659131 112 H C 21 0.11500 0.11500 "HIS " " HD2" 1 0 FFFFFF  0 1 7 ""  1 ""  <> 0 0 0 1 <> 0 0 1708 0 1708 1708 1708 <> <>
  1709 25 14.260148 -5.114990 -38.626798 113 Y C 38 -0.50000 -0.50000 "TYR " " N  " 7 0 2E2EFF  0 1 7 ""  1 ""  <> 0 0 0 1 7.73 0 0 1709 1 1709 1709 1709 <> <>
  1710 3 13.872450 -6.490004 -38.721337 113 Y C 24 0.14000 0.14000 "TYR " " CA " 6 0 808080  0 1 -1110 ""  1 ""  FFB400  0 0 0 1 7.73 0 0 1710 1 1710 1710 1710 <> <>
  1711 2 13.784089 -6.838631 -40.250812 113 Y C 24 0.50000 0.50000 "TYR " " C  " 6 0 808080  0 1 7 ""  1 ""  <> 0 0 0 1 7.73 0 0 1711 0 1711 1711 1711 <> <>
  1712 15 14.287716 -7.889408 -40.611076 113 Y C 70 -0.50000 -0.50000 "TYR " " O  " 8 0 FF2E2E  0 1 7 ""  1 ""  <> 0 0 0 1 7.73 0 0 1712 0 1712 1712 1712 <> <>
  1713 3 12.431245 -6.606005 -38.140502 113 Y C 24 -0.00500 -0.00500 "TYR " " CB " 6 0 808080  0 1 7 ""  1 ""  <> 0 0 0 1 7.73 0 0 1713 2 1713 1713 1713 <> <>
  1714 2 12.055822 -7.982413 -37.674113 113 Y C 24 -0.11500 -0.11500 "TYR " " CG " 6 0 808080  0 1 7 ""  1 ""  <> 0 0 0 1 7.73 0 0 1714 0 1714 1714 1714 <> <>
  1715 2 11.454392 -8.834249 -38.615622 113 Y C 24 -0.11500 -0.11500 "TYR " " CD1" 6 0 808080  0 1 7 ""  1 ""  <> 0 0 0 1 7.73 0 0 1715 1 1715 1715 1715 <> <>
  1716 2 10.985001 -10.093971 -38.238044 113 Y C 24 -0.11500 -0.11500 "TYR " " CE1" 6 0 808080  0 1 7 ""  1 ""  <> 0 0 0 1 7.73 0 0 1716 1 1716 1716 1716 <> <>
  1717 2 11.337525 -10.585626 -36.965420 113 Y C 24 0.15000 0.15000 "TYR " " CZ " 6 0 808080  0 1 7 ""  1 ""  <> 0 0 0 1 7.73 0 0 1717 0 1717 1717 1717 <> <>
  1718 16 10.825455 -11.819897 -36.607412 113 Y C 70 -0.58500 -0.58500 "TYR " " OH " 8 0 FF2E2E  0 1 7 "%UT"  13 ""  <> 0 0 0 1 7.73 0 0 1718 1 1718 1718 1718 <> <>
  1719 2 11.982269 -9.773080 -36.016666 113 Y C 24 -0.11500 -0.11500 "TYR " " CE2" 6 0 808080  0 1 7 ""  1 ""  <> 0 0 0 1 7.73 0 0 1719 1 1719 1719 1719 <> <>
  1720 2 12.346817 -8.426505 -36.355456 113 Y C 24 -0.11500 -0.11500 "TYR " " CD2" 6 0 808080  0 1 7 ""  1 ""  <> 0 0 0 1 7.73 0 0 1720 1 1720 1720 1720 <> <>
  1721 43 13.467066 -4.490047 -38.664088 113 Y C 21 0.30000 0.30000 "TYR " " H  " 1 0 FFFFFF  0 1 7 ""  1 ""  <> 0 0 0 1 <> 0 0 1721 0 1721 1721 1721 <> <>
  1722 41 14.574085 -7.129137 -38.184547 113 Y C 21 0.06000 0.06000 "TYR " " HA " 1 0 FFFFFF  0 1 7 ""  1 ""  <> 0 0 0 1 <> 0 0 1722 0 1722 1722 1722 <> <>
  1723 41 11.644272 -6.256453 -38.809325 113 Y C 21 0.06000 0.06000 "TYR " " HB3" 1 0 FFFFFF  0 1 7 ""  1 ""  <> 0 0 0 1 <> 0 0 1723 0 1723 1723 1723 <> <>
  1724 41 12.188412 -5.841909 -37.402292 113 Y C 21 0.06000 0.06000 "TYR " " HB2" 1 0 FFFFFF  0 1 7 ""  1 ""  <> 0 0 0 1 <> 0 0 1724 0 1724 1724 1724 <> <>
  1725 41 11.381031 -8.546828 -39.654013 113 Y C 21 0.11500 0.11500 "TYR " " HD1" 1 0 FFFFFF  0 1 7 ""  1 ""  <> 0 0 0 1 <> 0 0 1725 0 1725 1725 1725 <> <>
  1726 41 10.647952 -10.800328 -38.981824 113 Y C 21 0.11500 0.11500 "TYR " " HE1" 1 0 FFFFFF  0 1 7 ""  1 ""  <> 0 0 0 1 <> 0 0 1726 0 1726 1726 1726 <> <>
  1727 42 10.527528 -12.343361 -37.335288 113 Y C 21 0.43500 0.43500 "TYR " " HH " 1 0 FFFFFF  0 1 7 ""  1 ""  <> 0 0 0 1 <> 0 0 1727 0 1727 1727 1727 <> <>
  1728 41 12.232870 -10.122958 -35.026101 113 Y C 21 0.11500 0.11500 "TYR " " HE2" 1 0 FFFFFF  0 1 7 ""  1 ""  <> 0 0 0 1 <> 0 0 1728 0 1728 1728 1728 <> <>
  1729 41 12.652807 -7.810956 -35.522826 113 Y C 21 0.11500 0.11500 "TYR " " HD2" 1 0 FFFFFF  0 1 7 ""  1 ""  <> 0 0 0 1 <> 0 0 1729 0 1729 1729 1729 <> <>
  1730 25 13.214319 -5.973897 -41.103811 114 T C 38 -0.50000 -0.50000 "THR " " N  " 7 0 2E2EFF  0 1 7 ""  1 ""  <> 0 0 0 1 7.7 0 0 1730 1 1730 1730 1730 <> <>
  1731 3 13.118134 -6.095668 -42.548883 114 T C 24 0.14000 0.14000 "THR " " CA " 6 0 808080  0 1 -1110 ""  1 ""  FFB400  0 0 0 1 7.7 0 0 1731 1 1731 1731 1731 <> <>
  1732 2 13.727760 -4.855824 -43.179029 114 T C 24 0.50000 0.50000 "THR " " C  " 6 0 808080  0 1 7 ""  1 ""  <> 0 0 0 1 7.7 0 0 1732 0 1732 1732 1732 <> <>
  1733 15 14.056544 -3.938762 -42.468306 114 T C 70 -0.50000 -0.50000 "THR " " O  " 8 0 FF2E2E  0 1 7 ""  1 ""  <> 0 0 0 1 7.7 0 0 1733 0 1733 1733 1733 <> <>
  1734 3 11.660579 -6.341284 -42.883013 114 T C 24 0.20500 0.20500 "THR " " CB " 6 0 808080  0 1 7 ""  1 ""  <> 0 0 0 1 7.7 0 0 1734 1 1734 1734 1734 <> <>
  1735 3 10.650188 -5.256374 -42.416246 114 T C 24 -0.18000 -0.18000 "THR " " CG2" 6 0 808080  0 1 7 ""  1 ""  <> 0 0 0 1 7.7 0 0 1735 3 1735 1735 1735 <> <>
  1736 16 11.417592 -6.550576 -44.293886 114 T C 70 -0.68300 -0.68300 "THR " " OG1" 8 0 FF2E2E  0 1 7 "%UT"  13 ""  <> 0 0 0 1 7.7 0 0 1736 1 1736 1736 1736 <> <>
  1737 43 12.852893 -5.124519 -40.693895 114 T C 21 0.30000 0.30000 "THR " " H  " 1 0 FFFFFF  0 1 7 ""  1 ""  <> 0 0 0 1 <> 0 0 1737 0 1737 1737 1737 <> <>
  1738 41 13.768796 -6.913389 -42.859612 114 T C 21 0.06000 0.06000 "THR " " HA " 1 0 FFFFFF  0 1 7 ""  1 ""  <> 0 0 0 1 <> 0 0 1738 0 1738 1738 1738 <> <>
  1739 41 11.421064 -7.300064 -42.423614 114 T C 21 0.06000 0.06000 "THR " " HB " 1 0 FFFFFF  0 1 7 ""  1 ""  <> 0 0 0 1 <> 0 0 1739 0 1739 1739 1739 <> <>
  1740 41 10.642169 -4.325260 -42.982756 114 T C 21 0.06000 0.06000 "THR " "HG21" 1 0 FFFFFF  0 1 7 ""  1 ""  <> 0 0 0 1 <> 0 0 1740 0 1740 1740 1740 <> <>
  1741 41 9.660255 -5.641061 -42.661588 114 T C 21 0.06000 0.06000 "THR " "HG22" 1 0 FFFFFF  0 1 7 ""  1 ""  <> 0 0 0 1 <> 0 0 1741 0 1741 1741 1741 <> <>
  1742 41 10.685408 -5.043463 -41.348011 114 T C 21 0.06000 0.06000 "THR " "HG23" 1 0 FFFFFF  0 1 7 ""  1 ""  <> 0 0 0 1 <> 0 0 1742 0 1742 1742 1742 <> <>
  1743 42 11.850385 -7.359662 -44.520382 114 T C 21 0.41800 0.41800 "THR " " HG1" 1 0 FFFFFF  0 1 7 ""  1 ""  <> 0 0 0 1 <> 0 0 1743 0 1743 1743 1743 <> <>
  1744 25 14.042597 -4.947894 -44.467419 115 T C 38 -0.50000 -0.50000 "THR " " N  " 7 0 2E2EFF  0 1 7 ""  1 ""  <> 0 0 0 1 7.7 0 0 1744 1 1744 1744 1744 <> <>
  1745 3 14.611202 -3.856703 -45.279815 115 T C 24 0.14000 0.14000 "THR " " CA " 6 0 808080  0 1 -1110 ""  1 ""  FFB400  0 0 0 1 7.7 0 0 1745 1 1745 1745 1745 <> <>
  1746 2 14.108487 -2.424042 -45.054359 115 T C 24 0.50000 0.50000 "THR " " C  " 6 0 808080  0 1 7 ""  1 ""  <> 0 0 0 1 7.7 0 0 1746 0 1746 1746 1746 <> <>
  1747 15 14.968401 -1.546861 -44.772891 115 T C 70 -0.50000 -0.50000 "THR " " O  " 8 0 FF2E2E  0 1 7 ""  1 ""  <> 0 0 0 1 7.7 0 0 1747 0 1747 1747 1747 <> <>
  1748 3 14.651725 -4.282931 -46.807925 115 T C 24 0.20500 0.20500 "THR " " CB " 6 0 808080  0 1 7 ""  1 ""  <> 0 0 0 1 7.7 0 0 1748 1 1748 1748 1748 <> <>
  1749 3 15.585123 -5.427629 -47.058415 115 T C 24 -0.18000 -0.18000 "THR " " CG2" 6 0 808080  0 1 7 ""  1 ""  <> 0 0 0 1 7.7 0 0 1749 3 1749 1749 1749 <> <>
  1750 16 13.474947 -4.802852 -47.289021 115 T C 70 -0.68300 -0.68300 "THR " " OG1" 8 0 FF2E2E  0 1 7 "%UT"  13 ""  <> 0 0 0 1 7.7 0 0 1750 1 1750 1750 1750 <> <>
  1751 43 13.579258 -5.709915 -44.940840 115 T C 21 0.30000 0.30000 "THR " " H  " 1 0 FFFFFF  0 1 7 ""  1 ""  <> 0 0 0 1 <> 0 0 1751 0 1751 1751 1751 <> <>
  1752 41 15.673873 -3.804243 -45.041750 115 T C 21 0.06000 0.06000 "THR " " HA " 1 0 FFFFFF  0 1 7 ""  1 ""  <> 0 0 0 1 <> 0 0 1752 0 1752 1752 1752 <> <>
  1753 41 14.993519 -3.387338 -47.326306 115 T C 21 0.06000 0.06000 "THR " " HB " 1 0 FFFFFF  0 1 7 ""  1 ""  <> 0 0 0 1 <> 0 0 1753 0 1753 1753 1753 <> <>
  1754 41 16.523503 -5.252751 -46.531863 115 T C 21 0.06000 0.06000 "THR " "HG21" 1 0 FFFFFF  0 1 7 ""  1 ""  <> 0 0 0 1 <> 0 0 1754 0 1754 1754 1754 <> <>
  1755 41 15.176407 -6.385519 -46.737611 115 T C 21 0.06000 0.06000 "THR " "HG22" 1 0 FFFFFF  0 1 7 ""  1 ""  <> 0 0 0 1 <> 0 0 1755 0 1755 1755 1755 <> <>
  1756 41 15.806682 -5.466480 -48.124790 115 T C 21 0.06000 0.06000 "THR " "HG23" 1 0 FFFFFF  0 1 7 ""  1 ""  <> 0 0 0 1 <> 0 0 1756 0 1756 1756 1756 <> <>
  1757 42 12.712501 -4.306115 -47.033055 115 T C 21 0.41800 0.41800 "THR " " HG1" 1 0 FFFFFF  0 1 7 ""  1 ""  <> 0 0 0 1 <> 0 0 1757 0 1757 1757 1757 <> <>
  1758 25 12.783181 -2.078758 -45.042157 116 P C 38 -0.14000 -0.14000 "PRO " " N  " 7 0 2E2EFF  0 1 7 ""  1 ""  <> 0 0 0 1 7.69 0 0 1758 0 1758 1758 1758 <> <>
  1759 3 12.364261 -0.800801 -44.486294 116 P C 24 0.01000 0.01000 "PRO " " CA " 6 0 808080  0 1 -1110 ""  1 ""  FFB400  0 0 0 1 7.69 0 0 1759 1 1759 1759 1759 <> <>
  1760 2 12.074453 -0.896070 -42.931083 116 P C 24 0.50000 0.50000 "PRO " " C  " 6 0 808080  0 1 7 ""  1 ""  <> 0 0 0 1 7.69 0 0 1760 0 1760 1760 1760 <> <>
  1761 15 11.627878 -1.969597 -42.358244 116 P C 70 -0.50000 -0.50000 "PRO " " O  " 8 0 FF2E2E  0 1 7 ""  1 ""  <> 0 0 0 1 7.69 0 0 1761 0 1761 1761 1761 <> <>
  1762 3 11.658134 -2.743619 -45.662338 116 P C 24 -0.05000 -0.05000 "PRO " " CD " 6 0 808080  0 1 7 ""  1 ""  <> 0 0 0 1 7.69 0 0 1762 2 1762 1762 1762 <> <>
  1763 3 10.461005 -1.832150 -45.383182 116 P C 24 -0.12000 -0.12000 "PRO " " CG " 6 0 808080  0 1 7 ""  1 ""  <> 0 0 0 1 7.69 0 0 1763 2 1763 1763 1763 <> <>
  1764 3 11.145041 -0.505380 -45.235932 116 P C 24 -0.12000 -0.12000 "PRO " " CB " 6 0 808080  0 1 7 ""  1 ""  <> 0 0 0 1 7.69 0 0 1764 2 1764 1764 1764 <> <>
  1765 41 12.986483 0.010793 -44.862717 116 P C 21 0.06000 0.06000 "PRO " " HA " 1 0 FFFFFF  0 1 7 ""  1 ""  <> 0 0 0 1 <> 0 0 1765 0 1765 1765 1765 <> <>
  1766 41 11.511242 -3.730013 -45.222794 116 P C 21 0.06000 0.06000 "PRO " " HD2" 1 0 FFFFFF  0 1 7 ""  1 ""  <> 0 0 0 1 <> 0 0 1766 0 1766 1766 1766 <> <>
  1767 41 11.709785 -2.774578 -46.750515 116 P C 21 0.06000 0.06000 "PRO " " HD3" 1 0 FFFFFF  0 1 7 ""  1 ""  <> 0 0 0 1 <> 0 0 1767 0 1767 1767 1767 <> <>
  1768 41 9.953023 -2.147995 -44.472147 116 P C 21 0.06000 0.06000 "PRO " " HG2" 1 0 FFFFFF  0 1 7 ""  1 ""  <> 0 0 0 1 <> 0 0 1768 0 1768 1768 1768 <> <>
  1769 41 9.826108 -1.960740 -46.259815 116 P C 21 0.06000 0.06000 "PRO " " HG3" 1 0 FFFFFF  0 1 7 ""  1 ""  <> 0 0 0 1 <> 0 0 1769 0 1769 1769 1769 <> <>
  1770 41 11.451564 0.009412 -46.146320 116 P C 21 0.06000 0.06000 "PRO " " HB3" 1 0 FFFFFF  0 1 7 ""  1 ""  <> 0 0 0 1 <> 0 0 1770 0 1770 1770 1770 <> <>
  1771 41 10.514247 0.224928 -44.728836 116 P C 21 0.06000 0.06000 "PRO " " HB2" 1 0 FFFFFF  0 1 7 ""  1 ""  <> 0 0 0 1 <> 0 0 1771 0 1771 1771 1771 <> <>
  1772 25 12.381146 0.184306 -42.201737 117 P C 38 -0.14000 -0.14000 "PRO " " N  " 7 0 2E2EFF  0 1 7 ""  1 ""  <> 0 0 0 1 7.68 0 0 1772 0 1772 1772 1772 <> <>
  1773 3 12.252883 0.286362 -40.743820 117 P C 24 0.01000 0.01000 "PRO " " CA " 6 0 808080  0 1 -1110 ""  1 ""  FFB400  0 0 0 1 7.68 0 0 1773 1 1773 1773 1773 <> <>
  1774 2 10.809389 -0.013522 -40.224226 117 P C 24 0.50000 0.50000 "PRO " " C  " 6 0 808080  0 1 7 ""  1 ""  <> 0 0 0 1 7.68 0 0 1774 0 1774 1774 1774 <> <>
  1775 15 9.829751 0.555112 -40.742430 117 P C 70 -0.50000 -0.50000 "PRO " " O  " 8 0 FF2E2E  0 1 7 ""  1 ""  <> 0 0 0 1 7.68 0 0 1775 0 1775 1775 1775 <> <>
  1776 3 12.692558 1.472886 -42.770945 117 P C 24 -0.05000 -0.05000 "PRO " " CD " 6 0 808080  0 1 7 ""  1 ""  <> 0 0 0 1 7.68 0 0 1776 2 1776 1776 1776 <> <>
  1777 3 12.756200 2.449047 -41.569633 117 P C 24 -0.12000 -0.12000 "PRO " " CG " 6 0 808080  0 1 7 ""  1 ""  <> 0 0 0 1 7.68 0 0 1777 2 1777 1777 1777 <> <>
  1778 3 12.829200 1.647523 -40.360599 117 P C 24 -0.12000 -0.12000 "PRO " " CB " 6 0 808080  0 1 7 ""  1 ""  <> 0 0 0 1 7.68 0 0 1778 2 1778 1778 1778 <> <>
  1779 41 12.888054 -0.506677 -40.348197 117 P C 21 0.06000 0.06000 "PRO " " HA " 1 0 FFFFFF  0 1 7 ""  1 ""  <> 0 0 0 1 <> 0 0 1779 0 1779 1779 1779 <> <>
  1780 41 11.981028 1.808486 -43.525801 117 P C 21 0.06000 0.06000 "PRO " " HD2" 1 0 FFFFFF  0 1 7 ""  1 ""  <> 0 0 0 1 <> 0 0 1780 0 1780 1780 1780 <> <>
  1781 41 13.698491 1.368709 -43.178184 117 P C 21 0.06000 0.06000 "PRO " " HD3" 1 0 FFFFFF  0 1 7 ""  1 ""  <> 0 0 0 1 <> 0 0 1781 0 1781 1781 1781 <> <>
  1782 41 11.948005 3.176331 -41.487037 117 P C 21 0.06000 0.06000 "PRO " " HG2" 1 0 FFFFFF  0 1 7 ""  1 ""  <> 0 0 0 1 <> 0 0 1782 0 1782 1782 1782 <> <>
  1783 41 13.600904 3.105351 -41.778062 117 P C 21 0.06000 0.06000 "PRO " " HG3" 1 0 FFFFFF  0 1 7 ""  1 ""  <> 0 0 0 1 <> 0 0 1783 0 1783 1783 1783 <> <>
  1784 41 13.856953 1.410875 -40.083582 117 P C 21 0.06000 0.06000 "PRO " " HB3" 1 0 FFFFFF  0 1 7 ""  1 ""  <> 0 0 0 1 <> 0 0 1784 0 1784 1784 1784 <> <>
  1785 41 12.389788 2.141388 -39.494034 117 P C 21 0.06000 0.06000 "PRO " " HB2" 1 0 FFFFFF  0 1 7 ""  1 ""  <> 0 0 0 1 <> 0 0 1785 0 1785 1785 1785 <> <>
  1786 25 10.676984 -0.854878 -39.180902 118 T C 38 -0.50000 -0.50000 "THR " " N  " 7 0 2E2EFF  0 1 7 ""  1 ""  <> 0 0 0 1 7.34 0 0 1786 1 1786 1786 1786 <> <>
  1787 3 9.439304 -1.172371 -38.514404 118 T C 24 0.14000 0.14000 "THR " " CA " 6 0 808080  0 1 -1110 ""  1 ""  FFB400  0 0 0 1 7.34 0 0 1787 1 1787 1787 1787 <> <>
  1788 2 9.449761 -0.523447 -37.083773 118 T C 24 0.50000 0.50000 "THR " " C  " 6 0 808080  0 1 7 ""  1 ""  <> 0 0 0 1 7.34 0 0 1788 0 1788 1788 1788 <> <>
  1789 15 10.387331 -0.742591 -36.319945 118 T C 70 -0.50000 -0.50000 "THR " " O  " 8 0 FF2E2E  0 1 7 ""  1 ""  <> 0 0 0 1 7.34 0 0 1789 0 1789 1789 1789 <> <>
  1790 3 9.377538 -2.701726 -38.312381 118 T C 24 0.20500 0.20500 "THR " " CB " 6 0 808080  0 1 7 ""  1 ""  <> 0 0 0 1 7.34 0 0 1790 1 1790 1790 1790 <> <>
  1791 3 9.078471 -3.326910 -39.671459 118 T C 24 -0.18000 -0.18000 "THR " " CG2" 6 0 808080  0 1 7 ""  1 ""  <> 0 0 0 1 7.34 0 0 1791 3 1791 1791 1791 <> <>
  1792 16 10.528988 -3.356725 -37.731589 118 T C 70 -0.68300 -0.68300 "THR " " OG1" 8 0 FF2E2E  0 1 7 "%UT"  13 ""  <> 0 0 0 1 7.34 0 0 1792 1 1792 1792 1792 <> <>
  1793 43 11.575709 -1.153973 -38.829120 118 T C 21 0.30000 0.30000 "THR " " H  " 1 0 FFFFFF  0 1 7 ""  1 ""  <> 0 0 0 1 <> 0 0 1793 0 1793 1793 1793 <> <>
  1794 41 8.636031 -0.787760 -39.143463 118 T C 21 0.06000 0.06000 "THR " " HA " 1 0 FFFFFF  0 1 7 ""  1 ""  <> 0 0 0 1 <> 0 0 1794 0 1794 1794 1794 <> <>
  1795 41 8.554811 -2.818985 -37.607069 118 T C 21 0.06000 0.06000 "THR " " HB " 1 0 FFFFFF  0 1 7 ""  1 ""  <> 0 0 0 1 <> 0 0 1795 0 1795 1795 1795 <> <>
  1796 41 8.195514 -2.874591 -40.124067 118 T C 21 0.06000 0.06000 "THR " "HG21" 1 0 FFFFFF  0 1 7 ""  1 ""  <> 0 0 0 1 <> 0 0 1796 0 1796 1796 1796 <> <>
  1797 41 9.844726 -3.158765 -40.428151 118 T C 21 0.06000 0.06000 "THR " "HG22" 1 0 FFFFFF  0 1 7 ""  1 ""  <> 0 0 0 1 <> 0 0 1797 0 1797 1797 1797 <> <>
  1798 41 8.735953 -4.329262 -39.415559 118 T C 21 0.06000 0.06000 "THR " "HG23" 1 0 FFFFFF  0 1 7 ""  1 ""  <> 0 0 0 1 <> 0 0 1798 0 1798 1798 1798 <> <>
  1799 42 11.025937 -2.762670 -37.190559 118 T C 21 0.41800 0.41800 "THR " " HG1" 1 0 FFFFFF  0 1 7 ""  1 ""  <> 0 0 0 1 <> 0 0 1799 0 1799 1799 1799 <> <>
  1800 25 8.345995 0.130700 -36.717685 119 F C 38 -0.50000 -0.50000 "PHE " " N  " 7 0 2E2EFF  0 1 7 ""  1 ""  <> 0 0 0 1 7.43 0 0 1800 1 1800 1800 1800 <> <>
  1801 3 8.138615 0.974906 -35.567890 119 F C 24 0.14000 0.14000 "PHE " " CA " 6 0 808080  0 1 -1110 ""  1 ""  FFB400  0 0 0 1 7.43 0 0 1801 1 1801 1801 1801 <> <>
  1802 2 7.005644 0.322508 -34.747322 119 F C 24 0.50000 0.50000 "PHE " " C  " 6 0 808080  0 1 7 ""  1 ""  <> 0 0 0 1 7.43 0 0 1802 0 1802 1802 1802 <> <>
  1803 15 6.148086 -0.411484 -35.259658 119 F C 70 -0.50000 -0.50000 "PHE " " O  " 8 0 FF2E2E  0 1 7 ""  1 ""  <> 0 0 0 1 7.43 0 0 1803 0 1803 1803 1803 <> <>
  1804 3 7.568114 2.342224 -35.997841 119 F C 24 -0.00500 -0.00500 "PHE " " CB " 6 0 808080  0 1 7 ""  1 ""  <> 0 0 0 1 7.43 0 0 1804 2 1804 1804 1804 <> <>
  1805 2 8.548803 3.197268 -36.618221 119 F C 24 -0.11500 -0.11500 "PHE " " CG " 6 0 808080  0 1 7 ""  1 ""  <> 0 0 0 1 7.43 0 0 1805 0 1805 1805 1805 <> <>
  1806 2 9.386830 3.982290 -35.794370 119 F C 24 -0.11500 -0.11500 "PHE " " CD1" 6 0 808080  0 1 7 ""  1 ""  <> 0 0 0 1 7.43 0 0 1806 1 1806 1806 1806 <> <>
  1807 2 10.427189 4.761806 -36.370103 119 F C 24 -0.11500 -0.11500 "PHE " " CE1" 6 0 808080  0 1 7 ""  1 ""  <> 0 0 0 1 7.43 0 0 1807 1 1807 1807 1807 <> <>
  1808 2 10.661900 4.658380 -37.814727 119 F C 24 -0.11500 -0.11500 "PHE " " CZ " 6 0 808080  0 1 7 ""  1 ""  <> 0 0 0 1 7.43 0 0 1808 1 1808 1808 1808 <> <>
  1809 2 9.871974 3.791438 -38.595781 119 F C 24 -0.11500 -0.11500 "PHE " " CE2" 6 0 808080  0 1 7 ""  1 ""  <> 0 0 0 1 7.43 0 0 1809 1 1809 1809 1809 <> <>
  1810 2 8.758965 3.129515 -38.063586 119 F C 24 -0.11500 -0.11500 "PHE " " CD2" 6 0 808080  0 1 7 ""  1 ""  <> 0 0 0 1 7.43 0 0 1810 1 1810 1810 1810 <> <>
  1811 43 7.597937 0.191698 -37.393830 119 F C 21 0.30000 0.30000 "PHE " " H  " 1 0 FFFFFF  0 1 7 ""  1 ""  <> 0 0 0 1 <> 0 0 1811 0 1811 1811 1811 <> <>
  1812 41 9.005384 0.950854 -34.907053 119 F C 21 0.06000 0.06000 "PHE " " HA " 1 0 FFFFFF  0 1 7 ""  1 ""  <> 0 0 0 1 <> 0 0 1812 0 1812 1812 1812 <> <>
  1813 41 7.135480 3.006791 -35.250072 119 F C 21 0.06000 0.06000 "PHE " " HB3" 1 0 FFFFFF  0 1 7 ""  1 ""  <> 0 0 0 1 <> 0 0 1813 0 1813 1813 1813 <> <>
  1814 41 6.673635 2.154569 -36.591992 119 F C 21 0.06000 0.06000 "PHE " " HB2" 1 0 FFFFFF  0 1 7 ""  1 ""  <> 0 0 0 1 <> 0 0 1814 0 1814 1814 1814 <> <>
  1815 41 9.229683 3.984691 -34.726023 119 F C 21 0.11500 0.11500 "PHE " " HD1" 1 0 FFFFFF  0 1 7 ""  1 ""  <> 0 0 0 1 <> 0 0 1815 0 1815 1815 1815 <> <>
  1816 41 11.132259 5.399933 -35.858646 119 F C 21 0.11500 0.11500 "PHE " " HE1" 1 0 FFFFFF  0 1 7 ""  1 ""  <> 0 0 0 1 <> 0 0 1816 0 1816 1816 1816 <> <>
  1817 41 11.384475 5.234175 -38.373636 119 F C 21 0.11500 0.11500 "PHE " " HZ " 1 0 FFFFFF  0 1 7 ""  1 ""  <> 0 0 0 1 <> 0 0 1817 0 1817 1817 1817 <> <>
  1818 41 10.061290 3.651472 -39.649635 119 F C 21 0.11500 0.11500 "PHE " " HE2" 1 0 FFFFFF  0 1 7 ""  1 ""  <> 0 0 0 1 <> 0 0 1818 0 1818 1818 1818 <> <>
  1819 41 8.148688 2.369655 -38.528276 119 F C 21 0.11500 0.11500 "PHE " " HD2" 1 0 FFFFFF  0 1 7 ""  1 ""  <> 0 0 0 1 <> 0 0 1819 0 1819 1819 1819 <> <>
  1820 25 7.039436 0.577639 -33.443023 120 G C 38 -0.50000 -0.50000 "GLY " " N  " 7 0 2E2EFF  0 1 7 ""  1 ""  <> 0 0 0 1 7.72 0 0 1820 1 1820 1820 1820 <> <>
  1821 3 6.014988 0.128688 -32.606380 120 G C 24 0.08000 0.08000 "GLY " " CA " 6 0 808080  0 1 -1110 ""  1 ""  FFB400  0 0 0 1 7.72 0 0 1821 2 1821 1821 1821 <> <>
  1822 2 4.665597 0.801452 -32.685146 120 G C 24 0.50000 0.50000 "GLY " " C  " 6 0 808080  0 1 7 ""  1 ""  <> 0 0 0 1 7.72 0 0 1822 0 1822 1822 1822 <> <>
  1823 15 4.475124 1.651271 -33.587395 120 G C 70 -0.50000 -0.50000 "GLY " " O  " 8 0 FF2E2E  0 1 7 ""  1 ""  <> 0 0 0 1 7.72 0 0 1823 0 1823 1823 1823 <> <>
  1824 43 7.832786 1.090109 -33.085490 120 G C 21 0.30000 0.30000 "GLY " " H  " 1 0 FFFFFF  0 1 7 ""  1 ""  <> 0 0 0 1 <> 0 0 1824 0 1824 1824 1824 <> <>
  1825 41 6.358665 0.255140 -31.579851 120 G C 21 0.06000 0.06000 "GLY " " HA3" 1 0 FFFFFF  0 1 7 ""  1 ""  <> 0 0 0 1 <> 0 0 1825 0 1825 1825 1825 <> <>
  1826 41 5.948925 -0.952290 -32.727794 120 G C 21 0.06000 0.06000 "GLY " " HA2" 1 0 FFFFFF  0 1 7 ""  1 ""  <> 0 0 0 1 <> 0 0 1826 0 1826 1826 1826 <> <>
  1827 25 3.685342 0.472416 -31.800408 121 Q C 38 -0.50000 -0.50000 "GLN " " N  " 7 0 2E2EFF  0 1 7 ""  1 ""  <> 0 0 0 1 7.69 0 0 1827 1 1827 1827 1827 <> <>
  1828 3 2.327271 1.062083 -32.005521 121 Q C 24 0.14000 0.14000 "GLN " " CA " 6 0 808080  0 1 -1110 ""  1 ""  FFB400  0 0 0 1 7.69 0 0 1828 1 1828 1828 1828 <> <>
  1829 2 2.200088 2.571816 -31.695926 121 Q C 24 0.50000 0.50000 "GLN " " C  " 6 0 808080  0 1 7 ""  1 ""  <> 0 0 0 1 7.69 0 0 1829 0 1829 1829 1829 <> <>
  1830 15 1.582114 3.357743 -32.430023 121 Q C 70 -0.50000 -0.50000 "GLN " " O  " 8 0 FF2E2E  0 1 7 ""  1 ""  <> 0 0 0 1 7.69 0 0 1830 0 1830 1830 1830 <> <>
  1831 3 1.283229 0.273478 -31.227179 121 Q C 24 -0.12000 -0.12000 "GLN " " CB " 6 0 808080  0 1 7 ""  1 ""  <> 0 0 0 1 7.69 0 0 1831 2 1831 1831 1831 <> <>
  1832 3 0.979183 -1.173171 -31.790663 121 Q C 24 -0.12000 -0.12000 "GLN " " CG " 6 0 808080  0 1 7 ""  1 ""  <> 0 0 0 1 7.69 0 0 1832 2 1832 1832 1832 <> <>
  1833 2 2.033292 -2.235958 -31.476060 121 Q C 24 0.50000 0.50000 "GLN " " CD " 6 0 808080  0 1 7 "%UT"  13 ""  <> 0 0 0 1 7.69 0 0 1833 0 1833 1833 1833 <> "No Flip" 
  1834 15 2.978610 -1.966400 -30.759027 121 Q C 70 -0.50000 -0.50000 "GLN " " OE1" 8 0 FF2E2E  0 1 7 ""  1 ""  <> 0 0 0 1 7.69 0 0 1834 0 1834 1834 1834 <> <>
  1835 25 2.036169 -3.300741 -32.180211 121 Q C 38 -0.76000 -0.76000 "GLN " " NE2" 7 0 2E2EFF  0 1 7 ""  1 ""  <> 0 0 0 1 7.69 0 0 1835 2 1835 1835 1835 <> <>
  1836 43 3.741522 -0.424794 -31.340096 121 Q C 21 0.30000 0.30000 "GLN " " H  " 1 0 FFFFFF  0 1 7 ""  1 ""  <> 0 0 0 1 <> 0 0 1836 0 1836 1836 1836 <> <>
  1837 41 2.087256 0.960158 -33.063739 121 Q C 21 0.06000 0.06000 "GLN " " HA " 1 0 FFFFFF  0 1 7 ""  1 ""  <> 0 0 0 1 <> 0 0 1837 0 1837 1837 1837 <> <>
  1838 41 0.421290 0.926716 -31.366593 121 Q C 21 0.06000 0.06000 "GLN " " HB3" 1 0 FFFFFF  0 1 7 ""  1 ""  <> 0 0 0 1 <> 0 0 1838 0 1838 1838 1838 <> <>
  1839 41 1.461314 0.212587 -30.153644 121 Q C 21 0.06000 0.06000 "GLN " " HB2" 1 0 FFFFFF  0 1 7 ""  1 ""  <> 0 0 0 1 <> 0 0 1839 0 1839 1839 1839 <> <>
  1840 41 0.896320 -1.105614 -32.875291 121 Q C 21 0.06000 0.06000 "GLN " " HG3" 1 0 FFFFFF  0 1 7 ""  1 ""  <> 0 0 0 1 <> 0 0 1840 0 1840 1840 1840 <> <>
  1841 41 0.012192 -1.503233 -31.411049 121 Q C 21 0.06000 0.06000 "GLN " " HG2" 1 0 FFFFFF  0 1 7 ""  1 ""  <> 0 0 0 1 <> 0 0 1841 0 1841 1841 1841 <> <>
  1842 43 2.825405 -3.930959 -32.151107 121 Q C 21 0.38000 0.38000 "GLN " "HE22" 1 0 FFFFFF  0 1 7 ""  1 ""  <> 0 0 0 1 <> 0 0 1842 0 1842 1842 1842 <> <>
  1843 43 1.248574 -3.372496 -32.808633 121 Q C 21 0.38000 0.38000 "GLN " "HE21" 1 0 FFFFFF  0 1 7 ""  1 ""  <> 0 0 0 1 <> 0 0 1843 0 1843 1843 1843 <> <>
  1844 25 2.954475 3.042650 -30.696143 122 G C 38 -0.50000 -0.50000 "GLY " " N  " 7 0 2E2EFF  0 1 7 ""  1 ""  <> 0 0 0 1 7.7 0 0 1844 1 1844 1844 1844 <> <>
  1845 3 3.207387 4.398007 -30.321754 122 G C 24 0.08000 0.08000 "GLY " " CA " 6 0 808080  0 1 -1110 ""  1 ""  FFB400  0 0 0 1 7.7 0 0 1845 2 1845 1845 1845 <> <>
  1846 2 2.357200 4.762326 -29.176488 122 G C 24 0.50000 0.50000 "GLY " " C  " 6 0 808080  0 1 7 ""  1 ""  <> 0 0 0 1 7.7 0 0 1846 0 1846 1846 1846 <> <>
  1847 15 1.153566 4.888777 -29.287225 122 G C 70 -0.50000 -0.50000 "GLY " " O  " 8 0 FF2E2E  0 1 7 ""  1 ""  <> 0 0 0 1 7.7 0 0 1847 0 1847 1847 1847 <> <>
  1848 43 3.466870 2.287455 -30.262793 122 G C 21 0.30000 0.30000 "GLY " " H  " 1 0 FFFFFF  0 1 7 ""  1 ""  <> 0 0 0 1 <> 0 0 1848 0 1848 1848 1848 <> <>
  1849 41 2.868571 5.027303 -31.144904 122 G C 21 0.06000 0.06000 "GLY " " HA3" 1 0 FFFFFF  0 1 7 ""  1 ""  <> 0 0 0 1 <> 0 0 1849 0 1849 1849 1849 <> <>
  1850 41 4.277667 4.572096 -30.209041 122 G C 21 0.06000 0.06000 "GLY " " HA2" 1 0 FFFFFF  0 1 7 ""  1 ""  <> 0 0 0 1 <> 0 0 1850 0 1850 1850 1850 <> <>
  1851 25 2.989407 4.991954 -28.012339 123 T C 38 -0.50000 -0.50000 "THR " " N  " 7 0 2E2EFF  2 1 7 ""  1 ""  <> 0 0 0 1 7.28 0 0 1851 1 1851 1851 1851 <> <>
  1852 3 2.424394 5.169743 -26.635472 123 T C 24 0.14000 0.14000 "THR " " CA " 6 0 808080  2 1 -1110 ""  1 ""  FFB400  0 0 0 1 7.28 0 0 1852 1 1852 1852 1852 <> <>
  1853 2 2.447818 6.697770 -26.355627 123 T C 24 0.50000 0.50000 "THR " " C  " 6 0 808080  2 1 7 ""  1 ""  <> 0 0 0 1 7.28 0 0 1853 0 1853 1853 1853 <> <>
  1854 15 3.462999 7.403282 -26.381574 123 T C 70 -0.50000 -0.50000 "THR " " O  " 8 0 FF2E2E  2 1 7 ""  1 ""  <> 0 0 0 1 7.28 0 0 1854 0 1854 1854 1854 <> <>
  1855 3 3.327480 4.452197 -25.719354 123 T C 24 0.20500 0.20500 "THR " " CB " 6 0 808080  2 1 7 ""  1 ""  <> 0 0 0 1 7.28 0 0 1855 1 1855 1855 1855 <> <>
  1856 3 3.031235 4.786789 -24.209863 123 T C 24 -0.18000 -0.18000 "THR " " CG2" 6 0 808080  2 1 7 ""  1 ""  <> 0 0 0 1 7.28 0 0 1856 3 1856 1856 1856 <> <>
  1857 16 3.211200 3.026547 -25.848344 123 T C 70 -0.68300 -0.68300 "THR " " OG1" 8 0 FF2E2E  2 1 7 "%UT"  13 ""  <> 0 0 0 1 7.28 0 0 1857 1 1857 1857 1857 <> <>
  1858 43 3.984100 5.116421 -28.137031 123 T C 21 0.30000 0.30000 "THR " " H  " 1 0 FFFFFF  2 1 7 ""  1 ""  <> 0 0 0 1 <> 0 0 1858 0 1858 1858 1858 <> <>
  1859 41 1.411142 4.773325 -26.569901 123 T C 21 0.06000 0.06000 "THR " " HA " 1 0 FFFFFF  2 1 7 ""  1 ""  <> 0 0 0 1 <> 0 0 1859 0 1859 1859 1859 <> <>
  1860 41 4.361671 4.680940 -25.977132 123 T C 21 0.06000 0.06000 "THR " " HB " 1 0 FFFFFF  2 1 7 ""  1 ""  <> 0 0 0 1 <> 0 0 1860 0 1860 1860 1860 <> <>
  1861 41 3.238275 3.959337 -23.531109 123 T C 21 0.06000 0.06000 "THR " "HG21" 1 0 FFFFFF  2 1 7 ""  1 ""  <> 0 0 0 1 <> 0 0 1861 0 1861 1861 1861 <> <>
  1862 41 3.433251 5.718905 -23.813767 123 T C 21 0.06000 0.06000 "THR " "HG22" 1 0 FFFFFF  2 1 7 ""  1 ""  <> 0 0 0 1 <> 0 0 1862 0 1862 1862 1862 <> <>
  1863 41 1.968568 5.030531 -24.192031 123 T C 21 0.06000 0.06000 "THR " "HG23" 1 0 FFFFFF  2 1 7 ""  1 ""  <> 0 0 0 1 <> 0 0 1863 0 1863 1863 1863 <> <>
  1864 42 2.433169 2.625606 -25.492260 123 T C 21 0.41800 0.41800 "THR " " HG1" 1 0 FFFFFF  2 1 7 ""  1 ""  <> 0 0 0 1 <> 0 0 1864 0 1864 1864 1864 <> <>
  1865 25 1.208509 7.222073 -26.068208 124 K C 38 -0.50000 -0.50000 "LYS " " N  " 7 0 2E2EFF  2 1 7 ""  1 ""  <> 0 0 0 1 7.3 0 0 1865 1 1865 1865 1865 <> <>
  1866 3 0.922800 8.625963 -25.985063 124 K C 24 0.14000 0.14000 "LYS " " CA " 6 0 808080  2 1 -1111 ""  1 ""  FFD200  0 0 0 1 7.3 0 0 1866 1 1866 1866 1866 <> <>
  1867 2 0.954031 9.123205 -24.529867 124 K C 24 0.50000 0.50000 "LYS " " C  " 6 0 808080  2 1 7 ""  1 ""  <> 0 0 0 1 7.3 0 0 1867 0 1867 1867 1867 <> <>
  1868 15 0.170801 8.565395 -23.706930 124 K C 70 -0.50000 -0.50000 "LYS " " O  " 8 0 FF2E2E  2 1 7 ""  1 ""  <> 0 0 0 1 7.3 0 0 1868 0 1868 1868 1868 <> <>
  1869 3 -0.442473 8.758966 -26.645328 124 K C 24 -0.12000 -0.12000 "LYS " " CB " 6 0 808080  2 1 7 ""  1 ""  <> 0 0 0 1 7.3 0 0 1869 2 1869 1869 1869 <> <>
  1870 3 -0.875999 10.159545 -26.953215 124 K C 24 -0.12000 -0.12000 "LYS " " CG " 6 0 808080  2 1 7 ""  1 ""  <> 0 0 0 1 7.3 0 0 1870 2 1870 1870 1870 <> <>
  1871 3 -2.284347 10.430757 -27.489180 124 K C 24 -0.12000 -0.12000 "LYS " " CD " 6 0 808080  2 1 7 ""  1 ""  <> 0 0 0 1 7.3 0 0 1871 2 1871 1871 1871 <> <>
  1872 3 -2.968253 11.779358 -27.100803 124 K C 24 0.19000 0.19000 "LYS " " CE " 6 0 808080  2 1 7 ""  1 ""  <> 0 0 0 1 7.3 0 0 1872 2 1872 1872 1872 <> <>
  1873 32 -4.433691 11.823022 -27.450392 124 K C 38 -0.30000 -0.30000 "LYS " " NZ " 7 1 2E2EFF  2 1 7 "%UT"  13 ""  <> 0 0 0 1 7.3 0 0 1873 3 1873 1873 1873 <> <>
  1874 43 0.426665 6.598577 -25.927788 124 K C 21 0.30000 0.30000 "LYS " " H  " 1 0 FFFFFF  2 1 7 ""  1 ""  <> 0 0 0 1 <> 0 0 1874 0 1874 1874 1874 <> <>
  1875 41 1.679462 9.133155 -26.583402 124 K C 21 0.06000 0.06000 "LYS " " HA " 1 0 FFFFFF  2 1 7 ""  1 ""  <> 0 0 0 1 <> 0 0 1875 0 1875 1875 1875 <> <>
  1876 41 -1.251393 8.424376 -25.995992 124 K C 21 0.06000 0.06000 "LYS " " HB3" 1 0 FFFFFF  2 1 7 ""  1 ""  <> 0 0 0 1 <> 0 0 1876 0 1876 1876 1876 <> <>
  1877 41 -0.505522 8.198186 -27.577583 124 K C 21 0.06000 0.06000 "LYS " " HB2" 1 0 FFFFFF  2 1 7 ""  1 ""  <> 0 0 0 1 <> 0 0 1877 0 1877 1877 1877 <> <>
  1878 41 -0.249641 10.700611 -27.662190 124 K C 21 0.06000 0.06000 "LYS " " HG3" 1 0 FFFFFF  2 1 7 ""  1 ""  <> 0 0 0 1 <> 0 0 1878 0 1878 1878 1878 <> <>
  1879 41 -0.784580 10.869482 -26.131559 124 K C 21 0.06000 0.06000 "LYS " " HG2" 1 0 FFFFFF  2 1 7 ""  1 ""  <> 0 0 0 1 <> 0 0 1879 0 1879 1879 1879 <> <>
  1880 41 -2.939193 9.588901 -27.265701 124 K C 21 0.06000 0.06000 "LYS " " HD3" 1 0 FFFFFF  2 1 7 ""  1 ""  <> 0 0 0 1 <> 0 0 1880 0 1880 1880 1880 <> <>
  1881 41 -2.067647 10.425704 -28.557252 124 K C 21 0.06000 0.06000 "LYS " " HD2" 1 0 FFFFFF  2 1 7 ""  1 ""  <> 0 0 0 1 <> 0 0 1881 0 1881 1881 1881 <> <>
  1882 41 -2.528056 12.620451 -27.635948 124 K C 21 0.06000 0.06000 "LYS " " HE3" 1 0 FFFFFF  2 1 7 ""  1 ""  <> 0 0 0 1 <> 0 0 1882 0 1882 1882 1882 <> <>
  1883 41 -2.865100 11.985168 -26.035574 124 K C 21 0.06000 0.06000 "LYS " " HE2" 1 0 FFFFFF  2 1 7 ""  1 ""  <> 0 0 0 1 <> 0 0 1883 0 1883 1883 1883 <> <>
  1884 44 -4.935111 12.486896 -26.877654 124 K C 21 0.33000 0.33000 "LYS " " HZ1" 1 0 FFFFFF  2 1 7 ""  1 ""  <> 0 0 0 1 <> 0 0 1884 0 1884 1884 1884 <> <>
  1885 44 -4.626941 11.960433 -28.432107 124 K C 21 0.33000 0.33000 "LYS " " HZ2" 1 0 FFFFFF  2 1 7 ""  1 ""  <> 0 0 0 1 <> 0 0 1885 0 1885 1885 1885 <> <>
  1886 44 -4.850486 10.935299 -27.209980 124 K C 21 0.33000 0.33000 "LYS " " HZ3" 1 0 FFFFFF  2 1 7 ""  1 ""  <> 0 0 0 1 <> 0 0 1886 0 1886 1886 1886 <> <>
  1887 25 1.763088 10.125983 -24.026040 125 V C 38 -0.50000 -0.50000 "VAL " " N  " 7 0 2E2EFF  2 1 7 ""  1 ""  <> 0 0 0 1 7.4 0 0 1887 1 1887 1887 1887 <> <>
  1888 3 1.657762 10.622232 -22.669234 125 V C 24 0.14000 0.14000 "VAL " " CA " 6 0 808080  2 1 -1111 ""  1 ""  FFD200  0 0 0 1 7.4 0 0 1888 1 1888 1888 1888 <> <>
  1889 2 0.964344 11.968760 -22.852035 125 V C 24 0.50000 0.50000 "VAL " " C  " 6 0 808080  2 1 7 ""  1 ""  <> 0 0 0 1 7.4 0 0 1889 0 1889 1889 1889 <> <>
  1890 15 1.317272 12.769609 -23.697348 125 V C 70 -0.50000 -0.50000 "VAL " " O  " 8 0 FF2E2E  2 1 7 ""  1 ""  <> 0 0 0 1 7.4 0 0 1890 0 1890 1890 1890 <> <>
  1891 3 3.073200 10.909574 -21.995571 125 V C 24 -0.06000 -0.06000 "VAL " " CB " 6 0 808080  2 1 7 ""  1 ""  <> 0 0 0 1 7.4 0 0 1891 1 1891 1891 1891 <> <>
  1892 3 2.981641 11.125515 -20.455708 125 V C 24 -0.18000 -0.18000 "VAL " " CG1" 6 0 808080  2 1 7 ""  1 ""  <> 0 0 0 1 7.4 0 0 1892 3 1892 1892 1892 <> <>
  1893 3 4.074830 9.816116 -22.392464 125 V C 24 -0.18000 -0.18000 "VAL " " CG2" 6 0 808080  2 1 7 ""  1 ""  <> 0 0 0 1 7.4 0 0 1893 3 1893 1893 1893 <> <>
  1894 43 2.386091 10.674817 -24.600854 125 V C 21 0.30000 0.30000 "VAL " " H  " 1 0 FFFFFF  2 1 7 ""  1 ""  <> 0 0 0 1 <> 0 0 1894 0 1894 1894 1894 <> <>
  1895 41 1.112859 9.976335 -21.981069 125 V C 21 0.06000 0.06000 "VAL " " HA " 1 0 FFFFFF  2 1 7 ""  1 ""  <> 0 0 0 1 <> 0 0 1895 0 1895 1895 1895 <> <>
  1896 41 3.453403 11.839146 -22.418540 125 V C 21 0.06000 0.06000 "VAL " " HB " 1 0 FFFFFF  2 1 7 ""  1 ""  <> 0 0 0 1 <> 0 0 1896 0 1896 1896 1896 <> <>
  1897 41 3.919847 11.400702 -19.973735 125 V C 21 0.06000 0.06000 "VAL " "HG11" 1 0 FFFFFF  2 1 7 ""  1 ""  <> 0 0 0 1 <> 0 0 1897 0 1897 1897 1897 <> <>
  1898 41 2.238279 11.887480 -20.219946 125 V C 21 0.06000 0.06000 "VAL " "HG12" 1 0 FFFFFF  2 1 7 ""  1 ""  <> 0 0 0 1 <> 0 0 1898 0 1898 1898 1898 <> <>
  1899 41 2.717654 10.204035 -19.937192 125 V C 21 0.06000 0.06000 "VAL " "HG13" 1 0 FFFFFF  2 1 7 ""  1 ""  <> 0 0 0 1 <> 0 0 1899 0 1899 1899 1899 <> <>
  1900 41 3.828504 8.835261 -21.986395 125 V C 21 0.06000 0.06000 "VAL " "HG21" 1 0 FFFFFF  2 1 7 ""  1 ""  <> 0 0 0 1 <> 0 0 1900 0 1900 1900 1900 <> <>
  1901 41 4.266537 9.746630 -23.463056 125 V C 21 0.06000 0.06000 "VAL " "HG22" 1 0 FFFFFF  2 1 7 ""  1 ""  <> 0 0 0 1 <> 0 0 1901 0 1901 1901 1901 <> <>
  1902 41 4.994957 10.147490 -21.911092 125 V C 21 0.06000 0.06000 "VAL " "HG23" 1 0 FFFFFF  2 1 7 ""  1 ""  <> 0 0 0 1 <> 0 0 1902 0 1902 1902 1902 <> <>
  1903 25 -0.162801 12.195727 -22.080789 126 E C 38 -0.50000 -0.50000 "GLU " " N  " 7 0 2E2EFF  2 1 7 ""  1 ""  <> 0 0 0 1 7.49 0 0 1903 1 1903 1903 1903 <> <>
  1904 3 -0.933897 13.441439 -21.754679 126 E C 24 0.14000 0.14000 "GLU " " CA " 6 0 808080  2 1 -1111 ""  1 ""  FFD200  0 0 0 1 7.49 0 0 1904 1 1904 1904 1904 <> <>
  1905 2 -0.539526 13.835830 -20.345750 126 E C 24 0.50000 0.50000 "GLU " " C  " 6 0 808080  2 1 7 ""  1 ""  <> 0 0 0 1 7.49 0 0 1905 0 1905 1905 1905 <> <>
  1906 15 -0.395715 12.926393 -19.521658 126 E C 70 -0.50000 -0.50000 "GLU " " O  " 8 0 FF2E2E  2 1 7 ""  1 ""  <> 0 0 0 1 7.49 0 0 1906 0 1906 1906 1906 <> <>
  1907 3 -2.418299 13.043540 -21.789889 126 E C 24 -0.12000 -0.12000 "GLU " " CB " 6 0 808080  2 1 7 ""  1 ""  <> 0 0 0 1 7.49 0 0 1907 2 1907 1907 1907 <> <>
  1908 3 -2.944250 12.732633 -23.216431 126 E C 24 -0.22000 -0.22000 "GLU " " CG " 6 0 808080  2 1 7 ""  1 ""  <> 0 0 0 1 7.49 0 0 1908 2 1908 1908 1908 <> <>
  1909 2 -3.191781 13.861415 -24.178071 126 E C 24 0.70000 0.70000 "GLU " " CD " 6 0 808080  2 1 7 "%UT"  13 ""  <> 0 0 0 1 7.49 0 0 1909 0 1909 1909 1909 <> <>
  1910 15 -2.444062 14.816768 -24.152039 126 E C 70 -0.80000 -0.80000 "GLU " " OE1" 8 0 FF2E2E  2 1 7 ""  1 ""  <> 0 0 0 1 7.49 0 0 1910 0 1910 1910 1910 <> <>
  1911 18 -4.085502 13.729902 -25.050748 126 E C 70 -0.80000 -0.80000 "GLU " " OE2" 8 -1 FF2E2E  2 1 7 ""  1 ""  <> 0 0 0 1 7.49 0 0 1911 0 1911 1911 1911 <> <>
  1912 43 -0.364341 11.466843 -21.411507 126 E C 21 0.30000 0.30000 "GLU " " H  " 1 0 FFFFFF  2 1 7 ""  1 ""  <> 0 0 0 1 <> 0 0 1912 0 1912 1912 1912 <> <>
  1913 41 -0.741776 14.224523 -22.487940 126 E C 21 0.06000 0.06000 "GLU " " HA " 1 0 FFFFFF  2 1 7 ""  1 ""  <> 0 0 0 1 <> 0 0 1913 0 1913 1913 1913 <> <>
  1914 41 -2.914557 13.867582 -21.277152 126 E C 21 0.06000 0.06000 "GLU " " HB3" 1 0 FFFFFF  2 1 7 ""  1 ""  <> 0 0 0 1 <> 0 0 1914 0 1914 1914 1914 <> <>
  1915 41 -2.504971 12.158568 -21.159657 126 E C 21 0.06000 0.06000 "GLU " " HB2" 1 0 FFFFFF  2 1 7 ""  1 ""  <> 0 0 0 1 <> 0 0 1915 0 1915 1915 1915 <> <>
  1916 41 -3.870673 12.166781 -23.119451 126 E C 21 0.06000 0.06000 "GLU " " HG3" 1 0 FFFFFF  2 1 7 ""  1 ""  <> 0 0 0 1 <> 0 0 1916 0 1916 1916 1916 <> <>
  1917 41 -2.301402 12.072725 -23.799201 126 E C 21 0.06000 0.06000 "GLU " " HG2" 1 0 FFFFFF  2 1 7 ""  1 ""  <> 0 0 0 1 <> 0 0 1917 0 1917 1917 1917 <> <>
  1918 25 -0.320484 15.096709 -20.091734 127 I C 38 -0.50000 -0.50000 "ILE " " N  " 7 0 2E2EFF  2 1 7 ""  1 ""  <> 0 0 0 1 7.89 0 0 1918 1 1918 1918 1918 <> <>
  1919 3 0.301580 15.586118 -18.875136 127 I C 24 0.14000 0.14000 "ILE " " CA " 6 0 808080  2 1 -1111 ""  1 ""  FFD200  0 0 0 1 7.89 0 0 1919 1 1919 1919 1919 <> <>
  1920 2 -0.548467 16.729407 -18.282175 127 I C 24 0.50000 0.50000 "ILE " " C  " 6 0 808080  2 1 7 ""  1 ""  <> 0 0 0 1 7.89 0 0 1920 0 1920 1920 1920 <> <>
  1921 15 -0.769043 17.725862 -19.009336 127 I C 70 -0.50000 -0.50000 "ILE " " O  " 8 0 FF2E2E  2 1 7 ""  1 ""  <> 0 0 0 1 7.89 0 0 1921 0 1921 1921 1921 <> <>
  1922 3 1.760704 16.006294 -18.939265 127 I C 24 -0.06000 -0.06000 "ILE " " CB " 6 0 808080  2 1 7 ""  1 ""  <> 0 0 0 1 7.89 0 0 1922 1 1922 1922 1922 <> <>
  1923 3 2.282614 16.439154 -17.605581 127 I C 24 -0.18000 -0.18000 "ILE " " CG2" 6 0 808080  2 1 7 ""  1 ""  <> 0 0 0 1 7.89 0 0 1923 3 1923 1923 1923 <> <>
  1924 3 2.615223 14.829959 -19.496469 127 I C 24 -0.12000 -0.12000 "ILE " " CG1" 6 0 808080  2 1 7 ""  1 ""  <> 0 0 0 1 7.89 0 0 1924 2 1924 1924 1924 <> <>
  1925 3 4.055352 15.171830 -19.846166 127 I C 24 -0.18000 -0.18000 "ILE " " CD1" 6 0 808080  2 1 7 ""  1 ""  <> 0 0 0 1 7.89 0 0 1925 3 1925 1925 1925 <> <>
  1926 43 -0.611076 15.767200 -20.789116 127 I C 21 0.30000 0.30000 "ILE " " H  " 1 0 FFFFFF  2 1 7 ""  1 ""  <> 0 0 0 1 <> 0 0 1926 0 1926 1926 1926 <> <>
  1927 41 0.145120 14.838443 -18.097742 127 I C 21 0.06000 0.06000 "ILE " " HA " 1 0 FFFFFF  2 1 7 ""  1 ""  <> 0 0 0 1 <> 0 0 1927 0 1927 1927 1927 <> <>
  1928 41 1.828513 16.816385 -19.665261 127 I C 21 0.06000 0.06000 "ILE " " HB " 1 0 FFFFFF  2 1 7 ""  1 ""  <> 0 0 0 1 <> 0 0 1928 0 1928 1928 1928 <> <>
  1929 41 1.638498 15.928728 -16.889810 127 I C 21 0.06000 0.06000 "ILE " "HG21" 1 0 FFFFFF  2 1 7 ""  1 ""  <> 0 0 0 1 <> 0 0 1929 0 1929 1929 1929 <> <>
  1930 41 3.334483 16.205978 -17.437580 127 I C 21 0.06000 0.06000 "ILE " "HG22" 1 0 FFFFFF  2 1 7 ""  1 ""  <> 0 0 0 1 <> 0 0 1930 0 1930 1930 1930 <> <>
  1931 41 2.197782 17.515978 -17.460502 127 I C 21 0.06000 0.06000 "ILE " "HG23" 1 0 FFFFFF  2 1 7 ""  1 ""  <> 0 0 0 1 <> 0 0 1931 0 1931 1931 1931 <> <>
  1932 41 2.254950 14.500220 -20.470733 127 I C 21 0.06000 0.06000 "ILE " "HG13" 1 0 FFFFFF  2 1 7 ""  1 ""  <> 0 0 0 1 <> 0 0 1932 0 1932 1932 1932 <> <>
  1933 41 2.744034 14.015690 -18.783366 127 I C 21 0.06000 0.06000 "ILE " "HG12" 1 0 FFFFFF  2 1 7 ""  1 ""  <> 0 0 0 1 <> 0 0 1933 0 1933 1933 1933 <> <>
  1934 41 4.691320 15.334463 -18.976010 127 I C 21 0.06000 0.06000 "ILE " "HD11" 1 0 FFFFFF  2 1 7 ""  1 ""  <> 0 0 0 1 <> 0 0 1934 0 1934 1934 1934 <> <>
  1935 41 4.472924 14.282079 -20.317442 127 I C 21 0.06000 0.06000 "ILE " "HD12" 1 0 FFFFFF  2 1 7 ""  1 ""  <> 0 0 0 1 <> 0 0 1935 0 1935 1935 1935 <> <>
  1936 41 4.261639 15.905324 -20.625416 127 I C 21 0.06000 0.06000 "ILE " "HD13" 1 0 FFFFFF  2 1 7 ""  1 ""  <> 0 0 0 1 <> 0 0 1936 0 1936 1936 1936 <> <>
  1937 25 -0.948482 16.617717 -16.997121 128 K C 38 -0.50000 -0.50000 "LYS " " N  " 7 0 2E2EFF  0 1 7 ""  1 ""  <> 0 0 0 1 9.2 0 0 1937 1 1937 1937 1937 <> <>
  1938 3 -1.613730 17.688921 -16.259263 128 K C 24 0.14000 0.14000 "LYS " " CA " 6 0 808080  0 1 -1111 ""  1 ""  FFD200  0 0 0 1 9.2 0 0 1938 1 1938 1938 1938 <> <>
  1939 2 -0.618131 18.721313 -15.615052 128 K C 24 0.50000 0.50000 "LYS " " C  " 6 0 808080  0 1 7 ""  1 ""  <> 0 0 0 1 9.2 0 0 1939 0 1939 1939 1939 <> <>
  1940 15 0.334908 18.391339 -14.879865 128 K C 70 -0.50000 -0.50000 "LYS " " O  " 8 0 FF2E2E  0 1 7 ""  1 ""  <> 0 0 0 1 9.2 0 0 1940 0 1940 1940 1940 <> <>
  1941 3 -2.474499 17.121835 -15.080051 128 K C 24 -0.12000 -0.12000 "LYS " " CB " 6 0 808080  0 1 7 ""  1 ""  <> 0 0 0 1 9.2 0 0 1941 2 1941 1941 1941 <> <>
  1942 3 -3.592324 16.234620 -15.498409 128 K C 24 -0.12000 -0.12000 "LYS " " CG " 6 0 808080  0 1 7 ""  1 ""  <> 0 0 0 1 9.2 0 0 1942 2 1942 1942 1942 <> <>
  1943 3 -4.383852 15.512477 -14.387009 128 K C 24 -0.12000 -0.12000 "LYS " " CD " 6 0 808080  0 1 7 ""  1 ""  <> 0 0 0 1 9.2 0 0 1943 2 1943 1943 1943 <> <>
  1944 3 -5.253172 14.412289 -14.971191 128 K C 24 0.19000 0.19000 "LYS " " CE " 6 0 808080  0 1 7 ""  1 ""  <> 0 0 0 1 9.2 0 0 1944 2 1944 1944 1944 <> <>
  1945 32 -5.965178 13.658694 -13.977208 128 K C 38 -0.30000 -0.30000 "LYS " " NZ " 7 1 2E2EFF  0 1 7 "%UT"  13 ""  <> 0 0 0 1 9.2 0 0 1945 3 1945 1945 1945 <> <>
  1946 43 -0.600294 15.804514 -16.509370 128 K C 21 0.30000 0.30000 "LYS " " H  " 1 0 FFFFFF  0 1 7 ""  1 ""  <> 0 0 0 1 <> 0 0 1946 0 1946 1946 1946 <> <>
  1947 41 -2.275341 18.270755 -16.901582 128 K C 21 0.06000 0.06000 "LYS " " HA " 1 0 FFFFFF  0 1 7 ""  1 ""  <> 0 0 0 1 <> 0 0 1947 0 1947 1947 1947 <> <>
  1948 41 -2.887252 17.927157 -14.472492 128 K C 21 0.06000 0.06000 "LYS " " HB3" 1 0 FFFFFF  0 1 7 ""  1 ""  <> 0 0 0 1 <> 0 0 1948 0 1948 1948 1948 <> <>
  1949 41 -1.816472 16.517411 -14.455140 128 K C 21 0.06000 0.06000 "LYS " " HB2" 1 0 FFFFFF  0 1 7 ""  1 ""  <> 0 0 0 1 <> 0 0 1949 0 1949 1949 1949 <> <>
  1950 41 -3.255792 15.437506 -16.161177 128 K C 21 0.06000 0.06000 "LYS " " HG3" 1 0 FFFFFF  0 1 7 ""  1 ""  <> 0 0 0 1 <> 0 0 1950 0 1950 1950 1950 <> <>
  1951 41 -4.322360 16.796526 -16.081706 128 K C 21 0.06000 0.06000 "LYS " " HG2" 1 0 FFFFFF  0 1 7 ""  1 ""  <> 0 0 0 1 <> 0 0 1951 0 1951 1951 1951 <> <>
  1952 41 -4.986615 16.268343 -13.883312 128 K C 21 0.06000 0.06000 "LYS " " HD3" 1 0 FFFFFF  0 1 7 ""  1 ""  <> 0 0 0 1 <> 0 0 1952 0 1952 1952 1952 <> <>
  1953 41 -3.676195 15.200117 -13.618675 128 K C 21 0.06000 0.06000 "LYS " " HD2" 1 0 FFFFFF  0 1 7 ""  1 ""  <> 0 0 0 1 <> 0 0 1953 0 1953 1953 1953 <> <>
  1954 41 -4.736381 13.585873 -15.459270 128 K C 21 0.06000 0.06000 "LYS " " HE3" 1 0 FFFFFF  0 1 7 ""  1 ""  <> 0 0 0 1 <> 0 0 1954 0 1954 1954 1954 <> <>
  1955 41 -5.949434 14.780617 -15.725028 128 K C 21 0.06000 0.06000 "LYS " " HE2" 1 0 FFFFFF  0 1 7 ""  1 ""  <> 0 0 0 1 <> 0 0 1955 0 1955 1955 1955 <> <>
  1956 44 -5.213154 13.495465 -13.322678 128 K C 21 0.33000 0.33000 "LYS " " HZ1" 1 0 FFFFFF  0 1 7 ""  1 ""  <> 0 0 0 1 <> 0 0 1956 0 1956 1956 1956 <> <>
  1957 44 -6.702311 14.125596 -13.468178 128 K C 21 0.33000 0.33000 "LYS " " HZ2" 1 0 FFFFFF  0 1 7 ""  1 ""  <> 0 0 0 1 <> 0 0 1957 0 1957 1957 1957 <> <>
  1958 44 -6.161283 12.692685 -14.196087 128 K C 21 0.33000 0.33000 "LYS " " HZ3" 1 0 FFFFFF  0 1 7 ""  1 ""  <> 0 0 0 1 <> 0 0 1958 0 1958 1958 1958 <> <>
  1959 25 -0.844654 20.015901 -15.892858 129 R C 38 -0.50000 -0.50000 "ARG " " N  " 7 0 2E2EFF  0 1 7 ""  1 ""  <> 0 0 0 1 9.48 0 0 1959 1 1959 1959 1959 <> <>
  1960 3 0.120358 21.063739 -15.569525 129 R C 24 0.14000 0.14000 "ARG " " CA " 6 0 808080  0 1 -1111 ""  1 ""  FFD200  0 0 0 1 9.48 0 0 1960 1 1960 1960 1960 <> <>
  1961 2 -0.503587 22.418688 -15.237621 129 R C 24 0.50000 0.50000 "ARG " " C  " 6 0 808080  0 1 7 ""  1 ""  <> 0 0 0 1 9.48 0 0 1961 0 1961 1961 1961 <> <>
  1962 15 -1.693118 22.607913 -15.633076 129 R C 70 -0.50000 -0.50000 "ARG " " O  " 8 0 FF2E2E  0 1 7 ""  1 ""  <> 0 0 0 1 9.48 0 0 1962 0 1962 1962 1962 <> <>
  1963 3 1.276053 21.031349 -16.616412 129 R C 24 -0.12000 -0.12000 "ARG " " CB " 6 0 808080  0 1 7 ""  1 ""  <> 0 0 0 1 9.48 0 0 1963 2 1963 1963 1963 <> <>
  1964 3 0.726951 21.284695 -18.040989 129 R C 24 -0.05000 -0.05000 "ARG " " CG " 6 0 808080  0 1 7 ""  1 ""  <> 0 0 0 1 9.48 0 0 1964 2 1964 1964 1964 <> <>
  1965 3 1.784872 21.295415 -19.166910 129 R C 24 0.19000 0.19000 "ARG " " CD " 6 0 808080  0 1 7 ""  1 ""  <> 0 0 0 1 9.48 0 0 1965 2 1965 1965 1965 <> <>
  1966 25 1.062481 21.398491 -20.510686 129 R C 38 -0.69997 -0.69997 "ARG " " NE " 7 0 2E2EFF  0 1 7 ""  1 ""  <> 0 0 0 1 9.48 0 0 1966 1 1966 1966 1966 <> <>
  1967 2 1.086072 22.295071 -21.431358 129 R C 24 0.63990 0.63990 "ARG " " CZ " 6 0 808080  0 1 7 ""  1 ""  <> 0 0 0 1 9.48 0 0 1967 0 1967 1967 1967 <> <>
  1968 25 1.665527 23.495837 -21.325180 129 R C 38 -0.79997 -0.79997 "ARG " " NH1" 7 0 2E2EFF  0 1 7 ""  1 ""  <> 0 0 0 1 9.48 0 0 1968 2 1968 1968 1968 <> <>
  1969 31 0.601972 22.030992 -22.623052 129 R C 38 -0.79997 -0.79997 "ARG " " NH2" 7 1 2E2EFF  0 1 7 ""  1 ""  <> 0 0 0 1 9.48 0 0 1969 2 1969 1969 1969 <> <>
  1970 43 -1.685238 20.248486 -16.402862 129 R C 21 0.30000 0.30000 "ARG " " H  " 1 0 FFFFFF  0 1 7 ""  1 ""  <> 0 0 0 1 <> 0 0 1970 0 1970 1970 1970 <> <>
  1971 41 0.730253 20.831117 -14.696383 129 R C 21 0.06000 0.06000 "ARG " " HA " 1 0 FFFFFF  0 1 7 ""  1 ""  <> 0 0 0 1 <> 0 0 1971 0 1971 1971 1971 <> <>
  1972 41 1.746614 20.052034 -16.526798 129 R C 21 0.06000 0.06000 "ARG " " HB3" 1 0 FFFFFF  0 1 7 ""  1 ""  <> 0 0 0 1 <> 0 0 1972 0 1972 1972 1972 <> <>
  1973 41 1.988445 21.811593 -16.349563 129 R C 21 0.06000 0.06000 "ARG " " HB2" 1 0 FFFFFF  0 1 7 ""  1 ""  <> 0 0 0 1 <> 0 0 1973 0 1973 1973 1973 <> <>
  1974 41 0.375594 22.306493 -17.897187 129 R C 21 0.06000 0.06000 "ARG " " HG3" 1 0 FFFFFF  0 1 7 ""  1 ""  <> 0 0 0 1 <> 0 0 1974 0 1974 1974 1974 <> <>
  1975 41 -0.000704 20.507603 -18.273691 129 R C 21 0.06000 0.06000 "ARG " " HG2" 1 0 FFFFFF  0 1 7 ""  1 ""  <> 0 0 0 1 <> 0 0 1975 0 1975 1975 1975 <> <>
  1976 41 2.375740 20.380635 -19.114462 129 R C 21 0.06000 0.06000 "ARG " " HD3" 1 0 FFFFFF  0 1 7 ""  1 ""  <> 0 0 0 1 <> 0 0 1976 0 1976 1976 1976 <> <>
  1977 41 2.444584 22.123186 -18.908058 129 R C 21 0.06000 0.06000 "ARG " " HD2" 1 0 FFFFFF  0 1 7 ""  1 ""  <> 0 0 0 1 <> 0 0 1977 0 1977 1977 1977 <> <>
  1978 43 0.752833 20.454235 -20.689519 129 R C 21 0.44000 0.44000 "ARG " " HE " 1 0 FFFFFF  0 1 7 ""  1 ""  <> 0 0 0 1 <> 0 0 1978 0 1978 1978 1978 <> <>
  1979 43 1.789142 23.983289 -22.200971 129 R C 21 0.46000 0.46000 "ARG " "HH12" 1 0 FFFFFF  0 1 7 ""  1 ""  <> 0 0 0 1 <> 0 0 1979 0 1979 1979 1979 <> <>
  1980 43 1.819860 23.968320 -20.446222 129 R C 21 0.46000 0.46000 "ARG " "HH11" 1 0 FFFFFF  0 1 7 ""  1 ""  <> 0 0 0 1 <> 0 0 1980 0 1980 1980 1980 <> <>
  1981 44 0.639302 22.787987 -23.290530 129 R C 21 0.46000 0.46000 "ARG " "HH22" 1 0 FFFFFF  0 1 7 ""  1 ""  <> 0 0 0 1 <> 0 0 1981 0 1981 1981 1981 <> <>
  1982 44 0.146472 21.187379 -22.939747 129 R C 21 0.46000 0.46000 "ARG " "HH21" 1 0 FFFFFF  0 1 7 ""  1 ""  <> 0 0 0 1 <> 0 0 1982 0 1982 1982 1982 <> <>
  1983 25 0.171139 23.332656 -14.478240 130 T C 38 -0.50000 -0.50000 "THR " " N  " 7 0 2E2EFF  0 1 7 ""  1 ""  <> 0 0 0 1 10.04 0 0 1983 1 1983 1983 1983 <> <>
  1984 3 -0.248255 24.696747 -14.214832 130 T C 24 0.14000 0.14000 "THR " " CA " 6 0 808080  0 1 -1111 ""  1 ""  FFD200  0 0 0 1 10.04 0 0 1984 1 1984 1984 1984 <> <>
  1985 2 1.013527 25.521245 -13.879046 130 T C 24 0.50000 0.50000 "THR " " C  " 6 0 808080  0 1 7 ""  1 ""  <> 0 0 0 1 10.04 0 0 1985 0 1985 1985 1985 <> <>
  1986 15 0.872463 26.716371 -13.616981 130 T C 70 -0.50000 -0.50000 "THR " " O  " 8 0 FF2E2E  0 1 7 ""  1 ""  <> 0 0 0 1 10.04 0 0 1986 0 1986 1986 1986 <> <>
  1987 3 -1.415058 24.834161 -13.229104 130 T C 24 0.20500 0.20500 "THR " " CB " 6 0 808080  0 1 7 ""  1 ""  <> 0 0 0 1 10.04 0 0 1987 1 1987 1987 1987 <> <>
  1988 3 -1.019360 24.634062 -11.721231 130 T C 24 -0.18000 -0.18000 "THR " " CG2" 6 0 808080  0 1 7 ""  1 ""  <> 0 0 0 1 10.04 0 0 1988 3 1988 1988 1988 <> <>
  1989 16 -2.014330 26.125106 -13.342299 130 T C 70 -0.68300 -0.68300 "THR " " OG1" 8 0 FF2E2E  0 1 7 "%UT"  13 ""  <> 0 0 0 1 10.04 0 0 1989 1 1989 1989 1989 <> <>
  1990 43 1.043881 22.993454 -14.098518 130 T C 21 0.30000 0.30000 "THR " " H  " 1 0 FFFFFF  0 1 7 ""  1 ""  <> 0 0 0 1 <> 0 0 1990 0 1990 1990 1990 <> <>
  1991 41 -0.722008 25.040532 -15.134482 130 T C 21 0.06000 0.06000 "THR " " HA " 1 0 FFFFFF  0 1 7 ""  1 ""  <> 0 0 0 1 <> 0 0 1991 0 1991 1991 1991 <> <>
  1992 41 -2.317090 24.265108 -13.453494 130 T C 21 0.06000 0.06000 "THR " " HB " 1 0 FFFFFF  0 1 7 ""  1 ""  <> 0 0 0 1 <> 0 0 1992 0 1992 1992 1992 <> <>
  1993 41 -0.801980 23.574408 -11.587079 130 T C 21 0.06000 0.06000 "THR " "HG21" 1 0 FFFFFF  0 1 7 ""  1 ""  <> 0 0 0 1 <> 0 0 1993 0 1993 1993 1993 <> <>
  1994 41 -0.282459 25.300928 -11.274163 130 T C 21 0.06000 0.06000 "THR " "HG22" 1 0 FFFFFF  0 1 7 ""  1 ""  <> 0 0 0 1 <> 0 0 1994 0 1994 1994 1994 <> <>
  1995 41 -1.939001 24.795777 -11.158577 130 T C 21 0.06000 0.06000 "THR " "HG23" 1 0 FFFFFF  0 1 7 ""  1 ""  <> 0 0 0 1 <> 0 0 1995 0 1995 1995 1995 <> <>
  1996 42 -1.476806 26.735621 -12.861760 130 T C 21 0.41800 0.41800 "THR " " HG1" 1 0 FFFFFF  0 1 7 ""  1 ""  <> 0 0 0 1 <> 0 0 1996 0 1996 1996 1996 <> <>
  1997 25 2.233790 24.997033 -14.020827 131 G C 38 -0.50000 -0.50000 "GLY " " N  " 7 0 2E2EFF  0 1 7 ""  1 ""  <> 0 0 0 1 9.84 0 0 1997 1 1997 1997 1997 <> <>
  1998 3 3.446870 25.739124 -14.292203 131 G C 24 0.08000 0.08000 "GLY " " CA " 6 0 808080  0 1 -1111 ""  1 ""  FFD200  0 0 0 1 9.84 0 0 1998 2 1998 1998 1998 <> <>
  1999 2 3.533717 26.489877 -15.639076 131 G C 24 0.50000 0.50000 "GLY " " C  " 6 0 808080  0 1 7 ""  1 ""  <> 0 0 0 1 9.84 0 0 1999 0 1999 1999 1999 <> <>
  2000 15 2.639872 26.468604 -16.533629 131 G C 70 -0.50000 -0.50000 "GLY " " O  " 8 0 FF2E2E  0 1 7 ""  1 ""  <> 0 0 0 1 9.84 0 0 2000 0 2000 2000 2000 <> <>
  2001 43 2.295666 23.997273 -14.149172 131 G C 21 0.30000 0.30000 "GLY " " H  " 1 0 FFFFFF  0 1 7 ""  1 ""  <> 0 0 0 1 <> 0 0 2001 0 2001 2001 2001 <> <>
  2002 41 4.268001 25.022156 -14.318579 131 G C 21 0.06000 0.06000 "GLY " " HA3" 1 0 FFFFFF  0 1 7 ""  1 ""  <> 0 0 0 1 <> 0 0 2002 0 2002 2002 2002 <> <>
  2003 41 3.680817 26.468392 -13.517041 131 G C 21 0.06000 0.06000 "GLY " " HA2" 1 0 FFFFFF  0 1 7 ""  1 ""  <> 0 0 0 1 <> 0 0 2003 0 2003 2003 2003 <> <>
  2004 25 4.712969 27.037442 -15.854180 132 G C 38 -0.50000 -0.50000 "GLY " " N  " 7 0 2E2EFF  0 1 7 ""  1 ""  <> 0 0 0 1 10.4 0 0 2004 1 2004 2004 2004 <> <>
  2005 3 5.135839 27.519575 -17.142375 132 G C 24 0.08000 0.08000 "GLY " " CA " 6 0 808080  0 1 -1111 ""  1 ""  FFD200  0 0 0 1 10.4 0 0 2005 2 2005 2005 2005 <> <>
  2006 2 5.908780 26.378220 -17.877557 132 G C 24 0.50000 0.50000 "GLY " " C  " 6 0 808080  0 1 7 ""  1 ""  <> 0 0 0 1 10.4 0 0 2006 0 2006 2006 2006 <> <>
  2007 15 6.051135 25.286467 -17.347277 132 G C 70 -0.50000 -0.50000 "GLY " " O  " 8 0 FF2E2E  0 1 7 ""  1 ""  <> 0 0 0 1 10.4 0 0 2007 0 2007 2007 2007 <> <>
  2008 43 5.358347 27.016374 -15.077417 132 G C 21 0.30000 0.30000 "GLY " " H  " 1 0 FFFFFF  0 1 7 ""  1 ""  <> 0 0 0 1 <> 0 0 2008 0 2008 2008 2008 <> <>
  2009 41 5.694207 28.446002 -17.010731 132 G C 21 0.06000 0.06000 "GLY " " HA3" 1 0 FFFFFF  0 1 7 ""  1 ""  <> 0 0 0 1 <> 0 0 2009 0 2009 2009 2009 <> <>
  2010 41 4.256139 27.894081 -17.666644 132 G C 21 0.06000 0.06000 "GLY " " HA2" 1 0 FFFFFF  0 1 7 ""  1 ""  <> 0 0 0 1 <> 0 0 2010 0 2010 2010 2010 <> <>
  2011 25 6.313783 26.702092 -19.121994 133 G C 38 -0.50000 -0.50000 "GLY " " N  " 7 0 2E2EFF  0 1 7 ""  1 ""  <> 0 0 0 1 10.71 0 0 2011 1 2011 2011 2011 <> <>
  2012 3 6.821804 25.839981 -20.192434 133 G C 24 0.08000 0.08000 "GLY " " CA " 6 0 808080  0 1 -1111 ""  1 ""  FFD200  0 0 0 1 10.71 0 0 2012 2 2012 2012 2012 <> <>
  2013 2 5.762044 25.229481 -21.010778 133 G C 24 0.50000 0.50000 "GLY " " C  " 6 0 808080  0 1 7 ""  1 ""  <> 0 0 0 1 10.71 0 0 2013 0 2013 2013 2013 <> <>
  2014 15 4.762045 25.885204 -21.213516 133 G C 70 -0.50000 -0.50000 "GLY " " O  " 8 0 FF2E2E  0 1 7 ""  1 ""  <> 0 0 0 1 10.71 0 0 2014 0 2014 2014 2014 <> <>
  2015 43 6.076749 27.596262 -19.527625 133 G C 21 0.30000 0.30000 "GLY " " H  " 1 0 FFFFFF  0 1 7 ""  1 ""  <> 0 0 0 1 <> 0 0 2015 0 2015 2015 2015 <> <>
  2016 41 7.443366 25.101153 -19.685839 133 G C 21 0.06000 0.06000 "GLY " " HA3" 1 0 FFFFFF  0 1 7 ""  1 ""  <> 0 0 0 1 <> 0 0 2016 0 2016 2016 2016 <> <>
  2017 41 7.519959 26.348627 -20.856981 133 G C 21 0.06000 0.06000 "GLY " " HA2" 1 0 FFFFFF  0 1 7 ""  1 ""  <> 0 0 0 1 <> 0 0 2017 0 2017 2017 2017 <> <>
  2018 25 5.894360 23.932333 -21.402243 134 G C 38 -0.50000 -0.50000 "GLY " " N  " 7 0 2E2EFF  0 1 7 ""  1 ""  <> 0 0 0 1 10.89 0 0 2018 1 2018 2018 2018 <> <>
  2019 3 4.932872 23.104725 -22.040144 134 G C 24 0.08000 0.08000 "GLY " " CA " 6 0 808080  0 1 -1111 ""  1 ""  FFD200  0 0 0 1 10.89 0 0 2019 2 2019 2019 2019 <> <>
  2020 2 4.539548 23.482055 -23.491699 134 G C 24 0.50000 0.50000 "GLY " " C  " 6 0 808080  0 1 7 ""  1 ""  <> 0 0 0 1 10.89 0 0 2020 0 2020 2020 2020 <> <>
  2021 15 3.336350 23.544792 -23.721602 134 G C 70 -0.50000 -0.50000 "GLY " " O  " 8 0 FF2E2E  0 1 7 ""  1 ""  <> 0 0 0 1 10.89 0 0 2021 0 2021 2021 2021 <> <>
  2022 43 6.770683 23.461620 -21.224807 134 G C 21 0.30000 0.30000 "GLY " " H  " 1 0 FFFFFF  0 1 7 ""  1 ""  <> 0 0 0 1 <> 0 0 2022 0 2022 2022 2022 <> <>
  2023 41 4.100444 22.918387 -21.361613 134 G C 21 0.06000 0.06000 "GLY " " HA3" 1 0 FFFFFF  0 1 7 ""  1 ""  <> 0 0 0 1 <> 0 0 2023 0 2023 2023 2023 <> <>
  2024 41 5.277327 22.071550 -22.086424 134 G C 21 0.06000 0.06000 "GLY " " HA2" 1 0 FFFFFF  0 1 7 ""  1 ""  <> 0 0 0 1 <> 0 0 2024 0 2024 2024 2024 <> <>
  2025 25 5.530269 23.570312 -24.320449 135 S C 38 -0.50000 -0.50000 "SER " " N  " 7 0 2E2EFF  0 1 7 ""  1 ""  <> 0 0 0 1 10.5 0 0 2025 1 2025 2025 2025 <> <>
  2026 3 5.407540 23.796435 -25.754413 135 S C 24 0.14000 0.14000 "SER " " CA " 6 0 808080  0 1 -1111 ""  1 ""  FFD200  0 0 0 1 10.5 0 0 2026 1 2026 2026 2026 <> <>
  2027 2 6.221735 22.699552 -26.523775 135 S C 24 0.50000 0.50000 "SER " " C  " 6 0 808080  0 1 7 ""  1 ""  <> 0 0 0 1 10.5 0 0 2027 0 2027 2027 2027 <> <>
  2028 15 6.007610 22.526635 -27.714212 135 S C 70 -0.50000 -0.50000 "SER " " O  " 8 0 FF2E2E  0 1 7 ""  1 ""  <> 0 0 0 1 10.5 0 0 2028 0 2028 2028 2028 <> <>
  2029 3 5.707789 25.244850 -25.950014 135 S C 24 0.14500 0.14500 "SER " " CB " 6 0 808080  0 1 7 ""  1 ""  <> 0 0 0 1 10.5 0 0 2029 2 2029 2029 2029 <> <>
  2030 16 7.066290 25.625212 -25.708539 135 S C 70 -0.68300 -0.68300 "SER " " OG " 8 0 FF2E2E  0 1 7 "%UT"  13 ""  <> 0 0 0 1 10.5 0 0 2030 1 2030 2030 2030 <> <>
  2031 43 6.369509 23.134467 -23.964533 135 S C 21 0.30000 0.30000 "SER " " H  " 1 0 FFFFFF  0 1 7 ""  1 ""  <> 0 0 0 1 <> 0 0 2031 0 2031 2031 2031 <> <>
  2032 41 4.386636 23.635932 -26.101539 135 S C 21 0.06000 0.06000 "SER " " HA " 1 0 FFFFFF  0 1 7 ""  1 ""  <> 0 0 0 1 <> 0 0 2032 0 2032 2032 2032 <> <>
  2033 41 5.099809 25.888606 -25.314241 135 S C 21 0.06000 0.06000 "SER " " HB3" 1 0 FFFFFF  0 1 7 ""  1 ""  <> 0 0 0 1 <> 0 0 2033 0 2033 2033 2033 <> <>
  2034 41 5.405911 25.469157 -26.973075 135 S C 21 0.06000 0.06000 "SER " " HB2" 1 0 FFFFFF  0 1 7 ""  1 ""  <> 0 0 0 1 <> 0 0 2034 0 2034 2034 2034 <> <>
  2035 42 7.179954 25.466205 -24.784039 135 S C 21 0.41800 0.41800 "SER " " HG " 1 0 FFFFFF  0 1 7 ""  1 ""  <> 0 0 0 1 <> 0 0 2035 0 2035 2035 2035 <> <>
  2036 25 7.095226 21.883790 -25.881854 136 G C 38 -0.50000 -0.50000 "GLY " " N  " 7 0 2E2EFF  0 1 7 ""  1 ""  <> 0 0 0 1 10.68 0 0 2036 1 2036 2036 2036 <> <>
  2037 3 8.004562 20.899750 -26.615109 136 G C 24 0.08000 0.08000 "GLY " " CA " 6 0 808080  0 1 -1111 ""  1 ""  FFD200  0 0 0 1 10.68 0 0 2037 2 2037 2037 2037 <> <>
  2038 2 9.379651 21.512657 -26.602676 136 G C 24 0.50000 0.50000 "GLY " " C  " 6 0 808080  0 1 7 ""  1 ""  <> 0 0 0 1 10.68 0 0 2038 0 2038 2038 2038 <> <>
  2039 15 10.013864 21.516513 -27.638482 136 G C 70 -0.50000 -0.50000 "GLY " " O  " 8 0 FF2E2E  0 1 7 ""  1 ""  <> 0 0 0 1 10.68 0 0 2039 0 2039 2039 2039 <> <>
  2040 43 7.271322 22.045434 -24.900698 136 G C 21 0.30000 0.30000 "GLY " " H  " 1 0 FFFFFF  0 1 7 ""  1 ""  <> 0 0 0 1 <> 0 0 2040 0 2040 2040 2040 <> <>
  2041 41 7.633357 20.548284 -27.577596 136 G C 21 0.06000 0.06000 "GLY " " HA3" 1 0 FFFFFF  0 1 7 ""  1 ""  <> 0 0 0 1 <> 0 0 2041 0 2041 2041 2041 <> <>
  2042 41 8.150953 19.969193 -26.066673 136 G C 21 0.06000 0.06000 "GLY " " HA2" 1 0 FFFFFF  0 1 7 ""  1 ""  <> 0 0 0 1 <> 0 0 2042 0 2042 2042 2042 <> <>
  2043 25 9.869924 22.040448 -25.479256 137 G C 38 -0.50000 -0.50000 "GLY " " N  " 7 0 2E2EFF  0 1 7 ""  1 ""  <> 0 0 0 1 10.89 0 0 2043 1 2043 2043 2043 <> <>
  2044 3 11.232344 22.573719 -25.198806 137 G C 24 0.08000 0.08000 "GLY " " CA " 6 0 808080  0 1 -1111 ""  1 ""  FFD200  0 0 0 1 10.89 0 0 2044 2 2044 2044 2044 <> <>
  2045 2 12.162940 21.657248 -24.374736 137 G C 24 0.50000 0.50000 "GLY " " C  " 6 0 808080  0 1 7 ""  1 ""  <> 0 0 0 1 10.89 0 0 2045 0 2045 2045 2045 <> <>
  2046 15 11.958042 20.455088 -24.233778 137 G C 70 -0.50000 -0.50000 "GLY " " O  " 8 0 FF2E2E  0 1 7 ""  1 ""  <> 0 0 0 1 10.89 0 0 2046 0 2046 2046 2046 <> <>
  2047 43 9.293584 22.181107 -24.661903 137 G C 21 0.30000 0.30000 "GLY " " H  " 1 0 FFFFFF  0 1 7 ""  1 ""  <> 0 0 0 1 <> 0 0 2047 0 2047 2047 2047 <> <>
  2048 41 11.177280 23.535204 -24.688769 137 G C 21 0.06000 0.06000 "GLY " " HA3" 1 0 FFFFFF  0 1 7 ""  1 ""  <> 0 0 0 1 <> 0 0 2048 0 2048 2048 2048 <> <>
  2049 41 11.593586 22.817889 -26.197638 137 G C 21 0.06000 0.06000 "GLY " " HA2" 1 0 FFFFFF  0 1 7 ""  1 ""  <> 0 0 0 1 <> 0 0 2049 0 2049 2049 2049 <> <>
  2050 25 13.314394 22.227823 -24.024849 138 G C 38 -0.50000 -0.50000 "GLY " " N  " 7 0 2E2EFF  0 1 7 ""  1 ""  <> 0 0 0 1 10.89 0 0 2050 1 2050 2050 2050 <> <>
  2051 3 14.543437 21.569342 -23.365490 138 G C 24 0.08000 0.08000 "GLY " " CA " 6 0 808080  0 1 -1111 ""  1 ""  FFD200  0 0 0 1 10.89 0 0 2051 2 2051 2051 2051 <> <>
  2052 2 14.930083 20.161421 -23.802788 138 G C 24 0.50000 0.50000 "GLY " " C  " 6 0 808080  0 1 7 ""  1 ""  <> 0 0 0 1 10.89 0 0 2052 0 2052 2052 2052 <> <>
  2053 15 15.276473 19.293709 -22.970891 138 G C 70 -0.50000 -0.50000 "GLY " " O  " 8 0 FF2E2E  0 1 7 ""  1 ""  <> 0 0 0 1 10.89 0 0 2053 0 2053 2053 2053 <> <>
  2054 43 13.482242 23.172008 -24.341202 138 G C 21 0.30000 0.30000 "GLY " " H  " 1 0 FFFFFF  0 1 7 ""  1 ""  <> 0 0 0 1 <> 0 0 2054 0 2054 2054 2054 <> <>
  2055 41 14.304939 21.578829 -22.302106 138 G C 21 0.06000 0.06000 "GLY " " HA3" 1 0 FFFFFF  0 1 7 ""  1 ""  <> 0 0 0 1 <> 0 0 2055 0 2055 2055 2055 <> <>
  2056 41 15.422109 22.183145 -23.562826 138 G C 21 0.06000 0.06000 "GLY " " HA2" 1 0 FFFFFF  0 1 7 ""  1 ""  <> 0 0 0 1 <> 0 0 2056 0 2056 2056 2056 <> <>
  2057 25 14.818768 19.802697 -25.113382 139 G C 38 -0.50000 -0.50000 "GLY " " N  " 7 0 2E2EFF  0 1 7 ""  1 ""  <> 0 0 0 1 11.45 0 0 2057 1 2057 2057 2057 <> <>
  2058 3 15.310295 18.585629 -25.732401 139 G C 24 0.08000 0.08000 "GLY " " CA " 6 0 808080  0 1 -1111 ""  1 ""  FFD200  0 0 0 1 11.45 0 0 2058 2 2058 2058 2058 <> <>
  2059 2 14.243220 17.505722 -25.762585 139 G C 24 0.50000 0.50000 "GLY " " C  " 6 0 808080  0 1 7 ""  1 ""  <> 0 0 0 1 11.45 0 0 2059 0 2059 2059 2059 <> <>
  2060 15 14.657717 16.352970 -25.865128 139 G C 70 -0.50000 -0.50000 "GLY " " O  " 8 0 FF2E2E  0 1 7 ""  1 ""  <> 0 0 0 1 11.45 0 0 2060 0 2060 2060 2060 <> <>
  2061 43 14.348840 20.484991 -25.691512 139 G C 21 0.30000 0.30000 "GLY " " H  " 1 0 FFFFFF  0 1 7 ""  1 ""  <> 0 0 0 1 <> 0 0 2061 0 2061 2061 2061 <> <>
  2062 41 16.200046 18.226019 -25.214701 139 G C 21 0.06000 0.06000 "GLY " " HA3" 1 0 FFFFFF  0 1 7 ""  1 ""  <> 0 0 0 1 <> 0 0 2062 0 2062 2062 2062 <> <>
  2063 41 15.645021 18.866705 -26.730768 139 G C 21 0.06000 0.06000 "GLY " " HA2" 1 0 FFFFFF  0 1 7 ""  1 ""  <> 0 0 0 1 <> 0 0 2063 0 2063 2063 2063 <> <>
  2064 25 12.973912 17.926297 -25.795107 140 S C 38 -0.50000 -0.50000 "SER " " N  " 7 0 2E2EFF  0 1 7 ""  1 ""  <> 0 0 0 1 10.98 0 0 2064 1 2064 2064 2064 <> <>
  2065 3 11.825326 17.022483 -25.856075 140 S C 24 0.14000 0.14000 "SER " " CA " 6 0 808080  0 1 -1111 ""  1 ""  FFD200  0 0 0 1 10.98 0 0 2065 1 2065 2065 2065 <> <>
  2066 2 10.612622 17.591537 -26.620965 140 S C 24 0.50000 0.50000 "SER " " C  " 6 0 808080  0 1 7 ""  1 ""  <> 0 0 0 1 10.98 0 0 2066 0 2066 2066 2066 <> <>
  2067 15 10.741148 18.724929 -27.052574 140 S C 70 -0.50000 -0.50000 "SER " " O  " 8 0 FF2E2E  0 1 7 ""  1 ""  <> 0 0 0 1 10.98 0 0 2067 0 2067 2067 2067 <> <>
  2068 3 11.542117 16.482518 -24.447612 140 S C 24 0.14500 0.14500 "SER " " CB " 6 0 808080  0 1 7 ""  1 ""  <> 0 0 0 1 10.98 0 0 2068 2 2068 2068 2068 <> <>
  2069 16 10.390466 15.751746 -24.233127 140 S C 70 -0.68300 -0.68300 "SER " " OG " 8 0 FF2E2E  0 1 7 "%UT"  13 ""  <> 0 0 0 1 10.98 0 0 2069 1 2069 2069 2069 <> <>
  2070 43 12.770426 18.886783 -26.032221 140 S C 21 0.30000 0.30000 "SER " " H  " 1 0 FFFFFF  0 1 7 ""  1 ""  <> 0 0 0 1 <> 0 0 2070 0 2070 2070 2070 <> <>
  2071 41 12.112411 16.086179 -26.334456 140 S C 21 0.06000 0.06000 "SER " " HA " 1 0 FFFFFF  0 1 7 ""  1 ""  <> 0 0 0 1 <> 0 0 2071 0 2071 2071 2071 <> <>
  2072 41 11.569972 17.283029 -23.708743 140 S C 21 0.06000 0.06000 "SER " " HB3" 1 0 FFFFFF  0 1 7 ""  1 ""  <> 0 0 0 1 <> 0 0 2072 0 2072 2072 2072 <> <>
  2073 41 12.397692 15.847251 -24.216229 140 S C 21 0.06000 0.06000 "SER " " HB2" 1 0 FFFFFF  0 1 7 ""  1 ""  <> 0 0 0 1 <> 0 0 2073 0 2073 2073 2073 <> <>
  2074 42 10.194586 15.718573 -23.309382 140 S C 21 0.41800 0.41800 "SER " " HG " 1 0 FFFFFF  0 1 7 ""  1 ""  <> 0 0 0 1 <> 0 0 2074 0 2074 2074 2074 <> <>
  2075 25 9.476223 16.912360 -26.711094 141 G C 38 -0.50000 -0.50000 "GLY " " N  " 7 0 2E2EFF  0 1 7 ""  1 ""  <> 0 0 0 1 10.98 0 0 2075 1 2075 2075 2075 <> <>
  2076 3 8.226037 17.210377 -27.502624 141 G C 24 0.08000 0.08000 "GLY " " CA " 6 0 808080  0 1 -1111 ""  1 ""  FFD200  0 0 0 1 10.98 0 0 2076 2 2076 2076 2076 <> <>
  2077 2 8.348843 17.059103 -28.942207 141 G C 24 0.50000 0.50000 "GLY " " C  " 6 0 808080  0 1 7 ""  1 ""  <> 0 0 0 1 10.98 0 0 2077 0 2077 2077 2077 <> <>
  2078 15 7.863468 17.919451 -29.640542 141 G C 70 -0.50000 -0.50000 "GLY " " O  " 8 0 FF2E2E  0 1 7 ""  1 ""  <> 0 0 0 1 10.98 0 0 2078 0 2078 2078 2078 <> <>
  2079 43 9.504309 15.983016 -26.316752 141 G C 21 0.30000 0.30000 "GLY " " H  " 1 0 FFFFFF  0 1 7 ""  1 ""  <> 0 0 0 1 <> 0 0 2079 0 2079 2079 2079 <> <>
  2080 41 8.029018 18.254532 -27.260062 141 G C 21 0.06000 0.06000 "GLY " " HA3" 1 0 FFFFFF  0 1 7 ""  1 ""  <> 0 0 0 1 <> 0 0 2080 0 2080 2080 2080 <> <>
  2081 41 7.364076 16.697859 -27.075781 141 G C 21 0.06000 0.06000 "GLY " " HA2" 1 0 FFFFFF  0 1 7 ""  1 ""  <> 0 0 0 1 <> 0 0 2081 0 2081 2081 2081 <> <>
  2082 25 9.037717 15.977218 -29.326021 142 G C 38 -0.50000 -0.50000 "GLY " " N  " 7 0 2E2EFF  0 1 7 ""  1 ""  <> 0 0 0 1 10.82 0 0 2082 1 2082 2082 2082 <> <>
  2083 3 9.667820 15.682155 -30.575156 142 G C 24 0.08000 0.08000 "GLY " " CA " 6 0 808080  0 1 -1111 ""  1 ""  FFD200  0 0 0 1 10.82 0 0 2083 2 2083 2083 2083 <> <>
  2084 2 10.873568 16.613780 -30.886415 142 G C 24 0.50000 0.50000 "GLY " " C  " 6 0 808080  0 1 7 ""  1 ""  <> 0 0 0 1 10.82 0 0 2084 0 2084 2084 2084 <> <>
  2085 15 11.530501 17.240958 -30.006033 142 G C 70 -0.50000 -0.50000 "GLY " " O  " 8 0 FF2E2E  0 1 7 ""  1 ""  <> 0 0 0 1 10.82 0 0 2085 0 2085 2085 2085 <> <>
  2086 43 9.495763 15.448508 -28.597211 142 G C 21 0.30000 0.30000 "GLY " " H  " 1 0 FFFFFF  0 1 7 ""  1 ""  <> 0 0 0 1 <> 0 0 2086 0 2086 2086 2086 <> <>
  2087 41 8.806383 15.854724 -31.220829 142 G C 21 0.06000 0.06000 "GLY " " HA3" 1 0 FFFFFF  0 1 7 ""  1 ""  <> 0 0 0 1 <> 0 0 2087 0 2087 2087 2087 <> <>
  2088 41 9.980769 14.639405 -30.629176 142 G C 21 0.06000 0.06000 "GLY " " HA2" 1 0 FFFFFF  0 1 7 ""  1 ""  <> 0 0 0 1 <> 0 0 2088 0 2088 2088 2088 <> <>
  2089 25 11.237416 16.436744 -32.147752 143 G C 38 -0.50000 -0.50000 "GLY " " N  " 7 0 2E2EFF  0 1 7 ""  1 ""  <> 0 0 0 1 10.62 0 0 2089 1 2089 2089 2089 <> <>
  2090 3 12.321511 17.097823 -32.862725 143 G C 24 0.08000 0.08000 "GLY " " CA " 6 0 808080  0 1 -1111 ""  1 ""  FFD200  0 0 0 1 10.62 0 0 2090 2 2090 2090 2090 <> <>
  2091 2 12.060156 18.461742 -33.376979 143 G C 24 0.50000 0.50000 "GLY " " C  " 6 0 808080  0 1 7 ""  1 ""  <> 0 0 0 1 10.62 0 0 2091 0 2091 2091 2091 <> <>
  2092 15 11.035114 19.099705 -33.058530 143 G C 70 -0.50000 -0.50000 "GLY " " O  " 8 0 FF2E2E  0 1 7 ""  1 ""  <> 0 0 0 1 10.62 0 0 2092 0 2092 2092 2092 <> <>
  2093 43 10.561224 15.928773 -32.699569 143 G C 21 0.30000 0.30000 "GLY " " H  " 1 0 FFFFFF  0 1 7 ""  1 ""  <> 0 0 0 1 <> 0 0 2093 0 2093 2093 2093 <> <>
  2094 41 12.757507 16.411347 -33.588438 143 G C 21 0.06000 0.06000 "GLY " " HA3" 1 0 FFFFFF  0 1 7 ""  1 ""  <> 0 0 0 1 <> 0 0 2094 0 2094 2094 2094 <> <>
  2095 41 13.107942 17.161899 -32.110541 143 G C 21 0.06000 0.06000 "GLY " " HA2" 1 0 FFFFFF  0 1 7 ""  1 ""  <> 0 0 0 1 <> 0 0 2095 0 2095 2095 2095 <> <>
  2096 25 12.850053 18.991259 -34.338765 144 G C 38 -0.50000 -0.50000 "GLY " " N  " 7 0 2E2EFF  0 1 7 ""  1 ""  <> 0 0 0 1 9.88 0 0 2096 1 2096 2096 2096 <> <>
  2097 3 12.565165 20.184312 -35.144384 144 G C 24 0.08000 0.08000 "GLY " " CA " 6 0 808080  0 1 -1112 ""  1 ""  FFF000  0 0 0 1 9.88 0 0 2097 2 2097 2097 2097 <> <>
  2098 2 11.566138 20.025022 -36.330429 144 G C 24 0.50000 0.50000 "GLY " " C  " 6 0 808080  0 1 7 ""  1 ""  <> 0 0 0 1 9.88 0 0 2098 0 2098 2098 2098 <> <>
  2099 15 10.980066 18.969020 -36.545335 144 G C 70 -0.50000 -0.50000 "GLY " " O  " 8 0 FF2E2E  0 1 7 ""  1 ""  <> 0 0 0 1 9.88 0 0 2099 0 2099 2099 2099 <> <>
  2100 43 13.506871 18.311641 -34.695473 144 G C 21 0.30000 0.30000 "GLY " " H  " 1 0 FFFFFF  0 1 7 ""  1 ""  <> 0 0 0 1 <> 0 0 2100 0 2100 2100 2100 <> <>
  2101 41 13.468744 20.702377 -35.465359 144 G C 21 0.06000 0.06000 "GLY " " HA3" 1 0 FFFFFF  0 1 7 ""  1 ""  <> 0 0 0 1 <> 0 0 2101 0 2101 2101 2101 <> <>
  2102 41 12.081031 20.923144 -34.505748 144 G C 21 0.06000 0.06000 "GLY " " HA2" 1 0 FFFFFF  0 1 7 ""  1 ""  <> 0 0 0 1 <> 0 0 2102 0 2102 2102 2102 <> <>
  2103 25 11.205515 21.134637 -37.058002 145 S C 38 -0.50000 -0.50000 "SER " " N  " 7 0 2E2EFF  0 1 7 ""  1 ""  <> 0 0 0 1 9.37 0 0 2103 1 2103 2103 2103 <> <>
  2104 3 10.186155 21.272678 -38.055396 145 S C 24 0.14000 0.14000 "SER " " CA " 6 0 808080  0 1 -1112 ""  1 ""  FFF000  0 0 0 1 9.37 0 0 2104 1 2104 2104 2104 <> <>
  2105 2 10.635797 21.872889 -39.383961 145 S C 24 0.50000 0.50000 "SER " " C  " 6 0 808080  0 1 7 ""  1 ""  <> 0 0 0 1 9.37 0 0 2105 0 2105 2105 2105 <> <>
  2106 15 9.911348 21.946900 -40.370775 145 S C 70 -0.50000 -0.50000 "SER " " O  " 8 0 FF2E2E  0 1 7 ""  1 ""  <> 0 0 0 1 9.37 0 0 2106 0 2106 2106 2106 <> <>
  2107 3 8.925534 21.869275 -37.394856 145 S C 24 0.14500 0.14500 "SER " " CB " 6 0 808080  0 1 7 ""  1 ""  <> 0 0 0 1 9.37 0 0 2107 2 2107 2107 2107 <> <>
  2108 16 9.255590 23.083443 -36.693412 145 S C 70 -0.68300 -0.68300 "SER " " OG " 8 0 FF2E2E  0 1 7 "%UT"  13 ""  <> 0 0 0 1 9.37 0 0 2108 1 2108 2108 2108 <> <>
  2109 43 11.656763 21.990428 -36.769124 145 S C 21 0.30000 0.30000 "SER " " H  " 1 0 FFFFFF  0 1 7 ""  1 ""  <> 0 0 0 1 <> 0 0 2109 0 2109 2109 2109 <> <>
  2110 41 9.996955 20.243866 -38.360667 145 S C 21 0.06000 0.06000 "SER " " HA " 1 0 FFFFFF  0 1 7 ""  1 ""  <> 0 0 0 1 <> 0 0 2110 0 2110 2110 2110 <> <>
  2111 41 8.524241 21.132350 -36.699455 145 S C 21 0.06000 0.06000 "SER " " HB3" 1 0 FFFFFF  0 1 7 ""  1 ""  <> 0 0 0 1 <> 0 0 2111 0 2111 2111 2111 <> <>
  2112 41 8.148866 22.121029 -38.117437 145 S C 21 0.06000 0.06000 "SER " " HB2" 1 0 FFFFFF  0 1 7 ""  1 ""  <> 0 0 0 1 <> 0 0 2112 0 2112 2112 2112 <> <>
  2113 42 9.083809 23.802839 -37.281707 145 S C 21 0.41800 0.41800 "SER " " HG " 1 0 FFFFFF  0 1 7 ""  1 ""  <> 0 0 0 1 <> 0 0 2113 0 2113 2113 2113 <> <>
  2114 25 11.900504 22.346841 -39.439185 146 E C 38 -0.50000 -0.50000 "GLU " " N  " 7 0 2E2EFF  0 1 7 ""  1 ""  <> 0 0 0 1 8.31 0 0 2114 1 2114 2114 2114 <> <>
  2115 3 12.510161 22.661810 -40.736108 146 E C 24 0.14000 0.14000 "GLU " " CA " 6 0 808080  0 1 -1112 ""  1 ""  FFF000  0 0 0 1 8.31 0 0 2115 1 2115 2115 2115 <> <>
  2116 2 13.237819 21.362491 -41.331160 146 E C 24 0.50000 0.50000 "GLU " " C  " 6 0 808080  0 1 7 ""  1 ""  <> 0 0 0 1 8.31 0 0 2116 0 2116 2116 2116 <> <>
  2117 15 14.017940 20.671000 -40.609149 146 E C 70 -0.50000 -0.50000 "GLU " " O  " 8 0 FF2E2E  0 1 7 ""  1 ""  <> 0 0 0 1 8.31 0 0 2117 0 2117 2117 2117 <> <>
  2118 3 13.556402 23.817593 -40.505336 146 E C 24 -0.12000 -0.12000 "GLU " " CB " 6 0 808080  0 1 7 ""  1 ""  <> 0 0 0 1 8.31 0 0 2118 2 2118 2118 2118 <> <>
  2119 3 12.912659 25.110986 -40.292890 146 E C 24 -0.22000 -0.22000 "GLU " " CG " 6 0 808080  0 1 7 ""  1 ""  <> 0 0 0 1 8.31 0 0 2119 2 2119 2119 2119 <> <>
  2120 2 11.806587 25.615931 -41.306116 146 E C 24 0.70000 0.70000 "GLU " " CD " 6 0 808080  0 1 7 "%UT"  13 ""  <> 0 0 0 1 8.31 0 0 2120 0 2120 2120 2120 4.20227047061272 <>
  2121 15 10.702006 25.932013 -40.822988 146 E C 70 -0.80000 -0.80000 "GLU " " OE1" 8 0 FF2E2E  0 1 7 ""  1 ""  <> 0 0 0 1 8.31 0 0 2121 0 2121 2121 2121 <> <>
  2122 18 11.983440 25.488811 -42.506670 146 E C 70 -0.80000 -0.80000 "GLU " " OE2" 8 -1 FF2E2E  0 1 7 ""  1 ""  <> 0 0 0 1 8.31 0 0 2122 0 2122 2122 2122 <> <>
  2123 43 12.360276 22.554358 -38.564273 146 E C 21 0.30000 0.30000 "GLU " " H  " 1 0 FFFFFF  0 1 7 ""  1 ""  <> 0 0 0 1 <> 0 0 2123 0 2123 2123 2123 <> <>
  2124 41 11.706002 22.946859 -41.414979 146 E C 21 0.06000 0.06000 "GLU " " HA " 1 0 FFFFFF  0 1 7 ""  1 ""  <> 0 0 0 1 <> 0 0 2124 0 2124 2124 2124 <> <>
  2125 41 14.322353 23.849964 -41.280161 146 E C 21 0.06000 0.06000 "GLU " " HB3" 1 0 FFFFFF  0 1 7 ""  1 ""  <> 0 0 0 1 <> 0 0 2125 0 2125 2125 2125 <> <>
  2126 41 14.145938 23.517964 -39.638634 146 E C 21 0.06000 0.06000 "GLU " " HB2" 1 0 FFFFFF  0 1 7 ""  1 ""  <> 0 0 0 1 <> 0 0 2126 0 2126 2126 2126 <> <>
  2127 41 13.726503 25.818322 -40.134919 146 E C 21 0.06000 0.06000 "GLU " " HG3" 1 0 FFFFFF  0 1 7 ""  1 ""  <> 0 0 0 1 <> 0 0 2127 0 2127 2127 2127 <> <>
  2128 41 12.331988 25.141331 -39.371032 146 E C 21 0.06000 0.06000 "GLU " " HG2" 1 0 FFFFFF  0 1 7 ""  1 ""  <> 0 0 0 1 <> 0 0 2128 0 2128 2128 2128 <> <>
  2129 25 12.899439 21.007020 -42.537052 147 V C 38 -0.50000 -0.50000 "VAL " " N  " 7 0 2E2EFF  0 1 7 ""  1 ""  <> 0 0 0 1 7.75 0 0 2129 1 2129 2129 2129 <> <>
  2130 3 13.144293 19.622341 -43.136988 147 V C 24 0.14000 0.14000 "VAL " " CA " 6 0 808080  0 1 -1112 ""  1 ""  FFF000  0 0 0 1 7.75 0 0 2130 1 2130 2130 2130 <> <>
  2131 2 13.321521 19.613522 -44.619666 147 V C 24 0.50000 0.50000 "VAL " " C  " 6 0 808080  0 1 7 ""  1 ""  <> 0 0 0 1 7.75 0 0 2131 0 2131 2131 2131 <> <>
  2132 15 12.695855 20.439624 -45.261109 147 V C 70 -0.50000 -0.50000 "VAL " " O  " 8 0 FF2E2E  0 1 7 ""  1 ""  <> 0 0 0 1 7.75 0 0 2132 0 2132 2132 2132 <> <>
  2133 3 12.116453 18.539162 -42.502451 147 V C 24 -0.06000 -0.06000 "VAL " " CB " 6 0 808080  0 1 7 ""  1 ""  <> 0 0 0 1 7.75 0 0 2133 1 2133 2133 2133 <> <>
  2134 3 12.506580 17.930938 -41.143589 147 V C 24 -0.18000 -0.18000 "VAL " " CG1" 6 0 808080  0 1 7 ""  1 ""  <> 0 0 0 1 7.75 0 0 2134 3 2134 2134 2134 <> <>
  2135 3 10.723934 18.979803 -42.548570 147 V C 24 -0.18000 -0.18000 "VAL " " CG2" 6 0 808080  0 1 7 ""  1 ""  <> 0 0 0 1 7.75 0 0 2135 3 2135 2135 2135 <> <>
  2136 43 12.323802 21.649125 -43.063422 147 V C 21 0.30000 0.30000 "VAL " " H  " 1 0 FFFFFF  0 1 7 ""  1 ""  <> 0 0 0 1 <> 0 0 2136 0 2136 2136 2136 <> <>
  2137 41 14.044284 19.268215 -42.633392 147 V C 21 0.06000 0.06000 "VAL " " HA " 1 0 FFFFFF  0 1 7 ""  1 ""  <> 0 0 0 1 <> 0 0 2137 0 2137 2137 2137 <> <>
  2138 41 11.995238 17.669681 -43.148020 147 V C 21 0.06000 0.06000 "VAL " " HB " 1 0 FFFFFF  0 1 7 ""  1 ""  <> 0 0 0 1 <> 0 0 2138 0 2138 2138 2138 <> <>
  2139 41 12.549897 18.690430 -40.363333 147 V C 21 0.06000 0.06000 "VAL " "HG11" 1 0 FFFFFF  0 1 7 ""  1 ""  <> 0 0 0 1 <> 0 0 2139 0 2139 2139 2139 <> <>
  2140 41 11.870062 17.116789 -40.797848 147 V C 21 0.06000 0.06000 "VAL " "HG12" 1 0 FFFFFF  0 1 7 ""  1 ""  <> 0 0 0 1 <> 0 0 2140 0 2140 2140 2140 <> <>
  2141 41 13.451479 17.387520 -41.174298 147 V C 21 0.06000 0.06000 "VAL " "HG13" 1 0 FFFFFF  0 1 7 ""  1 ""  <> 0 0 0 1 <> 0 0 2141 0 2141 2141 2141 <> <>
  2142 41 10.581866 19.903795 -41.988428 147 V C 21 0.06000 0.06000 "VAL " "HG21" 1 0 FFFFFF  0 1 7 ""  1 ""  <> 0 0 0 1 <> 0 0 2142 0 2142 2142 2142 <> <>
  2143 41 10.312718 19.021878 -43.557132 147 V C 21 0.06000 0.06000 "VAL " "HG22" 1 0 FFFFFF  0 1 7 ""  1 ""  <> 0 0 0 1 <> 0 0 2143 0 2143 2143 2143 <> <>
  2144 41 10.079694 18.219839 -42.106995 147 V C 21 0.06000 0.06000 "VAL " "HG23" 1 0 FFFFFF  0 1 7 ""  1 ""  <> 0 0 0 1 <> 0 0 2144 0 2144 2144 2144 <> <>
  2145 25 14.148251 18.682745 -45.149769 148 Q C 38 -0.50000 -0.50000 "GLN " " N  " 7 0 2E2EFF  2 1 7 ""  1 ""  <> 0 0 0 1 7.45 0 0 2145 1 2145 2145 2145 <> <>
  2146 3 14.595714 18.752021 -46.617163 148 Q C 24 0.14000 0.14000 "GLN " " CA " 6 0 808080  2 1 -1112 ""  1 ""  FFF000  0 0 0 1 7.45 0 0 2146 1 2146 2146 2146 <> <>
  2147 2 13.509201 18.385272 -47.610088 148 Q C 24 0.50000 0.50000 "GLN " " C  " 6 0 808080  2 1 7 ""  1 ""  <> 0 0 0 1 7.45 0 0 2147 0 2147 2147 2147 <> <>
  2148 15 13.652666 18.546076 -48.813651 148 Q C 70 -0.50000 -0.50000 "GLN " " O  " 8 0 FF2E2E  2 1 7 ""  1 ""  <> 0 0 0 1 7.45 0 0 2148 0 2148 2148 2148 <> <>
  2149 3 15.797941 17.832344 -46.650450 148 Q C 24 -0.12000 -0.12000 "GLN " " CB " 6 0 808080  2 1 7 ""  1 ""  <> 0 0 0 1 7.45 0 0 2149 2 2149 2149 2149 <> <>
  2150 3 16.986673 18.138515 -45.857459 148 Q C 24 -0.12000 -0.12000 "GLN " " CG " 6 0 808080  2 1 7 ""  1 ""  <> 0 0 0 1 7.45 0 0 2150 2 2150 2150 2150 <> <>
  2151 2 17.833610 19.301553 -46.274055 148 Q C 24 0.50000 0.50000 "GLN " " CD " 6 0 808080  2 1 7 "%UT"  13 ""  <> 0 0 0 1 7.45 0 0 2151 0 2151 2151 2151 <> "No Flip" 
  2152 15 18.549476 19.849634 -45.413158 148 Q C 70 -0.50000 -0.50000 "GLN " " OE1" 8 0 FF2E2E  2 1 7 ""  1 ""  <> 0 0 0 1 7.45 0 0 2152 0 2152 2152 2152 <> <>
  2153 25 17.864213 19.700648 -47.538483 148 Q C 38 -0.76000 -0.76000 "GLN " " NE2" 7 0 2E2EFF  2 1 7 ""  1 ""  <> 0 0 0 1 7.45 0 0 2153 2 2153 2153 2153 <> <>
  2154 43 14.602993 17.979171 -44.585170 148 Q C 21 0.30000 0.30000 "GLN " " H  " 1 0 FFFFFF  2 1 7 ""  1 ""  <> 0 0 0 1 <> 0 0 2154 0 2154 2154 2154 <> <>
  2155 41 14.816264 19.801630 -46.810189 148 Q C 21 0.06000 0.06000 "GLN " " HA " 1 0 FFFFFF  2 1 7 ""  1 ""  <> 0 0 0 1 <> 0 0 2155 0 2155 2155 2155 <> <>
  2156 41 16.244145 17.790771 -47.643932 148 Q C 21 0.06000 0.06000 "GLN " " HB3" 1 0 FFFFFF  2 1 7 ""  1 ""  <> 0 0 0 1 <> 0 0 2156 0 2156 2156 2156 <> <>
  2157 41 15.473770 16.807778 -46.469679 148 Q C 21 0.06000 0.06000 "GLN " " HB2" 1 0 FFFFFF  2 1 7 ""  1 ""  <> 0 0 0 1 <> 0 0 2157 0 2157 2157 2157 <> <>
  2158 41 17.692519 17.308253 -45.821157 148 Q C 21 0.06000 0.06000 "GLN " " HG3" 1 0 FFFFFF  2 1 7 ""  1 ""  <> 0 0 0 1 <> 0 0 2158 0 2158 2158 2158 <> <>
  2159 41 16.704356 18.408266 -44.839968 148 Q C 21 0.06000 0.06000 "GLN " " HG2" 1 0 FFFFFF  2 1 7 ""  1 ""  <> 0 0 0 1 <> 0 0 2159 0 2159 2159 2159 <> <>
  2160 43 18.439835 20.452537 -47.889111 148 Q C 21 0.38000 0.38000 "GLN " "HE22" 1 0 FFFFFF  2 1 7 ""  1 ""  <> 0 0 0 1 <> 0 0 2160 0 2160 2160 2160 <> <>
  2161 43 17.216464 19.246760 -48.166350 148 Q C 21 0.38000 0.38000 "GLN " "HE21" 1 0 FFFFFF  2 1 7 ""  1 ""  <> 0 0 0 1 <> 0 0 2161 0 2161 2161 2161 <> <>
  2162 25 12.460313 17.718723 -47.118190 149 L C 38 -0.50000 -0.50000 "LEU " " N  " 7 0 2E2EFF  2 1 7 ""  1 ""  <> 0 0 0 1 7.43 0 0 2162 1 2162 2162 2162 <> <>
  2163 3 11.465996 17.050841 -47.963416 149 L C 24 0.14000 0.14000 "LEU " " CA " 6 0 808080  2 1 -1112 ""  1 ""  FFF000  0 0 0 1 7.43 0 0 2163 1 2163 2163 2163 <> <>
  2164 2 10.065278 17.166415 -47.368995 149 L C 24 0.50000 0.50000 "LEU " " C  " 6 0 808080  2 1 7 ""  1 ""  <> 0 0 0 1 7.43 0 0 2164 0 2164 2164 2164 <> <>
  2165 15 9.733145 16.354938 -46.533867 149 L C 70 -0.50000 -0.50000 "LEU " " O  " 8 0 FF2E2E  2 1 7 ""  1 ""  <> 0 0 0 1 7.43 0 0 2165 0 2165 2165 2165 <> <>
  2166 3 11.878124 15.568230 -48.282064 149 L C 24 -0.12000 -0.12000 "LEU " " CB " 6 0 808080  2 1 7 ""  1 ""  <> 0 0 0 1 7.43 0 0 2166 2 2166 2166 2166 <> <>
  2167 3 12.146680 14.538520 -47.164392 149 L C 24 -0.06000 -0.06000 "LEU " " CG " 6 0 808080  2 1 7 ""  1 ""  <> 0 0 0 1 7.43 0 0 2167 1 2167 2167 2167 <> <>
  2168 3 12.312365 13.152629 -47.756336 149 L C 24 -0.18000 -0.18000 "LEU " " CD1" 6 0 808080  2 1 7 ""  1 ""  <> 0 0 0 1 7.43 0 0 2168 3 2168 2168 2168 <> <>
  2169 3 13.488722 14.864383 -46.349967 149 L C 24 -0.18000 -0.18000 "LEU " " CD2" 6 0 808080  2 1 7 ""  1 ""  <> 0 0 0 1 7.43 0 0 2169 3 2169 2169 2169 <> <>
  2170 43 12.487751 17.546437 -46.123468 149 L C 21 0.30000 0.30000 "LEU " " H  " 1 0 FFFFFF  2 1 7 ""  1 ""  <> 0 0 0 1 <> 0 0 2170 0 2170 2170 2170 <> <>
  2171 41 11.412004 17.438857 -48.980519 149 L C 21 0.06000 0.06000 "LEU " " HA " 1 0 FFFFFF  2 1 7 ""  1 ""  <> 0 0 0 1 <> 0 0 2171 0 2171 2171 2171 <> <>
  2172 41 12.702527 15.585034 -48.994976 149 L C 21 0.06000 0.06000 "LEU " " HB3" 1 0 FFFFFF  2 1 7 ""  1 ""  <> 0 0 0 1 <> 0 0 2172 0 2172 2172 2172 <> <>
  2173 41 11.015543 15.152016 -48.802360 149 L C 21 0.06000 0.06000 "LEU " " HB2" 1 0 FFFFFF  2 1 7 ""  1 ""  <> 0 0 0 1 <> 0 0 2173 0 2173 2173 2173 <> <>
  2174 41 11.341889 14.475602 -46.431952 149 L C 21 0.06000 0.06000 "LEU " " HG " 1 0 FFFFFF  2 1 7 ""  1 ""  <> 0 0 0 1 <> 0 0 2174 0 2174 2174 2174 <> <>
  2175 41 12.328308 12.404294 -46.964029 149 L C 21 0.06000 0.06000 "LEU " "HD11" 1 0 FFFFFF  2 1 7 ""  1 ""  <> 0 0 0 1 <> 0 0 2175 0 2175 2175 2175 <> <>
  2176 41 11.637078 12.830547 -48.548916 149 L C 21 0.06000 0.06000 "LEU " "HD12" 1 0 FFFFFF  2 1 7 ""  1 ""  <> 0 0 0 1 <> 0 0 2176 0 2176 2176 2176 <> <>
  2177 41 13.243613 13.016352 -48.306493 149 L C 21 0.06000 0.06000 "LEU " "HD13" 1 0 FFFFFF  2 1 7 ""  1 ""  <> 0 0 0 1 <> 0 0 2177 0 2177 2177 2177 <> <>
  2178 41 13.635655 14.337629 -45.407071 149 L C 21 0.06000 0.06000 "LEU " "HD21" 1 0 FFFFFF  2 1 7 ""  1 ""  <> 0 0 0 1 <> 0 0 2178 0 2178 2178 2178 <> <>
  2179 41 14.377954 14.652968 -46.944125 149 L C 21 0.06000 0.06000 "LEU " "HD22" 1 0 FFFFFF  2 1 7 ""  1 ""  <> 0 0 0 1 <> 0 0 2179 0 2179 2179 2179 <> <>
  2180 41 13.525740 15.930984 -46.129505 149 L C 21 0.06000 0.06000 "LEU " "HD23" 1 0 FFFFFF  2 1 7 ""  1 ""  <> 0 0 0 1 <> 0 0 2180 0 2180 2180 2180 <> <>
  2181 25 9.352225 18.321400 -47.589896 150 V C 38 -0.50000 -0.50000 "VAL " " N  " 7 0 2E2EFF  2 1 7 ""  1 ""  <> 0 0 0 1 7.42 0 0 2181 1 2181 2181 2181 <> <>
  2182 3 8.214128 18.865439 -46.800073 150 V C 24 0.14000 0.14000 "VAL " " CA " 6 0 808080  2 1 -1112 ""  1 ""  FFF000  0 0 0 1 7.42 0 0 2182 1 2182 2182 2182 <> <>
  2183 2 6.916756 18.392954 -47.449746 150 V C 24 0.50000 0.50000 "VAL " " C  " 6 0 808080  2 1 7 ""  1 ""  <> 0 0 0 1 7.42 0 0 2183 0 2183 2183 2183 <> <>
  2184 15 6.814741 18.404661 -48.696553 150 V C 70 -0.50000 -0.50000 "VAL " " O  " 8 0 FF2E2E  2 1 7 ""  1 ""  <> 0 0 0 1 7.42 0 0 2184 0 2184 2184 2184 <> <>
  2185 3 8.315277 20.412716 -46.703323 150 V C 24 -0.06000 -0.06000 "VAL " " CB " 6 0 808080  2 1 7 ""  1 ""  <> 0 0 0 1 7.42 0 0 2185 1 2185 2185 2185 <> <>
  2186 3 9.581520 20.990837 -46.097610 150 V C 24 -0.18000 -0.18000 "VAL " " CG1" 6 0 808080  2 1 7 ""  1 ""  <> 0 0 0 1 7.42 0 0 2186 3 2186 2186 2186 <> <>
  2187 3 8.044007 21.130161 -48.073781 150 V C 24 -0.18000 -0.18000 "VAL " " CG2" 6 0 808080  2 1 7 ""  1 ""  <> 0 0 0 1 7.42 0 0 2187 3 2187 2187 2187 <> <>
  2188 43 9.739454 18.995393 -48.234504 150 V C 21 0.30000 0.30000 "VAL " " H  " 1 0 FFFFFF  2 1 7 ""  1 ""  <> 0 0 0 1 <> 0 0 2188 0 2188 2188 2188 <> <>
  2189 41 8.349766 18.514015 -45.777270 150 V C 21 0.06000 0.06000 "VAL " " HA " 1 0 FFFFFF  2 1 7 ""  1 ""  <> 0 0 0 1 <> 0 0 2189 0 2189 2189 2189 <> <>
  2190 41 7.482251 20.829800 -46.137070 150 V C 21 0.06000 0.06000 "VAL " " HB " 1 0 FFFFFF  2 1 7 ""  1 ""  <> 0 0 0 1 <> 0 0 2190 0 2190 2190 2190 <> <>
  2191 41 9.862000 20.548296 -45.141728 150 V C 21 0.06000 0.06000 "VAL " "HG11" 1 0 FFFFFF  2 1 7 ""  1 ""  <> 0 0 0 1 <> 0 0 2191 0 2191 2191 2191 <> <>
  2192 41 10.447522 20.897398 -46.753064 150 V C 21 0.06000 0.06000 "VAL " "HG12" 1 0 FFFFFF  2 1 7 ""  1 ""  <> 0 0 0 1 <> 0 0 2192 0 2192 2192 2192 <> <>
  2193 41 9.469458 22.067673 -45.972271 150 V C 21 0.06000 0.06000 "VAL " "HG13" 1 0 FFFFFF  2 1 7 ""  1 ""  <> 0 0 0 1 <> 0 0 2193 0 2193 2193 2193 <> <>
  2194 41 6.993549 21.123503 -48.365736 150 V C 21 0.06000 0.06000 "VAL " "HG21" 1 0 FFFFFF  2 1 7 ""  1 ""  <> 0 0 0 1 <> 0 0 2194 0 2194 2194 2194 <> <>
  2195 41 8.640555 22.039921 -48.136153 150 V C 21 0.06000 0.06000 "VAL " "HG22" 1 0 FFFFFF  2 1 7 ""  1 ""  <> 0 0 0 1 <> 0 0 2195 0 2195 2195 2195 <> <>
  2196 41 8.618947 20.499948 -48.752361 150 V C 21 0.06000 0.06000 "VAL " "HG23" 1 0 FFFFFF  2 1 7 ""  1 ""  <> 0 0 0 1 <> 0 0 2196 0 2196 2196 2196 <> <>
  2197 25 5.914631 18.068061 -46.631400 151 E C 38 -0.50000 -0.50000 "GLU " " N  " 7 0 2E2EFF  0 1 7 ""  1 ""  <> 0 0 0 1 7.44 0 0 2197 1 2197 2197 2197 <> <>
  2198 3 4.593511 17.540697 -46.956080 151 E C 24 0.14000 0.14000 "GLU " " CA " 6 0 808080  0 1 -1112 ""  1 ""  FFF000  0 0 0 1 7.44 0 0 2198 1 2198 2198 2198 <> <>
  2199 2 3.592690 18.690674 -46.969546 151 E C 24 0.50000 0.50000 "GLU " " C  " 6 0 808080  0 1 7 ""  1 ""  <> 0 0 0 1 7.44 0 0 2199 0 2199 2199 2199 <> <>
  2200 15 3.648032 19.733356 -46.353750 151 E C 70 -0.50000 -0.50000 "GLU " " O  " 8 0 FF2E2E  0 1 7 ""  1 ""  <> 0 0 0 1 7.44 0 0 2200 0 2200 2200 2200 <> <>
  2201 3 4.110052 16.628502 -45.774047 151 E C 24 -0.12000 -0.12000 "GLU " " CB " 6 0 808080  0 1 7 ""  1 ""  <> 0 0 0 1 7.44 0 0 2201 2 2201 2201 2201 <> <>
  2202 3 5.075088 15.395573 -45.456696 151 E C 24 -0.22000 -0.22000 "GLU " " CG " 6 0 808080  0 1 7 ""  1 ""  <> 0 0 0 1 7.44 0 0 2202 2 2202 2202 2202 <> <>
  2203 2 6.121186 15.778942 -44.412846 151 E C 24 0.70000 0.70000 "GLU " " CD " 6 0 808080  0 1 7 "%UT"  13 ""  <> 0 0 0 1 7.44 0 0 2203 0 2203 2203 2203 5.52371977047226 <>
  2204 15 6.251557 16.969856 -44.009688 151 E C 70 -0.80000 -0.80000 "GLU " " OE1" 8 0 FF2E2E  0 1 7 ""  1 ""  <> 0 0 0 1 7.44 0 0 2204 0 2204 2204 2204 <> <>
  2205 18 6.548017 14.805349 -43.752824 151 E C 70 -0.80000 -0.80000 "GLU " " OE2" 8 -1 FF2E2E  0 1 7 ""  1 ""  <> 0 0 0 1 7.44 0 0 2205 0 2205 2205 2205 <> <>
  2206 43 6.098117 17.863072 -45.659631 151 E C 21 0.30000 0.30000 "GLU " " H  " 1 0 FFFFFF  0 1 7 ""  1 ""  <> 0 0 0 1 <> 0 0 2206 0 2206 2206 2206 <> <>
  2207 41 4.662459 16.924955 -47.852573 151 E C 21 0.06000 0.06000 "GLU " " HA " 1 0 FFFFFF  0 1 7 ""  1 ""  <> 0 0 0 1 <> 0 0 2207 0 2207 2207 2207 <> <>
  2208 41 3.103818 16.247202 -45.948011 151 E C 21 0.06000 0.06000 "GLU " " HB3" 1 0 FFFFFF  0 1 7 ""  1 ""  <> 0 0 0 1 <> 0 0 2208 0 2208 2208 2208 <> <>
  2209 41 3.926636 17.160973 -44.841034 151 E C 21 0.06000 0.06000 "GLU " " HB2" 1 0 FFFFFF  0 1 7 ""  1 ""  <> 0 0 0 1 <> 0 0 2209 0 2209 2209 2209 <> <>
  2210 41 5.632199 15.061924 -46.332090 151 E C 21 0.06000 0.06000 "GLU " " HG3" 1 0 FFFFFF  0 1 7 ""  1 ""  <> 0 0 0 1 <> 0 0 2210 0 2210 2210 2210 <> <>
  2211 41 4.502646 14.564845 -45.044702 151 E C 21 0.06000 0.06000 "GLU " " HG2" 1 0 FFFFFF  0 1 7 ""  1 ""  <> 0 0 0 1 <> 0 0 2211 0 2211 2211 2211 <> <>
  2212 25 2.568257 18.481118 -47.817010 152 S C 38 -0.50000 -0.50000 "SER " " N  " 7 0 2E2EFF  0 1 7 ""  1 ""  <> 0 0 0 1 7.45 0 0 2212 1 2212 2212 2212 <> <>
  2213 3 1.396291 19.333821 -47.937317 152 S C 24 0.14000 0.14000 "SER " " CA " 6 0 808080  0 1 -1112 ""  1 ""  FFF000  0 0 0 1 7.45 0 0 2213 1 2213 2213 2213 <> <>
  2214 2 0.187751 18.555432 -48.433994 152 S C 24 0.50000 0.50000 "SER " " C  " 6 0 808080  0 1 7 ""  1 ""  <> 0 0 0 1 7.45 0 0 2214 0 2214 2214 2214 <> <>
  2215 15 0.325290 17.413196 -48.850121 152 S C 70 -0.50000 -0.50000 "SER " " O  " 8 0 FF2E2E  0 1 7 ""  1 ""  <> 0 0 0 1 7.45 0 0 2215 0 2215 2215 2215 <> <>
  2216 3 1.676408 20.594599 -48.748159 152 S C 24 0.14500 0.14500 "SER " " CB " 6 0 808080  0 1 7 ""  1 ""  <> 0 0 0 1 7.45 0 0 2216 2 2216 2216 2216 <> <>
  2217 16 2.018280 20.290065 -50.087880 152 S C 70 -0.68300 -0.68300 "SER " " OG " 8 0 FF2E2E  0 1 7 "%UT"  13 ""  <> 0 0 0 1 7.45 0 0 2217 1 2217 2217 2217 <> <>
  2218 43 2.514667 17.639834 -48.372845 152 S C 21 0.30000 0.30000 "SER " " H  " 1 0 FFFFFF  0 1 7 ""  1 ""  <> 0 0 0 1 <> 0 0 2218 0 2218 2218 2218 <> <>
  2219 41 1.109020 19.768781 -46.980213 152 S C 21 0.06000 0.06000 "SER " " HA " 1 0 FFFFFF  0 1 7 ""  1 ""  <> 0 0 0 1 <> 0 0 2219 0 2219 2219 2219 <> <>
  2220 41 2.554614 21.131285 -48.389586 152 S C 21 0.06000 0.06000 "SER " " HB3" 1 0 FFFFFF  0 1 7 ""  1 ""  <> 0 0 0 1 <> 0 0 2220 0 2220 2220 2220 <> <>
  2221 41 0.844708 21.299373 -48.772634 152 S C 21 0.06000 0.06000 "SER " " HB2" 1 0 FFFFFF  0 1 7 ""  1 ""  <> 0 0 0 1 <> 0 0 2221 0 2221 2221 2221 <> <>
  2222 42 2.906040 19.965087 -50.081978 152 S C 21 0.41800 0.41800 "SER " " HG " 1 0 FFFFFF  0 1 7 ""  1 ""  <> 0 0 0 1 <> 0 0 2222 0 2222 2222 2222 <> <>
  2223 25 -0.954351 19.249647 -48.318961 153 G C 38 -0.50000 -0.50000 "GLY " " N  " 7 0 2E2EFF  0 1 7 ""  1 ""  <> 0 0 0 1 7.77 0 0 2223 1 2223 2223 2223 <> <>
  2224 3 -2.234875 18.812035 -48.916807 153 G C 24 0.08000 0.08000 "GLY " " CA " 6 0 808080  0 1 -1112 ""  1 ""  FFF000  0 0 0 1 7.77 0 0 2224 2 2224 2224 2224 <> <>
  2225 2 -3.152365 17.983855 -47.990165 153 G C 24 0.50000 0.50000 "GLY " " C  " 6 0 808080  0 1 7 ""  1 ""  <> 0 0 0 1 7.77 0 0 2225 0 2225 2225 2225 <> <>
  2226 15 -4.119206 17.444522 -48.528432 153 G C 70 -0.50000 -0.50000 "GLY " " O  " 8 0 FF2E2E  0 1 7 ""  1 ""  <> 0 0 0 1 7.77 0 0 2226 0 2226 2226 2226 <> <>
  2227 43 -0.837927 20.122946 -47.825670 153 G C 21 0.30000 0.30000 "GLY " " H  " 1 0 FFFFFF  0 1 7 ""  1 ""  <> 0 0 0 1 <> 0 0 2227 0 2227 2227 2227 <> <>
  2228 41 -2.147075 18.391176 -49.918211 153 G C 21 0.06000 0.06000 "GLY " " HA3" 1 0 FFFFFF  0 1 7 ""  1 ""  <> 0 0 0 1 <> 0 0 2228 0 2228 2228 2228 <> <>
  2229 41 -2.764846 19.764587 -48.935826 153 G C 21 0.06000 0.06000 "GLY " " HA2" 1 0 FFFFFF  0 1 7 ""  1 ""  <> 0 0 0 1 <> 0 0 2229 0 2229 2229 2229 <> <>
  2230 25 -2.920994 17.852573 -46.655432 154 G C 38 -0.50000 -0.50000 "GLY " " N  " 7 0 2E2EFF  0 1 7 ""  1 ""  <> 0 0 0 1 7.74 0 0 2230 1 2230 2230 2230 <> <>
  2231 3 -3.895068 17.201107 -45.799728 154 G C 24 0.08000 0.08000 "GLY " " CA " 6 0 808080  0 1 -1112 ""  1 ""  FFF000  0 0 0 1 7.74 0 0 2231 2 2231 2231 2231 <> <>
  2232 2 -4.805544 18.153589 -45.107455 154 G C 24 0.50000 0.50000 "GLY " " C  " 6 0 808080  0 1 7 ""  1 ""  <> 0 0 0 1 7.74 0 0 2232 0 2232 2232 2232 <> <>
  2233 15 -4.537903 19.395251 -45.092788 154 G C 70 -0.50000 -0.50000 "GLY " " O  " 8 0 FF2E2E  0 1 7 ""  1 ""  <> 0 0 0 1 7.74 0 0 2233 0 2233 2233 2233 <> <>
  2234 43 -2.195626 18.392147 -46.205460 154 G C 21 0.30000 0.30000 "GLY " " H  " 1 0 FFFFFF  0 1 7 ""  1 ""  <> 0 0 0 1 <> 0 0 2234 0 2234 2234 2234 <> <>
  2235 41 -3.427890 16.583647 -45.032229 154 G C 21 0.06000 0.06000 "GLY " " HA3" 1 0 FFFFFF  0 1 7 ""  1 ""  <> 0 0 0 1 <> 0 0 2235 0 2235 2235 2235 <> <>
  2236 41 -4.504493 16.459447 -46.315490 154 G C 21 0.06000 0.06000 "GLY " " HA2" 1 0 FFFFFF  0 1 7 ""  1 ""  <> 0 0 0 1 <> 0 0 2236 0 2236 2236 2236 <> <>
  2237 25 -5.918492 17.654887 -44.556828 155 G C 38 -0.50000 -0.50000 "GLY " " N  " 7 0 2E2EFF  2 1 7 ""  1 ""  <> 0 0 0 1 7.71 0 0 2237 1 2237 2237 2237 <> <>
  2238 3 -6.983646 18.425950 -43.982684 155 G C 24 0.08000 0.08000 "GLY " " CA " 6 0 808080  2 1 -1112 ""  1 ""  FFF000  0 0 0 1 7.71 0 0 2238 2 2238 2238 2238 <> <>
  2239 2 -8.277414 17.664471 -44.020719 155 G C 24 0.50000 0.50000 "GLY " " C  " 6 0 808080  2 1 7 ""  1 ""  <> 0 0 0 1 7.71 0 0 2239 0 2239 2239 2239 <> <>
  2240 15 -8.252596 16.403012 -43.999467 155 G C 70 -0.50000 -0.50000 "GLY " " O  " 8 0 FF2E2E  2 1 7 ""  1 ""  <> 0 0 0 1 7.71 0 0 2240 0 2240 2240 2240 <> <>
  2241 43 -6.038851 16.676865 -44.777228 155 G C 21 0.30000 0.30000 "GLY " " H  " 1 0 FFFFFF  2 1 7 ""  1 ""  <> 0 0 0 1 <> 0 0 2241 0 2241 2241 2241 <> <>
  2242 41 -7.084483 19.231048 -44.710532 155 G C 21 0.06000 0.06000 "GLY " " HA3" 1 0 FFFFFF  2 1 7 ""  1 ""  <> 0 0 0 1 <> 0 0 2242 0 2242 2242 2242 <> <>
  2243 41 -6.778295 18.931929 -43.039621 155 G C 21 0.06000 0.06000 "GLY " " HA2" 1 0 FFFFFF  2 1 7 ""  1 ""  <> 0 0 0 1 <> 0 0 2243 0 2243 2243 2243 <> <>
  2244 25 -9.370820 18.393243 -43.823023 156 L C 38 -0.50000 -0.50000 "LEU " " N  " 7 0 2E2EFF  2 1 7 ""  1 ""  <> 0 0 0 1 7.49 0 0 2244 1 2244 2244 2244 <> <>
  2245 3 -10.737130 17.862146 -43.720516 156 L C 24 0.14000 0.14000 "LEU " " CA " 6 0 808080  2 1 -1112 ""  1 ""  FFF000  0 0 0 1 7.49 0 0 2245 1 2245 2245 2245 <> <>
  2246 2 -11.204427 17.359727 -45.040714 156 L C 24 0.50000 0.50000 "LEU " " C  " 6 0 808080  2 1 7 ""  1 ""  <> 0 0 0 1 7.49 0 0 2246 0 2246 2246 2246 <> <>
  2247 15 -11.191401 18.072944 -46.065666 156 L C 70 -0.50000 -0.50000 "LEU " " O  " 8 0 FF2E2E  2 1 7 ""  1 ""  <> 0 0 0 1 7.49 0 0 2247 0 2247 2247 2247 <> <>
  2248 3 -11.704274 18.974352 -43.259570 156 L C 24 -0.12000 -0.12000 "LEU " " CB " 6 0 808080  2 1 7 ""  1 ""  <> 0 0 0 1 7.49 0 0 2248 2 2248 2248 2248 <> <>
  2249 3 -11.648434 19.281031 -41.734478 156 L C 24 -0.06000 -0.06000 "LEU " " CG " 6 0 808080  2 1 7 ""  1 ""  <> 0 0 0 1 7.49 0 0 2249 1 2249 2249 2249 <> <>
  2250 3 -12.246037 20.654425 -41.497433 156 L C 24 -0.18000 -0.18000 "LEU " " CD1" 6 0 808080  2 1 7 ""  1 ""  <> 0 0 0 1 7.49 0 0 2250 3 2250 2250 2250 <> <>
  2251 3 -12.293228 18.111306 -40.964362 156 L C 24 -0.18000 -0.18000 "LEU " " CD2" 6 0 808080  2 1 7 ""  1 ""  <> 0 0 0 1 7.49 0 0 2251 3 2251 2251 2251 <> <>
  2252 43 -9.237711 19.370333 -43.605861 156 L C 21 0.30000 0.30000 "LEU " " H  " 1 0 FFFFFF  2 1 7 ""  1 ""  <> 0 0 0 1 <> 0 0 2252 0 2252 2252 2252 <> <>
  2253 41 -10.717738 17.038035 -43.007444 156 L C 21 0.06000 0.06000 "LEU " " HA " 1 0 FFFFFF  2 1 7 ""  1 ""  <> 0 0 0 1 <> 0 0 2253 0 2253 2253 2253 <> <>
  2254 41 -12.727620 18.811816 -43.598455 156 L C 21 0.06000 0.06000 "LEU " " HB3" 1 0 FFFFFF  2 1 7 ""  1 ""  <> 0 0 0 1 <> 0 0 2254 0 2254 2254 2254 <> <>
  2255 41 -11.495324 19.885279 -43.820187 156 L C 21 0.06000 0.06000 "LEU " " HB2" 1 0 FFFFFF  2 1 7 ""  1 ""  <> 0 0 0 1 <> 0 0 2255 0 2255 2255 2255 <> <>
  2256 41 -10.601225 19.340532 -41.437022 156 L C 21 0.06000 0.06000 "LEU " " HG " 1 0 FFFFFF  2 1 7 ""  1 ""  <> 0 0 0 1 <> 0 0 2256 0 2256 2256 2256 <> <>
  2257 41 -11.493134 21.304633 -41.942460 156 L C 21 0.06000 0.06000 "LEU " "HD11" 1 0 FFFFFF  2 1 7 ""  1 ""  <> 0 0 0 1 <> 0 0 2257 0 2257 2257 2257 <> <>
  2258 41 -13.190594 20.641657 -42.041739 156 L C 21 0.06000 0.06000 "LEU " "HD12" 1 0 FFFFFF  2 1 7 ""  1 ""  <> 0 0 0 1 <> 0 0 2258 0 2258 2258 2258 <> <>
  2259 41 -12.596290 20.919309 -40.499956 156 L C 21 0.06000 0.06000 "LEU " "HD13" 1 0 FFFFFF  2 1 7 ""  1 ""  <> 0 0 0 1 <> 0 0 2259 0 2259 2259 2259 <> <>
  2260 41 -12.133796 18.233272 -39.893156 156 L C 21 0.06000 0.06000 "LEU " "HD21" 1 0 FFFFFF  2 1 7 ""  1 ""  <> 0 0 0 1 <> 0 0 2260 0 2260 2260 2260 <> <>
  2261 41 -13.317236 18.330532 -41.268251 156 L C 21 0.06000 0.06000 "LEU " "HD22" 1 0 FFFFFF  2 1 7 ""  1 ""  <> 0 0 0 1 <> 0 0 2261 0 2261 2261 2261 <> <>
  2262 41 -11.917228 17.114630 -41.195568 156 L C 21 0.06000 0.06000 "LEU " "HD23" 1 0 FFFFFF  2 1 7 ""  1 ""  <> 0 0 0 1 <> 0 0 2262 0 2262 2262 2262 <> <>
  2263 25 -11.636177 16.095495 -45.052827 157 V C 38 -0.50000 -0.50000 "VAL " " N  " 7 0 2E2EFF  0 1 7 ""  1 ""  <> 0 0 0 1 7.4 0 0 2263 1 2263 2263 2263 <> <>
  2264 3 -12.116564 15.229700 -46.142947 157 V C 24 0.14000 0.14000 "VAL " " CA " 6 0 808080  0 1 -1112 ""  1 ""  FFF000  0 0 0 1 7.4 0 0 2264 1 2264 2264 2264 <> <>
  2265 2 -13.204953 14.300517 -45.627878 157 V C 24 0.50000 0.50000 "VAL " " C  " 6 0 808080  0 1 7 ""  1 ""  <> 0 0 0 1 7.4 0 0 2265 0 2265 2265 2265 <> <>
  2266 15 -13.128691 13.764424 -44.524597 157 V C 70 -0.50000 -0.50000 "VAL " " O  " 8 0 FF2E2E  0 1 7 ""  1 ""  <> 0 0 0 1 7.4 0 0 2266 0 2266 2266 2266 <> <>
  2267 3 -10.907604 14.608466 -46.960355 157 V C 24 -0.06000 -0.06000 "VAL " " CB " 6 0 808080  0 1 7 ""  1 ""  <> 0 0 0 1 7.4 0 0 2267 1 2267 2267 2267 <> <>
  2268 3 -9.983744 13.746814 -46.087131 157 V C 24 -0.18000 -0.18000 "VAL " " CG1" 6 0 808080  0 1 7 ""  1 ""  <> 0 0 0 1 7.4 0 0 2268 3 2268 2268 2268 <> <>
  2269 3 -11.373619 13.640896 -48.137283 157 V C 24 -0.18000 -0.18000 "VAL " " CG2" 6 0 808080  0 1 7 ""  1 ""  <> 0 0 0 1 7.4 0 0 2269 3 2269 2269 2269 <> <>
  2270 43 -11.671792 15.672830 -44.136293 157 V C 21 0.30000 0.30000 "VAL " " H  " 1 0 FFFFFF  0 1 7 ""  1 ""  <> 0 0 0 1 <> 0 0 2270 0 2270 2270 2270 <> <>
  2271 41 -12.716716 15.876952 -46.782994 157 V C 21 0.06000 0.06000 "VAL " " HA " 1 0 FFFFFF  0 1 7 ""  1 ""  <> 0 0 0 1 <> 0 0 2271 0 2271 2271 2271 <> <>
  2272 41 -10.264827 15.394907 -47.355201 157 V C 21 0.06000 0.06000 "VAL " " HB " 1 0 FFFFFF  0 1 7 ""  1 ""  <> 0 0 0 1 <> 0 0 2272 0 2272 2272 2272 <> <>
  2273 41 -9.549297 14.334060 -45.278469 157 V C 21 0.06000 0.06000 "VAL " "HG11" 1 0 FFFFFF  0 1 7 ""  1 ""  <> 0 0 0 1 <> 0 0 2273 0 2273 2273 2273 <> <>
  2274 41 -10.521466 12.938590 -45.591957 157 V C 21 0.06000 0.06000 "VAL " "HG12" 1 0 FFFFFF  0 1 7 ""  1 ""  <> 0 0 0 1 <> 0 0 2274 0 2274 2274 2274 <> <>
  2275 41 -9.150706 13.367731 -46.679443 157 V C 21 0.06000 0.06000 "VAL " "HG13" 1 0 FFFFFF  0 1 7 ""  1 ""  <> 0 0 0 1 <> 0 0 2275 0 2275 2275 2275 <> <>
  2276 41 -10.429707 13.342263 -48.593914 157 V C 21 0.06000 0.06000 "VAL " "HG21" 1 0 FFFFFF  0 1 7 ""  1 ""  <> 0 0 0 1 <> 0 0 2276 0 2276 2276 2276 <> <>
  2277 41 -11.917603 12.766390 -47.781151 157 V C 21 0.06000 0.06000 "VAL " "HG22" 1 0 FFFFFF  0 1 7 ""  1 ""  <> 0 0 0 1 <> 0 0 2277 0 2277 2277 2277 <> <>
  2278 41 -11.967049 14.112136 -48.921137 157 V C 21 0.06000 0.06000 "VAL " "HG23" 1 0 FFFFFF  0 1 7 ""  1 ""  <> 0 0 0 1 <> 0 0 2278 0 2278 2278 2278 <> <>
  2279 25 -14.182117 14.027058 -46.488929 158 Q C 38 -0.50000 -0.50000 "GLN " " N  " 7 0 2E2EFF  0 1 7 ""  1 ""  <> 0 0 0 1 7.71 0 0 2279 1 2279 2279 2279 <> <>
  2280 3 -15.300759 13.094850 -46.241743 158 Q C 24 0.14000 0.14000 "GLN " " CA " 6 0 808080  0 1 -1112 ""  1 ""  FFF000  0 0 0 1 7.71 0 0 2280 1 2280 2280 2280 <> <>
  2281 2 -14.866774 11.654077 -46.465402 158 Q C 24 0.50000 0.50000 "GLN " " C  " 6 0 808080  0 1 7 ""  1 ""  <> 0 0 0 1 7.71 0 0 2281 0 2281 2281 2281 <> <>
  2282 15 -14.325887 11.316002 -47.515737 158 Q C 70 -0.50000 -0.50000 "GLN " " O  " 8 0 FF2E2E  0 1 7 ""  1 ""  <> 0 0 0 1 7.71 0 0 2282 0 2282 2282 2282 <> <>
  2283 3 -16.313802 13.319340 -47.393172 158 Q C 24 -0.12000 -0.12000 "GLN " " CB " 6 0 808080  0 1 7 ""  1 ""  <> 0 0 0 1 7.71 0 0 2283 2 2283 2283 2283 <> <>
  2284 3 -17.358479 14.486530 -47.076636 158 Q C 24 -0.12000 -0.12000 "GLN " " CG " 6 0 808080  0 1 7 ""  1 ""  <> 0 0 0 1 7.71 0 0 2284 2 2284 2284 2284 <> <>
  2285 2 -18.548034 14.079609 -46.156323 158 Q C 24 0.50000 0.50000 "GLN " " CD " 6 0 808080  0 1 7 "%UT"  13 "Flip"  <> 0 0 0 1 7.71 0 0 2285 0 2285 2285 2285 0.00447062777250041 "Flip" 
  2286 15 -18.747091 12.913932 -45.728900 158 Q C 70 -0.50000 -0.50000 "GLN " " OE1" 8 0 FF2E2E  0 1 7 ""  1 ""  <> 0 0 0 1 7.71 0 0 2286 0 2286 2286 2286 <> <>
  2287 25 -19.544122 14.961043 -45.917275 158 Q C 38 -0.76000 -0.76000 "GLN " " NE2" 7 0 2E2EFF  0 1 7 ""  1 ""  <> 0 0 0 1 7.71 0 0 2287 2 2287 2287 2287 <> <>
  2288 43 -14.144969 14.537107 -47.359809 158 Q C 21 0.30000 0.30000 "GLN " " H  " 1 0 FFFFFF  0 1 7 ""  1 ""  <> 0 0 0 1 <> 0 0 2288 0 2288 2288 2288 <> <>
  2289 41 -15.803779 13.231800 -45.284611 158 Q C 21 0.06000 0.06000 "GLN " " HA " 1 0 FFFFFF  0 1 7 ""  1 ""  <> 0 0 0 1 <> 0 0 2289 0 2289 2289 2289 <> <>
  2290 41 -16.923907 12.476621 -47.717205 158 Q C 21 0.06000 0.06000 "GLN " " HB3" 1 0 FFFFFF  0 1 7 ""  1 ""  <> 0 0 0 1 <> 0 0 2290 0 2290 2290 2290 <> <>
  2291 41 -15.789766 13.706326 -48.266899 158 Q C 21 0.06000 0.06000 "GLN " " HB2" 1 0 FFFFFF  0 1 7 ""  1 ""  <> 0 0 0 1 <> 0 0 2291 0 2291 2291 2291 <> <>
  2292 41 -17.860267 14.960349 -47.920570 158 Q C 21 0.06000 0.06000 "GLN " " HG3" 1 0 FFFFFF  0 1 7 ""  1 ""  <> 0 0 0 1 <> 0 0 2292 0 2292 2292 2292 <> <>
  2293 41 -16.950308 15.380250 -46.605446 158 Q C 21 0.06000 0.06000 "GLN " " HG2" 1 0 FFFFFF  0 1 7 ""  1 ""  <> 0 0 0 1 <> 0 0 2293 0 2293 2293 2293 <> <>
  2294 43 -20.066060 14.824415 -45.063575 158 Q C 21 0.38000 0.38000 "GLN " "HE22" 1 0 FFFFFF  0 1 7 ""  1 ""  <> 0 0 0 1 <> 0 0 2294 0 2294 2294 2294 <> <>
  2295 43 -19.465650 15.902490 -46.274152 158 Q C 21 0.38000 0.38000 "GLN " "HE21" 1 0 FFFFFF  0 1 7 ""  1 ""  <> 0 0 0 1 <> 0 0 2295 0 2295 2295 2295 <> <>
  2296 25 -15.234491 10.655121 -45.619885 159 P C 38 -0.14000 -0.14000 "PRO " " N  " 7 0 2E2EFF  0 1 7 ""  1 ""  <> 0 0 0 1 7.69 0 0 2296 0 2296 2296 2296 <> <>
  2297 3 -14.954545 9.264244 -45.948439 159 P C 24 0.01000 0.01000 "PRO " " CA " 6 0 808080  0 1 -1112 ""  1 ""  FFF000  0 0 0 1 7.69 0 0 2297 1 2297 2297 2297 <> <>
  2298 2 -15.676637 8.863897 -47.267965 159 P C 24 0.50000 0.50000 "PRO " " C  " 6 0 808080  0 1 7 ""  1 ""  <> 0 0 0 1 7.69 0 0 2298 0 2298 2298 2298 <> <>
  2299 15 -16.754347 9.256735 -47.623568 159 P C 70 -0.50000 -0.50000 "PRO " " O  " 8 0 FF2E2E  0 1 7 ""  1 ""  <> 0 0 0 1 7.69 0 0 2299 0 2299 2299 2299 <> <>
  2300 3 -16.153997 10.714005 -44.469230 159 P C 24 -0.05000 -0.05000 "PRO " " CD " 6 0 808080  0 1 7 ""  1 ""  <> 0 0 0 1 7.69 0 0 2300 2 2300 2300 2300 <> <>
  2301 3 -16.431850 9.304048 -44.030604 159 P C 24 -0.12000 -0.12000 "PRO " " CG " 6 0 808080  0 1 7 ""  1 ""  <> 0 0 0 1 7.69 0 0 2301 2 2301 2301 2301 <> <>
  2302 3 -15.495034 8.455363 -44.810345 159 P C 24 -0.12000 -0.12000 "PRO " " CB " 6 0 808080  0 1 7 ""  1 ""  <> 0 0 0 1 7.69 0 0 2302 2 2302 2302 2302 <> <>
  2303 41 -13.881927 9.069292 -45.927180 159 P C 21 0.06000 0.06000 "PRO " " HA " 1 0 FFFFFF  0 1 7 ""  1 ""  <> 0 0 0 1 <> 0 0 2303 0 2303 2303 2303 <> <>
  2304 41 -17.083158 11.241354 -44.687654 159 P C 21 0.06000 0.06000 "PRO " " HD2" 1 0 FFFFFF  0 1 7 ""  1 ""  <> 0 0 0 1 <> 0 0 2304 0 2304 2304 2304 <> <>
  2305 41 -15.685279 11.257899 -43.649434 159 P C 21 0.06000 0.06000 "PRO " " HD3" 1 0 FFFFFF  0 1 7 ""  1 ""  <> 0 0 0 1 <> 0 0 2305 0 2305 2305 2305 <> <>
  2306 41 -17.457893 9.013829 -44.257152 159 P C 21 0.06000 0.06000 "PRO " " HG2" 1 0 FFFFFF  0 1 7 ""  1 ""  <> 0 0 0 1 <> 0 0 2306 0 2306 2306 2306 <> <>
  2307 41 -16.356563 9.090943 -42.964379 159 P C 21 0.06000 0.06000 "PRO " " HG3" 1 0 FFFFFF  0 1 7 ""  1 ""  <> 0 0 0 1 <> 0 0 2307 0 2307 2307 2307 <> <>
  2308 41 -14.647068 8.174213 -44.185238 159 P C 21 0.06000 0.06000 "PRO " " HB3" 1 0 FFFFFF  0 1 7 ""  1 ""  <> 0 0 0 1 <> 0 0 2308 0 2308 2308 2308 <> <>
  2309 41 -15.984032 7.508691 -45.038461 159 P C 21 0.06000 0.06000 "PRO " " HB2" 1 0 FFFFFF  0 1 7 ""  1 ""  <> 0 0 0 1 <> 0 0 2309 0 2309 2309 2309 <> <>
  2310 25 -15.071308 7.999893 -48.047132 160 G C 38 -0.50000 -0.50000 "GLY " " N  " 7 0 2E2EFF  0 1 7 ""  1 ""  <> 0 0 0 1 7.71 0 0 2310 1 2310 2310 2310 <> <>
  2311 3 -15.560447 7.676079 -49.355633 160 G C 24 0.08000 0.08000 "GLY " " CA " 6 0 808080  0 1 -1112 ""  1 ""  FFF000  0 0 0 1 7.71 0 0 2311 2 2311 2311 2311 <> <>
  2312 2 -15.171193 8.667371 -50.462514 160 G C 24 0.50000 0.50000 "GLY " " C  " 6 0 808080  0 1 7 ""  1 ""  <> 0 0 0 1 7.71 0 0 2312 0 2312 2312 2312 <> <>
  2313 15 -15.365145 8.288679 -51.633826 160 G C 70 -0.50000 -0.50000 "GLY " " O  " 8 0 FF2E2E  0 1 7 ""  1 ""  <> 0 0 0 1 7.71 0 0 2313 0 2313 2313 2313 <> <>
  2314 43 -14.157135 7.632874 -47.822265 160 G C 21 0.30000 0.30000 "GLY " " H  " 1 0 FFFFFF  0 1 7 ""  1 ""  <> 0 0 0 1 <> 0 0 2314 0 2314 2314 2314 <> <>
  2315 41 -16.613792 7.397972 -49.393797 160 G C 21 0.06000 0.06000 "GLY " " HA3" 1 0 FFFFFF  0 1 7 ""  1 ""  <> 0 0 0 1 <> 0 0 2315 0 2315 2315 2315 <> <>
  2316 41 -15.078888 6.802509 -49.795199 160 G C 21 0.06000 0.06000 "GLY " " HA2" 1 0 FFFFFF  0 1 7 ""  1 ""  <> 0 0 0 1 <> 0 0 2316 0 2316 2316 2316 <> <>
  2317 25 -14.545246 9.775062 -50.054109 161 G C 38 -0.50000 -0.50000 "GLY " " N  " 7 0 2E2EFF  0 1 7 ""  1 ""  <> 0 0 0 1 7.79 0 0 2317 1 2317 2317 2317 <> <>
  2318 3 -14.289907 10.915824 -50.954977 161 G C 24 0.08000 0.08000 "GLY " " CA " 6 0 808080  0 1 -1112 ""  1 ""  FFF000  0 0 0 1 7.79 0 0 2318 2 2318 2318 2318 <> <>
  2319 2 -12.866406 10.834455 -51.501842 161 G C 24 0.50000 0.50000 "GLY " " C  " 6 0 808080  0 1 7 ""  1 ""  <> 0 0 0 1 7.79 0 0 2319 0 2319 2319 2319 <> <>
  2320 15 -12.252632 9.751274 -51.501128 161 G C 70 -0.50000 -0.50000 "GLY " " O  " 8 0 FF2E2E  0 1 7 ""  1 ""  <> 0 0 0 1 7.79 0 0 2320 0 2320 2320 2320 <> <>
  2321 43 -14.278986 9.949896 -49.095792 161 G C 21 0.30000 0.30000 "GLY " " H  " 1 0 FFFFFF  0 1 7 ""  1 ""  <> 0 0 0 1 <> 0 0 2321 0 2321 2321 2321 <> <>
  2322 41 -14.443099 11.831468 -50.384151 161 G C 21 0.06000 0.06000 "GLY " " HA3" 1 0 FFFFFF  0 1 7 ""  1 ""  <> 0 0 0 1 <> 0 0 2322 0 2322 2322 2322 <> <>
  2323 41 -14.948206 10.972049 -51.822057 161 G C 21 0.06000 0.06000 "GLY " " HA2" 1 0 FFFFFF  0 1 7 ""  1 ""  <> 0 0 0 1 <> 0 0 2323 0 2323 2323 2323 <> <>
  2324 25 -12.263100 11.946654 -51.927367 162 S C 38 -0.50000 -0.50000 "SER " " N  " 7 0 2E2EFF  0 1 7 ""  1 ""  <> 0 0 0 1 7.71 0 0 2324 1 2324 2324 2324 <> <>
  2325 3 -10.921045 12.019128 -52.487282 162 S C 24 0.14000 0.14000 "SER " " CA " 6 0 808080  0 1 -1112 ""  1 ""  FFF000  0 0 0 1 7.71 0 0 2325 1 2325 2325 2325 <> <>
  2326 2 -10.175215 13.309686 -51.997468 162 S C 24 0.50000 0.50000 "SER " " C  " 6 0 808080  0 1 7 ""  1 ""  <> 0 0 0 1 7.71 0 0 2326 0 2326 2326 2326 <> <>
  2327 15 -10.812202 14.258403 -51.505404 162 S C 70 -0.50000 -0.50000 "SER " " O  " 8 0 FF2E2E  0 1 7 ""  1 ""  <> 0 0 0 1 7.71 0 0 2327 0 2327 2327 2327 <> <>
  2328 3 -10.758901 11.559687 -53.923615 162 S C 24 0.14500 0.14500 "SER " " CB " 6 0 808080  0 1 7 ""  1 ""  <> 0 0 0 1 7.71 0 0 2328 2 2328 2328 2328 <> <>
  2329 16 -11.754591 12.154138 -54.729318 162 S C 70 -0.68300 -0.68300 "SER " " OG " 8 0 FF2E2E  0 1 7 "%UT"  13 ""  <> 0 0 0 1 7.71 0 0 2329 1 2329 2329 2329 <> <>
  2330 43 -12.678163 12.857509 -52.063445 162 S C 21 0.30000 0.30000 "SER " " H  " 1 0 FFFFFF  0 1 7 ""  1 ""  <> 0 0 0 1 <> 0 0 2330 0 2330 2330 2330 <> <>
  2331 41 -10.259678 11.249672 -52.087983 162 S C 21 0.06000 0.06000 "SER " " HA " 1 0 FFFFFF  0 1 7 ""  1 ""  <> 0 0 0 1 <> 0 0 2331 0 2331 2331 2331 <> <>
  2332 41 -10.887872 10.481498 -54.015439 162 S C 21 0.06000 0.06000 "SER " " HB3" 1 0 FFFFFF  0 1 7 ""  1 ""  <> 0 0 0 1 <> 0 0 2332 0 2332 2332 2332 <> <>
  2333 41 -9.775474 11.869472 -54.277254 162 S C 21 0.06000 0.06000 "SER " " HB2" 1 0 FFFFFF  0 1 7 ""  1 ""  <> 0 0 0 1 <> 0 0 2333 0 2333 2333 2333 <> <>
  2334 42 -12.623717 11.867493 -54.493671 162 S C 21 0.41800 0.41800 "SER " " HG " 1 0 FFFFFF  0 1 7 ""  1 ""  <> 0 0 0 1 <> 0 0 2334 0 2334 2334 2334 <> <>
  2335 25 -8.839622 13.318429 -52.016036 163 L C 38 -0.50000 -0.50000 "LEU " " N  " 7 0 2E2EFF  2 1 7 ""  1 ""  <> 0 0 0 1 7.37 0 0 2335 1 2335 2335 2335 <> <>
  2336 3 -7.937987 14.263078 -51.460433 163 L C 24 0.14000 0.14000 "LEU " " CA " 6 0 808080  2 1 -1113 ""  1 ""  FFFF00  0 0 0 1 7.37 0 0 2336 1 2336 2336 2336 <> <>
  2337 2 -6.640985 14.039631 -52.113799 163 L C 24 0.50000 0.50000 "LEU " " C  " 6 0 808080  2 1 7 ""  1 ""  <> 0 0 0 1 7.37 0 0 2337 0 2337 2337 2337 <> <>
  2338 15 -6.232395 12.922283 -52.273562 163 L C 70 -0.50000 -0.50000 "LEU " " O  " 8 0 FF2E2E  2 1 7 ""  1 ""  <> 0 0 0 1 7.37 0 0 2338 0 2338 2338 2338 <> <>
  2339 3 -7.880693 14.063164 -49.924378 163 L C 24 -0.12000 -0.12000 "LEU " " CB " 6 0 808080  2 1 7 ""  1 ""  <> 0 0 0 1 7.37 0 0 2339 2 2339 2339 2339 <> <>
  2340 3 -7.061807 15.175169 -49.132229 163 L C 24 -0.06000 -0.06000 "LEU " " CG " 6 0 808080  2 1 7 ""  1 ""  <> 0 0 0 1 7.37 0 0 2340 1 2340 2340 2340 <> <>
  2341 3 -7.787468 16.535802 -49.061950 163 L C 24 -0.18000 -0.18000 "LEU " " CD1" 6 0 808080  2 1 7 ""  1 ""  <> 0 0 0 1 7.37 0 0 2341 3 2341 2341 2341 <> <>
  2342 3 -6.795045 14.821666 -47.635953 163 L C 24 -0.18000 -0.18000 "LEU " " CD2" 6 0 808080  2 1 7 ""  1 ""  <> 0 0 0 1 7.37 0 0 2342 3 2342 2342 2342 <> <>
  2343 43 -8.335389 12.609728 -52.529573 163 L C 21 0.30000 0.30000 "LEU " " H  " 1 0 FFFFFF  2 1 7 ""  1 ""  <> 0 0 0 1 <> 0 0 2343 0 2343 2343 2343 <> <>
  2344 41 -8.416982 15.213535 -51.696631 163 L C 21 0.06000 0.06000 "LEU " " HA " 1 0 FFFFFF  2 1 7 ""  1 ""  <> 0 0 0 1 <> 0 0 2344 0 2344 2344 2344 <> <>
  2345 41 -7.501403 13.051712 -49.777764 163 L C 21 0.06000 0.06000 "LEU " " HB3" 1 0 FFFFFF  2 1 7 ""  1 ""  <> 0 0 0 1 <> 0 0 2345 0 2345 2345 2345 <> <>
  2346 41 -8.850142 14.208375 -49.447253 163 L C 21 0.06000 0.06000 "LEU " " HB2" 1 0 FFFFFF  2 1 7 ""  1 ""  <> 0 0 0 1 <> 0 0 2346 0 2346 2346 2346 <> <>
  2347 41 -6.116299 15.230870 -49.671884 163 L C 21 0.06000 0.06000 "LEU " " HG " 1 0 FFFFFF  2 1 7 ""  1 ""  <> 0 0 0 1 <> 0 0 2347 0 2347 2347 2347 <> <>
  2348 41 -8.559813 16.588670 -48.294597 163 L C 21 0.06000 0.06000 "LEU " "HD11" 1 0 FFFFFF  2 1 7 ""  1 ""  <> 0 0 0 1 <> 0 0 2348 0 2348 2348 2348 <> <>
  2349 41 -7.086987 17.352318 -48.888481 163 L C 21 0.06000 0.06000 "LEU " "HD12" 1 0 FFFFFF  2 1 7 ""  1 ""  <> 0 0 0 1 <> 0 0 2349 0 2349 2349 2349 <> <>
  2350 41 -8.427900 16.638571 -49.938111 163 L C 21 0.06000 0.06000 "LEU " "HD13" 1 0 FFFFFF  2 1 7 ""  1 ""  <> 0 0 0 1 <> 0 0 2350 0 2350 2350 2350 <> <>
  2351 41 -7.742592 14.847252 -47.097534 163 L C 21 0.06000 0.06000 "LEU " "HD21" 1 0 FFFFFF  2 1 7 ""  1 ""  <> 0 0 0 1 <> 0 0 2351 0 2351 2351 2351 <> <>
  2352 41 -6.524875 13.765852 -47.615578 163 L C 21 0.06000 0.06000 "LEU " "HD22" 1 0 FFFFFF  2 1 7 ""  1 ""  <> 0 0 0 1 <> 0 0 2352 0 2352 2352 2352 <> <>
  2353 41 -5.956557 15.413114 -47.268688 163 L C 21 0.06000 0.06000 "LEU " "HD23" 1 0 FFFFFF  2 1 7 ""  1 ""  <> 0 0 0 1 <> 0 0 2353 0 2353 2353 2353 <> <>
  2354 25 -5.990009 15.121468 -52.480687 164 R C 38 -0.50000 -0.50000 "ARG " " N  " 7 0 2E2EFF  2 1 7 ""  1 ""  <> 0 0 0 1 7.27 0 0 2354 1 2354 2354 2354 <> <>
  2355 3 -4.648038 15.213230 -53.054982 164 R C 24 0.14000 0.14000 "ARG " " CA " 6 0 808080  2 1 -1113 ""  1 ""  FFFF00  0 0 0 1 7.27 0 0 2355 1 2355 2355 2355 <> <>
  2356 2 -3.618731 15.801577 -52.080259 164 R C 24 0.50000 0.50000 "ARG " " C  " 6 0 808080  2 1 7 ""  1 ""  <> 0 0 0 1 7.27 0 0 2356 0 2356 2356 2356 <> <>
  2357 15 -3.558853 17.013989 -51.800204 164 R C 70 -0.50000 -0.50000 "ARG " " O  " 8 0 FF2E2E  2 1 7 ""  1 ""  <> 0 0 0 1 7.27 0 0 2357 0 2357 2357 2357 <> <>
  2358 3 -4.796103 16.259716 -54.172557 164 R C 24 -0.12000 -0.12000 "ARG " " CB " 6 0 808080  2 1 7 ""  1 ""  <> 0 0 0 1 7.27 0 0 2358 2 2358 2358 2358 <> <>
  2359 3 -3.554919 16.531155 -55.094484 164 R C 24 -0.05000 -0.05000 "ARG " " CG " 6 0 808080  2 1 7 ""  1 ""  <> 0 0 0 1 7.27 0 0 2359 2 2359 2359 2359 <> <>
  2360 3 -3.863255 17.756992 -56.018863 164 R C 24 0.19000 0.19000 "ARG " " CD " 6 0 808080  2 1 7 ""  1 ""  <> 0 0 0 1 7.27 0 0 2360 2 2360 2360 2360 <> <>
  2361 25 -3.243793 17.677944 -57.344955 164 R C 38 -0.69997 -0.69997 "ARG " " NE " 7 0 2E2EFF  2 1 7 ""  1 ""  <> 0 0 0 1 7.27 0 0 2361 1 2361 2361 2361 <> <>
  2362 2 -2.600735 18.679355 -57.987601 164 R C 24 0.63990 0.63990 "ARG " " CZ " 6 0 808080  2 1 7 ""  1 ""  <> 0 0 0 1 7.27 0 0 2362 0 2362 2362 2362 <> <>
  2363 25 -2.025649 19.808462 -57.556903 164 R C 38 -0.79997 -0.79997 "ARG " " NH1" 7 0 2E2EFF  2 1 7 ""  1 ""  <> 0 0 0 1 7.27 0 0 2363 2 2363 2363 2363 <> <>
  2364 31 -2.445476 18.443077 -59.260912 164 R C 38 -0.79997 -0.79997 "ARG " " NH2" 7 1 2E2EFF  2 1 7 ""  1 ""  <> 0 0 0 1 7.27 0 0 2364 2 2364 2364 2364 <> <>
  2365 43 -6.486344 15.998767 -52.413716 164 R C 21 0.30000 0.30000 "ARG " " H  " 1 0 FFFFFF  2 1 7 ""  1 ""  <> 0 0 0 1 <> 0 0 2365 0 2365 2365 2365 <> <>
  2366 41 -4.304817 14.293854 -53.529282 164 R C 21 0.06000 0.06000 "ARG " " HA " 1 0 FFFFFF  2 1 7 ""  1 ""  <> 0 0 0 1 <> 0 0 2366 0 2366 2366 2366 <> <>
  2367 41 -5.247065 17.218867 -53.917674 164 R C 21 0.06000 0.06000 "ARG " " HB3" 1 0 FFFFFF  2 1 7 ""  1 ""  <> 0 0 0 1 <> 0 0 2367 0 2367 2367 2367 <> <>
  2368 41 -5.511727 15.848696 -54.884464 164 R C 21 0.06000 0.06000 "ARG " " HB2" 1 0 FFFFFF  2 1 7 ""  1 ""  <> 0 0 0 1 <> 0 0 2368 0 2368 2368 2368 <> <>
  2369 41 -3.224880 15.670702 -55.676409 164 R C 21 0.06000 0.06000 "ARG " " HG3" 1 0 FFFFFF  2 1 7 ""  1 ""  <> 0 0 0 1 <> 0 0 2369 0 2369 2369 2369 <> <>
  2370 41 -2.687011 16.873218 -54.530725 164 R C 21 0.06000 0.06000 "ARG " " HG2" 1 0 FFFFFF  2 1 7 ""  1 ""  <> 0 0 0 1 <> 0 0 2370 0 2370 2370 2370 <> <>
  2371 41 -3.516407 18.659504 -55.516342 164 R C 21 0.06000 0.06000 "ARG " " HD3" 1 0 FFFFFF  2 1 7 ""  1 ""  <> 0 0 0 1 <> 0 0 2371 0 2371 2371 2371 <> <>
  2372 41 -4.930823 17.956765 -56.115705 164 R C 21 0.06000 0.06000 "ARG " " HD2" 1 0 FFFFFF  2 1 7 ""  1 ""  <> 0 0 0 1 <> 0 0 2372 0 2372 2372 2372 <> <>
  2373 43 -3.538640 16.864729 -57.865748 164 R C 21 0.44000 0.44000 "ARG " " HE " 1 0 FFFFFF  2 1 7 ""  1 ""  <> 0 0 0 1 <> 0 0 2373 0 2373 2373 2373 <> <>
  2374 43 -1.468109 20.370044 -58.184211 164 R C 21 0.46000 0.46000 "ARG " "HH12" 1 0 FFFFFF  2 1 7 ""  1 ""  <> 0 0 0 1 <> 0 0 2374 0 2374 2374 2374 <> <>
  2375 43 -2.065835 20.148190 -56.606807 164 R C 21 0.46000 0.46000 "ARG " "HH11" 1 0 FFFFFF  2 1 7 ""  1 ""  <> 0 0 0 1 <> 0 0 2375 0 2375 2375 2375 <> <>
  2376 44 -1.910088 19.036947 -59.877686 164 R C 21 0.46000 0.46000 "ARG " "HH22" 1 0 FFFFFF  2 1 7 ""  1 ""  <> 0 0 0 1 <> 0 0 2376 0 2376 2376 2376 <> <>
  2377 44 -2.715643 17.555632 -59.659558 164 R C 21 0.46000 0.46000 "ARG " "HH21" 1 0 FFFFFF  2 1 7 ""  1 ""  <> 0 0 0 1 <> 0 0 2377 0 2377 2377 2377 <> <>
  2378 25 -2.729606 14.958843 -51.560635 165 L C 38 -0.50000 -0.50000 "LEU " " N  " 7 0 2E2EFF  2 1 7 ""  1 ""  <> 0 0 0 1 7.26 0 0 2378 1 2378 2378 2378 <> <>
  2379 3 -1.555258 15.349333 -50.739893 165 L C 24 0.14000 0.14000 "LEU " " CA " 6 0 808080  2 1 -1113 ""  1 ""  FFFF00  0 0 0 1 7.26 0 0 2379 1 2379 2379 2379 <> <>
  2380 2 -0.347851 15.447174 -51.674668 165 L C 24 0.50000 0.50000 "LEU " " C  " 6 0 808080  2 1 7 ""  1 ""  <> 0 0 0 1 7.26 0 0 2380 0 2380 2380 2380 <> <>
  2381 15 -0.309235 14.914074 -52.767455 165 L C 70 -0.50000 -0.50000 "LEU " " O  " 8 0 FF2E2E  2 1 7 ""  1 ""  <> 0 0 0 1 7.26 0 0 2381 0 2381 2381 2381 <> <>
  2382 3 -1.223644 14.188610 -49.690619 165 L C 24 -0.12000 -0.12000 "LEU " " CB " 6 0 808080  2 1 7 ""  1 ""  <> 0 0 0 1 7.26 0 0 2382 2 2382 2382 2382 <> <>
  2383 3 -2.133923 14.139092 -48.390766 165 L C 24 -0.06000 -0.06000 "LEU " " CG " 6 0 808080  2 1 7 ""  1 ""  <> 0 0 0 1 7.26 0 0 2383 1 2383 2383 2383 <> <>
  2384 3 -3.315988 13.261284 -48.599732 165 L C 24 -0.18000 -0.18000 "LEU " " CD1" 6 0 808080  2 1 7 ""  1 ""  <> 0 0 0 1 7.26 0 0 2384 3 2384 2384 2384 <> <>
  2385 3 -1.393103 13.635382 -47.161782 165 L C 24 -0.18000 -0.18000 "LEU " " CD2" 6 0 808080  2 1 7 ""  1 ""  <> 0 0 0 1 7.26 0 0 2385 3 2385 2385 2385 <> <>
  2386 43 -2.731281 13.990957 -51.848529 165 L C 21 0.30000 0.30000 "LEU " " H  " 1 0 FFFFFF  2 1 7 ""  1 ""  <> 0 0 0 1 <> 0 0 2386 0 2386 2386 2386 <> <>
  2387 41 -1.767001 16.264108 -50.186587 165 L C 21 0.06000 0.06000 "LEU " " HA " 1 0 FFFFFF  2 1 7 ""  1 ""  <> 0 0 0 1 <> 0 0 2387 0 2387 2387 2387 <> <>
  2388 41 -0.164827 14.316816 -49.464674 165 L C 21 0.06000 0.06000 "LEU " " HB3" 1 0 FFFFFF  2 1 7 ""  1 ""  <> 0 0 0 1 <> 0 0 2388 0 2388 2388 2388 <> <>
  2389 41 -1.215868 13.196801 -50.142106 165 L C 21 0.06000 0.06000 "LEU " " HB2" 1 0 FFFFFF  2 1 7 ""  1 ""  <> 0 0 0 1 <> 0 0 2389 0 2389 2389 2389 <> <>
  2390 41 -2.462004 15.172600 -48.279361 165 L C 21 0.06000 0.06000 "LEU " " HG " 1 0 FFFFFF  2 1 7 ""  1 ""  <> 0 0 0 1 <> 0 0 2390 0 2390 2390 2390 <> <>
  2391 41 -3.861158 13.166649 -47.660743 165 L C 21 0.06000 0.06000 "LEU " "HD11" 1 0 FFFFFF  2 1 7 ""  1 ""  <> 0 0 0 1 <> 0 0 2391 0 2391 2391 2391 <> <>
  2392 41 -3.981531 13.812399 -49.264670 165 L C 21 0.06000 0.06000 "LEU " "HD12" 1 0 FFFFFF  2 1 7 ""  1 ""  <> 0 0 0 1 <> 0 0 2392 0 2392 2392 2392 <> <>
  2393 41 -3.118313 12.233894 -48.905148 165 L C 21 0.06000 0.06000 "LEU " "HD13" 1 0 FFFFFF  2 1 7 ""  1 ""  <> 0 0 0 1 <> 0 0 2393 0 2393 2393 2393 <> <>
  2394 41 -0.333912 13.886382 -47.102641 165 L C 21 0.06000 0.06000 "LEU " "HD21" 1 0 FFFFFF  2 1 7 ""  1 ""  <> 0 0 0 1 <> 0 0 2394 0 2394 2394 2394 <> <>
  2395 41 -1.846862 13.976209 -46.231280 165 L C 21 0.06000 0.06000 "LEU " "HD22" 1 0 FFFFFF  2 1 7 ""  1 ""  <> 0 0 0 1 <> 0 0 2395 0 2395 2395 2395 <> <>
  2396 41 -1.565170 12.562063 -47.084560 165 L C 21 0.06000 0.06000 "LEU " "HD23" 1 0 FFFFFF  2 1 7 ""  1 ""  <> 0 0 0 1 <> 0 0 2396 0 2396 2396 2396 <> <>
  2397 25 0.724074 16.087735 -51.258922 166 S C 38 -0.50000 -0.50000 "SER " " N  " 7 0 2E2EFF  2 1 7 ""  1 ""  <> 0 0 0 1 7.27 0 0 2397 1 2397 2397 2397 <> <>
  2398 3 1.966357 16.192065 -52.029535 166 S C 24 0.14000 0.14000 "SER " " CA " 6 0 808080  2 1 -1113 ""  1 ""  FFFF00  0 0 0 1 7.27 0 0 2398 1 2398 2398 2398 <> <>
  2399 2 3.189396 16.236593 -51.047152 166 S C 24 0.50000 0.50000 "SER " " C  " 6 0 808080  2 1 7 ""  1 ""  <> 0 0 0 1 7.27 0 0 2399 0 2399 2399 2399 <> <>
  2400 15 3.055384 16.519975 -49.820411 166 S C 70 -0.50000 -0.50000 "SER " " O  " 8 0 FF2E2E  2 1 7 ""  1 ""  <> 0 0 0 1 7.27 0 0 2400 0 2400 2400 2400 <> <>
  2401 3 1.961257 17.343282 -53.065871 166 S C 24 0.14500 0.14500 "SER " " CB " 6 0 808080  2 1 7 ""  1 ""  <> 0 0 0 1 7.27 0 0 2401 2 2401 2401 2401 <> <>
  2402 16 3.117975 17.456301 -53.891668 166 S C 70 -0.68300 -0.68300 "SER " " OG " 8 0 FF2E2E  2 1 7 "%UT"  13 ""  <> 0 0 0 1 7.27 0 0 2402 1 2402 2402 2402 <> <>
  2403 43 0.763513 16.436114 -50.311943 166 S C 21 0.30000 0.30000 "SER " " H  " 1 0 FFFFFF  2 1 7 ""  1 ""  <> 0 0 0 1 <> 0 0 2403 0 2403 2403 2403 <> <>
  2404 41 2.099032 15.252125 -52.564899 166 S C 21 0.06000 0.06000 "SER " " HA " 1 0 FFFFFF  2 1 7 ""  1 ""  <> 0 0 0 1 <> 0 0 2404 0 2404 2404 2404 <> <>
  2405 41 1.797275 18.316154 -52.602837 166 S C 21 0.06000 0.06000 "SER " " HB3" 1 0 FFFFFF  2 1 7 ""  1 ""  <> 0 0 0 1 <> 0 0 2405 0 2405 2405 2405 <> <>
  2406 41 1.036238 17.252015 -53.635522 166 S C 21 0.06000 0.06000 "SER " " HB2" 1 0 FFFFFF  2 1 7 ""  1 ""  <> 0 0 0 1 <> 0 0 2406 0 2406 2406 2406 <> <>
  2407 42 3.328254 16.655382 -54.346802 166 S C 21 0.41800 0.41800 "SER " " HG " 1 0 FFFFFF  2 1 7 ""  1 ""  <> 0 0 0 1 <> 0 0 2407 0 2407 2407 2407 <> <>
  2408 25 4.358961 15.989407 -51.649044 167 C C 38 -0.50000 -0.50000 "CYS " " N  " 7 0 2E2EFF  2 1 7 ""  1 ""  <> 0 0 0 1 7.27 0 0 2408 1 2408 2408 2408 <> <>
  2409 3 5.765996 16.184278 -51.141158 167 C C 24 0.14000 0.14000 "CYS " " CA " 6 0 808080  2 1 -1113 ""  1 ""  FFFF00  0 0 0 1 7.27 0 0 2409 1 2409 2409 2409 <> <>
  2410 2 6.721818 16.844699 -52.145599 167 C C 24 0.50000 0.50000 "CYS " " C  " 6 0 808080  2 1 7 ""  1 ""  <> 0 0 0 1 7.27 0 0 2410 0 2410 2410 2410 <> <>
  2411 15 6.632001 16.503755 -53.298983 167 C C 70 -0.50000 -0.50000 "CYS " " O  " 8 0 FF2E2E  2 1 7 ""  1 ""  <> 0 0 0 1 7.27 0 0 2411 0 2411 2411 2411 <> <>
  2412 3 6.312210 14.821621 -50.587730 167 C C 24 0.06000 0.06000 "CYS " " CB " 6 0 808080  2 1 7 ""  1 ""  <> 0 0 0 1 7.27 0 0 2412 2 2412 2412 2412 <> <>
  2413 49 5.989361 13.398819 -51.634327 167 C C 143 -0.33500 -0.33500 "CYS " " SG " 16 0 FFFF6B  2 1 7 "%UT"  13 ""  <> 0 0 0 1 7.27 0 0 2413 1 2413 2413 2413 <> <>
  2414 43 4.272034 15.804066 -52.637910 167 C C 21 0.30000 0.30000 "CYS " " H  " 1 0 FFFFFF  2 1 7 ""  1 ""  <> 0 0 0 1 <> 0 0 2414 0 2414 2414 2414 <> <>
  2415 41 5.685735 16.918757 -50.340099 167 C C 21 0.06000 0.06000 "CYS " " HA " 1 0 FFFFFF  2 1 7 ""  1 ""  <> 0 0 0 1 <> 0 0 2415 0 2415 2415 2415 <> <>
  2416 41 5.955039 14.530697 -49.600018 167 C C 21 0.06000 0.06000 "CYS " " HB3" 1 0 FFFFFF  2 1 7 ""  1 ""  <> 0 0 0 1 <> 0 0 2416 0 2416 2416 2416 <> <>
  2417 41 7.384743 14.921424 -50.419387 167 C C 21 0.06000 0.06000 "CYS " " HB2" 1 0 FFFFFF  2 1 7 ""  1 ""  <> 0 0 0 1 <> 0 0 2417 0 2417 2417 2417 <> <>
  2418 41 6.057977 14.090092 -52.775410 167 C C 21 0.15500 0.15500 "CYS " " HG " 1 0 FFFFFF  2 1 7 ""  1 ""  <> 0 0 0 1 <> 0 0 2418 0 2418 2418 2418 <> <>
  2419 25 7.570416 17.754541 -51.685364 168 A C 38 -0.50000 -0.50000 "ALA " " N  " 7 0 2E2EFF  2 1 7 ""  1 ""  <> 0 0 0 1 7.3 0 0 2419 1 2419 2419 2419 <> <>
  2420 3 8.563073 18.493078 -52.479166 168 A C 24 0.14000 0.14000 "ALA " " CA " 6 0 808080  2 1 -1113 ""  1 ""  FFFF00  0 0 0 1 7.3 0 0 2420 1 2420 2420 2420 <> <>
  2421 2 10.015380 18.324898 -51.969336 168 A C 24 0.50000 0.50000 "ALA " " C  " 6 0 808080  2 1 7 ""  1 ""  <> 0 0 0 1 7.3 0 0 2421 0 2421 2421 2421 <> <>
  2422 15 10.364744 18.863144 -50.888706 168 A C 70 -0.50000 -0.50000 "ALA " " O  " 8 0 FF2E2E  2 1 7 ""  1 ""  <> 0 0 0 1 7.3 0 0 2422 0 2422 2422 2422 <> <>
  2423 3 8.371348 20.022909 -52.497503 168 A C 24 -0.18000 -0.18000 "ALA " " CB " 6 0 808080  2 1 7 ""  1 ""  <> 0 0 0 1 7.3 0 0 2423 3 2423 2423 2423 <> <>
  2424 43 7.707062 17.840370 -50.688471 168 A C 21 0.30000 0.30000 "ALA " " H  " 1 0 FFFFFF  2 1 7 ""  1 ""  <> 0 0 0 1 <> 0 0 2424 0 2424 2424 2424 <> <>
  2425 41 8.554967 18.064690 -53.481178 168 A C 21 0.06000 0.06000 "ALA " " HA " 1 0 FFFFFF  2 1 7 ""  1 ""  <> 0 0 0 1 <> 0 0 2425 0 2425 2425 2425 <> <>
  2426 41 9.077343 20.572867 -53.119479 168 A C 21 0.06000 0.06000 "ALA " " HB1" 1 0 FFFFFF  2 1 7 ""  1 ""  <> 0 0 0 1 <> 0 0 2426 0 2426 2426 2426 <> <>
  2427 41 7.451826 20.404217 -52.942618 168 A C 21 0.06000 0.06000 "ALA " " HB2" 1 0 FFFFFF  2 1 7 ""  1 ""  <> 0 0 0 1 <> 0 0 2427 0 2427 2427 2427 <> <>
  2428 41 8.501780 20.465575 -51.510273 168 A C 21 0.06000 0.06000 "ALA " " HB3" 1 0 FFFFFF  2 1 7 ""  1 ""  <> 0 0 0 1 <> 0 0 2428 0 2428 2428 2428 <> <>
  2429 25 10.788197 17.368450 -52.585413 169 A C 38 -0.50000 -0.50000 "ALA " " N  " 7 0 2E2EFF  2 1 7 ""  1 ""  <> 0 0 0 1 7.49 0 0 2429 1 2429 2429 2429 <> <>
  2430 3 12.171327 17.062997 -52.199411 169 A C 24 0.14000 0.14000 "ALA " " CA " 6 0 808080  2 1 -1113 ""  1 ""  FFFF00  0 0 0 1 7.49 0 0 2430 1 2430 2430 2430 <> <>
  2431 2 13.110700 18.141147 -52.663228 169 A C 24 0.50000 0.50000 "ALA " " C  " 6 0 808080  2 1 7 ""  1 ""  <> 0 0 0 1 7.49 0 0 2431 0 2431 2431 2431 <> <>
  2432 15 13.027546 18.596710 -53.819805 169 A C 70 -0.50000 -0.50000 "ALA " " O  " 8 0 FF2E2E  2 1 7 ""  1 ""  <> 0 0 0 1 7.49 0 0 2432 0 2432 2432 2432 <> <>
  2433 3 12.614327 15.736042 -52.669881 169 A C 24 -0.18000 -0.18000 "ALA " " CB " 6 0 808080  2 1 7 ""  1 ""  <> 0 0 0 1 7.49 0 0 2433 3 2433 2433 2433 <> <>
  2434 43 10.568330 16.791887 -53.384669 169 A C 21 0.30000 0.30000 "ALA " " H  " 1 0 FFFFFF  2 1 7 ""  1 ""  <> 0 0 0 1 <> 0 0 2434 0 2434 2434 2434 <> <>
  2435 41 12.133979 17.037047 -51.110506 169 A C 21 0.06000 0.06000 "ALA " " HA " 1 0 FFFFFF  2 1 7 ""  1 ""  <> 0 0 0 1 <> 0 0 2435 0 2435 2435 2435 <> <>
  2436 41 13.688179 15.563626 -52.747455 169 A C 21 0.06000 0.06000 "ALA " " HB1" 1 0 FFFFFF  2 1 7 ""  1 ""  <> 0 0 0 1 <> 0 0 2436 0 2436 2436 2436 <> <>
  2437 41 12.177188 14.940296 -52.067119 169 A C 21 0.06000 0.06000 "ALA " " HB2" 1 0 FFFFFF  2 1 7 ""  1 ""  <> 0 0 0 1 <> 0 0 2437 0 2437 2437 2437 <> <>
  2438 41 12.297093 15.588704 -53.702106 169 A C 21 0.06000 0.06000 "ALA " " HB3" 1 0 FFFFFF  2 1 7 ""  1 ""  <> 0 0 0 1 <> 0 0 2438 0 2438 2438 2438 <> <>
  2439 25 13.964354 18.662626 -51.777034 170 S C 38 -0.50000 -0.50000 "SER " " N  " 7 0 2E2EFF  2 1 7 ""  1 ""  <> 0 0 0 1 7.54 0 0 2439 1 2439 2439 2439 <> <>
  2440 3 14.803891 19.778861 -52.124739 170 S C 24 0.14000 0.14000 "SER " " CA " 6 0 808080  2 1 -1113 ""  1 ""  FFFF00  0 0 0 1 7.54 0 0 2440 1 2440 2440 2440 <> <>
  2441 2 16.053822 19.637586 -51.213115 170 S C 24 0.50000 0.50000 "SER " " C  " 6 0 808080  2 1 7 ""  1 ""  <> 0 0 0 1 7.54 0 0 2441 0 2441 2441 2441 <> <>
  2442 15 16.057802 18.975714 -50.152201 170 S C 70 -0.50000 -0.50000 "SER " " O  " 8 0 FF2E2E  2 1 7 ""  1 ""  <> 0 0 0 1 7.54 0 0 2442 0 2442 2442 2442 <> <>
  2443 3 14.090780 21.057802 -51.916205 170 S C 24 0.14500 0.14500 "SER " " CB " 6 0 808080  2 1 7 ""  1 ""  <> 0 0 0 1 7.54 0 0 2443 2 2443 2443 2443 <> <>
  2444 16 14.902599 22.195225 -52.204657 170 S C 70 -0.68300 -0.68300 "SER " " OG " 8 0 FF2E2E  2 1 7 "%UT"  13 ""  <> 0 0 0 1 7.54 0 0 2444 1 2444 2444 2444 <> <>
  2445 43 14.059877 18.323747 -50.830430 170 S C 21 0.30000 0.30000 "SER " " H  " 1 0 FFFFFF  2 1 7 ""  1 ""  <> 0 0 0 1 <> 0 0 2445 0 2445 2445 2445 <> <>
  2446 41 15.254292 19.640808 -53.107557 170 S C 21 0.06000 0.06000 "SER " " HA " 1 0 FFFFFF  2 1 7 ""  1 ""  <> 0 0 0 1 <> 0 0 2446 0 2446 2446 2446 <> <>
  2447 41 13.913411 21.235577 -50.855706 170 S C 21 0.06000 0.06000 "SER " " HB3" 1 0 FFFFFF  2 1 7 ""  1 ""  <> 0 0 0 1 <> 0 0 2447 0 2447 2447 2447 <> <>
  2448 41 13.132341 21.087420 -52.435062 170 S C 21 0.06000 0.06000 "SER " " HB2" 1 0 FFFFFF  2 1 7 ""  1 ""  <> 0 0 0 1 <> 0 0 2448 0 2448 2448 2448 <> <>
  2449 42 14.578435 22.543647 -53.021172 170 S C 21 0.41800 0.41800 "SER " " HG " 1 0 FFFFFF  2 1 7 ""  1 ""  <> 0 0 0 1 <> 0 0 2449 0 2449 2449 2449 <> <>
  2450 25 17.157958 20.168006 -51.701210 171 G C 38 -0.50000 -0.50000 "GLY " " N  " 7 0 2E2EFF  0 1 7 ""  1 ""  <> 0 0 0 1 7.77 0 0 2450 1 2450 2450 2450 <> <>
  2451 3 18.557230 19.865539 -51.265255 171 G C 24 0.08000 0.08000 "GLY " " CA " 6 0 808080  0 1 -1113 ""  1 ""  FFFF00  0 0 0 1 7.77 0 0 2451 2 2451 2451 2451 <> <>
  2452 2 19.108176 18.549051 -51.823772 171 G C 24 0.50000 0.50000 "GLY " " C  " 6 0 808080  0 1 7 ""  1 ""  <> 0 0 0 1 7.77 0 0 2452 0 2452 2452 2452 <> <>
  2453 15 20.163169 18.059226 -51.386893 171 G C 70 -0.50000 -0.50000 "GLY " " O  " 8 0 FF2E2E  0 1 7 ""  1 ""  <> 0 0 0 1 7.77 0 0 2453 0 2453 2453 2453 <> <>
  2454 43 16.997145 20.932362 -52.341591 171 G C 21 0.30000 0.30000 "GLY " " H  " 1 0 FFFFFF  0 1 7 ""  1 ""  <> 0 0 0 1 <> 0 0 2454 0 2454 2454 2454 <> <>
  2455 41 18.609563 19.871266 -50.176666 171 G C 21 0.06000 0.06000 "GLY " " HA3" 1 0 FFFFFF  0 1 7 ""  1 ""  <> 0 0 0 1 <> 0 0 2455 0 2455 2455 2455 <> <>
  2456 41 19.155294 20.714765 -51.594865 171 G C 21 0.06000 0.06000 "GLY " " HA2" 1 0 FFFFFF  0 1 7 ""  1 ""  <> 0 0 0 1 <> 0 0 2456 0 2456 2456 2456 <> <>
  2457 25 18.333029 17.915049 -52.724776 172 F C 38 -0.50000 -0.50000 "PHE " " N  " 7 0 2E2EFF  0 1 7 ""  1 ""  <> 0 0 0 1 7.81 0 0 2457 1 2457 2457 2457 <> <>
  2458 3 18.686134 16.654240 -53.402154 172 F C 24 0.14000 0.14000 "PHE " " CA " 6 0 808080  0 1 -1113 ""  1 ""  FFFF00  0 0 0 1 7.81 0 0 2458 1 2458 2458 2458 <> <>
  2459 2 17.781425 16.510311 -54.646711 172 F C 24 0.50000 0.50000 "PHE " " C  " 6 0 808080  0 1 7 ""  1 ""  <> 0 0 0 1 7.81 0 0 2459 0 2459 2459 2459 <> <>
  2460 15 16.684575 17.078758 -54.645507 172 F C 70 -0.50000 -0.50000 "PHE " " O  " 8 0 FF2E2E  0 1 7 ""  1 ""  <> 0 0 0 1 7.81 0 0 2460 0 2460 2460 2460 <> <>
  2461 3 18.662999 15.386404 -52.530078 172 F C 24 -0.00500 -0.00500 "PHE " " CB " 6 0 808080  0 1 7 ""  1 ""  <> 0 0 0 1 7.81 0 0 2461 2 2461 2461 2461 <> <>
  2462 2 17.364052 15.021860 -51.774512 172 F C 24 -0.11500 -0.11500 "PHE " " CG " 6 0 808080  0 1 7 ""  1 ""  <> 0 0 0 1 7.81 0 0 2462 0 2462 2462 2462 <> <>
  2463 2 16.436278 14.190885 -52.371976 172 F C 24 -0.11500 -0.11500 "PHE " " CD1" 6 0 808080  0 1 7 ""  1 ""  <> 0 0 0 1 7.81 0 0 2463 1 2463 2463 2463 <> <>
  2464 2 15.233047 13.914725 -51.741318 172 F C 24 -0.11500 -0.11500 "PHE " " CE1" 6 0 808080  0 1 7 ""  1 ""  <> 0 0 0 1 7.81 0 0 2464 1 2464 2464 2464 <> <>
  2465 2 14.952854 14.392228 -50.441239 172 F C 24 -0.11500 -0.11500 "PHE " " CZ " 6 0 808080  0 1 7 ""  1 ""  <> 0 0 0 1 7.81 0 0 2465 1 2465 2465 2465 <> <>
  2466 2 15.888550 15.250925 -49.842442 172 F C 24 -0.11500 -0.11500 "PHE " " CE2" 6 0 808080  0 1 7 ""  1 ""  <> 0 0 0 1 7.81 0 0 2466 1 2466 2466 2466 <> <>
  2467 2 17.131265 15.554717 -50.469507 172 F C 24 -0.11500 -0.11500 "PHE " " CD2" 6 0 808080  0 1 7 ""  1 ""  <> 0 0 0 1 7.81 0 0 2467 1 2467 2467 2467 <> <>
  2468 43 17.623148 18.498552 -53.144865 172 F C 21 0.30000 0.30000 "PHE " " H  " 1 0 FFFFFF  0 1 7 ""  1 ""  <> 0 0 0 1 <> 0 0 2468 0 2468 2468 2468 <> <>
  2469 41 19.669055 16.844226 -53.833471 172 F C 21 0.06000 0.06000 "PHE " " HA " 1 0 FFFFFF  0 1 7 ""  1 ""  <> 0 0 0 1 <> 0 0 2469 0 2469 2469 2469 <> <>
  2470 41 19.505211 15.300581 -51.843108 172 F C 21 0.06000 0.06000 "PHE " " HB3" 1 0 FFFFFF  0 1 7 ""  1 ""  <> 0 0 0 1 <> 0 0 2470 0 2470 2470 2470 <> <>
  2471 41 18.937094 14.671946 -53.306099 172 F C 21 0.06000 0.06000 "PHE " " HB2" 1 0 FFFFFF  0 1 7 ""  1 ""  <> 0 0 0 1 <> 0 0 2471 0 2471 2471 2471 <> <>
  2472 41 16.556156 13.646538 -53.296778 172 F C 21 0.11500 0.11500 "PHE " " HD1" 1 0 FFFFFF  0 1 7 ""  1 ""  <> 0 0 0 1 <> 0 0 2472 0 2472 2472 2472 <> <>
  2473 41 14.571028 13.225628 -52.244034 172 F C 21 0.11500 0.11500 "PHE " " HE1" 1 0 FFFFFF  0 1 7 ""  1 ""  <> 0 0 0 1 <> 0 0 2473 0 2473 2473 2473 <> <>
  2474 41 14.027117 14.048632 -50.003847 172 F C 21 0.11500 0.11500 "PHE " " HZ " 1 0 FFFFFF  0 1 7 ""  1 ""  <> 0 0 0 1 <> 0 0 2474 0 2474 2474 2474 <> <>
  2475 41 15.817095 15.722579 -48.873747 172 F C 21 0.11500 0.11500 "PHE " " HE2" 1 0 FFFFFF  0 1 7 ""  1 ""  <> 0 0 0 1 <> 0 0 2475 0 2475 2475 2475 <> <>
  2476 41 17.873414 16.219294 -50.053012 172 F C 21 0.11500 0.11500 "PHE " " HD2" 1 0 FFFFFF  0 1 7 ""  1 ""  <> 0 0 0 1 <> 0 0 2476 0 2476 2476 2476 <> <>
  2477 25 18.255318 15.738943 -55.624157 173 N C 38 -0.50000 -0.50000 "ASN " " N  " 7 0 2E2EFF  0 1 7 ""  1 ""  <> 0 0 0 1 7.73 0 0 2477 1 2477 2477 2477 <> <>
  2478 3 17.437034 15.118674 -56.662064 173 N C 24 0.14000 0.14000 "ASN " " CA " 6 0 808080  0 1 -1113 ""  1 ""  FFFF00  0 0 0 1 7.73 0 0 2478 1 2478 2478 2478 <> <>
  2479 2 17.187198 13.667047 -56.113662 173 N C 24 0.50000 0.50000 "ASN " " C  " 6 0 808080  0 1 7 ""  1 ""  <> 0 0 0 1 7.73 0 0 2479 0 2479 2479 2479 <> <>
  2480 15 18.072921 13.032888 -55.460697 173 N C 70 -0.50000 -0.50000 "ASN " " O  " 8 0 FF2E2E  0 1 7 ""  1 ""  <> 0 0 0 1 7.73 0 0 2480 0 2480 2480 2480 <> <>
  2481 3 18.267514 15.069871 -57.940722 173 N C 24 -0.12000 -0.12000 "ASN " " CB " 6 0 808080  0 1 7 ""  1 ""  <> 0 0 0 1 7.73 0 0 2481 2 2481 2481 2481 <> <>
  2482 2 17.416473 14.704218 -59.145499 173 N C 24 0.50000 0.50000 "ASN " " CG " 6 0 808080  0 1 7 "%UT"  13 ""  <> 0 0 0 1 7.73 0 0 2482 0 2482 2482 2482 <> "No Flip" 
  2483 15 17.058310 13.540783 -59.271486 173 N C 70 -0.50000 -0.50000 "ASN " " OD1" 8 0 FF2E2E  0 1 7 ""  1 ""  <> 0 0 0 1 7.73 0 0 2483 0 2483 2483 2483 <> <>
  2484 25 17.084647 15.671430 -60.035271 173 N C 38 -0.76000 -0.76000 "ASN " " ND2" 7 0 2E2EFF  0 1 7 ""  1 ""  <> 0 0 0 1 7.73 0 0 2484 2 2484 2484 2484 <> <>
  2485 43 19.167790 15.305021 -55.615898 173 N C 21 0.30000 0.30000 "ASN " " H  " 1 0 FFFFFF  0 1 7 ""  1 ""  <> 0 0 0 1 <> 0 0 2485 0 2485 2485 2485 <> <>
  2486 41 16.445994 15.556693 -56.785001 173 N C 21 0.06000 0.06000 "ASN " " HA " 1 0 FFFFFF  0 1 7 ""  1 ""  <> 0 0 0 1 <> 0 0 2486 0 2486 2486 2486 <> <>
  2487 41 19.040686 14.307046 -57.844329 173 N C 21 0.06000 0.06000 "ASN " " HB3" 1 0 FFFFFF  0 1 7 ""  1 ""  <> 0 0 0 1 <> 0 0 2487 0 2487 2487 2487 <> <>
  2488 41 18.725287 16.042766 -58.117810 173 N C 21 0.06000 0.06000 "ASN " " HB2" 1 0 FFFFFF  0 1 7 ""  1 ""  <> 0 0 0 1 <> 0 0 2488 0 2488 2488 2488 <> <>
  2489 43 16.481133 15.310786 -60.760241 173 N C 21 0.38000 0.38000 "ASN " "HD22" 1 0 FFFFFF  0 1 7 ""  1 ""  <> 0 0 0 1 <> 0 0 2489 0 2489 2489 2489 <> <>
  2490 43 17.514945 16.584586 -60.013460 173 N C 21 0.38000 0.38000 "ASN " "HD21" 1 0 FFFFFF  0 1 7 ""  1 ""  <> 0 0 0 1 <> 0 0 2490 0 2490 2490 2490 <> <>
  2491 25 15.988999 13.071154 -56.410423 174 I C 38 -0.50000 -0.50000 "ILE " " N  " 7 0 2E2EFF  0 1 7 ""  1 ""  <> 0 0 0 1 7.85 0 0 2491 1 2491 2491 2491 <> <>
  2492 3 15.663187 11.680991 -56.017313 174 I C 24 0.14000 0.14000 "ILE " " CA " 6 0 808080  0 1 -1113 ""  1 ""  FFFF00  0 0 0 1 7.85 0 0 2492 1 2492 2492 2492 <> <>
  2493 2 16.365005 10.735601 -57.085103 174 I C 24 0.50000 0.50000 "ILE " " C  " 6 0 808080  0 1 7 ""  1 ""  <> 0 0 0 1 7.85 0 0 2493 0 2493 2493 2493 <> <>
  2494 15 15.772654 10.385077 -58.135221 174 I C 70 -0.50000 -0.50000 "ILE " " O  " 8 0 FF2E2E  0 1 7 ""  1 ""  <> 0 0 0 1 7.85 0 0 2494 0 2494 2494 2494 <> <>
  2495 3 14.114256 11.569655 -55.968016 174 I C 24 -0.06000 -0.06000 "ILE " " CB " 6 0 808080  0 1 7 ""  1 ""  <> 0 0 0 1 7.85 0 0 2495 1 2495 2495 2495 <> <>
  2496 3 13.757214 10.103484 -55.677712 174 I C 24 -0.18000 -0.18000 "ILE " " CG2" 6 0 808080  0 1 7 ""  1 ""  <> 0 0 0 1 7.85 0 0 2496 3 2496 2496 2496 <> <>
  2497 3 13.499839 12.681408 -54.993275 174 I C 24 -0.12000 -0.12000 "ILE " " CG1" 6 0 808080  0 1 7 ""  1 ""  <> 0 0 0 1 7.85 0 0 2497 2 2497 2497 2497 <> <>
  2498 3 11.987644 12.703286 -55.130887 174 I C 24 -0.18000 -0.18000 "ILE " " CD1" 6 0 808080  0 1 7 ""  1 ""  <> 0 0 0 1 7.85 0 0 2498 3 2498 2498 2498 <> <>
  2499 43 15.365328 13.597563 -57.005961 174 I C 21 0.30000 0.30000 "ILE " " H  " 1 0 FFFFFF  0 1 7 ""  1 ""  <> 0 0 0 1 <> 0 0 2499 0 2499 2499 2499 <> <>
  2500 41 16.232412 11.386259 -55.135502 174 I C 21 0.06000 0.06000 "ILE " " HA " 1 0 FFFFFF  0 1 7 ""  1 ""  <> 0 0 0 1 <> 0 0 2500 0 2500 2500 2500 <> <>
  2501 41 13.727389 11.765081 -56.968170 174 I C 21 0.06000 0.06000 "ILE " " HB " 1 0 FFFFFF  0 1 7 ""  1 ""  <> 0 0 0 1 <> 0 0 2501 0 2501 2501 2501 <> <>
  2502 41 12.670295 10.025942 -55.642807 174 I C 21 0.06000 0.06000 "ILE " "HG21" 1 0 FFFFFF  0 1 7 ""  1 ""  <> 0 0 0 1 <> 0 0 2502 0 2502 2502 2502 <> <>
  2503 41 14.023936 9.544462 -56.574428 174 I C 21 0.06000 0.06000 "ILE " "HG22" 1 0 FFFFFF  0 1 7 ""  1 ""  <> 0 0 0 1 <> 0 0 2503 0 2503 2503 2503 <> <>
  2504 41 14.191427 9.657160 -54.782911 174 I C 21 0.06000 0.06000 "ILE " "HG23" 1 0 FFFFFF  0 1 7 ""  1 ""  <> 0 0 0 1 <> 0 0 2504 0 2504 2504 2504 <> <>
  2505 41 13.929210 13.667214 -55.170130 174 I C 21 0.06000 0.06000 "ILE " "HG13" 1 0 FFFFFF  0 1 7 ""  1 ""  <> 0 0 0 1 <> 0 0 2505 0 2505 2505 2505 <> <>
  2506 41 13.971298 12.554135 -54.018735 174 I C 21 0.06000 0.06000 "ILE " "HG12" 1 0 FFFFFF  0 1 7 ""  1 ""  <> 0 0 0 1 <> 0 0 2506 0 2506 2506 2506 <> <>
  2507 41 11.658424 13.156467 -56.066048 174 I C 21 0.06000 0.06000 "ILE " "HD11" 1 0 FFFFFF  0 1 7 ""  1 ""  <> 0 0 0 1 <> 0 0 2507 0 2507 2507 2507 <> <>
  2508 41 11.463313 11.773867 -54.910196 174 I C 21 0.06000 0.06000 "ILE " "HD12" 1 0 FFFFFF  0 1 7 ""  1 ""  <> 0 0 0 1 <> 0 0 2508 0 2508 2508 2508 <> <>
  2509 41 11.685297 13.407455 -54.355935 174 I C 21 0.06000 0.06000 "ILE " "HD13" 1 0 FFFFFF  0 1 7 ""  1 ""  <> 0 0 0 1 <> 0 0 2509 0 2509 2509 2509 <> <>
  2510 25 17.656579 10.372906 -56.843066 175 K C 38 -0.50000 -0.50000 "LYS " " N  " 7 0 2E2EFF  0 1 7 ""  1 ""  <> 0 0 0 1 7.76 0 0 2510 1 2510 2510 2510 <> <>
  2511 3 18.526011 9.581496 -57.701877 175 K C 24 0.14000 0.14000 "LYS " " CA " 6 0 808080  0 1 -1113 ""  1 ""  FFFF00  0 0 0 1 7.76 0 0 2511 1 2511 2511 2511 <> <>
  2512 2 19.479095 8.554157 -57.048431 175 K C 24 0.50000 0.50000 "LYS " " C  " 6 0 808080  0 1 7 ""  1 ""  <> 0 0 0 1 7.76 0 0 2512 0 2512 2512 2512 <> <>
  2513 15 20.062490 7.743308 -57.749040 175 K C 70 -0.50000 -0.50000 "LYS " " O  " 8 0 FF2E2E  0 1 7 ""  1 ""  <> 0 0 0 1 7.76 0 0 2513 0 2513 2513 2513 <> <>
  2514 3 19.123244 10.554964 -58.833700 175 K C 24 -0.12000 -0.12000 "LYS " " CB " 6 0 808080  0 1 7 ""  1 ""  <> 0 0 0 1 7.76 0 0 2514 2 2514 2514 2514 <> <>
  2515 3 20.199488 11.602835 -58.454288 175 K C 24 -0.12000 -0.12000 "LYS " " CG " 6 0 808080  0 1 7 ""  1 ""  <> 0 0 0 1 7.76 0 0 2515 2 2515 2515 2515 <> <>
  2516 3 20.704174 12.465669 -59.621334 175 K C 24 -0.12000 -0.12000 "LYS " " CD " 6 0 808080  0 1 7 ""  1 ""  <> 0 0 0 1 7.76 0 0 2516 2 2516 2516 2516 <> <>
  2517 3 21.763598 13.377834 -59.073314 175 K C 24 0.19000 0.19000 "LYS " " CE " 6 0 808080  0 1 7 ""  1 ""  <> 0 0 0 1 7.76 0 0 2517 2 2517 2517 2517 <> <>
  2518 32 22.243958 14.269302 -60.077374 175 K C 38 -0.30000 -0.30000 "LYS " " NZ " 7 1 2E2EFF  0 1 7 "%UT"  13 ""  <> 0 0 0 1 7.76 0 0 2518 3 2518 2518 2518 <> <>
  2519 43 17.948960 10.735651 -55.947164 175 K C 21 0.30000 0.30000 "LYS " " H  " 1 0 FFFFFF  0 1 7 ""  1 ""  <> 0 0 0 1 <> 0 0 2519 0 2519 2519 2519 <> <>
  2520 41 17.795087 8.881082 -58.105278 175 K C 21 0.06000 0.06000 "LYS " " HA " 1 0 FFFFFF  0 1 7 ""  1 ""  <> 0 0 0 1 <> 0 0 2520 0 2520 2520 2520 <> <>
  2521 41 18.257853 11.103328 -59.207193 175 K C 21 0.06000 0.06000 "LYS " " HB3" 1 0 FFFFFF  0 1 7 ""  1 ""  <> 0 0 0 1 <> 0 0 2521 0 2521 2521 2521 <> <>
  2522 41 19.506089 10.058980 -59.725489 175 K C 21 0.06000 0.06000 "LYS " " HB2" 1 0 FFFFFF  0 1 7 ""  1 ""  <> 0 0 0 1 <> 0 0 2522 0 2522 2522 2522 <> <>
  2523 41 20.988365 10.981981 -58.028552 175 K C 21 0.06000 0.06000 "LYS " " HG3" 1 0 FFFFFF  0 1 7 ""  1 ""  <> 0 0 0 1 <> 0 0 2523 0 2523 2523 2523 <> <>
  2524 41 19.877113 12.173182 -57.583319 175 K C 21 0.06000 0.06000 "LYS " " HG2" 1 0 FFFFFF  0 1 7 ""  1 ""  <> 0 0 0 1 <> 0 0 2524 0 2524 2524 2524 <> <>
  2525 41 19.875322 12.946896 -60.141366 175 K C 21 0.06000 0.06000 "LYS " " HD3" 1 0 FFFFFF  0 1 7 ""  1 ""  <> 0 0 0 1 <> 0 0 2525 0 2525 2525 2525 <> <>
  2526 41 21.208276 11.822943 -60.343046 175 K C 21 0.06000 0.06000 "LYS " " HD2" 1 0 FFFFFF  0 1 7 ""  1 ""  <> 0 0 0 1 <> 0 0 2526 0 2526 2526 2526 <> <>
  2527 41 22.626821 12.750143 -58.849790 175 K C 21 0.06000 0.06000 "LYS " " HE3" 1 0 FFFFFF  0 1 7 ""  1 ""  <> 0 0 0 1 <> 0 0 2527 0 2527 2527 2527 <> <>
  2528 41 21.551719 13.984503 -58.193106 175 K C 21 0.06000 0.06000 "LYS " " HE2" 1 0 FFFFFF  0 1 7 ""  1 ""  <> 0 0 0 1 <> 0 0 2528 0 2528 2528 2528 <> <>
  2529 44 22.597857 13.854306 -60.927323 175 K C 21 0.33000 0.33000 "LYS " " HZ1" 1 0 FFFFFF  0 1 7 ""  1 ""  <> 0 0 0 1 <> 0 0 2529 0 2529 2529 2529 <> <>
  2530 44 21.610398 15.018905 -60.317161 175 K C 21 0.33000 0.33000 "LYS " " HZ2" 1 0 FFFFFF  0 1 7 ""  1 ""  <> 0 0 0 1 <> 0 0 2530 0 2530 2530 2530 <> <>
  2531 44 23.053110 14.827507 -59.846085 175 K C 21 0.33000 0.33000 "LYS " " HZ3" 1 0 FFFFFF  0 1 7 ""  1 ""  <> 0 0 0 1 <> 0 0 2531 0 2531 2531 2531 <> <>
  2532 25 19.628243 8.607366 -55.744479 176 D C 38 -0.50000 -0.50000 "ASP " " N  " 7 0 2E2EFF  0 1 7 ""  1 ""  <> 0 0 0 1 7.78 0 0 2532 1 2532 2532 2532 <> <>
  2533 3 20.670452 7.867929 -55.003727 176 D C 24 0.14000 0.14000 "ASP " " CA " 6 0 808080  0 1 -1113 ""  1 ""  FFFF00  0 0 0 1 7.78 0 0 2533 1 2533 2533 2533 <> <>
  2534 2 20.159839 7.438602 -53.573130 176 D C 24 0.50000 0.50000 "ASP " " C  " 6 0 808080  0 1 7 ""  1 ""  <> 0 0 0 1 7.78 0 0 2534 0 2534 2534 2534 <> <>
  2535 15 20.897991 6.835791 -52.789578 176 D C 70 -0.50000 -0.50000 "ASP " " O  " 8 0 FF2E2E  0 1 7 ""  1 ""  <> 0 0 0 1 7.78 0 0 2535 0 2535 2535 2535 <> <>
  2536 3 21.986769 8.698691 -55.075970 176 D C 24 -0.22000 -0.22000 "ASP " " CB " 6 0 808080  0 1 7 ""  1 ""  <> 0 0 0 1 7.78 0 0 2536 2 2536 2536 2536 <> <>
  2537 2 22.198112 9.560340 -53.867036 176 D C 24 0.70000 0.70000 "ASP " " CG " 6 0 808080  0 1 7 "%UT"  13 ""  <> 0 0 0 1 7.78 0 0 2537 0 2537 2537 2537 4.76321627122463 <>
  2538 15 23.175496 9.380993 -53.138836 176 D C 70 -0.80000 -0.80000 "ASP " " OD1" 8 0 FF2E2E  0 1 7 ""  1 ""  <> 0 0 0 1 7.78 0 0 2538 0 2538 2538 2538 <> <>
  2539 18 21.531635 10.622437 -53.761972 176 D C 70 -0.80000 -0.80000 "ASP " " OD2" 8 -1 FF2E2E  0 1 7 ""  1 ""  <> 0 0 0 1 7.78 0 0 2539 0 2539 2539 2539 <> <>
  2540 43 19.189794 9.360325 -55.233635 176 D C 21 0.30000 0.30000 "ASP " " H  " 1 0 FFFFFF  0 1 7 ""  1 ""  <> 0 0 0 1 <> 0 0 2540 0 2540 2540 2540 <> <>
  2541 41 20.850752 6.905504 -55.482277 176 D C 21 0.06000 0.06000 "ASP " " HA " 1 0 FFFFFF  0 1 7 ""  1 ""  <> 0 0 0 1 <> 0 0 2541 0 2541 2541 2541 <> <>
  2542 41 21.972185 9.319487 -55.971737 176 D C 21 0.06000 0.06000 "ASP " " HB3" 1 0 FFFFFF  0 1 7 ""  1 ""  <> 0 0 0 1 <> 0 0 2542 0 2542 2542 2542 <> <>
  2543 41 22.786063 7.973196 -55.229839 176 D C 21 0.06000 0.06000 "ASP " " HB2" 1 0 FFFFFF  0 1 7 ""  1 ""  <> 0 0 0 1 <> 0 0 2543 0 2543 2543 2543 <> <>
  2544 25 18.854463 7.673319 -53.233990 177 T C 38 -0.50000 -0.50000 "THR " " N  " 7 0 2E2EFF  0 1 7 ""  1 ""  <> 0 0 0 1 7.68 0 0 2544 1 2544 2544 2544 <> <>
  2545 3 18.125971 7.319949 -52.039063 177 T C 24 0.14000 0.14000 "THR " " CA " 6 0 808080  0 1 -1113 ""  1 ""  FFFF00  0 0 0 1 7.68 0 0 2545 1 2545 2545 2545 <> <>
  2546 2 16.705069 7.061451 -52.549799 177 T C 24 0.50000 0.50000 "THR " " C  " 6 0 808080  0 1 7 ""  1 ""  <> 0 0 0 1 7.68 0 0 2546 0 2546 2546 2546 <> <>
  2547 15 16.250854 7.393021 -53.655249 177 T C 70 -0.50000 -0.50000 "THR " " O  " 8 0 FF2E2E  0 1 7 ""  1 ""  <> 0 0 0 1 7.68 0 0 2547 0 2547 2547 2547 <> <>
  2548 3 18.332372 8.609005 -51.129039 177 T C 24 0.20500 0.20500 "THR " " CB " 6 0 808080  0 1 7 ""  1 ""  <> 0 0 0 1 7.68 0 0 2548 1 2548 2548 2548 <> <>
  2549 3 19.781390 8.768516 -50.629324 177 T C 24 -0.18000 -0.18000 "THR " " CG2" 6 0 808080  0 1 7 ""  1 ""  <> 0 0 0 1 7.68 0 0 2549 3 2549 2549 2549 <> <>
  2550 16 17.841088 9.811394 -51.736360 177 T C 70 -0.68300 -0.68300 "THR " " OG1" 8 0 FF2E2E  0 1 7 "%UT"  13 ""  <> 0 0 0 1 7.68 0 0 2550 1 2550 2550 2550 <> <>
  2551 43 18.273005 8.183281 -53.884000 177 T C 21 0.30000 0.30000 "THR " " H  " 1 0 FFFFFF  0 1 7 ""  1 ""  <> 0 0 0 1 <> 0 0 2551 0 2551 2551 2551 <> <>
  2552 41 18.454981 6.409825 -51.537221 177 T C 21 0.06000 0.06000 "THR " " HA " 1 0 FFFFFF  0 1 7 ""  1 ""  <> 0 0 0 1 <> 0 0 2552 0 2552 2552 2552 <> <>
  2553 41 17.648832 8.324401 -50.329258 177 T C 21 0.06000 0.06000 "THR " " HB " 1 0 FFFFFF  0 1 7 ""  1 ""  <> 0 0 0 1 <> 0 0 2553 0 2553 2553 2553 <> <>
  2554 41 19.851583 9.494110 -49.819334 177 T C 21 0.06000 0.06000 "THR " "HG21" 1 0 FFFFFF  0 1 7 ""  1 ""  <> 0 0 0 1 <> 0 0 2554 0 2554 2554 2554 <> <>
  2555 41 20.122247 7.804916 -50.250253 177 T C 21 0.06000 0.06000 "THR " "HG22" 1 0 FFFFFF  0 1 7 ""  1 ""  <> 0 0 0 1 <> 0 0 2555 0 2555 2555 2555 <> <>
  2556 41 20.501681 9.118978 -51.368391 177 T C 21 0.06000 0.06000 "THR " "HG23" 1 0 FFFFFF  0 1 7 ""  1 ""  <> 0 0 0 1 <> 0 0 2556 0 2556 2556 2556 <> <>
  2557 42 18.266249 9.955967 -52.567714 177 T C 21 0.41800 0.41800 "THR " " HG1" 1 0 FFFFFF  0 1 7 ""  1 ""  <> 0 0 0 1 <> 0 0 2557 0 2557 2557 2557 <> <>
  2558 25 15.918849 6.467176 -51.640345 178 Y C 38 -0.50000 -0.50000 "TYR " " N  " 7 0 2E2EFF  2 1 7 ""  1 ""  <> 0 0 0 1 7.44 0 0 2558 1 2558 2558 2558 <> <>
  2559 3 14.538669 6.136063 -51.839612 178 Y C 24 0.14000 0.14000 "TYR " " CA " 6 0 808080  2 1 -1113 ""  1 ""  FFFF00  0 0 0 1 7.44 0 0 2559 1 2559 2559 2559 <> <>
  2560 2 13.651649 7.069677 -51.035382 178 Y C 24 0.50000 0.50000 "TYR " " C  " 6 0 808080  2 1 7 ""  1 ""  <> 0 0 0 1 7.44 0 0 2560 0 2560 2560 2560 <> <>
  2561 15 13.800076 7.282573 -49.787676 178 Y C 70 -0.50000 -0.50000 "TYR " " O  " 8 0 FF2E2E  2 1 7 ""  1 ""  <> 0 0 0 1 7.44 0 0 2561 0 2561 2561 2561 <> <>
  2562 3 14.313815 4.742148 -51.264490 178 Y C 24 -0.00500 -0.00500 "TYR " " CB " 6 0 808080  2 1 7 ""  1 ""  <> 0 0 0 1 7.44 0 0 2562 2 2562 2562 2562 <> <>
  2563 2 14.641840 3.589942 -52.170555 178 Y C 24 -0.11500 -0.11500 "TYR " " CG " 6 0 808080  2 1 7 ""  1 ""  <> 0 0 0 1 7.44 0 0 2563 0 2563 2563 2563 <> <>
  2564 2 15.975248 3.192862 -52.317316 178 Y C 24 -0.11500 -0.11500 "TYR " " CD1" 6 0 808080  2 1 7 ""  1 ""  <> 0 0 0 1 7.44 0 0 2564 1 2564 2564 2564 <> <>
  2565 2 16.290872 2.140443 -53.168694 178 Y C 24 -0.11500 -0.11500 "TYR " " CE1" 6 0 808080  2 1 7 ""  1 ""  <> 0 0 0 1 7.44 0 0 2565 1 2565 2565 2565 <> <>
  2566 2 15.263412 1.469073 -53.934109 178 Y C 24 0.15000 0.15000 "TYR " " CZ " 6 0 808080  2 1 7 ""  1 ""  <> 0 0 0 1 7.44 0 0 2566 0 2566 2566 2566 <> <>
  2567 16 15.526382 0.415333 -54.792732 178 Y C 70 -0.58500 -0.58500 "TYR " " OH " 8 0 FF2E2E  2 1 7 "%UT"  13 ""  <> 0 0 0 1 7.44 0 0 2567 1 2567 2567 2567 <> <>
  2568 2 13.907276 1.831724 -53.713308 178 Y C 24 -0.11500 -0.11500 "TYR " " CE2" 6 0 808080  2 1 7 ""  1 ""  <> 0 0 0 1 7.44 0 0 2568 1 2568 2568 2568 <> <>
  2569 2 13.618457 2.898879 -52.812875 178 Y C 24 -0.11500 -0.11500 "TYR " " CD2" 6 0 808080  2 1 7 ""  1 ""  <> 0 0 0 1 7.44 0 0 2569 1 2569 2569 2569 <> <>
  2570 43 16.374378 6.146292 -50.797792 178 Y C 21 0.30000 0.30000 "TYR " " H  " 1 0 FFFFFF  2 1 7 ""  1 ""  <> 0 0 0 1 <> 0 0 2570 0 2570 2570 2570 <> <>
  2571 41 14.183443 6.234737 -52.865351 178 Y C 21 0.06000 0.06000 "TYR " " HA " 1 0 FFFFFF  2 1 7 ""  1 ""  <> 0 0 0 1 <> 0 0 2571 0 2571 2571 2571 <> <>
  2572 41 13.287416 4.585048 -50.932536 178 Y C 21 0.06000 0.06000 "TYR " " HB3" 1 0 FFFFFF  2 1 7 ""  1 ""  <> 0 0 0 1 <> 0 0 2572 0 2572 2572 2572 <> <>
  2573 41 14.853863 4.663143 -50.320914 178 Y C 21 0.06000 0.06000 "TYR " " HB2" 1 0 FFFFFF  2 1 7 ""  1 ""  <> 0 0 0 1 <> 0 0 2573 0 2573 2573 2573 <> <>
  2574 41 16.754658 3.579476 -51.677548 178 Y C 21 0.11500 0.11500 "TYR " " HD1" 1 0 FFFFFF  2 1 7 ""  1 ""  <> 0 0 0 1 <> 0 0 2574 0 2574 2574 2574 <> <>
  2575 41 17.337363 1.873187 -53.195521 178 Y C 21 0.11500 0.11500 "TYR " " HE1" 1 0 FFFFFF  2 1 7 ""  1 ""  <> 0 0 0 1 <> 0 0 2575 0 2575 2575 2575 <> <>
[truncated: 911,401 more chars]
