# Supplementary material for: Elucidating HER2-directed chimeric antigen receptor (CAR) activation mechanism using homology modeling and all-atom molecular dynamics simulation
Source: Comput Struct Biotechnol J. 2026 Jan 2;31:276–88. doi: 10.1016/j.csbj.2025.12.017 (PMC12813887; doi:10.1016/j.csbj.2025.12.017)
Supplement: Supplementary file 3 — Supplementary material [file mmc3.zip › Apo_clust10_aligned.mae]

{ 
 s_m_m2io_version
 :::
 2.0.0 
} 

f_m_ct { 
 s_m_title
 s_m_entry_id
 s_m_entry_name
 s_m_Source_Path
 s_m_Source_File
 i_m_Source_File_Index
 i_m_ct_format
 :::
 Apo_Clust10 
  3 
  Apo_Clust10.1 
  /storageA/lucas/CAR-T/MD_data/HER2-car-t_apo 
  Apo_Clust10.mae 
  1
  2
 m_atom[7451] { 
  # First column is atom index #
  i_m_mmod_type
  r_m_x_coord
  r_m_y_coord
  r_m_z_coord
  i_m_residue_number
  s_m_mmod_res
  s_m_chain_name
  i_m_color
  r_m_charge1
  r_m_charge2
  s_m_pdb_residue_name
  s_m_pdb_atom_name
  i_m_atomic_number
  i_m_formal_charge
  s_m_color_rgb
  i_m_secondary_structure
  i_m_ribbon_style
  i_m_ribbon_color
  s_m_label_format
  i_m_label_color
  s_m_label_user_text
  s_m_ribbon_color_rgb
  r_ffio_x_vel
  r_ffio_y_vel
  r_ffio_z_vel
  r_m_pdb_occupancy
  r_m_pdb_tfactor
  i_ffio_grp_energy
  i_i_constraint
  i_i_internal_atom_index
  i_m_Hcount
  i_m_original_index
  i_pa_atomindex
  i_pdb_PDB_serial
  r_pa_state_gap
  s_pa_state
  :::
  1 32 0.951940 -3.350291 -63.394543 1 M C 38 -0.30000 -0.30000 "MET " " N  " 7 1 2E2EFF  0 1 7 ""  1 ""  <> 0 0 0 1 11.43 0 0 1 3 1 1 1 <> <>
  2 3 2.155812 -4.101776 -63.127480 1 M C 24 0.25000 0.25000 "MET " " CA " 6 0 808080  0 1 -1105 ""  1 ""  FF1E00  0 0 0 1 11.43 0 0 2 1 2 2 2 <> <>
  3 2 3.204952 -3.491805 -63.983266 1 M C 24 0.50000 0.50000 "MET " " C  " 6 0 808080  0 1 7 ""  1 ""  <> 0 0 0 1 11.43 0 0 3 0 3 3 3 <> <>
  4 15 3.268245 -3.834818 -65.197460 1 M C 70 -0.50000 -0.50000 "MET " " O  " 8 0 FF2E2E  0 1 7 ""  1 ""  <> 0 0 0 1 11.43 0 0 4 0 4 4 4 <> <>
  5 3 1.850322 -5.601221 -63.516811 1 M C 24 -0.12000 -0.12000 "MET " " CB " 6 0 808080  0 1 7 ""  1 ""  <> 0 0 0 1 11.43 0 0 5 2 5 5 5 <> <>
  6 3 1.382141 -6.385187 -62.339533 1 M C 24 0.04750 0.04750 "MET " " CG " 6 0 808080  0 1 7 ""  1 ""  <> 0 0 0 1 11.43 0 0 6 2 6 6 6 <> <>
  7 49 0.650275 -8.016934 -62.665407 1 M C 143 -0.33500 -0.33500 "MET " " SD " 16 0 FFFF6B  0 1 7 ""  1 ""  <> 0 0 0 1 11.43 0 0 7 0 7 7 7 <> <>
  8 3 -1.073814 -7.751577 -63.230043 1 M C 24 -0.01250 -0.01250 "MET " " CE " 6 0 808080  0 1 7 ""  1 ""  <> 0 0 0 1 11.43 0 0 8 3 8 8 8 <> <>
  9 44 1.178831 -2.379353 -63.236454 1 M C 21 0.33000 0.33000 "MET " " H1 " 1 0 FFFFFF  0 1 7 ""  1 ""  <> 0 0 0 1 <> 0 0 9 0 9 9 9 <> <>
  10 44 0.617391 -3.622818 -64.307617 1 M C 21 0.33000 0.33000 "MET " " H2 " 1 0 FFFFFF  0 1 7 ""  1 ""  <> 0 0 0 1 <> 0 0 10 0 10 10 10 <> <>
  11 44 0.224716 -3.580481 -62.732979 1 M C 21 0.33000 0.33000 "MET " " H3 " 1 0 FFFFFF  0 1 7 ""  1 ""  <> 0 0 0 1 <> 0 0 11 0 11 11 11 <> <>
  12 41 2.460283 -3.982332 -62.087927 1 M C 21 0.06000 0.06000 "MET " " HA " 1 0 FFFFFF  0 1 7 ""  1 ""  <> 0 0 0 1 <> 0 0 12 0 12 12 12 <> <>
  13 41 2.718357 -6.082453 -63.967794 1 M C 21 0.06000 0.06000 "MET " " HB3" 1 0 FFFFFF  0 1 7 ""  1 ""  <> 0 0 0 1 <> 0 0 13 0 13 13 13 <> <>
  14 41 1.062349 -5.625791 -64.269672 1 M C 21 0.06000 0.06000 "MET " " HB2" 1 0 FFFFFF  0 1 7 ""  1 ""  <> 0 0 0 1 <> 0 0 14 0 14 14 14 <> <>
  15 41 0.597158 -5.880352 -61.776254 1 M C 21 0.06000 0.06000 "MET " " HG3" 1 0 FFFFFF  0 1 7 ""  1 ""  <> 0 0 0 1 <> 0 0 15 0 15 15 15 <> <>
  16 41 2.262560 -6.559666 -61.720800 1 M C 21 0.06000 0.06000 "MET " " HG2" 1 0 FFFFFF  0 1 7 ""  1 ""  <> 0 0 0 1 <> 0 0 16 0 16 16 16 <> <>
  17 41 -1.766707 -7.747133 -62.388924 1 M C 21 0.06000 0.06000 "MET " " HE1" 1 0 FFFFFF  0 1 7 ""  1 ""  <> 0 0 0 1 <> 0 0 17 0 17 17 17 <> <>
  18 41 -1.036607 -6.905758 -63.915219 1 M C 21 0.06000 0.06000 "MET " " HE2" 1 0 FFFFFF  0 1 7 ""  1 ""  <> 0 0 0 1 <> 0 0 18 0 18 18 18 <> <>
  19 41 -1.364774 -8.579708 -63.876017 1 M C 21 0.06000 0.06000 "MET " " HE3" 1 0 FFFFFF  0 1 7 ""  1 ""  <> 0 0 0 1 <> 0 0 19 0 19 19 19 <> <>
  20 25 4.058275 -2.613054 -63.441012 2 A C 38 -0.50000 -0.50000 "ALA " " N  " 7 0 2E2EFF  0 1 7 ""  1 ""  <> 0 0 0 1 10 0 0 20 1 20 20 20 <> <>
  21 3 5.185034 -1.896451 -64.000319 2 A C 24 0.14000 0.14000 "ALA " " CA " 6 0 808080  0 1 -1105 ""  1 ""  FF1E00  0 0 0 1 10 0 0 21 1 21 21 21 <> <>
  22 2 6.565848 -2.432478 -63.516231 2 A C 24 0.50000 0.50000 "ALA " " C  " 6 0 808080  0 1 7 ""  1 ""  <> 0 0 0 1 10 0 0 22 0 22 22 22 <> <>
  23 15 7.560369 -2.330520 -64.239321 2 A C 70 -0.50000 -0.50000 "ALA " " O  " 8 0 FF2E2E  0 1 7 ""  1 ""  <> 0 0 0 1 10 0 0 23 0 23 23 23 <> <>
  24 3 5.043352 -0.395151 -63.658945 2 A C 24 -0.18000 -0.18000 "ALA " " CB " 6 0 808080  0 1 7 ""  1 ""  <> 0 0 0 1 10 0 0 24 3 24 24 24 <> <>
  25 43 3.758753 -2.352136 -62.512633 2 A C 21 0.30000 0.30000 "ALA " " H  " 1 0 FFFFFF  0 1 7 ""  1 ""  <> 0 0 0 1 <> 0 0 25 0 25 25 25 <> <>
  26 41 5.293218 -1.980236 -65.081339 2 A C 21 0.06000 0.06000 "ALA " " HA " 1 0 FFFFFF  0 1 7 ""  1 ""  <> 0 0 0 1 <> 0 0 26 0 26 26 26 <> <>
  27 41 4.142747 -0.001601 -64.130558 2 A C 21 0.06000 0.06000 "ALA " " HB1" 1 0 FFFFFF  0 1 7 ""  1 ""  <> 0 0 0 1 <> 0 0 27 0 27 27 27 <> <>
  28 41 4.901355 -0.091731 -62.621939 2 A C 21 0.06000 0.06000 "ALA " " HB2" 1 0 FFFFFF  0 1 7 ""  1 ""  <> 0 0 0 1 <> 0 0 28 0 28 28 28 <> <>
  29 41 5.805125 0.339349 -63.918477 2 A C 21 0.06000 0.06000 "ALA " " HB3" 1 0 FFFFFF  0 1 7 ""  1 ""  <> 0 0 0 1 <> 0 0 29 0 29 29 29 <> <>
  30 25 6.718171 -2.979861 -62.299946 3 L C 38 -0.50000 -0.50000 "LEU " " N  " 7 0 2E2EFF  0 1 7 ""  1 ""  <> 0 0 0 1 9.69 0 0 30 1 30 30 30 <> <>
  31 3 7.944469 -3.604489 -61.834023 3 L C 24 0.14000 0.14000 "LEU " " CA " 6 0 808080  0 1 -1105 ""  1 ""  FF1E00  0 0 0 1 9.69 0 0 31 1 31 31 31 <> <>
  32 2 8.032568 -5.098323 -62.094593 3 L C 24 0.50000 0.50000 "LEU " " C  " 6 0 808080  0 1 7 ""  1 ""  <> 0 0 0 1 9.69 0 0 32 0 32 32 32 <> <>
  33 15 6.956180 -5.680889 -62.107672 3 L C 70 -0.50000 -0.50000 "LEU " " O  " 8 0 FF2E2E  0 1 7 ""  1 ""  <> 0 0 0 1 9.69 0 0 33 0 33 33 33 <> <>
  34 3 7.974200 -3.382303 -60.305133 3 L C 24 -0.12000 -0.12000 "LEU " " CB " 6 0 808080  0 1 7 ""  1 ""  <> 0 0 0 1 9.69 0 0 34 2 34 34 34 <> <>
  35 3 7.998450 -2.041068 -59.736562 3 L C 24 -0.06000 -0.06000 "LEU " " CG " 6 0 808080  0 1 7 ""  1 ""  <> 0 0 0 1 9.69 0 0 35 1 35 35 35 <> <>
  36 3 7.682361 -2.046575 -58.292606 3 L C 24 -0.18000 -0.18000 "LEU " " CD1" 6 0 808080  0 1 7 ""  1 ""  <> 0 0 0 1 9.69 0 0 36 3 36 36 36 <> <>
  37 3 9.397872 -1.458991 -59.879853 3 L C 24 -0.18000 -0.18000 "LEU " " CD2" 6 0 808080  0 1 7 ""  1 ""  <> 0 0 0 1 9.69 0 0 37 3 37 37 37 <> <>
  38 43 5.970786 -2.937405 -61.622071 3 L C 21 0.30000 0.30000 "LEU " " H  " 1 0 FFFFFF  0 1 7 ""  1 ""  <> 0 0 0 1 <> 0 0 38 0 38 38 38 <> <>
  39 41 8.779294 -3.113826 -62.333647 3 L C 21 0.06000 0.06000 "LEU " " HA " 1 0 FFFFFF  0 1 7 ""  1 ""  <> 0 0 0 1 <> 0 0 39 0 39 39 39 <> <>
  40 41 8.784243 -3.967530 -59.869900 3 L C 21 0.06000 0.06000 "LEU " " HB3" 1 0 FFFFFF  0 1 7 ""  1 ""  <> 0 0 0 1 <> 0 0 40 0 40 40 40 <> <>
  41 41 7.109421 -3.937725 -59.943097 3 L C 21 0.06000 0.06000 "LEU " " HB2" 1 0 FFFFFF  0 1 7 ""  1 ""  <> 0 0 0 1 <> 0 0 41 0 41 41 41 <> <>
  42 41 7.299477 -1.407585 -60.282334 3 L C 21 0.06000 0.06000 "LEU " " HG " 1 0 FFFFFF  0 1 7 ""  1 ""  <> 0 0 0 1 <> 0 0 42 0 42 42 42 <> <>
  43 41 7.651074 -1.035935 -57.886328 3 L C 21 0.06000 0.06000 "LEU " "HD11" 1 0 FFFFFF  0 1 7 ""  1 ""  <> 0 0 0 1 <> 0 0 43 0 43 43 43 <> <>
  44 41 6.715016 -2.517820 -58.119189 3 L C 21 0.06000 0.06000 "LEU " "HD12" 1 0 FFFFFF  0 1 7 ""  1 ""  <> 0 0 0 1 <> 0 0 44 0 44 44 44 <> <>
  45 41 8.408265 -2.712133 -57.825797 3 L C 21 0.06000 0.06000 "LEU " "HD13" 1 0 FFFFFF  0 1 7 ""  1 ""  <> 0 0 0 1 <> 0 0 45 0 45 45 45 <> <>
  46 41 9.555753 -0.382603 -59.822069 3 L C 21 0.06000 0.06000 "LEU " "HD21" 1 0 FFFFFF  0 1 7 ""  1 ""  <> 0 0 0 1 <> 0 0 46 0 46 46 46 <> <>
  47 41 10.123753 -2.025401 -59.296665 3 L C 21 0.06000 0.06000 "LEU " "HD22" 1 0 FFFFFF  0 1 7 ""  1 ""  <> 0 0 0 1 <> 0 0 47 0 47 47 47 <> <>
  48 41 9.580470 -1.627098 -60.940908 3 L C 21 0.06000 0.06000 "LEU " "HD23" 1 0 FFFFFF  0 1 7 ""  1 ""  <> 0 0 0 1 <> 0 0 48 0 48 48 48 <> <>
  49 25 9.163882 -5.792920 -62.106883 4 P C 38 -0.14000 -0.14000 "PRO " " N  " 7 0 2E2EFF  0 1 7 ""  1 ""  <> 0 0 0 1 9.81 0 0 49 0 49 49 49 <> <>
  50 3 9.154166 -7.266561 -62.304068 4 P C 24 0.01000 0.01000 "PRO " " CA " 6 0 808080  0 1 -1105 ""  1 ""  FF1E00  0 0 0 1 9.81 0 0 50 1 50 50 50 <> <>
  51 2 8.934965 -8.019832 -61.057325 4 P C 24 0.50000 0.50000 "PRO " " C  " 6 0 808080  0 1 7 ""  1 ""  <> 0 0 0 1 9.81 0 0 51 0 51 51 51 <> <>
  52 15 9.526008 -7.858024 -59.957161 4 P C 70 -0.50000 -0.50000 "PRO " " O  " 8 0 FF2E2E  0 1 7 ""  1 ""  <> 0 0 0 1 9.81 0 0 52 0 52 52 52 <> <>
  53 3 10.506178 -5.181770 -62.129758 4 P C 24 -0.05000 -0.05000 "PRO " " CD " 6 0 808080  0 1 7 ""  1 ""  <> 0 0 0 1 9.81 0 0 53 2 53 53 53 <> <>
  54 3 11.357763 -6.339520 -62.135671 4 P C 24 -0.12000 -0.12000 "PRO " " CG " 6 0 808080  0 1 7 ""  1 ""  <> 0 0 0 1 9.81 0 0 54 2 54 54 54 <> <>
  55 3 10.617741 -7.540524 -62.731127 4 P C 24 -0.12000 -0.12000 "PRO " " CB " 6 0 808080  0 1 7 ""  1 ""  <> 0 0 0 1 9.81 0 0 55 2 55 55 55 <> <>
  56 41 8.428223 -7.618433 -63.037201 4 P C 21 0.06000 0.06000 "PRO " " HA " 1 0 FFFFFF  0 1 7 ""  1 ""  <> 0 0 0 1 <> 0 0 56 0 56 56 56 <> <>
  57 41 10.837607 -4.435202 -61.408211 4 P C 21 0.06000 0.06000 "PRO " " HD2" 1 0 FFFFFF  0 1 7 ""  1 ""  <> 0 0 0 1 <> 0 0 57 0 57 57 57 <> <>
  58 41 10.708303 -4.759305 -63.113251 4 P C 21 0.06000 0.06000 "PRO " " HD3" 1 0 FFFFFF  0 1 7 ""  1 ""  <> 0 0 0 1 <> 0 0 58 0 58 58 58 <> <>
  59 41 11.532122 -6.561313 -61.083295 4 P C 21 0.06000 0.06000 "PRO " " HG2" 1 0 FFFFFF  0 1 7 ""  1 ""  <> 0 0 0 1 <> 0 0 59 0 59 59 59 <> <>
  60 41 12.354347 -6.183686 -62.548791 4 P C 21 0.06000 0.06000 "PRO " " HG3" 1 0 FFFFFF  0 1 7 ""  1 ""  <> 0 0 0 1 <> 0 0 60 0 60 60 60 <> <>
  61 41 10.649199 -7.443322 -63.815867 4 P C 21 0.06000 0.06000 "PRO " " HB3" 1 0 FFFFFF  0 1 7 ""  1 ""  <> 0 0 0 1 <> 0 0 61 0 61 61 61 <> <>
  62 41 11.113551 -8.473971 -62.466284 4 P C 21 0.06000 0.06000 "PRO " " HB2" 1 0 FFFFFF  0 1 7 ""  1 ""  <> 0 0 0 1 <> 0 0 62 0 62 62 62 <> <>
  63 25 7.832763 -8.815006 -61.064176 5 V C 38 -0.50000 -0.50000 "VAL " " N  " 7 0 2E2EFF  0 1 7 ""  1 ""  <> 0 0 0 1 9.96 0 0 63 1 63 63 63 <> <>
  64 3 7.397339 -9.783377 -60.060248 5 V C 24 0.14000 0.14000 "VAL " " CA " 6 0 808080  0 1 -1105 ""  1 ""  FF1E00  0 0 0 1 9.96 0 0 64 1 64 64 64 <> <>
  65 2 8.441035 -10.720739 -59.426200 5 V C 24 0.50000 0.50000 "VAL " " C  " 6 0 808080  0 1 7 ""  1 ""  <> 0 0 0 1 9.96 0 0 65 0 65 65 65 <> <>
  66 15 8.324639 -11.053336 -58.263248 5 V C 70 -0.50000 -0.50000 "VAL " " O  " 8 0 FF2E2E  0 1 7 ""  1 ""  <> 0 0 0 1 9.96 0 0 66 0 66 66 66 <> <>
  67 3 6.234168 -10.609151 -60.666750 5 V C 24 -0.06000 -0.06000 "VAL " " CB " 6 0 808080  0 1 7 ""  1 ""  <> 0 0 0 1 9.96 0 0 67 1 67 67 67 <> <>
  68 3 4.948786 -9.703899 -60.890177 5 V C 24 -0.18000 -0.18000 "VAL " " CG1" 6 0 808080  0 1 7 ""  1 ""  <> 0 0 0 1 9.96 0 0 68 3 68 68 68 <> <>
  69 3 6.699512 -11.531346 -61.840388 5 V C 24 -0.18000 -0.18000 "VAL " " CG2" 6 0 808080  0 1 7 ""  1 ""  <> 0 0 0 1 9.96 0 0 69 3 69 69 69 <> <>
  70 43 7.526771 -9.021111 -62.004231 5 V C 21 0.30000 0.30000 "VAL " " H  " 1 0 FFFFFF  0 1 7 ""  1 ""  <> 0 0 0 1 <> 0 0 70 0 70 70 70 <> <>
  71 41 7.024213 -9.261430 -59.179206 5 V C 21 0.06000 0.06000 "VAL " " HA " 1 0 FFFFFF  0 1 7 ""  1 ""  <> 0 0 0 1 <> 0 0 71 0 71 71 71 <> <>
  72 41 5.822725 -11.303499 -59.935335 5 V C 21 0.06000 0.06000 "VAL " " HB " 1 0 FFFFFF  0 1 7 ""  1 ""  <> 0 0 0 1 <> 0 0 72 0 72 72 72 <> <>
  73 41 4.938118 -9.163370 -61.835822 5 V C 21 0.06000 0.06000 "VAL " "HG11" 1 0 FFFFFF  0 1 7 ""  1 ""  <> 0 0 0 1 <> 0 0 73 0 73 73 73 <> <>
  74 41 4.095026 -10.373083 -60.786096 5 V C 21 0.06000 0.06000 "VAL " "HG12" 1 0 FFFFFF  0 1 7 ""  1 ""  <> 0 0 0 1 <> 0 0 74 0 74 74 74 <> <>
  75 41 4.895806 -8.872585 -60.187421 5 V C 21 0.06000 0.06000 "VAL " "HG13" 1 0 FFFFFF  0 1 7 ""  1 ""  <> 0 0 0 1 <> 0 0 75 0 75 75 75 <> <>
  76 41 7.492336 -12.197927 -61.501068 5 V C 21 0.06000 0.06000 "VAL " "HG21" 1 0 FFFFFF  0 1 7 ""  1 ""  <> 0 0 0 1 <> 0 0 76 0 76 76 76 <> <>
  77 41 5.816557 -12.083789 -62.161916 5 V C 21 0.06000 0.06000 "VAL " "HG22" 1 0 FFFFFF  0 1 7 ""  1 ""  <> 0 0 0 1 <> 0 0 77 0 77 77 77 <> <>
  78 41 7.152858 -10.968430 -62.655324 5 V C 21 0.06000 0.06000 "VAL " "HG23" 1 0 FFFFFF  0 1 7 ""  1 ""  <> 0 0 0 1 <> 0 0 78 0 78 78 78 <> <>
  79 25 9.541928 -10.936340 -60.128068 6 T C 38 -0.50000 -0.50000 "THR " " N  " 7 0 2E2EFF  1 1 7 ""  1 ""  <> 0 0 0 1 10.19 0 0 79 1 79 79 79 <> <>
  80 3 10.687655 -11.776385 -59.591478 6 T C 24 0.14000 0.14000 "THR " " CA " 6 0 808080  1 1 -1105 ""  1 ""  FF1E00  0 0 0 1 10.19 0 0 80 1 80 80 80 <> <>
  81 2 11.565632 -11.035974 -58.574914 6 T C 24 0.50000 0.50000 "THR " " C  " 6 0 808080  1 1 7 ""  1 ""  <> 0 0 0 1 10.19 0 0 81 0 81 81 81 <> <>
  82 15 12.191124 -11.658583 -57.723129 6 T C 70 -0.50000 -0.50000 "THR " " O  " 8 0 FF2E2E  1 1 7 ""  1 ""  <> 0 0 0 1 10.19 0 0 82 0 82 82 82 <> <>
  83 3 11.558492 -12.302858 -60.753953 6 T C 24 0.20500 0.20500 "THR " " CB " 6 0 808080  1 1 7 ""  1 ""  <> 0 0 0 1 10.19 0 0 83 1 83 83 83 <> <>
  84 3 10.795169 -13.395244 -61.559397 6 T C 24 -0.18000 -0.18000 "THR " " CG2" 6 0 808080  1 1 7 ""  1 ""  <> 0 0 0 1 10.19 0 0 84 3 84 84 84 <> <>
  85 16 11.814328 -11.255710 -61.666932 6 T C 70 -0.68300 -0.68300 "THR " " OG1" 8 0 FF2E2E  1 1 7 "%UT"  13 ""  <> 0 0 0 1 10.19 0 0 85 1 85 85 85 <> <>
  86 43 9.626439 -10.623031 -61.083900 6 T C 21 0.30000 0.30000 "THR " " H  " 1 0 FFFFFF  1 1 7 ""  1 ""  <> 0 0 0 1 <> 0 0 86 0 86 86 86 <> <>
  87 41 10.186154 -12.607528 -59.097340 6 T C 21 0.06000 0.06000 "THR " " HA " 1 0 FFFFFF  1 1 7 ""  1 ""  <> 0 0 0 1 <> 0 0 87 0 87 87 87 <> <>
  88 41 12.457218 -12.834556 -60.440969 6 T C 21 0.06000 0.06000 "THR " " HB " 1 0 FFFFFF  1 1 7 ""  1 ""  <> 0 0 0 1 <> 0 0 88 0 88 88 88 <> <>
  89 41 11.332358 -13.671985 -62.466377 6 T C 21 0.06000 0.06000 "THR " "HG21" 1 0 FFFFFF  1 1 7 ""  1 ""  <> 0 0 0 1 <> 0 0 89 0 89 89 89 <> <>
  90 41 10.703218 -14.384565 -61.113185 6 T C 21 0.06000 0.06000 "THR " "HG22" 1 0 FFFFFF  1 1 7 ""  1 ""  <> 0 0 0 1 <> 0 0 90 0 90 90 90 <> <>
  91 41 9.844184 -13.118903 -62.015267 6 T C 21 0.06000 0.06000 "THR " "HG23" 1 0 FFFFFF  1 1 7 ""  1 ""  <> 0 0 0 1 <> 0 0 91 0 91 91 91 <> <>
  92 42 10.981194 -10.898935 -61.935206 6 T C 21 0.41800 0.41800 "THR " " HG1" 1 0 FFFFFF  1 1 7 ""  1 ""  <> 0 0 0 1 <> 0 0 92 0 92 92 92 <> <>
  93 25 11.627752 -9.714489 -58.666942 7 A C 38 -0.50000 -0.50000 "ALA " " N  " 7 0 2E2EFF  1 1 7 ""  1 ""  <> 0 0 0 1 10.14 0 0 93 1 93 93 93 <> <>
  94 3 12.455518 -8.777747 -57.892007 7 A C 24 0.14000 0.14000 "ALA " " CA " 6 0 808080  1 1 -1105 ""  1 ""  FF1E00  0 0 0 1 10.14 0 0 94 1 94 94 94 <> <>
  95 2 11.744173 -8.372125 -56.623191 7 A C 24 0.50000 0.50000 "ALA " " C  " 6 0 808080  1 1 7 ""  1 ""  <> 0 0 0 1 10.14 0 0 95 0 95 95 95 <> <>
  96 15 12.253993 -7.611314 -55.788531 7 A C 70 -0.50000 -0.50000 "ALA " " O  " 8 0 FF2E2E  1 1 7 ""  1 ""  <> 0 0 0 1 10.14 0 0 96 0 96 96 96 <> <>
  97 3 12.832372 -7.540062 -58.625708 7 A C 24 -0.18000 -0.18000 "ALA " " CB " 6 0 808080  1 1 7 ""  1 ""  <> 0 0 0 1 10.14 0 0 97 3 97 97 97 <> <>
  98 43 11.096938 -9.403700 -59.467763 7 A C 21 0.30000 0.30000 "ALA " " H  " 1 0 FFFFFF  1 1 7 ""  1 ""  <> 0 0 0 1 <> 0 0 98 0 98 98 98 <> <>
  99 41 13.344923 -9.302002 -57.542074 7 A C 21 0.06000 0.06000 "ALA " " HA " 1 0 FFFFFF  1 1 7 ""  1 ""  <> 0 0 0 1 <> 0 0 99 0 99 99 99 <> <>
  100 41 13.578832 -7.108786 -57.958560 7 A C 21 0.06000 0.06000 "ALA " " HB1" 1 0 FFFFFF  1 1 7 ""  1 ""  <> 0 0 0 1 <> 0 0 100 0 100 100 100 <> <>
  101 41 13.293464 -7.725948 -59.595462 7 A C 21 0.06000 0.06000 "ALA " " HB2" 1 0 FFFFFF  1 1 7 ""  1 ""  <> 0 0 0 1 <> 0 0 101 0 101 101 101 <> <>
  102 41 12.039543 -6.797470 -58.715903 7 A C 21 0.06000 0.06000 "ALA " " HB3" 1 0 FFFFFF  1 1 7 ""  1 ""  <> 0 0 0 1 <> 0 0 102 0 102 102 102 <> <>
  103 25 10.502368 -8.920003 -56.511112 8 L C 38 -0.50000 -0.50000 "LEU " " N  " 7 0 2E2EFF  1 1 7 ""  1 ""  <> 0 0 0 1 9.89 0 0 103 1 103 103 103 <> <>
  104 3 9.496393 -8.522685 -55.501158 8 L C 24 0.14000 0.14000 "LEU " " CA " 6 0 808080  1 1 -1105 ""  1 ""  FF1E00  0 0 0 1 9.89 0 0 104 1 104 104 104 <> <>
  105 2 9.148289 -9.823178 -54.735247 8 L C 24 0.50000 0.50000 "LEU " " C  " 6 0 808080  1 1 7 ""  1 ""  <> 0 0 0 1 9.89 0 0 105 0 105 105 105 <> <>
  106 15 7.996513 -10.021172 -54.368793 8 L C 70 -0.50000 -0.50000 "LEU " " O  " 8 0 FF2E2E  1 1 7 ""  1 ""  <> 0 0 0 1 9.89 0 0 106 0 106 106 106 <> <>
  107 3 8.316719 -7.726034 -56.140306 8 L C 24 -0.12000 -0.12000 "LEU " " CB " 6 0 808080  1 1 7 ""  1 ""  <> 0 0 0 1 9.89 0 0 107 2 107 107 107 <> <>
  108 3 8.437354 -6.437865 -57.044302 8 L C 24 -0.06000 -0.06000 "LEU " " CG " 6 0 808080  1 1 7 ""  1 ""  <> 0 0 0 1 9.89 0 0 108 1 108 108 108 <> <>
  109 3 6.977053 -6.004444 -57.464376 8 L C 24 -0.18000 -0.18000 "LEU " " CD1" 6 0 808080  1 1 7 ""  1 ""  <> 0 0 0 1 9.89 0 0 109 3 109 109 109 <> <>
  110 3 9.101964 -5.336008 -56.269055 8 L C 24 -0.18000 -0.18000 "LEU " " CD2" 6 0 808080  1 1 7 ""  1 ""  <> 0 0 0 1 9.89 0 0 110 3 110 110 110 <> <>
  111 43 10.187749 -9.574636 -57.212810 8 L C 21 0.30000 0.30000 "LEU " " H  " 1 0 FFFFFF  1 1 7 ""  1 ""  <> 0 0 0 1 <> 0 0 111 0 111 111 111 <> <>
  112 41 9.980762 -7.850409 -54.793086 8 L C 21 0.06000 0.06000 "LEU " " HA " 1 0 FFFFFF  1 1 7 ""  1 ""  <> 0 0 0 1 <> 0 0 112 0 112 112 112 <> <>
  113 41 7.651064 -7.393712 -55.343773 8 L C 21 0.06000 0.06000 "LEU " " HB3" 1 0 FFFFFF  1 1 7 ""  1 ""  <> 0 0 0 1 <> 0 0 113 0 113 113 113 <> <>
  114 41 7.786034 -8.432587 -56.778334 8 L C 21 0.06000 0.06000 "LEU " " HB2" 1 0 FFFFFF  1 1 7 ""  1 ""  <> 0 0 0 1 <> 0 0 114 0 114 114 114 <> <>
  115 41 9.026820 -6.722960 -57.915567 8 L C 21 0.06000 0.06000 "LEU " " HG " 1 0 FFFFFF  1 1 7 ""  1 ""  <> 0 0 0 1 <> 0 0 115 0 115 115 115 <> <>
  116 41 6.837244 -4.924005 -57.455026 8 L C 21 0.06000 0.06000 "LEU " "HD11" 1 0 FFFFFF  1 1 7 ""  1 ""  <> 0 0 0 1 <> 0 0 116 0 116 116 116 <> <>
  117 41 6.989013 -6.292326 -58.515364 8 L C 21 0.06000 0.06000 "LEU " "HD12" 1 0 FFFFFF  1 1 7 ""  1 ""  <> 0 0 0 1 <> 0 0 117 0 117 117 117 <> <>
  118 41 6.259523 -6.433396 -56.765660 8 L C 21 0.06000 0.06000 "LEU " "HD13" 1 0 FFFFFF  1 1 7 ""  1 ""  <> 0 0 0 1 <> 0 0 118 0 118 118 118 <> <>
  119 41 9.344748 -4.459311 -56.867958 8 L C 21 0.06000 0.06000 "LEU " "HD21" 1 0 FFFFFF  1 1 7 ""  1 ""  <> 0 0 0 1 <> 0 0 119 0 119 119 119 <> <>
  120 41 8.488234 -5.035839 -55.419864 8 L C 21 0.06000 0.06000 "LEU " "HD22" 1 0 FFFFFF  1 1 7 ""  1 ""  <> 0 0 0 1 <> 0 0 120 0 120 120 120 <> <>
  121 41 10.015743 -5.619424 -55.746427 8 L C 21 0.06000 0.06000 "LEU " "HD23" 1 0 FFFFFF  1 1 7 ""  1 ""  <> 0 0 0 1 <> 0 0 121 0 121 121 121 <> <>
  122 25 10.080500 -10.768586 -54.560144 9 L C 38 -0.50000 -0.50000 "LEU " " N  " 7 0 2E2EFF  1 1 7 ""  1 ""  <> 0 0 0 1 10.06 0 0 122 1 122 122 122 <> <>
  123 3 9.947073 -11.898410 -53.689546 9 L C 24 0.14000 0.14000 "LEU " " CA " 6 0 808080  1 1 -1105 ""  1 ""  FF1E00  0 0 0 1 10.06 0 0 123 1 123 123 123 <> <>
  124 2 10.986628 -11.837478 -52.492764 9 L C 24 0.50000 0.50000 "LEU " " C  " 6 0 808080  1 1 7 ""  1 ""  <> 0 0 0 1 10.06 0 0 124 0 124 124 124 <> <>
  125 15 12.158103 -11.588763 -52.703090 9 L C 70 -0.50000 -0.50000 "LEU " " O  " 8 0 FF2E2E  1 1 7 ""  1 ""  <> 0 0 0 1 10.06 0 0 125 0 125 125 125 <> <>
  126 3 10.308680 -13.167879 -54.563359 9 L C 24 -0.12000 -0.12000 "LEU " " CB " 6 0 808080  1 1 7 ""  1 ""  <> 0 0 0 1 10.06 0 0 126 2 126 126 126 <> <>
  127 3 9.479812 -13.455160 -55.864316 9 L C 24 -0.06000 -0.06000 "LEU " " CG " 6 0 808080  1 1 7 ""  1 ""  <> 0 0 0 1 10.06 0 0 127 1 127 127 127 <> <>
  128 3 10.266596 -14.285187 -56.843864 9 L C 24 -0.18000 -0.18000 "LEU " " CD1" 6 0 808080  1 1 7 ""  1 ""  <> 0 0 0 1 10.06 0 0 128 3 128 128 128 <> <>
  129 3 8.056117 -14.016046 -55.574641 9 L C 24 -0.18000 -0.18000 "LEU " " CD2" 6 0 808080  1 1 7 ""  1 ""  <> 0 0 0 1 10.06 0 0 129 3 129 129 129 <> <>
  130 43 10.975724 -10.600685 -54.996485 9 L C 21 0.30000 0.30000 "LEU " " H  " 1 0 FFFFFF  1 1 7 ""  1 ""  <> 0 0 0 1 <> 0 0 130 0 130 130 130 <> <>
  131 41 8.937507 -12.060500 -53.311822 9 L C 21 0.06000 0.06000 "LEU " " HA " 1 0 FFFFFF  1 1 7 ""  1 ""  <> 0 0 0 1 <> 0 0 131 0 131 131 131 <> <>
  132 41 10.248439 -14.025797 -53.895078 9 L C 21 0.06000 0.06000 "LEU " " HB3" 1 0 FFFFFF  1 1 7 ""  1 ""  <> 0 0 0 1 <> 0 0 132 0 132 132 132 <> <>
  133 41 11.339625 -13.063466 -54.901850 9 L C 21 0.06000 0.06000 "LEU " " HB2" 1 0 FFFFFF  1 1 7 ""  1 ""  <> 0 0 0 1 <> 0 0 133 0 133 133 133 <> <>
  134 41 9.430455 -12.526748 -56.431740 9 L C 21 0.06000 0.06000 "LEU " " HG " 1 0 FFFFFF  1 1 7 ""  1 ""  <> 0 0 0 1 <> 0 0 134 0 134 134 134 <> <>
  135 41 11.054846 -13.697310 -57.313113 9 L C 21 0.06000 0.06000 "LEU " "HD11" 1 0 FFFFFF  1 1 7 ""  1 ""  <> 0 0 0 1 <> 0 0 135 0 135 135 135 <> <>
  136 41 10.745578 -15.116713 -56.327853 9 L C 21 0.06000 0.06000 "LEU " "HD12" 1 0 FFFFFF  1 1 7 ""  1 ""  <> 0 0 0 1 <> 0 0 136 0 136 136 136 <> <>
  137 41 9.546538 -14.618025 -57.591534 9 L C 21 0.06000 0.06000 "LEU " "HD13" 1 0 FFFFFF  1 1 7 ""  1 ""  <> 0 0 0 1 <> 0 0 137 0 137 137 137 <> <>
  138 41 8.170755 -15.015275 -55.156418 9 L C 21 0.06000 0.06000 "LEU " "HD21" 1 0 FFFFFF  1 1 7 ""  1 ""  <> 0 0 0 1 <> 0 0 138 0 138 138 138 <> <>
  139 41 7.559430 -13.439154 -54.794574 9 L C 21 0.06000 0.06000 "LEU " "HD22" 1 0 FFFFFF  1 1 7 ""  1 ""  <> 0 0 0 1 <> 0 0 139 0 139 139 139 <> <>
  140 41 7.381789 -13.924378 -56.426045 9 L C 21 0.06000 0.06000 "LEU " "HD23" 1 0 FFFFFF  1 1 7 ""  1 ""  <> 0 0 0 1 <> 0 0 140 0 140 140 140 <> <>
  141 25 10.469597 -12.032299 -51.292789 10 L C 38 -0.50000 -0.50000 "LEU " " N  " 7 0 2E2EFF  0 1 7 ""  1 ""  <> 0 0 0 1 10.12 0 0 141 1 141 141 141 <> <>
  142 3 11.166565 -12.058725 -49.996435 10 L C 24 0.14000 0.14000 "LEU " " CA " 6 0 808080  0 1 -1105 ""  1 ""  FF1E00  0 0 0 1 10.12 0 0 142 1 142 142 142 <> <>
  143 2 12.667415 -12.524940 -50.065467 10 L C 24 0.50000 0.50000 "LEU " " C  " 6 0 808080  0 1 7 ""  1 ""  <> 0 0 0 1 10.12 0 0 143 0 143 143 143 <> <>
  144 15 13.465439 -11.638891 -49.880367 10 L C 70 -0.50000 -0.50000 "LEU " " O  " 8 0 FF2E2E  0 1 7 ""  1 ""  <> 0 0 0 1 10.12 0 0 144 0 144 144 144 <> <>
  145 3 10.346890 -12.567161 -48.780337 10 L C 24 -0.12000 -0.12000 "LEU " " CB " 6 0 808080  0 1 7 ""  1 ""  <> 0 0 0 1 10.12 0 0 145 2 145 145 145 <> <>
  146 3 11.083328 -12.988108 -47.482587 10 L C 24 -0.06000 -0.06000 "LEU " " CG " 6 0 808080  0 1 7 ""  1 ""  <> 0 0 0 1 10.12 0 0 146 1 146 146 146 <> <>
  147 3 11.784422 -11.787658 -46.679975 10 L C 24 -0.18000 -0.18000 "LEU " " CD1" 6 0 808080  0 1 7 ""  1 ""  <> 0 0 0 1 10.12 0 0 147 3 147 147 147 <> <>
  148 3 10.130441 -13.699786 -46.527005 10 L C 24 -0.18000 -0.18000 "LEU " " CD2" 6 0 808080  0 1 7 ""  1 ""  <> 0 0 0 1 10.12 0 0 148 3 148 148 148 <> <>
  149 43 9.460368 -11.988239 -51.279259 10 L C 21 0.30000 0.30000 "LEU " " H  " 1 0 FFFFFF  0 1 7 ""  1 ""  <> 0 0 0 1 <> 0 0 149 0 149 149 149 <> <>
  150 41 11.294515 -10.977935 -49.947588 10 L C 21 0.06000 0.06000 "LEU " " HA " 1 0 FFFFFF  0 1 7 ""  1 ""  <> 0 0 0 1 <> 0 0 150 0 150 150 150 <> <>
  151 41 9.600038 -13.288355 -49.111923 10 L C 21 0.06000 0.06000 "LEU " " HB3" 1 0 FFFFFF  0 1 7 ""  1 ""  <> 0 0 0 1 <> 0 0 151 0 151 151 151 <> <>
  152 41 9.759399 -11.698665 -48.482765 10 L C 21 0.06000 0.06000 "LEU " " HB2" 1 0 FFFFFF  0 1 7 ""  1 ""  <> 0 0 0 1 <> 0 0 152 0 152 152 152 <> <>
  153 41 11.876326 -13.696231 -47.723525 10 L C 21 0.06000 0.06000 "LEU " " HG " 1 0 FFFFFF  0 1 7 ""  1 ""  <> 0 0 0 1 <> 0 0 153 0 153 153 153 <> <>
  154 41 12.299737 -12.095585 -45.770504 10 L C 21 0.06000 0.06000 "LEU " "HD11" 1 0 FFFFFF  0 1 7 ""  1 ""  <> 0 0 0 1 <> 0 0 154 0 154 154 154 <> <>
  155 41 12.465332 -11.314978 -47.386999 10 L C 21 0.06000 0.06000 "LEU " "HD12" 1 0 FFFFFF  0 1 7 ""  1 ""  <> 0 0 0 1 <> 0 0 155 0 155 155 155 <> <>
  156 41 11.021756 -11.071984 -46.372648 10 L C 21 0.06000 0.06000 "LEU " "HD13" 1 0 FFFFFF  0 1 7 ""  1 ""  <> 0 0 0 1 <> 0 0 156 0 156 156 156 <> <>
  157 41 9.452599 -14.401223 -47.013290 10 L C 21 0.06000 0.06000 "LEU " "HD21" 1 0 FFFFFF  0 1 7 ""  1 ""  <> 0 0 0 1 <> 0 0 157 0 157 157 157 <> <>
  158 41 10.677985 -14.253431 -45.764744 10 L C 21 0.06000 0.06000 "LEU " "HD22" 1 0 FFFFFF  0 1 7 ""  1 ""  <> 0 0 0 1 <> 0 0 158 0 158 158 158 <> <>
  159 41 9.507852 -12.931680 -46.068171 10 L C 21 0.06000 0.06000 "LEU " "HD23" 1 0 FFFFFF  0 1 7 ""  1 ""  <> 0 0 0 1 <> 0 0 159 0 159 159 159 <> <>
  160 25 13.024261 -13.839461 -50.241197 11 P C 38 -0.14000 -0.14000 "PRO " " N  " 7 0 2E2EFF  0 1 7 ""  1 ""  <> 0 0 0 1 10.17 0 0 160 0 160 160 160 <> <>
  161 3 14.415766 -14.257019 -50.024977 11 P C 24 0.01000 0.01000 "PRO " " CA " 6 0 808080  0 1 -1105 ""  1 ""  FF1E00  0 0 0 1 10.17 0 0 161 1 161 161 161 <> <>
  162 2 15.341841 -13.859727 -51.148083 11 P C 24 0.50000 0.50000 "PRO " " C  " 6 0 808080  0 1 7 ""  1 ""  <> 0 0 0 1 10.17 0 0 162 0 162 162 162 <> <>
  163 15 16.482333 -14.178537 -51.025666 11 P C 70 -0.50000 -0.50000 "PRO " " O  " 8 0 FF2E2E  0 1 7 ""  1 ""  <> 0 0 0 1 10.17 0 0 163 0 163 163 163 <> <>
  164 3 12.117756 -14.929456 -50.554456 11 P C 24 -0.05000 -0.05000 "PRO " " CD " 6 0 808080  0 1 7 ""  1 ""  <> 0 0 0 1 10.17 0 0 164 2 164 164 164 <> <>
  165 3 12.962700 -16.176876 -50.461603 11 P C 24 -0.12000 -0.12000 "PRO " " CG " 6 0 808080  0 1 7 ""  1 ""  <> 0 0 0 1 10.17 0 0 165 2 165 165 165 <> <>
  166 3 14.213016 -15.777262 -49.706986 11 P C 24 -0.12000 -0.12000 "PRO " " CB " 6 0 808080  0 1 7 ""  1 ""  <> 0 0 0 1 10.17 0 0 166 2 166 166 166 <> <>
  167 41 14.771400 -13.774422 -49.114728 11 P C 21 0.06000 0.06000 "PRO " " HA " 1 0 FFFFFF  0 1 7 ""  1 ""  <> 0 0 0 1 <> 0 0 167 0 167 167 167 <> <>
  168 41 11.548608 -14.793126 -51.473838 11 P C 21 0.06000 0.06000 "PRO " " HD2" 1 0 FFFFFF  0 1 7 ""  1 ""  <> 0 0 0 1 <> 0 0 168 0 168 168 168 <> <>
  169 41 11.359553 -15.028653 -49.778019 11 P C 21 0.06000 0.06000 "PRO " " HD3" 1 0 FFFFFF  0 1 7 ""  1 ""  <> 0 0 0 1 <> 0 0 169 0 169 169 169 <> <>
  170 41 13.122913 -16.452500 -51.503686 11 P C 21 0.06000 0.06000 "PRO " " HG2" 1 0 FFFFFF  0 1 7 ""  1 ""  <> 0 0 0 1 <> 0 0 170 0 170 170 170 <> <>
  171 41 12.379146 -17.003972 -50.059090 11 P C 21 0.06000 0.06000 "PRO " " HG3" 1 0 FFFFFF  0 1 7 ""  1 ""  <> 0 0 0 1 <> 0 0 171 0 171 171 171 <> <>
  172 41 14.149792 -15.914471 -48.628001 11 P C 21 0.06000 0.06000 "PRO " " HB3" 1 0 FFFFFF  0 1 7 ""  1 ""  <> 0 0 0 1 <> 0 0 172 0 172 172 172 <> <>
  173 41 15.092063 -16.265999 -50.127586 11 P C 21 0.06000 0.06000 "PRO " " HB2" 1 0 FFFFFF  0 1 7 ""  1 ""  <> 0 0 0 1 <> 0 0 173 0 173 173 173 <> <>
  174 25 14.775317 -13.290123 -52.172248 12 L C 38 -0.50000 -0.50000 "LEU " " N  " 7 0 2E2EFF  0 1 7 ""  1 ""  <> 0 0 0 1 10.2 0 0 174 1 174 174 174 <> <>
  175 3 15.447760 -12.929295 -53.421057 12 L C 24 0.14000 0.14000 "LEU " " CA " 6 0 808080  0 1 -1105 ""  1 ""  FF1E00  0 0 0 1 10.2 0 0 175 1 175 175 175 <> <>
  176 2 15.520465 -11.383210 -53.566153 12 L C 24 0.50000 0.50000 "LEU " " C  " 6 0 808080  0 1 7 ""  1 ""  <> 0 0 0 1 10.2 0 0 176 0 176 176 176 <> <>
  177 15 15.960428 -10.913526 -54.643112 12 L C 70 -0.50000 -0.50000 "LEU " " O  " 8 0 FF2E2E  0 1 7 ""  1 ""  <> 0 0 0 1 10.2 0 0 177 0 177 177 177 <> <>
  178 3 14.714897 -13.482573 -54.619216 12 L C 24 -0.12000 -0.12000 "LEU " " CB " 6 0 808080  0 1 7 ""  1 ""  <> 0 0 0 1 10.2 0 0 178 2 178 178 178 <> <>
  179 3 14.646951 -15.034939 -54.567396 12 L C 24 -0.06000 -0.06000 "LEU " " CG " 6 0 808080  0 1 7 ""  1 ""  <> 0 0 0 1 10.2 0 0 179 1 179 179 179 <> <>
  180 3 13.569314 -15.504165 -55.590759 12 L C 24 -0.18000 -0.18000 "LEU " " CD1" 6 0 808080  0 1 7 ""  1 ""  <> 0 0 0 1 10.2 0 0 180 3 180 180 180 <> <>
  181 3 15.998731 -15.641259 -54.985677 12 L C 24 -0.18000 -0.18000 "LEU " " CD2" 6 0 808080  0 1 7 ""  1 ""  <> 0 0 0 1 10.2 0 0 181 3 181 181 181 <> <>
  182 43 13.771397 -13.347717 -52.269562 12 L C 21 0.30000 0.30000 "LEU " " H  " 1 0 FFFFFF  0 1 7 ""  1 ""  <> 0 0 0 1 <> 0 0 182 0 182 182 182 <> <>
  183 41 16.490063 -13.248189 -53.394843 12 L C 21 0.06000 0.06000 "LEU " " HA " 1 0 FFFFFF  0 1 7 ""  1 ""  <> 0 0 0 1 <> 0 0 183 0 183 183 183 <> <>
  184 41 15.047772 -13.065869 -55.569043 12 L C 21 0.06000 0.06000 "LEU " " HB3" 1 0 FFFFFF  0 1 7 ""  1 ""  <> 0 0 0 1 <> 0 0 184 0 184 184 184 <> <>
  185 41 13.698044 -13.089194 -54.618233 12 L C 21 0.06000 0.06000 "LEU " " HB2" 1 0 FFFFFF  0 1 7 ""  1 ""  <> 0 0 0 1 <> 0 0 185 0 185 185 185 <> <>
  186 41 14.316246 -15.323685 -53.570372 12 L C 21 0.06000 0.06000 "LEU " " HG " 1 0 FFFFFF  0 1 7 ""  1 ""  <> 0 0 0 1 <> 0 0 186 0 186 186 186 <> <>
  187 41 13.920107 -15.194072 -56.574408 12 L C 21 0.06000 0.06000 "LEU " "HD11" 1 0 FFFFFF  0 1 7 ""  1 ""  <> 0 0 0 1 <> 0 0 187 0 187 187 187 <> <>
  188 41 13.378831 -16.576339 -55.560579 12 L C 21 0.06000 0.06000 "LEU " "HD12" 1 0 FFFFFF  0 1 7 ""  1 ""  <> 0 0 0 1 <> 0 0 188 0 188 188 188 <> <>
  189 41 12.631564 -15.038727 -55.286489 12 L C 21 0.06000 0.06000 "LEU " "HD13" 1 0 FFFFFF  0 1 7 ""  1 ""  <> 0 0 0 1 <> 0 0 189 0 189 189 189 <> <>
  190 41 16.714292 -15.353900 -54.215183 12 L C 21 0.06000 0.06000 "LEU " "HD21" 1 0 FFFFFF  0 1 7 ""  1 ""  <> 0 0 0 1 <> 0 0 190 0 190 190 190 <> <>
  191 41 15.898691 -16.719131 -55.108846 12 L C 21 0.06000 0.06000 "LEU " "HD22" 1 0 FFFFFF  0 1 7 ""  1 ""  <> 0 0 0 1 <> 0 0 191 0 191 191 191 <> <>
  192 41 16.348867 -15.237061 -55.934715 12 L C 21 0.06000 0.06000 "LEU " "HD23" 1 0 FFFFFF  0 1 7 ""  1 ""  <> 0 0 0 1 <> 0 0 192 0 192 192 192 <> <>
  193 25 15.079121 -10.696689 -52.541765 13 A C 38 -0.50000 -0.50000 "ALA " " N  " 7 0 2E2EFF  0 1 7 ""  1 ""  <> 0 0 0 1 10.34 0 0 193 1 193 193 193 <> <>
  194 3 14.970179 -9.261016 -52.396478 13 A C 24 0.14000 0.14000 "ALA " " CA " 6 0 808080  0 1 -1105 ""  1 ""  FF1E00  0 0 0 1 10.34 0 0 194 1 194 194 194 <> <>
  195 2 15.602883 -8.874599 -51.066458 13 A C 24 0.50000 0.50000 "ALA " " C  " 6 0 808080  0 1 7 ""  1 ""  <> 0 0 0 1 10.34 0 0 195 0 195 195 195 <> <>
  196 15 15.249292 -7.865573 -50.440828 13 A C 70 -0.50000 -0.50000 "ALA " " O  " 8 0 FF2E2E  0 1 7 ""  1 ""  <> 0 0 0 1 10.34 0 0 196 0 196 196 196 <> <>
  197 3 13.549028 -8.903829 -52.680901 13 A C 24 -0.18000 -0.18000 "ALA " " CB " 6 0 808080  0 1 7 ""  1 ""  <> 0 0 0 1 10.34 0 0 197 3 197 197 197 <> <>
  198 43 14.804341 -11.200259 -51.711346 13 A C 21 0.30000 0.30000 "ALA " " H  " 1 0 FFFFFF  0 1 7 ""  1 ""  <> 0 0 0 1 <> 0 0 198 0 198 198 198 <> <>
  199 41 15.584884 -8.774898 -53.153199 13 A C 21 0.06000 0.06000 "ALA " " HA " 1 0 FFFFFF  0 1 7 ""  1 ""  <> 0 0 0 1 <> 0 0 199 0 199 199 199 <> <>
  200 41 13.199703 -9.575446 -53.464997 13 A C 21 0.06000 0.06000 "ALA " " HB1" 1 0 FFFFFF  0 1 7 ""  1 ""  <> 0 0 0 1 <> 0 0 200 0 200 200 200 <> <>
  201 41 12.999746 -9.184075 -51.782717 13 A C 21 0.06000 0.06000 "ALA " " HB2" 1 0 FFFFFF  0 1 7 ""  1 ""  <> 0 0 0 1 <> 0 0 201 0 201 201 201 <> <>
  202 41 13.254511 -7.859159 -52.775690 13 A C 21 0.06000 0.06000 "ALA " " HB3" 1 0 FFFFFF  0 1 7 ""  1 ""  <> 0 0 0 1 <> 0 0 202 0 202 202 202 <> <>
  203 25 16.608452 -9.578089 -50.554422 14 L C 38 -0.50000 -0.50000 "LEU " " N  " 7 0 2E2EFF  0 1 7 ""  1 ""  <> 0 0 0 1 10.47 0 0 203 1 203 203 203 <> <>
  204 3 17.383296 -9.231315 -49.371467 14 L C 24 0.14000 0.14000 "LEU " " CA " 6 0 808080  0 1 -1105 ""  1 ""  FF1E00  0 0 0 1 10.47 0 0 204 1 204 204 204 <> <>
  205 2 18.598681 -8.312714 -49.765515 14 L C 24 0.50000 0.50000 "LEU " " C  " 6 0 808080  0 1 7 ""  1 ""  <> 0 0 0 1 10.47 0 0 205 0 205 205 205 <> <>
  206 15 19.179616 -8.338423 -50.862320 14 L C 70 -0.50000 -0.50000 "LEU " " O  " 8 0 FF2E2E  0 1 7 ""  1 ""  <> 0 0 0 1 10.47 0 0 206 0 206 206 206 <> <>
  207 3 17.935155 -10.529656 -48.630363 14 L C 24 -0.12000 -0.12000 "LEU " " CB " 6 0 808080  0 1 7 ""  1 ""  <> 0 0 0 1 10.47 0 0 207 2 207 207 207 <> <>
  208 3 16.955164 -11.647692 -48.379534 14 L C 24 -0.06000 -0.06000 "LEU " " CG " 6 0 808080  0 1 7 ""  1 ""  <> 0 0 0 1 10.47 0 0 208 1 208 208 208 <> <>
  209 3 17.653157 -12.827952 -47.665529 14 L C 24 -0.18000 -0.18000 "LEU " " CD1" 6 0 808080  0 1 7 ""  1 ""  <> 0 0 0 1 10.47 0 0 209 3 209 209 209 <> <>
  210 3 15.838941 -11.234457 -47.361317 14 L C 24 -0.18000 -0.18000 "LEU " " CD2" 6 0 808080  0 1 7 ""  1 ""  <> 0 0 0 1 10.47 0 0 210 3 210 210 210 <> <>
  211 43 16.895463 -10.409839 -51.050062 14 L C 21 0.30000 0.30000 "LEU " " H  " 1 0 FFFFFF  0 1 7 ""  1 ""  <> 0 0 0 1 <> 0 0 211 0 211 211 211 <> <>
  212 41 16.767140 -8.594161 -48.736995 14 L C 21 0.06000 0.06000 "LEU " " HA " 1 0 FFFFFF  0 1 7 ""  1 ""  <> 0 0 0 1 <> 0 0 212 0 212 212 212 <> <>
  213 41 18.351708 -10.203468 -47.677466 14 L C 21 0.06000 0.06000 "LEU " " HB3" 1 0 FFFFFF  0 1 7 ""  1 ""  <> 0 0 0 1 <> 0 0 213 0 213 213 213 <> <>
  214 41 18.815021 -10.992740 -49.077424 14 L C 21 0.06000 0.06000 "LEU " " HB2" 1 0 FFFFFF  0 1 7 ""  1 ""  <> 0 0 0 1 <> 0 0 214 0 214 214 214 <> <>
  215 41 16.547231 -11.960546 -49.340580 14 L C 21 0.06000 0.06000 "LEU " " HG " 1 0 FFFFFF  0 1 7 ""  1 ""  <> 0 0 0 1 <> 0 0 215 0 215 215 215 <> <>
  216 41 18.029600 -12.557925 -46.679006 14 L C 21 0.06000 0.06000 "LEU " "HD11" 1 0 FFFFFF  0 1 7 ""  1 ""  <> 0 0 0 1 <> 0 0 216 0 216 216 216 <> <>
  217 41 16.959897 -13.668198 -47.640734 14 L C 21 0.06000 0.06000 "LEU " "HD12" 1 0 FFFFFF  0 1 7 ""  1 ""  <> 0 0 0 1 <> 0 0 217 0 217 217 217 <> <>
  218 41 18.507092 -13.151650 -48.260780 14 L C 21 0.06000 0.06000 "LEU " "HD13" 1 0 FFFFFF  0 1 7 ""  1 ""  <> 0 0 0 1 <> 0 0 218 0 218 218 218 <> <>
  219 41 15.175964 -10.498295 -47.815363 14 L C 21 0.06000 0.06000 "LEU " "HD21" 1 0 FFFFFF  0 1 7 ""  1 ""  <> 0 0 0 1 <> 0 0 219 0 219 219 219 <> <>
  220 41 15.207174 -12.065592 -47.050057 14 L C 21 0.06000 0.06000 "LEU " "HD22" 1 0 FFFFFF  0 1 7 ""  1 ""  <> 0 0 0 1 <> 0 0 220 0 220 220 220 <> <>
  221 41 16.256297 -10.711103 -46.501148 14 L C 21 0.06000 0.06000 "LEU " "HD23" 1 0 FFFFFF  0 1 7 ""  1 ""  <> 0 0 0 1 <> 0 0 221 0 221 221 221 <> <>
  222 25 18.970580 -7.448588 -48.867495 15 L C 38 -0.50000 -0.50000 "LEU " " N  " 7 0 2E2EFF  0 1 7 ""  1 ""  <> 0 0 0 1 10.6 0 0 222 1 222 222 222 <> <>
  223 3 19.948696 -6.330804 -48.986392 15 L C 24 0.14000 0.14000 "LEU " " CA " 6 0 808080  0 1 -1105 ""  1 ""  FF1E00  0 0 0 1 10.6 0 0 223 1 223 223 223 <> <>
  224 2 21.253746 -6.947978 -48.403114 15 L C 24 0.50000 0.50000 "LEU " " C  " 6 0 808080  0 1 7 ""  1 ""  <> 0 0 0 1 10.6 0 0 224 0 224 224 224 <> <>
  225 15 22.321008 -6.442901 -48.736471 15 L C 70 -0.50000 -0.50000 "LEU " " O  " 8 0 FF2E2E  0 1 7 ""  1 ""  <> 0 0 0 1 10.6 0 0 225 0 225 225 225 <> <>
  226 3 19.609232 -5.088009 -48.119071 15 L C 24 -0.12000 -0.12000 "LEU " " CB " 6 0 808080  0 1 7 ""  1 ""  <> 0 0 0 1 10.6 0 0 226 2 226 226 226 <> <>
  227 3 18.264618 -4.367243 -48.501381 15 L C 24 -0.06000 -0.06000 "LEU " " CG " 6 0 808080  0 1 7 ""  1 ""  <> 0 0 0 1 10.6 0 0 227 1 227 227 227 <> <>
  228 3 17.892045 -3.143074 -47.572247 15 L C 24 -0.18000 -0.18000 "LEU " " CD1" 6 0 808080  0 1 7 ""  1 ""  <> 0 0 0 1 10.6 0 0 228 3 228 228 228 <> <>
  229 3 18.227690 -3.858284 -49.964584 15 L C 24 -0.18000 -0.18000 "LEU " " CD2" 6 0 808080  0 1 7 ""  1 ""  <> 0 0 0 1 10.6 0 0 229 3 229 229 229 <> <>
  230 43 18.282719 -7.359496 -48.133484 15 L C 21 0.30000 0.30000 "LEU " " H  " 1 0 FFFFFF  0 1 7 ""  1 ""  <> 0 0 0 1 <> 0 0 230 0 230 230 230 <> <>
  231 41 20.140714 -5.984333 -50.001173 15 L C 21 0.06000 0.06000 "LEU " " HA " 1 0 FFFFFF  0 1 7 ""  1 ""  <> 0 0 0 1 <> 0 0 231 0 231 231 231 <> <>
  232 41 20.336745 -4.276960 -48.101629 15 L C 21 0.06000 0.06000 "LEU " " HB3" 1 0 FFFFFF  0 1 7 ""  1 ""  <> 0 0 0 1 <> 0 0 232 0 232 232 232 <> <>
  233 41 19.549300 -5.451293 -47.093821 15 L C 21 0.06000 0.06000 "LEU " " HB2" 1 0 FFFFFF  0 1 7 ""  1 ""  <> 0 0 0 1 <> 0 0 233 0 233 233 233 <> <>
  234 41 17.502259 -5.145230 -48.470726 15 L C 21 0.06000 0.06000 "LEU " " HG " 1 0 FFFFFF  0 1 7 ""  1 ""  <> 0 0 0 1 <> 0 0 234 0 234 234 234 <> <>
  235 41 18.476711 -2.240360 -47.745835 15 L C 21 0.06000 0.06000 "LEU " "HD11" 1 0 FFFFFF  0 1 7 ""  1 ""  <> 0 0 0 1 <> 0 0 235 0 235 235 235 <> <>
  236 41 16.908102 -2.769732 -47.857035 15 L C 21 0.06000 0.06000 "LEU " "HD12" 1 0 FFFFFF  0 1 7 ""  1 ""  <> 0 0 0 1 <> 0 0 236 0 236 236 236 <> <>
  237 41 17.826546 -3.495731 -46.543627 15 L C 21 0.06000 0.06000 "LEU " "HD13" 1 0 FFFFFF  0 1 7 ""  1 ""  <> 0 0 0 1 <> 0 0 237 0 237 237 237 <> <>
  238 41 17.238595 -3.432126 -50.134098 15 L C 21 0.06000 0.06000 "LEU " "HD21" 1 0 FFFFFF  0 1 7 ""  1 ""  <> 0 0 0 1 <> 0 0 238 0 238 238 238 <> <>
  239 41 18.918148 -3.072730 -50.269696 15 L C 21 0.06000 0.06000 "LEU " "HD22" 1 0 FFFFFF  0 1 7 ""  1 ""  <> 0 0 0 1 <> 0 0 239 0 239 239 239 <> <>
  240 41 18.331378 -4.644098 -50.712617 15 L C 21 0.06000 0.06000 "LEU " "HD23" 1 0 FFFFFF  0 1 7 ""  1 ""  <> 0 0 0 1 <> 0 0 240 0 240 240 240 <> <>
  241 25 21.075199 -7.985582 -47.564465 16 L C 38 -0.50000 -0.50000 "LEU " " N  " 7 0 2E2EFF  0 1 7 ""  1 ""  <> 0 0 0 1 10.91 0 0 241 1 241 241 241 <> <>
  242 3 22.182417 -8.670181 -46.981331 16 L C 24 0.14000 0.14000 "LEU " " CA " 6 0 808080  0 1 -1105 ""  1 ""  FF1E00  0 0 0 1 10.91 0 0 242 1 242 242 242 <> <>
  243 2 21.712641 -10.134066 -46.747248 16 L C 24 0.50000 0.50000 "LEU " " C  " 6 0 808080  0 1 7 ""  1 ""  <> 0 0 0 1 10.91 0 0 243 0 243 243 243 <> <>
  244 15 20.498313 -10.265821 -46.517877 16 L C 70 -0.50000 -0.50000 "LEU " " O  " 8 0 FF2E2E  0 1 7 ""  1 ""  <> 0 0 0 1 10.91 0 0 244 0 244 244 244 <> <>
  245 3 22.710187 -7.874025 -45.750522 16 L C 24 -0.12000 -0.12000 "LEU " " CB " 6 0 808080  0 1 7 ""  1 ""  <> 0 0 0 1 10.91 0 0 245 2 245 245 245 <> <>
  246 3 21.716438 -7.755447 -44.587235 16 L C 24 -0.06000 -0.06000 "LEU " " CG " 6 0 808080  0 1 7 ""  1 ""  <> 0 0 0 1 10.91 0 0 246 1 246 246 246 <> <>
  247 3 21.671983 -8.996054 -43.730898 16 L C 24 -0.18000 -0.18000 "LEU " " CD1" 6 0 808080  0 1 7 ""  1 ""  <> 0 0 0 1 10.91 0 0 247 3 247 247 247 <> <>
  248 3 22.020629 -6.567290 -43.722864 16 L C 24 -0.18000 -0.18000 "LEU " " CD2" 6 0 808080  0 1 7 ""  1 ""  <> 0 0 0 1 10.91 0 0 248 3 248 248 248 <> <>
  249 43 20.206205 -8.438875 -47.321224 16 L C 21 0.30000 0.30000 "LEU " " H  " 1 0 FFFFFF  0 1 7 ""  1 ""  <> 0 0 0 1 <> 0 0 249 0 249 249 249 <> <>
  250 41 22.952228 -8.764974 -47.747014 16 L C 21 0.06000 0.06000 "LEU " " HA " 1 0 FFFFFF  0 1 7 ""  1 ""  <> 0 0 0 1 <> 0 0 250 0 250 250 250 <> <>
  251 41 22.900762 -6.873598 -46.136752 16 L C 21 0.06000 0.06000 "LEU " " HB3" 1 0 FFFFFF  0 1 7 ""  1 ""  <> 0 0 0 1 <> 0 0 251 0 251 251 251 <> <>
  252 41 23.658491 -8.293576 -45.414040 16 L C 21 0.06000 0.06000 "LEU " " HB2" 1 0 FFFFFF  0 1 7 ""  1 ""  <> 0 0 0 1 <> 0 0 252 0 252 252 252 <> <>
  253 41 20.746629 -7.628803 -45.068968 16 L C 21 0.06000 0.06000 "LEU " " HG " 1 0 FFFFFF  0 1 7 ""  1 ""  <> 0 0 0 1 <> 0 0 253 0 253 253 253 <> <>
  254 41 22.539817 -9.221506 -43.110900 16 L C 21 0.06000 0.06000 "LEU " "HD11" 1 0 FFFFFF  0 1 7 ""  1 ""  <> 0 0 0 1 <> 0 0 254 0 254 254 254 <> <>
  255 41 20.914683 -8.803702 -42.970980 16 L C 21 0.06000 0.06000 "LEU " "HD12" 1 0 FFFFFF  0 1 7 ""  1 ""  <> 0 0 0 1 <> 0 0 255 0 255 255 255 <> <>
  256 41 21.462519 -9.966995 -44.179073 16 L C 21 0.06000 0.06000 "LEU " "HD13" 1 0 FFFFFF  0 1 7 ""  1 ""  <> 0 0 0 1 <> 0 0 256 0 256 256 256 <> <>
  257 41 22.868107 -6.791727 -43.075002 16 L C 21 0.06000 0.06000 "LEU " "HD21" 1 0 FFFFFF  0 1 7 ""  1 ""  <> 0 0 0 1 <> 0 0 257 0 257 257 257 <> <>
  258 41 22.209948 -5.605088 -44.196782 16 L C 21 0.06000 0.06000 "LEU " "HD22" 1 0 FFFFFF  0 1 7 ""  1 ""  <> 0 0 0 1 <> 0 0 258 0 258 258 258 <> <>
  259 41 21.163060 -6.463556 -43.058128 16 L C 21 0.06000 0.06000 "LEU " "HD23" 1 0 FFFFFF  0 1 7 ""  1 ""  <> 0 0 0 1 <> 0 0 259 0 259 259 259 <> <>
  260 25 22.624591 -11.101003 -46.618432 17 H C 38 -0.50000 -0.50000 "HIE " " N  " 7 0 2E2EFF  0 1 7 ""  1 ""  <> 0 0 0 1 11.34 0 0 260 1 260 260 260 <> <>
  261 3 22.128743 -12.478816 -46.495388 17 H C 24 0.14000 0.14000 "HIE " " CA " 6 0 808080  0 1 -1105 ""  1 ""  FF1E00  0 0 0 1 11.34 0 0 261 1 261 261 261 <> <>
  262 2 21.901033 -12.775415 -44.997793 17 H C 24 0.50000 0.50000 "HIE " " C  " 6 0 808080  0 1 7 ""  1 ""  <> 0 0 0 1 11.34 0 0 262 0 262 262 262 <> <>
  263 15 22.795130 -13.216858 -44.279093 17 H C 70 -0.50000 -0.50000 "HIE " " O  " 8 0 FF2E2E  0 1 7 ""  1 ""  <> 0 0 0 1 11.34 0 0 263 0 263 263 263 <> <>
  264 3 23.142442 -13.455670 -47.042388 17 H C 24 -0.29700 -0.29700 "HIE " " CB " 6 0 808080  0 1 7 ""  1 ""  <> 0 0 0 1 11.34 0 0 264 2 264 264 264 <> <>
  265 2 22.798340 -14.940549 -47.109487 17 H C 24 0.50400 0.50400 "HIE " " CG " 6 0 808080  0 1 7 "%UT"  13 "HIE"  <> 0 0 0 1 11.34 0 0 265 0 265 265 265 0.656318704130113 "HIE" 
  266 25 23.863725 -15.895277 -46.920692 17 H C 38 -0.56400 -0.56400 "HIE " " ND1" 7 0 2E2EFF  0 1 7 ""  1 ""  <> 0 0 0 1 11.34 0 0 266 0 266 266 266 <> <>
  267 2 23.177669 -17.012467 -46.832648 17 H C 24 0.18200 0.18200 "HIE " " CE1" 6 0 808080  0 1 7 ""  1 ""  <> 0 0 0 1 11.34 0 0 267 1 267 267 267 <> <>
  268 25 21.824099 -16.908345 -47.094470 17 H C 38 -0.29100 -0.29100 "HIE " " NE2" 7 0 2E2EFF  0 1 7 ""  1 ""  <> 0 0 0 1 11.34 0 0 268 1 268 268 268 <> <>
  269 2 21.571243 -15.540669 -47.153531 17 H C 24 -0.26100 -0.26100 "HIE " " CD2" 6 0 808080  0 1 7 ""  1 ""  <> 0 0 0 1 11.34 0 0 269 1 269 269 269 <> <>
  270 43 23.566277 -10.819430 -46.850944 17 H C 21 0.30000 0.30000 "HIE " " H  " 1 0 FFFFFF  0 1 7 ""  1 ""  <> 0 0 0 1 <> 0 0 270 0 270 270 270 <> <>
  271 41 21.195606 -12.698943 -47.014388 17 H C 21 0.06000 0.06000 "HIE " " HA " 1 0 FFFFFF  0 1 7 ""  1 ""  <> 0 0 0 1 <> 0 0 271 0 271 271 271 <> <>
  272 41 24.086825 -13.300146 -46.520311 17 H C 21 0.06000 0.06000 "HIE " " HB3" 1 0 FFFFFF  0 1 7 ""  1 ""  <> 0 0 0 1 <> 0 0 272 0 272 272 272 <> <>
  273 41 23.361152 -13.308459 -48.099503 17 H C 21 0.06000 0.06000 "HIE " " HB2" 1 0 FFFFFF  0 1 7 ""  1 ""  <> 0 0 0 1 <> 0 0 273 0 273 273 273 <> <>
  274 41 23.571162 -18.017812 -46.823185 17 H C 21 0.09800 0.09800 "HIE " " HE1" 1 0 FFFFFF  0 1 7 ""  1 ""  <> 0 0 0 1 <> 0 0 274 0 274 274 274 <> <>
  275 41 20.619578 -15.060246 -47.327887 17 H C 21 0.18300 0.18300 "HIE " " HD2" 1 0 FFFFFF  0 1 7 ""  1 ""  <> 0 0 0 1 <> 0 0 275 0 275 275 275 <> <>
  276 43 21.146591 -17.648526 -47.207191 17 H C 21 0.32600 0.32600 "HIE " " HE2" 1 0 FFFFFF  0 1 7 ""  1 ""  <> 0 0 0 1 <> 0 0 276 0 276 276 276 <> <>
  277 25 20.638260 -12.690417 -44.559676 18 A C 38 -0.50000 -0.50000 "ALA " " N  " 7 0 2E2EFF  0 1 7 ""  1 ""  <> 0 0 0 1 11.33 0 0 277 1 277 277 277 <> <>
  278 3 20.001627 -13.232792 -43.424070 18 A C 24 0.14000 0.14000 "ALA " " CA " 6 0 808080  0 1 -1105 ""  1 ""  FF1E00  0 0 0 1 11.33 0 0 278 1 278 278 278 <> <>
  279 2 19.540330 -14.623318 -43.696078 18 A C 24 0.50000 0.50000 "ALA " " C  " 6 0 808080  0 1 7 ""  1 ""  <> 0 0 0 1 11.33 0 0 279 0 279 279 279 <> <>
  280 15 18.835455 -14.891435 -44.696682 18 A C 70 -0.50000 -0.50000 "ALA " " O  " 8 0 FF2E2E  0 1 7 ""  1 ""  <> 0 0 0 1 11.33 0 0 280 0 280 280 280 <> <>
  281 3 18.719671 -12.444972 -43.131036 18 A C 24 -0.18000 -0.18000 "ALA " " CB " 6 0 808080  0 1 7 ""  1 ""  <> 0 0 0 1 11.33 0 0 281 3 281 281 281 <> <>
  282 43 20.068807 -12.099453 -45.147952 18 A C 21 0.30000 0.30000 "ALA " " H  " 1 0 FFFFFF  0 1 7 ""  1 ""  <> 0 0 0 1 <> 0 0 282 0 282 282 282 <> <>
  283 41 20.744178 -13.291857 -42.628264 18 A C 21 0.06000 0.06000 "ALA " " HA " 1 0 FFFFFF  0 1 7 ""  1 ""  <> 0 0 0 1 <> 0 0 283 0 283 283 283 <> <>
  284 41 17.902782 -12.651933 -43.822594 18 A C 21 0.06000 0.06000 "ALA " " HB1" 1 0 FFFFFF  0 1 7 ""  1 ""  <> 0 0 0 1 <> 0 0 284 0 284 284 284 <> <>
  285 41 18.506236 -12.631957 -42.079176 18 A C 21 0.06000 0.06000 "ALA " " HB2" 1 0 FFFFFF  0 1 7 ""  1 ""  <> 0 0 0 1 <> 0 0 285 0 285 285 285 <> <>
  286 41 19.011203 -11.401491 -43.244245 18 A C 21 0.06000 0.06000 "ALA " " HB3" 1 0 FFFFFF  0 1 7 ""  1 ""  <> 0 0 0 1 <> 0 0 286 0 286 286 286 <> <>
  287 25 19.925555 -15.614328 -42.938251 19 A C 38 -0.50000 -0.50000 "ALA " " N  " 7 0 2E2EFF  0 1 7 ""  1 ""  <> 0 0 0 1 11.29 0 0 287 1 287 287 287 <> <>
  288 3 19.738765 -17.048014 -43.164005 19 A C 24 0.14000 0.14000 "ALA " " CA " 6 0 808080  0 1 -1105 ""  1 ""  FF1E00  0 0 0 1 11.29 0 0 288 1 288 288 288 <> <>
  289 2 18.294724 -17.463788 -42.925965 19 A C 24 0.50000 0.50000 "ALA " " C  " 6 0 808080  0 1 7 ""  1 ""  <> 0 0 0 1 11.29 0 0 289 0 289 289 289 <> <>
  290 15 17.844885 -18.553038 -43.348724 19 A C 70 -0.50000 -0.50000 "ALA " " O  " 8 0 FF2E2E  0 1 7 ""  1 ""  <> 0 0 0 1 11.29 0 0 290 0 290 290 290 <> <>
  291 3 20.729192 -17.824575 -42.226631 19 A C 24 -0.18000 -0.18000 "ALA " " CB " 6 0 808080  0 1 7 ""  1 ""  <> 0 0 0 1 11.29 0 0 291 3 291 291 291 <> <>
  292 43 20.480635 -15.266200 -42.169604 19 A C 21 0.30000 0.30000 "ALA " " H  " 1 0 FFFFFF  0 1 7 ""  1 ""  <> 0 0 0 1 <> 0 0 292 0 292 292 292 <> <>
  293 41 19.921943 -17.221536 -44.224093 19 A C 21 0.06000 0.06000 "ALA " " HA " 1 0 FFFFFF  0 1 7 ""  1 ""  <> 0 0 0 1 <> 0 0 293 0 293 293 293 <> <>
  294 41 20.619386 -17.656889 -41.155527 19 A C 21 0.06000 0.06000 "ALA " " HB1" 1 0 FFFFFF  0 1 7 ""  1 ""  <> 0 0 0 1 <> 0 0 294 0 294 294 294 <> <>
  295 41 20.505618 -18.885509 -42.333442 19 A C 21 0.06000 0.06000 "ALA " " HB2" 1 0 FFFFFF  0 1 7 ""  1 ""  <> 0 0 0 1 <> 0 0 295 0 295 295 295 <> <>
  296 41 21.756909 -17.743636 -42.580992 19 A C 21 0.06000 0.06000 "ALA " " HB3" 1 0 FFFFFF  0 1 7 ""  1 ""  <> 0 0 0 1 <> 0 0 296 0 296 296 296 <> <>
  297 25 17.589621 -16.649936 -42.200542 20 R C 38 -0.50000 -0.50000 "ARG " " N  " 7 0 2E2EFF  0 1 7 ""  1 ""  <> 0 0 0 1 10.54 0 0 297 1 297 297 297 <> <>
  298 3 16.120530 -16.784656 -41.884212 20 R C 24 0.14000 0.14000 "ARG " " CA " 6 0 808080  0 1 -1105 ""  1 ""  FF1E00  0 0 0 1 10.54 0 0 298 1 298 298 298 <> <>
  299 2 15.543046 -15.541623 -42.551182 20 R C 24 0.50000 0.50000 "ARG " " C  " 6 0 808080  0 1 7 ""  1 ""  <> 0 0 0 1 10.54 0 0 299 0 299 299 299 <> <>
  300 15 15.920483 -14.449435 -42.095520 20 R C 70 -0.50000 -0.50000 "ARG " " O  " 8 0 FF2E2E  0 1 7 ""  1 ""  <> 0 0 0 1 10.54 0 0 300 0 300 300 300 <> <>
  301 3 15.927315 -16.694068 -40.339152 20 R C 24 -0.12000 -0.12000 "ARG " " CB " 6 0 808080  0 1 7 ""  1 ""  <> 0 0 0 1 10.54 0 0 301 2 301 301 301 <> <>
  302 3 16.389393 -17.978288 -39.631234 20 R C 24 -0.05000 -0.05000 "ARG " " CG " 6 0 808080  0 1 7 ""  1 ""  <> 0 0 0 1 10.54 0 0 302 2 302 302 302 <> <>
  303 3 15.645238 -19.295034 -39.716439 20 R C 24 0.19000 0.19000 "ARG " " CD " 6 0 808080  0 1 7 ""  1 ""  <> 0 0 0 1 10.54 0 0 303 2 303 303 303 <> <>
  304 25 14.370949 -19.121730 -39.070348 20 R C 38 -0.69997 -0.69997 "ARG " " NE " 7 0 2E2EFF  0 1 7 ""  1 ""  <> 0 0 0 1 10.54 0 0 304 1 304 304 304 <> <>
  305 2 13.185501 -18.857498 -39.608724 20 R C 24 0.63990 0.63990 "ARG " " CZ " 6 0 808080  0 1 7 ""  1 ""  <> 0 0 0 1 10.54 0 0 305 0 305 305 305 <> <>
  306 25 13.021899 -18.889272 -40.954522 20 R C 38 -0.79997 -0.79997 "ARG " " NH1" 7 0 2E2EFF  0 1 7 ""  1 ""  <> 0 0 0 1 10.54 0 0 306 2 306 306 306 <> <>
  307 31 12.166611 -18.626029 -38.866037 20 R C 38 -0.79997 -0.79997 "ARG " " NH2" 7 1 2E2EFF  0 1 7 ""  1 ""  <> 0 0 0 1 10.54 0 0 307 2 307 307 307 <> <>
  308 43 18.042297 -15.789024 -41.929579 20 R C 21 0.30000 0.30000 "ARG " " H  " 1 0 FFFFFF  0 1 7 ""  1 ""  <> 0 0 0 1 <> 0 0 308 0 308 308 308 <> <>
  309 41 15.696415 -17.696435 -42.304131 20 R C 21 0.06000 0.06000 "ARG " " HA " 1 0 FFFFFF  0 1 7 ""  1 ""  <> 0 0 0 1 <> 0 0 309 0 309 309 309 <> <>
  310 41 14.849299 -16.561397 -40.244082 20 R C 21 0.06000 0.06000 "ARG " " HB3" 1 0 FFFFFF  0 1 7 ""  1 ""  <> 0 0 0 1 <> 0 0 310 0 310 310 310 <> <>
  311 41 16.515320 -15.881879 -39.912151 20 R C 21 0.06000 0.06000 "ARG " " HB2" 1 0 FFFFFF  0 1 7 ""  1 ""  <> 0 0 0 1 <> 0 0 311 0 311 311 311 <> <>
  312 41 16.776244 -17.698825 -38.651385 20 R C 21 0.06000 0.06000 "ARG " " HG3" 1 0 FFFFFF  0 1 7 ""  1 ""  <> 0 0 0 1 <> 0 0 312 0 312 312 312 <> <>
  313 41 17.347628 -18.271694 -40.060439 20 R C 21 0.06000 0.06000 "ARG " " HG2" 1 0 FFFFFF  0 1 7 ""  1 ""  <> 0 0 0 1 <> 0 0 313 0 313 313 313 <> <>
  314 41 16.232645 -20.081546 -39.243392 20 R C 21 0.06000 0.06000 "ARG " " HD3" 1 0 FFFFFF  0 1 7 ""  1 ""  <> 0 0 0 1 <> 0 0 314 0 314 314 314 <> <>
  315 41 15.541306 -19.608677 -40.754947 20 R C 21 0.06000 0.06000 "ARG " " HD2" 1 0 FFFFFF  0 1 7 ""  1 ""  <> 0 0 0 1 <> 0 0 315 0 315 315 315 <> <>
  316 43 14.414753 -19.272891 -38.073129 20 R C 21 0.44000 0.44000 "ARG " " HE " 1 0 FFFFFF  0 1 7 ""  1 ""  <> 0 0 0 1 <> 0 0 316 0 316 316 316 <> <>
  317 43 12.228290 -18.393064 -41.334219 20 R C 21 0.46000 0.46000 "ARG " "HH12" 1 0 FFFFFF  0 1 7 ""  1 ""  <> 0 0 0 1 <> 0 0 317 0 317 317 317 <> <>
  318 43 13.612896 -19.329420 -41.645251 20 R C 21 0.46000 0.46000 "ARG " "HH11" 1 0 FFFFFF  0 1 7 ""  1 ""  <> 0 0 0 1 <> 0 0 318 0 318 318 318 <> <>
  319 44 11.395360 -18.235285 -39.388208 20 R C 21 0.46000 0.46000 "ARG " "HH22" 1 0 FFFFFF  0 1 7 ""  1 ""  <> 0 0 0 1 <> 0 0 319 0 319 319 319 <> <>
  320 44 12.086362 -18.661377 -37.860247 20 R C 21 0.46000 0.46000 "ARG " "HH21" 1 0 FFFFFF  0 1 7 ""  1 ""  <> 0 0 0 1 <> 0 0 320 0 320 320 320 <> <>
  321 25 14.753624 -15.727337 -43.644798 21 P C 38 -0.14000 -0.14000 "PRO " " N  " 7 0 2E2EFF  0 1 7 ""  1 ""  <> 0 0 0 1 9.63 0 0 321 0 321 321 321 <> <>
  322 3 14.112369 -14.516729 -44.194617 21 P C 24 0.01000 0.01000 "PRO " " CA " 6 0 808080  0 1 -1106 ""  1 ""  FF3C00  0 0 0 1 9.63 0 0 322 1 322 322 322 <> <>
  323 2 12.879237 -14.102111 -43.401897 21 P C 24 0.50000 0.50000 "PRO " " C  " 6 0 808080  0 1 7 ""  1 ""  <> 0 0 0 1 9.63 0 0 323 0 323 323 323 <> <>
  324 15 12.702515 -12.884078 -43.296022 21 P C 70 -0.50000 -0.50000 "PRO " " O  " 8 0 FF2E2E  0 1 7 ""  1 ""  <> 0 0 0 1 9.63 0 0 324 0 324 324 324 <> <>
  325 3 14.549773 -16.842945 -44.462782 21 P C 24 -0.05000 -0.05000 "PRO " " CD " 6 0 808080  0 1 7 ""  1 ""  <> 0 0 0 1 9.63 0 0 325 2 325 325 325 <> <>
  326 3 13.637231 -16.398213 -45.593415 21 P C 24 -0.12000 -0.12000 "PRO " " CG " 6 0 808080  0 1 7 ""  1 ""  <> 0 0 0 1 9.63 0 0 326 2 326 326 326 <> <>
  327 3 13.762168 -14.902756 -45.631679 21 P C 24 -0.12000 -0.12000 "PRO " " CB " 6 0 808080  0 1 7 ""  1 ""  <> 0 0 0 1 9.63 0 0 327 2 327 327 327 <> <>
  328 41 14.886054 -13.749790 -44.168119 21 P C 21 0.06000 0.06000 "PRO " " HA " 1 0 FFFFFF  0 1 7 ""  1 ""  <> 0 0 0 1 <> 0 0 328 0 328 328 328 <> <>
  329 41 13.975306 -17.578053 -43.900486 21 P C 21 0.06000 0.06000 "PRO " " HD2" 1 0 FFFFFF  0 1 7 ""  1 ""  <> 0 0 0 1 <> 0 0 329 0 329 329 329 <> <>
  330 41 15.530995 -17.267597 -44.676164 21 P C 21 0.06000 0.06000 "PRO " " HD3" 1 0 FFFFFF  0 1 7 ""  1 ""  <> 0 0 0 1 <> 0 0 330 0 330 330 330 <> <>
  331 41 12.589071 -16.554605 -45.337967 21 P C 21 0.06000 0.06000 "PRO " " HG2" 1 0 FFFFFF  0 1 7 ""  1 ""  <> 0 0 0 1 <> 0 0 331 0 331 331 331 <> <>
  332 41 13.863944 -16.926042 -46.519602 21 P C 21 0.06000 0.06000 "PRO " " HG3" 1 0 FFFFFF  0 1 7 ""  1 ""  <> 0 0 0 1 <> 0 0 332 0 332 332 332 <> <>
  333 41 14.385870 -14.437235 -46.393997 21 P C 21 0.06000 0.06000 "PRO " " HB3" 1 0 FFFFFF  0 1 7 ""  1 ""  <> 0 0 0 1 <> 0 0 333 0 333 333 333 <> <>
  334 41 12.764700 -14.542319 -45.884288 21 P C 21 0.06000 0.06000 "PRO " " HB2" 1 0 FFFFFF  0 1 7 ""  1 ""  <> 0 0 0 1 <> 0 0 334 0 334 334 334 <> <>
  335 25 12.147052 -15.025991 -42.771419 22 D C 38 -0.50000 -0.50000 "ASP " " N  " 7 0 2E2EFF  0 1 7 ""  1 ""  <> 0 0 0 1 7.57 0 0 335 1 335 335 335 <> <>
  336 3 11.078592 -14.640385 -41.821447 22 D C 24 0.14000 0.14000 "ASP " " CA " 6 0 808080  0 1 -1106 ""  1 ""  FF3C00  0 0 0 1 7.57 0 0 336 1 336 336 336 <> <>
  337 2 11.721606 -14.462204 -40.433518 22 D C 24 0.50000 0.50000 "ASP " " C  " 6 0 808080  0 1 7 ""  1 ""  <> 0 0 0 1 7.57 0 0 337 0 337 337 337 <> <>
  338 15 12.330742 -15.362586 -39.915360 22 D C 70 -0.50000 -0.50000 "ASP " " O  " 8 0 FF2E2E  0 1 7 ""  1 ""  <> 0 0 0 1 7.57 0 0 338 0 338 338 338 <> <>
  339 3 9.927777 -15.655521 -41.725625 22 D C 24 -0.22000 -0.22000 "ASP " " CB " 6 0 808080  0 1 7 ""  1 ""  <> 0 0 0 1 7.57 0 0 339 2 339 339 339 <> <>
  340 2 10.313088 -17.121616 -41.393185 22 D C 24 0.70000 0.70000 "ASP " " CG " 6 0 808080  0 1 7 "%UT"  13 ""  <> 0 0 0 1 7.57 0 0 340 0 340 340 340 <> <>
  341 15 10.026508 -17.479680 -40.251170 22 D C 70 -0.80000 -0.80000 "ASP " " OD1" 8 0 FF2E2E  0 1 7 ""  1 ""  <> 0 0 0 1 7.57 0 0 341 0 341 341 341 <> <>
  342 18 10.888639 -17.869223 -42.150137 22 D C 70 -0.80000 -0.80000 "ASP " " OD2" 8 -1 FF2E2E  0 1 7 ""  1 ""  <> 0 0 0 1 7.57 0 0 342 0 342 342 342 <> <>
  343 43 12.514526 -15.961478 -42.868255 22 D C 21 0.30000 0.30000 "ASP " " H  " 1 0 FFFFFF  0 1 7 ""  1 ""  <> 0 0 0 1 <> 0 0 343 0 343 343 343 <> <>
  344 41 10.564703 -13.759052 -42.204112 22 D C 21 0.06000 0.06000 "ASP " " HA " 1 0 FFFFFF  0 1 7 ""  1 ""  <> 0 0 0 1 <> 0 0 344 0 344 344 344 <> <>
  345 41 9.415928 -15.658576 -42.687814 22 D C 21 0.06000 0.06000 "ASP " " HB3" 1 0 FFFFFF  0 1 7 ""  1 ""  <> 0 0 0 1 <> 0 0 345 0 345 345 345 <> <>
  346 41 9.122125 -15.291966 -41.087655 22 D C 21 0.06000 0.06000 "ASP " " HB2" 1 0 FFFFFF  0 1 7 ""  1 ""  <> 0 0 0 1 <> 0 0 346 0 346 346 346 <> <>
  347 25 11.632441 -13.191301 -39.995124 23 I C 38 -0.50000 -0.50000 "ILE " " N  " 7 0 2E2EFF  0 1 7 ""  1 ""  <> 0 0 0 1 7.31 0 0 347 1 347 347 347 <> <>
  348 3 12.155710 -12.708028 -38.657118 23 I C 24 0.14000 0.14000 "ILE " " CA " 6 0 808080  0 1 -1106 ""  1 ""  FF3C00  0 0 0 1 7.31 0 0 348 1 348 348 348 <> <>
  349 2 11.004824 -12.262991 -37.762116 23 I C 24 0.50000 0.50000 "ILE " " C  " 6 0 808080  0 1 7 ""  1 ""  <> 0 0 0 1 7.31 0 0 349 0 349 349 349 <> <>
  350 15 9.920699 -11.969346 -38.259358 23 I C 70 -0.50000 -0.50000 "ILE " " O  " 8 0 FF2E2E  0 1 7 ""  1 ""  <> 0 0 0 1 7.31 0 0 350 0 350 350 350 <> <>
  351 3 13.370267 -11.662172 -38.871371 23 I C 24 -0.06000 -0.06000 "ILE " " CB " 6 0 808080  0 1 7 ""  1 ""  <> 0 0 0 1 7.31 0 0 351 1 351 351 351 <> <>
  352 3 14.080046 -11.208453 -37.561255 23 I C 24 -0.18000 -0.18000 "ILE " " CG2" 6 0 808080  0 1 7 ""  1 ""  <> 0 0 0 1 7.31 0 0 352 3 352 352 352 <> <>
  353 3 14.324915 -12.150188 -39.960865 23 I C 24 -0.12000 -0.12000 "ILE " " CG1" 6 0 808080  0 1 7 ""  1 ""  <> 0 0 0 1 7.31 0 0 353 2 353 353 353 <> <>
  354 3 15.527805 -11.204997 -40.205743 23 I C 24 -0.18000 -0.18000 "ILE " " CD1" 6 0 808080  0 1 7 ""  1 ""  <> 0 0 0 1 7.31 0 0 354 3 354 354 354 <> <>
  355 43 11.256775 -12.453457 -40.572670 23 I C 21 0.30000 0.30000 "ILE " " H  " 1 0 FFFFFF  0 1 7 ""  1 ""  <> 0 0 0 1 <> 0 0 355 0 355 355 355 <> <>
  356 41 12.658042 -13.522476 -38.136052 23 I C 21 0.06000 0.06000 "ILE " " HA " 1 0 FFFFFF  0 1 7 ""  1 ""  <> 0 0 0 1 <> 0 0 356 0 356 356 356 <> <>
  357 41 13.036179 -10.668867 -39.169141 23 I C 21 0.06000 0.06000 "ILE " " HB " 1 0 FFFFFF  0 1 7 ""  1 ""  <> 0 0 0 1 <> 0 0 357 0 357 357 357 <> <>
  358 41 14.538291 -12.118012 -37.174165 23 I C 21 0.06000 0.06000 "ILE " "HG21" 1 0 FFFFFF  0 1 7 ""  1 ""  <> 0 0 0 1 <> 0 0 358 0 358 358 358 <> <>
  359 41 14.946444 -10.609489 -37.840606 23 I C 21 0.06000 0.06000 "ILE " "HG22" 1 0 FFFFFF  0 1 7 ""  1 ""  <> 0 0 0 1 <> 0 0 359 0 359 359 359 <> <>
  360 41 13.495727 -10.618317 -36.855270 23 I C 21 0.06000 0.06000 "ILE " "HG23" 1 0 FFFFFF  0 1 7 ""  1 ""  <> 0 0 0 1 <> 0 0 360 0 360 360 360 <> <>
  361 41 13.877828 -12.520998 -40.883133 23 I C 21 0.06000 0.06000 "ILE " "HG13" 1 0 FFFFFF  0 1 7 ""  1 ""  <> 0 0 0 1 <> 0 0 361 0 361 361 361 <> <>
  362 41 14.766282 -13.040862 -39.514834 23 I C 21 0.06000 0.06000 "ILE " "HG12" 1 0 FFFFFF  0 1 7 ""  1 ""  <> 0 0 0 1 <> 0 0 362 0 362 362 362 <> <>
  363 41 15.344027 -10.136699 -40.314588 23 I C 21 0.06000 0.06000 "ILE " "HD11" 1 0 FFFFFF  0 1 7 ""  1 ""  <> 0 0 0 1 <> 0 0 363 0 363 363 363 <> <>
  364 41 16.262613 -11.227900 -39.400936 23 I C 21 0.06000 0.06000 "ILE " "HD12" 1 0 FFFFFF  0 1 7 ""  1 ""  <> 0 0 0 1 <> 0 0 364 0 364 364 364 <> <>
  365 41 15.994468 -11.582848 -41.115293 23 I C 21 0.06000 0.06000 "ILE " "HD13" 1 0 FFFFFF  0 1 7 ""  1 ""  <> 0 0 0 1 <> 0 0 365 0 365 365 365 <> <>
  366 25 11.187657 -12.157798 -36.472659 24 Q C 38 -0.50000 -0.50000 "GLN " " N  " 7 0 2E2EFF  0 1 7 ""  1 ""  <> 0 0 0 1 7.3 0 0 366 1 366 366 366 <> <>
  367 3 10.411432 -11.412024 -35.466711 24 Q C 24 0.14000 0.14000 "GLN " " CA " 6 0 808080  0 1 -1106 ""  1 ""  FF3C00  0 0 0 1 7.3 0 0 367 1 367 367 367 <> <>
  368 2 11.386556 -10.499494 -34.637262 24 Q C 24 0.50000 0.50000 "GLN " " C  " 6 0 808080  0 1 7 ""  1 ""  <> 0 0 0 1 7.3 0 0 368 0 368 368 368 <> <>
  369 15 12.569689 -10.774927 -34.464333 24 Q C 70 -0.50000 -0.50000 "GLN " " O  " 8 0 FF2E2E  0 1 7 ""  1 ""  <> 0 0 0 1 7.3 0 0 369 0 369 369 369 <> <>
  370 3 9.348968 -12.223008 -34.714747 24 Q C 24 -0.12000 -0.12000 "GLN " " CB " 6 0 808080  0 1 7 ""  1 ""  <> 0 0 0 1 7.3 0 0 370 2 370 370 370 <> <>
  371 3 9.836360 -13.137103 -33.564008 24 Q C 24 -0.12000 -0.12000 "GLN " " CG " 6 0 808080  0 1 7 ""  1 ""  <> 0 0 0 1 7.3 0 0 371 2 371 371 371 <> <>
  372 2 10.321128 -12.432866 -32.308874 24 Q C 24 0.50000 0.50000 "GLN " " CD " 6 0 808080  0 1 7 "%UT"  13 ""  <> 0 0 0 1 7.3 0 0 372 0 372 372 372 2.2739802667741 "No Flip" 
  373 15 9.765531 -11.481360 -31.871028 24 Q C 70 -0.50000 -0.50000 "GLN " " OE1" 8 0 FF2E2E  0 1 7 ""  1 ""  <> 0 0 0 1 7.3 0 0 373 0 373 373 373 <> <>
  374 25 11.391046 -12.961199 -31.732338 24 Q C 38 -0.76000 -0.76000 "GLN " " NE2" 7 0 2E2EFF  0 1 7 ""  1 ""  <> 0 0 0 1 7.3 0 0 374 2 374 374 374 <> <>
  375 43 12.119672 -12.287307 -36.104968 24 Q C 21 0.30000 0.30000 "GLN " " H  " 1 0 FFFFFF  0 1 7 ""  1 ""  <> 0 0 0 1 <> 0 0 375 0 375 375 375 <> <>
  376 41 9.877858 -10.689614 -36.083701 24 Q C 21 0.06000 0.06000 "GLN " " HA " 1 0 FFFFFF  0 1 7 ""  1 ""  <> 0 0 0 1 <> 0 0 376 0 376 376 376 <> <>
  377 41 8.788499 -12.847142 -35.410702 24 Q C 21 0.06000 0.06000 "GLN " " HB3" 1 0 FFFFFF  0 1 7 ""  1 ""  <> 0 0 0 1 <> 0 0 377 0 377 377 377 <> <>
  378 41 8.657530 -11.457151 -34.363203 24 Q C 21 0.06000 0.06000 "GLN " " HB2" 1 0 FFFFFF  0 1 7 ""  1 ""  <> 0 0 0 1 <> 0 0 378 0 378 378 378 <> <>
  379 41 10.684977 -13.659288 -34.006302 24 Q C 21 0.06000 0.06000 "GLN " " HG3" 1 0 FFFFFF  0 1 7 ""  1 ""  <> 0 0 0 1 <> 0 0 379 0 379 379 379 <> <>
  380 41 9.049587 -13.857990 -33.343671 24 Q C 21 0.06000 0.06000 "GLN " " HG2" 1 0 FFFFFF  0 1 7 ""  1 ""  <> 0 0 0 1 <> 0 0 380 0 380 380 380 <> <>
  381 43 11.887050 -12.466696 -31.004656 24 Q C 21 0.38000 0.38000 "GLN " "HE22" 1 0 FFFFFF  0 1 7 ""  1 ""  <> 0 0 0 1 <> 0 0 381 0 381 381 381 <> <>
  382 43 11.808298 -13.842041 -31.996565 24 Q C 21 0.38000 0.38000 "GLN " "HE21" 1 0 FFFFFF  0 1 7 ""  1 ""  <> 0 0 0 1 <> 0 0 382 0 382 382 382 <> <>
  383 25 10.790743 -9.377184 -34.116574 25 M C 38 -0.50000 -0.50000 "MET " " N  " 7 0 2E2EFF  2 1 7 ""  1 ""  <> 0 0 0 1 7.3 0 0 383 1 383 383 383 <> <>
  384 3 11.527609 -8.413063 -33.270625 25 M C 24 0.14000 0.14000 "MET " " CA " 6 0 808080  2 1 -1106 ""  1 ""  FF3C00  0 0 0 1 7.3 0 0 384 1 384 384 384 <> <>
  385 2 10.548886 -8.003032 -32.156842 25 M C 24 0.50000 0.50000 "MET " " C  " 6 0 808080  2 1 7 ""  1 ""  <> 0 0 0 1 7.3 0 0 385 0 385 385 385 <> <>
  386 15 9.354192 -7.750917 -32.323041 25 M C 70 -0.50000 -0.50000 "MET " " O  " 8 0 FF2E2E  2 1 7 ""  1 ""  <> 0 0 0 1 7.3 0 0 386 0 386 386 386 <> <>
  387 3 12.042268 -7.232688 -34.122803 25 M C 24 -0.12000 -0.12000 "MET " " CB " 6 0 808080  2 1 7 ""  1 ""  <> 0 0 0 1 7.3 0 0 387 2 387 387 387 <> <>
  388 3 13.255861 -6.525720 -33.523174 25 M C 24 0.04750 0.04750 "MET " " CG " 6 0 808080  2 1 7 ""  1 ""  <> 0 0 0 1 7.3 0 0 388 2 388 388 388 <> <>
  389 49 13.960404 -5.338843 -34.683811 25 M C 143 -0.33500 -0.33500 "MET " " SD " 16 0 FFFF6B  2 1 7 ""  1 ""  <> 0 0 0 1 7.3 0 0 389 0 389 389 389 <> <>
  390 3 12.598124 -4.213186 -35.112682 25 M C 24 -0.01250 -0.01250 "MET " " CE " 6 0 808080  2 1 7 ""  1 ""  <> 0 0 0 1 7.3 0 0 390 3 390 390 390 <> <>
  391 43 9.854427 -9.170357 -34.434628 25 M C 21 0.30000 0.30000 "MET " " H  " 1 0 FFFFFF  2 1 7 ""  1 ""  <> 0 0 0 1 <> 0 0 391 0 391 391 391 <> <>
  392 41 12.294494 -8.966822 -32.729156 25 M C 21 0.06000 0.06000 "MET " " HA " 1 0 FFFFFF  2 1 7 ""  1 ""  <> 0 0 0 1 <> 0 0 392 0 392 392 392 <> <>
  393 41 11.210385 -6.558727 -34.327614 25 M C 21 0.06000 0.06000 "MET " " HB3" 1 0 FFFFFF  2 1 7 ""  1 ""  <> 0 0 0 1 <> 0 0 393 0 393 393 393 <> <>
  394 41 12.388083 -7.728615 -35.029618 25 M C 21 0.06000 0.06000 "MET " " HB2" 1 0 FFFFFF  2 1 7 ""  1 ""  <> 0 0 0 1 <> 0 0 394 0 394 394 394 <> <>
  395 41 14.084149 -7.171561 -33.231635 25 M C 21 0.06000 0.06000 "MET " " HG3" 1 0 FFFFFF  2 1 7 ""  1 ""  <> 0 0 0 1 <> 0 0 395 0 395 395 395 <> <>
  396 41 12.963743 -5.880481 -32.694781 25 M C 21 0.06000 0.06000 "MET " " HG2" 1 0 FFFFFF  2 1 7 ""  1 ""  <> 0 0 0 1 <> 0 0 396 0 396 396 396 <> <>
  397 41 12.742481 -3.306085 -35.697966 25 M C 21 0.06000 0.06000 "MET " " HE1" 1 0 FFFFFF  2 1 7 ""  1 ""  <> 0 0 0 1 <> 0 0 397 0 397 397 397 <> <>
  398 41 11.912645 -4.770330 -35.751323 25 M C 21 0.06000 0.06000 "MET " " HE2" 1 0 FFFFFF  2 1 7 ""  1 ""  <> 0 0 0 1 <> 0 0 398 0 398 398 398 <> <>
  399 41 12.135044 -3.950941 -34.161643 25 M C 21 0.06000 0.06000 "MET " " HE3" 1 0 FFFFFF  2 1 7 ""  1 ""  <> 0 0 0 1 <> 0 0 399 0 399 399 399 <> <>
  400 25 11.191684 -7.803156 -30.965307 26 T C 38 -0.50000 -0.50000 "THR " " N  " 7 0 2E2EFF  2 1 7 ""  1 ""  <> 0 0 0 1 7.31 0 0 400 1 400 400 400 <> <>
  401 3 10.491639 -7.186006 -29.842759 26 T C 24 0.14000 0.14000 "THR " " CA " 6 0 808080  2 1 -1106 ""  1 ""  FF3C00  0 0 0 1 7.31 0 0 401 1 401 401 401 <> <>
  402 2 11.397604 -6.222518 -29.064228 26 T C 24 0.50000 0.50000 "THR " " C  " 6 0 808080  2 1 7 ""  1 ""  <> 0 0 0 1 7.31 0 0 402 0 402 402 402 <> <>
  403 15 12.556069 -6.539820 -28.750957 26 T C 70 -0.50000 -0.50000 "THR " " O  " 8 0 FF2E2E  2 1 7 ""  1 ""  <> 0 0 0 1 7.31 0 0 403 0 403 403 403 <> <>
  404 3 9.880027 -8.363079 -28.984203 26 T C 24 0.20500 0.20500 "THR " " CB " 6 0 808080  2 1 7 ""  1 ""  <> 0 0 0 1 7.31 0 0 404 1 404 404 404 <> <>
  405 3 10.959599 -9.217019 -28.266596 26 T C 24 -0.18000 -0.18000 "THR " " CG2" 6 0 808080  2 1 7 ""  1 ""  <> 0 0 0 1 7.31 0 0 405 3 405 405 405 <> <>
  406 16 9.016591 -7.862231 -27.971970 26 T C 70 -0.68300 -0.68300 "THR " " OG1" 8 0 FF2E2E  2 1 7 "%UT"  13 ""  <> 0 0 0 1 7.31 0 0 406 1 406 406 406 <> <>
  407 43 12.147753 -8.110572 -30.855333 26 T C 21 0.30000 0.30000 "THR " " H  " 1 0 FFFFFF  2 1 7 ""  1 ""  <> 0 0 0 1 <> 0 0 407 0 407 407 407 <> <>
  408 41 9.696032 -6.526406 -30.189146 26 T C 21 0.06000 0.06000 "THR " " HA " 1 0 FFFFFF  2 1 7 ""  1 ""  <> 0 0 0 1 <> 0 0 408 0 408 408 408 <> <>
  409 41 9.463662 -9.090549 -29.680830 26 T C 21 0.06000 0.06000 "THR " " HB " 1 0 FFFFFF  2 1 7 ""  1 ""  <> 0 0 0 1 <> 0 0 409 0 409 409 409 <> <>
  410 41 11.509630 -9.691687 -29.079083 26 T C 21 0.06000 0.06000 "THR " "HG21" 1 0 FFFFFF  2 1 7 ""  1 ""  <> 0 0 0 1 <> 0 0 410 0 410 410 410 <> <>
  411 41 11.650618 -8.612066 -27.679541 26 T C 21 0.06000 0.06000 "THR " "HG22" 1 0 FFFFFF  2 1 7 ""  1 ""  <> 0 0 0 1 <> 0 0 411 0 411 411 411 <> <>
  412 41 10.519450 -10.046297 -27.714387 26 T C 21 0.06000 0.06000 "THR " "HG23" 1 0 FFFFFF  2 1 7 ""  1 ""  <> 0 0 0 1 <> 0 0 412 0 412 412 412 <> <>
  413 42 8.182650 -7.757397 -28.404373 26 T C 21 0.41800 0.41800 "THR " " HG1" 1 0 FFFFFF  2 1 7 ""  1 ""  <> 0 0 0 1 <> 0 0 413 0 413 413 413 <> <>
  414 25 11.031172 -4.964603 -28.927530 27 Q C 38 -0.50000 -0.50000 "GLN " " N  " 7 0 2E2EFF  2 1 7 ""  1 ""  <> 0 0 0 1 7.32 0 0 414 1 414 414 414 <> <>
  415 3 11.656303 -3.820809 -28.239458 27 Q C 24 0.14000 0.14000 "GLN " " CA " 6 0 808080  2 1 -1106 ""  1 ""  FF3C00  0 0 0 1 7.32 0 0 415 1 415 415 415 <> <>
  416 2 10.919081 -3.641446 -26.924627 27 Q C 24 0.50000 0.50000 "GLN " " C  " 6 0 808080  2 1 7 ""  1 ""  <> 0 0 0 1 7.32 0 0 416 0 416 416 416 <> <>
  417 15 9.668561 -3.691004 -26.926581 27 Q C 70 -0.50000 -0.50000 "GLN " " O  " 8 0 FF2E2E  2 1 7 ""  1 ""  <> 0 0 0 1 7.32 0 0 417 0 417 417 417 <> <>
  418 3 11.528690 -2.547009 -29.084052 27 Q C 24 -0.12000 -0.12000 "GLN " " CB " 6 0 808080  2 1 7 ""  1 ""  <> 0 0 0 1 7.32 0 0 418 2 418 418 418 <> <>
  419 3 12.181369 -1.284351 -28.395274 27 Q C 24 -0.12000 -0.12000 "GLN " " CG " 6 0 808080  2 1 7 ""  1 ""  <> 0 0 0 1 7.32 0 0 419 2 419 419 419 <> <>
  420 2 12.028944 -0.005102 -29.319102 27 Q C 24 0.50000 0.50000 "GLN " " CD " 6 0 808080  2 1 7 "%UT"  13 ""  <> 0 0 0 1 7.32 0 0 420 0 420 420 420 <> "No Flip" 
  421 15 12.190765 0.005746 -30.537835 27 Q C 70 -0.50000 -0.50000 "GLN " " OE1" 8 0 FF2E2E  2 1 7 ""  1 ""  <> 0 0 0 1 7.32 0 0 421 0 421 421 421 <> <>
  422 25 11.627084 1.090060 -28.726455 27 Q C 38 -0.76000 -0.76000 "GLN " " NE2" 7 0 2E2EFF  2 1 7 ""  1 ""  <> 0 0 0 1 7.32 0 0 422 2 422 422 422 <> <>
  423 43 10.136345 -4.699700 -29.314365 27 Q C 21 0.30000 0.30000 "GLN " " H  " 1 0 FFFFFF  2 1 7 ""  1 ""  <> 0 0 0 1 <> 0 0 423 0 423 423 423 <> <>
  424 41 12.712718 -3.977039 -28.019502 27 Q C 21 0.06000 0.06000 "GLN " " HA " 1 0 FFFFFF  2 1 7 ""  1 ""  <> 0 0 0 1 <> 0 0 424 0 424 424 424 <> <>
  425 41 10.481521 -2.289115 -29.244414 27 Q C 21 0.06000 0.06000 "GLN " " HB3" 1 0 FFFFFF  2 1 7 ""  1 ""  <> 0 0 0 1 <> 0 0 425 0 425 425 425 <> <>
  426 41 12.064997 -2.759575 -30.008651 27 Q C 21 0.06000 0.06000 "GLN " " HB2" 1 0 FFFFFF  2 1 7 ""  1 ""  <> 0 0 0 1 <> 0 0 426 0 426 426 426 <> <>
  427 41 13.258285 -1.425989 -28.300354 27 Q C 21 0.06000 0.06000 "GLN " " HG3" 1 0 FFFFFF  2 1 7 ""  1 ""  <> 0 0 0 1 <> 0 0 427 0 427 427 427 <> <>
  428 41 11.741693 -1.107405 -27.413982 27 Q C 21 0.06000 0.06000 "GLN " " HG2" 1 0 FFFFFF  2 1 7 ""  1 ""  <> 0 0 0 1 <> 0 0 428 0 428 428 428 <> <>
  429 43 11.375938 1.937478 -29.213979 27 Q C 21 0.38000 0.38000 "GLN " "HE22" 1 0 FFFFFF  2 1 7 ""  1 ""  <> 0 0 0 1 <> 0 0 429 0 429 429 429 <> <>
  430 43 11.391933 1.012836 -27.747695 27 Q C 21 0.38000 0.38000 "GLN " "HE21" 1 0 FFFFFF  2 1 7 ""  1 ""  <> 0 0 0 1 <> 0 0 430 0 430 430 430 <> <>
  431 25 11.627936 -3.276885 -25.888148 28 S C 38 -0.50000 -0.50000 "SER " " N  " 7 0 2E2EFF  2 1 7 ""  1 ""  <> 0 0 0 1 7.69 0 0 431 1 431 431 431 <> <>
  432 3 11.094723 -2.945122 -24.549511 28 S C 24 0.14000 0.14000 "SER " " CA " 6 0 808080  2 1 -1106 ""  1 ""  FF3C00  0 0 0 1 7.69 0 0 432 1 432 432 432 <> <>
  433 2 11.911948 -1.838357 -23.815434 28 S C 24 0.50000 0.50000 "SER " " C  " 6 0 808080  2 1 7 ""  1 ""  <> 0 0 0 1 7.69 0 0 433 0 433 433 433 <> <>
  434 15 13.095804 -1.711091 -24.110313 28 S C 70 -0.50000 -0.50000 "SER " " O  " 8 0 FF2E2E  2 1 7 ""  1 ""  <> 0 0 0 1 7.69 0 0 434 0 434 434 434 <> <>
  435 3 10.764622 -4.219575 -23.777569 28 S C 24 0.14500 0.14500 "SER " " CB " 6 0 808080  2 1 7 ""  1 ""  <> 0 0 0 1 7.69 0 0 435 2 435 435 435 <> <>
  436 16 11.939344 -4.911621 -23.540520 28 S C 70 -0.68300 -0.68300 "SER " " OG " 8 0 FF2E2E  2 1 7 "%UT"  13 ""  <> 0 0 0 1 7.69 0 0 436 1 436 436 436 <> <>
  437 43 12.597247 -3.036132 -26.039007 28 S C 21 0.30000 0.30000 "SER " " H  " 1 0 FFFFFF  2 1 7 ""  1 ""  <> 0 0 0 1 <> 0 0 437 0 437 437 437 <> <>
  438 41 10.145470 -2.430672 -24.700561 28 S C 21 0.06000 0.06000 "SER " " HA " 1 0 FFFFFF  2 1 7 ""  1 ""  <> 0 0 0 1 <> 0 0 438 0 438 438 438 <> <>
  439 41 9.888833 -4.755888 -24.143057 28 S C 21 0.06000 0.06000 "SER " " HB3" 1 0 FFFFFF  2 1 7 ""  1 ""  <> 0 0 0 1 <> 0 0 439 0 439 439 439 <> <>
  440 41 10.321516 -4.001959 -22.806016 28 S C 21 0.06000 0.06000 "SER " " HB2" 1 0 FFFFFF  2 1 7 ""  1 ""  <> 0 0 0 1 <> 0 0 440 0 440 440 440 <> <>
  441 42 12.245757 -5.241689 -24.371136 28 S C 21 0.41800 0.41800 "SER " " HG " 1 0 FFFFFF  2 1 7 ""  1 ""  <> 0 0 0 1 <> 0 0 441 0 441 441 441 <> <>
  442 25 11.304105 -0.988845 -22.999314 29 P C 38 -0.14000 -0.14000 "PRO " " N  " 7 0 2E2EFF  0 1 7 ""  1 ""  <> 0 0 0 1 7.77 0 0 442 0 442 442 442 <> <>
  443 3 9.923623 -0.937446 -22.510658 29 P C 24 0.01000 0.01000 "PRO " " CA " 6 0 808080  0 1 -1106 ""  1 ""  FF3C00  0 0 0 1 7.77 0 0 443 1 443 443 443 <> <>
  444 2 8.900282 -0.364872 -23.538982 29 P C 24 0.50000 0.50000 "PRO " " C  " 6 0 808080  0 1 7 ""  1 ""  <> 0 0 0 1 7.77 0 0 444 0 444 444 444 <> <>
  445 15 9.220381 0.102718 -24.587143 29 P C 70 -0.50000 -0.50000 "PRO " " O  " 8 0 FF2E2E  0 1 7 ""  1 ""  <> 0 0 0 1 7.77 0 0 445 0 445 445 445 <> <>
  446 3 12.021190 0.063903 -22.285600 29 P C 24 -0.05000 -0.05000 "PRO " " CD " 6 0 808080  0 1 7 ""  1 ""  <> 0 0 0 1 7.77 0 0 446 2 446 446 446 <> <>
  447 3 11.093202 0.957217 -21.460796 29 P C 24 -0.12000 -0.12000 "PRO " " CG " 6 0 808080  0 1 7 ""  1 ""  <> 0 0 0 1 7.77 0 0 447 2 447 447 447 <> <>
  448 3 9.939906 0.015263 -21.300449 29 P C 24 -0.12000 -0.12000 "PRO " " CB " 6 0 808080  0 1 7 ""  1 ""  <> 0 0 0 1 7.77 0 0 448 2 448 448 448 <> <>
  449 41 9.467468 -1.824565 -22.073206 29 P C 21 0.06000 0.06000 "PRO " " HA " 1 0 FFFFFF  0 1 7 ""  1 ""  <> 0 0 0 1 <> 0 0 449 0 449 449 449 <> <>
  450 41 12.618857 0.695221 -22.942030 29 P C 21 0.06000 0.06000 "PRO " " HD2" 1 0 FFFFFF  0 1 7 ""  1 ""  <> 0 0 0 1 <> 0 0 450 0 450 450 450 <> <>
  451 41 12.659041 -0.384386 -21.524140 29 P C 21 0.06000 0.06000 "PRO " " HD3" 1 0 FFFFFF  0 1 7 ""  1 ""  <> 0 0 0 1 <> 0 0 451 0 451 451 451 <> <>
  452 41 10.809264 1.782470 -22.112720 29 P C 21 0.06000 0.06000 "PRO " " HG2" 1 0 FFFFFF  0 1 7 ""  1 ""  <> 0 0 0 1 <> 0 0 452 0 452 452 452 <> <>
  453 41 11.441287 1.193699 -20.455446 29 P C 21 0.06000 0.06000 "PRO " " HG3" 1 0 FFFFFF  0 1 7 ""  1 ""  <> 0 0 0 1 <> 0 0 453 0 453 453 453 <> <>
  454 41 10.083114 -0.585157 -20.402902 29 P C 21 0.06000 0.06000 "PRO " " HB3" 1 0 FFFFFF  0 1 7 ""  1 ""  <> 0 0 0 1 <> 0 0 454 0 454 454 454 <> <>
  455 41 9.053301 0.626756 -21.131576 29 P C 21 0.06000 0.06000 "PRO " " HB2" 1 0 FFFFFF  0 1 7 ""  1 ""  <> 0 0 0 1 <> 0 0 455 0 455 455 455 <> <>
  456 25 7.621202 -0.425978 -23.238475 30 S C 38 -0.50000 -0.50000 "SER " " N  " 7 0 2E2EFF  0 1 7 ""  1 ""  <> 0 0 0 1 7.76 0 0 456 1 456 456 456 <> <>
  457 3 6.509358 0.221794 -23.884109 30 S C 24 0.14000 0.14000 "SER " " CA " 6 0 808080  0 1 -1106 ""  1 ""  FF3C00  0 0 0 1 7.76 0 0 457 1 457 457 457 <> <>
  458 2 6.663678 1.755622 -23.932321 30 S C 24 0.50000 0.50000 "SER " " C  " 6 0 808080  0 1 7 ""  1 ""  <> 0 0 0 1 7.76 0 0 458 0 458 458 458 <> <>
  459 15 6.581608 2.412537 -24.964328 30 S C 70 -0.50000 -0.50000 "SER " " O  " 8 0 FF2E2E  0 1 7 ""  1 ""  <> 0 0 0 1 7.76 0 0 459 0 459 459 459 <> <>
  460 3 5.148850 -0.269193 -23.430867 30 S C 24 0.14500 0.14500 "SER " " CB " 6 0 808080  0 1 7 ""  1 ""  <> 0 0 0 1 7.76 0 0 460 2 460 460 460 <> <>
  461 16 5.144958 -0.498650 -22.058270 30 S C 70 -0.68300 -0.68300 "SER " " OG " 8 0 FF2E2E  0 1 7 "%UT"  13 ""  <> 0 0 0 1 7.76 0 0 461 1 461 461 461 <> <>
  462 43 7.419719 -0.715841 -22.292792 30 S C 21 0.30000 0.30000 "SER " " H  " 1 0 FFFFFF  0 1 7 ""  1 ""  <> 0 0 0 1 <> 0 0 462 0 462 462 462 <> <>
  463 41 6.594804 -0.022985 -24.942566 30 S C 21 0.06000 0.06000 "SER " " HA " 1 0 FFFFFF  0 1 7 ""  1 ""  <> 0 0 0 1 <> 0 0 463 0 463 463 463 <> <>
  464 41 4.913169 -1.237787 -23.871016 30 S C 21 0.06000 0.06000 "SER " " HB3" 1 0 FFFFFF  0 1 7 ""  1 ""  <> 0 0 0 1 <> 0 0 464 0 464 464 464 <> <>
  465 41 4.372773 0.430729 -23.740409 30 S C 21 0.06000 0.06000 "SER " " HB2" 1 0 FFFFFF  0 1 7 ""  1 ""  <> 0 0 0 1 <> 0 0 465 0 465 465 465 <> <>
  466 42 4.272648 -0.373774 -21.716506 30 S C 21 0.41800 0.41800 "SER " " HG " 1 0 FFFFFF  0 1 7 ""  1 ""  <> 0 0 0 1 <> 0 0 466 0 466 466 466 <> <>
  467 25 6.895505 2.268030 -22.695053 31 S C 38 -0.50000 -0.50000 "SER " " N  " 7 0 2E2EFF  2 1 7 ""  1 ""  <> 0 0 0 1 7.9 0 0 467 1 467 467 467 <> <>
  468 3 7.132126 3.714677 -22.299539 31 S C 24 0.14000 0.14000 "SER " " CA " 6 0 808080  2 1 -1106 ""  1 ""  FF3C00  0 0 0 1 7.9 0 0 468 1 468 468 468 <> <>
  469 2 7.812823 3.895941 -20.939020 31 S C 24 0.50000 0.50000 "SER " " C  " 6 0 808080  2 1 7 ""  1 ""  <> 0 0 0 1 7.9 0 0 469 0 469 469 469 <> <>
  470 15 7.862389 2.953875 -20.147958 31 S C 70 -0.50000 -0.50000 "SER " " O  " 8 0 FF2E2E  2 1 7 ""  1 ""  <> 0 0 0 1 7.9 0 0 470 0 470 470 470 <> <>
  471 3 5.740430 4.447697 -22.409158 31 S C 24 0.14500 0.14500 "SER " " CB " 6 0 808080  2 1 7 ""  1 ""  <> 0 0 0 1 7.9 0 0 471 2 471 471 471 <> <>
  472 16 4.731829 3.769956 -21.681991 31 S C 70 -0.68300 -0.68300 "SER " " OG " 8 0 FF2E2E  2 1 7 "%UT"  13 ""  <> 0 0 0 1 7.9 0 0 472 1 472 472 472 <> <>
  473 43 6.949942 1.641624 -21.905550 31 S C 21 0.30000 0.30000 "SER " " H  " 1 0 FFFFFF  2 1 7 ""  1 ""  <> 0 0 0 1 <> 0 0 473 0 473 473 473 <> <>
  474 41 7.818453 4.172971 -23.010796 31 S C 21 0.06000 0.06000 "SER " " HA " 1 0 FFFFFF  2 1 7 ""  1 ""  <> 0 0 0 1 <> 0 0 474 0 474 474 474 <> <>
  475 41 5.463413 4.418139 -23.462681 31 S C 21 0.06000 0.06000 "SER " " HB3" 1 0 FFFFFF  2 1 7 ""  1 ""  <> 0 0 0 1 <> 0 0 475 0 475 475 475 <> <>
  476 41 5.705733 5.459454 -22.005946 31 S C 21 0.06000 0.06000 "SER " " HB2" 1 0 FFFFFF  2 1 7 ""  1 ""  <> 0 0 0 1 <> 0 0 476 0 476 476 476 <> <>
  477 42 4.978633 3.961200 -20.790226 31 S C 21 0.41800 0.41800 "SER " " HG " 1 0 FFFFFF  2 1 7 ""  1 ""  <> 0 0 0 1 <> 0 0 477 0 477 477 477 <> <>
  478 25 8.413684 5.076129 -20.708412 32 L C 38 -0.50000 -0.50000 "LEU " " N  " 7 0 2E2EFF  2 1 7 ""  1 ""  <> 0 0 0 1 7.37 0 0 478 1 478 478 478 <> <>
  479 3 9.105182 5.429347 -19.516156 32 L C 24 0.14000 0.14000 "LEU " " CA " 6 0 808080  2 1 -1106 ""  1 ""  FF3C00  0 0 0 1 7.37 0 0 479 1 479 479 479 <> <>
  480 2 8.893914 6.972745 -19.251643 32 L C 24 0.50000 0.50000 "LEU " " C  " 6 0 808080  2 1 7 ""  1 ""  <> 0 0 0 1 7.37 0 0 480 0 480 480 480 <> <>
  481 15 8.519589 7.672977 -20.158166 32 L C 70 -0.50000 -0.50000 "LEU " " O  " 8 0 FF2E2E  2 1 7 ""  1 ""  <> 0 0 0 1 7.37 0 0 481 0 481 481 481 <> <>
  482 3 10.549902 4.835256 -19.390811 32 L C 24 -0.12000 -0.12000 "LEU " " CB " 6 0 808080  2 1 7 ""  1 ""  <> 0 0 0 1 7.37 0 0 482 2 482 482 482 <> <>
  483 3 11.563020 5.428308 -20.257062 32 L C 24 -0.06000 -0.06000 "LEU " " CG " 6 0 808080  2 1 7 ""  1 ""  <> 0 0 0 1 7.37 0 0 483 1 483 483 483 <> <>
  484 3 12.276715 6.510382 -19.526866 32 L C 24 -0.18000 -0.18000 "LEU " " CD1" 6 0 808080  2 1 7 ""  1 ""  <> 0 0 0 1 7.37 0 0 484 3 484 484 484 <> <>
  485 3 12.614920 4.548226 -20.849960 32 L C 24 -0.18000 -0.18000 "LEU " " CD2" 6 0 808080  2 1 7 ""  1 ""  <> 0 0 0 1 7.37 0 0 485 3 485 485 485 <> <>
  486 43 8.387000 5.783231 -21.428062 32 L C 21 0.30000 0.30000 "LEU " " H  " 1 0 FFFFFF  2 1 7 ""  1 ""  <> 0 0 0 1 <> 0 0 486 0 486 486 486 <> <>
  487 41 8.517441 5.044205 -18.683619 32 L C 21 0.06000 0.06000 "LEU " " HA " 1 0 FFFFFF  2 1 7 ""  1 ""  <> 0 0 0 1 <> 0 0 487 0 487 487 487 <> <>
  488 41 10.538941 3.772407 -19.630427 32 L C 21 0.06000 0.06000 "LEU " " HB3" 1 0 FFFFFF  2 1 7 ""  1 ""  <> 0 0 0 1 <> 0 0 488 0 488 488 488 <> <>
  489 41 10.837680 4.802713 -18.340296 32 L C 21 0.06000 0.06000 "LEU " " HB2" 1 0 FFFFFF  2 1 7 ""  1 ""  <> 0 0 0 1 <> 0 0 489 0 489 489 489 <> <>
  490 41 11.141594 5.892505 -21.148179 32 L C 21 0.06000 0.06000 "LEU " " HG " 1 0 FFFFFF  2 1 7 ""  1 ""  <> 0 0 0 1 <> 0 0 490 0 490 490 490 <> <>
  491 41 11.708860 7.425301 -19.358593 32 L C 21 0.06000 0.06000 "LEU " "HD11" 1 0 FFFFFF  2 1 7 ""  1 ""  <> 0 0 0 1 <> 0 0 491 0 491 491 491 <> <>
  492 41 12.529926 6.096484 -18.551405 32 L C 21 0.06000 0.06000 "LEU " "HD12" 1 0 FFFFFF  2 1 7 ""  1 ""  <> 0 0 0 1 <> 0 0 492 0 492 492 492 <> <>
  493 41 13.231097 6.722092 -20.008792 32 L C 21 0.06000 0.06000 "LEU " "HD13" 1 0 FFFFFF  2 1 7 ""  1 ""  <> 0 0 0 1 <> 0 0 493 0 493 493 493 <> <>
  494 41 13.247078 5.010246 -21.607442 32 L C 21 0.06000 0.06000 "LEU " "HD21" 1 0 FFFFFF  2 1 7 ""  1 ""  <> 0 0 0 1 <> 0 0 494 0 494 494 494 <> <>
  495 41 13.167213 4.046485 -20.055819 32 L C 21 0.06000 0.06000 "LEU " "HD22" 1 0 FFFFFF  2 1 7 ""  1 ""  <> 0 0 0 1 <> 0 0 495 0 495 495 495 <> <>
  496 41 12.204932 3.803533 -21.532007 32 L C 21 0.06000 0.06000 "LEU " "HD23" 1 0 FFFFFF  2 1 7 ""  1 ""  <> 0 0 0 1 <> 0 0 496 0 496 496 496 <> <>
  497 25 9.138495 7.463469 -18.020815 33 S C 38 -0.50000 -0.50000 "SER " " N  " 7 0 2E2EFF  2 1 7 ""  1 ""  <> 0 0 0 1 7.41 0 0 497 1 497 497 497 <> <>
  498 3 8.874518 8.782509 -17.458298 33 S C 24 0.14000 0.14000 "SER " " CA " 6 0 808080  2 1 -1106 ""  1 ""  FF3C00  0 0 0 1 7.41 0 0 498 1 498 498 498 <> <>
  499 2 10.105709 9.109764 -16.536328 33 S C 24 0.50000 0.50000 "SER " " C  " 6 0 808080  2 1 7 ""  1 ""  <> 0 0 0 1 7.41 0 0 499 0 499 499 499 <> <>
  500 15 10.146695 8.426528 -15.502552 33 S C 70 -0.50000 -0.50000 "SER " " O  " 8 0 FF2E2E  2 1 7 ""  1 ""  <> 0 0 0 1 7.41 0 0 500 0 500 500 500 <> <>
  501 3 7.348560 8.852342 -16.914239 33 S C 24 0.14500 0.14500 "SER " " CB " 6 0 808080  2 1 7 ""  1 ""  <> 0 0 0 1 7.41 0 0 501 2 501 501 501 <> <>
  502 16 7.047566 10.103229 -16.605864 33 S C 70 -0.68300 -0.68300 "SER " " OG " 8 0 FF2E2E  2 1 7 "%UT"  13 ""  <> 0 0 0 1 7.41 0 0 502 1 502 502 502 <> <>
  503 43 9.426852 6.779341 -17.336879 33 S C 21 0.30000 0.30000 "SER " " H  " 1 0 FFFFFF  2 1 7 ""  1 ""  <> 0 0 0 1 <> 0 0 503 0 503 503 503 <> <>
  504 41 8.810018 9.441448 -18.323225 33 S C 21 0.06000 0.06000 "SER " " HA " 1 0 FFFFFF  2 1 7 ""  1 ""  <> 0 0 0 1 <> 0 0 504 0 504 504 504 <> <>
  505 41 7.134011 8.269509 -16.019438 33 S C 21 0.06000 0.06000 "SER " " HB3" 1 0 FFFFFF  2 1 7 ""  1 ""  <> 0 0 0 1 <> 0 0 505 0 505 505 505 <> <>
  506 41 6.781170 8.526582 -17.786031 33 S C 21 0.06000 0.06000 "SER " " HB2" 1 0 FFFFFF  2 1 7 ""  1 ""  <> 0 0 0 1 <> 0 0 506 0 506 506 506 <> <>
  507 42 7.607066 10.421010 -15.913722 33 S C 21 0.41800 0.41800 "SER " " HG " 1 0 FFFFFF  2 1 7 ""  1 ""  <> 0 0 0 1 <> 0 0 507 0 507 507 507 <> <>
  508 25 11.008313 9.898206 -17.010386 34 A C 38 -0.50000 -0.50000 "ALA " " N  " 7 0 2E2EFF  2 1 7 ""  1 ""  <> 0 0 0 1 7.45 0 0 508 1 508 508 508 <> <>
  509 3 12.248241 10.298343 -16.291748 34 A C 24 0.14000 0.14000 "ALA " " CA " 6 0 808080  2 1 -1106 ""  1 ""  FF3C00  0 0 0 1 7.45 0 0 509 1 509 509 509 <> <>
  510 2 12.062811 11.644395 -15.602296 34 A C 24 0.50000 0.50000 "ALA " " C  " 6 0 808080  2 1 7 ""  1 ""  <> 0 0 0 1 7.45 0 0 510 0 510 510 510 <> <>
  511 15 11.033873 12.381172 -15.702318 34 A C 70 -0.50000 -0.50000 "ALA " " O  " 8 0 FF2E2E  2 1 7 ""  1 ""  <> 0 0 0 1 7.45 0 0 511 0 511 511 511 <> <>
  512 3 13.412962 10.171247 -17.240400 34 A C 24 -0.18000 -0.18000 "ALA " " CB " 6 0 808080  2 1 7 ""  1 ""  <> 0 0 0 1 7.45 0 0 512 3 512 512 512 <> <>
  513 43 10.708296 10.575620 -17.696009 34 A C 21 0.30000 0.30000 "ALA " " H  " 1 0 FFFFFF  2 1 7 ""  1 ""  <> 0 0 0 1 <> 0 0 513 0 513 513 513 <> <>
  514 41 12.423698 9.542576 -15.527189 34 A C 21 0.06000 0.06000 "ALA " " HA " 1 0 FFFFFF  2 1 7 ""  1 ""  <> 0 0 0 1 <> 0 0 514 0 514 514 514 <> <>
  515 41 13.177263 10.640251 -18.195040 34 A C 21 0.06000 0.06000 "ALA " " HB1" 1 0 FFFFFF  2 1 7 ""  1 ""  <> 0 0 0 1 <> 0 0 515 0 515 515 515 <> <>
  516 41 14.351550 10.491896 -16.787899 34 A C 21 0.06000 0.06000 "ALA " " HB2" 1 0 FFFFFF  2 1 7 ""  1 ""  <> 0 0 0 1 <> 0 0 516 0 516 516 516 <> <>
  517 41 13.607695 9.135589 -17.517662 34 A C 21 0.06000 0.06000 "ALA " " HB3" 1 0 FFFFFF  2 1 7 ""  1 ""  <> 0 0 0 1 <> 0 0 517 0 517 517 517 <> <>
  518 25 13.181380 12.099989 -15.056738 35 S C 38 -0.50000 -0.50000 "SER " " N  " 7 0 2E2EFF  0 1 7 ""  1 ""  <> 0 0 0 1 7.75 0 0 518 1 518 518 518 <> <>
  519 3 13.376076 13.497591 -14.780663 35 S C 24 0.14000 0.14000 "SER " " CA " 6 0 808080  0 1 -1106 ""  1 ""  FF3C00  0 0 0 1 7.75 0 0 519 1 519 519 519 <> <>
  520 2 14.554332 13.906524 -15.632364 35 S C 24 0.50000 0.50000 "SER " " C  " 6 0 808080  0 1 7 ""  1 ""  <> 0 0 0 1 7.75 0 0 520 0 520 520 520 <> <>
  521 15 14.917540 13.244381 -16.605903 35 S C 70 -0.50000 -0.50000 "SER " " O  " 8 0 FF2E2E  0 1 7 ""  1 ""  <> 0 0 0 1 7.75 0 0 521 0 521 521 521 <> <>
  522 3 13.508058 13.779713 -13.253789 35 S C 24 0.14500 0.14500 "SER " " CB " 6 0 808080  0 1 7 ""  1 ""  <> 0 0 0 1 7.75 0 0 522 2 522 522 522 <> <>
  523 16 13.315577 15.113341 -12.911908 35 S C 70 -0.68300 -0.68300 "SER " " OG " 8 0 FF2E2E  0 1 7 "%UT"  13 ""  <> 0 0 0 1 7.75 0 0 523 1 523 523 523 <> <>
  524 43 14.026799 11.583703 -14.859003 35 S C 21 0.30000 0.30000 "SER " " H  " 1 0 FFFFFF  0 1 7 ""  1 ""  <> 0 0 0 1 <> 0 0 524 0 524 524 524 <> <>
  525 41 12.531568 14.050477 -15.192137 35 S C 21 0.06000 0.06000 "SER " " HA " 1 0 FFFFFF  0 1 7 ""  1 ""  <> 0 0 0 1 <> 0 0 525 0 525 525 525 <> <>
  526 41 14.478574 13.442950 -12.888712 35 S C 21 0.06000 0.06000 "SER " " HB3" 1 0 FFFFFF  0 1 7 ""  1 ""  <> 0 0 0 1 <> 0 0 526 0 526 526 526 <> <>
  527 41 12.663034 13.231203 -12.838575 35 S C 21 0.06000 0.06000 "SER " " HB2" 1 0 FFFFFF  0 1 7 ""  1 ""  <> 0 0 0 1 <> 0 0 527 0 527 527 527 <> <>
  528 42 12.484547 15.444096 -13.217453 35 S C 21 0.41800 0.41800 "SER " " HG " 1 0 FFFFFF  0 1 7 ""  1 ""  <> 0 0 0 1 <> 0 0 528 0 528 528 528 <> <>
  529 25 15.017152 15.158350 -15.393346 36 V C 38 -0.50000 -0.50000 "VAL " " N  " 7 0 2E2EFF  0 1 7 ""  1 ""  <> 0 0 0 1 7.76 0 0 529 1 529 529 529 <> <>
  530 3 16.132674 15.708345 -16.142207 36 V C 24 0.14000 0.14000 "VAL " " CA " 6 0 808080  0 1 -1106 ""  1 ""  FF3C00  0 0 0 1 7.76 0 0 530 1 530 530 530 <> <>
  531 2 17.459443 15.202347 -15.504824 36 V C 24 0.50000 0.50000 "VAL " " C  " 6 0 808080  0 1 7 ""  1 ""  <> 0 0 0 1 7.76 0 0 531 0 531 531 531 <> <>
  532 15 17.618512 15.050404 -14.283769 36 V C 70 -0.50000 -0.50000 "VAL " " O  " 8 0 FF2E2E  0 1 7 ""  1 ""  <> 0 0 0 1 7.76 0 0 532 0 532 532 532 <> <>
  533 3 16.103463 17.168852 -16.091028 36 V C 24 -0.06000 -0.06000 "VAL " " CB " 6 0 808080  0 1 7 ""  1 ""  <> 0 0 0 1 7.76 0 0 533 1 533 533 533 <> <>
  534 3 17.155071 17.846805 -17.131366 36 V C 24 -0.18000 -0.18000 "VAL " " CG1" 6 0 808080  0 1 7 ""  1 ""  <> 0 0 0 1 7.76 0 0 534 3 534 534 534 <> <>
  535 3 14.738176 17.774698 -16.330370 36 V C 24 -0.18000 -0.18000 "VAL " " CG2" 6 0 808080  0 1 7 ""  1 ""  <> 0 0 0 1 7.76 0 0 535 3 535 535 535 <> <>
  536 43 14.874505 15.754721 -14.590937 36 V C 21 0.30000 0.30000 "VAL " " H  " 1 0 FFFFFF  0 1 7 ""  1 ""  <> 0 0 0 1 <> 0 0 536 0 536 536 536 <> <>
  537 41 16.131156 15.379915 -17.181346 36 V C 21 0.06000 0.06000 "VAL " " HA " 1 0 FFFFFF  0 1 7 ""  1 ""  <> 0 0 0 1 <> 0 0 537 0 537 537 537 <> <>
  538 41 16.422707 17.433664 -15.083182 36 V C 21 0.06000 0.06000 "VAL " " HB " 1 0 FFFFFF  0 1 7 ""  1 ""  <> 0 0 0 1 <> 0 0 538 0 538 538 538 <> <>
  539 41 17.110858 18.916611 -16.929583 36 V C 21 0.06000 0.06000 "VAL " "HG11" 1 0 FFFFFF  0 1 7 ""  1 ""  <> 0 0 0 1 <> 0 0 539 0 539 539 539 <> <>
  540 41 18.180068 17.476082 -17.104890 36 V C 21 0.06000 0.06000 "VAL " "HG12" 1 0 FFFFFF  0 1 7 ""  1 ""  <> 0 0 0 1 <> 0 0 540 0 540 540 540 <> <>
  541 41 16.866590 17.698410 -18.171757 36 V C 21 0.06000 0.06000 "VAL " "HG13" 1 0 FFFFFF  0 1 7 ""  1 ""  <> 0 0 0 1 <> 0 0 541 0 541 541 541 <> <>
  542 41 14.174154 17.398468 -17.183846 36 V C 21 0.06000 0.06000 "VAL " "HG21" 1 0 FFFFFF  0 1 7 ""  1 ""  <> 0 0 0 1 <> 0 0 542 0 542 542 542 <> <>
  543 41 14.136723 17.739980 -15.422372 36 V C 21 0.06000 0.06000 "VAL " "HG22" 1 0 FFFFFF  0 1 7 ""  1 ""  <> 0 0 0 1 <> 0 0 543 0 543 543 543 <> <>
  544 41 15.001010 18.831906 -16.335755 36 V C 21 0.06000 0.06000 "VAL " "HG23" 1 0 FFFFFF  0 1 7 ""  1 ""  <> 0 0 0 1 <> 0 0 544 0 544 544 544 <> <>
  545 25 18.473801 14.900559 -16.380065 37 G C 38 -0.50000 -0.50000 "GLY " " N  " 7 0 2E2EFF  0 1 7 ""  1 ""  <> 0 0 0 1 7.77 0 0 545 1 545 545 545 <> <>
  546 3 19.779000 14.436602 -15.993190 37 G C 24 0.08000 0.08000 "GLY " " CA " 6 0 808080  0 1 -1106 ""  1 ""  FF3C00  0 0 0 1 7.77 0 0 546 2 546 546 546 <> <>
  547 2 19.974613 12.939043 -15.793373 37 G C 24 0.50000 0.50000 "GLY " " C  " 6 0 808080  0 1 7 ""  1 ""  <> 0 0 0 1 7.77 0 0 547 0 547 547 547 <> <>
  548 15 21.110494 12.475859 -15.852478 37 G C 70 -0.50000 -0.50000 "GLY " " O  " 8 0 FF2E2E  0 1 7 ""  1 ""  <> 0 0 0 1 7.77 0 0 548 0 548 548 548 <> <>
  549 43 18.190138 14.883718 -17.349014 37 G C 21 0.30000 0.30000 "GLY " " H  " 1 0 FFFFFF  0 1 7 ""  1 ""  <> 0 0 0 1 <> 0 0 549 0 549 549 549 <> <>
  550 41 20.117261 14.907635 -15.070355 37 G C 21 0.06000 0.06000 "GLY " " HA3" 1 0 FFFFFF  0 1 7 ""  1 ""  <> 0 0 0 1 <> 0 0 550 0 550 550 550 <> <>
  551 41 20.461083 14.771909 -16.773846 37 G C 21 0.06000 0.06000 "GLY " " HA2" 1 0 FFFFFF  0 1 7 ""  1 ""  <> 0 0 0 1 <> 0 0 551 0 551 551 551 <> <>
  552 25 18.849854 12.186816 -15.716267 38 D C 38 -0.50000 -0.50000 "ASP " " N  " 7 0 2E2EFF  0 1 7 ""  1 ""  <> 0 0 0 1 7.83 0 0 552 1 552 552 552 <> <>
  553 3 18.774374 10.831816 -15.486383 38 D C 24 0.14000 0.14000 "ASP " " CA " 6 0 808080  0 1 -1106 ""  1 ""  FF3C00  0 0 0 1 7.83 0 0 553 1 553 553 553 <> <>
  554 2 19.277194 9.981067 -16.654498 38 D C 24 0.50000 0.50000 "ASP " " C  " 6 0 808080  0 1 7 ""  1 ""  <> 0 0 0 1 7.83 0 0 554 0 554 554 554 <> <>
  555 15 19.312048 10.424727 -17.792258 38 D C 70 -0.50000 -0.50000 "ASP " " O  " 8 0 FF2E2E  0 1 7 ""  1 ""  <> 0 0 0 1 7.83 0 0 555 0 555 555 555 <> <>
  556 3 17.343580 10.364924 -15.366998 38 D C 24 -0.22000 -0.22000 "ASP " " CB " 6 0 808080  0 1 7 ""  1 ""  <> 0 0 0 1 7.83 0 0 556 2 556 556 556 <> <>
  557 2 16.553584 10.865778 -14.133881 38 D C 24 0.70000 0.70000 "ASP " " CG " 6 0 808080  0 1 7 "%UT"  13 ""  <> 0 0 0 1 7.83 0 0 557 0 557 557 557 3.75844478645099 <>
  558 15 15.336035 10.675709 -14.083892 38 D C 70 -0.80000 -0.80000 "ASP " " OD1" 8 0 FF2E2E  0 1 7 ""  1 ""  <> 0 0 0 1 7.83 0 0 558 0 558 558 558 <> <>
  559 18 17.199411 11.408266 -13.226007 38 D C 70 -0.80000 -0.80000 "ASP " " OD2" 8 -1 FF2E2E  0 1 7 ""  1 ""  <> 0 0 0 1 7.83 0 0 559 0 559 559 559 <> <>
  560 43 18.011490 12.748464 -15.762227 38 D C 21 0.30000 0.30000 "ASP " " H  " 1 0 FFFFFF  0 1 7 ""  1 ""  <> 0 0 0 1 <> 0 0 560 0 560 560 560 <> <>
  561 41 19.265569 10.517593 -14.565808 38 D C 21 0.06000 0.06000 "ASP " " HA " 1 0 FFFFFF  0 1 7 ""  1 ""  <> 0 0 0 1 <> 0 0 561 0 561 561 561 <> <>
  562 41 17.241988 9.311917 -15.627860 38 D C 21 0.06000 0.06000 "ASP " " HB3" 1 0 FFFFFF  0 1 7 ""  1 ""  <> 0 0 0 1 <> 0 0 562 0 562 562 562 <> <>
  563 41 16.746423 10.804004 -16.165864 38 D C 21 0.06000 0.06000 "ASP " " HB2" 1 0 FFFFFF  0 1 7 ""  1 ""  <> 0 0 0 1 <> 0 0 563 0 563 563 563 <> <>
  564 25 19.574231 8.689964 -16.366334 39 R C 38 -0.50000 -0.50000 "ARG " " N  " 7 0 2E2EFF  0 1 7 ""  1 ""  <> 0 0 0 1 7.68 0 0 564 1 564 564 564 <> <>
  565 3 20.014933 7.725204 -17.375623 39 R C 24 0.14000 0.14000 "ARG " " CA " 6 0 808080  0 1 -1106 ""  1 ""  FF3C00  0 0 0 1 7.68 0 0 565 1 565 565 565 <> <>
  566 2 18.781114 6.793735 -17.637519 39 R C 24 0.50000 0.50000 "ARG " " C  " 6 0 808080  0 1 7 ""  1 ""  <> 0 0 0 1 7.68 0 0 566 0 566 566 566 <> <>
  567 15 18.052051 6.537762 -16.700922 39 R C 70 -0.50000 -0.50000 "ARG " " O  " 8 0 FF2E2E  0 1 7 ""  1 ""  <> 0 0 0 1 7.68 0 0 567 0 567 567 567 <> <>
  568 3 21.105213 6.907402 -16.571215 39 R C 24 -0.12000 -0.12000 "ARG " " CB " 6 0 808080  0 1 7 ""  1 ""  <> 0 0 0 1 7.68 0 0 568 2 568 568 568 <> <>
  569 3 21.841782 5.838645 -17.399591 39 R C 24 -0.05000 -0.05000 "ARG " " CG " 6 0 808080  0 1 7 ""  1 ""  <> 0 0 0 1 7.68 0 0 569 2 569 569 569 <> <>
  570 3 22.174922 4.592699 -16.561653 39 R C 24 0.19000 0.19000 "ARG " " CD " 6 0 808080  0 1 7 ""  1 ""  <> 0 0 0 1 7.68 0 0 570 2 570 570 570 <> <>
  571 25 22.740941 3.457498 -17.411717 39 R C 38 -0.69997 -0.69997 "ARG " " NE " 7 0 2E2EFF  0 1 7 ""  1 ""  <> 0 0 0 1 7.68 0 0 571 1 571 571 571 <> <>
  572 2 22.700513 2.172343 -17.099986 39 R C 24 0.63990 0.63990 "ARG " " CZ " 6 0 808080  0 1 7 ""  1 ""  <> 0 0 0 1 7.68 0 0 572 0 572 572 572 <> <>
  573 25 22.342414 1.777426 -15.853743 39 R C 38 -0.79997 -0.79997 "ARG " " NH1" 7 0 2E2EFF  0 1 7 ""  1 ""  <> 0 0 0 1 7.68 0 0 573 2 573 573 573 <> <>
  574 31 23.218373 1.261133 -17.901143 39 R C 38 -0.79997 -0.79997 "ARG " " NH2" 7 1 2E2EFF  0 1 7 ""  1 ""  <> 0 0 0 1 7.68 0 0 574 2 574 574 574 <> <>
  575 43 19.270758 8.324230 -15.475834 39 R C 21 0.30000 0.30000 "ARG " " H  " 1 0 FFFFFF  0 1 7 ""  1 ""  <> 0 0 0 1 <> 0 0 575 0 575 575 575 <> <>
  576 41 20.373954 8.084055 -18.339494 39 R C 21 0.06000 0.06000 "ARG " " HA " 1 0 FFFFFF  0 1 7 ""  1 ""  <> 0 0 0 1 <> 0 0 576 0 576 576 576 <> <>
  577 41 20.773712 6.335734 -15.705348 39 R C 21 0.06000 0.06000 "ARG " " HB3" 1 0 FFFFFF  0 1 7 ""  1 ""  <> 0 0 0 1 <> 0 0 577 0 577 577 577 <> <>
  578 41 21.793708 7.620294 -16.117677 39 R C 21 0.06000 0.06000 "ARG " " HB2" 1 0 FFFFFF  0 1 7 ""  1 ""  <> 0 0 0 1 <> 0 0 578 0 578 578 578 <> <>
  579 41 22.757068 6.253604 -17.821118 39 R C 21 0.06000 0.06000 "ARG " " HG3" 1 0 FFFFFF  0 1 7 ""  1 ""  <> 0 0 0 1 <> 0 0 579 0 579 579 579 <> <>
  580 41 21.181135 5.514479 -18.203745 39 R C 21 0.06000 0.06000 "ARG " " HG2" 1 0 FFFFFF  0 1 7 ""  1 ""  <> 0 0 0 1 <> 0 0 580 0 580 580 580 <> <>
  581 41 21.200365 4.243341 -16.220929 39 R C 21 0.06000 0.06000 "ARG " " HD3" 1 0 FFFFFF  0 1 7 ""  1 ""  <> 0 0 0 1 <> 0 0 581 0 581 581 581 <> <>
  582 41 22.801164 4.775705 -15.688473 39 R C 21 0.06000 0.06000 "ARG " " HD2" 1 0 FFFFFF  0 1 7 ""  1 ""  <> 0 0 0 1 <> 0 0 582 0 582 582 582 <> <>
  583 43 23.162524 3.701922 -18.295796 39 R C 21 0.44000 0.44000 "ARG " " HE " 1 0 FFFFFF  0 1 7 ""  1 ""  <> 0 0 0 1 <> 0 0 583 0 583 583 583 <> <>
  584 43 22.343551 0.782954 -15.680962 39 R C 21 0.46000 0.46000 "ARG " "HH12" 1 0 FFFFFF  0 1 7 ""  1 ""  <> 0 0 0 1 <> 0 0 584 0 584 584 584 <> <>
  585 43 21.894477 2.469283 -15.270026 39 R C 21 0.46000 0.46000 "ARG " "HH11" 1 0 FFFFFF  0 1 7 ""  1 ""  <> 0 0 0 1 <> 0 0 585 0 585 585 585 <> <>
  586 44 23.315394 0.280205 -17.683829 39 R C 21 0.46000 0.46000 "ARG " "HH22" 1 0 FFFFFF  0 1 7 ""  1 ""  <> 0 0 0 1 <> 0 0 586 0 586 586 586 <> <>
  587 44 23.785313 1.527812 -18.692768 39 R C 21 0.46000 0.46000 "ARG " "HH21" 1 0 FFFFFF  0 1 7 ""  1 ""  <> 0 0 0 1 <> 0 0 587 0 587 587 587 <> <>
  588 25 18.568603 6.283804 -18.835986 40 V C 38 -0.50000 -0.50000 "VAL " " N  " 7 0 2E2EFF  2 1 7 ""  1 ""  <> 0 0 0 1 7.39 0 0 588 1 588 588 588 <> <>
  589 3 17.535058 5.399342 -19.165948 40 V C 24 0.14000 0.14000 "VAL " " CA " 6 0 808080  2 1 -1106 ""  1 ""  FF3C00  0 0 0 1 7.39 0 0 589 1 589 589 589 <> <>
  590 2 18.114231 4.326453 -20.120253 40 V C 24 0.50000 0.50000 "VAL " " C  " 6 0 808080  2 1 7 ""  1 ""  <> 0 0 0 1 7.39 0 0 590 0 590 590 590 <> <>
  591 15 18.951130 4.717094 -20.925154 40 V C 70 -0.50000 -0.50000 "VAL " " O  " 8 0 FF2E2E  2 1 7 ""  1 ""  <> 0 0 0 1 7.39 0 0 591 0 591 591 591 <> <>
  592 3 16.416519 6.221942 -19.814713 40 V C 24 -0.06000 -0.06000 "VAL " " CB " 6 0 808080  2 1 7 ""  1 ""  <> 0 0 0 1 7.39 0 0 592 1 592 592 592 <> <>
  593 3 15.787444 7.199411 -18.778557 40 V C 24 -0.18000 -0.18000 "VAL " " CG1" 6 0 808080  2 1 7 ""  1 ""  <> 0 0 0 1 7.39 0 0 593 3 593 593 593 <> <>
  594 3 16.711544 6.920025 -21.150572 40 V C 24 -0.18000 -0.18000 "VAL " " CG2" 6 0 808080  2 1 7 ""  1 ""  <> 0 0 0 1 7.39 0 0 594 3 594 594 594 <> <>
  595 43 19.216329 6.459620 -19.590290 40 V C 21 0.30000 0.30000 "VAL " " H  " 1 0 FFFFFF  2 1 7 ""  1 ""  <> 0 0 0 1 <> 0 0 595 0 595 595 595 <> <>
  596 41 17.151708 4.819495 -18.327339 40 V C 21 0.06000 0.06000 "VAL " " HA " 1 0 FFFFFF  2 1 7 ""  1 ""  <> 0 0 0 1 <> 0 0 596 0 596 596 596 <> <>
  597 41 15.718161 5.419005 -20.049690 40 V C 21 0.06000 0.06000 "VAL " " HB " 1 0 FFFFFF  2 1 7 ""  1 ""  <> 0 0 0 1 <> 0 0 597 0 597 597 597 <> <>
  598 41 15.614561 6.794702 -17.782090 40 V C 21 0.06000 0.06000 "VAL " "HG11" 1 0 FFFFFF  2 1 7 ""  1 ""  <> 0 0 0 1 <> 0 0 598 0 598 598 598 <> <>
  599 41 16.490467 8.026306 -18.681448 40 V C 21 0.06000 0.06000 "VAL " "HG12" 1 0 FFFFFF  2 1 7 ""  1 ""  <> 0 0 0 1 <> 0 0 599 0 599 599 599 <> <>
  600 41 14.937448 7.695821 -19.246855 40 V C 21 0.06000 0.06000 "VAL " "HG13" 1 0 FFFFFF  2 1 7 ""  1 ""  <> 0 0 0 1 <> 0 0 600 0 600 600 600 <> <>
  601 41 15.834794 7.400770 -21.584726 40 V C 21 0.06000 0.06000 "VAL " "HG21" 1 0 FFFFFF  2 1 7 ""  1 ""  <> 0 0 0 1 <> 0 0 601 0 601 601 601 <> <>
  602 41 17.286365 7.834761 -21.008784 40 V C 21 0.06000 0.06000 "VAL " "HG22" 1 0 FFFFFF  2 1 7 ""  1 ""  <> 0 0 0 1 <> 0 0 602 0 602 602 602 <> <>
  603 41 17.267609 6.307306 -21.860121 40 V C 21 0.06000 0.06000 "VAL " "HG23" 1 0 FFFFFF  2 1 7 ""  1 ""  <> 0 0 0 1 <> 0 0 603 0 603 603 603 <> <>
  604 25 17.590661 3.128830 -20.017705 41 T C 38 -0.50000 -0.50000 "THR " " N  " 7 0 2E2EFF  2 1 7 ""  1 ""  <> 0 0 0 1 7.27 0 0 604 1 604 604 604 <> <>
  605 3 18.075537 1.973222 -20.884252 41 T C 24 0.14000 0.14000 "THR " " CA " 6 0 808080  2 1 -1107 ""  1 ""  FF5A00  0 0 0 1 7.27 0 0 605 1 605 605 605 <> <>
  606 2 16.841189 1.499501 -21.693860 41 T C 24 0.50000 0.50000 "THR " " C  " 6 0 808080  2 1 7 ""  1 ""  <> 0 0 0 1 7.27 0 0 606 0 606 606 606 <> <>
  607 15 15.755833 1.363863 -21.094791 41 T C 70 -0.50000 -0.50000 "THR " " O  " 8 0 FF2E2E  2 1 7 ""  1 ""  <> 0 0 0 1 7.27 0 0 607 0 607 607 607 <> <>
  608 3 18.876353 0.887049 -20.040679 41 T C 24 0.20500 0.20500 "THR " " CB " 6 0 808080  2 1 7 ""  1 ""  <> 0 0 0 1 7.27 0 0 608 1 608 608 608 <> <>
  609 3 20.179821 1.428008 -19.367160 41 T C 24 -0.18000 -0.18000 "THR " " CG2" 6 0 808080  2 1 7 ""  1 ""  <> 0 0 0 1 7.27 0 0 609 3 609 609 609 <> <>
  610 16 18.130516 0.452099 -18.987608 41 T C 70 -0.68300 -0.68300 "THR " " OG1" 8 0 FF2E2E  2 1 7 "%UT"  13 ""  <> 0 0 0 1 7.27 0 0 610 1 610 610 610 <> <>
  611 43 17.078115 2.880503 -19.184164 41 T C 21 0.30000 0.30000 "THR " " H  " 1 0 FFFFFF  2 1 7 ""  1 ""  <> 0 0 0 1 <> 0 0 611 0 611 611 611 <> <>
  612 41 18.889975 2.376665 -21.485289 41 T C 21 0.06000 0.06000 "THR " " HA " 1 0 FFFFFF  2 1 7 ""  1 ""  <> 0 0 0 1 <> 0 0 612 0 612 612 612 <> <>
  613 41 19.080842 0.059247 -20.719473 41 T C 21 0.06000 0.06000 "THR " " HB " 1 0 FFFFFF  2 1 7 ""  1 ""  <> 0 0 0 1 <> 0 0 613 0 613 613 613 <> <>
  614 41 20.785188 1.929775 -20.121169 41 T C 21 0.06000 0.06000 "THR " "HG21" 1 0 FFFFFF  2 1 7 ""  1 ""  <> 0 0 0 1 <> 0 0 614 0 614 614 614 <> <>
  615 41 19.990412 2.146983 -18.570260 41 T C 21 0.06000 0.06000 "THR " "HG22" 1 0 FFFFFF  2 1 7 ""  1 ""  <> 0 0 0 1 <> 0 0 615 0 615 615 615 <> <>
  616 41 20.791224 0.574184 -19.076068 41 T C 21 0.06000 0.06000 "THR " "HG23" 1 0 FFFFFF  2 1 7 ""  1 ""  <> 0 0 0 1 <> 0 0 616 0 616 616 616 <> <>
  617 42 18.102545 1.169835 -18.373724 41 T C 21 0.41800 0.41800 "THR " " HG1" 1 0 FFFFFF  2 1 7 ""  1 ""  <> 0 0 0 1 <> 0 0 617 0 617 617 617 <> <>
  618 25 16.984661 1.298286 -23.060223 42 I C 38 -0.50000 -0.50000 "ILE " " N  " 7 0 2E2EFF  2 1 7 ""  1 ""  <> 0 0 0 1 7.25 0 0 618 1 618 618 618 <> <>
  619 3 16.002361 0.835339 -23.945501 42 I C 24 0.14000 0.14000 "ILE " " CA " 6 0 808080  2 1 -1107 ""  1 ""  FF5A00  0 0 0 1 7.25 0 0 619 1 619 619 619 <> <>
  620 2 16.683292 -0.359142 -24.750792 42 I C 24 0.50000 0.50000 "ILE " " C  " 6 0 808080  2 1 7 ""  1 ""  <> 0 0 0 1 7.25 0 0 620 0 620 620 620 <> <>
  621 15 17.701193 -0.150707 -25.484949 42 I C 70 -0.50000 -0.50000 "ILE " " O  " 8 0 FF2E2E  2 1 7 ""  1 ""  <> 0 0 0 1 7.25 0 0 621 0 621 621 621 <> <>
  622 3 15.481903 1.978546 -24.855534 42 I C 24 -0.06000 -0.06000 "ILE " " CB " 6 0 808080  2 1 7 ""  1 ""  <> 0 0 0 1 7.25 0 0 622 1 622 622 622 <> <>
  623 3 14.504456 1.515390 -25.919842 42 I C 24 -0.18000 -0.18000 "ILE " " CG2" 6 0 808080  2 1 7 ""  1 ""  <> 0 0 0 1 7.25 0 0 623 3 623 623 623 <> <>
  624 3 14.963665 3.129377 -24.038017 42 I C 24 -0.12000 -0.12000 "ILE " " CG1" 6 0 808080  2 1 7 ""  1 ""  <> 0 0 0 1 7.25 0 0 624 2 624 624 624 <> <>
  625 3 14.541186 4.437804 -24.656419 42 I C 24 -0.18000 -0.18000 "ILE " " CD1" 6 0 808080  2 1 7 ""  1 ""  <> 0 0 0 1 7.25 0 0 625 3 625 625 625 <> <>
  626 43 17.938356 1.378581 -23.383198 42 I C 21 0.30000 0.30000 "ILE " " H  " 1 0 FFFFFF  2 1 7 ""  1 ""  <> 0 0 0 1 <> 0 0 626 0 626 626 626 <> <>
  627 41 15.171578 0.501079 -23.324621 42 I C 21 0.06000 0.06000 "ILE " " HA " 1 0 FFFFFF  2 1 7 ""  1 ""  <> 0 0 0 1 <> 0 0 627 0 627 627 627 <> <>
  628 41 16.388608 2.400202 -25.288758 42 I C 21 0.06000 0.06000 "ILE " " HB " 1 0 FFFFFF  2 1 7 ""  1 ""  <> 0 0 0 1 <> 0 0 628 0 628 628 628 <> <>
  629 41 14.904999 0.715990 -26.543110 42 I C 21 0.06000 0.06000 "ILE " "HG21" 1 0 FFFFFF  2 1 7 ""  1 ""  <> 0 0 0 1 <> 0 0 629 0 629 629 629 <> <>
  630 41 13.535203 1.263788 -25.489513 42 I C 21 0.06000 0.06000 "ILE " "HG22" 1 0 FFFFFF  2 1 7 ""  1 ""  <> 0 0 0 1 <> 0 0 630 0 630 630 630 <> <>
  631 41 14.277581 2.221568 -26.717633 42 I C 21 0.06000 0.06000 "ILE " "HG23" 1 0 FFFFFF  2 1 7 ""  1 ""  <> 0 0 0 1 <> 0 0 631 0 631 631 631 <> <>
  632 41 15.767793 3.448825 -23.374915 42 I C 21 0.06000 0.06000 "ILE " "HG13" 1 0 FFFFFF  2 1 7 ""  1 ""  <> 0 0 0 1 <> 0 0 632 0 632 632 632 <> <>
  633 41 14.247483 2.904017 -23.248337 42 I C 21 0.06000 0.06000 "ILE " "HG12" 1 0 FFFFFF  2 1 7 ""  1 ""  <> 0 0 0 1 <> 0 0 633 0 633 633 633 <> <>
  634 41 13.647287 4.333074 -25.271641 42 I C 21 0.06000 0.06000 "ILE " "HD11" 1 0 FFFFFF  2 1 7 ""  1 ""  <> 0 0 0 1 <> 0 0 634 0 634 634 634 <> <>
  635 41 14.239900 5.164321 -23.901897 42 I C 21 0.06000 0.06000 "ILE " "HD12" 1 0 FFFFFF  2 1 7 ""  1 ""  <> 0 0 0 1 <> 0 0 635 0 635 635 635 <> <>
  636 41 15.371931 4.857459 -25.223074 42 I C 21 0.06000 0.06000 "ILE " "HD13" 1 0 FFFFFF  2 1 7 ""  1 ""  <> 0 0 0 1 <> 0 0 636 0 636 636 636 <> <>
  637 25 16.211861 -1.630553 -24.597963 43 T C 38 -0.50000 -0.50000 "THR " " N  " 7 0 2E2EFF  2 1 7 ""  1 ""  <> 0 0 0 1 7.25 0 0 637 1 637 637 637 <> <>
  638 3 16.779494 -2.915882 -25.080426 43 T C 24 0.14000 0.14000 "THR " " CA " 6 0 808080  2 1 -1107 ""  1 ""  FF5A00  0 0 0 1 7.25 0 0 638 1 638 638 638 <> <>
  639 2 15.874985 -3.506628 -26.154398 43 T C 24 0.50000 0.50000 "THR " " C  " 6 0 808080  2 1 7 ""  1 ""  <> 0 0 0 1 7.25 0 0 639 0 639 639 639 <> <>
  640 15 14.691726 -3.095108 -26.304003 43 T C 70 -0.50000 -0.50000 "THR " " O  " 8 0 FF2E2E  2 1 7 ""  1 ""  <> 0 0 0 1 7.25 0 0 640 0 640 640 640 <> <>
  641 3 16.964071 -3.841673 -23.822638 43 T C 24 0.20500 0.20500 "THR " " CB " 6 0 808080  2 1 7 ""  1 ""  <> 0 0 0 1 7.25 0 0 641 1 641 641 641 <> <>
  642 3 17.938855 -3.336013 -22.742932 43 T C 24 -0.18000 -0.18000 "THR " " CG2" 6 0 808080  2 1 7 ""  1 ""  <> 0 0 0 1 7.25 0 0 642 3 642 642 642 <> <>
  643 16 15.755157 -4.303803 -23.303651 43 T C 70 -0.68300 -0.68300 "THR " " OG1" 8 0 FF2E2E  2 1 7 "%UT"  13 ""  <> 0 0 0 1 7.25 0 0 643 1 643 643 643 <> <>
  644 43 15.275526 -1.648310 -24.219456 43 T C 21 0.30000 0.30000 "THR " " H  " 1 0 FFFFFF  2 1 7 ""  1 ""  <> 0 0 0 1 <> 0 0 644 0 644 644 644 <> <>
  645 41 17.778385 -2.638104 -25.416717 43 T C 21 0.06000 0.06000 "THR " " HA " 1 0 FFFFFF  2 1 7 ""  1 ""  <> 0 0 0 1 <> 0 0 645 0 645 645 645 <> <>
  646 41 17.341411 -4.766289 -24.259079 43 T C 21 0.06000 0.06000 "THR " " HB " 1 0 FFFFFF  2 1 7 ""  1 ""  <> 0 0 0 1 <> 0 0 646 0 646 646 646 <> <>
  647 41 18.082901 -4.083249 -21.963597 43 T C 21 0.06000 0.06000 "THR " "HG21" 1 0 FFFFFF  2 1 7 ""  1 ""  <> 0 0 0 1 <> 0 0 647 0 647 647 647 <> <>
  648 41 18.916932 -3.110312 -23.167690 43 T C 21 0.06000 0.06000 "THR " "HG22" 1 0 FFFFFF  2 1 7 ""  1 ""  <> 0 0 0 1 <> 0 0 648 0 648 648 648 <> <>
  649 41 17.610370 -2.429967 -22.234039 43 T C 21 0.06000 0.06000 "THR " "HG23" 1 0 FFFFFF  2 1 7 ""  1 ""  <> 0 0 0 1 <> 0 0 649 0 649 649 649 <> <>
  650 42 15.512509 -3.587578 -22.737098 43 T C 21 0.41800 0.41800 "THR " " HG1" 1 0 FFFFFF  2 1 7 ""  1 ""  <> 0 0 0 1 <> 0 0 650 0 650 650 650 <> <>
  651 25 16.352219 -4.376055 -27.028035 44 C C 38 -0.50000 -0.50000 "CYS " " N  " 7 0 2E2EFF  2 1 7 ""  1 ""  <> 0 0 0 1 7.24 0 0 651 1 651 651 651 <> <>
  652 3 15.595108 -4.933184 -28.149635 44 C C 24 0.14000 0.14000 "CYS " " CA " 6 0 808080  2 1 -1107 ""  1 ""  FF5A00  0 0 0 1 7.24 0 0 652 1 652 652 652 <> <>
  653 2 16.320994 -6.301327 -28.415543 44 C C 24 0.50000 0.50000 "CYS " " C  " 6 0 808080  2 1 7 ""  1 ""  <> 0 0 0 1 7.24 0 0 653 0 653 653 653 <> <>
  654 15 17.532001 -6.447128 -28.276977 44 C C 70 -0.50000 -0.50000 "CYS " " O  " 8 0 FF2E2E  2 1 7 ""  1 ""  <> 0 0 0 1 7.24 0 0 654 0 654 654 654 <> <>
  655 3 15.375163 -3.967472 -29.291131 44 C C 24 0.06000 0.06000 "CYS " " CB " 6 0 808080  2 1 7 ""  1 ""  <> 0 0 0 1 7.24 0 0 655 2 655 655 655 <> <>
  656 49 14.339223 -4.532945 -30.739725 44 C C 143 -0.33500 -0.33500 "CYS " " SG " 16 0 FFFF6B  2 1 7 "%UT"  13 ""  <> 0 0 0 1 7.24 0 0 656 1 656 656 656 <> <>
  657 43 17.195482 -4.897747 -26.835369 44 C C 21 0.30000 0.30000 "CYS " " H  " 1 0 FFFFFF  2 1 7 ""  1 ""  <> 0 0 0 1 <> 0 0 657 0 657 657 657 <> <>
  658 41 14.617688 -5.133309 -27.710752 44 C C 21 0.06000 0.06000 "CYS " " HA " 1 0 FFFFFF  2 1 7 ""  1 ""  <> 0 0 0 1 <> 0 0 658 0 658 658 658 <> <>
  659 41 16.378813 -3.949050 -29.716170 44 C C 21 0.06000 0.06000 "CYS " " HB3" 1 0 FFFFFF  2 1 7 ""  1 ""  <> 0 0 0 1 <> 0 0 659 0 659 659 659 <> <>
  660 41 15.075968 -2.935703 -29.108550 44 C C 21 0.06000 0.06000 "CYS " " HB2" 1 0 FFFFFF  2 1 7 ""  1 ""  <> 0 0 0 1 <> 0 0 660 0 660 660 660 <> <>
  661 41 15.003470 -5.686566 -30.850407 44 C C 21 0.15500 0.15500 "CYS " " HG " 1 0 FFFFFF  2 1 7 ""  1 ""  <> 0 0 0 1 <> 0 0 661 0 661 661 661 <> <>
  662 25 15.596641 -7.368533 -28.736731 45 R C 38 -0.50000 -0.50000 "ARG " " N  " 7 0 2E2EFF  2 1 7 ""  1 ""  <> 0 0 0 1 7.26 0 0 662 1 662 662 662 <> <>
  663 3 15.931075 -8.734710 -29.154188 45 R C 24 0.14000 0.14000 "ARG " " CA " 6 0 808080  2 1 -1107 ""  1 ""  FF5A00  0 0 0 1 7.26 0 0 663 1 663 663 663 <> <>
  664 2 15.242392 -9.012039 -30.517880 45 R C 24 0.50000 0.50000 "ARG " " C  " 6 0 808080  2 1 7 ""  1 ""  <> 0 0 0 1 7.26 0 0 664 0 664 664 664 <> <>
  665 15 14.041168 -8.752363 -30.568212 45 R C 70 -0.50000 -0.50000 "ARG " " O  " 8 0 FF2E2E  2 1 7 ""  1 ""  <> 0 0 0 1 7.26 0 0 665 0 665 665 665 <> <>
  666 3 15.398505 -9.684850 -28.086199 45 R C 24 -0.12000 -0.12000 "ARG " " CB " 6 0 808080  2 1 7 ""  1 ""  <> 0 0 0 1 7.26 0 0 666 2 666 666 666 <> <>
  667 3 15.600902 -11.212245 -28.396583 45 R C 24 -0.05000 -0.05000 "ARG " " CG " 6 0 808080  2 1 7 ""  1 ""  <> 0 0 0 1 7.26 0 0 667 2 667 667 667 <> <>
  668 3 15.611347 -12.035726 -27.056500 45 R C 24 0.19000 0.19000 "ARG " " CD " 6 0 808080  2 1 7 ""  1 ""  <> 0 0 0 1 7.26 0 0 668 2 668 668 668 <> <>
  669 25 16.968001 -12.110783 -26.561893 45 R C 38 -0.69997 -0.69997 "ARG " " NE " 7 0 2E2EFF  2 1 7 ""  1 ""  <> 0 0 0 1 7.26 0 0 669 1 669 669 669 <> <>
  670 2 17.697064 -13.231095 -26.139090 45 R C 24 0.63990 0.63990 "ARG " " CZ " 6 0 808080  2 1 7 ""  1 ""  <> 0 0 0 1 7.26 0 0 670 0 670 670 670 <> <>
  671 25 17.116644 -14.403597 -26.174279 45 R C 38 -0.79997 -0.79997 "ARG " " NH1" 7 0 2E2EFF  2 1 7 ""  1 ""  <> 0 0 0 1 7.26 0 0 671 2 671 671 671 <> <>
  672 31 18.930744 -13.032377 -25.732959 45 R C 38 -0.79997 -0.79997 "ARG " " NH2" 7 1 2E2EFF  2 1 7 ""  1 ""  <> 0 0 0 1 7.26 0 0 672 2 672 672 672 <> <>
  673 43 14.602872 -7.201577 -28.664419 45 R C 21 0.30000 0.30000 "ARG " " H  " 1 0 FFFFFF  2 1 7 ""  1 ""  <> 0 0 0 1 <> 0 0 673 0 673 673 673 <> <>
  674 41 16.997171 -8.859491 -29.345402 45 R C 21 0.06000 0.06000 "ARG " " HA " 1 0 FFFFFF  2 1 7 ""  1 ""  <> 0 0 0 1 <> 0 0 674 0 674 674 674 <> <>
  675 41 14.327339 -9.485116 -28.047425 45 R C 21 0.06000 0.06000 "ARG " " HB3" 1 0 FFFFFF  2 1 7 ""  1 ""  <> 0 0 0 1 <> 0 0 675 0 675 675 675 <> <>
  676 41 15.824696 -9.504625 -27.099430 45 R C 21 0.06000 0.06000 "ARG " " HB2" 1 0 FFFFFF  2 1 7 ""  1 ""  <> 0 0 0 1 <> 0 0 676 0 676 676 676 <> <>
  677 41 16.561825 -11.238394 -28.910551 45 R C 21 0.06000 0.06000 "ARG " " HG3" 1 0 FFFFFF  2 1 7 ""  1 ""  <> 0 0 0 1 <> 0 0 677 0 677 677 677 <> <>
  678 41 14.828401 -11.500063 -29.109847 45 R C 21 0.06000 0.06000 "ARG " " HG2" 1 0 FFFFFF  2 1 7 ""  1 ""  <> 0 0 0 1 <> 0 0 678 0 678 678 678 <> <>
  679 41 15.318589 -13.068060 -27.245377 45 R C 21 0.06000 0.06000 "ARG " " HD3" 1 0 FFFFFF  2 1 7 ""  1 ""  <> 0 0 0 1 <> 0 0 679 0 679 679 679 <> <>
  680 41 14.871590 -11.579593 -26.398526 45 R C 21 0.06000 0.06000 "ARG " " HD2" 1 0 FFFFFF  2 1 7 ""  1 ""  <> 0 0 0 1 <> 0 0 680 0 680 680 680 <> <>
  681 43 17.386524 -11.214344 -26.360408 45 R C 21 0.44000 0.44000 "ARG " " HE " 1 0 FFFFFF  2 1 7 ""  1 ""  <> 0 0 0 1 <> 0 0 681 0 681 681 681 <> <>
  682 43 17.661147 -15.218079 -25.929923 45 R C 21 0.46000 0.46000 "ARG " "HH12" 1 0 FFFFFF  2 1 7 ""  1 ""  <> 0 0 0 1 <> 0 0 682 0 682 682 682 <> <>
  683 43 16.222744 -14.625609 -26.589219 45 R C 21 0.46000 0.46000 "ARG " "HH11" 1 0 FFFFFF  2 1 7 ""  1 ""  <> 0 0 0 1 <> 0 0 683 0 683 683 683 <> <>
  684 44 19.585374 -13.792449 -25.615988 45 R C 21 0.46000 0.46000 "ARG " "HH22" 1 0 FFFFFF  2 1 7 ""  1 ""  <> 0 0 0 1 <> 0 0 684 0 684 684 684 <> <>
  685 44 19.281225 -12.110570 -25.516728 45 R C 21 0.46000 0.46000 "ARG " "HH21" 1 0 FFFFFF  2 1 7 ""  1 ""  <> 0 0 0 1 <> 0 0 685 0 685 685 685 <> <>
  686 25 16.066134 -9.465202 -31.427635 46 A C 38 -0.50000 -0.50000 "ALA " " N  " 7 0 2E2EFF  2 1 7 ""  1 ""  <> 0 0 0 1 7.42 0 0 686 1 686 686 686 <> <>
  687 3 15.476585 -9.975277 -32.732246 46 A C 24 0.14000 0.14000 "ALA " " CA " 6 0 808080  2 1 -1107 ""  1 ""  FF5A00  0 0 0 1 7.42 0 0 687 1 687 687 687 <> <>
  688 2 15.713357 -11.489006 -32.611304 46 A C 24 0.50000 0.50000 "ALA " " C  " 6 0 808080  2 1 7 ""  1 ""  <> 0 0 0 1 7.42 0 0 688 0 688 688 688 <> <>
  689 15 16.447574 -11.938268 -31.778108 46 A C 70 -0.50000 -0.50000 "ALA " " O  " 8 0 FF2E2E  2 1 7 ""  1 ""  <> 0 0 0 1 7.42 0 0 689 0 689 689 689 <> <>
  690 3 16.295563 -9.506754 -33.916739 46 A C 24 -0.18000 -0.18000 "ALA " " CB " 6 0 808080  2 1 7 ""  1 ""  <> 0 0 0 1 7.42 0 0 690 3 690 690 690 <> <>
  691 43 17.039997 -9.635625 -31.219703 46 A C 21 0.30000 0.30000 "ALA " " H  " 1 0 FFFFFF  2 1 7 ""  1 ""  <> 0 0 0 1 <> 0 0 691 0 691 691 691 <> <>
  692 41 14.397542 -9.892202 -32.864837 46 A C 21 0.06000 0.06000 "ALA " " HA " 1 0 FFFFFF  2 1 7 ""  1 ""  <> 0 0 0 1 <> 0 0 692 0 692 692 692 <> <>
  693 41 17.334716 -9.836540 -33.930069 46 A C 21 0.06000 0.06000 "ALA " " HB1" 1 0 FFFFFF  2 1 7 ""  1 ""  <> 0 0 0 1 <> 0 0 693 0 693 693 693 <> <>
  694 41 15.861702 -9.805237 -34.870984 46 A C 21 0.06000 0.06000 "ALA " " HB2" 1 0 FFFFFF  2 1 7 ""  1 ""  <> 0 0 0 1 <> 0 0 694 0 694 694 694 <> <>
  695 41 16.280801 -8.421472 -34.009941 46 A C 21 0.06000 0.06000 "ALA " " HB3" 1 0 FFFFFF  2 1 7 ""  1 ""  <> 0 0 0 1 <> 0 0 695 0 695 695 695 <> <>
  696 25 15.157358 -12.303717 -33.465913 47 S C 38 -0.50000 -0.50000 "SER " " N  " 7 0 2E2EFF  0 1 7 ""  1 ""  <> 0 0 0 1 7.67 0 0 696 1 696 696 696 <> <>
  697 3 15.480184 -13.732096 -33.732328 47 S C 24 0.14000 0.14000 "SER " " CA " 6 0 808080  0 1 -1107 ""  1 ""  FF5A00  0 0 0 1 7.67 0 0 697 1 697 697 697 <> <>
  698 2 16.881452 -14.018038 -34.319002 47 S C 24 0.50000 0.50000 "SER " " C  " 6 0 808080  0 1 7 ""  1 ""  <> 0 0 0 1 7.67 0 0 698 0 698 698 698 <> <>
  699 15 17.424119 -15.117219 -34.094945 47 S C 70 -0.50000 -0.50000 "SER " " O  " 8 0 FF2E2E  0 1 7 ""  1 ""  <> 0 0 0 1 7.67 0 0 699 0 699 699 699 <> <>
  700 3 14.317226 -14.433723 -34.459508 47 S C 24 0.14500 0.14500 "SER " " CB " 6 0 808080  0 1 7 ""  1 ""  <> 0 0 0 1 7.67 0 0 700 2 700 700 700 <> <>
  701 16 14.095038 -13.959777 -35.712150 47 S C 70 -0.68300 -0.68300 "SER " " OG " 8 0 FF2E2E  0 1 7 "%UT"  13 ""  <> 0 0 0 1 7.67 0 0 701 1 701 701 701 <> <>
  702 43 14.590613 -11.938770 -34.217787 47 S C 21 0.30000 0.30000 "SER " " H  " 1 0 FFFFFF  0 1 7 ""  1 ""  <> 0 0 0 1 <> 0 0 702 0 702 702 702 <> <>
  703 41 15.478004 -14.185462 -32.741832 47 S C 21 0.06000 0.06000 "SER " " HA " 1 0 FFFFFF  0 1 7 ""  1 ""  <> 0 0 0 1 <> 0 0 703 0 703 703 703 <> <>
  704 41 13.404277 -14.215162 -33.905364 47 S C 21 0.06000 0.06000 "SER " " HB3" 1 0 FFFFFF  0 1 7 ""  1 ""  <> 0 0 0 1 <> 0 0 704 0 704 704 704 <> <>
  705 41 14.539900 -15.499872 -34.488684 47 S C 21 0.06000 0.06000 "SER " " HB2" 1 0 FFFFFF  0 1 7 ""  1 ""  <> 0 0 0 1 <> 0 0 705 0 705 705 705 <> <>
  706 42 13.671949 -14.591949 -36.272709 47 S C 21 0.41800 0.41800 "SER " " HG " 1 0 FFFFFF  0 1 7 ""  1 ""  <> 0 0 0 1 <> 0 0 706 0 706 706 706 <> <>
  707 25 17.454661 -13.053794 -35.021611 48 Q C 38 -0.50000 -0.50000 "GLN " " N  " 7 0 2E2EFF  0 1 7 ""  1 ""  <> 0 0 0 1 7.71 0 0 707 1 707 707 707 <> <>
  708 3 18.434372 -13.271303 -36.005931 48 Q C 24 0.14000 0.14000 "GLN " " CA " 6 0 808080  0 1 -1107 ""  1 ""  FF5A00  0 0 0 1 7.71 0 0 708 1 708 708 708 <> <>
  709 2 19.358595 -12.055666 -36.175154 48 Q C 24 0.50000 0.50000 "GLN " " C  " 6 0 808080  0 1 7 ""  1 ""  <> 0 0 0 1 7.71 0 0 709 0 709 709 709 <> <>
  710 15 18.813789 -10.967750 -36.409514 48 Q C 70 -0.50000 -0.50000 "GLN " " O  " 8 0 FF2E2E  0 1 7 ""  1 ""  <> 0 0 0 1 7.71 0 0 710 0 710 710 710 <> <>
  711 3 17.722738 -13.748178 -37.333955 48 Q C 24 -0.12000 -0.12000 "GLN " " CB " 6 0 808080  0 1 7 ""  1 ""  <> 0 0 0 1 7.71 0 0 711 2 711 711 711 <> <>
  712 3 18.559438 -13.610103 -38.650319 48 Q C 24 -0.12000 -0.12000 "GLN " " CG " 6 0 808080  0 1 7 ""  1 ""  <> 0 0 0 1 7.71 0 0 712 2 712 712 712 <> <>
  713 2 19.427015 -14.795097 -39.005530 48 Q C 24 0.50000 0.50000 "GLN " " CD " 6 0 808080  0 1 7 "%UT"  13 ""  <> 0 0 0 1 7.71 0 0 713 0 713 713 713 <> "No Flip" 
  714 15 20.064506 -14.799065 -40.085578 48 Q C 70 -0.50000 -0.50000 "GLN " " OE1" 8 0 FF2E2E  0 1 7 ""  1 ""  <> 0 0 0 1 7.71 0 0 714 0 714 714 714 <> <>
  715 25 19.500423 -15.867148 -38.213922 48 Q C 38 -0.76000 -0.76000 "GLN " " NE2" 7 0 2E2EFF  0 1 7 ""  1 ""  <> 0 0 0 1 7.71 0 0 715 2 715 715 715 <> <>
  716 43 16.828117 -12.263967 -35.080947 48 Q C 21 0.30000 0.30000 "GLN " " H  " 1 0 FFFFFF  0 1 7 ""  1 ""  <> 0 0 0 1 <> 0 0 716 0 716 716 716 <> <>
  717 41 19.058119 -14.133245 -35.770098 48 Q C 21 0.06000 0.06000 "GLN " " HA " 1 0 FFFFFF  0 1 7 ""  1 ""  <> 0 0 0 1 <> 0 0 717 0 717 717 717 <> <>
  718 41 16.777801 -13.289454 -37.625814 48 Q C 21 0.06000 0.06000 "GLN " " HB3" 1 0 FFFFFF  0 1 7 ""  1 ""  <> 0 0 0 1 <> 0 0 718 0 718 718 718 <> <>
  719 41 17.439544 -14.785766 -37.161336 48 Q C 21 0.06000 0.06000 "GLN " " HB2" 1 0 FFFFFF  0 1 7 ""  1 ""  <> 0 0 0 1 <> 0 0 719 0 719 719 719 <> <>
  720 41 19.145216 -12.693804 -38.715547 48 Q C 21 0.06000 0.06000 "GLN " " HG3" 1 0 FFFFFF  0 1 7 ""  1 ""  <> 0 0 0 1 <> 0 0 720 0 720 720 720 <> <>
  721 41 17.916113 -13.511546 -39.524598 48 Q C 21 0.06000 0.06000 "GLN " " HG2" 1 0 FFFFFF  0 1 7 ""  1 ""  <> 0 0 0 1 <> 0 0 721 0 721 721 721 <> <>
  722 43 20.023322 -16.688320 -38.482662 48 Q C 21 0.38000 0.38000 "GLN " "HE22" 1 0 FFFFFF  0 1 7 ""  1 ""  <> 0 0 0 1 <> 0 0 722 0 722 722 722 <> <>
  723 43 19.002745 -15.896646 -37.335918 48 Q C 21 0.38000 0.38000 "GLN " "HE21" 1 0 FFFFFF  0 1 7 ""  1 ""  <> 0 0 0 1 <> 0 0 723 0 723 723 723 <> <>
  724 25 20.662806 -12.159432 -35.837602 49 D C 38 -0.50000 -0.50000 "ASP " " N  " 7 0 2E2EFF  0 1 7 ""  1 ""  <> 0 0 0 1 7.71 0 0 724 1 724 724 724 <> <>
  725 3 21.722910 -11.181927 -35.736572 49 D C 24 0.14000 0.14000 "ASP " " CA " 6 0 808080  0 1 -1107 ""  1 ""  FF5A00  0 0 0 1 7.71 0 0 725 1 725 725 725 <> <>
  726 2 22.075527 -10.791256 -37.182102 49 D C 24 0.50000 0.50000 "ASP " " C  " 6 0 808080  0 1 7 ""  1 ""  <> 0 0 0 1 7.71 0 0 726 0 726 726 726 <> <>
  727 15 22.909209 -11.358445 -37.871887 49 D C 70 -0.50000 -0.50000 "ASP " " O  " 8 0 FF2E2E  0 1 7 ""  1 ""  <> 0 0 0 1 7.71 0 0 727 0 727 727 727 <> <>
  728 3 22.910169 -11.795913 -34.907436 49 D C 24 -0.22000 -0.22000 "ASP " " CB " 6 0 808080  0 1 7 ""  1 ""  <> 0 0 0 1 7.71 0 0 728 2 728 728 728 <> <>
  729 2 24.171092 -10.840228 -34.816568 49 D C 24 0.70000 0.70000 "ASP " " CG " 6 0 808080  0 1 7 "%UT"  13 ""  <> 0 0 0 1 7.71 0 0 729 0 729 729 729 3.96991330368653 <>
  730 15 24.089005 -9.647448 -34.550185 49 D C 70 -0.80000 -0.80000 "ASP " " OD1" 8 0 FF2E2E  0 1 7 ""  1 ""  <> 0 0 0 1 7.71 0 0 730 0 730 730 730 <> <>
  731 18 25.309411 -11.318320 -35.009962 49 D C 70 -0.80000 -0.80000 "ASP " " OD2" 8 -1 FF2E2E  0 1 7 ""  1 ""  <> 0 0 0 1 7.71 0 0 731 0 731 731 731 <> <>
  732 43 20.950730 -13.115143 -35.686319 49 D C 21 0.30000 0.30000 "ASP " " H  " 1 0 FFFFFF  0 1 7 ""  1 ""  <> 0 0 0 1 <> 0 0 732 0 732 732 732 <> <>
  733 41 21.261717 -10.335920 -35.227133 49 D C 21 0.06000 0.06000 "ASP " " HA " 1 0 FFFFFF  0 1 7 ""  1 ""  <> 0 0 0 1 <> 0 0 733 0 733 733 733 <> <>
  734 41 23.228921 -12.798655 -35.191106 49 D C 21 0.06000 0.06000 "ASP " " HB3" 1 0 FFFFFF  0 1 7 ""  1 ""  <> 0 0 0 1 <> 0 0 734 0 734 734 734 <> <>
  735 41 22.597759 -11.769970 -33.863884 49 D C 21 0.06000 0.06000 "ASP " " HB2" 1 0 FFFFFF  0 1 7 ""  1 ""  <> 0 0 0 1 <> 0 0 735 0 735 735 735 <> <>
  736 25 21.427157 -9.716136 -37.600580 50 V C 38 -0.50000 -0.50000 "VAL " " N  " 7 0 2E2EFF  0 1 7 ""  1 ""  <> 0 0 0 1 7.71 0 0 736 1 736 736 736 <> <>
  737 3 21.664465 -9.078430 -38.898738 50 V C 24 0.14000 0.14000 "VAL " " CA " 6 0 808080  0 1 -1107 ""  1 ""  FF5A00  0 0 0 1 7.71 0 0 737 1 737 737 737 <> <>
  738 2 22.027875 -7.647971 -38.548201 50 V C 24 0.50000 0.50000 "VAL " " C  " 6 0 808080  0 1 7 ""  1 ""  <> 0 0 0 1 7.71 0 0 738 0 738 738 738 <> <>
  739 15 21.291277 -6.772749 -38.998158 50 V C 70 -0.50000 -0.50000 "VAL " " O  " 8 0 FF2E2E  0 1 7 ""  1 ""  <> 0 0 0 1 7.71 0 0 739 0 739 739 739 <> <>
  740 3 20.465680 -9.254241 -39.944071 50 V C 24 -0.06000 -0.06000 "VAL " " CB " 6 0 808080  0 1 7 ""  1 ""  <> 0 0 0 1 7.71 0 0 740 1 740 740 740 <> <>
  741 3 20.713884 -10.417232 -40.838291 50 V C 24 -0.18000 -0.18000 "VAL " " CG1" 6 0 808080  0 1 7 ""  1 ""  <> 0 0 0 1 7.71 0 0 741 3 741 741 741 <> <>
  742 3 19.051434 -9.184273 -39.385560 50 V C 24 -0.18000 -0.18000 "VAL " " CG2" 6 0 808080  0 1 7 ""  1 ""  <> 0 0 0 1 7.71 0 0 742 3 742 742 742 <> <>
  743 43 20.714815 -9.359195 -36.979802 50 V C 21 0.30000 0.30000 "VAL " " H  " 1 0 FFFFFF  0 1 7 ""  1 ""  <> 0 0 0 1 <> 0 0 743 0 743 743 743 <> <>
  744 41 22.536939 -9.527932 -39.373279 50 V C 21 0.06000 0.06000 "VAL " " HA " 1 0 FFFFFF  0 1 7 ""  1 ""  <> 0 0 0 1 <> 0 0 744 0 744 744 744 <> <>
  745 41 20.555788 -8.467821 -40.692187 50 V C 21 0.06000 0.06000 "VAL " " HB " 1 0 FFFFFF  0 1 7 ""  1 ""  <> 0 0 0 1 <> 0 0 745 0 745 745 745 <> <>
  746 41 19.933046 -10.465399 -41.597416 50 V C 21 0.06000 0.06000 "VAL " "HG11" 1 0 FFFFFF  0 1 7 ""  1 ""  <> 0 0 0 1 <> 0 0 746 0 746 746 746 <> <>
  747 41 21.638625 -10.396182 -41.414900 50 V C 21 0.06000 0.06000 "VAL " "HG12" 1 0 FFFFFF  0 1 7 ""  1 ""  <> 0 0 0 1 <> 0 0 747 0 747 747 747 <> <>
  748 41 20.753064 -11.380824 -40.332011 50 V C 21 0.06000 0.06000 "VAL " "HG13" 1 0 FFFFFF  0 1 7 ""  1 ""  <> 0 0 0 1 <> 0 0 748 0 748 748 748 <> <>
  749 41 18.800101 -8.338980 -38.745131 50 V C 21 0.06000 0.06000 "VAL " "HG21" 1 0 FFFFFF  0 1 7 ""  1 ""  <> 0 0 0 1 <> 0 0 749 0 749 749 749 <> <>
  750 41 18.303937 -9.203931 -40.178716 50 V C 21 0.06000 0.06000 "VAL " "HG22" 1 0 FFFFFF  0 1 7 ""  1 ""  <> 0 0 0 1 <> 0 0 750 0 750 750 750 <> <>
  751 41 18.946153 -10.066151 -38.755137 50 V C 21 0.06000 0.06000 "VAL " "HG23" 1 0 FFFFFF  0 1 7 ""  1 ""  <> 0 0 0 1 <> 0 0 751 0 751 751 751 <> <>
  752 25 22.949240 -7.428957 -37.580508 51 N C 38 -0.50000 -0.50000 "ASN " " N  " 7 0 2E2EFF  0 1 7 ""  1 ""  <> 0 0 0 1 7.79 0 0 752 1 752 752 752 <> <>
  753 3 23.275287 -6.179038 -36.871629 51 N C 24 0.14000 0.14000 "ASN " " CA " 6 0 808080  0 1 -1107 ""  1 ""  FF5A00  0 0 0 1 7.79 0 0 753 1 753 753 753 <> <>
  754 2 23.351513 -4.882948 -37.697727 51 N C 24 0.50000 0.50000 "ASN " " C  " 6 0 808080  0 1 7 ""  1 ""  <> 0 0 0 1 7.79 0 0 754 0 754 754 754 <> <>
  755 15 22.894863 -3.896804 -37.261756 51 N C 70 -0.50000 -0.50000 "ASN " " O  " 8 0 FF2E2E  0 1 7 ""  1 ""  <> 0 0 0 1 7.79 0 0 755 0 755 755 755 <> <>
  756 3 24.449064 -6.336704 -35.966357 51 N C 24 -0.12000 -0.12000 "ASN " " CB " 6 0 808080  0 1 7 ""  1 ""  <> 0 0 0 1 7.79 0 0 756 2 756 756 756 <> <>
  757 2 25.703050 -6.907095 -36.593605 51 N C 24 0.50000 0.50000 "ASN " " CG " 6 0 808080  0 1 7 "%UT"  13 "Flip"  <> 0 0 0 1 7.79 0 0 757 0 757 757 757 0.256354889131492 "Flip" 
  758 15 26.581292 -6.212943 -37.115771 51 N C 70 -0.50000 -0.50000 "ASN " " OD1" 8 0 FF2E2E  0 1 7 ""  1 ""  <> 0 0 0 1 7.79 0 0 758 0 758 758 758 <> <>
  759 25 25.825829 -8.214829 -36.442274 51 N C 38 -0.76000 -0.76000 "ASN " " ND2" 7 0 2E2EFF  0 1 7 ""  1 ""  <> 0 0 0 1 7.79 0 0 759 2 759 759 759 <> <>
  760 43 23.315563 -8.260217 -37.140144 51 N C 21 0.30000 0.30000 "ASN " " H  " 1 0 FFFFFF  0 1 7 ""  1 ""  <> 0 0 0 1 <> 0 0 760 0 760 760 760 <> <>
  761 41 22.379657 -6.036130 -36.266963 51 N C 21 0.06000 0.06000 "ASN " " HA " 1 0 FFFFFF  0 1 7 ""  1 ""  <> 0 0 0 1 <> 0 0 761 0 761 761 761 <> <>
  762 41 24.173640 -6.960855 -35.117286 51 N C 21 0.06000 0.06000 "ASN " " HB3" 1 0 FFFFFF  0 1 7 ""  1 ""  <> 0 0 0 1 <> 0 0 762 0 762 762 762 <> <>
  763 41 24.704533 -5.371854 -35.529032 51 N C 21 0.06000 0.06000 "ASN " " HB2" 1 0 FFFFFF  0 1 7 ""  1 ""  <> 0 0 0 1 <> 0 0 763 0 763 763 763 <> <>
  764 43 26.655512 -8.694358 -36.761871 51 N C 21 0.38000 0.38000 "ASN " "HD22" 1 0 FFFFFF  0 1 7 ""  1 ""  <> 0 0 0 1 <> 0 0 764 0 764 764 764 <> <>
  765 43 25.085470 -8.775071 -36.045673 51 N C 21 0.38000 0.38000 "ASN " "HD21" 1 0 FFFFFF  0 1 7 ""  1 ""  <> 0 0 0 1 <> 0 0 765 0 765 765 765 <> <>
  766 25 23.979900 -4.903579 -38.857031 52 T C 38 -0.50000 -0.50000 "THR " " N  " 7 0 2E2EFF  0 1 7 ""  1 ""  <> 0 0 0 1 7.7 0 0 766 1 766 766 766 <> <>
  767 3 24.095594 -3.859609 -39.865074 52 T C 24 0.14000 0.14000 "THR " " CA " 6 0 808080  0 1 -1107 ""  1 ""  FF5A00  0 0 0 1 7.7 0 0 767 1 767 767 767 <> <>
  768 2 22.722655 -3.309419 -40.327338 52 T C 24 0.50000 0.50000 "THR " " C  " 6 0 808080  0 1 7 ""  1 ""  <> 0 0 0 1 7.7 0 0 768 0 768 768 768 <> <>
  769 15 22.661360 -2.064789 -40.580485 52 T C 70 -0.50000 -0.50000 "THR " " O  " 8 0 FF2E2E  0 1 7 ""  1 ""  <> 0 0 0 1 7.7 0 0 769 0 769 769 769 <> <>
  770 3 25.081197 -4.221159 -40.976085 52 T C 24 0.20500 0.20500 "THR " " CB " 6 0 808080  0 1 7 ""  1 ""  <> 0 0 0 1 7.7 0 0 770 1 770 770 770 <> <>
  771 3 26.531773 -4.159353 -40.593080 52 T C 24 -0.18000 -0.18000 "THR " " CG2" 6 0 808080  0 1 7 ""  1 ""  <> 0 0 0 1 7.7 0 0 771 3 771 771 771 <> <>
  772 16 24.813677 -5.393597 -41.597954 52 T C 70 -0.68300 -0.68300 "THR " " OG1" 8 0 FF2E2E  0 1 7 "%UT"  13 ""  <> 0 0 0 1 7.7 0 0 772 1 772 772 772 <> <>
  773 43 24.444961 -5.784885 -39.020713 52 T C 21 0.30000 0.30000 "THR " " H  " 1 0 FFFFFF  0 1 7 ""  1 ""  <> 0 0 0 1 <> 0 0 773 0 773 773 773 <> <>
  774 41 24.548511 -2.941330 -39.492100 52 T C 21 0.06000 0.06000 "THR " " HA " 1 0 FFFFFF  0 1 7 ""  1 ""  <> 0 0 0 1 <> 0 0 774 0 774 774 774 <> <>
  775 41 24.979982 -3.505214 -41.790715 52 T C 21 0.06000 0.06000 "THR " " HB " 1 0 FFFFFF  0 1 7 ""  1 ""  <> 0 0 0 1 <> 0 0 775 0 775 775 775 <> <>
  776 41 26.754519 -3.147765 -40.254875 52 T C 21 0.06000 0.06000 "THR " "HG21" 1 0 FFFFFF  0 1 7 ""  1 ""  <> 0 0 0 1 <> 0 0 776 0 776 776 776 <> <>
  777 41 26.728951 -4.834513 -39.761285 52 T C 21 0.06000 0.06000 "THR " "HG22" 1 0 FFFFFF  0 1 7 ""  1 ""  <> 0 0 0 1 <> 0 0 777 0 777 777 777 <> <>
  778 41 27.274042 -4.423206 -41.346371 52 T C 21 0.06000 0.06000 "THR " "HG23" 1 0 FFFFFF  0 1 7 ""  1 ""  <> 0 0 0 1 <> 0 0 778 0 778 778 778 <> <>
  779 42 24.913290 -6.086266 -40.963881 52 T C 21 0.41800 0.41800 "THR " " HG1" 1 0 FFFFFF  0 1 7 ""  1 ""  <> 0 0 0 1 <> 0 0 779 0 779 779 779 <> <>
  780 25 21.660151 -4.061388 -40.246187 53 A C 38 -0.50000 -0.50000 "ALA " " N  " 7 0 2E2EFF  0 1 7 ""  1 ""  <> 0 0 0 1 7.69 0 0 780 1 780 780 780 <> <>
  781 3 20.351290 -3.571487 -40.617487 53 A C 24 0.14000 0.14000 "ALA " " CA " 6 0 808080  0 1 -1107 ""  1 ""  FF5A00  0 0 0 1 7.69 0 0 781 1 781 781 781 <> <>
  782 2 19.640175 -2.661515 -39.648863 53 A C 24 0.50000 0.50000 "ALA " " C  " 6 0 808080  0 1 7 ""  1 ""  <> 0 0 0 1 7.69 0 0 782 0 782 782 782 <> <>
  783 15 18.607227 -2.120612 -40.047752 53 A C 70 -0.50000 -0.50000 "ALA " " O  " 8 0 FF2E2E  0 1 7 ""  1 ""  <> 0 0 0 1 7.69 0 0 783 0 783 783 783 <> <>
  784 3 19.473419 -4.835322 -40.767490 53 A C 24 -0.18000 -0.18000 "ALA " " CB " 6 0 808080  0 1 7 ""  1 ""  <> 0 0 0 1 7.69 0 0 784 3 784 784 784 <> <>
  785 43 21.780695 -4.982653 -39.851873 53 A C 21 0.30000 0.30000 "ALA " " H  " 1 0 FFFFFF  0 1 7 ""  1 ""  <> 0 0 0 1 <> 0 0 785 0 785 785 785 <> <>
  786 41 20.324860 -3.142352 -41.618393 53 A C 21 0.06000 0.06000 "ALA " " HA " 1 0 FFFFFF  0 1 7 ""  1 ""  <> 0 0 0 1 <> 0 0 786 0 786 786 786 <> <>
  787 41 19.975044 -5.688045 -41.224868 53 A C 21 0.06000 0.06000 "ALA " " HB1" 1 0 FFFFFF  0 1 7 ""  1 ""  <> 0 0 0 1 <> 0 0 787 0 787 787 787 <> <>
  788 41 19.174663 -5.357802 -39.859620 53 A C 21 0.06000 0.06000 "ALA " " HB2" 1 0 FFFFFF  0 1 7 ""  1 ""  <> 0 0 0 1 <> 0 0 788 0 788 788 788 <> <>
  789 41 18.528035 -4.623673 -41.267504 53 A C 21 0.06000 0.06000 "ALA " " HB3" 1 0 FFFFFF  0 1 7 ""  1 ""  <> 0 0 0 1 <> 0 0 789 0 789 789 789 <> <>
  790 25 20.133678 -2.614902 -38.374140 54 V C 38 -0.50000 -0.50000 "VAL " " N  " 7 0 2E2EFF  2 1 7 ""  1 ""  <> 0 0 0 1 7.28 0 0 790 1 790 790 790 <> <>
  791 3 19.503299 -1.936606 -37.231559 54 V C 24 0.14000 0.14000 "VAL " " CA " 6 0 808080  2 1 -1107 ""  1 ""  FF5A00  0 0 0 1 7.28 0 0 791 1 791 791 791 <> <>
  792 2 19.956555 -0.473113 -37.278858 54 V C 24 0.50000 0.50000 "VAL " " C  " 6 0 808080  2 1 7 ""  1 ""  <> 0 0 0 1 7.28 0 0 792 0 792 792 792 <> <>
  793 15 21.099550 -0.158543 -37.120251 54 V C 70 -0.50000 -0.50000 "VAL " " O  " 8 0 FF2E2E  2 1 7 ""  1 ""  <> 0 0 0 1 7.28 0 0 793 0 793 793 793 <> <>
  794 3 19.969237 -2.708019 -35.926617 54 V C 24 -0.06000 -0.06000 "VAL " " CB " 6 0 808080  2 1 7 ""  1 ""  <> 0 0 0 1 7.28 0 0 794 1 794 794 794 <> <>
  795 3 19.517832 -2.054118 -34.590846 54 V C 24 -0.18000 -0.18000 "VAL " " CG1" 6 0 808080  2 1 7 ""  1 ""  <> 0 0 0 1 7.28 0 0 795 3 795 795 795 <> <>
  796 3 19.661996 -4.226482 -35.999449 54 V C 24 -0.18000 -0.18000 "VAL " " CG2" 6 0 808080  2 1 7 ""  1 ""  <> 0 0 0 1 7.28 0 0 796 3 796 796 796 <> <>
  797 43 21.091588 -2.891602 -38.211302 54 V C 21 0.30000 0.30000 "VAL " " H  " 1 0 FFFFFF  2 1 7 ""  1 ""  <> 0 0 0 1 <> 0 0 797 0 797 797 797 <> <>
  798 41 18.434590 -2.007716 -37.435413 54 V C 21 0.06000 0.06000 "VAL " " HA " 1 0 FFFFFF  2 1 7 ""  1 ""  <> 0 0 0 1 <> 0 0 798 0 798 798 798 <> <>
  799 41 21.057057 -2.662487 -35.869118 54 V C 21 0.06000 0.06000 "VAL " " HB " 1 0 FFFFFF  2 1 7 ""  1 ""  <> 0 0 0 1 <> 0 0 799 0 799 799 799 <> <>
  800 41 19.926476 -2.615586 -33.751308 54 V C 21 0.06000 0.06000 "VAL " "HG11" 1 0 FFFFFF  2 1 7 ""  1 ""  <> 0 0 0 1 <> 0 0 800 0 800 800 800 <> <>
  801 41 19.985778 -1.070276 -34.587608 54 V C 21 0.06000 0.06000 "VAL " "HG12" 1 0 FFFFFF  2 1 7 ""  1 ""  <> 0 0 0 1 <> 0 0 801 0 801 801 801 <> <>
  802 41 18.458837 -1.925030 -34.366058 54 V C 21 0.06000 0.06000 "VAL " "HG13" 1 0 FFFFFF  2 1 7 ""  1 ""  <> 0 0 0 1 <> 0 0 802 0 802 802 802 <> <>
  803 41 19.901760 -4.713496 -35.054900 54 V C 21 0.06000 0.06000 "VAL " "HG21" 1 0 FFFFFF  2 1 7 ""  1 ""  <> 0 0 0 1 <> 0 0 803 0 803 803 803 <> <>
  804 41 18.647577 -4.437792 -36.338479 54 V C 21 0.06000 0.06000 "VAL " "HG22" 1 0 FFFFFF  2 1 7 ""  1 ""  <> 0 0 0 1 <> 0 0 804 0 804 804 804 <> <>
  805 41 20.355841 -4.640356 -36.731165 54 V C 21 0.06000 0.06000 "VAL " "HG23" 1 0 FFFFFF  2 1 7 ""  1 ""  <> 0 0 0 1 <> 0 0 805 0 805 805 805 <> <>
  806 25 18.979123 0.430006 -37.118679 55 A C 38 -0.50000 -0.50000 "ALA " " N  " 7 0 2E2EFF  2 1 7 ""  1 ""  <> 0 0 0 1 7.25 0 0 806 1 806 806 806 <> <>
  807 3 19.051189 1.832777 -36.689023 55 A C 24 0.14000 0.14000 "ALA " " CA " 6 0 808080  2 1 -1107 ""  1 ""  FF5A00  0 0 0 1 7.25 0 0 807 1 807 807 807 <> <>
  808 2 18.103205 2.087926 -35.538423 55 A C 24 0.50000 0.50000 "ALA " " C  " 6 0 808080  2 1 7 ""  1 ""  <> 0 0 0 1 7.25 0 0 808 0 808 808 808 <> <>
  809 15 16.991274 1.558329 -35.437225 55 A C 70 -0.50000 -0.50000 "ALA " " O  " 8 0 FF2E2E  2 1 7 ""  1 ""  <> 0 0 0 1 7.25 0 0 809 0 809 809 809 <> <>
  810 3 18.776612 2.683473 -37.826269 55 A C 24 -0.18000 -0.18000 "ALA " " CB " 6 0 808080  2 1 7 ""  1 ""  <> 0 0 0 1 7.25 0 0 810 3 810 810 810 <> <>
  811 43 18.011477 0.140253 -37.126474 55 A C 21 0.30000 0.30000 "ALA " " H  " 1 0 FFFFFF  2 1 7 ""  1 ""  <> 0 0 0 1 <> 0 0 811 0 811 811 811 <> <>
  812 41 20.000127 2.042106 -36.194776 55 A C 21 0.06000 0.06000 "ALA " " HA " 1 0 FFFFFF  2 1 7 ""  1 ""  <> 0 0 0 1 <> 0 0 812 0 812 812 812 <> <>
  813 41 19.382607 3.588462 -37.855024 55 A C 21 0.06000 0.06000 "ALA " " HB1" 1 0 FFFFFF  2 1 7 ""  1 ""  <> 0 0 0 1 <> 0 0 813 0 813 813 813 <> <>
  814 41 19.074077 2.313129 -38.807118 55 A C 21 0.06000 0.06000 "ALA " " HB2" 1 0 FFFFFF  2 1 7 ""  1 ""  <> 0 0 0 1 <> 0 0 814 0 814 814 814 <> <>
  815 41 17.702594 2.790556 -37.980661 55 A C 21 0.06000 0.06000 "ALA " " HB3" 1 0 FFFFFF  2 1 7 ""  1 ""  <> 0 0 0 1 <> 0 0 815 0 815 815 815 <> <>
  816 25 18.493468 3.039701 -34.658126 56 W C 38 -0.50000 -0.50000 "TRP " " N  " 7 0 2E2EFF  2 1 7 ""  1 ""  <> 0 0 0 1 7.25 0 0 816 1 816 816 816 <> <>
  817 3 17.663453 3.659539 -33.627918 56 W C 24 0.14000 0.14000 "TRP " " CA " 6 0 808080  2 1 -1107 ""  1 ""  FF5A00  0 0 0 1 7.25 0 0 817 1 817 817 817 <> <>
  818 2 17.440131 5.138990 -34.039058 56 W C 24 0.50000 0.50000 "TRP " " C  " 6 0 808080  2 1 7 ""  1 ""  <> 0 0 0 1 7.25 0 0 818 0 818 818 818 <> <>
  819 15 18.340740 5.856090 -34.352377 56 W C 70 -0.50000 -0.50000 "TRP " " O  " 8 0 FF2E2E  2 1 7 ""  1 ""  <> 0 0 0 1 7.25 0 0 819 0 819 819 819 <> <>
  820 3 18.316914 3.636668 -32.224761 56 W C 24 -0.12000 -0.12000 "TRP " " CB " 6 0 808080  2 1 7 ""  1 ""  <> 0 0 0 1 7.25 0 0 820 2 820 820 820 <> <>
  821 2 18.308352 2.277505 -31.710054 56 W C 24 0.07500 0.07500 "TRP " " CG " 6 0 808080  2 1 7 ""  1 ""  <> 0 0 0 1 7.25 0 0 821 0 821 821 821 <> <>
  822 2 19.281781 1.371485 -31.678721 56 W C 24 -0.11500 -0.11500 "TRP " " CD1" 6 0 808080  2 1 7 ""  1 ""  <> 0 0 0 1 7.25 0 0 822 1 822 822 822 <> <>
  823 25 18.889723 0.264878 -30.989391 56 W C 38 -0.57000 -0.57000 "TRP " " NE1" 7 0 2E2EFF  2 1 7 ""  1 ""  <> 0 0 0 1 7.25 0 0 823 1 823 823 823 <> <>
  824 2 17.606074 0.389669 -30.461528 56 W C 24 0.13000 0.13000 "TRP " " CE2" 6 0 808080  2 1 7 ""  1 ""  <> 0 0 0 1 7.25 0 0 824 0 824 824 824 <> <>
  825 2 16.866054 -0.409307 -29.569316 56 W C 24 -0.11500 -0.11500 "TRP " " CZ2" 6 0 808080  2 1 7 ""  1 ""  <> 0 0 0 1 7.25 0 0 825 1 825 825 825 <> <>
  826 2 15.634985 0.068562 -29.163087 56 W C 24 -0.11500 -0.11500 "TRP " " CH2" 6 0 808080  2 1 7 ""  1 ""  <> 0 0 0 1 7.25 0 0 826 1 826 826 826 <> <>
  827 2 15.159983 1.376476 -29.578977 56 W C 24 -0.11500 -0.11500 "TRP " " CZ3" 6 0 808080  2 1 7 ""  1 ""  <> 0 0 0 1 7.25 0 0 827 1 827 827 827 <> <>
  828 2 15.885515 2.083307 -30.516902 56 W C 24 -0.11500 -0.11500 "TRP " " CE3" 6 0 808080  2 1 7 ""  1 ""  <> 0 0 0 1 7.25 0 0 828 1 828 828 828 <> <>
  829 2 17.175788 1.660867 -30.883199 56 W C 24 -0.05500 -0.05500 "TRP " " CD2" 6 0 808080  2 1 7 ""  1 ""  <> 0 0 0 1 7.25 0 0 829 0 829 829 829 <> <>
  830 43 19.389662 3.482039 -34.803411 56 W C 21 0.30000 0.30000 "TRP " " H  " 1 0 FFFFFF  2 1 7 ""  1 ""  <> 0 0 0 1 <> 0 0 830 0 830 830 830 <> <>
  831 41 16.688395 3.172459 -33.638397 56 W C 21 0.06000 0.06000 "TRP " " HA " 1 0 FFFFFF  2 1 7 ""  1 ""  <> 0 0 0 1 <> 0 0 831 0 831 831 831 <> <>
  832 41 17.753428 4.201268 -31.481943 56 W C 21 0.06000 0.06000 "TRP " " HB3" 1 0 FFFFFF  2 1 7 ""  1 ""  <> 0 0 0 1 <> 0 0 832 0 832 832 832 <> <>
  833 41 19.310990 4.077436 -32.299774 56 W C 21 0.06000 0.06000 "TRP " " HB2" 1 0 FFFFFF  2 1 7 ""  1 ""  <> 0 0 0 1 <> 0 0 833 0 833 833 833 <> <>
  834 41 20.265944 1.517395 -32.098909 56 W C 21 0.11500 0.11500 "TRP " " HD1" 1 0 FFFFFF  2 1 7 ""  1 ""  <> 0 0 0 1 <> 0 0 834 0 834 834 834 <> <>
  835 43 19.527456 -0.468866 -30.716033 56 W C 21 0.42000 0.42000 "TRP " " HE1" 1 0 FFFFFF  2 1 7 ""  1 ""  <> 0 0 0 1 <> 0 0 835 0 835 835 835 <> <>
  836 41 17.268675 -1.347630 -29.218897 56 W C 21 0.11500 0.11500 "TRP " " HZ2" 1 0 FFFFFF  2 1 7 ""  1 ""  <> 0 0 0 1 <> 0 0 836 0 836 836 836 <> <>
  837 41 15.075109 -0.419899 -28.380151 56 W C 21 0.11500 0.11500 "TRP " " HH2" 1 0 FFFFFF  2 1 7 ""  1 ""  <> 0 0 0 1 <> 0 0 837 0 837 837 837 <> <>
  838 41 14.142822 1.605794 -29.296589 56 W C 21 0.11500 0.11500 "TRP " " HZ3" 1 0 FFFFFF  2 1 7 ""  1 ""  <> 0 0 0 1 <> 0 0 838 0 838 838 838 <> <>
  839 41 15.456349 2.989432 -30.917070 56 W C 21 0.11500 0.11500 "TRP " " HE3" 1 0 FFFFFF  2 1 7 ""  1 ""  <> 0 0 0 1 <> 0 0 839 0 839 839 839 <> <>
  840 25 16.213619 5.543198 -33.952987 57 Y C 38 -0.50000 -0.50000 "TYR " " N  " 7 0 2E2EFF  2 1 7 ""  1 ""  <> 0 0 0 1 7.25 0 0 840 1 840 840 840 <> <>
  841 3 15.672957 6.869011 -34.173144 57 Y C 24 0.14000 0.14000 "TYR " " CA " 6 0 808080  2 1 -1107 ""  1 ""  FF5A00  0 0 0 1 7.25 0 0 841 1 841 841 841 <> <>
  842 2 14.924497 7.443284 -32.911854 57 Y C 24 0.50000 0.50000 "TYR " " C  " 6 0 808080  2 1 7 ""  1 ""  <> 0 0 0 1 7.25 0 0 842 0 842 842 842 <> <>
  843 15 14.541267 6.682164 -32.058467 57 Y C 70 -0.50000 -0.50000 "TYR " " O  " 8 0 FF2E2E  2 1 7 ""  1 ""  <> 0 0 0 1 7.25 0 0 843 0 843 843 843 <> <>
  844 3 14.507617 6.788303 -35.261238 57 Y C 24 -0.00500 -0.00500 "TYR " " CB " 6 0 808080  2 1 7 ""  1 ""  <> 0 0 0 1 7.25 0 0 844 2 844 844 844 <> <>
  845 2 15.039528 6.590860 -36.631074 57 Y C 24 -0.11500 -0.11500 "TYR " " CG " 6 0 808080  2 1 7 ""  1 ""  <> 0 0 0 1 7.25 0 0 845 0 845 845 845 <> <>
  846 2 15.023102 7.644896 -37.518571 57 Y C 24 -0.11500 -0.11500 "TYR " " CD1" 6 0 808080  2 1 7 ""  1 ""  <> 0 0 0 1 7.25 0 0 846 1 846 846 846 <> <>
  847 2 15.513504 7.418097 -38.850424 57 Y C 24 -0.11500 -0.11500 "TYR " " CE1" 6 0 808080  2 1 7 ""  1 ""  <> 0 0 0 1 7.25 0 0 847 1 847 847 847 <> <>
  848 2 15.864911 6.109071 -39.269276 57 Y C 24 0.15000 0.15000 "TYR " " CZ " 6 0 808080  2 1 7 ""  1 ""  <> 0 0 0 1 7.25 0 0 848 0 848 848 848 <> <>
  849 16 16.088861 5.809488 -40.582389 57 Y C 70 -0.58500 -0.58500 "TYR " " OH " 8 0 FF2E2E  2 1 7 "%UT"  13 ""  <> 0 0 0 1 7.25 0 0 849 1 849 849 849 <> <>
  850 2 15.833856 5.097949 -38.333717 57 Y C 24 -0.11500 -0.11500 "TYR " " CE2" 6 0 808080  2 1 7 ""  1 ""  <> 0 0 0 1 7.25 0 0 850 1 850 850 850 <> <>
  851 2 15.419374 5.308220 -37.010081 57 Y C 24 -0.11500 -0.11500 "TYR " " CD2" 6 0 808080  2 1 7 ""  1 ""  <> 0 0 0 1 7.25 0 0 851 1 851 851 851 <> <>
  852 43 15.497118 4.921403 -33.607667 57 Y C 21 0.30000 0.30000 "TYR " " H  " 1 0 FFFFFF  2 1 7 ""  1 ""  <> 0 0 0 1 <> 0 0 852 0 852 852 852 <> <>
  853 41 16.423815 7.649824 -34.290603 57 Y C 21 0.06000 0.06000 "TYR " " HA " 1 0 FFFFFF  2 1 7 ""  1 ""  <> 0 0 0 1 <> 0 0 853 0 853 853 853 <> <>
  854 41 13.915309 7.701579 -35.207498 57 Y C 21 0.06000 0.06000 "TYR " " HB3" 1 0 FFFFFF  2 1 7 ""  1 ""  <> 0 0 0 1 <> 0 0 854 0 854 854 854 <> <>
  855 41 13.875935 5.941443 -34.995442 57 Y C 21 0.06000 0.06000 "TYR " " HB2" 1 0 FFFFFF  2 1 7 ""  1 ""  <> 0 0 0 1 <> 0 0 855 0 855 855 855 <> <>
  856 41 14.916367 8.689375 -37.267039 57 Y C 21 0.11500 0.11500 "TYR " " HD1" 1 0 FFFFFF  2 1 7 ""  1 ""  <> 0 0 0 1 <> 0 0 856 0 856 856 856 <> <>
  857 41 15.533983 8.217423 -39.575183 57 Y C 21 0.11500 0.11500 "TYR " " HE1" 1 0 FFFFFF  2 1 7 ""  1 ""  <> 0 0 0 1 <> 0 0 857 0 857 857 857 <> <>
  858 42 16.377626 6.552839 -41.088049 57 Y C 21 0.43500 0.43500 "TYR " " HH " 1 0 FFFFFF  2 1 7 ""  1 ""  <> 0 0 0 1 <> 0 0 858 0 858 858 858 <> <>
  859 41 15.990266 4.065071 -38.606453 57 Y C 21 0.11500 0.11500 "TYR " " HE2" 1 0 FFFFFF  2 1 7 ""  1 ""  <> 0 0 0 1 <> 0 0 859 0 859 859 859 <> <>
  860 41 15.390388 4.475778 -36.323933 57 Y C 21 0.11500 0.11500 "TYR " " HD2" 1 0 FFFFFF  2 1 7 ""  1 ""  <> 0 0 0 1 <> 0 0 860 0 860 860 860 <> <>
  861 25 14.632304 8.749832 -32.889142 58 Q C 38 -0.50000 -0.50000 "GLN " " N  " 7 0 2E2EFF  2 1 7 ""  1 ""  <> 0 0 0 1 7.34 0 0 861 1 861 861 861 <> <>
  862 3 13.686057 9.462528 -32.055476 58 Q C 24 0.14000 0.14000 "GLN " " CA " 6 0 808080  2 1 -1107 ""  1 ""  FF5A00  0 0 0 1 7.34 0 0 862 1 862 862 862 <> <>
  863 2 12.806632 10.115586 -33.058914 58 Q C 24 0.50000 0.50000 "GLN " " C  " 6 0 808080  2 1 7 ""  1 ""  <> 0 0 0 1 7.34 0 0 863 0 863 863 863 <> <>
  864 15 13.296018 10.739276 -34.008044 58 Q C 70 -0.50000 -0.50000 "GLN " " O  " 8 0 FF2E2E  2 1 7 ""  1 ""  <> 0 0 0 1 7.34 0 0 864 0 864 864 864 <> <>
  865 3 14.470944 10.450609 -31.114880 58 Q C 24 -0.12000 -0.12000 "GLN " " CB " 6 0 808080  2 1 7 ""  1 ""  <> 0 0 0 1 7.34 0 0 865 2 865 865 865 <> <>
  866 3 15.252113 11.535875 -31.811383 58 Q C 24 -0.12000 -0.12000 "GLN " " CG " 6 0 808080  2 1 7 ""  1 ""  <> 0 0 0 1 7.34 0 0 866 2 866 866 866 <> <>
  867 2 16.192545 12.520073 -31.074461 58 Q C 24 0.50000 0.50000 "GLN " " CD " 6 0 808080  2 1 7 "%UT"  13 ""  <> 0 0 0 1 7.34 0 0 867 0 867 867 867 0.708203126452505 "No Flip" 
  868 15 16.670870 13.443089 -31.595494 58 Q C 70 -0.50000 -0.50000 "GLN " " OE1" 8 0 FF2E2E  2 1 7 ""  1 ""  <> 0 0 0 1 7.34 0 0 868 0 868 868 868 <> <>
  869 25 16.265710 12.400389 -29.730774 58 Q C 38 -0.76000 -0.76000 "GLN " " NE2" 7 0 2E2EFF  2 1 7 ""  1 ""  <> 0 0 0 1 7.34 0 0 869 2 869 869 869 <> <>
  870 43 14.906804 9.371915 -33.634950 58 Q C 21 0.30000 0.30000 "GLN " " H  " 1 0 FFFFFF  2 1 7 ""  1 ""  <> 0 0 0 1 <> 0 0 870 0 870 870 870 <> <>
  871 41 13.137574 8.808126 -31.379107 58 Q C 21 0.06000 0.06000 "GLN " " HA " 1 0 FFFFFF  2 1 7 ""  1 ""  <> 0 0 0 1 <> 0 0 871 0 871 871 871 <> <>
  872 41 15.135205 9.893698 -30.454372 58 Q C 21 0.06000 0.06000 "GLN " " HB3" 1 0 FFFFFF  2 1 7 ""  1 ""  <> 0 0 0 1 <> 0 0 872 0 872 872 872 <> <>
  873 41 13.803513 10.967890 -30.425594 58 Q C 21 0.06000 0.06000 "GLN " " HB2" 1 0 FFFFFF  2 1 7 ""  1 ""  <> 0 0 0 1 <> 0 0 873 0 873 873 873 <> <>
  874 41 14.640165 12.289534 -32.306355 58 Q C 21 0.06000 0.06000 "GLN " " HG3" 1 0 FFFFFF  2 1 7 ""  1 ""  <> 0 0 0 1 <> 0 0 874 0 874 874 874 <> <>
  875 41 15.907176 11.044905 -32.531084 58 Q C 21 0.06000 0.06000 "GLN " " HG2" 1 0 FFFFFF  2 1 7 ""  1 ""  <> 0 0 0 1 <> 0 0 875 0 875 875 875 <> <>
  876 43 16.730235 13.112861 -29.186285 58 Q C 21 0.38000 0.38000 "GLN " "HE22" 1 0 FFFFFF  2 1 7 ""  1 ""  <> 0 0 0 1 <> 0 0 876 0 876 876 876 <> <>
  877 43 15.947383 11.571651 -29.250770 58 Q C 21 0.38000 0.38000 "GLN " "HE21" 1 0 FFFFFF  2 1 7 ""  1 ""  <> 0 0 0 1 <> 0 0 877 0 877 877 877 <> <>
  878 25 11.504629 10.094849 -32.804647 59 Q C 38 -0.50000 -0.50000 "GLN " " N  " 7 0 2E2EFF  2 1 7 ""  1 ""  <> 0 0 0 1 7.33 0 0 878 1 878 878 878 <> <>
  879 3 10.522302 10.881533 -33.512564 59 Q C 24 0.14000 0.14000 "GLN " " CA " 6 0 808080  2 1 -1107 ""  1 ""  FF5A00  0 0 0 1 7.33 0 0 879 1 879 879 879 <> <>
  880 2 9.665216 11.614133 -32.469009 59 Q C 24 0.50000 0.50000 "GLN " " C  " 6 0 808080  2 1 7 ""  1 ""  <> 0 0 0 1 7.33 0 0 880 0 880 880 880 <> <>
  881 15 9.562402 11.116761 -31.309231 59 Q C 70 -0.50000 -0.50000 "GLN " " O  " 8 0 FF2E2E  2 1 7 ""  1 ""  <> 0 0 0 1 7.33 0 0 881 0 881 881 881 <> <>
  882 3 9.697542 9.867895 -34.397720 59 Q C 24 -0.12000 -0.12000 "GLN " " CB " 6 0 808080  2 1 7 ""  1 ""  <> 0 0 0 1 7.33 0 0 882 2 882 882 882 <> <>
  883 3 8.483483 10.309180 -35.188436 59 Q C 24 -0.12000 -0.12000 "GLN " " CG " 6 0 808080  2 1 7 ""  1 ""  <> 0 0 0 1 7.33 0 0 883 2 883 883 883 <> <>
  884 2 7.170594 10.328658 -34.386873 59 Q C 24 0.50000 0.50000 "GLN " " CD " 6 0 808080  2 1 7 "%UT"  13 ""  <> 0 0 0 1 7.33 0 0 884 0 884 884 884 1.32110310504763 "No Flip" 
  885 15 6.979901 9.533588 -33.525329 59 Q C 70 -0.50000 -0.50000 "GLN " " OE1" 8 0 FF2E2E  2 1 7 ""  1 ""  <> 0 0 0 1 7.33 0 0 885 0 885 885 885 <> <>
  886 25 6.275160 11.228390 -34.765006 59 Q C 38 -0.76000 -0.76000 "GLN " " NE2" 7 0 2E2EFF  2 1 7 ""  1 ""  <> 0 0 0 1 7.33 0 0 886 2 886 886 886 <> <>
  887 43 11.176718 9.550394 -32.020622 59 Q C 21 0.30000 0.30000 "GLN " " H  " 1 0 FFFFFF  2 1 7 ""  1 ""  <> 0 0 0 1 <> 0 0 887 0 887 887 887 <> <>
  888 41 10.993465 11.694999 -34.062727 59 Q C 21 0.06000 0.06000 "GLN " " HA " 1 0 FFFFFF  2 1 7 ""  1 ""  <> 0 0 0 1 <> 0 0 888 0 888 888 888 <> <>
  889 41 9.387524 9.013159 -33.798079 59 Q C 21 0.06000 0.06000 "GLN " " HB3" 1 0 FFFFFF  2 1 7 ""  1 ""  <> 0 0 0 1 <> 0 0 889 0 889 889 889 <> <>
  890 41 10.364226 9.344236 -35.082908 59 Q C 21 0.06000 0.06000 "GLN " " HB2" 1 0 FFFFFF  2 1 7 ""  1 ""  <> 0 0 0 1 <> 0 0 890 0 890 890 890 <> <>
  891 41 8.351960 9.607981 -36.012359 59 Q C 21 0.06000 0.06000 "GLN " " HG3" 1 0 FFFFFF  2 1 7 ""  1 ""  <> 0 0 0 1 <> 0 0 891 0 891 891 891 <> <>
  892 41 8.624049 11.314938 -35.582166 59 Q C 21 0.06000 0.06000 "GLN " " HG2" 1 0 FFFFFF  2 1 7 ""  1 ""  <> 0 0 0 1 <> 0 0 892 0 892 892 892 <> <>
  893 43 5.329549 11.157498 -34.417055 59 Q C 21 0.38000 0.38000 "GLN " "HE22" 1 0 FFFFFF  2 1 7 ""  1 ""  <> 0 0 0 1 <> 0 0 893 0 893 893 893 <> <>
  894 43 6.505086 11.796852 -35.566621 59 Q C 21 0.38000 0.38000 "GLN " "HE21" 1 0 FFFFFF  2 1 7 ""  1 ""  <> 0 0 0 1 <> 0 0 894 0 894 894 894 <> <>
  895 25 9.040640 12.740881 -32.852686 60 K C 38 -0.50000 -0.50000 "LYS " " N  " 7 0 2E2EFF  0 1 7 ""  1 ""  <> 0 0 0 1 7.66 0 0 895 1 895 895 895 <> <>
  896 3 8.152392 13.492652 -32.006253 60 K C 24 0.14000 0.14000 "LYS " " CA " 6 0 808080  0 1 -1107 ""  1 ""  FF5A00  0 0 0 1 7.66 0 0 896 1 896 896 896 <> <>
  897 2 7.064051 14.022918 -32.933288 60 K C 24 0.50000 0.50000 "LYS " " C  " 6 0 808080  0 1 7 ""  1 ""  <> 0 0 0 1 7.66 0 0 897 0 897 897 897 <> <>
  898 15 7.340424 14.193450 -34.129244 60 K C 70 -0.50000 -0.50000 "LYS " " O  " 8 0 FF2E2E  0 1 7 ""  1 ""  <> 0 0 0 1 7.66 0 0 898 0 898 898 898 <> <>
  899 3 8.951738 14.601939 -31.206931 60 K C 24 -0.12000 -0.12000 "LYS " " CB " 6 0 808080  0 1 7 ""  1 ""  <> 0 0 0 1 7.66 0 0 899 2 899 899 899 <> <>
  900 3 8.124609 15.681049 -30.452567 60 K C 24 -0.12000 -0.12000 "LYS " " CG " 6 0 808080  0 1 7 ""  1 ""  <> 0 0 0 1 7.66 0 0 900 2 900 900 900 <> <>
  901 3 9.083580 16.654837 -29.742255 60 K C 24 -0.12000 -0.12000 "LYS " " CD " 6 0 808080  0 1 7 ""  1 ""  <> 0 0 0 1 7.66 0 0 901 2 901 901 901 <> <>
  902 3 9.694315 15.971093 -28.491001 60 K C 24 0.19000 0.19000 "LYS " " CE " 6 0 808080  0 1 7 ""  1 ""  <> 0 0 0 1 7.66 0 0 902 2 902 902 902 <> <>
  903 32 10.411703 16.854502 -27.616007 60 K C 38 -0.30000 -0.30000 "LYS " " NZ " 7 1 2E2EFF  0 1 7 "%UT"  13 ""  <> 0 0 0 1 7.66 0 0 903 3 903 903 903 <> <>
  904 43 9.015534 13.045272 -33.814823 60 K C 21 0.30000 0.30000 "LYS " " H  " 1 0 FFFFFF  0 1 7 ""  1 ""  <> 0 0 0 1 <> 0 0 904 0 904 904 904 <> <>
  905 41 7.688663 12.778509 -31.327015 60 K C 21 0.06000 0.06000 "LYS " " HA " 1 0 FFFFFF  0 1 7 ""  1 ""  <> 0 0 0 1 <> 0 0 905 0 905 905 905 <> <>
  906 41 9.605681 15.164000 -31.872701 60 K C 21 0.06000 0.06000 "LYS " " HB3" 1 0 FFFFFF  0 1 7 ""  1 ""  <> 0 0 0 1 <> 0 0 906 0 906 906 906 <> <>
  907 41 9.414938 13.958765 -30.459342 60 K C 21 0.06000 0.06000 "LYS " " HB2" 1 0 FFFFFF  0 1 7 ""  1 ""  <> 0 0 0 1 <> 0 0 907 0 907 907 907 <> <>
  908 41 7.453633 15.180049 -29.755663 60 K C 21 0.06000 0.06000 "LYS " " HG3" 1 0 FFFFFF  0 1 7 ""  1 ""  <> 0 0 0 1 <> 0 0 908 0 908 908 908 <> <>
  909 41 7.656690 16.287258 -31.227624 60 K C 21 0.06000 0.06000 "LYS " " HG2" 1 0 FFFFFF  0 1 7 ""  1 ""  <> 0 0 0 1 <> 0 0 909 0 909 909 909 <> <>
  910 41 8.475374 17.477869 -29.367050 60 K C 21 0.06000 0.06000 "LYS " " HD3" 1 0 FFFFFF  0 1 7 ""  1 ""  <> 0 0 0 1 <> 0 0 910 0 910 910 910 <> <>
  911 41 9.729887 17.291203 -30.345634 60 K C 21 0.06000 0.06000 "LYS " " HD2" 1 0 FFFFFF  0 1 7 ""  1 ""  <> 0 0 0 1 <> 0 0 911 0 911 911 911 <> <>
  912 41 10.306903 15.090830 -28.685480 60 K C 21 0.06000 0.06000 "LYS " " HE3" 1 0 FFFFFF  0 1 7 ""  1 ""  <> 0 0 0 1 <> 0 0 912 0 912 912 912 <> <>
  913 41 8.931603 15.570424 -27.823981 60 K C 21 0.06000 0.06000 "LYS " " HE2" 1 0 FFFFFF  0 1 7 ""  1 ""  <> 0 0 0 1 <> 0 0 913 0 913 913 913 <> <>
  914 44 9.807701 17.565172 -27.228344 60 K C 21 0.33000 0.33000 "LYS " " HZ1" 1 0 FFFFFF  0 1 7 ""  1 ""  <> 0 0 0 1 <> 0 0 914 0 914 914 914 <> <>
  915 44 10.862862 16.289247 -26.911549 60 K C 21 0.33000 0.33000 "LYS " " HZ2" 1 0 FFFFFF  0 1 7 ""  1 ""  <> 0 0 0 1 <> 0 0 915 0 915 915 915 <> <>
  916 44 11.135987 17.269233 -28.184100 60 K C 21 0.33000 0.33000 "LYS " " HZ3" 1 0 FFFFFF  0 1 7 ""  1 ""  <> 0 0 0 1 <> 0 0 916 0 916 916 916 <> <>
  917 25 5.762524 14.169005 -32.494707 61 P C 38 -0.14000 -0.14000 "PRO " " N  " 7 0 2E2EFF  0 1 7 ""  1 ""  <> 0 0 0 1 7.67 0 0 917 0 917 917 917 <> <>
  918 3 4.684204 14.867580 -33.285294 61 P C 24 0.01000 0.01000 "PRO " " CA " 6 0 808080  0 1 -1107 ""  1 ""  FF5A00  0 0 0 1 7.67 0 0 918 1 918 918 918 <> <>
  919 2 5.027111 16.335963 -33.677134 61 P C 24 0.50000 0.50000 "PRO " " C  " 6 0 808080  0 1 7 ""  1 ""  <> 0 0 0 1 7.67 0 0 919 0 919 919 919 <> <>
  920 15 5.406148 17.170785 -32.842892 61 P C 70 -0.50000 -0.50000 "PRO " " O  " 8 0 FF2E2E  0 1 7 ""  1 ""  <> 0 0 0 1 7.67 0 0 920 0 920 920 920 <> <>
  921 3 5.212208 13.709138 -31.232777 61 P C 24 -0.05000 -0.05000 "PRO " " CD " 6 0 808080  0 1 7 ""  1 ""  <> 0 0 0 1 7.67 0 0 921 2 921 921 921 <> <>
  922 3 3.680339 13.831381 -31.147400 61 P C 24 -0.12000 -0.12000 "PRO " " CG " 6 0 808080  0 1 7 ""  1 ""  <> 0 0 0 1 7.67 0 0 922 2 922 922 922 <> <>
  923 3 3.415628 14.793638 -32.321202 61 P C 24 -0.12000 -0.12000 "PRO " " CB " 6 0 808080  0 1 7 ""  1 ""  <> 0 0 0 1 7.67 0 0 923 2 923 923 923 <> <>
  924 41 4.478418 14.430569 -34.262280 61 P C 21 0.06000 0.06000 "PRO " " HA " 1 0 FFFFFF  0 1 7 ""  1 ""  <> 0 0 0 1 <> 0 0 924 0 924 924 924 <> <>
  925 41 5.587941 14.314398 -30.407902 61 P C 21 0.06000 0.06000 "PRO " " HD2" 1 0 FFFFFF  0 1 7 ""  1 ""  <> 0 0 0 1 <> 0 0 925 0 925 925 925 <> <>
  926 41 5.614468 12.719232 -31.019682 61 P C 21 0.06000 0.06000 "PRO " " HD3" 1 0 FFFFFF  0 1 7 ""  1 ""  <> 0 0 0 1 <> 0 0 926 0 926 926 926 <> <>
  927 41 3.267313 14.120258 -30.181151 61 P C 21 0.06000 0.06000 "PRO " " HG2" 1 0 FFFFFF  0 1 7 ""  1 ""  <> 0 0 0 1 <> 0 0 927 0 927 927 927 <> <>
  928 41 3.204868 12.897787 -31.446974 61 P C 21 0.06000 0.06000 "PRO " " HG3" 1 0 FFFFFF  0 1 7 ""  1 ""  <> 0 0 0 1 <> 0 0 928 0 928 928 928 <> <>
  929 41 2.457926 14.598596 -32.804288 61 P C 21 0.06000 0.06000 "PRO " " HB3" 1 0 FFFFFF  0 1 7 ""  1 ""  <> 0 0 0 1 <> 0 0 929 0 929 929 929 <> <>
  930 41 3.270825 15.763364 -31.845543 61 P C 21 0.06000 0.06000 "PRO " " HB2" 1 0 FFFFFF  0 1 7 ""  1 ""  <> 0 0 0 1 <> 0 0 930 0 930 930 930 <> <>
  931 25 4.817431 16.687692 -34.958927 62 G C 38 -0.50000 -0.50000 "GLY " " N  " 7 0 2E2EFF  0 1 7 ""  1 ""  <> 0 0 0 1 7.69 0 0 931 1 931 931 931 <> <>
  932 3 5.115133 18.007611 -35.500596 62 G C 24 0.08000 0.08000 "GLY " " CA " 6 0 808080  0 1 -1107 ""  1 ""  FF5A00  0 0 0 1 7.69 0 0 932 2 932 932 932 <> <>
  933 2 6.570224 18.161892 -36.065251 62 G C 24 0.50000 0.50000 "GLY " " C  " 6 0 808080  0 1 7 ""  1 ""  <> 0 0 0 1 7.69 0 0 933 0 933 933 933 <> <>
  934 15 7.004181 19.196820 -36.464889 62 G C 70 -0.50000 -0.50000 "GLY " " O  " 8 0 FF2E2E  0 1 7 ""  1 ""  <> 0 0 0 1 7.69 0 0 934 0 934 934 934 <> <>
  935 43 4.295667 16.016146 -35.503647 62 G C 21 0.30000 0.30000 "GLY " " H  " 1 0 FFFFFF  0 1 7 ""  1 ""  <> 0 0 0 1 <> 0 0 935 0 935 935 935 <> <>
  936 41 5.082588 18.691098 -34.652293 62 G C 21 0.06000 0.06000 "GLY " " HA3" 1 0 FFFFFF  0 1 7 ""  1 ""  <> 0 0 0 1 <> 0 0 936 0 936 936 936 <> <>
  937 41 4.332855 18.345150 -36.180443 62 G C 21 0.06000 0.06000 "GLY " " HA2" 1 0 FFFFFF  0 1 7 ""  1 ""  <> 0 0 0 1 <> 0 0 937 0 937 937 937 <> <>
  938 25 7.436996 17.132453 -35.957797 63 K C 38 -0.50000 -0.50000 "LYS " " N  " 7 0 2E2EFF  0 1 7 ""  1 ""  <> 0 0 0 1 7.69 0 0 938 1 938 938 938 <> <>
  939 3 8.879777 17.110898 -36.060837 63 K C 24 0.14000 0.14000 "LYS " " CA " 6 0 808080  0 1 -1107 ""  1 ""  FF5A00  0 0 0 1 7.69 0 0 939 1 939 939 939 <> <>
  940 2 9.236330 15.829432 -36.865168 63 K C 24 0.50000 0.50000 "LYS " " C  " 6 0 808080  0 1 7 ""  1 ""  <> 0 0 0 1 7.69 0 0 940 0 940 940 940 <> <>
  941 15 8.537034 14.854158 -36.770939 63 K C 70 -0.50000 -0.50000 "LYS " " O  " 8 0 FF2E2E  0 1 7 ""  1 ""  <> 0 0 0 1 7.69 0 0 941 0 941 941 941 <> <>
  942 3 9.562871 17.296966 -34.731251 63 K C 24 -0.12000 -0.12000 "LYS " " CB " 6 0 808080  0 1 7 ""  1 ""  <> 0 0 0 1 7.69 0 0 942 2 942 942 942 <> <>
  943 3 9.537082 18.741700 -34.279332 63 K C 24 -0.12000 -0.12000 "LYS " " CG " 6 0 808080  0 1 7 ""  1 ""  <> 0 0 0 1 7.69 0 0 943 2 943 943 943 <> <>
  944 3 10.555415 19.226352 -33.280345 63 K C 24 -0.12000 -0.12000 "LYS " " CD " 6 0 808080  0 1 7 ""  1 ""  <> 0 0 0 1 7.69 0 0 944 2 944 944 944 <> <>
  945 3 10.452204 20.703466 -32.995183 63 K C 24 0.19000 0.19000 "LYS " " CE " 6 0 808080  0 1 7 ""  1 ""  <> 0 0 0 1 7.69 0 0 945 2 945 945 945 <> <>
  946 32 11.736699 21.250768 -32.461807 63 K C 38 -0.30000 -0.30000 "LYS " " NZ " 7 1 2E2EFF  0 1 7 "%UT"  13 ""  <> 0 0 0 1 7.69 0 0 946 3 946 946 946 <> <>
  947 43 7.100148 16.291282 -35.513352 63 K C 21 0.30000 0.30000 "LYS " " H  " 1 0 FFFFFF  0 1 7 ""  1 ""  <> 0 0 0 1 <> 0 0 947 0 947 947 947 <> <>
  948 41 9.082240 17.934428 -36.744225 63 K C 21 0.06000 0.06000 "LYS " " HA " 1 0 FFFFFF  0 1 7 ""  1 ""  <> 0 0 0 1 <> 0 0 948 0 948 948 948 <> <>
  949 41 10.600883 16.971768 -34.805745 63 K C 21 0.06000 0.06000 "LYS " " HB3" 1 0 FFFFFF  0 1 7 ""  1 ""  <> 0 0 0 1 <> 0 0 949 0 949 949 949 <> <>
  950 41 9.008942 16.644885 -34.057072 63 K C 21 0.06000 0.06000 "LYS " " HB2" 1 0 FFFFFF  0 1 7 ""  1 ""  <> 0 0 0 1 <> 0 0 950 0 950 950 950 <> <>
  951 41 8.495227 18.925326 -34.015763 63 K C 21 0.06000 0.06000 "LYS " " HG3" 1 0 FFFFFF  0 1 7 ""  1 ""  <> 0 0 0 1 <> 0 0 951 0 951 951 951 <> <>
  952 41 9.686199 19.327184 -35.185620 63 K C 21 0.06000 0.06000 "LYS " " HG2" 1 0 FFFFFF  0 1 7 ""  1 ""  <> 0 0 0 1 <> 0 0 952 0 952 952 952 <> <>
  953 41 11.596489 18.971763 -33.480509 63 K C 21 0.06000 0.06000 "LYS " " HD3" 1 0 FFFFFF  0 1 7 ""  1 ""  <> 0 0 0 1 <> 0 0 953 0 953 953 953 <> <>
  954 41 10.291017 18.607579 -32.423856 63 K C 21 0.06000 0.06000 "LYS " " HD2" 1 0 FFFFFF  0 1 7 ""  1 ""  <> 0 0 0 1 <> 0 0 954 0 954 954 954 <> <>
  955 41 9.555297 20.920790 -32.415001 63 K C 21 0.06000 0.06000 "LYS " " HE3" 1 0 FFFFFF  0 1 7 ""  1 ""  <> 0 0 0 1 <> 0 0 955 0 955 955 955 <> <>
  956 41 10.297703 21.130275 -33.985517 63 K C 21 0.06000 0.06000 "LYS " " HE2" 1 0 FFFFFF  0 1 7 ""  1 ""  <> 0 0 0 1 <> 0 0 956 0 956 956 956 <> <>
  957 44 12.460222 21.087501 -33.147271 63 K C 21 0.33000 0.33000 "LYS " " HZ1" 1 0 FFFFFF  0 1 7 ""  1 ""  <> 0 0 0 1 <> 0 0 957 0 957 957 957 <> <>
  958 44 11.736473 22.253226 -32.342293 63 K C 21 0.33000 0.33000 "LYS " " HZ2" 1 0 FFFFFF  0 1 7 ""  1 ""  <> 0 0 0 1 <> 0 0 958 0 958 958 958 <> <>
  959 44 12.055935 20.780128 -31.627702 63 K C 21 0.33000 0.33000 "LYS " " HZ3" 1 0 FFFFFF  0 1 7 ""  1 ""  <> 0 0 0 1 <> 0 0 959 0 959 959 959 <> <>
  960 25 10.350789 15.918245 -37.610879 64 A C 38 -0.50000 -0.50000 "ALA " " N  " 7 0 2E2EFF  0 1 7 ""  1 ""  <> 0 0 0 1 7.67 0 0 960 1 960 960 960 <> <>
  961 3 10.837401 14.888482 -38.564870 64 A C 24 0.14000 0.14000 "ALA " " CA " 6 0 808080  0 1 -1107 ""  1 ""  FF5A00  0 0 0 1 7.67 0 0 961 1 961 961 961 <> <>
  962 2 11.635044 13.822014 -37.821090 64 A C 24 0.50000 0.50000 "ALA " " C  " 6 0 808080  0 1 7 ""  1 ""  <> 0 0 0 1 7.67 0 0 962 0 962 962 962 <> <>
  963 15 12.426220 14.286013 -36.972625 64 A C 70 -0.50000 -0.50000 "ALA " " O  " 8 0 FF2E2E  0 1 7 ""  1 ""  <> 0 0 0 1 7.67 0 0 963 0 963 963 963 <> <>
  964 3 11.830354 15.602827 -39.544618 64 A C 24 -0.18000 -0.18000 "ALA " " CB " 6 0 808080  0 1 7 ""  1 ""  <> 0 0 0 1 7.67 0 0 964 3 964 964 964 <> <>
  965 43 11.033912 16.660645 -37.569562 64 A C 21 0.30000 0.30000 "ALA " " H  " 1 0 FFFFFF  0 1 7 ""  1 ""  <> 0 0 0 1 <> 0 0 965 0 965 965 965 <> <>
  966 41 9.914453 14.517219 -39.010726 64 A C 21 0.06000 0.06000 "ALA " " HA " 1 0 FFFFFF  0 1 7 ""  1 ""  <> 0 0 0 1 <> 0 0 966 0 966 966 966 <> <>
  967 41 11.260079 16.426799 -39.972682 64 A C 21 0.06000 0.06000 "ALA " " HB1" 1 0 FFFFFF  0 1 7 ""  1 ""  <> 0 0 0 1 <> 0 0 967 0 967 967 967 <> <>
  968 41 12.837719 15.897590 -39.249852 64 A C 21 0.06000 0.06000 "ALA " " HB2" 1 0 FFFFFF  0 1 7 ""  1 ""  <> 0 0 0 1 <> 0 0 968 0 968 968 968 <> <>
  969 41 12.071980 14.879970 -40.323706 64 A C 21 0.06000 0.06000 "ALA " " HB3" 1 0 FFFFFF  0 1 7 ""  1 ""  <> 0 0 0 1 <> 0 0 969 0 969 969 969 <> <>
  970 25 11.532848 12.502977 -38.163488 65 P C 38 -0.14000 -0.14000 "PRO " " N  " 7 0 2E2EFF  0 1 7 ""  1 ""  <> 0 0 0 1 7.68 0 0 970 0 970 970 970 <> <>
  971 3 12.429798 11.576451 -37.536185 65 P C 24 0.01000 0.01000 "PRO " " CA " 6 0 808080  0 1 -1108 ""  1 ""  FF7800  0 0 0 1 7.68 0 0 971 1 971 971 971 <> <>
  972 2 13.914064 11.924001 -37.570848 65 P C 24 0.50000 0.50000 "PRO " " C  " 6 0 808080  0 1 7 ""  1 ""  <> 0 0 0 1 7.68 0 0 972 0 972 972 972 <> <>
  973 15 14.391966 12.405468 -38.575175 65 P C 70 -0.50000 -0.50000 "PRO " " O  " 8 0 FF2E2E  0 1 7 ""  1 ""  <> 0 0 0 1 7.68 0 0 973 0 973 973 973 <> <>
  974 3 10.525426 11.844296 -38.982193 65 P C 24 -0.05000 -0.05000 "PRO " " CD " 6 0 808080  0 1 7 ""  1 ""  <> 0 0 0 1 7.68 0 0 974 2 974 974 974 <> <>
  975 3 10.703826 10.366620 -38.681235 65 P C 24 -0.12000 -0.12000 "PRO " " CG " 6 0 808080  0 1 7 ""  1 ""  <> 0 0 0 1 7.68 0 0 975 2 975 975 975 <> <>
  976 3 12.145371 10.264414 -38.240561 65 P C 24 -0.12000 -0.12000 "PRO " " CB " 6 0 808080  0 1 7 ""  1 ""  <> 0 0 0 1 7.68 0 0 976 2 976 976 976 <> <>
  977 41 12.145879 11.492891 -36.487610 65 P C 21 0.06000 0.06000 "PRO " " HA " 1 0 FFFFFF  0 1 7 ""  1 ""  <> 0 0 0 1 <> 0 0 977 0 977 977 977 <> <>
  978 41 10.631193 12.016371 -40.052790 65 P C 21 0.06000 0.06000 "PRO " " HD2" 1 0 FFFFFF  0 1 7 ""  1 ""  <> 0 0 0 1 <> 0 0 978 0 978 978 978 <> <>
  979 41 9.520447 12.125527 -38.666665 65 P C 21 0.06000 0.06000 "PRO " " HD3" 1 0 FFFFFF  0 1 7 ""  1 ""  <> 0 0 0 1 <> 0 0 979 0 979 979 979 <> <>
  980 41 10.374017 9.668132 -39.450143 65 P C 21 0.06000 0.06000 "PRO " " HG2" 1 0 FFFFFF  0 1 7 ""  1 ""  <> 0 0 0 1 <> 0 0 980 0 980 980 980 <> <>
  981 41 10.029710 10.154420 -37.851901 65 P C 21 0.06000 0.06000 "PRO " " HG3" 1 0 FFFFFF  0 1 7 ""  1 ""  <> 0 0 0 1 <> 0 0 981 0 981 981 981 <> <>
  982 41 12.282394 9.425836 -37.559054 65 P C 21 0.06000 0.06000 "PRO " " HB3" 1 0 FFFFFF  0 1 7 ""  1 ""  <> 0 0 0 1 <> 0 0 982 0 982 982 982 <> <>
  983 41 12.878665 10.135611 -39.036509 65 P C 21 0.06000 0.06000 "PRO " " HB2" 1 0 FFFFFF  0 1 7 ""  1 ""  <> 0 0 0 1 <> 0 0 983 0 983 983 983 <> <>
  984 25 14.614711 11.617604 -36.461457 66 K C 38 -0.50000 -0.50000 "LYS " " N  " 7 0 2E2EFF  0 1 7 ""  1 ""  <> 0 0 0 1 7.28 0 0 984 1 984 984 984 <> <>
  985 3 16.053702 11.868819 -36.339131 66 K C 24 0.14000 0.14000 "LYS " " CA " 6 0 808080  0 1 -1108 ""  1 ""  FF7800  0 0 0 1 7.28 0 0 985 1 985 985 985 <> <>
  986 2 16.700993 10.518263 -36.062211 66 K C 24 0.50000 0.50000 "LYS " " C  " 6 0 808080  0 1 7 ""  1 ""  <> 0 0 0 1 7.28 0 0 986 0 986 986 986 <> <>
  987 15 16.547234 10.043115 -34.938744 66 K C 70 -0.50000 -0.50000 "LYS " " O  " 8 0 FF2E2E  0 1 7 ""  1 ""  <> 0 0 0 1 7.28 0 0 987 0 987 987 987 <> <>
  988 3 16.393351 12.946143 -35.260778 66 K C 24 -0.12000 -0.12000 "LYS " " CB " 6 0 808080  0 1 7 ""  1 ""  <> 0 0 0 1 7.28 0 0 988 2 988 988 988 <> <>
  989 3 16.184922 14.417519 -35.677559 66 K C 24 -0.12000 -0.12000 "LYS " " CG " 6 0 808080  0 1 7 ""  1 ""  <> 0 0 0 1 7.28 0 0 989 2 989 989 989 <> <>
  990 3 17.121328 14.864325 -36.774572 66 K C 24 -0.12000 -0.12000 "LYS " " CD " 6 0 808080  0 1 7 ""  1 ""  <> 0 0 0 1 7.28 0 0 990 2 990 990 990 <> <>
  991 3 17.744595 16.291731 -36.531288 66 K C 24 0.19000 0.19000 "LYS " " CE " 6 0 808080  0 1 7 ""  1 ""  <> 0 0 0 1 7.28 0 0 991 2 991 991 991 <> <>
  992 32 18.463015 16.722015 -37.720548 66 K C 38 -0.30000 -0.30000 "LYS " " NZ " 7 1 2E2EFF  0 1 7 "%UT"  13 ""  <> 0 0 0 1 7.28 0 0 992 3 992 992 992 <> <>
  993 43 14.250637 11.131484 -35.655314 66 K C 21 0.30000 0.30000 "LYS " " H  " 1 0 FFFFFF  0 1 7 ""  1 ""  <> 0 0 0 1 <> 0 0 993 0 993 993 993 <> <>
  994 41 16.539980 12.272670 -37.226359 66 K C 21 0.06000 0.06000 "LYS " " HA " 1 0 FFFFFF  0 1 7 ""  1 ""  <> 0 0 0 1 <> 0 0 994 0 994 994 994 <> <>
  995 41 17.441490 12.829805 -34.983908 66 K C 21 0.06000 0.06000 "LYS " " HB3" 1 0 FFFFFF  0 1 7 ""  1 ""  <> 0 0 0 1 <> 0 0 995 0 995 995 995 <> <>
  996 41 15.797556 12.693233 -34.384339 66 K C 21 0.06000 0.06000 "LYS " " HB2" 1 0 FFFFFF  0 1 7 ""  1 ""  <> 0 0 0 1 <> 0 0 996 0 996 996 996 <> <>
  997 41 16.200569 15.025498 -34.773163 66 K C 21 0.06000 0.06000 "LYS " " HG3" 1 0 FFFFFF  0 1 7 ""  1 ""  <> 0 0 0 1 <> 0 0 997 0 997 997 997 <> <>
  998 41 15.224294 14.573541 -36.168944 66 K C 21 0.06000 0.06000 "LYS " " HG2" 1 0 FFFFFF  0 1 7 ""  1 ""  <> 0 0 0 1 <> 0 0 998 0 998 998 998 <> <>
  999 41 16.731904 14.867598 -37.792393 66 K C 21 0.06000 0.06000 "LYS " " HD3" 1 0 FFFFFF  0 1 7 ""  1 ""  <> 0 0 0 1 <> 0 0 999 0 999 999 999 <> <>
  1000 41 17.921760 14.130396 -36.869092 66 K C 21 0.06000 0.06000 "LYS " " HD2" 1 0 FFFFFF  0 1 7 ""  1 ""  <> 0 0 0 1 <> 0 0 1000 0 1000 1000 1000 <> <>
  1001 41 18.429080 16.333145 -35.683999 66 K C 21 0.06000 0.06000 "LYS " " HE3" 1 0 FFFFFF  0 1 7 ""  1 ""  <> 0 0 0 1 <> 0 0 1001 0 1001 1001 1001 <> <>
  1002 41 17.028633 17.085037 -36.316250 66 K C 21 0.06000 0.06000 "LYS " " HE2" 1 0 FFFFFF  0 1 7 ""  1 ""  <> 0 0 0 1 <> 0 0 1002 0 1002 1002 1002 <> <>
  1003 44 19.242194 16.108482 -37.912490 66 K C 21 0.33000 0.33000 "LYS " " HZ1" 1 0 FFFFFF  0 1 7 ""  1 ""  <> 0 0 0 1 <> 0 0 1003 0 1003 1003 1003 <> <>
  1004 44 17.872752 16.870004 -38.526527 66 K C 21 0.33000 0.33000 "LYS " " HZ2" 1 0 FFFFFF  0 1 7 ""  1 ""  <> 0 0 0 1 <> 0 0 1004 0 1004 1004 1004 <> <>
  1005 44 18.902318 17.598285 -37.478467 66 K C 21 0.33000 0.33000 "LYS " " HZ3" 1 0 FFFFFF  0 1 7 ""  1 ""  <> 0 0 0 1 <> 0 0 1005 0 1005 1005 1005 <> <>
  1006 25 17.483886 10.014037 -37.042363 67 L C 38 -0.50000 -0.50000 "LEU " " N  " 7 0 2E2EFF  0 1 7 ""  1 ""  <> 0 0 0 1 7.26 0 0 1006 1 1006 1006 1006 <> <>
  1007 3 18.213250 8.809576 -36.938079 67 L C 24 0.14000 0.14000 "LEU " " CA " 6 0 808080  0 1 -1108 ""  1 ""  FF7800  0 0 0 1 7.26 0 0 1007 1 1007 1007 1007 <> <>
  1008 2 19.484672 9.095547 -36.098744 67 L C 24 0.50000 0.50000 "LEU " " C  " 6 0 808080  0 1 7 ""  1 ""  <> 0 0 0 1 7.26 0 0 1008 0 1008 1008 1008 <> <>
  1009 15 20.149751 10.039369 -36.383245 67 L C 70 -0.50000 -0.50000 "LEU " " O  " 8 0 FF2E2E  0 1 7 ""  1 ""  <> 0 0 0 1 7.26 0 0 1009 0 1009 1009 1009 <> <>
  1010 3 18.739586 8.386732 -38.339739 67 L C 24 -0.12000 -0.12000 "LEU " " CB " 6 0 808080  0 1 7 ""  1 ""  <> 0 0 0 1 7.26 0 0 1010 2 1010 1010 1010 <> <>
  1011 3 19.564100 7.059240 -38.415944 67 L C 24 -0.06000 -0.06000 "LEU " " CG " 6 0 808080  0 1 7 ""  1 ""  <> 0 0 0 1 7.26 0 0 1011 1 1011 1011 1011 <> <>
  1012 3 19.503299 6.486603 -39.790309 67 L C 24 -0.18000 -0.18000 "LEU " " CD1" 6 0 808080  0 1 7 ""  1 ""  <> 0 0 0 1 7.26 0 0 1012 3 1012 1012 1012 <> <>
  1013 3 21.055818 7.086610 -37.998647 67 L C 24 -0.18000 -0.18000 "LEU " " CD2" 6 0 808080  0 1 7 ""  1 ""  <> 0 0 0 1 7.26 0 0 1013 3 1013 1013 1013 <> <>
  1014 43 17.507060 10.589212 -37.871392 67 L C 21 0.30000 0.30000 "LEU " " H  " 1 0 FFFFFF  0 1 7 ""  1 ""  <> 0 0 0 1 <> 0 0 1014 0 1014 1014 1014 <> <>
  1015 41 17.598215 8.057276 -36.445703 67 L C 21 0.06000 0.06000 "LEU " " HA " 1 0 FFFFFF  0 1 7 ""  1 ""  <> 0 0 0 1 <> 0 0 1015 0 1015 1015 1015 <> <>
  1016 41 19.332266 9.126973 -38.875815 67 L C 21 0.06000 0.06000 "LEU " " HB3" 1 0 FFFFFF  0 1 7 ""  1 ""  <> 0 0 0 1 <> 0 0 1016 0 1016 1016 1016 <> <>
  1017 41 17.853805 8.275053 -38.965376 67 L C 21 0.06000 0.06000 "LEU " " HB2" 1 0 FFFFFF  0 1 7 ""  1 ""  <> 0 0 0 1 <> 0 0 1017 0 1017 1017 1017 <> <>
  1018 41 18.940723 6.525210 -37.699715 67 L C 21 0.06000 0.06000 "LEU " " HG " 1 0 FFFFFF  0 1 7 ""  1 ""  <> 0 0 0 1 <> 0 0 1018 0 1018 1018 1018 <> <>
  1019 41 18.700294 5.750554 -39.821769 67 L C 21 0.06000 0.06000 "LEU " "HD11" 1 0 FFFFFF  0 1 7 ""  1 ""  <> 0 0 0 1 <> 0 0 1019 0 1019 1019 1019 <> <>
  1020 41 19.466113 7.140190 -40.660869 67 L C 21 0.06000 0.06000 "LEU " "HD12" 1 0 FFFFFF  0 1 7 ""  1 ""  <> 0 0 0 1 <> 0 0 1020 0 1020 1020 1020 <> <>
  1021 41 20.320679 5.796965 -40.001651 67 L C 21 0.06000 0.06000 "LEU " "HD13" 1 0 FFFFFF  0 1 7 ""  1 ""  <> 0 0 0 1 <> 0 0 1021 0 1021 1021 1021 <> <>
  1022 41 21.523430 6.113123 -38.144509 67 L C 21 0.06000 0.06000 "LEU " "HD21" 1 0 FFFFFF  0 1 7 ""  1 ""  <> 0 0 0 1 <> 0 0 1022 0 1022 1022 1022 <> <>
  1023 41 21.610060 7.805485 -38.600792 67 L C 21 0.06000 0.06000 "LEU " "HD22" 1 0 FFFFFF  0 1 7 ""  1 ""  <> 0 0 0 1 <> 0 0 1023 0 1023 1023 1023 <> <>
  1024 41 21.207754 7.298066 -36.940434 67 L C 21 0.06000 0.06000 "LEU " "HD23" 1 0 FFFFFF  0 1 7 ""  1 ""  <> 0 0 0 1 <> 0 0 1024 0 1024 1024 1024 <> <>
  1025 25 19.591384 8.433870 -34.976289 68 L C 38 -0.50000 -0.50000 "LEU " " N  " 7 0 2E2EFF  0 1 7 ""  1 ""  <> 0 0 0 1 7.26 0 0 1025 1 1025 1025 1025 <> <>
  1026 3 20.616045 8.600985 -33.899193 68 L C 24 0.14000 0.14000 "LEU " " CA " 6 0 808080  0 1 -1108 ""  1 ""  FF7800  0 0 0 1 7.26 0 0 1026 1 1026 1026 1026 <> <>
  1027 2 21.819008 7.672290 -34.048988 68 L C 24 0.50000 0.50000 "LEU " " C  " 6 0 808080  0 1 7 ""  1 ""  <> 0 0 0 1 7.26 0 0 1027 0 1027 1027 1027 <> <>
  1028 15 22.931921 8.048812 -33.741833 68 L C 70 -0.50000 -0.50000 "LEU " " O  " 8 0 FF2E2E  0 1 7 ""  1 ""  <> 0 0 0 1 7.26 0 0 1028 0 1028 1028 1028 <> <>
  1029 3 20.025722 8.318701 -32.532682 68 L C 24 -0.12000 -0.12000 "LEU " " CB " 6 0 808080  0 1 7 ""  1 ""  <> 0 0 0 1 7.26 0 0 1029 2 1029 1029 1029 <> <>
  1030 3 18.995903 9.310515 -32.067597 68 L C 24 -0.06000 -0.06000 "LEU " " CG " 6 0 808080  0 1 7 ""  1 ""  <> 0 0 0 1 7.26 0 0 1030 1 1030 1030 1030 <> <>
  1031 3 18.214146 8.600667 -30.928891 68 L C 24 -0.18000 -0.18000 "LEU " " CD1" 6 0 808080  0 1 7 ""  1 ""  <> 0 0 0 1 7.26 0 0 1031 3 1031 1031 1031 <> <>
  1032 3 19.622245 10.636800 -31.591201 68 L C 24 -0.18000 -0.18000 "LEU " " CD2" 6 0 808080  0 1 7 ""  1 ""  <> 0 0 0 1 7.26 0 0 1032 3 1032 1032 1032 <> <>
  1033 43 18.840400 7.889680 -34.577278 68 L C 21 0.30000 0.30000 "LEU " " H  " 1 0 FFFFFF  0 1 7 ""  1 ""  <> 0 0 0 1 <> 0 0 1033 0 1033 1033 1033 <> <>
  1034 41 21.087139 9.582578 -33.859960 68 L C 21 0.06000 0.06000 "LEU " " HA " 1 0 FFFFFF  0 1 7 ""  1 ""  <> 0 0 0 1 <> 0 0 1034 0 1034 1034 1034 <> <>
  1035 41 20.801010 8.392665 -31.769946 68 L C 21 0.06000 0.06000 "LEU " " HB3" 1 0 FFFFFF  0 1 7 ""  1 ""  <> 0 0 0 1 <> 0 0 1035 0 1035 1035 1035 <> <>
  1036 41 19.488311 7.372182 -32.581373 68 L C 21 0.06000 0.06000 "LEU " " HB2" 1 0 FFFFFF  0 1 7 ""  1 ""  <> 0 0 0 1 <> 0 0 1036 0 1036 1036 1036 <> <>
  1037 41 18.307071 9.449074 -32.900858 68 L C 21 0.06000 0.06000 "LEU " " HG " 1 0 FFFFFF  0 1 7 ""  1 ""  <> 0 0 0 1 <> 0 0 1037 0 1037 1037 1037 <> <>
  1038 41 17.897118 9.353793 -30.207644 68 L C 21 0.06000 0.06000 "LEU " "HD11" 1 0 FFFFFF  0 1 7 ""  1 ""  <> 0 0 0 1 <> 0 0 1038 0 1038 1038 1038 <> <>
  1039 41 17.323411 8.085911 -31.289276 68 L C 21 0.06000 0.06000 "LEU " "HD12" 1 0 FFFFFF  0 1 7 ""  1 ""  <> 0 0 0 1 <> 0 0 1039 0 1039 1039 1039 <> <>
  1040 41 18.817718 7.938723 -30.308421 68 L C 21 0.06000 0.06000 "LEU " "HD13" 1 0 FFFFFF  0 1 7 ""  1 ""  <> 0 0 0 1 <> 0 0 1040 0 1040 1040 1040 <> <>
  1041 41 20.142676 11.147164 -32.400719 68 L C 21 0.06000 0.06000 "LEU " "HD21" 1 0 FFFFFF  0 1 7 ""  1 ""  <> 0 0 0 1 <> 0 0 1041 0 1041 1041 1041 <> <>
  1042 41 18.795406 11.321799 -31.402809 68 L C 21 0.06000 0.06000 "LEU " "HD22" 1 0 FFFFFF  0 1 7 ""  1 ""  <> 0 0 0 1 <> 0 0 1042 0 1042 1042 1042 <> <>
  1043 41 20.283031 10.599215 -30.725189 68 L C 21 0.06000 0.06000 "LEU " "HD23" 1 0 FFFFFF  0 1 7 ""  1 ""  <> 0 0 0 1 <> 0 0 1043 0 1043 1043 1043 <> <>
  1044 25 21.570551 6.432554 -34.421925 69 I C 38 -0.50000 -0.50000 "ILE " " N  " 7 0 2E2EFF  0 1 7 ""  1 ""  <> 0 0 0 1 7.26 0 0 1044 1 1044 1044 1044 <> <>
  1045 3 22.490982 5.261675 -34.351185 69 I C 24 0.14000 0.14000 "ILE " " CA " 6 0 808080  0 1 -1108 ""  1 ""  FF7800  0 0 0 1 7.26 0 0 1045 1 1045 1045 1045 <> <>
  1046 2 22.136406 4.304814 -35.528808 69 I C 24 0.50000 0.50000 "ILE " " C  " 6 0 808080  0 1 7 ""  1 ""  <> 0 0 0 1 7.26 0 0 1046 0 1046 1046 1046 <> <>
  1047 15 21.018477 4.313299 -35.901910 69 I C 70 -0.50000 -0.50000 "ILE " " O  " 8 0 FF2E2E  0 1 7 ""  1 ""  <> 0 0 0 1 7.26 0 0 1047 0 1047 1047 1047 <> <>
  1048 3 22.498527 4.622016 -32.876011 69 I C 24 -0.06000 -0.06000 "ILE " " CB " 6 0 808080  0 1 7 ""  1 ""  <> 0 0 0 1 7.26 0 0 1048 1 1048 1048 1048 <> <>
  1049 3 22.734372 3.095397 -32.825862 69 I C 24 -0.18000 -0.18000 "ILE " " CG2" 6 0 808080  0 1 7 ""  1 ""  <> 0 0 0 1 7.26 0 0 1049 3 1049 1049 1049 <> <>
  1050 3 23.467796 5.338639 -31.943439 69 I C 24 -0.12000 -0.12000 "ILE " " CG1" 6 0 808080  0 1 7 ""  1 ""  <> 0 0 0 1 7.26 0 0 1050 2 1050 1050 1050 <> <>
  1051 3 23.555270 4.675109 -30.606427 69 I C 24 -0.18000 -0.18000 "ILE " " CD1" 6 0 808080  0 1 7 ""  1 ""  <> 0 0 0 1 7.26 0 0 1051 3 1051 1051 1051 <> <>
  1052 43 20.674742 6.219851 -34.837642 69 I C 21 0.30000 0.30000 "ILE " " H  " 1 0 FFFFFF  0 1 7 ""  1 ""  <> 0 0 0 1 <> 0 0 1052 0 1052 1052 1052 <> <>
  1053 41 23.436685 5.660875 -34.717300 69 I C 21 0.06000 0.06000 "ILE " " HA " 1 0 FFFFFF  0 1 7 ""  1 ""  <> 0 0 0 1 <> 0 0 1053 0 1053 1053 1053 <> <>
  1054 41 21.510348 4.779775 -32.443500 69 I C 21 0.06000 0.06000 "ILE " " HB " 1 0 FFFFFF  0 1 7 ""  1 ""  <> 0 0 0 1 <> 0 0 1054 0 1054 1054 1054 <> <>
  1055 41 22.015664 2.565304 -33.450890 69 I C 21 0.06000 0.06000 "ILE " "HG21" 1 0 FFFFFF  0 1 7 ""  1 ""  <> 0 0 0 1 <> 0 0 1055 0 1055 1055 1055 <> <>
  1056 41 23.712795 2.816285 -33.217455 69 I C 21 0.06000 0.06000 "ILE " "HG22" 1 0 FFFFFF  0 1 7 ""  1 ""  <> 0 0 0 1 <> 0 0 1056 0 1056 1056 1056 <> <>
  1057 41 22.608534 2.595185 -31.866462 69 I C 21 0.06000 0.06000 "ILE " "HG23" 1 0 FFFFFF  0 1 7 ""  1 ""  <> 0 0 0 1 <> 0 0 1057 0 1057 1057 1057 <> <>
  1058 41 23.161685 6.372916 -31.788725 69 I C 21 0.06000 0.06000 "ILE " "HG13" 1 0 FFFFFF  0 1 7 ""  1 ""  <> 0 0 0 1 <> 0 0 1058 0 1058 1058 1058 <> <>
  1059 41 24.513591 5.471604 -32.220899 69 I C 21 0.06000 0.06000 "ILE " "HG12" 1 0 FFFFFF  0 1 7 ""  1 ""  <> 0 0 0 1 <> 0 0 1059 0 1059 1059 1059 <> <>
  1060 41 24.030725 5.433796 -29.984984 69 I C 21 0.06000 0.06000 "ILE " "HD11" 1 0 FFFFFF  0 1 7 ""  1 ""  <> 0 0 0 1 <> 0 0 1060 0 1060 1060 1060 <> <>
  1061 41 22.537982 4.408884 -30.319392 69 I C 21 0.06000 0.06000 "ILE " "HD12" 1 0 FFFFFF  0 1 7 ""  1 ""  <> 0 0 0 1 <> 0 0 1061 0 1061 1061 1061 <> <>
  1062 41 24.143841 3.758247 -30.632802 69 I C 21 0.06000 0.06000 "ILE " "HD13" 1 0 FFFFFF  0 1 7 ""  1 ""  <> 0 0 0 1 <> 0 0 1062 0 1062 1062 1062 <> <>
  1063 25 23.137525 3.635303 -36.088973 70 Y C 38 -0.50000 -0.50000 "TYR " " N  " 7 0 2E2EFF  0 1 7 ""  1 ""  <> 0 0 0 1 7.32 0 0 1063 1 1063 1063 1063 <> <>
  1064 3 23.035897 2.591891 -37.145099 70 Y C 24 0.14000 0.14000 "TYR " " CA " 6 0 808080  0 1 -1108 ""  1 ""  FF7800  0 0 0 1 7.32 0 0 1064 1 1064 1064 1064 <> <>
  1065 2 24.065877 1.524174 -36.753181 70 Y C 24 0.50000 0.50000 "TYR " " C  " 6 0 808080  0 1 7 ""  1 ""  <> 0 0 0 1 7.32 0 0 1065 0 1065 1065 1065 <> <>
  1066 15 25.144916 1.727546 -36.192090 70 Y C 70 -0.50000 -0.50000 "TYR " " O  " 8 0 FF2E2E  0 1 7 ""  1 ""  <> 0 0 0 1 7.32 0 0 1066 0 1066 1066 1066 <> <>
  1067 3 23.241601 3.235933 -38.539120 70 Y C 24 -0.00500 -0.00500 "TYR " " CB " 6 0 808080  0 1 7 ""  1 ""  <> 0 0 0 1 7.32 0 0 1067 2 1067 1067 1067 <> <>
  1068 2 24.637314 3.790704 -38.902172 70 Y C 24 -0.11500 -0.11500 "TYR " " CG " 6 0 808080  0 1 7 ""  1 ""  <> 0 0 0 1 7.32 0 0 1068 0 1068 1068 1068 <> <>
  1069 2 24.989063 5.101847 -38.547665 70 Y C 24 -0.11500 -0.11500 "TYR " " CD1" 6 0 808080  0 1 7 ""  1 ""  <> 0 0 0 1 7.32 0 0 1069 1 1069 1069 1069 <> <>
  1070 2 26.200483 5.630478 -39.021962 70 Y C 24 -0.11500 -0.11500 "TYR " " CE1" 6 0 808080  0 1 7 ""  1 ""  <> 0 0 0 1 7.32 0 0 1070 1 1070 1070 1070 <> <>
  1071 2 27.139079 4.785246 -39.596751 70 Y C 24 0.15000 0.15000 "TYR " " CZ " 6 0 808080  0 1 7 ""  1 ""  <> 0 0 0 1 7.32 0 0 1071 0 1071 1071 1071 <> <>
  1072 16 28.382814 5.216272 -39.743836 70 Y C 70 -0.58500 -0.58500 "TYR " " OH " 8 0 FF2E2E  0 1 7 "%UT"  13 ""  <> 0 0 0 1 7.32 0 0 1072 1 1072 1072 1072 <> <>
  1073 2 26.796257 3.502803 -39.918682 70 Y C 24 -0.11500 -0.11500 "TYR " " CE2" 6 0 808080  0 1 7 ""  1 ""  <> 0 0 0 1 7.32 0 0 1073 1 1073 1073 1073 <> <>
  1074 2 25.515223 3.020236 -39.638022 70 Y C 24 -0.11500 -0.11500 "TYR " " CD2" 6 0 808080  0 1 7 ""  1 ""  <> 0 0 0 1 7.32 0 0 1074 1 1074 1074 1074 <> <>
  1075 43 24.068100 3.716535 -35.704208 70 Y C 21 0.30000 0.30000 "TYR " " H  " 1 0 FFFFFF  0 1 7 ""  1 ""  <> 0 0 0 1 <> 0 0 1075 0 1075 1075 1075 <> <>
  1076 41 22.063135 2.102814 -37.094520 70 Y C 21 0.06000 0.06000 "TYR " " HA " 1 0 FFFFFF  0 1 7 ""  1 ""  <> 0 0 0 1 <> 0 0 1076 0 1076 1076 1076 <> <>
  1077 41 22.463907 3.986700 -38.679220 70 Y C 21 0.06000 0.06000 "TYR " " HB3" 1 0 FFFFFF  0 1 7 ""  1 ""  <> 0 0 0 1 <> 0 0 1077 0 1077 1077 1077 <> <>
  1078 41 23.018002 2.432155 -39.240334 70 Y C 21 0.06000 0.06000 "TYR " " HB2" 1 0 FFFFFF  0 1 7 ""  1 ""  <> 0 0 0 1 <> 0 0 1078 0 1078 1078 1078 <> <>
  1079 41 24.316804 5.835452 -38.127669 70 Y C 21 0.11500 0.11500 "TYR " " HD1" 1 0 FFFFFF  0 1 7 ""  1 ""  <> 0 0 0 1 <> 0 0 1079 0 1079 1079 1079 <> <>
  1080 41 26.406247 6.666863 -38.800568 70 Y C 21 0.11500 0.11500 "TYR " " HE1" 1 0 FFFFFF  0 1 7 ""  1 ""  <> 0 0 0 1 <> 0 0 1080 0 1080 1080 1080 <> <>
  1081 42 28.360519 6.093742 -39.394448 70 Y C 21 0.43500 0.43500 "TYR " " HH " 1 0 FFFFFF  0 1 7 ""  1 ""  <> 0 0 0 1 <> 0 0 1081 0 1081 1081 1081 <> <>
  1082 41 27.391607 2.816563 -40.502696 70 Y C 21 0.11500 0.11500 "TYR " " HE2" 1 0 FFFFFF  0 1 7 ""  1 ""  <> 0 0 0 1 <> 0 0 1082 0 1082 1082 1082 <> <>
  1083 41 25.199217 2.004112 -39.819814 70 Y C 21 0.11500 0.11500 "TYR " " HD2" 1 0 FFFFFF  0 1 7 ""  1 ""  <> 0 0 0 1 <> 0 0 1083 0 1083 1083 1083 <> <>
  1084 25 23.790529 0.326930 -37.224492 71 S C 38 -0.50000 -0.50000 "SER " " N  " 7 0 2E2EFF  0 1 7 ""  1 ""  <> 0 0 0 1 7.72 0 0 1084 1 1084 1084 1084 <> <>
  1085 3 24.602243 -0.899941 -37.169655 71 S C 24 0.14000 0.14000 "SER " " CA " 6 0 808080  0 1 -1108 ""  1 ""  FF7800  0 0 0 1 7.72 0 0 1085 1 1085 1085 1085 <> <>
  1086 2 24.695753 -1.464599 -35.759114 71 S C 24 0.50000 0.50000 "SER " " C  " 6 0 808080  0 1 7 ""  1 ""  <> 0 0 0 1 7.72 0 0 1086 0 1086 1086 1086 <> <>
  1087 15 25.439480 -2.377702 -35.449393 71 S C 70 -0.50000 -0.50000 "SER " " O  " 8 0 FF2E2E  0 1 7 ""  1 ""  <> 0 0 0 1 7.72 0 0 1087 0 1087 1087 1087 <> <>
  1088 3 25.976078 -0.827451 -37.869925 71 S C 24 0.14500 0.14500 "SER " " CB " 6 0 808080  0 1 7 ""  1 ""  <> 0 0 0 1 7.72 0 0 1088 2 1088 1088 1088 <> <>
  1089 16 25.835558 -0.251448 -39.160661 71 S C 70 -0.68300 -0.68300 "SER " " OG " 8 0 FF2E2E  0 1 7 "%UT"  13 ""  <> 0 0 0 1 7.72 0 0 1089 1 1089 1089 1089 <> <>
  1090 43 22.892287 0.188021 -37.665426 71 S C 21 0.30000 0.30000 "SER " " H  " 1 0 FFFFFF  0 1 7 ""  1 ""  <> 0 0 0 1 <> 0 0 1090 0 1090 1090 1090 <> <>
  1091 41 24.028551 -1.632326 -37.737457 71 S C 21 0.06000 0.06000 "SER " " HA " 1 0 FFFFFF  0 1 7 ""  1 ""  <> 0 0 0 1 <> 0 0 1091 0 1091 1091 1091 <> <>
  1092 41 26.695185 -1.646196 -37.894051 71 S C 21 0.06000 0.06000 "SER " " HB3" 1 0 FFFFFF  0 1 7 ""  1 ""  <> 0 0 0 1 <> 0 0 1092 0 1092 1092 1092 <> <>
  1093 41 26.452604 0.016900 -37.372248 71 S C 21 0.06000 0.06000 "SER " " HB2" 1 0 FFFFFF  0 1 7 ""  1 ""  <> 0 0 0 1 <> 0 0 1093 0 1093 1093 1093 <> <>
  1094 42 26.725676 -0.159431 -39.464637 71 S C 21 0.41800 0.41800 "SER " " HG " 1 0 FFFFFF  0 1 7 ""  1 ""  <> 0 0 0 1 <> 0 0 1094 0 1094 1094 1094 <> <>
  1095 25 23.740191 -1.055105 -34.924300 72 A C 38 -0.50000 -0.50000 "ALA " " N  " 7 0 2E2EFF  0 1 7 ""  1 ""  <> 0 0 0 1 7.71 0 0 1095 1 1095 1095 1095 <> <>
  1096 3 23.503095 -1.554306 -33.563974 72 A C 24 0.14000 0.14000 "ALA " " CA " 6 0 808080  0 1 -1108 ""  1 ""  FF7800  0 0 0 1 7.71 0 0 1096 1 1096 1096 1096 <> <>
  1097 2 24.393556 -0.838663 -32.468129 72 A C 24 0.50000 0.50000 "ALA " " C  " 6 0 808080  0 1 7 ""  1 ""  <> 0 0 0 1 7.71 0 0 1097 0 1097 1097 1097 <> <>
  1098 15 24.201089 -1.110091 -31.327528 72 A C 70 -0.50000 -0.50000 "ALA " " O  " 8 0 FF2E2E  0 1 7 ""  1 ""  <> 0 0 0 1 7.71 0 0 1098 0 1098 1098 1098 <> <>
  1099 3 23.323287 -3.124387 -33.382847 72 A C 24 -0.18000 -0.18000 "ALA " " CB " 6 0 808080  0 1 7 ""  1 ""  <> 0 0 0 1 7.71 0 0 1099 3 1099 1099 1099 <> <>
  1100 43 22.998069 -0.517810 -35.349302 72 A C 21 0.30000 0.30000 "ALA " " H  " 1 0 FFFFFF  0 1 7 ""  1 ""  <> 0 0 0 1 <> 0 0 1100 0 1100 1100 1100 <> <>
  1101 41 22.501974 -1.180810 -33.347288 72 A C 21 0.06000 0.06000 "ALA " " HA " 1 0 FFFFFF  0 1 7 ""  1 ""  <> 0 0 0 1 <> 0 0 1101 0 1101 1101 1101 <> <>
  1102 41 24.301035 -3.602659 -33.445480 72 A C 21 0.06000 0.06000 "ALA " " HB1" 1 0 FFFFFF  0 1 7 ""  1 ""  <> 0 0 0 1 <> 0 0 1102 0 1102 1102 1102 <> <>
  1103 41 23.055171 -3.433281 -32.373174 72 A C 21 0.06000 0.06000 "ALA " " HB2" 1 0 FFFFFF  0 1 7 ""  1 ""  <> 0 0 0 1 <> 0 0 1103 0 1103 1103 1103 <> <>
  1104 41 22.609312 -3.501323 -34.115266 72 A C 21 0.06000 0.06000 "ALA " " HB3" 1 0 FFFFFF  0 1 7 ""  1 ""  <> 0 0 0 1 <> 0 0 1104 0 1104 1104 1104 <> <>
  1105 25 25.287770 0.107111 -32.850629 73 S C 38 -0.50000 -0.50000 "SER " " N  " 7 0 2E2EFF  0 1 7 ""  1 ""  <> 0 0 0 1 7.68 0 0 1105 1 1105 1105 1105 <> <>
  1106 3 26.223931 0.759523 -31.937060 73 S C 24 0.14000 0.14000 "SER " " CA " 6 0 808080  0 1 -1108 ""  1 ""  FF7800  0 0 0 1 7.68 0 0 1106 1 1106 1106 1106 <> <>
  1107 2 26.967982 1.986733 -32.399822 73 S C 24 0.50000 0.50000 "SER " " C  " 6 0 808080  0 1 7 ""  1 ""  <> 0 0 0 1 7.68 0 0 1107 0 1107 1107 1107 <> <>
  1108 15 27.399682 2.730920 -31.605672 73 S C 70 -0.50000 -0.50000 "SER " " O  " 8 0 FF2E2E  0 1 7 ""  1 ""  <> 0 0 0 1 7.68 0 0 1108 0 1108 1108 1108 <> <>
  1109 3 27.295350 -0.270257 -31.504972 73 S C 24 0.14500 0.14500 "SER " " CB " 6 0 808080  0 1 7 ""  1 ""  <> 0 0 0 1 7.68 0 0 1109 2 1109 1109 1109 <> <>
  1110 16 27.988476 -0.887572 -32.637285 73 S C 70 -0.68300 -0.68300 "SER " " OG " 8 0 FF2E2E  0 1 7 "%UT"  13 ""  <> 0 0 0 1 7.68 0 0 1110 1 1110 1110 1110 <> <>
  1111 43 25.316176 0.424513 -33.808434 73 S C 21 0.30000 0.30000 "SER " " H  " 1 0 FFFFFF  0 1 7 ""  1 ""  <> 0 0 0 1 <> 0 0 1111 0 1111 1111 1111 <> <>
  1112 41 25.613828 0.960203 -31.056567 73 S C 21 0.06000 0.06000 "SER " " HA " 1 0 FFFFFF  0 1 7 ""  1 ""  <> 0 0 0 1 <> 0 0 1112 0 1112 1112 1112 <> <>
  1113 41 26.833262 -1.008157 -30.850460 73 S C 21 0.06000 0.06000 "SER " " HB3" 1 0 FFFFFF  0 1 7 ""  1 ""  <> 0 0 0 1 <> 0 0 1113 0 1113 1113 1113 <> <>
  1114 41 28.042322 0.057621 -30.781893 73 S C 21 0.06000 0.06000 "SER " " HB2" 1 0 FFFFFF  0 1 7 ""  1 ""  <> 0 0 0 1 <> 0 0 1114 0 1114 1114 1114 <> <>
  1115 42 28.832937 -0.464174 -32.611622 73 S C 21 0.41800 0.41800 "SER " " HG " 1 0 FFFFFF  0 1 7 ""  1 ""  <> 0 0 0 1 <> 0 0 1115 0 1115 1115 1115 <> <>
  1116 25 26.967268 2.345008 -33.728046 74 F C 38 -0.50000 -0.50000 "PHE " " N  " 7 0 2E2EFF  0 1 7 ""  1 ""  <> 0 0 0 1 7.5 0 0 1116 1 1116 1116 1116 <> <>
  1117 3 27.657196 3.604443 -34.246300 74 F C 24 0.14000 0.14000 "PHE " " CA " 6 0 808080  0 1 -1108 ""  1 ""  FF7800  0 0 0 1 7.5 0 0 1117 1 1117 1117 1117 <> <>
  1118 2 26.547441 4.653856 -34.230433 74 F C 24 0.50000 0.50000 "PHE " " C  " 6 0 808080  0 1 7 ""  1 ""  <> 0 0 0 1 7.5 0 0 1118 0 1118 1118 1118 <> <>
  1119 15 25.402055 4.284969 -34.629569 74 F C 70 -0.50000 -0.50000 "PHE " " O  " 8 0 FF2E2E  0 1 7 ""  1 ""  <> 0 0 0 1 7.5 0 0 1119 0 1119 1119 1119 <> <>
  1120 3 28.213037 3.526841 -35.731051 74 F C 24 -0.00500 -0.00500 "PHE " " CB " 6 0 808080  0 1 7 ""  1 ""  <> 0 0 0 1 7.5 0 0 1120 2 1120 1120 1120 <> <>
  1121 2 29.214523 2.415487 -35.908003 74 F C 24 -0.11500 -0.11500 "PHE " " CG " 6 0 808080  0 1 7 ""  1 ""  <> 0 0 0 1 7.5 0 0 1121 0 1121 1121 1121 <> <>
  1122 2 29.023717 1.413926 -36.867238 74 F C 24 -0.11500 -0.11500 "PHE " " CD1" 6 0 808080  0 1 7 ""  1 ""  <> 0 0 0 1 7.5 0 0 1122 1 1122 1122 1122 <> <>
  1123 2 29.968892 0.393726 -37.074435 74 F C 24 -0.11500 -0.11500 "PHE " " CE1" 6 0 808080  0 1 7 ""  1 ""  <> 0 0 0 1 7.5 0 0 1123 1 1123 1123 1123 <> <>
  1124 2 31.099157 0.364257 -36.246274 74 F C 24 -0.11500 -0.11500 "PHE " " CZ " 6 0 808080  0 1 7 ""  1 ""  <> 0 0 0 1 7.5 0 0 1124 1 1124 1124 1124 <> <>
  1125 2 31.327852 1.352903 -35.270927 74 F C 24 -0.11500 -0.11500 "PHE " " CE2" 6 0 808080  0 1 7 ""  1 ""  <> 0 0 0 1 7.5 0 0 1125 1 1125 1125 1125 <> <>
  1126 2 30.383842 2.355516 -35.128184 74 F C 24 -0.11500 -0.11500 "PHE " " CD2" 6 0 808080  0 1 7 ""  1 ""  <> 0 0 0 1 7.5 0 0 1126 1 1126 1126 1126 <> <>
  1127 43 26.336286 1.934176 -34.401304 74 F C 21 0.30000 0.30000 "PHE " " H  " 1 0 FFFFFF  0 1 7 ""  1 ""  <> 0 0 0 1 <> 0 0 1127 0 1127 1127 1127 <> <>
  1128 41 28.453754 3.765505 -33.519720 74 F C 21 0.06000 0.06000 "PHE " " HA " 1 0 FFFFFF  0 1 7 ""  1 ""  <> 0 0 0 1 <> 0 0 1128 0 1128 1128 1128 <> <>
  1129 41 28.707132 4.452200 -36.024610 74 F C 21 0.06000 0.06000 "PHE " " HB3" 1 0 FFFFFF  0 1 7 ""  1 ""  <> 0 0 0 1 <> 0 0 1129 0 1129 1129 1129 <> <>
  1130 41 27.449189 3.407409 -36.499537 74 F C 21 0.06000 0.06000 "PHE " " HB2" 1 0 FFFFFF  0 1 7 ""  1 ""  <> 0 0 0 1 <> 0 0 1130 0 1130 1130 1130 <> <>
  1131 41 28.217173 1.475173 -37.583023 74 F C 21 0.11500 0.11500 "PHE " " HD1" 1 0 FFFFFF  0 1 7 ""  1 ""  <> 0 0 0 1 <> 0 0 1131 0 1131 1131 1131 <> <>
  1132 41 29.821900 -0.448392 -37.734182 74 F C 21 0.11500 0.11500 "PHE " " HE1" 1 0 FFFFFF  0 1 7 ""  1 ""  <> 0 0 0 1 <> 0 0 1132 0 1132 1132 1132 <> <>
  1133 41 31.750985 -0.453532 -36.515955 74 F C 21 0.11500 0.11500 "PHE " " HZ " 1 0 FFFFFF  0 1 7 ""  1 ""  <> 0 0 0 1 <> 0 0 1133 0 1133 1133 1133 <> <>
  1134 41 32.260978 1.235666 -34.739519 74 F C 21 0.11500 0.11500 "PHE " " HE2" 1 0 FFFFFF  0 1 7 ""  1 ""  <> 0 0 0 1 <> 0 0 1134 0 1134 1134 1134 <> <>
  1135 41 30.486116 3.100266 -34.352943 74 F C 21 0.11500 0.11500 "PHE " " HD2" 1 0 FFFFFF  0 1 7 ""  1 ""  <> 0 0 0 1 <> 0 0 1135 0 1135 1135 1135 <> <>
  1136 25 26.883603 5.925460 -33.856524 75 L C 38 -0.50000 -0.50000 "LEU " " N  " 7 0 2E2EFF  0 1 7 ""  1 ""  <> 0 0 0 1 7.52 0 0 1136 1 1136 1136 1136 <> <>
  1137 3 25.971654 7.070087 -33.999793 75 L C 24 0.14000 0.14000 "LEU " " CA " 6 0 808080  0 1 -1108 ""  1 ""  FF7800  0 0 0 1 7.52 0 0 1137 1 1137 1137 1137 <> <>
  1138 2 26.155179 7.662550 -35.403855 75 L C 24 0.50000 0.50000 "LEU " " C  " 6 0 808080  0 1 7 ""  1 ""  <> 0 0 0 1 7.52 0 0 1138 0 1138 1138 1138 <> <>
  1139 15 27.021195 7.328905 -36.147028 75 L C 70 -0.50000 -0.50000 "LEU " " O  " 8 0 FF2E2E  0 1 7 ""  1 ""  <> 0 0 0 1 7.52 0 0 1139 0 1139 1139 1139 <> <>
  1140 3 26.512771 8.215278 -32.956454 75 L C 24 -0.12000 -0.12000 "LEU " " CB " 6 0 808080  0 1 7 ""  1 ""  <> 0 0 0 1 7.52 0 0 1140 2 1140 1140 1140 <> <>
  1141 3 26.083397 8.029276 -31.462507 75 L C 24 -0.06000 -0.06000 "LEU " " CG " 6 0 808080  0 1 7 ""  1 ""  <> 0 0 0 1 7.52 0 0 1141 1 1141 1141 1141 <> <>
  1142 3 26.819794 6.935073 -30.687885 75 L C 24 -0.18000 -0.18000 "LEU " " CD1" 6 0 808080  0 1 7 ""  1 ""  <> 0 0 0 1 7.52 0 0 1142 3 1142 1142 1142 <> <>
  1143 3 26.241990 9.339880 -30.684572 75 L C 24 -0.18000 -0.18000 "LEU " " CD2" 6 0 808080  0 1 7 ""  1 ""  <> 0 0 0 1 7.52 0 0 1143 3 1143 1143 1143 <> <>
  1144 43 27.863603 6.149589 -33.757169 75 L C 21 0.30000 0.30000 "LEU " " H  " 1 0 FFFFFF  0 1 7 ""  1 ""  <> 0 0 0 1 <> 0 0 1144 0 1144 1144 1144 <> <>
  1145 41 24.965805 6.726848 -33.757892 75 L C 21 0.06000 0.06000 "LEU " " HA " 1 0 FFFFFF  0 1 7 ""  1 ""  <> 0 0 0 1 <> 0 0 1145 0 1145 1145 1145 <> <>
  1146 41 25.991977 9.153136 -33.147778 75 L C 21 0.06000 0.06000 "LEU " " HB3" 1 0 FFFFFF  0 1 7 ""  1 ""  <> 0 0 0 1 <> 0 0 1146 0 1146 1146 1146 <> <>
  1147 41 27.596095 8.333859 -32.924738 75 L C 21 0.06000 0.06000 "LEU " " HB2" 1 0 FFFFFF  0 1 7 ""  1 ""  <> 0 0 0 1 <> 0 0 1147 0 1147 1147 1147 <> <>
  1148 41 25.006886 7.893720 -31.356260 75 L C 21 0.06000 0.06000 "LEU " " HG " 1 0 FFFFFF  0 1 7 ""  1 ""  <> 0 0 0 1 <> 0 0 1148 0 1148 1148 1148 <> <>
  1149 41 26.505548 5.972069 -31.089484 75 L C 21 0.06000 0.06000 "LEU " "HD11" 1 0 FFFFFF  0 1 7 ""  1 ""  <> 0 0 0 1 <> 0 0 1149 0 1149 1149 1149 <> <>
  1150 41 27.892695 7.057668 -30.837459 75 L C 21 0.06000 0.06000 "LEU " "HD12" 1 0 FFFFFF  0 1 7 ""  1 ""  <> 0 0 0 1 <> 0 0 1150 0 1150 1150 1150 <> <>
  1151 41 26.606213 6.903144 -29.619930 75 L C 21 0.06000 0.06000 "LEU " "HD13" 1 0 FFFFFF  0 1 7 ""  1 ""  <> 0 0 0 1 <> 0 0 1151 0 1151 1151 1151 <> <>
  1152 41 27.086449 9.926262 -31.045650 75 L C 21 0.06000 0.06000 "LEU " "HD21" 1 0 FFFFFF  0 1 7 ""  1 ""  <> 0 0 0 1 <> 0 0 1152 0 1152 1152 1152 <> <>
  1153 41 25.423400 10.058606 -30.724494 75 L C 21 0.06000 0.06000 "LEU " "HD22" 1 0 FFFFFF  0 1 7 ""  1 ""  <> 0 0 0 1 <> 0 0 1153 0 1153 1153 1153 <> <>
  1154 41 26.254086 9.150886 -29.611661 75 L C 21 0.06000 0.06000 "LEU " "HD23" 1 0 FFFFFF  0 1 7 ""  1 ""  <> 0 0 0 1 <> 0 0 1154 0 1154 1154 1154 <> <>
  1155 25 25.198448 8.504167 -35.765152 76 Y C 38 -0.50000 -0.50000 "TYR " " N  " 7 0 2E2EFF  0 1 7 ""  1 ""  <> 0 0 0 1 7.71 0 0 1155 1 1155 1155 1155 <> <>
  1156 3 25.277640 9.331481 -36.907976 76 Y C 24 0.14000 0.14000 "TYR " " CA " 6 0 808080  0 1 -1108 ""  1 ""  FF7800  0 0 0 1 7.71 0 0 1156 1 1156 1156 1156 <> <>
  1157 2 26.142204 10.583642 -36.511638 76 Y C 24 0.50000 0.50000 "TYR " " C  " 6 0 808080  0 1 7 ""  1 ""  <> 0 0 0 1 7.71 0 0 1157 0 1157 1157 1157 <> <>
  1158 15 26.167842 11.128481 -35.392821 76 Y C 70 -0.50000 -0.50000 "TYR " " O  " 8 0 FF2E2E  0 1 7 ""  1 ""  <> 0 0 0 1 7.71 0 0 1158 0 1158 1158 1158 <> <>
  1159 3 23.808833 9.640552 -37.294638 76 Y C 24 -0.00500 -0.00500 "TYR " " CB " 6 0 808080  0 1 7 ""  1 ""  <> 0 0 0 1 7.71 0 0 1159 2 1159 1159 1159 <> <>
  1160 2 23.524083 10.367130 -38.600793 76 Y C 24 -0.11500 -0.11500 "TYR " " CG " 6 0 808080  0 1 7 ""  1 ""  <> 0 0 0 1 7.71 0 0 1160 0 1160 1160 1160 <> <>
  1161 2 23.792424 9.731922 -39.855694 76 Y C 24 -0.11500 -0.11500 "TYR " " CD1" 6 0 808080  0 1 7 ""  1 ""  <> 0 0 0 1 7.71 0 0 1161 1 1161 1161 1161 <> <>
  1162 2 23.509918 10.313512 -41.073718 76 Y C 24 -0.11500 -0.11500 "TYR " " CE1" 6 0 808080  0 1 7 ""  1 ""  <> 0 0 0 1 7.71 0 0 1162 1 1162 1162 1162 <> <>
  1163 2 22.858254 11.562795 -41.007696 76 Y C 24 0.15000 0.15000 "TYR " " CZ " 6 0 808080  0 1 7 ""  1 ""  <> 0 0 0 1 7.71 0 0 1163 0 1163 1163 1163 <> <>
  1164 16 22.526703 12.224396 -42.190148 76 Y C 70 -0.58500 -0.58500 "TYR " " OH " 8 0 FF2E2E  0 1 7 "%UT"  13 ""  <> 0 0 0 1 7.71 0 0 1164 1 1164 1164 1164 <> <>
  1165 2 22.444796 12.105069 -39.767538 76 Y C 24 -0.11500 -0.11500 "TYR " " CE2" 6 0 808080  0 1 7 ""  1 ""  <> 0 0 0 1 7.71 0 0 1165 1 1165 1165 1165 <> <>
  1166 2 22.713692 11.552993 -38.547016 76 Y C 24 -0.11500 -0.11500 "TYR " " CD2" 6 0 808080  0 1 7 ""  1 ""  <> 0 0 0 1 7.71 0 0 1166 1 1166 1166 1166 <> <>
  1167 43 24.448399 8.648074 -35.104278 76 Y C 21 0.30000 0.30000 "TYR " " H  " 1 0 FFFFFF  0 1 7 ""  1 ""  <> 0 0 0 1 <> 0 0 1167 0 1167 1167 1167 <> <>
  1168 41 25.901670 8.848007 -37.659599 76 Y C 21 0.06000 0.06000 "TYR " " HA " 1 0 FFFFFF  0 1 7 ""  1 ""  <> 0 0 0 1 <> 0 0 1168 0 1168 1168 1168 <> <>
  1169 41 23.435348 10.254605 -36.475262 76 Y C 21 0.06000 0.06000 "TYR " " HB3" 1 0 FFFFFF  0 1 7 ""  1 ""  <> 0 0 0 1 <> 0 0 1169 0 1169 1169 1169 <> <>
  1170 41 23.257396 8.701674 -37.257167 76 Y C 21 0.06000 0.06000 "TYR " " HB2" 1 0 FFFFFF  0 1 7 ""  1 ""  <> 0 0 0 1 <> 0 0 1170 0 1170 1170 1170 <> <>
  1171 41 24.227143 8.746931 -39.937073 76 Y C 21 0.11500 0.11500 "TYR " " HD1" 1 0 FFFFFF  0 1 7 ""  1 ""  <> 0 0 0 1 <> 0 0 1171 0 1171 1171 1171 <> <>
  1172 41 23.582438 9.791019 -42.015968 76 Y C 21 0.11500 0.11500 "TYR " " HE1" 1 0 FFFFFF  0 1 7 ""  1 ""  <> 0 0 0 1 <> 0 0 1172 0 1172 1172 1172 <> <>
  1173 42 22.381184 11.534198 -42.818818 76 Y C 21 0.43500 0.43500 "TYR " " HH " 1 0 FFFFFF  0 1 7 ""  1 ""  <> 0 0 0 1 <> 0 0 1173 0 1173 1173 1173 <> <>
  1174 41 21.981428 13.077906 -39.835311 76 Y C 21 0.11500 0.11500 "TYR " " HE2" 1 0 FFFFFF  0 1 7 ""  1 ""  <> 0 0 0 1 <> 0 0 1174 0 1174 1174 1174 <> <>
  1175 41 22.438181 11.938260 -37.576608 76 Y C 21 0.11500 0.11500 "TYR " " HD2" 1 0 FFFFFF  0 1 7 ""  1 ""  <> 0 0 0 1 <> 0 0 1175 0 1175 1175 1175 <> <>
  1176 25 26.965725 11.083774 -37.505626 77 S C 38 -0.50000 -0.50000 "SER " " N  " 7 0 2E2EFF  0 1 7 ""  1 ""  <> 0 0 0 1 7.75 0 0 1176 1 1176 1176 1176 <> <>
  1177 3 27.718806 12.374596 -37.442602 77 S C 24 0.14000 0.14000 "SER " " CA " 6 0 808080  0 1 -1108 ""  1 ""  FF7800  0 0 0 1 7.75 0 0 1177 1 1177 1177 1177 <> <>
  1178 2 26.869229 13.619587 -37.023185 77 S C 24 0.50000 0.50000 "SER " " C  " 6 0 808080  0 1 7 ""  1 ""  <> 0 0 0 1 7.75 0 0 1178 0 1178 1178 1178 <> <>
  1179 15 25.920988 14.007818 -37.697262 77 S C 70 -0.50000 -0.50000 "SER " " O  " 8 0 FF2E2E  0 1 7 ""  1 ""  <> 0 0 0 1 7.75 0 0 1179 0 1179 1179 1179 <> <>
  1180 3 28.660508 12.618961 -38.670799 77 S C 24 0.14500 0.14500 "SER " " CB " 6 0 808080  0 1 7 ""  1 ""  <> 0 0 0 1 7.75 0 0 1180 2 1180 1180 1180 <> <>
  1181 16 27.914900 12.490098 -39.881185 77 S C 70 -0.68300 -0.68300 "SER " " OG " 8 0 FF2E2E  0 1 7 "%UT"  13 ""  <> 0 0 0 1 7.75 0 0 1181 1 1181 1181 1181 <> <>
  1182 43 27.091744 10.550048 -38.353623 77 S C 21 0.30000 0.30000 "SER " " H  " 1 0 FFFFFF  0 1 7 ""  1 ""  <> 0 0 0 1 <> 0 0 1182 0 1182 1182 1182 <> <>
  1183 41 28.425434 12.111297 -36.655642 77 S C 21 0.06000 0.06000 "SER " " HA " 1 0 FFFFFF  0 1 7 ""  1 ""  <> 0 0 0 1 <> 0 0 1183 0 1183 1183 1183 <> <>
  1184 41 29.607611 12.079071 -38.680980 77 S C 21 0.06000 0.06000 "SER " " HB3" 1 0 FFFFFF  0 1 7 ""  1 ""  <> 0 0 0 1 <> 0 0 1184 0 1184 1184 1184 <> <>
  1185 41 29.040461 13.633350 -38.553805 77 S C 21 0.06000 0.06000 "SER " " HB2" 1 0 FFFFFF  0 1 7 ""  1 ""  <> 0 0 0 1 <> 0 0 1185 0 1185 1185 1185 <> <>
  1186 42 27.842415 11.573933 -40.099661 77 S C 21 0.41800 0.41800 "SER " " HG " 1 0 FFFFFF  0 1 7 ""  1 ""  <> 0 0 0 1 <> 0 0 1186 0 1186 1186 1186 <> <>
  1187 25 27.224931 14.152330 -35.869558 78 G C 38 -0.50000 -0.50000 "GLY " " N  " 7 0 2E2EFF  0 1 7 ""  1 ""  <> 0 0 0 1 7.75 0 0 1187 1 1187 1187 1187 <> <>
  1188 3 26.591923 15.309601 -35.298473 78 G C 24 0.08000 0.08000 "GLY " " CA " 6 0 808080  0 1 -1108 ""  1 ""  FF7800  0 0 0 1 7.75 0 0 1188 2 1188 1188 1188 <> <>
  1189 2 25.664636 15.124815 -34.090051 78 G C 24 0.50000 0.50000 "GLY " " C  " 6 0 808080  0 1 7 ""  1 ""  <> 0 0 0 1 7.75 0 0 1189 0 1189 1189 1189 <> <>
  1190 15 25.194692 16.133061 -33.530573 78 G C 70 -0.50000 -0.50000 "GLY " " O  " 8 0 FF2E2E  0 1 7 ""  1 ""  <> 0 0 0 1 7.75 0 0 1190 0 1190 1190 1190 <> <>
  1191 43 28.036046 13.823576 -35.365269 78 G C 21 0.30000 0.30000 "GLY " " H  " 1 0 FFFFFF  0 1 7 ""  1 ""  <> 0 0 0 1 <> 0 0 1191 0 1191 1191 1191 <> <>
  1192 41 25.918888 15.837178 -35.974041 78 G C 21 0.06000 0.06000 "GLY " " HA3" 1 0 FFFFFF  0 1 7 ""  1 ""  <> 0 0 0 1 <> 0 0 1192 0 1192 1192 1192 <> <>
  1193 41 27.396403 16.020168 -35.109556 78 G C 21 0.06000 0.06000 "GLY " " HA2" 1 0 FFFFFF  0 1 7 ""  1 ""  <> 0 0 0 1 <> 0 0 1193 0 1193 1193 1193 <> <>
  1194 25 25.334840 13.911348 -33.782645 79 V C 38 -0.50000 -0.50000 "VAL " " N  " 7 0 2E2EFF  0 1 7 ""  1 ""  <> 0 0 0 1 7.74 0 0 1194 1 1194 1194 1194 <> <>
  1195 3 24.433119 13.471494 -32.679643 79 V C 24 0.14000 0.14000 "VAL " " CA " 6 0 808080  0 1 -1108 ""  1 ""  FF7800  0 0 0 1 7.74 0 0 1195 1 1195 1195 1195 <> <>
  1196 2 25.159032 13.522968 -31.326113 79 V C 24 0.50000 0.50000 "VAL " " C  " 6 0 808080  0 1 7 ""  1 ""  <> 0 0 0 1 7.74 0 0 1196 0 1196 1196 1196 <> <>
  1197 15 26.275368 12.963873 -31.271237 79 V C 70 -0.50000 -0.50000 "VAL " " O  " 8 0 FF2E2E  0 1 7 ""  1 ""  <> 0 0 0 1 7.74 0 0 1197 0 1197 1197 1197 <> <>
  1198 3 23.822944 12.106736 -32.941010 79 V C 24 -0.06000 -0.06000 "VAL " " CB " 6 0 808080  0 1 7 ""  1 ""  <> 0 0 0 1 7.74 0 0 1198 1 1198 1198 1198 <> <>
  1199 3 22.916235 11.651254 -31.805470 79 V C 24 -0.18000 -0.18000 "VAL " " CG1" 6 0 808080  0 1 7 ""  1 ""  <> 0 0 0 1 7.74 0 0 1199 3 1199 1199 1199 <> <>
  1200 3 23.044011 12.090628 -34.284979 79 V C 24 -0.18000 -0.18000 "VAL " " CG2" 6 0 808080  0 1 7 ""  1 ""  <> 0 0 0 1 7.74 0 0 1200 3 1200 1200 1200 <> <>
  1201 43 25.741734 13.174227 -34.340395 79 V C 21 0.30000 0.30000 "VAL " " H  " 1 0 FFFFFF  0 1 7 ""  1 ""  <> 0 0 0 1 <> 0 0 1201 0 1201 1201 1201 <> <>
  1202 41 23.752140 14.322028 -32.707665 79 V C 21 0.06000 0.06000 "VAL " " HA " 1 0 FFFFFF  0 1 7 ""  1 ""  <> 0 0 0 1 <> 0 0 1202 0 1202 1202 1202 <> <>
  1203 41 24.617275 11.360307 -32.931640 79 V C 21 0.06000 0.06000 "VAL " " HB " 1 0 FFFFFF  0 1 7 ""  1 ""  <> 0 0 0 1 <> 0 0 1203 0 1203 1203 1203 <> <>
  1204 41 22.157256 12.389398 -31.545927 79 V C 21 0.06000 0.06000 "VAL " "HG11" 1 0 FFFFFF  0 1 7 ""  1 ""  <> 0 0 0 1 <> 0 0 1204 0 1204 1204 1204 <> <>
  1205 41 22.440478 10.699388 -32.039784 79 V C 21 0.06000 0.06000 "VAL " "HG12" 1 0 FFFFFF  0 1 7 ""  1 ""  <> 0 0 0 1 <> 0 0 1205 0 1205 1205 1205 <> <>
  1206 41 23.465402 11.512166 -30.874447 79 V C 21 0.06000 0.06000 "VAL " "HG13" 1 0 FFFFFF  0 1 7 ""  1 ""  <> 0 0 0 1 <> 0 0 1206 0 1206 1206 1206 <> <>
  1207 41 22.238001 12.796289 -34.486289 79 V C 21 0.06000 0.06000 "VAL " "HG21" 1 0 FFFFFF  0 1 7 ""  1 ""  <> 0 0 0 1 <> 0 0 1207 0 1207 1207 1207 <> <>
  1208 41 23.799358 12.320710 -35.035908 79 V C 21 0.06000 0.06000 "VAL " "HG22" 1 0 FFFFFF  0 1 7 ""  1 ""  <> 0 0 0 1 <> 0 0 1208 0 1208 1208 1208 <> <>
  1209 41 22.730693 11.070833 -34.506330 79 V C 21 0.06000 0.06000 "VAL " "HG23" 1 0 FFFFFF  0 1 7 ""  1 ""  <> 0 0 0 1 <> 0 0 1209 0 1209 1209 1209 <> <>
  1210 25 24.616000 14.138913 -30.265726 80 P C 38 -0.14000 -0.14000 "PRO " " N  " 7 0 2E2EFF  0 1 7 ""  1 ""  <> 0 0 0 1 7.75 0 0 1210 0 1210 1210 1210 <> <>
  1211 3 25.452438 14.449883 -29.050833 80 P C 24 0.01000 0.01000 "PRO " " CA " 6 0 808080  0 1 -1108 ""  1 ""  FF7800  0 0 0 1 7.75 0 0 1211 1 1211 1211 1211 <> <>
  1212 2 25.762279 13.167236 -28.319062 80 P C 24 0.50000 0.50000 "PRO " " C  " 6 0 808080  0 1 7 ""  1 ""  <> 0 0 0 1 7.75 0 0 1212 0 1212 1212 1212 <> <>
  1213 15 25.057155 12.164530 -28.403281 80 P C 70 -0.50000 -0.50000 "PRO " " O  " 8 0 FF2E2E  0 1 7 ""  1 ""  <> 0 0 0 1 7.75 0 0 1213 0 1213 1213 1213 <> <>
  1214 3 23.307517 14.817924 -30.095650 80 P C 24 -0.05000 -0.05000 "PRO " " CD " 6 0 808080  0 1 7 ""  1 ""  <> 0 0 0 1 7.75 0 0 1214 2 1214 1214 1214 <> <>
  1215 3 23.234636 15.511301 -28.715389 80 P C 24 -0.12000 -0.12000 "PRO " " CG " 6 0 808080  0 1 7 ""  1 ""  <> 0 0 0 1 7.75 0 0 1215 2 1215 1215 1215 <> <>
  1216 3 24.624918 15.513054 -28.225578 80 P C 24 -0.12000 -0.12000 "PRO " " CB " 6 0 808080  0 1 7 ""  1 ""  <> 0 0 0 1 7.75 0 0 1216 2 1216 1216 1216 <> <>
  1217 41 26.394751 14.921361 -29.329222 80 P C 21 0.06000 0.06000 "PRO " " HA " 1 0 FFFFFF  0 1 7 ""  1 ""  <> 0 0 0 1 <> 0 0 1217 0 1217 1217 1217 <> <>
  1218 41 22.471330 14.149473 -30.300240 80 P C 21 0.06000 0.06000 "PRO " " HD2" 1 0 FFFFFF  0 1 7 ""  1 ""  <> 0 0 0 1 <> 0 0 1218 0 1218 1218 1218 <> <>
  1219 41 23.376010 15.609151 -30.840988 80 P C 21 0.06000 0.06000 "PRO " " HD3" 1 0 FFFFFF  0 1 7 ""  1 ""  <> 0 0 0 1 <> 0 0 1219 0 1219 1219 1219 <> <>
  1220 41 22.645047 14.938036 -28.000946 80 P C 21 0.06000 0.06000 "PRO " " HG2" 1 0 FFFFFF  0 1 7 ""  1 ""  <> 0 0 0 1 <> 0 0 1220 0 1220 1220 1220 <> <>
  1221 41 22.776759 16.498882 -28.764877 80 P C 21 0.06000 0.06000 "PRO " " HG3" 1 0 FFFFFF  0 1 7 ""  1 ""  <> 0 0 0 1 <> 0 0 1221 0 1221 1221 1221 <> <>
  1222 41 25.157271 16.462375 -28.273875 80 P C 21 0.06000 0.06000 "PRO " " HB3" 1 0 FFFFFF  0 1 7 ""  1 ""  <> 0 0 0 1 <> 0 0 1222 0 1222 1222 1222 <> <>
  1223 41 24.609911 15.299157 -27.157419 80 P C 21 0.06000 0.06000 "PRO " " HB2" 1 0 FFFFFF  0 1 7 ""  1 ""  <> 0 0 0 1 <> 0 0 1223 0 1223 1223 1223 <> <>
  1224 25 26.970531 13.259720 -27.736376 81 S C 38 -0.50000 -0.50000 "SER " " N  " 7 0 2E2EFF  0 1 7 ""  1 ""  <> 0 0 0 1 7.71 0 0 1224 1 1224 1224 1224 <> <>
  1225 3 27.766402 12.141454 -27.066774 81 S C 24 0.14000 0.14000 "SER " " CA " 6 0 808080  0 1 -1108 ""  1 ""  FF7800  0 0 0 1 7.71 0 0 1225 1 1225 1225 1225 <> <>
  1226 2 27.029940 11.472793 -25.884405 81 S C 24 0.50000 0.50000 "SER " " C  " 6 0 808080  0 1 7 ""  1 ""  <> 0 0 0 1 7.71 0 0 1226 0 1226 1226 1226 <> <>
  1227 15 27.552438 10.502762 -25.308991 81 S C 70 -0.50000 -0.50000 "SER " " O  " 8 0 FF2E2E  0 1 7 ""  1 ""  <> 0 0 0 1 7.71 0 0 1227 0 1227 1227 1227 <> <>
  1228 3 29.157547 12.650174 -26.724656 81 S C 24 0.14500 0.14500 "SER " " CB " 6 0 808080  0 1 7 ""  1 ""  <> 0 0 0 1 7.71 0 0 1228 2 1228 1228 1228 <> <>
  1229 16 29.180569 13.769500 -25.873518 81 S C 70 -0.68300 -0.68300 "SER " " OG " 8 0 FF2E2E  0 1 7 "%UT"  13 ""  <> 0 0 0 1 7.71 0 0 1229 1 1229 1229 1229 <> <>
  1230 43 27.391384 14.165069 -27.586297 81 S C 21 0.30000 0.30000 "SER " " H  " 1 0 FFFFFF  0 1 7 ""  1 ""  <> 0 0 0 1 <> 0 0 1230 0 1230 1230 1230 <> <>
  1231 41 27.906839 11.310779 -27.758187 81 S C 21 0.06000 0.06000 "SER " " HA " 1 0 FFFFFF  0 1 7 ""  1 ""  <> 0 0 0 1 <> 0 0 1231 0 1231 1231 1231 <> <>
  1232 41 29.782730 12.758306 -27.610538 81 S C 21 0.06000 0.06000 "SER " " HB3" 1 0 FFFFFF  0 1 7 ""  1 ""  <> 0 0 0 1 <> 0 0 1232 0 1232 1232 1232 <> <>
  1233 41 29.713028 11.818613 -26.291893 81 S C 21 0.06000 0.06000 "SER " " HB2" 1 0 FFFFFF  0 1 7 ""  1 ""  <> 0 0 0 1 <> 0 0 1233 0 1233 1233 1233 <> <>
  1234 42 28.867441 14.556574 -26.291324 81 S C 21 0.41800 0.41800 "SER " " HG " 1 0 FFFFFF  0 1 7 ""  1 ""  <> 0 0 0 1 <> 0 0 1234 0 1234 1234 1234 <> <>
  1235 25 25.907739 11.998710 -25.440671 82 R C 38 -0.50000 -0.50000 "ARG " " N  " 7 0 2E2EFF  0 1 7 ""  1 ""  <> 0 0 0 1 7.73 0 0 1235 1 1235 1235 1235 <> <>
  1236 3 25.025876 11.460663 -24.428796 82 R C 24 0.14000 0.14000 "ARG " " CA " 6 0 808080  0 1 -1108 ""  1 ""  FF7800  0 0 0 1 7.73 0 0 1236 1 1236 1236 1236 <> <>
  1237 2 24.207669 10.254121 -24.929303 82 R C 24 0.50000 0.50000 "ARG " " C  " 6 0 808080  0 1 7 ""  1 ""  <> 0 0 0 1 7.73 0 0 1237 0 1237 1237 1237 <> <>
  1238 15 23.606506 9.527385 -24.083266 82 R C 70 -0.50000 -0.50000 "ARG " " O  " 8 0 FF2E2E  0 1 7 ""  1 ""  <> 0 0 0 1 7.73 0 0 1238 0 1238 1238 1238 <> <>
  1239 3 24.104659 12.656263 -23.871476 82 R C 24 -0.12000 -0.12000 "ARG " " CB " 6 0 808080  0 1 7 ""  1 ""  <> 0 0 0 1 7.73 0 0 1239 2 1239 1239 1239 <> <>
  1240 3 23.020254 13.199208 -24.897741 82 R C 24 -0.05000 -0.05000 "ARG " " CG " 6 0 808080  0 1 7 ""  1 ""  <> 0 0 0 1 7.73 0 0 1240 2 1240 1240 1240 <> <>
  1241 3 22.020373 14.073210 -24.045180 82 R C 24 0.19000 0.19000 "ARG " " CD " 6 0 808080  0 1 7 ""  1 ""  <> 0 0 0 1 7.73 0 0 1241 2 1241 1241 1241 <> <>
  1242 25 21.082199 14.886602 -24.821443 82 R C 38 -0.69997 -0.69997 "ARG " " NE " 7 0 2E2EFF  0 1 7 ""  1 ""  <> 0 0 0 1 7.73 0 0 1242 1 1242 1242 1242 <> <>
  1243 2 21.241958 15.991585 -25.653137 82 R C 24 0.63990 0.63990 "ARG " " CZ " 6 0 808080  0 1 7 ""  1 ""  <> 0 0 0 1 7.73 0 0 1243 0 1243 1243 1243 <> <>
  1244 25 22.449305 16.521206 -25.887375 82 R C 38 -0.79997 -0.79997 "ARG " " NH1" 7 0 2E2EFF  0 1 7 ""  1 ""  <> 0 0 0 1 7.73 0 0 1244 2 1244 1244 1244 <> <>
  1245 31 20.186483 16.497470 -26.187421 82 R C 38 -0.79997 -0.79997 "ARG " " NH2" 7 1 2E2EFF  0 1 7 ""  1 ""  <> 0 0 0 1 7.73 0 0 1245 2 1245 1245 1245 <> <>
  1246 43 25.522841 12.861748 -25.795926 82 R C 21 0.30000 0.30000 "ARG " " H  " 1 0 FFFFFF  0 1 7 ""  1 ""  <> 0 0 0 1 <> 0 0 1246 0 1246 1246 1246 <> <>
  1247 41 25.652870 11.159669 -23.589728 82 R C 21 0.06000 0.06000 "ARG " " HA " 1 0 FFFFFF  0 1 7 ""  1 ""  <> 0 0 0 1 <> 0 0 1247 0 1247 1247 1247 <> <>
  1248 41 24.648104 13.518438 -23.485579 82 R C 21 0.06000 0.06000 "ARG " " HB3" 1 0 FFFFFF  0 1 7 ""  1 ""  <> 0 0 0 1 <> 0 0 1248 0 1248 1248 1248 <> <>
  1249 41 23.603070 12.082142 -23.093435 82 R C 21 0.06000 0.06000 "ARG " " HB2" 1 0 FFFFFF  0 1 7 ""  1 ""  <> 0 0 0 1 <> 0 0 1249 0 1249 1249 1249 <> <>
  1250 41 22.433242 12.413553 -25.373093 82 R C 21 0.06000 0.06000 "ARG " " HG3" 1 0 FFFFFF  0 1 7 ""  1 ""  <> 0 0 0 1 <> 0 0 1250 0 1250 1250 1250 <> <>
  1251 41 23.350803 13.878597 -25.682266 82 R C 21 0.06000 0.06000 "ARG " " HG2" 1 0 FFFFFF  0 1 7 ""  1 ""  <> 0 0 0 1 <> 0 0 1251 0 1251 1251 1251 <> <>
  1252 41 22.599732 14.695399 -23.363085 82 R C 21 0.06000 0.06000 "ARG " " HD3" 1 0 FFFFFF  0 1 7 ""  1 ""  <> 0 0 0 1 <> 0 0 1252 0 1252 1252 1252 <> <>
  1253 41 21.278019 13.428533 -23.575825 82 R C 21 0.06000 0.06000 "ARG " " HD2" 1 0 FFFFFF  0 1 7 ""  1 ""  <> 0 0 0 1 <> 0 0 1253 0 1253 1253 1253 <> <>
  1254 43 20.141177 14.533551 -24.721500 82 R C 21 0.44000 0.44000 "ARG " " HE " 1 0 FFFFFF  0 1 7 ""  1 ""  <> 0 0 0 1 <> 0 0 1254 0 1254 1254 1254 <> <>
  1255 43 22.703025 17.222033 -26.567802 82 R C 21 0.46000 0.46000 "ARG " "HH12" 1 0 FFFFFF  0 1 7 ""  1 ""  <> 0 0 0 1 <> 0 0 1255 0 1255 1255 1255 <> <>
  1256 43 23.204584 16.216594 -25.289935 82 R C 21 0.46000 0.46000 "ARG " "HH11" 1 0 FFFFFF  0 1 7 ""  1 ""  <> 0 0 0 1 <> 0 0 1256 0 1256 1256 1256 <> <>
  1257 44 20.141154 17.424726 -26.583415 82 R C 21 0.46000 0.46000 "ARG " "HH22" 1 0 FFFFFF  0 1 7 ""  1 ""  <> 0 0 0 1 <> 0 0 1257 0 1257 1257 1257 <> <>
  1258 44 19.280174 16.052381 -26.163442 82 R C 21 0.46000 0.46000 "ARG " "HH21" 1 0 FFFFFF  0 1 7 ""  1 ""  <> 0 0 0 1 <> 0 0 1258 0 1258 1258 1258 <> <>
  1259 25 24.168576 10.029388 -26.254821 83 F C 38 -0.50000 -0.50000 "PHE " " N  " 7 0 2E2EFF  2 1 7 ""  1 ""  <> 0 0 0 1 7.37 0 0 1259 1 1259 1259 1259 <> <>
  1260 3 23.634645 8.834200 -26.983785 83 F C 24 0.14000 0.14000 "PHE " " CA " 6 0 808080  2 1 -1108 ""  1 ""  FF7800  0 0 0 1 7.37 0 0 1260 1 1260 1260 1260 <> <>
  1261 2 24.758896 7.808012 -27.108224 83 F C 24 0.50000 0.50000 "PHE " " C  " 6 0 808080  2 1 7 ""  1 ""  <> 0 0 0 1 7.37 0 0 1261 0 1261 1261 1261 <> <>
  1262 15 25.913544 8.120953 -27.218082 83 F C 70 -0.50000 -0.50000 "PHE " " O  " 8 0 FF2E2E  2 1 7 ""  1 ""  <> 0 0 0 1 7.37 0 0 1262 0 1262 1262 1262 <> <>
  1263 3 23.038743 9.293478 -28.342709 83 F C 24 -0.00500 -0.00500 "PHE " " CB " 6 0 808080  2 1 7 ""  1 ""  <> 0 0 0 1 7.37 0 0 1263 2 1263 1263 1263 <> <>
  1264 2 21.781810 10.113613 -28.274189 83 F C 24 -0.11500 -0.11500 "PHE " " CG " 6 0 808080  2 1 7 ""  1 ""  <> 0 0 0 1 7.37 0 0 1264 0 1264 1264 1264 <> <>
  1265 2 20.599294 9.417081 -27.844443 83 F C 24 -0.11500 -0.11500 "PHE " " CD1" 6 0 808080  2 1 7 ""  1 ""  <> 0 0 0 1 7.37 0 0 1265 1 1265 1265 1265 <> <>
  1266 2 19.346524 10.052712 -27.654719 83 F C 24 -0.11500 -0.11500 "PHE " " CE1" 6 0 808080  2 1 7 ""  1 ""  <> 0 0 0 1 7.37 0 0 1266 1 1266 1266 1266 <> <>
  1267 2 19.373072 11.462026 -27.743539 83 F C 24 -0.11500 -0.11500 "PHE " " CZ " 6 0 808080  2 1 7 ""  1 ""  <> 0 0 0 1 7.37 0 0 1267 1 1267 1267 1267 <> <>
  1268 2 20.585915 12.219123 -28.002709 83 F C 24 -0.11500 -0.11500 "PHE " " CE2" 6 0 808080  2 1 7 ""  1 ""  <> 0 0 0 1 7.37 0 0 1268 1 1268 1268 1268 <> <>
  1269 2 21.768459 11.537841 -28.306244 83 F C 24 -0.11500 -0.11500 "PHE " " CD2" 6 0 808080  2 1 7 ""  1 ""  <> 0 0 0 1 7.37 0 0 1269 1 1269 1269 1269 <> <>
  1270 43 24.639157 10.629473 -26.916019 83 F C 21 0.30000 0.30000 "PHE " " H  " 1 0 FFFFFF  2 1 7 ""  1 ""  <> 0 0 0 1 <> 0 0 1270 0 1270 1270 1270 <> <>
  1271 41 22.833458 8.424569 -26.369310 83 F C 21 0.06000 0.06000 "PHE " " HA " 1 0 FFFFFF  2 1 7 ""  1 ""  <> 0 0 0 1 <> 0 0 1271 0 1271 1271 1271 <> <>
  1272 41 22.926484 8.377409 -28.922235 83 F C 21 0.06000 0.06000 "PHE " " HB3" 1 0 FFFFFF  2 1 7 ""  1 ""  <> 0 0 0 1 <> 0 0 1272 0 1272 1272 1272 <> <>
  1273 41 23.856629 9.780500 -28.872925 83 F C 21 0.06000 0.06000 "PHE " " HB2" 1 0 FFFFFF  2 1 7 ""  1 ""  <> 0 0 0 1 <> 0 0 1273 0 1273 1273 1273 <> <>
  1274 41 20.590743 8.340418 -27.768234 83 F C 21 0.11500 0.11500 "PHE " " HD1" 1 0 FFFFFF  2 1 7 ""  1 ""  <> 0 0 0 1 <> 0 0 1274 0 1274 1274 1274 <> <>
  1275 41 18.437292 9.488881 -27.508350 83 F C 21 0.11500 0.11500 "PHE " " HE1" 1 0 FFFFFF  2 1 7 ""  1 ""  <> 0 0 0 1 <> 0 0 1275 0 1275 1275 1275 <> <>
  1276 41 18.395019 11.916826 -27.684019 83 F C 21 0.11500 0.11500 "PHE " " HZ " 1 0 FFFFFF  2 1 7 ""  1 ""  <> 0 0 0 1 <> 0 0 1276 0 1276 1276 1276 <> <>
  1277 41 20.507379 13.295505 -28.023918 83 F C 21 0.11500 0.11500 "PHE " " HE2" 1 0 FFFFFF  2 1 7 ""  1 ""  <> 0 0 0 1 <> 0 0 1277 0 1277 1277 1277 <> <>
  1278 41 22.558614 12.273678 -28.310145 83 F C 21 0.11500 0.11500 "PHE " " HD2" 1 0 FFFFFF  2 1 7 ""  1 ""  <> 0 0 0 1 <> 0 0 1278 0 1278 1278 1278 <> <>
  1279 25 24.393810 6.494099 -26.988573 84 S C 38 -0.50000 -0.50000 "SER " " N  " 7 0 2E2EFF  2 1 7 ""  1 ""  <> 0 0 0 1 7.29 0 0 1279 1 1279 1279 1279 <> <>
  1280 3 25.162337 5.282738 -27.066455 84 S C 24 0.14000 0.14000 "SER " " CA " 6 0 808080  2 1 -1108 ""  1 ""  FF7800  0 0 0 1 7.29 0 0 1280 1 1280 1280 1280 <> <>
  1281 2 24.203089 4.096233 -27.411876 84 S C 24 0.50000 0.50000 "SER " " C  " 6 0 808080  2 1 7 ""  1 ""  <> 0 0 0 1 7.29 0 0 1281 0 1281 1281 1281 <> <>
  1282 15 22.977706 4.052889 -27.319852 84 S C 70 -0.50000 -0.50000 "SER " " O  " 8 0 FF2E2E  2 1 7 ""  1 ""  <> 0 0 0 1 7.29 0 0 1282 0 1282 1282 1282 <> <>
  1283 3 26.046932 5.084358 -25.813615 84 S C 24 0.14500 0.14500 "SER " " CB " 6 0 808080  2 1 7 ""  1 ""  <> 0 0 0 1 7.29 0 0 1283 2 1283 1283 1283 <> <>
  1284 16 26.937687 3.942123 -26.012806 84 S C 70 -0.68300 -0.68300 "SER " " OG " 8 0 FF2E2E  2 1 7 "%UT"  13 ""  <> 0 0 0 1 7.29 0 0 1284 1 1284 1284 1284 <> <>
  1285 43 23.401769 6.318013 -26.915858 84 S C 21 0.30000 0.30000 "SER " " H  " 1 0 FFFFFF  2 1 7 ""  1 ""  <> 0 0 0 1 <> 0 0 1285 0 1285 1285 1285 <> <>
  1286 41 25.805676 5.361140 -27.942448 84 S C 21 0.06000 0.06000 "SER " " HA " 1 0 FFFFFF  2 1 7 ""  1 ""  <> 0 0 0 1 <> 0 0 1286 0 1286 1286 1286 <> <>
  1287 41 25.449085 5.082694 -24.902557 84 S C 21 0.06000 0.06000 "SER " " HB3" 1 0 FFFFFF  2 1 7 ""  1 ""  <> 0 0 0 1 <> 0 0 1287 0 1287 1287 1287 <> <>
  1288 41 26.684517 5.962174 -25.712484 84 S C 21 0.06000 0.06000 "SER " " HB2" 1 0 FFFFFF  2 1 7 ""  1 ""  <> 0 0 0 1 <> 0 0 1288 0 1288 1288 1288 <> <>
  1289 42 26.628437 3.133578 -25.635549 84 S C 21 0.41800 0.41800 "SER " " HG " 1 0 FFFFFF  2 1 7 ""  1 ""  <> 0 0 0 1 <> 0 0 1289 0 1289 1289 1289 <> <>
  1290 25 24.799498 2.987432 -27.895909 85 G C 38 -0.50000 -0.50000 "GLY " " N  " 7 0 2E2EFF  2 1 7 ""  1 ""  <> 0 0 0 1 7.29 0 0 1290 1 1290 1290 1290 <> <>
  1291 3 24.168371 1.691661 -28.146989 85 G C 24 0.08000 0.08000 "GLY " " CA " 6 0 808080  2 1 -1109 ""  1 ""  FF9600  0 0 0 1 7.29 0 0 1291 2 1291 1291 1291 <> <>
  1292 2 25.236038 0.527905 -28.140984 85 G C 24 0.50000 0.50000 "GLY " " C  " 6 0 808080  2 1 7 ""  1 ""  <> 0 0 0 1 7.29 0 0 1292 0 1292 1292 1292 <> <>
  1293 15 26.471339 0.673848 -28.187864 85 G C 70 -0.50000 -0.50000 "GLY " " O  " 8 0 FF2E2E  2 1 7 ""  1 ""  <> 0 0 0 1 7.29 0 0 1293 0 1293 1293 1293 <> <>
  1294 43 25.795213 2.942116 -27.730976 85 G C 21 0.30000 0.30000 "GLY " " H  " 1 0 FFFFFF  2 1 7 ""  1 ""  <> 0 0 0 1 <> 0 0 1294 0 1294 1294 1294 <> <>
  1295 41 23.719363 1.690803 -29.140015 85 G C 21 0.06000 0.06000 "GLY " " HA3" 1 0 FFFFFF  2 1 7 ""  1 ""  <> 0 0 0 1 <> 0 0 1295 0 1295 1295 1295 <> <>
  1296 41 23.351906 1.563182 -27.436690 85 G C 21 0.06000 0.06000 "GLY " " HA2" 1 0 FFFFFF  2 1 7 ""  1 ""  <> 0 0 0 1 <> 0 0 1296 0 1296 1296 1296 <> <>
  1297 25 24.704272 -0.690617 -28.037215 86 S C 38 -0.50000 -0.50000 "SER " " N  " 7 0 2E2EFF  0 1 7 ""  1 ""  <> 0 0 0 1 7.32 0 0 1297 1 1297 1297 1297 <> <>
  1298 3 25.390308 -1.980053 -27.984210 86 S C 24 0.14000 0.14000 "SER " " CA " 6 0 808080  0 1 -1109 ""  1 ""  FF9600  0 0 0 1 7.32 0 0 1298 1 1298 1298 1298 <> <>
  1299 2 24.658092 -3.203069 -28.583752 86 S C 24 0.50000 0.50000 "SER " " C  " 6 0 808080  0 1 7 ""  1 ""  <> 0 0 0 1 7.32 0 0 1299 0 1299 1299 1299 <> <>
  1300 15 23.475277 -3.122021 -28.968971 86 S C 70 -0.50000 -0.50000 "SER " " O  " 8 0 FF2E2E  0 1 7 ""  1 ""  <> 0 0 0 1 7.32 0 0 1300 0 1300 1300 1300 <> <>
  1301 3 26.093500 -2.219409 -26.648354 86 S C 24 0.14500 0.14500 "SER " " CB " 6 0 808080  0 1 7 ""  1 ""  <> 0 0 0 1 7.32 0 0 1301 2 1301 1301 1301 <> <>
  1302 16 25.250148 -2.636346 -25.546144 86 S C 70 -0.68300 -0.68300 "SER " " OG " 8 0 FF2E2E  0 1 7 "%UT"  13 ""  <> 0 0 0 1 7.32 0 0 1302 1 1302 1302 1302 <> <>
  1303 43 23.733291 -0.931981 -27.898506 86 S C 21 0.30000 0.30000 "SER " " H  " 1 0 FFFFFF  0 1 7 ""  1 ""  <> 0 0 0 1 <> 0 0 1303 0 1303 1303 1303 <> <>
  1304 41 26.101314 -1.792321 -28.788315 86 S C 21 0.06000 0.06000 "SER " " HA " 1 0 FFFFFF  0 1 7 ""  1 ""  <> 0 0 0 1 <> 0 0 1304 0 1304 1304 1304 <> <>
  1305 41 26.652765 -1.327790 -26.366051 86 S C 21 0.06000 0.06000 "SER " " HB3" 1 0 FFFFFF  0 1 7 ""  1 ""  <> 0 0 0 1 <> 0 0 1305 0 1305 1305 1305 <> <>
  1306 41 26.798196 -3.043584 -26.758880 86 S C 21 0.06000 0.06000 "SER " " HB2" 1 0 FFFFFF  0 1 7 ""  1 ""  <> 0 0 0 1 <> 0 0 1306 0 1306 1306 1306 <> <>
  1307 42 24.810877 -3.449253 -25.742758 86 S C 21 0.41800 0.41800 "SER " " HG " 1 0 FFFFFF  0 1 7 ""  1 ""  <> 0 0 0 1 <> 0 0 1307 0 1307 1307 1307 <> <>
  1308 25 25.405329 -4.288324 -28.626868 87 R C 38 -0.50000 -0.50000 "ARG " " N  " 7 0 2E2EFF  0 1 7 ""  1 ""  <> 0 0 0 1 7.44 0 0 1308 1 1308 1308 1308 <> <>
  1309 3 25.095772 -5.578050 -29.149406 87 R C 24 0.14000 0.14000 "ARG " " CA " 6 0 808080  0 1 -1109 ""  1 ""  FF9600  0 0 0 1 7.44 0 0 1309 1 1309 1309 1309 <> <>
  1310 2 25.679612 -6.656183 -28.196731 87 R C 24 0.50000 0.50000 "ARG " " C  " 6 0 808080  0 1 7 ""  1 ""  <> 0 0 0 1 7.44 0 0 1310 0 1310 1310 1310 <> <>
  1311 15 26.796861 -6.559758 -27.725651 87 R C 70 -0.50000 -0.50000 "ARG " " O  " 8 0 FF2E2E  0 1 7 ""  1 ""  <> 0 0 0 1 7.44 0 0 1311 0 1311 1311 1311 <> <>
  1312 3 25.733837 -5.852669 -30.558672 87 R C 24 -0.12000 -0.12000 "ARG " " CB " 6 0 808080  0 1 7 ""  1 ""  <> 0 0 0 1 7.44 0 0 1312 2 1312 1312 1312 <> <>
  1313 3 25.308441 -7.199628 -31.342035 87 R C 24 -0.05000 -0.05000 "ARG " " CG " 6 0 808080  0 1 7 ""  1 ""  <> 0 0 0 1 7.44 0 0 1313 2 1313 1313 1313 <> <>
  1314 3 26.540168 -7.640886 -32.226080 87 R C 24 0.19000 0.19000 "ARG " " CD " 6 0 808080  0 1 7 ""  1 ""  <> 0 0 0 1 7.44 0 0 1314 2 1314 1314 1314 <> <>
  1315 25 26.416379 -9.044912 -32.712450 87 R C 38 -0.69997 -0.69997 "ARG " " NE " 7 0 2E2EFF  0 1 7 ""  1 ""  <> 0 0 0 1 7.44 0 0 1315 1 1315 1315 1315 <> <>
  1316 2 27.154022 -10.090732 -32.266327 87 R C 24 0.63990 0.63990 "ARG " " CZ " 6 0 808080  0 1 7 ""  1 ""  <> 0 0 0 1 7.44 0 0 1316 0 1316 1316 1316 <> <>
  1317 25 28.026025 -9.995897 -31.205183 87 R C 38 -0.79997 -0.79997 "ARG " " NH1" 7 0 2E2EFF  0 1 7 ""  1 ""  <> 0 0 0 1 7.44 0 0 1317 2 1317 1317 1317 <> <>
  1318 31 26.999704 -11.261936 -32.846605 87 R C 38 -0.79997 -0.79997 "ARG " " NH2" 7 1 2E2EFF  0 1 7 ""  1 ""  <> 0 0 0 1 7.44 0 0 1318 2 1318 1318 1318 <> <>
  1319 43 26.398899 -4.165951 -28.491002 87 R C 21 0.30000 0.30000 "ARG " " H  " 1 0 FFFFFF  0 1 7 ""  1 ""  <> 0 0 0 1 <> 0 0 1319 0 1319 1319 1319 <> <>
  1320 41 24.025550 -5.762612 -29.245281 87 R C 21 0.06000 0.06000 "ARG " " HA " 1 0 FFFFFF  0 1 7 ""  1 ""  <> 0 0 0 1 <> 0 0 1320 0 1320 1320 1320 <> <>
  1321 41 26.820378 -5.852655 -30.468093 87 R C 21 0.06000 0.06000 "ARG " " HB3" 1 0 FFFFFF  0 1 7 ""  1 ""  <> 0 0 0 1 <> 0 0 1321 0 1321 1321 1321 <> <>
  1322 41 25.411855 -4.950209 -31.077014 87 R C 21 0.06000 0.06000 "ARG " " HB2" 1 0 FFFFFF  0 1 7 ""  1 ""  <> 0 0 0 1 <> 0 0 1322 0 1322 1322 1322 <> <>
  1323 41 24.525440 -6.787264 -31.978357 87 R C 21 0.06000 0.06000 "ARG " " HG3" 1 0 FFFFFF  0 1 7 ""  1 ""  <> 0 0 0 1 <> 0 0 1323 0 1323 1323 1323 <> <>
  1324 41 24.994651 -8.047693 -30.734926 87 R C 21 0.06000 0.06000 "ARG " " HG2" 1 0 FFFFFF  0 1 7 ""  1 ""  <> 0 0 0 1 <> 0 0 1324 0 1324 1324 1324 <> <>
  1325 41 27.465586 -7.530915 -31.660331 87 R C 21 0.06000 0.06000 "ARG " " HD3" 1 0 FFFFFF  0 1 7 ""  1 ""  <> 0 0 0 1 <> 0 0 1325 0 1325 1325 1325 <> <>
  1326 41 26.715120 -7.083061 -33.145127 87 R C 21 0.06000 0.06000 "ARG " " HD2" 1 0 FFFFFF  0 1 7 ""  1 ""  <> 0 0 0 1 <> 0 0 1326 0 1326 1326 1326 <> <>
  1327 43 25.656692 -9.168130 -33.366708 87 R C 21 0.44000 0.44000 "ARG " " HE " 1 0 FFFFFF  0 1 7 ""  1 ""  <> 0 0 0 1 <> 0 0 1327 0 1327 1327 1327 <> <>
  1328 43 28.583170 -10.787040 -30.916589 87 R C 21 0.46000 0.46000 "ARG " "HH12" 1 0 FFFFFF  0 1 7 ""  1 ""  <> 0 0 0 1 <> 0 0 1328 0 1328 1328 1328 <> <>
  1329 43 28.088942 -9.100673 -30.742344 87 R C 21 0.46000 0.46000 "ARG " "HH11" 1 0 FFFFFF  0 1 7 ""  1 ""  <> 0 0 0 1 <> 0 0 1329 0 1329 1329 1329 <> <>
  1330 44 27.657545 -12.028025 -32.866486 87 R C 21 0.46000 0.46000 "ARG " "HH22" 1 0 FFFFFF  0 1 7 ""  1 ""  <> 0 0 0 1 <> 0 0 1330 0 1330 1330 1330 <> <>
  1331 44 26.238094 -11.143255 -33.499388 87 R C 21 0.46000 0.46000 "ARG " "HH21" 1 0 FFFFFF  0 1 7 ""  1 ""  <> 0 0 0 1 <> 0 0 1331 0 1331 1331 1331 <> <>
  1332 25 24.898728 -7.754639 -27.982040 88 S C 38 -0.50000 -0.50000 "SER " " N  " 7 0 2E2EFF  0 1 7 ""  1 ""  <> 0 0 0 1 7.34 0 0 1332 1 1332 1332 1332 <> <>
  1333 3 25.087204 -8.899287 -27.158083 88 S C 24 0.14000 0.14000 "SER " " CA " 6 0 808080  0 1 -1109 ""  1 ""  FF9600  0 0 0 1 7.34 0 0 1333 1 1333 1333 1333 <> <>
  1334 2 24.528496 -10.078186 -27.969749 88 S C 24 0.50000 0.50000 "SER " " C  " 6 0 808080  0 1 7 ""  1 ""  <> 0 0 0 1 7.34 0 0 1334 0 1334 1334 1334 <> <>
  1335 15 23.616523 -10.728233 -27.506486 88 S C 70 -0.50000 -0.50000 "SER " " O  " 8 0 FF2E2E  0 1 7 ""  1 ""  <> 0 0 0 1 7.34 0 0 1335 0 1335 1335 1335 <> <>
  1336 3 24.545322 -8.636338 -25.719171 88 S C 24 0.14500 0.14500 "SER " " CB " 6 0 808080  0 1 7 ""  1 ""  <> 0 0 0 1 7.34 0 0 1336 2 1336 1336 1336 <> <>
  1337 16 25.149749 -7.500383 -25.052308 88 S C 70 -0.68300 -0.68300 "SER " " OG " 8 0 FF2E2E  0 1 7 "%UT"  13 ""  <> 0 0 0 1 7.34 0 0 1337 1 1337 1337 1337 <> <>
  1338 43 23.941257 -7.562162 -28.240628 88 S C 21 0.30000 0.30000 "SER " " H  " 1 0 FFFFFF  0 1 7 ""  1 ""  <> 0 0 0 1 <> 0 0 1338 0 1338 1338 1338 <> <>
  1339 41 26.126268 -9.113698 -26.906796 88 S C 21 0.06000 0.06000 "SER " " HA " 1 0 FFFFFF  0 1 7 ""  1 ""  <> 0 0 0 1 <> 0 0 1339 0 1339 1339 1339 <> <>
  1340 41 24.844556 -9.471676 -25.087214 88 S C 21 0.06000 0.06000 "SER " " HB3" 1 0 FFFFFF  0 1 7 ""  1 ""  <> 0 0 0 1 <> 0 0 1340 0 1340 1340 1340 <> <>
  1341 41 23.460678 -8.533737 -25.676745 88 S C 21 0.06000 0.06000 "SER " " HB2" 1 0 FFFFFF  0 1 7 ""  1 ""  <> 0 0 0 1 <> 0 0 1341 0 1341 1341 1341 <> <>
  1342 42 26.066951 -7.698760 -24.938555 88 S C 21 0.41800 0.41800 "SER " " HG " 1 0 FFFFFF  0 1 7 ""  1 ""  <> 0 0 0 1 <> 0 0 1342 0 1342 1342 1342 <> <>
  1343 25 25.098224 -10.430403 -29.139095 89 G C 38 -0.50000 -0.50000 "GLY " " N  " 7 0 2E2EFF  0 1 7 ""  1 ""  <> 0 0 0 1 7.79 0 0 1343 1 1343 1343 1343 <> <>
  1344 3 24.480673 -11.428634 -30.038472 89 G C 24 0.08000 0.08000 "GLY " " CA " 6 0 808080  0 1 -1109 ""  1 ""  FF9600  0 0 0 1 7.79 0 0 1344 2 1344 1344 1344 <> <>
  1345 2 23.206423 -10.833103 -30.703224 89 G C 24 0.50000 0.50000 "GLY " " C  " 6 0 808080  0 1 7 ""  1 ""  <> 0 0 0 1 7.79 0 0 1345 0 1345 1345 1345 <> <>
  1346 15 23.286706 -9.913891 -31.519245 89 G C 70 -0.50000 -0.50000 "GLY " " O  " 8 0 FF2E2E  0 1 7 ""  1 ""  <> 0 0 0 1 7.79 0 0 1346 0 1346 1346 1346 <> <>
  1347 43 25.878336 -9.858507 -29.428590 89 G C 21 0.30000 0.30000 "GLY " " H  " 1 0 FFFFFF  0 1 7 ""  1 ""  <> 0 0 0 1 <> 0 0 1347 0 1347 1347 1347 <> <>
  1348 41 24.333730 -12.399926 -29.568067 89 G C 21 0.06000 0.06000 "GLY " " HA3" 1 0 FFFFFF  0 1 7 ""  1 ""  <> 0 0 0 1 <> 0 0 1348 0 1348 1348 1348 <> <>
  1349 41 25.135575 -11.679117 -30.872884 89 G C 21 0.06000 0.06000 "GLY " " HA2" 1 0 FFFFFF  0 1 7 ""  1 ""  <> 0 0 0 1 <> 0 0 1349 0 1349 1349 1349 <> <>
  1350 25 22.076660 -11.453267 -30.525049 90 T C 38 -0.50000 -0.50000 "THR " " N  " 7 0 2E2EFF  0 1 7 ""  1 ""  <> 0 0 0 1 7.71 0 0 1350 1 1350 1350 1350 <> <>
  1351 3 20.815147 -11.081096 -31.164313 90 T C 24 0.14000 0.14000 "THR " " CA " 6 0 808080  0 1 -1109 ""  1 ""  FF9600  0 0 0 1 7.71 0 0 1351 1 1351 1351 1351 <> <>
  1352 2 20.039641 -10.082557 -30.216414 90 T C 24 0.50000 0.50000 "THR " " C  " 6 0 808080  0 1 7 ""  1 ""  <> 0 0 0 1 7.71 0 0 1352 0 1352 1352 1352 <> <>
  1353 15 19.091992 -9.464111 -30.653034 90 T C 70 -0.50000 -0.50000 "THR " " O  " 8 0 FF2E2E  0 1 7 ""  1 ""  <> 0 0 0 1 7.71 0 0 1353 0 1353 1353 1353 <> <>
  1354 3 20.025395 -12.425766 -31.366839 90 T C 24 0.20500 0.20500 "THR " " CB " 6 0 808080  0 1 7 ""  1 ""  <> 0 0 0 1 7.71 0 0 1354 1 1354 1354 1354 <> <>
  1355 3 20.649672 -13.518482 -32.264865 90 T C 24 -0.18000 -0.18000 "THR " " CG2" 6 0 808080  0 1 7 ""  1 ""  <> 0 0 0 1 7.71 0 0 1355 3 1355 1355 1355 <> <>
  1356 16 19.707642 -12.997392 -30.148994 90 T C 70 -0.68300 -0.68300 "THR " " OG1" 8 0 FF2E2E  0 1 7 "%UT"  13 ""  <> 0 0 0 1 7.71 0 0 1356 1 1356 1356 1356 <> <>
  1357 43 22.100907 -12.043039 -29.706365 90 T C 21 0.30000 0.30000 "THR " " H  " 1 0 FFFFFF  0 1 7 ""  1 ""  <> 0 0 0 1 <> 0 0 1357 0 1357 1357 1357 <> <>
  1358 41 20.922557 -10.794319 -32.209787 90 T C 21 0.06000 0.06000 "THR " " HA " 1 0 FFFFFF  0 1 7 ""  1 ""  <> 0 0 0 1 <> 0 0 1358 0 1358 1358 1358 <> <>
  1359 41 19.069424 -12.109347 -31.784624 90 T C 21 0.06000 0.06000 "THR " " HB " 1 0 FFFFFF  0 1 7 ""  1 ""  <> 0 0 0 1 <> 0 0 1359 0 1359 1359 1359 <> <>
  1360 41 20.979283 -13.061142 -33.196946 90 T C 21 0.06000 0.06000 "THR " "HG21" 1 0 FFFFFF  0 1 7 ""  1 ""  <> 0 0 0 1 <> 0 0 1360 0 1360 1360 1360 <> <>
  1361 41 21.548098 -13.975671 -31.849924 90 T C 21 0.06000 0.06000 "THR " "HG22" 1 0 FFFFFF  0 1 7 ""  1 ""  <> 0 0 0 1 <> 0 0 1361 0 1361 1361 1361 <> <>
  1362 41 19.983366 -14.368932 -32.407029 90 T C 21 0.06000 0.06000 "THR " "HG23" 1 0 FFFFFF  0 1 7 ""  1 ""  <> 0 0 0 1 <> 0 0 1362 0 1362 1362 1362 <> <>
  1363 42 18.969374 -12.556105 -29.757181 90 T C 21 0.41800 0.41800 "THR " " HG1" 1 0 FFFFFF  0 1 7 ""  1 ""  <> 0 0 0 1 <> 0 0 1363 0 1363 1363 1363 <> <>
  1364 25 20.583872 -9.744279 -29.073720 91 D C 38 -0.50000 -0.50000 "ASP " " N  " 7 0 2E2EFF  2 1 7 ""  1 ""  <> 0 0 0 1 7.32 0 0 1364 1 1364 1364 1364 <> <>
  1365 3 20.262736 -8.608269 -28.180491 91 D C 24 0.14000 0.14000 "ASP " " CA " 6 0 808080  2 1 -1109 ""  1 ""  FF9600  0 0 0 1 7.32 0 0 1365 1 1365 1365 1365 <> <>
  1366 2 21.135866 -7.336908 -28.499662 91 D C 24 0.50000 0.50000 "ASP " " C  " 6 0 808080  2 1 7 ""  1 ""  <> 0 0 0 1 7.32 0 0 1366 0 1366 1366 1366 <> <>
  1367 15 22.351800 -7.466256 -28.717182 91 D C 70 -0.50000 -0.50000 "ASP " " O  " 8 0 FF2E2E  2 1 7 ""  1 ""  <> 0 0 0 1 7.32 0 0 1367 0 1367 1367 1367 <> <>
  1368 3 20.540066 -8.881245 -26.624802 91 D C 24 -0.22000 -0.22000 "ASP " " CB " 6 0 808080  2 1 7 ""  1 ""  <> 0 0 0 1 7.32 0 0 1368 2 1368 1368 1368 <> <>
  1369 2 19.686786 -9.938417 -25.911663 91 D C 24 0.70000 0.70000 "ASP " " CG " 6 0 808080  2 1 7 "%UT"  13 ""  <> 0 0 0 1 7.32 0 0 1369 0 1369 1369 1369 5.2282666484583 <>
  1370 15 20.287255 -10.587699 -25.053836 91 D C 70 -0.80000 -0.80000 "ASP " " OD1" 8 0 FF2E2E  2 1 7 ""  1 ""  <> 0 0 0 1 7.32 0 0 1370 0 1370 1370 1370 <> <>
  1371 18 18.460724 -9.952275 -25.967338 91 D C 70 -0.80000 -0.80000 "ASP " " OD2" 8 -1 FF2E2E  2 1 7 ""  1 ""  <> 0 0 0 1 7.32 0 0 1371 0 1371 1371 1371 <> <>
  1372 43 21.541243 -10.055377 -28.988136 91 D C 21 0.30000 0.30000 "ASP " " H  " 1 0 FFFFFF  2 1 7 ""  1 ""  <> 0 0 0 1 <> 0 0 1372 0 1372 1372 1372 <> <>
  1373 41 19.190690 -8.409520 -28.175724 91 D C 21 0.06000 0.06000 "ASP " " HA " 1 0 FFFFFF  2 1 7 ""  1 ""  <> 0 0 0 1 <> 0 0 1373 0 1373 1373 1373 <> <>
  1374 41 20.386232 -7.938823 -26.099608 91 D C 21 0.06000 0.06000 "ASP " " HB3" 1 0 FFFFFF  2 1 7 ""  1 ""  <> 0 0 0 1 <> 0 0 1374 0 1374 1374 1374 <> <>
  1375 41 21.597806 -9.124181 -26.520079 91 D C 21 0.06000 0.06000 "ASP " " HB2" 1 0 FFFFFF  2 1 7 ""  1 ""  <> 0 0 0 1 <> 0 0 1375 0 1375 1375 1375 <> <>
  1376 25 20.456964 -6.208905 -28.481300 92 F C 38 -0.50000 -0.50000 "PHE " " N  " 7 0 2E2EFF  2 1 7 ""  1 ""  <> 0 0 0 1 7.37 0 0 1376 1 1376 1376 1376 <> <>
  1377 3 20.899565 -4.848086 -28.839465 92 F C 24 0.14000 0.14000 "PHE " " CA " 6 0 808080  2 1 -1109 ""  1 ""  FF9600  0 0 0 1 7.37 0 0 1377 1 1377 1377 1377 <> <>
  1378 2 20.185410 -3.815329 -28.021367 92 F C 24 0.50000 0.50000 "PHE " " C  " 6 0 808080  2 1 7 ""  1 ""  <> 0 0 0 1 7.37 0 0 1378 0 1378 1378 1378 <> <>
  1379 15 19.200809 -4.029633 -27.303841 92 F C 70 -0.50000 -0.50000 "PHE " " O  " 8 0 FF2E2E  2 1 7 ""  1 ""  <> 0 0 0 1 7.37 0 0 1379 0 1379 1379 1379 <> <>
  1380 3 21.102976 -4.638729 -30.421865 92 F C 24 -0.00500 -0.00500 "PHE " " CB " 6 0 808080  2 1 7 ""  1 ""  <> 0 0 0 1 7.37 0 0 1380 2 1380 1380 1380 <> <>
  1381 2 19.739201 -4.770096 -31.186562 92 F C 24 -0.11500 -0.11500 "PHE " " CG " 6 0 808080  2 1 7 ""  1 ""  <> 0 0 0 1 7.37 0 0 1381 0 1381 1381 1381 <> <>
  1382 2 19.423265 -6.011604 -31.778118 92 F C 24 -0.11500 -0.11500 "PHE " " CD1" 6 0 808080  2 1 7 ""  1 ""  <> 0 0 0 1 7.37 0 0 1382 1 1382 1382 1382 <> <>
  1383 2 18.201243 -6.163526 -32.517516 92 F C 24 -0.11500 -0.11500 "PHE " " CE1" 6 0 808080  2 1 7 ""  1 ""  <> 0 0 0 1 7.37 0 0 1383 1 1383 1383 1383 <> <>
  1384 2 17.280486 -5.110297 -32.519336 92 F C 24 -0.11500 -0.11500 "PHE " " CZ " 6 0 808080  2 1 7 ""  1 ""  <> 0 0 0 1 7.37 0 0 1384 1 1384 1384 1384 <> <>
  1385 2 17.588112 -3.865738 -31.988462 92 F C 24 -0.11500 -0.11500 "PHE " " CE2" 6 0 808080  2 1 7 ""  1 ""  <> 0 0 0 1 7.37 0 0 1385 1 1385 1385 1385 <> <>
  1386 2 18.823864 -3.671111 -31.353008 92 F C 24 -0.11500 -0.11500 "PHE " " CD2" 6 0 808080  2 1 7 ""  1 ""  <> 0 0 0 1 7.37 0 0 1386 1 1386 1386 1386 <> <>
  1387 43 19.462023 -6.233687 -28.308115 92 F C 21 0.30000 0.30000 "PHE " " H  " 1 0 FFFFFF  2 1 7 ""  1 ""  <> 0 0 0 1 <> 0 0 1387 0 1387 1387 1387 <> <>
  1388 41 21.927126 -4.732183 -28.493919 92 F C 21 0.06000 0.06000 "PHE " " HA " 1 0 FFFFFF  2 1 7 ""  1 ""  <> 0 0 0 1 <> 0 0 1388 0 1388 1388 1388 <> <>
  1389 41 21.797989 -5.413273 -30.746258 92 F C 21 0.06000 0.06000 "PHE " " HB3" 1 0 FFFFFF  2 1 7 ""  1 ""  <> 0 0 0 1 <> 0 0 1389 0 1389 1389 1389 <> <>
  1390 41 21.482227 -3.628734 -30.572619 92 F C 21 0.06000 0.06000 "PHE " " HB2" 1 0 FFFFFF  2 1 7 ""  1 ""  <> 0 0 0 1 <> 0 0 1390 0 1390 1390 1390 <> <>
  1391 41 20.033729 -6.894219 -31.658490 92 F C 21 0.11500 0.11500 "PHE " " HD1" 1 0 FFFFFF  2 1 7 ""  1 ""  <> 0 0 0 1 <> 0 0 1391 0 1391 1391 1391 <> <>
  1392 41 17.939417 -7.081638 -33.021886 92 F C 21 0.11500 0.11500 "PHE " " HE1" 1 0 FFFFFF  2 1 7 ""  1 ""  <> 0 0 0 1 <> 0 0 1392 0 1392 1392 1392 <> <>
  1393 41 16.310974 -5.228970 -32.980756 92 F C 21 0.11500 0.11500 "PHE " " HZ " 1 0 FFFFFF  2 1 7 ""  1 ""  <> 0 0 0 1 <> 0 0 1393 0 1393 1393 1393 <> <>
  1394 41 16.906863 -3.031620 -32.068108 92 F C 21 0.11500 0.11500 "PHE " " HE2" 1 0 FFFFFF  2 1 7 ""  1 ""  <> 0 0 0 1 <> 0 0 1394 0 1394 1394 1394 <> <>
  1395 41 18.999880 -2.696010 -30.924114 92 F C 21 0.11500 0.11500 "PHE " " HD2" 1 0 FFFFFF  2 1 7 ""  1 ""  <> 0 0 0 1 <> 0 0 1395 0 1395 1395 1395 <> <>
  1396 25 20.786691 -2.635122 -27.982245 93 T C 38 -0.50000 -0.50000 "THR " " N  " 7 0 2E2EFF  2 1 7 ""  1 ""  <> 0 0 0 1 7.3 0 0 1396 1 1396 1396 1396 <> <>
  1397 3 20.340205 -1.691379 -26.972814 93 T C 24 0.14000 0.14000 "THR " " CA " 6 0 808080  2 1 -1109 ""  1 ""  FF9600  0 0 0 1 7.3 0 0 1397 1 1397 1397 1397 <> <>
  1398 2 20.767193 -0.269947 -27.387626 93 T C 24 0.50000 0.50000 "THR " " C  " 6 0 808080  2 1 7 ""  1 ""  <> 0 0 0 1 7.3 0 0 1398 0 1398 1398 1398 <> <>
  1399 15 21.820965 -0.100498 -27.936019 93 T C 70 -0.50000 -0.50000 "THR " " O  " 8 0 FF2E2E  2 1 7 ""  1 ""  <> 0 0 0 1 7.3 0 0 1399 0 1399 1399 1399 <> <>
  1400 3 20.756856 -2.103108 -25.581956 93 T C 24 0.20500 0.20500 "THR " " CB " 6 0 808080  2 1 7 ""  1 ""  <> 0 0 0 1 7.3 0 0 1400 1 1400 1400 1400 <> <>
  1401 3 22.288890 -2.190866 -25.344098 93 T C 24 -0.18000 -0.18000 "THR " " CG2" 6 0 808080  2 1 7 ""  1 ""  <> 0 0 0 1 7.3 0 0 1401 3 1401 1401 1401 <> <>
  1402 16 20.132403 -1.136228 -24.691282 93 T C 70 -0.68300 -0.68300 "THR " " OG1" 8 0 FF2E2E  2 1 7 "%UT"  13 ""  <> 0 0 0 1 7.3 0 0 1402 1 1402 1402 1402 <> <>
  1403 43 21.728653 -2.485623 -28.314748 93 T C 21 0.30000 0.30000 "THR " " H  " 1 0 FFFFFF  2 1 7 ""  1 ""  <> 0 0 0 1 <> 0 0 1403 0 1403 1403 1403 <> <>
  1404 41 19.260584 -1.648036 -27.118915 93 T C 21 0.06000 0.06000 "THR " " HA " 1 0 FFFFFF  2 1 7 ""  1 ""  <> 0 0 0 1 <> 0 0 1404 0 1404 1404 1404 <> <>
  1405 41 20.488853 -3.125437 -25.318381 93 T C 21 0.06000 0.06000 "THR " " HB " 1 0 FFFFFF  2 1 7 ""  1 ""  <> 0 0 0 1 <> 0 0 1405 0 1405 1405 1405 <> <>
  1406 41 22.705937 -1.296030 -25.804233 93 T C 21 0.06000 0.06000 "THR " "HG21" 1 0 FFFFFF  2 1 7 ""  1 ""  <> 0 0 0 1 <> 0 0 1406 0 1406 1406 1406 <> <>
  1407 41 22.469918 -2.214582 -24.269842 93 T C 21 0.06000 0.06000 "THR " "HG22" 1 0 FFFFFF  2 1 7 ""  1 ""  <> 0 0 0 1 <> 0 0 1407 0 1407 1407 1407 <> <>
  1408 41 22.676107 -3.018630 -25.938059 93 T C 21 0.06000 0.06000 "THR " "HG23" 1 0 FFFFFF  2 1 7 ""  1 ""  <> 0 0 0 1 <> 0 0 1408 0 1408 1408 1408 <> <>
  1409 42 19.202906 -1.174779 -24.858857 93 T C 21 0.41800 0.41800 "THR " " HG1" 1 0 FFFFFF  2 1 7 ""  1 ""  <> 0 0 0 1 <> 0 0 1409 0 1409 1409 1409 <> <>
  1410 25 19.866492 0.679484 -27.025575 94 L C 38 -0.50000 -0.50000 "LEU " " N  " 7 0 2E2EFF  2 1 7 ""  1 ""  <> 0 0 0 1 7.31 0 0 1410 1 1410 1410 1410 <> <>
  1411 3 19.983282 2.088399 -26.958254 94 L C 24 0.14000 0.14000 "LEU " " CA " 6 0 808080  2 1 -1109 ""  1 ""  FF9600  0 0 0 1 7.31 0 0 1411 1 1411 1411 1411 <> <>
  1412 2 20.091116 2.561978 -25.490503 94 L C 24 0.50000 0.50000 "LEU " " C  " 6 0 808080  2 1 7 ""  1 ""  <> 0 0 0 1 7.31 0 0 1412 0 1412 1412 1412 <> <>
  1413 15 19.406999 2.045743 -24.614906 94 L C 70 -0.50000 -0.50000 "LEU " " O  " 8 0 FF2E2E  2 1 7 ""  1 ""  <> 0 0 0 1 7.31 0 0 1413 0 1413 1413 1413 <> <>
  1414 3 18.728072 2.713205 -27.565037 94 L C 24 -0.12000 -0.12000 "LEU " " CB " 6 0 808080  2 1 7 ""  1 ""  <> 0 0 0 1 7.31 0 0 1414 2 1414 1414 1414 <> <>
  1415 3 18.808490 4.266001 -27.903453 94 L C 24 -0.06000 -0.06000 "LEU " " CG " 6 0 808080  2 1 7 ""  1 ""  <> 0 0 0 1 7.31 0 0 1415 1 1415 1415 1415 <> <>
  1416 3 19.848427 4.748457 -28.895074 94 L C 24 -0.18000 -0.18000 "LEU " " CD1" 6 0 808080  2 1 7 ""  1 ""  <> 0 0 0 1 7.31 0 0 1416 3 1416 1416 1416 <> <>
  1417 3 17.431796 4.879897 -28.095574 94 L C 24 -0.18000 -0.18000 "LEU " " CD2" 6 0 808080  2 1 7 ""  1 ""  <> 0 0 0 1 7.31 0 0 1417 3 1417 1417 1417 <> <>
  1418 43 19.100496 0.323257 -26.472565 94 L C 21 0.30000 0.30000 "LEU " " H  " 1 0 FFFFFF  2 1 7 ""  1 ""  <> 0 0 0 1 <> 0 0 1418 0 1418 1418 1418 <> <>
  1419 41 20.845179 2.436091 -27.527237 94 L C 21 0.06000 0.06000 "LEU " " HA " 1 0 FFFFFF  2 1 7 ""  1 ""  <> 0 0 0 1 <> 0 0 1419 0 1419 1419 1419 <> <>
  1420 41 17.830902 2.405341 -27.028426 94 L C 21 0.06000 0.06000 "LEU " " HB3" 1 0 FFFFFF  2 1 7 ""  1 ""  <> 0 0 0 1 <> 0 0 1420 0 1420 1420 1420 <> <>
  1421 41 18.735199 2.259202 -28.555782 94 L C 21 0.06000 0.06000 "LEU " " HB2" 1 0 FFFFFF  2 1 7 ""  1 ""  <> 0 0 0 1 <> 0 0 1421 0 1421 1421 1421 <> <>
  1422 41 19.173417 4.690699 -26.968379 94 L C 21 0.06000 0.06000 "LEU " " HG " 1 0 FFFFFF  2 1 7 ""  1 ""  <> 0 0 0 1 <> 0 0 1422 0 1422 1422 1422 <> <>
  1423 41 19.685148 4.513850 -29.946703 94 L C 21 0.06000 0.06000 "LEU " "HD11" 1 0 FFFFFF  2 1 7 ""  1 ""  <> 0 0 0 1 <> 0 0 1423 0 1423 1423 1423 <> <>
  1424 41 19.786876 5.832216 -28.987131 94 L C 21 0.06000 0.06000 "LEU " "HD12" 1 0 FFFFFF  2 1 7 ""  1 ""  <> 0 0 0 1 <> 0 0 1424 0 1424 1424 1424 <> <>
  1425 41 20.855833 4.427162 -28.629356 94 L C 21 0.06000 0.06000 "LEU " "HD13" 1 0 FFFFFF  2 1 7 ""  1 ""  <> 0 0 0 1 <> 0 0 1425 0 1425 1425 1425 <> <>
  1426 41 17.632691 5.950568 -28.105752 94 L C 21 0.06000 0.06000 "LEU " "HD21" 1 0 FFFFFF  2 1 7 ""  1 ""  <> 0 0 0 1 <> 0 0 1426 0 1426 1426 1426 <> <>
  1427 41 17.004937 4.487934 -29.018680 94 L C 21 0.06000 0.06000 "LEU " "HD22" 1 0 FFFFFF  2 1 7 ""  1 ""  <> 0 0 0 1 <> 0 0 1427 0 1427 1427 1427 <> <>
  1428 41 16.713382 4.657238 -27.307151 94 L C 21 0.06000 0.06000 "LEU " "HD23" 1 0 FFFFFF  2 1 7 ""  1 ""  <> 0 0 0 1 <> 0 0 1428 0 1428 1428 1428 <> <>
  1429 25 20.945601 3.529443 -25.220852 95 T C 38 -0.50000 -0.50000 "THR " " N  " 7 0 2E2EFF  2 1 7 ""  1 ""  <> 0 0 0 1 7.31 0 0 1429 1 1429 1429 1429 <> <>
  1430 3 20.907175 4.290137 -24.026036 95 T C 24 0.14000 0.14000 "THR " " CA " 6 0 808080  2 1 -1109 ""  1 ""  FF9600  0 0 0 1 7.31 0 0 1430 1 1430 1430 1430 <> <>
  1431 2 20.855363 5.794286 -24.429630 95 T C 24 0.50000 0.50000 "THR " " C  " 6 0 808080  2 1 7 ""  1 ""  <> 0 0 0 1 7.31 0 0 1431 0 1431 1431 1431 <> <>
  1432 15 21.375785 6.178197 -25.465650 95 T C 70 -0.50000 -0.50000 "THR " " O  " 8 0 FF2E2E  2 1 7 ""  1 ""  <> 0 0 0 1 7.31 0 0 1432 0 1432 1432 1432 <> <>
  1433 3 21.945802 3.800562 -22.989663 95 T C 24 0.20500 0.20500 "THR " " CB " 6 0 808080  2 1 7 ""  1 ""  <> 0 0 0 1 7.31 0 0 1433 1 1433 1433 1433 <> <>
  1434 3 23.299106 4.011224 -23.593568 95 T C 24 -0.18000 -0.18000 "THR " " CG2" 6 0 808080  2 1 7 ""  1 ""  <> 0 0 0 1 7.31 0 0 1434 3 1434 1434 1434 <> <>
  1435 16 21.780810 4.528589 -21.779093 95 T C 70 -0.68300 -0.68300 "THR " " OG1" 8 0 FF2E2E  2 1 7 "%UT"  13 ""  <> 0 0 0 1 7.31 0 0 1435 1 1435 1435 1435 <> <>
  1436 43 21.539740 3.837946 -25.976503 95 T C 21 0.30000 0.30000 "THR " " H  " 1 0 FFFFFF  2 1 7 ""  1 ""  <> 0 0 0 1 <> 0 0 1436 0 1436 1436 1436 <> <>
  1437 41 19.991125 4.028868 -23.496560 95 T C 21 0.06000 0.06000 "THR " " HA " 1 0 FFFFFF  2 1 7 ""  1 ""  <> 0 0 0 1 <> 0 0 1437 0 1437 1437 1437 <> <>
  1438 41 21.676443 2.763900 -22.791352 95 T C 21 0.06000 0.06000 "THR " " HB " 1 0 FFFFFF  2 1 7 ""  1 ""  <> 0 0 0 1 <> 0 0 1438 0 1438 1438 1438 <> <>
  1439 41 24.064556 3.559110 -22.962962 95 T C 21 0.06000 0.06000 "THR " "HG21" 1 0 FFFFFF  2 1 7 ""  1 ""  <> 0 0 0 1 <> 0 0 1439 0 1439 1439 1439 <> <>
  1440 41 23.574328 3.523215 -24.528401 95 T C 21 0.06000 0.06000 "THR " "HG22" 1 0 FFFFFF  2 1 7 ""  1 ""  <> 0 0 0 1 <> 0 0 1440 0 1440 1440 1440 <> <>
  1441 41 23.554213 5.069756 -23.628077 95 T C 21 0.06000 0.06000 "THR " "HG23" 1 0 FFFFFF  2 1 7 ""  1 ""  <> 0 0 0 1 <> 0 0 1441 0 1441 1441 1441 <> <>
  1442 42 20.909751 4.459717 -21.419032 95 T C 21 0.41800 0.41800 "THR " " HG1" 1 0 FFFFFF  2 1 7 ""  1 ""  <> 0 0 0 1 <> 0 0 1442 0 1442 1442 1442 <> <>
  1443 25 20.195547 6.591613 -23.596743 96 I C 38 -0.50000 -0.50000 "ILE " " N  " 7 0 2E2EFF  2 1 7 ""  1 ""  <> 0 0 0 1 7.32 0 0 1443 1 1443 1443 1443 <> <>
  1444 3 20.583387 7.960243 -23.288774 96 I C 24 0.14000 0.14000 "ILE " " CA " 6 0 808080  2 1 -1109 ""  1 ""  FF9600  0 0 0 1 7.32 0 0 1444 1 1444 1444 1444 <> <>
  1445 2 21.180965 7.934278 -21.912376 96 I C 24 0.50000 0.50000 "ILE " " C  " 6 0 808080  2 1 7 ""  1 ""  <> 0 0 0 1 7.32 0 0 1445 0 1445 1445 1445 <> <>
  1446 15 20.412561 7.537127 -21.023330 96 I C 70 -0.50000 -0.50000 "ILE " " O  " 8 0 FF2E2E  2 1 7 ""  1 ""  <> 0 0 0 1 7.32 0 0 1446 0 1446 1446 1446 <> <>
  1447 3 19.325294 8.959890 -23.380665 96 I C 24 -0.06000 -0.06000 "ILE " " CB " 6 0 808080  2 1 7 ""  1 ""  <> 0 0 0 1 7.32 0 0 1447 1 1447 1447 1447 <> <>
  1448 3 19.750562 10.386229 -23.191218 96 I C 24 -0.18000 -0.18000 "ILE " " CG2" 6 0 808080  2 1 7 ""  1 ""  <> 0 0 0 1 7.32 0 0 1448 3 1448 1448 1448 <> <>
  1449 3 18.607089 8.796028 -24.778931 96 I C 24 -0.12000 -0.12000 "ILE " " CG1" 6 0 808080  2 1 7 ""  1 ""  <> 0 0 0 1 7.32 0 0 1449 2 1449 1449 1449 <> <>
  1450 3 17.477392 7.779470 -24.797308 96 I C 24 -0.18000 -0.18000 "ILE " " CD1" 6 0 808080  2 1 7 ""  1 ""  <> 0 0 0 1 7.32 0 0 1450 3 1450 1450 1450 <> <>
  1451 43 19.621547 6.067421 -22.952800 96 I C 21 0.30000 0.30000 "ILE " " H  " 1 0 FFFFFF  2 1 7 ""  1 ""  <> 0 0 0 1 <> 0 0 1451 0 1451 1451 1451 <> <>
  1452 41 21.299623 8.320652 -24.026501 96 I C 21 0.06000 0.06000 "ILE " " HA " 1 0 FFFFFF  2 1 7 ""  1 ""  <> 0 0 0 1 <> 0 0 1452 0 1452 1452 1452 <> <>
  1453 41 18.551073 8.789116 -22.633060 96 I C 21 0.06000 0.06000 "ILE " " HB " 1 0 FFFFFF  2 1 7 ""  1 ""  <> 0 0 0 1 <> 0 0 1453 0 1453 1453 1453 <> <>
  1454 41 20.365139 10.475493 -22.295470 96 I C 21 0.06000 0.06000 "ILE " "HG21" 1 0 FFFFFF  2 1 7 ""  1 ""  <> 0 0 0 1 <> 0 0 1454 0 1454 1454 1454 <> <>
  1455 41 20.371487 10.747323 -24.010382 96 I C 21 0.06000 0.06000 "ILE " "HG22" 1 0 FFFFFF  2 1 7 ""  1 ""  <> 0 0 0 1 <> 0 0 1455 0 1455 1455 1455 <> <>
  1456 41 18.895206 11.060720 -23.148621 96 I C 21 0.06000 0.06000 "ILE " "HG23" 1 0 FFFFFF  2 1 7 ""  1 ""  <> 0 0 0 1 <> 0 0 1456 0 1456 1456 1456 <> <>
  1457 41 19.379299 8.412133 -25.445664 96 I C 21 0.06000 0.06000 "ILE " "HG13" 1 0 FFFFFF  2 1 7 ""  1 ""  <> 0 0 0 1 <> 0 0 1457 0 1457 1457 1457 <> <>
  1458 41 18.288819 9.780040 -25.121414 96 I C 21 0.06000 0.06000 "ILE " "HG12" 1 0 FFFFFF  2 1 7 ""  1 ""  <> 0 0 0 1 <> 0 0 1458 0 1458 1458 1458 <> <>
  1459 41 17.114885 7.637099 -25.815176 96 I C 21 0.06000 0.06000 "ILE " "HD11" 1 0 FFFFFF  2 1 7 ""  1 ""  <> 0 0 0 1 <> 0 0 1459 0 1459 1459 1459 <> <>
  1460 41 17.743222 6.750802 -24.556356 96 I C 21 0.06000 0.06000 "ILE " "HD12" 1 0 FFFFFF  2 1 7 ""  1 ""  <> 0 0 0 1 <> 0 0 1460 0 1460 1460 1460 <> <>
  1461 41 16.634672 8.055082 -24.163203 96 I C 21 0.06000 0.06000 "ILE " "HD13" 1 0 FFFFFF  2 1 7 ""  1 ""  <> 0 0 0 1 <> 0 0 1461 0 1461 1461 1461 <> <>
  1462 25 22.407574 8.340223 -21.763001 97 S C 38 -0.50000 -0.50000 "SER " " N  " 7 0 2E2EFF  0 1 7 ""  1 ""  <> 0 0 0 1 7.74 0 0 1462 1 1462 1462 1462 <> <>
  1463 3 23.197681 8.288352 -20.522698 97 S C 24 0.14000 0.14000 "SER " " CA " 6 0 808080  0 1 -1109 ""  1 ""  FF9600  0 0 0 1 7.74 0 0 1463 1 1463 1463 1463 <> <>
  1464 2 22.911970 9.502800 -19.574585 97 S C 24 0.50000 0.50000 "SER " " C  " 6 0 808080  0 1 7 ""  1 ""  <> 0 0 0 1 7.74 0 0 1464 0 1464 1464 1464 <> <>
  1465 15 22.782681 9.133714 -18.414717 97 S C 70 -0.50000 -0.50000 "SER " " O  " 8 0 FF2E2E  0 1 7 ""  1 ""  <> 0 0 0 1 7.74 0 0 1465 0 1465 1465 1465 <> <>
  1466 3 24.692282 8.268140 -20.836803 97 S C 24 0.14500 0.14500 "SER " " CB " 6 0 808080  0 1 7 ""  1 ""  <> 0 0 0 1 7.74 0 0 1466 2 1466 1466 1466 <> <>
  1467 16 25.107579 9.396243 -21.651547 97 S C 70 -0.68300 -0.68300 "SER " " OG " 8 0 FF2E2E  0 1 7 "%UT"  13 ""  <> 0 0 0 1 7.74 0 0 1467 1 1467 1467 1467 <> <>
  1468 43 22.944812 8.641461 -22.562844 97 S C 21 0.30000 0.30000 "SER " " H  " 1 0 FFFFFF  0 1 7 ""  1 ""  <> 0 0 0 1 <> 0 0 1468 0 1468 1468 1468 <> <>
  1469 41 22.982120 7.292919 -20.136722 97 S C 21 0.06000 0.06000 "SER " " HA " 1 0 FFFFFF  0 1 7 ""  1 ""  <> 0 0 0 1 <> 0 0 1469 0 1469 1469 1469 <> <>
  1470 41 24.931826 7.320089 -21.317949 97 S C 21 0.06000 0.06000 "SER " " HB3" 1 0 FFFFFF  0 1 7 ""  1 ""  <> 0 0 0 1 <> 0 0 1470 0 1470 1470 1470 <> <>
  1471 41 25.267666 8.397706 -19.920208 97 S C 21 0.06000 0.06000 "SER " " HB2" 1 0 FFFFFF  0 1 7 ""  1 ""  <> 0 0 0 1 <> 0 0 1471 0 1471 1471 1471 <> <>
  1472 42 25.013269 9.019872 -22.513064 97 S C 21 0.41800 0.41800 "SER " " HG " 1 0 FFFFFF  0 1 7 ""  1 ""  <> 0 0 0 1 <> 0 0 1472 0 1472 1472 1472 <> <>
  1473 25 22.781497 10.763979 -20.064449 98 S C 38 -0.50000 -0.50000 "SER " " N  " 7 0 2E2EFF  0 1 7 ""  1 ""  <> 0 0 0 1 7.75 0 0 1473 1 1473 1473 1473 <> <>
  1474 3 22.217408 11.873373 -19.254519 98 S C 24 0.14000 0.14000 "SER " " CA " 6 0 808080  0 1 -1109 ""  1 ""  FF9600  0 0 0 1 7.75 0 0 1474 1 1474 1474 1474 <> <>
  1475 2 21.270829 12.511886 -20.247610 98 S C 24 0.50000 0.50000 "SER " " C  " 6 0 808080  0 1 7 ""  1 ""  <> 0 0 0 1 7.75 0 0 1475 0 1475 1475 1475 <> <>
  1476 15 21.751743 13.123625 -21.210187 98 S C 70 -0.50000 -0.50000 "SER " " O  " 8 0 FF2E2E  0 1 7 ""  1 ""  <> 0 0 0 1 7.75 0 0 1476 0 1476 1476 1476 <> <>
  1477 3 23.269448 12.749355 -18.658786 98 S C 24 0.14500 0.14500 "SER " " CB " 6 0 808080  0 1 7 ""  1 ""  <> 0 0 0 1 7.75 0 0 1477 2 1477 1477 1477 <> <>
  1478 16 22.747726 13.691578 -17.728103 98 S C 70 -0.68300 -0.68300 "SER " " OG " 8 0 FF2E2E  0 1 7 "%UT"  13 ""  <> 0 0 0 1 7.75 0 0 1478 1 1478 1478 1478 <> <>
  1479 43 22.747329 10.893412 -21.065108 98 S C 21 0.30000 0.30000 "SER " " H  " 1 0 FFFFFF  0 1 7 ""  1 ""  <> 0 0 0 1 <> 0 0 1479 0 1479 1479 1479 <> <>
  1480 41 21.752009 11.477581 -18.352583 98 S C 21 0.06000 0.06000 "SER " " HA " 1 0 FFFFFF  0 1 7 ""  1 ""  <> 0 0 0 1 <> 0 0 1480 0 1480 1480 1480 <> <>
  1481 41 23.779196 13.368466 -19.395939 98 S C 21 0.06000 0.06000 "SER " " HB3" 1 0 FFFFFF  0 1 7 ""  1 ""  <> 0 0 0 1 <> 0 0 1481 0 1481 1481 1481 <> <>
  1482 41 24.098299 12.171659 -18.249621 98 S C 21 0.06000 0.06000 "SER " " HB2" 1 0 FFFFFF  0 1 7 ""  1 ""  <> 0 0 0 1 <> 0 0 1482 0 1482 1482 1482 <> <>
  1483 42 22.286426 13.217438 -17.054080 98 S C 21 0.41800 0.41800 "SER " " HG " 1 0 FFFFFF  0 1 7 ""  1 ""  <> 0 0 0 1 <> 0 0 1483 0 1483 1483 1483 <> <>
  1484 25 19.958126 12.342122 -20.106557 99 L C 38 -0.50000 -0.50000 "LEU " " N  " 7 0 2E2EFF  0 1 7 ""  1 ""  <> 0 0 0 1 7.82 0 0 1484 1 1484 1484 1484 <> <>
  1485 3 18.894876 13.145875 -20.772499 99 L C 24 0.14000 0.14000 "LEU " " CA " 6 0 808080  0 1 -1109 ""  1 ""  FF9600  0 0 0 1 7.82 0 0 1485 1 1485 1485 1485 <> <>
  1486 2 19.017902 14.631389 -20.436278 99 L C 24 0.50000 0.50000 "LEU " " C  " 6 0 808080  0 1 7 ""  1 ""  <> 0 0 0 1 7.82 0 0 1486 0 1486 1486 1486 <> <>
  1487 15 19.112090 15.151359 -19.250870 99 L C 70 -0.50000 -0.50000 "LEU " " O  " 8 0 FF2E2E  0 1 7 ""  1 ""  <> 0 0 0 1 7.82 0 0 1487 0 1487 1487 1487 <> <>
  1488 3 17.455163 12.748591 -20.360216 99 L C 24 -0.12000 -0.12000 "LEU " " CB " 6 0 808080  0 1 7 ""  1 ""  <> 0 0 0 1 7.82 0 0 1488 2 1488 1488 1488 <> <>
  1489 3 17.069561 11.313036 -20.716689 99 L C 24 -0.06000 -0.06000 "LEU " " CG " 6 0 808080  0 1 7 ""  1 ""  <> 0 0 0 1 7.82 0 0 1489 1 1489 1489 1489 <> <>
  1490 3 16.170373 10.619113 -19.717644 99 L C 24 -0.18000 -0.18000 "LEU " " CD1" 6 0 808080  0 1 7 ""  1 ""  <> 0 0 0 1 7.82 0 0 1490 3 1490 1490 1490 <> <>
  1491 3 16.289408 11.149693 -22.010791 99 L C 24 -0.18000 -0.18000 "LEU " " CD2" 6 0 808080  0 1 7 ""  1 ""  <> 0 0 0 1 7.82 0 0 1491 3 1491 1491 1491 <> <>
  1492 43 19.653681 11.774549 -19.329516 99 L C 21 0.30000 0.30000 "LEU " " H  " 1 0 FFFFFF  0 1 7 ""  1 ""  <> 0 0 0 1 <> 0 0 1492 0 1492 1492 1492 <> <>
  1493 41 18.923859 13.075265 -21.859476 99 L C 21 0.06000 0.06000 "LEU " " HA " 1 0 FFFFFF  0 1 7 ""  1 ""  <> 0 0 0 1 <> 0 0 1493 0 1493 1493 1493 <> <>
  1494 41 16.688090 13.443018 -20.702769 99 L C 21 0.06000 0.06000 "LEU " " HB3" 1 0 FFFFFF  0 1 7 ""  1 ""  <> 0 0 0 1 <> 0 0 1494 0 1494 1494 1494 <> <>
  1495 41 17.439859 12.951350 -19.289624 99 L C 21 0.06000 0.06000 "LEU " " HB2" 1 0 FFFFFF  0 1 7 ""  1 ""  <> 0 0 0 1 <> 0 0 1495 0 1495 1495 1495 <> <>
  1496 41 17.973219 10.757533 -20.968415 99 L C 21 0.06000 0.06000 "LEU " " HG " 1 0 FFFFFF  0 1 7 ""  1 ""  <> 0 0 0 1 <> 0 0 1496 0 1496 1496 1496 <> <>
  1497 41 15.352238 11.299173 -19.479838 99 L C 21 0.06000 0.06000 "LEU " "HD11" 1 0 FFFFFF  0 1 7 ""  1 ""  <> 0 0 0 1 <> 0 0 1497 0 1497 1497 1497 <> <>
  1498 41 15.775359 9.612887 -19.853825 99 L C 21 0.06000 0.06000 "LEU " "HD12" 1 0 FFFFFF  0 1 7 ""  1 ""  <> 0 0 0 1 <> 0 0 1498 0 1498 1498 1498 <> <>
  1499 41 16.622971 10.655160 -18.726883 99 L C 21 0.06000 0.06000 "LEU " "HD13" 1 0 FFFFFF  0 1 7 ""  1 ""  <> 0 0 0 1 <> 0 0 1499 0 1499 1499 1499 <> <>
  1500 41 15.279842 11.557035 -21.951020 99 L C 21 0.06000 0.06000 "LEU " "HD21" 1 0 FFFFFF  0 1 7 ""  1 ""  <> 0 0 0 1 <> 0 0 1500 0 1500 1500 1500 <> <>
  1501 41 16.741006 11.593504 -22.897218 99 L C 21 0.06000 0.06000 "LEU " "HD22" 1 0 FFFFFF  0 1 7 ""  1 ""  <> 0 0 0 1 <> 0 0 1501 0 1501 1501 1501 <> <>
  1502 41 16.152659 10.086330 -22.204812 99 L C 21 0.06000 0.06000 "LEU " "HD23" 1 0 FFFFFF  0 1 7 ""  1 ""  <> 0 0 0 1 <> 0 0 1502 0 1502 1502 1502 <> <>
  1503 25 18.978169 15.457489 -21.479838 100 Q C 38 -0.50000 -0.50000 "GLN " " N  " 7 0 2E2EFF  0 1 7 ""  1 ""  <> 0 0 0 1 7.74 0 0 1503 1 1503 1503 1503 <> <>
  1504 3 18.861529 16.917545 -21.474043 100 Q C 24 0.14000 0.14000 "GLN " " CA " 6 0 808080  0 1 -1109 ""  1 ""  FF9600  0 0 0 1 7.74 0 0 1504 1 1504 1504 1504 <> <>
  1505 2 17.308026 17.254624 -21.700819 100 Q C 24 0.50000 0.50000 "GLN " " C  " 6 0 808080  0 1 7 ""  1 ""  <> 0 0 0 1 7.74 0 0 1505 0 1505 1505 1505 <> <>
  1506 15 16.547323 16.377119 -22.132268 100 Q C 70 -0.50000 -0.50000 "GLN " " O  " 8 0 FF2E2E  0 1 7 ""  1 ""  <> 0 0 0 1 7.74 0 0 1506 0 1506 1506 1506 <> <>
  1507 3 19.680819 17.536955 -22.637223 100 Q C 24 -0.12000 -0.12000 "GLN " " CB " 6 0 808080  0 1 7 ""  1 ""  <> 0 0 0 1 7.74 0 0 1507 2 1507 1507 1507 <> <>
  1508 3 21.197954 17.198800 -22.749969 100 Q C 24 -0.12000 -0.12000 "GLN " " CG " 6 0 808080  0 1 7 ""  1 ""  <> 0 0 0 1 7.74 0 0 1508 2 1508 1508 1508 <> <>
  1509 2 22.064636 17.788405 -21.704727 100 Q C 24 0.50000 0.50000 "GLN " " CD " 6 0 808080  0 1 7 "%UT"  13 ""  <> 0 0 0 1 7.74 0 0 1509 0 1509 1509 1509 1.00005318890054 "No Flip" 
  1510 15 21.688265 18.658236 -20.879899 100 Q C 70 -0.50000 -0.50000 "GLN " " OE1" 8 0 FF2E2E  0 1 7 ""  1 ""  <> 0 0 0 1 7.74 0 0 1510 0 1510 1510 1510 <> <>
  1511 25 23.367957 17.397630 -21.674261 100 Q C 38 -0.76000 -0.76000 "GLN " " NE2" 7 0 2E2EFF  0 1 7 ""  1 ""  <> 0 0 0 1 7.74 0 0 1511 2 1511 1511 1511 <> <>
  1512 43 18.941519 14.969123 -22.363012 100 Q C 21 0.30000 0.30000 "GLN " " H  " 1 0 FFFFFF  0 1 7 ""  1 ""  <> 0 0 0 1 <> 0 0 1512 0 1512 1512 1512 <> <>
  1513 41 19.208509 17.276620 -20.505257 100 Q C 21 0.06000 0.06000 "GLN " " HA " 1 0 FFFFFF  0 1 7 ""  1 ""  <> 0 0 0 1 <> 0 0 1513 0 1513 1513 1513 <> <>
  1514 41 19.555137 18.615816 -22.551479 100 Q C 21 0.06000 0.06000 "GLN " " HB3" 1 0 FFFFFF  0 1 7 ""  1 ""  <> 0 0 0 1 <> 0 0 1514 0 1514 1514 1514 <> <>
  1515 41 19.240862 17.314214 -23.609179 100 Q C 21 0.06000 0.06000 "GLN " " HB2" 1 0 FFFFFF  0 1 7 ""  1 ""  <> 0 0 0 1 <> 0 0 1515 0 1515 1515 1515 <> <>
  1516 41 21.614537 17.434773 -23.728596 100 Q C 21 0.06000 0.06000 "GLN " " HG3" 1 0 FFFFFF  0 1 7 ""  1 ""  <> 0 0 0 1 <> 0 0 1516 0 1516 1516 1516 <> <>
  1517 41 21.301921 16.125520 -22.595013 100 Q C 21 0.06000 0.06000 "GLN " " HG2" 1 0 FFFFFF  0 1 7 ""  1 ""  <> 0 0 0 1 <> 0 0 1517 0 1517 1517 1517 <> <>
  1518 43 23.992374 18.028422 -21.192384 100 Q C 21 0.38000 0.38000 "GLN " "HE22" 1 0 FFFFFF  0 1 7 ""  1 ""  <> 0 0 0 1 <> 0 0 1518 0 1518 1518 1518 <> <>
  1519 43 23.674873 16.890466 -22.491882 100 Q C 21 0.38000 0.38000 "GLN " "HE21" 1 0 FFFFFF  0 1 7 ""  1 ""  <> 0 0 0 1 <> 0 0 1519 0 1519 1519 1519 <> <>
  1520 25 16.793397 18.379746 -21.152664 101 P C 38 -0.14000 -0.14000 "PRO " " N  " 7 0 2E2EFF  0 1 7 ""  1 ""  <> 0 0 0 1 7.76 0 0 1520 0 1520 1520 1520 <> <>
  1521 3 15.365235 18.640197 -20.779463 101 P C 24 0.01000 0.01000 "PRO " " CA " 6 0 808080  0 1 -1109 ""  1 ""  FF9600  0 0 0 1 7.76 0 0 1521 1 1521 1521 1521 <> <>
  1522 2 14.326589 18.418741 -21.892791 101 P C 24 0.50000 0.50000 "PRO " " C  " 6 0 808080  0 1 7 ""  1 ""  <> 0 0 0 1 7.76 0 0 1522 0 1522 1522 1522 <> <>
  1523 15 13.168477 18.395987 -21.539959 101 P C 70 -0.50000 -0.50000 "PRO " " O  " 8 0 FF2E2E  0 1 7 ""  1 ""  <> 0 0 0 1 7.76 0 0 1523 0 1523 1523 1523 <> <>
  1524 3 17.602098 19.400007 -20.571368 101 P C 24 -0.05000 -0.05000 "PRO " " CD " 6 0 808080  0 1 7 ""  1 ""  <> 0 0 0 1 7.76 0 0 1524 2 1524 1524 1524 <> <>
  1525 3 16.615154 20.295600 -19.776978 101 P C 24 -0.12000 -0.12000 "PRO " " CG " 6 0 808080  0 1 7 ""  1 ""  <> 0 0 0 1 7.76 0 0 1525 2 1525 1525 1525 <> <>
  1526 3 15.244873 20.054221 -20.338665 101 P C 24 -0.12000 -0.12000 "PRO " " CB " 6 0 808080  0 1 7 ""  1 ""  <> 0 0 0 1 7.76 0 0 1526 2 1526 1526 1526 <> <>
  1527 41 15.159775 17.978955 -19.938726 101 P C 21 0.06000 0.06000 "PRO " " HA " 1 0 FFFFFF  0 1 7 ""  1 ""  <> 0 0 0 1 <> 0 0 1527 0 1527 1527 1527 <> <>
  1528 41 18.046214 19.991552 -21.370929 101 P C 21 0.06000 0.06000 "PRO " " HD2" 1 0 FFFFFF  0 1 7 ""  1 ""  <> 0 0 0 1 <> 0 0 1528 0 1528 1528 1528 <> <>
  1529 41 18.270684 19.053388 -19.783547 101 P C 21 0.06000 0.06000 "PRO " " HD3" 1 0 FFFFFF  0 1 7 ""  1 ""  <> 0 0 0 1 <> 0 0 1529 0 1529 1529 1529 <> <>
  1530 41 16.946536 21.333348 -19.766760 101 P C 21 0.06000 0.06000 "PRO " " HG2" 1 0 FFFFFF  0 1 7 ""  1 ""  <> 0 0 0 1 <> 0 0 1530 0 1530 1530 1530 <> <>
  1531 41 16.736619 19.876339 -18.778851 101 P C 21 0.06000 0.06000 "PRO " " HG3" 1 0 FFFFFF  0 1 7 ""  1 ""  <> 0 0 0 1 <> 0 0 1531 0 1531 1531 1531 <> <>
  1532 41 14.491763 20.353966 -19.609915 101 P C 21 0.06000 0.06000 "PRO " " HB3" 1 0 FFFFFF  0 1 7 ""  1 ""  <> 0 0 0 1 <> 0 0 1532 0 1532 1532 1532 <> <>
  1533 41 15.048603 20.751094 -21.152566 101 P C 21 0.06000 0.06000 "PRO " " HB2" 1 0 FFFFFF  0 1 7 ""  1 ""  <> 0 0 0 1 <> 0 0 1533 0 1533 1533 1533 <> <>
  1534 25 14.708309 18.432868 -23.149698 102 E C 38 -0.50000 -0.50000 "GLU " " N  " 7 0 2E2EFF  0 1 7 ""  1 ""  <> 0 0 0 1 7.75 0 0 1534 1 1534 1534 1534 <> <>
  1535 3 13.784681 18.296129 -24.300655 102 E C 24 0.14000 0.14000 "GLU " " CA " 6 0 808080  0 1 -1109 ""  1 ""  FF9600  0 0 0 1 7.75 0 0 1535 1 1535 1535 1535 <> <>
  1536 2 13.815639 16.932128 -24.972288 102 E C 24 0.50000 0.50000 "GLU " " C  " 6 0 808080  0 1 7 ""  1 ""  <> 0 0 0 1 7.75 0 0 1536 0 1536 1536 1536 <> <>
  1537 15 13.003237 16.650518 -25.918348 102 E C 70 -0.50000 -0.50000 "GLU " " O  " 8 0 FF2E2E  0 1 7 ""  1 ""  <> 0 0 0 1 7.75 0 0 1537 0 1537 1537 1537 <> <>
  1538 3 14.115242 19.370443 -25.384507 102 E C 24 -0.12000 -0.12000 "GLU " " CB " 6 0 808080  0 1 7 ""  1 ""  <> 0 0 0 1 7.75 0 0 1538 2 1538 1538 1538 <> <>
  1539 3 14.367193 20.833598 -24.942106 102 E C 24 -0.22000 -0.22000 "GLU " " CG " 6 0 808080  0 1 7 ""  1 ""  <> 0 0 0 1 7.75 0 0 1539 2 1539 1539 1539 <> <>
  1540 2 13.124999 21.576115 -24.560447 102 E C 24 0.70000 0.70000 "GLU " " CD " 6 0 808080  0 1 7 "%UT"  13 ""  <> 0 0 0 1 7.75 0 0 1540 0 1540 1540 1540 <> <>
  1541 15 12.438999 22.064701 -25.462586 102 E C 70 -0.80000 -0.80000 "GLU " " OE1" 8 0 FF2E2E  0 1 7 ""  1 ""  <> 0 0 0 1 7.75 0 0 1541 0 1541 1541 1541 <> <>
  1542 18 12.818926 21.762610 -23.428831 102 E C 70 -0.80000 -0.80000 "GLU " " OE2" 8 -1 FF2E2E  0 1 7 ""  1 ""  <> 0 0 0 1 7.75 0 0 1542 0 1542 1542 1542 <> <>
  1543 43 15.701283 18.512864 -23.317219 102 E C 21 0.30000 0.30000 "GLU " " H  " 1 0 FFFFFF  0 1 7 ""  1 ""  <> 0 0 0 1 <> 0 0 1543 0 1543 1543 1543 <> <>
  1544 41 12.779868 18.555140 -23.966188 102 E C 21 0.06000 0.06000 "GLU " " HA " 1 0 FFFFFF  0 1 7 ""  1 ""  <> 0 0 0 1 <> 0 0 1544 0 1544 1544 1544 <> <>
  1545 41 13.354921 19.366362 -26.165616 102 E C 21 0.06000 0.06000 "GLU " " HB3" 1 0 FFFFFF  0 1 7 ""  1 ""  <> 0 0 0 1 <> 0 0 1545 0 1545 1545 1545 <> <>
  1546 41 15.053205 18.995794 -25.794879 102 E C 21 0.06000 0.06000 "GLU " " HB2" 1 0 FFFFFF  0 1 7 ""  1 ""  <> 0 0 0 1 <> 0 0 1546 0 1546 1546 1546 <> <>
  1547 41 14.767147 21.521846 -25.685553 102 E C 21 0.06000 0.06000 "GLU " " HG3" 1 0 FFFFFF  0 1 7 ""  1 ""  <> 0 0 0 1 <> 0 0 1547 0 1547 1547 1547 <> <>
  1548 41 15.121824 20.853713 -24.155744 102 E C 21 0.06000 0.06000 "GLU " " HG2" 1 0 FFFFFF  0 1 7 ""  1 ""  <> 0 0 0 1 <> 0 0 1548 0 1548 1548 1548 <> <>
  1549 25 14.826552 16.023578 -24.677963 103 D C 38 -0.50000 -0.50000 "ASP " " N  " 7 0 2E2EFF  0 1 7 ""  1 ""  <> 0 0 0 1 7.73 0 0 1549 1 1549 1549 1549 <> <>
  1550 3 15.077477 14.599853 -25.247167 103 D C 24 0.14000 0.14000 "ASP " " CA " 6 0 808080  0 1 -1109 ""  1 ""  FF9600  0 0 0 1 7.73 0 0 1550 1 1550 1550 1550 <> <>
  1551 2 13.943152 13.656787 -24.881813 103 D C 24 0.50000 0.50000 "ASP " " C  " 6 0 808080  0 1 7 ""  1 ""  <> 0 0 0 1 7.73 0 0 1551 0 1551 1551 1551 <> <>
  1552 15 14.124668 12.454518 -24.948811 103 D C 70 -0.50000 -0.50000 "ASP " " O  " 8 0 FF2E2E  0 1 7 ""  1 ""  <> 0 0 0 1 7.73 0 0 1552 0 1552 1552 1552 <> <>
  1553 3 16.459768 13.941701 -24.905741 103 D C 24 -0.22000 -0.22000 "ASP " " CB " 6 0 808080  0 1 7 ""  1 ""  <> 0 0 0 1 7.73 0 0 1553 2 1553 1553 1553 <> <>
  1554 2 17.729021 14.871775 -24.960853 103 D C 24 0.70000 0.70000 "ASP " " CG " 6 0 808080  0 1 7 "%UT"  13 ""  <> 0 0 0 1 7.73 0 0 1554 0 1554 1554 1554 <> <>
  1555 15 18.657347 14.656063 -24.189836 103 D C 70 -0.80000 -0.80000 "ASP " " OD1" 8 0 FF2E2E  0 1 7 ""  1 ""  <> 0 0 0 1 7.73 0 0 1555 0 1555 1555 1555 <> <>
  1556 18 17.837829 15.719909 -25.911441 103 D C 70 -0.80000 -0.80000 "ASP " " OD2" 8 -1 FF2E2E  0 1 7 ""  1 ""  <> 0 0 0 1 7.73 0 0 1556 0 1556 1556 1556 <> <>
  1557 43 15.472398 16.318397 -23.959498 103 D C 21 0.30000 0.30000 "ASP " " H  " 1 0 FFFFFF  0 1 7 ""  1 ""  <> 0 0 0 1 <> 0 0 1557 0 1557 1557 1557 <> <>
  1558 41 15.125103 14.755648 -26.324420 103 D C 21 0.06000 0.06000 "ASP " " HA " 1 0 FFFFFF  0 1 7 ""  1 ""  <> 0 0 0 1 <> 0 0 1558 0 1558 1558 1558 <> <>
  1559 41 16.555203 13.157888 -25.656964 103 D C 21 0.06000 0.06000 "ASP " " HB3" 1 0 FFFFFF  0 1 7 ""  1 ""  <> 0 0 0 1 <> 0 0 1559 0 1559 1559 1559 <> <>
  1560 41 16.518801 13.416851 -23.953050 103 D C 21 0.06000 0.06000 "ASP " " HB2" 1 0 FFFFFF  0 1 7 ""  1 ""  <> 0 0 0 1 <> 0 0 1560 0 1560 1560 1560 <> <>
  1561 25 12.724673 14.106247 -24.567199 104 F C 38 -0.50000 -0.50000 "PHE " " N  " 7 0 2E2EFF  0 1 7 ""  1 ""  <> 0 0 0 1 7.71 0 0 1561 1 1561 1561 1561 <> <>
  1562 3 11.518217 13.338485 -24.510756 104 F C 24 0.14000 0.14000 "PHE " " CA " 6 0 808080  0 1 -1110 ""  1 ""  FFB400  0 0 0 1 7.71 0 0 1562 1 1562 1562 1562 <> <>
  1563 2 11.023338 12.971274 -25.931365 104 F C 24 0.50000 0.50000 "PHE " " C  " 6 0 808080  0 1 7 ""  1 ""  <> 0 0 0 1 7.71 0 0 1563 0 1563 1563 1563 <> <>
  1564 15 10.986131 13.944822 -26.741262 104 F C 70 -0.50000 -0.50000 "PHE " " O  " 8 0 FF2E2E  0 1 7 ""  1 ""  <> 0 0 0 1 7.71 0 0 1564 0 1564 1564 1564 <> <>
  1565 3 10.476124 13.971011 -23.699674 104 F C 24 -0.00500 -0.00500 "PHE " " CB " 6 0 808080  0 1 7 ""  1 ""  <> 0 0 0 1 7.71 0 0 1565 2 1565 1565 1565 <> <>
  1566 2 9.976497 15.357961 -23.976621 104 F C 24 -0.11500 -0.11500 "PHE " " CG " 6 0 808080  0 1 7 ""  1 ""  <> 0 0 0 1 7.71 0 0 1566 0 1566 1566 1566 <> <>
  1567 2 10.595459 16.461555 -23.322252 104 F C 24 -0.11500 -0.11500 "PHE " " CD1" 6 0 808080  0 1 7 ""  1 ""  <> 0 0 0 1 7.71 0 0 1567 1 1567 1567 1567 <> <>
  1568 2 10.181411 17.752737 -23.803834 104 F C 24 -0.11500 -0.11500 "PHE " " CE1" 6 0 808080  0 1 7 ""  1 ""  <> 0 0 0 1 7.71 0 0 1568 1 1568 1568 1568 <> <>
  1569 2 9.041295 17.921707 -24.557473 104 F C 24 -0.11500 -0.11500 "PHE " " CZ " 6 0 808080  0 1 7 ""  1 ""  <> 0 0 0 1 7.71 0 0 1569 1 1569 1569 1569 <> <>
  1570 2 8.450181 16.878244 -25.173910 104 F C 24 -0.11500 -0.11500 "PHE " " CE2" 6 0 808080  0 1 7 ""  1 ""  <> 0 0 0 1 7.71 0 0 1570 1 1570 1570 1570 <> <>
  1571 2 8.933025 15.580111 -24.934522 104 F C 24 -0.11500 -0.11500 "PHE " " CD2" 6 0 808080  0 1 7 ""  1 ""  <> 0 0 0 1 7.71 0 0 1571 1 1571 1571 1571 <> <>
  1572 43 12.642141 15.068255 -24.861322 104 F C 21 0.30000 0.30000 "PHE " " H  " 1 0 FFFFFF  0 1 7 ""  1 ""  <> 0 0 0 1 <> 0 0 1572 0 1572 1572 1572 <> <>
  1573 41 11.757272 12.369582 -24.074024 104 F C 21 0.06000 0.06000 "PHE " " HA " 1 0 FFFFFF  0 1 7 ""  1 ""  <> 0 0 0 1 <> 0 0 1573 0 1573 1573 1573 <> <>
  1574 41 10.838561 13.930338 -22.672776 104 F C 21 0.06000 0.06000 "PHE " " HB3" 1 0 FFFFFF  0 1 7 ""  1 ""  <> 0 0 0 1 <> 0 0 1574 0 1574 1574 1574 <> <>
  1575 41 9.616564 13.301280 -23.683024 104 F C 21 0.06000 0.06000 "PHE " " HB2" 1 0 FFFFFF  0 1 7 ""  1 ""  <> 0 0 0 1 <> 0 0 1575 0 1575 1575 1575 <> <>
  1576 41 11.390376 16.365057 -22.597423 104 F C 21 0.11500 0.11500 "PHE " " HD1" 1 0 FFFFFF  0 1 7 ""  1 ""  <> 0 0 0 1 <> 0 0 1576 0 1576 1576 1576 <> <>
  1577 41 10.546330 18.671325 -23.369244 104 F C 21 0.11500 0.11500 "PHE " " HE1" 1 0 FFFFFF  0 1 7 ""  1 ""  <> 0 0 0 1 <> 0 0 1577 0 1577 1577 1577 <> <>
  1578 41 8.740894 18.956617 -24.621896 104 F C 21 0.11500 0.11500 "PHE " " HZ " 1 0 FFFFFF  0 1 7 ""  1 ""  <> 0 0 0 1 <> 0 0 1578 0 1578 1578 1578 <> <>
  1579 41 7.629754 17.126279 -25.831117 104 F C 21 0.11500 0.11500 "PHE " " HE2" 1 0 FFFFFF  0 1 7 ""  1 ""  <> 0 0 0 1 <> 0 0 1579 0 1579 1579 1579 <> <>
  1580 41 8.451382 14.755110 -25.437921 104 F C 21 0.11500 0.11500 "PHE " " HD2" 1 0 FFFFFF  0 1 7 ""  1 ""  <> 0 0 0 1 <> 0 0 1580 0 1580 1580 1580 <> <>
  1581 25 10.646506 11.724505 -26.223073 105 A C 38 -0.50000 -0.50000 "ALA " " N  " 7 0 2E2EFF  2 1 7 ""  1 ""  <> 0 0 0 1 7.25 0 0 1581 1 1581 1581 1581 <> <>
  1582 3 10.401856 11.275395 -27.573171 105 A C 24 0.14000 0.14000 "ALA " " CA " 6 0 808080  2 1 -1110 ""  1 ""  FFB400  0 0 0 1 7.25 0 0 1582 1 1582 1582 1582 <> <>
  1583 2 9.752421 9.894312 -27.514750 105 A C 24 0.50000 0.50000 "ALA " " C  " 6 0 808080  2 1 7 ""  1 ""  <> 0 0 0 1 7.25 0 0 1583 0 1583 1583 1583 <> <>
  1584 15 9.874924 9.258364 -26.481002 105 A C 70 -0.50000 -0.50000 "ALA " " O  " 8 0 FF2E2E  2 1 7 ""  1 ""  <> 0 0 0 1 7.25 0 0 1584 0 1584 1584 1584 <> <>
  1585 3 11.756328 11.255836 -28.350478 105 A C 24 -0.18000 -0.18000 "ALA " " CB " 6 0 808080  2 1 7 ""  1 ""  <> 0 0 0 1 7.25 0 0 1585 3 1585 1585 1585 <> <>
  1586 43 10.599286 10.962215 -25.563374 105 A C 21 0.30000 0.30000 "ALA " " H  " 1 0 FFFFFF  2 1 7 ""  1 ""  <> 0 0 0 1 <> 0 0 1586 0 1586 1586 1586 <> <>
  1587 41 9.846274 12.021420 -28.140697 105 A C 21 0.06000 0.06000 "ALA " " HA " 1 0 FFFFFF  2 1 7 ""  1 ""  <> 0 0 0 1 <> 0 0 1587 0 1587 1587 1587 <> <>
  1588 41 12.403829 10.437216 -28.037049 105 A C 21 0.06000 0.06000 "ALA " " HB1" 1 0 FFFFFF  2 1 7 ""  1 ""  <> 0 0 0 1 <> 0 0 1588 0 1588 1588 1588 <> <>
  1589 41 11.583358 11.234013 -29.426115 105 A C 21 0.06000 0.06000 "ALA " " HB2" 1 0 FFFFFF  2 1 7 ""  1 ""  <> 0 0 0 1 <> 0 0 1589 0 1589 1589 1589 <> <>
  1590 41 12.390944 12.140405 -28.305422 105 A C 21 0.06000 0.06000 "ALA " " HB3" 1 0 FFFFFF  2 1 7 ""  1 ""  <> 0 0 0 1 <> 0 0 1590 0 1590 1590 1590 <> <>
  1591 25 9.071124 9.534276 -28.585211 106 T C 38 -0.50000 -0.50000 "THR " " N  " 7 0 2E2EFF  2 1 7 ""  1 ""  <> 0 0 0 1 7.23 0 0 1591 1 1591 1591 1591 <> <>
  1592 3 8.863298 8.130586 -28.961330 106 T C 24 0.14000 0.14000 "THR " " CA " 6 0 808080  2 1 -1110 ""  1 ""  FFB400  0 0 0 1 7.23 0 0 1592 1 1592 1592 1592 <> <>
  1593 2 10.067888 7.607191 -29.702228 106 T C 24 0.50000 0.50000 "THR " " C  " 6 0 808080  2 1 7 ""  1 ""  <> 0 0 0 1 7.23 0 0 1593 0 1593 1593 1593 <> <>
  1594 15 10.368525 7.923115 -30.860881 106 T C 70 -0.50000 -0.50000 "THR " " O  " 8 0 FF2E2E  2 1 7 ""  1 ""  <> 0 0 0 1 7.23 0 0 1594 0 1594 1594 1594 <> <>
  1595 3 7.513070 7.954127 -29.686355 106 T C 24 0.20500 0.20500 "THR " " CB " 6 0 808080  2 1 7 ""  1 ""  <> 0 0 0 1 7.23 0 0 1595 1 1595 1595 1595 <> <>
  1596 3 6.261211 7.874100 -28.806497 106 T C 24 -0.18000 -0.18000 "THR " " CG2" 6 0 808080  2 1 7 ""  1 ""  <> 0 0 0 1 7.23 0 0 1596 3 1596 1596 1596 <> <>
  1597 16 7.272803 8.970283 -30.661865 106 T C 70 -0.68300 -0.68300 "THR " " OG1" 8 0 FF2E2E  2 1 7 "%UT"  13 ""  <> 0 0 0 1 7.23 0 0 1597 1 1597 1597 1597 <> <>
  1598 43 8.947968 10.100953 -29.411345 106 T C 21 0.30000 0.30000 "THR " " H  " 1 0 FFFFFF  2 1 7 ""  1 ""  <> 0 0 0 1 <> 0 0 1598 0 1598 1598 1598 <> <>
  1599 41 8.793055 7.596714 -28.014484 106 T C 21 0.06000 0.06000 "THR " " HA " 1 0 FFFFFF  2 1 7 ""  1 ""  <> 0 0 0 1 <> 0 0 1599 0 1599 1599 1599 <> <>
  1600 41 7.578011 6.979083 -30.168679 106 T C 21 0.06000 0.06000 "THR " " HB " 1 0 FFFFFF  2 1 7 ""  1 ""  <> 0 0 0 1 <> 0 0 1600 0 1600 1600 1600 <> <>
  1601 41 6.410146 7.042417 -28.119045 106 T C 21 0.06000 0.06000 "THR " "HG21" 1 0 FFFFFF  2 1 7 ""  1 ""  <> 0 0 0 1 <> 0 0 1601 0 1601 1601 1601 <> <>
  1602 41 6.189257 8.768083 -28.187374 106 T C 21 0.06000 0.06000 "THR " "HG22" 1 0 FFFFFF  2 1 7 ""  1 ""  <> 0 0 0 1 <> 0 0 1602 0 1602 1602 1602 <> <>
  1603 41 5.326096 7.696917 -29.338244 106 T C 21 0.06000 0.06000 "THR " "HG23" 1 0 FFFFFF  2 1 7 ""  1 ""  <> 0 0 0 1 <> 0 0 1603 0 1603 1603 1603 <> <>
  1604 42 8.070916 9.174788 -31.124449 106 T C 21 0.41800 0.41800 "THR " " HG1" 1 0 FFFFFF  2 1 7 ""  1 ""  <> 0 0 0 1 <> 0 0 1604 0 1604 1604 1604 <> <>
  1605 25 10.844092 6.739028 -29.027542 107 Y C 38 -0.50000 -0.50000 "TYR " " N  " 7 0 2E2EFF  2 1 7 ""  1 ""  <> 0 0 0 1 7.24 0 0 1605 1 1605 1605 1605 <> <>
  1606 3 12.082707 6.109369 -29.559822 107 Y C 24 0.14000 0.14000 "TYR " " CA " 6 0 808080  2 1 -1110 ""  1 ""  FFB400  0 0 0 1 7.24 0 0 1606 1 1606 1606 1606 <> <>
  1607 2 11.746204 4.753496 -30.218418 107 Y C 24 0.50000 0.50000 "TYR " " C  " 6 0 808080  2 1 7 ""  1 ""  <> 0 0 0 1 7.24 0 0 1607 0 1607 1607 1607 <> <>
  1608 15 11.267055 3.776187 -29.720700 107 Y C 70 -0.50000 -0.50000 "TYR " " O  " 8 0 FF2E2E  2 1 7 ""  1 ""  <> 0 0 0 1 7.24 0 0 1608 0 1608 1608 1608 <> <>
  1609 3 12.970079 5.877342 -28.356091 107 Y C 24 -0.00500 -0.00500 "TYR " " CB " 6 0 808080  2 1 7 ""  1 ""  <> 0 0 0 1 7.24 0 0 1609 2 1609 1609 1609 <> <>
  1610 2 13.733381 7.112987 -27.999517 107 Y C 24 -0.11500 -0.11500 "TYR " " CG " 6 0 808080  2 1 7 ""  1 ""  <> 0 0 0 1 7.24 0 0 1610 0 1610 1610 1610 <> <>
  1611 2 15.013100 7.419922 -28.601867 107 Y C 24 -0.11500 -0.11500 "TYR " " CD1" 6 0 808080  2 1 7 ""  1 ""  <> 0 0 0 1 7.24 0 0 1611 1 1611 1611 1611 <> <>
  1612 2 15.700267 8.574784 -28.155993 107 Y C 24 -0.11500 -0.11500 "TYR " " CE1" 6 0 808080  2 1 7 ""  1 ""  <> 0 0 0 1 7.24 0 0 1612 1 1612 1612 1612 <> <>
  1613 2 15.214438 9.393014 -27.199540 107 Y C 24 0.15000 0.15000 "TYR " " CZ " 6 0 808080  2 1 7 ""  1 ""  <> 0 0 0 1 7.24 0 0 1613 0 1613 1613 1613 <> <>
  1614 16 15.865747 10.504429 -26.869851 107 Y C 70 -0.58500 -0.58500 "TYR " " OH " 8 0 FF2E2E  2 1 7 "%UT"  13 ""  <> 0 0 0 1 7.24 0 0 1614 1 1614 1614 1614 <> <>
  1615 2 14.064027 9.027528 -26.451633 107 Y C 24 -0.11500 -0.11500 "TYR " " CE2" 6 0 808080  2 1 7 ""  1 ""  <> 0 0 0 1 7.24 0 0 1615 1 1615 1615 1615 <> <>
  1616 2 13.282293 7.931455 -26.858830 107 Y C 24 -0.11500 -0.11500 "TYR " " CD2" 6 0 808080  2 1 7 ""  1 ""  <> 0 0 0 1 7.24 0 0 1616 1 1616 1616 1616 <> <>
  1617 43 10.580724 6.457604 -28.094592 107 Y C 21 0.30000 0.30000 "TYR " " H  " 1 0 FFFFFF  2 1 7 ""  1 ""  <> 0 0 0 1 <> 0 0 1617 0 1617 1617 1617 <> <>
  1618 41 12.590690 6.821708 -30.208657 107 Y C 21 0.06000 0.06000 "TYR " " HA " 1 0 FFFFFF  2 1 7 ""  1 ""  <> 0 0 0 1 <> 0 0 1618 0 1618 1618 1618 <> <>
  1619 41 13.662066 5.049142 -28.508724 107 Y C 21 0.06000 0.06000 "TYR " " HB3" 1 0 FFFFFF  2 1 7 ""  1 ""  <> 0 0 0 1 <> 0 0 1619 0 1619 1619 1619 <> <>
  1620 41 12.435831 5.490635 -27.489002 107 Y C 21 0.06000 0.06000 "TYR " " HB2" 1 0 FFFFFF  2 1 7 ""  1 ""  <> 0 0 0 1 <> 0 0 1620 0 1620 1620 1620 <> <>
  1621 41 15.298755 6.980050 -29.545793 107 Y C 21 0.11500 0.11500 "TYR " " HD1" 1 0 FFFFFF  2 1 7 ""  1 ""  <> 0 0 0 1 <> 0 0 1621 0 1621 1621 1621 <> <>
  1622 41 16.570184 8.875662 -28.720452 107 Y C 21 0.11500 0.11500 "TYR " " HE1" 1 0 FFFFFF  2 1 7 ""  1 ""  <> 0 0 0 1 <> 0 0 1622 0 1622 1622 1622 <> <>
  1623 42 15.426673 10.942346 -26.156835 107 Y C 21 0.43500 0.43500 "TYR " " HH " 1 0 FFFFFF  2 1 7 ""  1 ""  <> 0 0 0 1 <> 0 0 1623 0 1623 1623 1623 <> <>
  1624 41 13.625339 9.619543 -25.662103 107 Y C 21 0.11500 0.11500 "TYR " " HE2" 1 0 FFFFFF  2 1 7 ""  1 ""  <> 0 0 0 1 <> 0 0 1624 0 1624 1624 1624 <> <>
  1625 41 12.356862 7.725589 -26.341760 107 Y C 21 0.11500 0.11500 "TYR " " HD2" 1 0 FFFFFF  2 1 7 ""  1 ""  <> 0 0 0 1 <> 0 0 1625 0 1625 1625 1625 <> <>
  1626 25 11.992182 4.747680 -31.542657 108 Y C 38 -0.50000 -0.50000 "TYR " " N  " 7 0 2E2EFF  2 1 7 ""  1 ""  <> 0 0 0 1 7.24 0 0 1626 1 1626 1626 1626 <> <>
  1627 3 11.778754 3.656104 -32.434137 108 Y C 24 0.14000 0.14000 "TYR " " CA " 6 0 808080  2 1 -1110 ""  1 ""  FFB400  0 0 0 1 7.24 0 0 1627 1 1627 1627 1627 <> <>
  1628 2 13.103158 3.029315 -32.828191 108 Y C 24 0.50000 0.50000 "TYR " " C  " 6 0 808080  2 1 7 ""  1 ""  <> 0 0 0 1 7.24 0 0 1628 0 1628 1628 1628 <> <>
  1629 15 14.118257 3.671674 -33.260678 108 Y C 70 -0.50000 -0.50000 "TYR " " O  " 8 0 FF2E2E  2 1 7 ""  1 ""  <> 0 0 0 1 7.24 0 0 1629 0 1629 1629 1629 <> <>
  1630 3 11.088635 4.118523 -33.730717 108 Y C 24 -0.00500 -0.00500 "TYR " " CB " 6 0 808080  2 1 7 ""  1 ""  <> 0 0 0 1 7.24 0 0 1630 2 1630 1630 1630 <> <>
  1631 2 9.616468 4.428082 -33.610549 108 Y C 24 -0.11500 -0.11500 "TYR " " CG " 6 0 808080  2 1 7 ""  1 ""  <> 0 0 0 1 7.24 0 0 1631 0 1631 1631 1631 <> <>
  1632 2 9.173969 5.767365 -33.301183 108 Y C 24 -0.11500 -0.11500 "TYR " " CD1" 6 0 808080  2 1 7 ""  1 ""  <> 0 0 0 1 7.24 0 0 1632 1 1632 1632 1632 <> <>
  1633 2 7.802015 6.053773 -33.143453 108 Y C 24 -0.11500 -0.11500 "TYR " " CE1" 6 0 808080  2 1 7 ""  1 ""  <> 0 0 0 1 7.24 0 0 1633 1 1633 1633 1633 <> <>
  1634 2 6.856488 5.003511 -33.347610 108 Y C 24 0.15000 0.15000 "TYR " " CZ " 6 0 808080  2 1 7 ""  1 ""  <> 0 0 0 1 7.24 0 0 1634 0 1634 1634 1634 <> <>
  1635 16 5.522832 5.251189 -33.225086 108 Y C 70 -0.58500 -0.58500 "TYR " " OH " 8 0 FF2E2E  2 1 7 "%UT"  13 ""  <> 0 0 0 1 7.24 0 0 1635 1 1635 1635 1635 <> <>
  1636 2 7.264536 3.684564 -33.632323 108 Y C 24 -0.11500 -0.11500 "TYR " " CE2" 6 0 808080  2 1 7 ""  1 ""  <> 0 0 0 1 7.24 0 0 1636 1 1636 1636 1636 <> <>
  1637 2 8.622467 3.415712 -33.721437 108 Y C 24 -0.11500 -0.11500 "TYR " " CD2" 6 0 808080  2 1 7 ""  1 ""  <> 0 0 0 1 7.24 0 0 1637 1 1637 1637 1637 <> <>
  1638 43 12.529378 5.517102 -31.914484 108 Y C 21 0.30000 0.30000 "TYR " " H  " 1 0 FFFFFF  2 1 7 ""  1 ""  <> 0 0 0 1 <> 0 0 1638 0 1638 1638 1638 <> <>
  1639 41 11.097604 2.890864 -32.063590 108 Y C 21 0.06000 0.06000 "TYR " " HA " 1 0 FFFFFF  2 1 7 ""  1 ""  <> 0 0 0 1 <> 0 0 1639 0 1639 1639 1639 <> <>
  1640 41 11.278585 3.318862 -34.446464 108 Y C 21 0.06000 0.06000 "TYR " " HB3" 1 0 FFFFFF  2 1 7 ""  1 ""  <> 0 0 0 1 <> 0 0 1640 0 1640 1640 1640 <> <>
  1641 41 11.610649 4.950939 -34.200916 108 Y C 21 0.06000 0.06000 "TYR " " HB2" 1 0 FFFFFF  2 1 7 ""  1 ""  <> 0 0 0 1 <> 0 0 1641 0 1641 1641 1641 <> <>
  1642 41 9.840789 6.595064 -33.111238 108 Y C 21 0.11500 0.11500 "TYR " " HD1" 1 0 FFFFFF  2 1 7 ""  1 ""  <> 0 0 0 1 <> 0 0 1642 0 1642 1642 1642 <> <>
  1643 41 7.470339 7.070886 -32.997897 108 Y C 21 0.11500 0.11500 "TYR " " HE1" 1 0 FFFFFF  2 1 7 ""  1 ""  <> 0 0 0 1 <> 0 0 1643 0 1643 1643 1643 <> <>
  1644 42 5.183945 4.912344 -32.411267 108 Y C 21 0.43500 0.43500 "TYR " " HH " 1 0 FFFFFF  2 1 7 ""  1 ""  <> 0 0 0 1 <> 0 0 1644 0 1644 1644 1644 <> <>
  1645 41 6.531754 2.907995 -33.793175 108 Y C 21 0.11500 0.11500 "TYR " " HE2" 1 0 FFFFFF  2 1 7 ""  1 ""  <> 0 0 0 1 <> 0 0 1645 0 1645 1645 1645 <> <>
  1646 41 8.936259 2.406058 -33.940356 108 Y C 21 0.11500 0.11500 "TYR " " HD2" 1 0 FFFFFF  2 1 7 ""  1 ""  <> 0 0 0 1 <> 0 0 1646 0 1646 1646 1646 <> <>
  1647 25 13.068153 1.680509 -32.870111 109 C C 38 -0.50000 -0.50000 "CYS " " N  " 7 0 2E2EFF  2 1 7 ""  1 ""  <> 0 0 0 1 7.26 0 0 1647 1 1647 1647 1647 <> <>
  1648 3 14.081154 0.841977 -33.632700 109 C C 24 0.14000 0.14000 "CYS " " CA " 6 0 808080  2 1 -1110 ""  1 ""  FFB400  0 0 0 1 7.26 0 0 1648 1 1648 1648 1648 <> <>
  1649 2 13.477650 0.758983 -35.043949 109 C C 24 0.50000 0.50000 "CYS " " C  " 6 0 808080  2 1 7 ""  1 ""  <> 0 0 0 1 7.26 0 0 1649 0 1649 1649 1649 <> <>
  1650 15 12.291329 0.710795 -35.279011 109 C C 70 -0.50000 -0.50000 "CYS " " O  " 8 0 FF2E2E  2 1 7 ""  1 ""  <> 0 0 0 1 7.26 0 0 1650 0 1650 1650 1650 <> <>
  1651 3 14.102079 -0.594289 -33.064694 109 C C 24 0.06000 0.06000 "CYS " " CB " 6 0 808080  2 1 7 ""  1 ""  <> 0 0 0 1 7.26 0 0 1651 2 1651 1651 1651 <> <>
  1652 49 15.383904 -1.588778 -33.855225 109 C C 143 -0.33500 -0.33500 "CYS " " SG " 16 0 FFFF6B  2 1 7 "%UT"  13 ""  <> 0 0 0 1 7.26 0 0 1652 1 1652 1652 1652 <> <>
  1653 43 12.256932 1.205345 -32.501752 109 C C 21 0.30000 0.30000 "CYS " " H  " 1 0 FFFFFF  2 1 7 ""  1 ""  <> 0 0 0 1 <> 0 0 1653 0 1653 1653 1653 <> <>
  1654 41 15.021563 1.392925 -33.626199 109 C C 21 0.06000 0.06000 "CYS " " HA " 1 0 FFFFFF  2 1 7 ""  1 ""  <> 0 0 0 1 <> 0 0 1654 0 1654 1654 1654 <> <>
  1655 41 13.123669 -1.072601 -33.110278 109 C C 21 0.06000 0.06000 "CYS " " HB3" 1 0 FFFFFF  2 1 7 ""  1 ""  <> 0 0 0 1 <> 0 0 1655 0 1655 1655 1655 <> <>
  1656 41 14.379052 -0.539619 -32.012157 109 C C 21 0.06000 0.06000 "CYS " " HB2" 1 0 FFFFFF  2 1 7 ""  1 ""  <> 0 0 0 1 <> 0 0 1656 0 1656 1656 1656 <> <>
  1657 41 14.928223 -1.516968 -35.108720 109 C C 21 0.15500 0.15500 "CYS " " HG " 1 0 FFFFFF  2 1 7 ""  1 ""  <> 0 0 0 1 <> 0 0 1657 0 1657 1657 1657 <> <>
  1658 25 14.400344 0.681686 -35.961109 110 Q C 38 -0.50000 -0.50000 "GLN " " N  " 7 0 2E2EFF  2 1 7 ""  1 ""  <> 0 0 0 1 7.32 0 0 1658 1 1658 1658 1658 <> <>
  1659 3 14.196916 0.390785 -37.381485 110 Q C 24 0.14000 0.14000 "GLN " " CA " 6 0 808080  2 1 -1110 ""  1 ""  FFB400  0 0 0 1 7.32 0 0 1659 1 1659 1659 1659 <> <>
  1660 2 15.166834 -0.769695 -37.810539 110 Q C 24 0.50000 0.50000 "GLN " " C  " 6 0 808080  2 1 7 ""  1 ""  <> 0 0 0 1 7.32 0 0 1660 0 1660 1660 1660 <> <>
  1661 15 16.373343 -0.625145 -37.698701 110 Q C 70 -0.50000 -0.50000 "GLN " " O  " 8 0 FF2E2E  2 1 7 ""  1 ""  <> 0 0 0 1 7.32 0 0 1661 0 1661 1661 1661 <> <>
  1662 3 14.563532 1.618907 -38.203793 110 Q C 24 -0.12000 -0.12000 "GLN " " CB " 6 0 808080  2 1 7 ""  1 ""  <> 0 0 0 1 7.32 0 0 1662 2 1662 1662 1662 <> <>
  1663 3 14.401185 1.550704 -39.724637 110 Q C 24 -0.12000 -0.12000 "GLN " " CG " 6 0 808080  2 1 7 ""  1 ""  <> 0 0 0 1 7.32 0 0 1663 2 1663 1663 1663 <> <>
  1664 2 15.650446 1.331150 -40.606155 110 Q C 24 0.50000 0.50000 "GLN " " CD " 6 0 808080  2 1 7 "%UT"  13 ""  <> 0 0 0 1 7.32 0 0 1664 0 1664 1664 1664 <> "No Flip" 
  1665 15 15.594460 1.545097 -41.817307 110 Q C 70 -0.50000 -0.50000 "GLN " " OE1" 8 0 FF2E2E  2 1 7 ""  1 ""  <> 0 0 0 1 7.32 0 0 1665 0 1665 1665 1665 <> <>
  1666 25 16.766154 0.824293 -40.073997 110 Q C 38 -0.76000 -0.76000 "GLN " " NE2" 7 0 2E2EFF  2 1 7 ""  1 ""  <> 0 0 0 1 7.32 0 0 1666 2 1666 1666 1666 <> <>
  1667 43 15.364288 0.843706 -35.705842 110 Q C 21 0.30000 0.30000 "GLN " " H  " 1 0 FFFFFF  2 1 7 ""  1 ""  <> 0 0 0 1 <> 0 0 1667 0 1667 1667 1667 <> <>
  1668 41 13.203434 0.144343 -37.756803 110 Q C 21 0.06000 0.06000 "GLN " " HA " 1 0 FFFFFF  2 1 7 ""  1 ""  <> 0 0 0 1 <> 0 0 1668 0 1668 1668 1668 <> <>
  1669 41 15.619464 1.788147 -37.991566 110 Q C 21 0.06000 0.06000 "GLN " " HB3" 1 0 FFFFFF  2 1 7 ""  1 ""  <> 0 0 0 1 <> 0 0 1669 0 1669 1669 1669 <> <>
  1670 41 13.960491 2.435090 -37.805969 110 Q C 21 0.06000 0.06000 "GLN " " HB2" 1 0 FFFFFF  2 1 7 ""  1 ""  <> 0 0 0 1 <> 0 0 1670 0 1670 1670 1670 <> <>
  1671 41 14.099930 2.520688 -40.118563 110 Q C 21 0.06000 0.06000 "GLN " " HG3" 1 0 FFFFFF  2 1 7 ""  1 ""  <> 0 0 0 1 <> 0 0 1671 0 1671 1671 1671 <> <>
  1672 41 13.551707 0.924568 -39.997351 110 Q C 21 0.06000 0.06000 "GLN " " HG2" 1 0 FFFFFF  2 1 7 ""  1 ""  <> 0 0 0 1 <> 0 0 1672 0 1672 1672 1672 <> <>
  1673 43 17.625741 0.768017 -40.601354 110 Q C 21 0.38000 0.38000 "GLN " "HE22" 1 0 FFFFFF  2 1 7 ""  1 ""  <> 0 0 0 1 <> 0 0 1673 0 1673 1673 1673 <> <>
  1674 43 16.713213 0.174576 -39.303522 110 Q C 21 0.38000 0.38000 "GLN " "HE21" 1 0 FFFFFF  2 1 7 ""  1 ""  <> 0 0 0 1 <> 0 0 1674 0 1674 1674 1674 <> <>
  1675 25 14.638628 -1.830450 -38.406177 111 Q C 38 -0.50000 -0.50000 "GLN " " N  " 7 0 2E2EFF  2 1 7 ""  1 ""  <> 0 0 0 1 7.32 0 0 1675 1 1675 1675 1675 <> <>
  1676 3 15.380007 -3.022202 -38.770404 111 Q C 24 0.14000 0.14000 "GLN " " CA " 6 0 808080  2 1 -1110 ""  1 ""  FFB400  0 0 0 1 7.32 0 0 1676 1 1676 1676 1676 <> <>
  1677 2 15.139524 -2.994025 -40.308642 111 Q C 24 0.50000 0.50000 "GLN " " C  " 6 0 808080  2 1 7 ""  1 ""  <> 0 0 0 1 7.32 0 0 1677 0 1677 1677 1677 <> <>
  1678 15 13.952023 -2.977651 -40.639344 111 Q C 70 -0.50000 -0.50000 "GLN " " O  " 8 0 FF2E2E  2 1 7 ""  1 ""  <> 0 0 0 1 7.32 0 0 1678 0 1678 1678 1678 <> <>
  1679 3 14.704174 -4.272195 -38.134572 111 Q C 24 -0.12000 -0.12000 "GLN " " CB " 6 0 808080  2 1 7 ""  1 ""  <> 0 0 0 1 7.32 0 0 1679 2 1679 1679 1679 <> <>
  1680 3 15.597498 -5.444064 -38.586446 111 Q C 24 -0.12000 -0.12000 "GLN " " CG " 6 0 808080  2 1 7 ""  1 ""  <> 0 0 0 1 7.32 0 0 1680 2 1680 1680 1680 <> <>
  1681 2 14.785480 -6.782049 -38.472138 111 Q C 24 0.50000 0.50000 "GLN " " CD " 6 0 808080  2 1 7 "%UT"  13 ""  <> 0 0 0 1 7.32 0 0 1681 0 1681 1681 1681 <> "No Flip" 
  1682 15 13.660430 -6.896600 -38.965009 111 Q C 70 -0.50000 -0.50000 "GLN " " OE1" 8 0 FF2E2E  2 1 7 ""  1 ""  <> 0 0 0 1 7.32 0 0 1682 0 1682 1682 1682 <> <>
  1683 25 15.364636 -7.809343 -37.781829 111 Q C 38 -0.76000 -0.76000 "GLN " " NE2" 7 0 2E2EFF  2 1 7 ""  1 ""  <> 0 0 0 1 7.32 0 0 1683 2 1683 1683 1683 <> <>
  1684 43 13.652054 -1.773703 -38.616308 111 Q C 21 0.30000 0.30000 "GLN " " H  " 1 0 FFFFFF  2 1 7 ""  1 ""  <> 0 0 0 1 <> 0 0 1684 0 1684 1684 1684 <> <>
  1685 41 16.437095 -2.976066 -38.507357 111 Q C 21 0.06000 0.06000 "GLN " " HA " 1 0 FFFFFF  2 1 7 ""  1 ""  <> 0 0 0 1 <> 0 0 1685 0 1685 1685 1685 <> <>
  1686 41 13.652676 -4.337531 -38.415360 111 Q C 21 0.06000 0.06000 "GLN " " HB3" 1 0 FFFFFF  2 1 7 ""  1 ""  <> 0 0 0 1 <> 0 0 1686 0 1686 1686 1686 <> <>
  1687 41 14.805542 -4.205518 -37.051669 111 Q C 21 0.06000 0.06000 "GLN " " HB2" 1 0 FFFFFF  2 1 7 ""  1 ""  <> 0 0 0 1 <> 0 0 1687 0 1687 1687 1687 <> <>
  1688 41 16.438078 -5.452808 -37.892365 111 Q C 21 0.06000 0.06000 "GLN " " HG3" 1 0 FFFFFF  2 1 7 ""  1 ""  <> 0 0 0 1 <> 0 0 1688 0 1688 1688 1688 <> <>
  1689 41 15.971824 -5.425150 -39.609555 111 Q C 21 0.06000 0.06000 "GLN " " HG2" 1 0 FFFFFF  2 1 7 ""  1 ""  <> 0 0 0 1 <> 0 0 1689 0 1689 1689 1689 <> <>
  1690 43 14.951713 -8.657180 -37.422167 111 Q C 21 0.38000 0.38000 "GLN " "HE22" 1 0 FFFFFF  2 1 7 ""  1 ""  <> 0 0 0 1 <> 0 0 1690 0 1690 1690 1690 <> <>
  1691 43 16.260267 -7.618275 -37.355356 111 Q C 21 0.38000 0.38000 "GLN " "HE21" 1 0 FFFFFF  2 1 7 ""  1 ""  <> 0 0 0 1 <> 0 0 1691 0 1691 1691 1691 <> <>
  1692 25 16.206248 -2.971965 -41.199597 112 H C 38 -0.50000 -0.50000 "HIS " " N  " 7 0 2E2EFF  0 1 7 ""  1 ""  <> 0 0 0 1 7.57 0 0 1692 1 1692 1692 1692 <> <>
  1693 3 15.957917 -2.827577 -42.630524 112 H C 24 0.14000 0.14000 "HIS " " CA " 6 0 808080  0 1 -1110 ""  1 ""  FFB400  0 0 0 1 7.57 0 0 1693 1 1693 1693 1693 <> <>
  1694 2 17.021628 -3.608832 -43.475324 112 H C 24 0.50000 0.50000 "HIS " " C  " 6 0 808080  0 1 7 ""  1 ""  <> 0 0 0 1 7.57 0 0 1694 0 1694 1694 1694 <> <>
  1695 15 18.245131 -3.325814 -43.560608 112 H C 70 -0.50000 -0.50000 "HIS " " O  " 8 0 FF2E2E  0 1 7 ""  1 ""  <> 0 0 0 1 7.57 0 0 1695 0 1695 1695 1695 <> <>
  1696 3 15.868762 -1.328037 -42.983729 112 H C 24 -0.00500 -0.00500 "HIS " " CB " 6 0 808080  0 1 7 ""  1 ""  <> 0 0 0 1 7.57 0 0 1696 2 1696 1696 1696 <> <>
  1697 2 15.632279 -0.976146 -44.433746 112 H C 24 0.01500 0.01500 "HIS " " CG " 6 0 808080  0 1 7 "%UT"  13 "HIS"  <> 0 0 0 1 7.57 0 0 1697 0 1697 1697 1697 <> "HIS" 
  1698 25 15.179629 -1.926397 -45.373739 112 H C 38 -0.57000 -0.57000 "HIS " " ND1" 7 0 2E2EFF  0 1 7 ""  1 ""  <> 0 0 0 1 7.57 0 0 1698 1 1698 1698 1698 <> <>
  1699 2 15.072722 -1.247680 -46.543368 112 H C 24 0.29500 0.29500 "HIS " " CE1" 6 0 808080  0 1 7 ""  1 ""  <> 0 0 0 1 7.57 0 0 1699 1 1699 1699 1699 <> <>
  1700 25 15.496300 -0.036720 -46.509913 112 H C 38 -0.49000 -0.49000 "HIS " " NE2" 7 0 2E2EFF  0 1 7 ""  1 ""  <> 0 0 0 1 7.57 0 0 1700 0 1700 1700 1700 <> <>
  1701 2 15.983829 0.118944 -45.229988 112 H C 24 -0.01500 -0.01500 "HIS " " CD2" 6 0 808080  0 1 7 ""  1 ""  <> 0 0 0 1 7.57 0 0 1701 1 1701 1701 1701 <> <>
  1702 43 17.172469 -2.843661 -40.933943 112 H C 21 0.30000 0.30000 "HIS " " H  " 1 0 FFFFFF  0 1 7 ""  1 ""  <> 0 0 0 1 <> 0 0 1702 0 1702 1702 1702 <> <>
  1703 41 14.990533 -3.285274 -42.837821 112 H C 21 0.06000 0.06000 "HIS " " HA " 1 0 FFFFFF  0 1 7 ""  1 ""  <> 0 0 0 1 <> 0 0 1703 0 1703 1703 1703 <> <>
  1704 41 16.775386 -0.763803 -42.765132 112 H C 21 0.06000 0.06000 "HIS " " HB3" 1 0 FFFFFF  0 1 7 ""  1 ""  <> 0 0 0 1 <> 0 0 1704 0 1704 1704 1704 <> <>
  1705 41 15.043385 -0.863611 -42.443884 112 H C 21 0.06000 0.06000 "HIS " " HB2" 1 0 FFFFFF  0 1 7 ""  1 ""  <> 0 0 0 1 <> 0 0 1705 0 1705 1705 1705 <> <>
  1706 43 14.915949 -2.894661 -45.265157 112 H C 21 0.42000 0.42000 "HIS " " HD1" 1 0 FFFFFF  0 1 7 ""  1 ""  <> 0 0 0 1 <> 0 0 1706 0 1706 1706 1706 <> <>
  1707 41 14.581903 -1.664892 -47.410179 112 H C 21 0.11500 0.11500 "HIS " " HE1" 1 0 FFFFFF  0 1 7 ""  1 ""  <> 0 0 0 1 <> 0 0 1707 0 1707 1707 1707 <> <>
  1708 41 16.361410 1.017616 -44.765561 112 H C 21 0.11500 0.11500 "HIS " " HD2" 1 0 FFFFFF  0 1 7 ""  1 ""  <> 0 0 0 1 <> 0 0 1708 0 1708 1708 1708 <> <>
  1709 25 16.535194 -4.759348 -43.877431 113 Y C 38 -0.50000 -0.50000 "TYR " " N  " 7 0 2E2EFF  0 1 7 ""  1 ""  <> 0 0 0 1 7.73 0 0 1709 1 1709 1709 1709 <> <>
  1710 3 17.310583 -5.932308 -44.368527 113 Y C 24 0.14000 0.14000 "TYR " " CA " 6 0 808080  0 1 -1110 ""  1 ""  FFB400  0 0 0 1 7.73 0 0 1710 1 1710 1710 1710 <> <>
  1711 2 16.821642 -6.497291 -45.699910 113 Y C 24 0.50000 0.50000 "TYR " " C  " 6 0 808080  0 1 7 ""  1 ""  <> 0 0 0 1 7.73 0 0 1711 0 1711 1711 1711 <> <>
  1712 15 17.544191 -7.326060 -46.295365 113 Y C 70 -0.50000 -0.50000 "TYR " " O  " 8 0 FF2E2E  0 1 7 ""  1 ""  <> 0 0 0 1 7.73 0 0 1712 0 1712 1712 1712 <> <>
  1713 3 17.438833 -7.078174 -43.263304 113 Y C 24 -0.00500 -0.00500 "TYR " " CB " 6 0 808080  0 1 7 ""  1 ""  <> 0 0 0 1 7.73 0 0 1713 2 1713 1713 1713 <> <>
  1714 2 16.190272 -7.887693 -43.078964 113 Y C 24 -0.11500 -0.11500 "TYR " " CG " 6 0 808080  0 1 7 ""  1 ""  <> 0 0 0 1 7.73 0 0 1714 0 1714 1714 1714 <> <>
  1715 2 16.241680 -9.205272 -43.647817 113 Y C 24 -0.11500 -0.11500 "TYR " " CD1" 6 0 808080  0 1 7 ""  1 ""  <> 0 0 0 1 7.73 0 0 1715 1 1715 1715 1715 <> <>
  1716 2 15.023736 -9.996482 -43.690061 113 Y C 24 -0.11500 -0.11500 "TYR " " CE1" 6 0 808080  0 1 7 ""  1 ""  <> 0 0 0 1 7.73 0 0 1716 1 1716 1716 1716 <> <>
  1717 2 13.869080 -9.454618 -43.088904 113 Y C 24 0.15000 0.15000 "TYR " " CZ " 6 0 808080  0 1 7 ""  1 ""  <> 0 0 0 1 7.73 0 0 1717 0 1717 1717 1717 <> <>
  1718 16 12.749011 -10.203153 -43.075031 113 Y C 70 -0.58500 -0.58500 "TYR " " OH " 8 0 FF2E2E  0 1 7 "%UT"  13 ""  <> 0 0 0 1 7.73 0 0 1718 1 1718 1718 1718 <> <>
  1719 2 13.872858 -8.201947 -42.424760 113 Y C 24 -0.11500 -0.11500 "TYR " " CE2" 6 0 808080  0 1 7 ""  1 ""  <> 0 0 0 1 7.73 0 0 1719 1 1719 1719 1719 <> <>
  1720 2 15.015642 -7.386733 -42.584747 113 Y C 24 -0.11500 -0.11500 "TYR " " CD2" 6 0 808080  0 1 7 ""  1 ""  <> 0 0 0 1 7.73 0 0 1720 1 1720 1720 1720 <> <>
  1721 43 15.562169 -4.912943 -43.653924 113 Y C 21 0.30000 0.30000 "TYR " " H  " 1 0 FFFFFF  0 1 7 ""  1 ""  <> 0 0 0 1 <> 0 0 1721 0 1721 1721 1721 <> <>
  1722 41 18.322896 -5.591803 -44.586204 113 Y C 21 0.06000 0.06000 "TYR " " HA " 1 0 FFFFFF  0 1 7 ""  1 ""  <> 0 0 0 1 <> 0 0 1722 0 1722 1722 1722 <> <>
  1723 41 17.615980 -6.535687 -42.334775 113 Y C 21 0.06000 0.06000 "TYR " " HB3" 1 0 FFFFFF  0 1 7 ""  1 ""  <> 0 0 0 1 <> 0 0 1723 0 1723 1723 1723 <> <>
  1724 41 18.276979 -7.763524 -43.390533 113 Y C 21 0.06000 0.06000 "TYR " " HB2" 1 0 FFFFFF  0 1 7 ""  1 ""  <> 0 0 0 1 <> 0 0 1724 0 1724 1724 1724 <> <>
  1725 41 17.218362 -9.602836 -43.882315 113 Y C 21 0.11500 0.11500 "TYR " " HD1" 1 0 FFFFFF  0 1 7 ""  1 ""  <> 0 0 0 1 <> 0 0 1725 0 1725 1725 1725 <> <>
  1726 41 15.103550 -10.966773 -44.156990 113 Y C 21 0.11500 0.11500 "TYR " " HE1" 1 0 FFFFFF  0 1 7 ""  1 ""  <> 0 0 0 1 <> 0 0 1726 0 1726 1726 1726 <> <>
  1727 42 12.892908 -11.132805 -42.990479 113 Y C 21 0.43500 0.43500 "TYR " " HH " 1 0 FFFFFF  0 1 7 ""  1 ""  <> 0 0 0 1 <> 0 0 1727 0 1727 1727 1727 <> <>
  1728 41 13.044694 -7.782699 -41.872450 113 Y C 21 0.11500 0.11500 "TYR " " HE2" 1 0 FFFFFF  0 1 7 ""  1 ""  <> 0 0 0 1 <> 0 0 1728 0 1728 1728 1728 <> <>
  1729 41 15.008558 -6.372281 -42.215236 113 Y C 21 0.11500 0.11500 "TYR " " HD2" 1 0 FFFFFF  0 1 7 ""  1 ""  <> 0 0 0 1 <> 0 0 1729 0 1729 1729 1729 <> <>
  1730 25 15.724274 -6.029135 -46.152646 114 T C 38 -0.50000 -0.50000 "THR " " N  " 7 0 2E2EFF  0 1 7 ""  1 ""  <> 0 0 0 1 7.7 0 0 1730 1 1730 1730 1730 <> <>
  1731 3 15.004802 -6.312613 -47.360664 114 T C 24 0.14000 0.14000 "THR " " CA " 6 0 808080  0 1 -1110 ""  1 ""  FFB400  0 0 0 1 7.7 0 0 1731 1 1731 1731 1731 <> <>
  1732 2 14.418087 -4.956925 -47.804891 114 T C 24 0.50000 0.50000 "THR " " C  " 6 0 808080  0 1 7 ""  1 ""  <> 0 0 0 1 7.7 0 0 1732 0 1732 1732 1732 <> <>
  1733 15 14.228620 -4.085768 -46.940678 114 T C 70 -0.50000 -0.50000 "THR " " O  " 8 0 FF2E2E  0 1 7 ""  1 ""  <> 0 0 0 1 7.7 0 0 1733 0 1733 1733 1733 <> <>
  1734 3 14.084277 -7.564459 -47.108827 114 T C 24 0.20500 0.20500 "THR " " CB " 6 0 808080  0 1 7 ""  1 ""  <> 0 0 0 1 7.7 0 0 1734 1 1734 1734 1734 <> <>
  1735 3 13.023520 -7.349505 -46.026328 114 T C 24 -0.18000 -0.18000 "THR " " CG2" 6 0 808080  0 1 7 ""  1 ""  <> 0 0 0 1 7.7 0 0 1735 3 1735 1735 1735 <> <>
  1736 16 13.343179 -7.769653 -48.296184 114 T C 70 -0.68300 -0.68300 "THR " " OG1" 8 0 FF2E2E  0 1 7 "%UT"  13 ""  <> 0 0 0 1 7.7 0 0 1736 1 1736 1736 1736 <> <>
  1737 43 15.326829 -5.390874 -45.478358 114 T C 21 0.30000 0.30000 "THR " " H  " 1 0 FFFFFF  0 1 7 ""  1 ""  <> 0 0 0 1 <> 0 0 1737 0 1737 1737 1737 <> <>
  1738 41 15.792732 -6.534208 -48.080475 114 T C 21 0.06000 0.06000 "THR " " HA " 1 0 FFFFFF  0 1 7 ""  1 ""  <> 0 0 0 1 <> 0 0 1738 0 1738 1738 1738 <> <>
  1739 41 14.574781 -8.512890 -46.891570 114 T C 21 0.06000 0.06000 "THR " " HB " 1 0 FFFFFF  0 1 7 ""  1 ""  <> 0 0 0 1 <> 0 0 1739 0 1739 1739 1739 <> <>
  1740 41 13.349044 -6.931384 -45.073915 114 T C 21 0.06000 0.06000 "THR " "HG21" 1 0 FFFFFF  0 1 7 ""  1 ""  <> 0 0 0 1 <> 0 0 1740 0 1740 1740 1740 <> <>
  1741 41 12.237211 -6.692729 -46.398319 114 T C 21 0.06000 0.06000 "THR " "HG22" 1 0 FFFFFF  0 1 7 ""  1 ""  <> 0 0 0 1 <> 0 0 1741 0 1741 1741 1741 <> <>
  1742 41 12.540421 -8.250065 -45.649339 114 T C 21 0.06000 0.06000 "THR " "HG23" 1 0 FFFFFF  0 1 7 ""  1 ""  <> 0 0 0 1 <> 0 0 1742 0 1742 1742 1742 <> <>
  1743 42 14.000746 -7.886590 -48.964624 114 T C 21 0.41800 0.41800 "THR " " HG1" 1 0 FFFFFF  0 1 7 ""  1 ""  <> 0 0 0 1 <> 0 0 1743 0 1743 1743 1743 <> <>
  1744 25 14.149622 -4.763860 -49.094730 115 T C 38 -0.50000 -0.50000 "THR " " N  " 7 0 2E2EFF  0 1 7 ""  1 ""  <> 0 0 0 1 7.7 0 0 1744 1 1744 1744 1744 <> <>
  1745 3 13.506351 -3.627565 -49.685189 115 T C 24 0.14000 0.14000 "THR " " CA " 6 0 808080  0 1 -1110 ""  1 ""  FFB400  0 0 0 1 7.7 0 0 1745 1 1745 1745 1745 <> <>
  1746 2 12.440315 -2.809080 -48.986328 115 T C 24 0.50000 0.50000 "THR " " C  " 6 0 808080  0 1 7 ""  1 ""  <> 0 0 0 1 7.7 0 0 1746 0 1746 1746 1746 <> <>
  1747 15 12.778915 -1.638231 -48.788733 115 T C 70 -0.50000 -0.50000 "THR " " O  " 8 0 FF2E2E  0 1 7 ""  1 ""  <> 0 0 0 1 7.7 0 0 1747 0 1747 1747 1747 <> <>
  1748 3 13.250005 -3.954522 -51.186162 115 T C 24 0.20500 0.20500 "THR " " CB " 6 0 808080  0 1 7 ""  1 ""  <> 0 0 0 1 7.7 0 0 1748 1 1748 1748 1748 <> <>
  1749 3 14.582935 -4.180924 -51.896616 115 T C 24 -0.18000 -0.18000 "THR " " CG2" 6 0 808080  0 1 7 ""  1 ""  <> 0 0 0 1 7.7 0 0 1749 3 1749 1749 1749 <> <>
  1750 16 12.464878 -5.077394 -51.411059 115 T C 70 -0.68300 -0.68300 "THR " " OG1" 8 0 FF2E2E  0 1 7 "%UT"  13 ""  <> 0 0 0 1 7.7 0 0 1750 1 1750 1750 1750 <> <>
  1751 43 14.402438 -5.496925 -49.741735 115 T C 21 0.30000 0.30000 "THR " " H  " 1 0 FFFFFF  0 1 7 ""  1 ""  <> 0 0 0 1 <> 0 0 1751 0 1751 1751 1751 <> <>
  1752 41 14.344558 -2.931643 -49.657280 115 T C 21 0.06000 0.06000 "THR " " HA " 1 0 FFFFFF  0 1 7 ""  1 ""  <> 0 0 0 1 <> 0 0 1752 0 1752 1752 1752 <> <>
  1753 41 12.697993 -3.113541 -51.604935 115 T C 21 0.06000 0.06000 "THR " " HB " 1 0 FFFFFF  0 1 7 ""  1 ""  <> 0 0 0 1 <> 0 0 1753 0 1753 1753 1753 <> <>
  1754 41 15.097624 -5.037409 -51.462146 115 T C 21 0.06000 0.06000 "THR " "HG21" 1 0 FFFFFF  0 1 7 ""  1 ""  <> 0 0 0 1 <> 0 0 1754 0 1754 1754 1754 <> <>
  1755 41 14.456087 -4.332139 -52.968326 115 T C 21 0.06000 0.06000 "THR " "HG22" 1 0 FFFFFF  0 1 7 ""  1 ""  <> 0 0 0 1 <> 0 0 1755 0 1755 1755 1755 <> <>
  1756 41 15.186762 -3.295233 -51.700786 115 T C 21 0.06000 0.06000 "THR " "HG23" 1 0 FFFFFF  0 1 7 ""  1 ""  <> 0 0 0 1 <> 0 0 1756 0 1756 1756 1756 <> <>
  1757 42 12.637441 -5.305422 -52.311524 115 T C 21 0.41800 0.41800 "THR " " HG1" 1 0 FFFFFF  0 1 7 ""  1 ""  <> 0 0 0 1 <> 0 0 1757 0 1757 1757 1757 <> <>
  1758 25 11.345832 -3.331172 -48.344314 116 P C 38 -0.14000 -0.14000 "PRO " " N  " 7 0 2E2EFF  0 1 7 ""  1 ""  <> 0 0 0 1 7.69 0 0 1758 0 1758 1758 1758 <> <>
  1759 3 10.604864 -2.540562 -47.306489 116 P C 24 0.01000 0.01000 "PRO " " CA " 6 0 808080  0 1 -1110 ""  1 ""  FFB400  0 0 0 1 7.69 0 0 1759 1 1759 1759 1759 <> <>
  1760 2 11.291084 -2.669939 -45.934281 116 P C 24 0.50000 0.50000 "PRO " " C  " 6 0 808080  0 1 7 ""  1 ""  <> 0 0 0 1 7.69 0 0 1760 0 1760 1760 1760 <> <>
  1761 15 11.760703 -3.798703 -45.551124 116 P C 70 -0.50000 -0.50000 "PRO " " O  " 8 0 FF2E2E  0 1 7 ""  1 ""  <> 0 0 0 1 7.69 0 0 1761 0 1761 1761 1761 <> <>
  1762 3 10.741491 -4.523887 -48.683577 116 P C 24 -0.05000 -0.05000 "PRO " " CD " 6 0 808080  0 1 7 ""  1 ""  <> 0 0 0 1 7.69 0 0 1762 2 1762 1762 1762 <> <>
  1763 3 9.651582 -4.684829 -47.608354 116 P C 24 -0.12000 -0.12000 "PRO " " CG " 6 0 808080  0 1 7 ""  1 ""  <> 0 0 0 1 7.69 0 0 1763 2 1763 1763 1763 <> <>
  1764 3 9.248231 -3.241460 -47.170759 116 P C 24 -0.12000 -0.12000 "PRO " " CB " 6 0 808080  0 1 7 ""  1 ""  <> 0 0 0 1 7.69 0 0 1764 2 1764 1764 1764 <> <>
  1765 41 10.403468 -1.508616 -47.591552 116 P C 21 0.06000 0.06000 "PRO " " HA " 1 0 FFFFFF  0 1 7 ""  1 ""  <> 0 0 0 1 <> 0 0 1765 0 1765 1765 1765 <> <>
  1766 41 11.497246 -5.308193 -48.641435 116 P C 21 0.06000 0.06000 "PRO " " HD2" 1 0 FFFFFF  0 1 7 ""  1 ""  <> 0 0 0 1 <> 0 0 1766 0 1766 1766 1766 <> <>
  1767 41 10.286352 -4.463426 -49.671928 116 P C 21 0.06000 0.06000 "PRO " " HD3" 1 0 FFFFFF  0 1 7 ""  1 ""  <> 0 0 0 1 <> 0 0 1767 0 1767 1767 1767 <> <>
  1768 41 10.040411 -5.272726 -46.777579 116 P C 21 0.06000 0.06000 "PRO " " HG2" 1 0 FFFFFF  0 1 7 ""  1 ""  <> 0 0 0 1 <> 0 0 1768 0 1768 1768 1768 <> <>
  1769 41 8.784320 -5.109064 -48.114578 116 P C 21 0.06000 0.06000 "PRO " " HG3" 1 0 FFFFFF  0 1 7 ""  1 ""  <> 0 0 0 1 <> 0 0 1769 0 1769 1769 1769 <> <>
  1770 41 8.564969 -2.791236 -47.890636 116 P C 21 0.06000 0.06000 "PRO " " HB3" 1 0 FFFFFF  0 1 7 ""  1 ""  <> 0 0 0 1 <> 0 0 1770 0 1770 1770 1770 <> <>
  1771 41 8.780189 -3.143336 -46.191590 116 P C 21 0.06000 0.06000 "PRO " " HB2" 1 0 FFFFFF  0 1 7 ""  1 ""  <> 0 0 0 1 <> 0 0 1771 0 1771 1771 1771 <> <>
  1772 25 11.379579 -1.572988 -45.110243 117 P C 38 -0.14000 -0.14000 "PRO " " N  " 7 0 2E2EFF  0 1 7 ""  1 ""  <> 0 0 0 1 7.68 0 0 1772 0 1772 1772 1772 <> <>
  1773 3 11.863636 -1.493723 -43.675870 117 P C 24 0.01000 0.01000 "PRO " " CA " 6 0 808080  0 1 -1110 ""  1 ""  FFB400  0 0 0 1 7.68 0 0 1773 1 1773 1773 1773 <> <>
  1774 2 10.859024 -1.920662 -42.643266 117 P C 24 0.50000 0.50000 "PRO " " C  " 6 0 808080  0 1 7 ""  1 ""  <> 0 0 0 1 7.68 0 0 1774 0 1774 1774 1774 <> <>
  1775 15 9.654770 -1.827156 -42.969429 117 P C 70 -0.50000 -0.50000 "PRO " " O  " 8 0 FF2E2E  0 1 7 ""  1 ""  <> 0 0 0 1 7.68 0 0 1775 0 1775 1775 1775 <> <>
  1776 3 11.031091 -0.159774 -45.594169 117 P C 24 -0.05000 -0.05000 "PRO " " CD " 6 0 808080  0 1 7 ""  1 ""  <> 0 0 0 1 7.68 0 0 1776 2 1776 1776 1776 <> <>
  1777 3 11.286752 0.722097 -44.416043 117 P C 24 -0.12000 -0.12000 "PRO " " CG " 6 0 808080  0 1 7 ""  1 ""  <> 0 0 0 1 7.68 0 0 1777 2 1777 1777 1777 <> <>
  1778 3 12.238393 0.007266 -43.496174 117 P C 24 -0.12000 -0.12000 "PRO " " CB " 6 0 808080  0 1 7 ""  1 ""  <> 0 0 0 1 7.68 0 0 1778 2 1778 1778 1778 <> <>
  1779 41 12.700406 -2.171404 -43.506165 117 P C 21 0.06000 0.06000 "PRO " " HA " 1 0 FFFFFF  0 1 7 ""  1 ""  <> 0 0 0 1 <> 0 0 1779 0 1779 1779 1779 <> <>
  1780 41 10.002047 -0.069371 -45.942950 117 P C 21 0.06000 0.06000 "PRO " " HD2" 1 0 FFFFFF  0 1 7 ""  1 ""  <> 0 0 0 1 <> 0 0 1780 0 1780 1780 1780 <> <>
  1781 41 11.712789 0.120733 -46.396527 117 P C 21 0.06000 0.06000 "PRO " " HD3" 1 0 FFFFFF  0 1 7 ""  1 ""  <> 0 0 0 1 <> 0 0 1781 0 1781 1781 1781 <> <>
  1782 41 10.313363 0.827863 -43.936796 117 P C 21 0.06000 0.06000 "PRO " " HG2" 1 0 FFFFFF  0 1 7 ""  1 ""  <> 0 0 0 1 <> 0 0 1782 0 1782 1782 1782 <> <>
  1783 41 11.562600 1.742443 -44.679237 117 P C 21 0.06000 0.06000 "PRO " " HG3" 1 0 FFFFFF  0 1 7 ""  1 ""  <> 0 0 0 1 <> 0 0 1783 0 1783 1783 1783 <> <>
  1784 41 13.292302 0.250393 -43.632295 117 P C 21 0.06000 0.06000 "PRO " " HB3" 1 0 FFFFFF  0 1 7 ""  1 ""  <> 0 0 0 1 <> 0 0 1784 0 1784 1784 1784 <> <>
  1785 41 11.962661 0.339456 -42.495530 117 P C 21 0.06000 0.06000 "PRO " " HB2" 1 0 FFFFFF  0 1 7 ""  1 ""  <> 0 0 0 1 <> 0 0 1785 0 1785 1785 1785 <> <>
  1786 25 11.243637 -2.278867 -41.422177 118 T C 38 -0.50000 -0.50000 "THR " " N  " 7 0 2E2EFF  0 1 7 ""  1 ""  <> 0 0 0 1 7.34 0 0 1786 1 1786 1786 1786 <> <>
  1787 3 10.313437 -2.718734 -40.366193 118 T C 24 0.14000 0.14000 "THR " " CA " 6 0 808080  0 1 -1110 ""  1 ""  FFB400  0 0 0 1 7.34 0 0 1787 1 1787 1787 1787 <> <>
  1788 2 10.698434 -1.903783 -39.137052 118 T C 24 0.50000 0.50000 "THR " " C  " 6 0 808080  0 1 7 ""  1 ""  <> 0 0 0 1 7.34 0 0 1788 0 1788 1788 1788 <> <>
  1789 15 11.880598 -1.653267 -39.018385 118 T C 70 -0.50000 -0.50000 "THR " " O  " 8 0 FF2E2E  0 1 7 ""  1 ""  <> 0 0 0 1 7.34 0 0 1789 0 1789 1789 1789 <> <>
  1790 3 9.981035 -4.268340 -40.315523 118 T C 24 0.20500 0.20500 "THR " " CB " 6 0 808080  0 1 7 ""  1 ""  <> 0 0 0 1 7.34 0 0 1790 1 1790 1790 1790 <> <>
  1791 3 11.235861 -5.061705 -40.105580 118 T C 24 -0.18000 -0.18000 "THR " " CG2" 6 0 808080  0 1 7 ""  1 ""  <> 0 0 0 1 7.34 0 0 1791 3 1791 1791 1791 <> <>
  1792 16 8.831773 -4.494776 -39.389010 118 T C 70 -0.68300 -0.68300 "THR " " OG1" 8 0 FF2E2E  0 1 7 "%UT"  13 ""  <> 0 0 0 1 7.34 0 0 1792 1 1792 1792 1792 <> <>
  1793 43 12.193734 -2.136943 -41.109478 118 T C 21 0.30000 0.30000 "THR " " H  " 1 0 FFFFFF  0 1 7 ""  1 ""  <> 0 0 0 1 <> 0 0 1793 0 1793 1793 1793 <> <>
  1794 41 9.367806 -2.216064 -40.570245 118 T C 21 0.06000 0.06000 "THR " " HA " 1 0 FFFFFF  0 1 7 ""  1 ""  <> 0 0 0 1 <> 0 0 1794 0 1794 1794 1794 <> <>
  1795 41 9.743313 -4.475155 -41.358783 118 T C 21 0.06000 0.06000 "THR " " HB " 1 0 FFFFFF  0 1 7 ""  1 ""  <> 0 0 0 1 <> 0 0 1795 0 1795 1795 1795 <> <>
  1796 41 12.034964 -4.740660 -40.773206 118 T C 21 0.06000 0.06000 "THR " "HG21" 1 0 FFFFFF  0 1 7 ""  1 ""  <> 0 0 0 1 <> 0 0 1796 0 1796 1796 1796 <> <>
  1797 41 11.695179 -5.091363 -39.117729 118 T C 21 0.06000 0.06000 "THR " "HG22" 1 0 FFFFFF  0 1 7 ""  1 ""  <> 0 0 0 1 <> 0 0 1797 0 1797 1797 1797 <> <>
  1798 41 11.105879 -6.113883 -40.356983 118 T C 21 0.06000 0.06000 "THR " "HG23" 1 0 FFFFFF  0 1 7 ""  1 ""  <> 0 0 0 1 <> 0 0 1798 0 1798 1798 1798 <> <>
  1799 42 8.143160 -3.881368 -39.595304 118 T C 21 0.41800 0.41800 "THR " " HG1" 1 0 FFFFFF  0 1 7 ""  1 ""  <> 0 0 0 1 <> 0 0 1799 0 1799 1799 1799 <> <>
  1800 25 9.776058 -1.513691 -38.238840 119 F C 38 -0.50000 -0.50000 "PHE " " N  " 7 0 2E2EFF  0 1 7 ""  1 ""  <> 0 0 0 1 7.43 0 0 1800 1 1800 1800 1800 <> <>
  1801 3 10.086892 -0.791670 -36.983460 119 F C 24 0.14000 0.14000 "PHE " " CA " 6 0 808080  0 1 -1110 ""  1 ""  FFB400  0 0 0 1 7.43 0 0 1801 1 1801 1801 1801 <> <>
  1802 2 9.595197 -1.566426 -35.799130 119 F C 24 0.50000 0.50000 "PHE " " C  " 6 0 808080  0 1 7 ""  1 ""  <> 0 0 0 1 7.43 0 0 1802 0 1802 1802 1802 <> <>
  1803 15 8.763468 -2.501736 -35.922035 119 F C 70 -0.50000 -0.50000 "PHE " " O  " 8 0 FF2E2E  0 1 7 ""  1 ""  <> 0 0 0 1 7.43 0 0 1803 0 1803 1803 1803 <> <>
  1804 3 9.508692 0.743401 -37.059191 119 F C 24 -0.00500 -0.00500 "PHE " " CB " 6 0 808080  0 1 7 ""  1 ""  <> 0 0 0 1 7.43 0 0 1804 2 1804 1804 1804 <> <>
  1805 2 10.135818 1.713384 -38.067515 119 F C 24 -0.11500 -0.11500 "PHE " " CG " 6 0 808080  0 1 7 ""  1 ""  <> 0 0 0 1 7.43 0 0 1805 0 1805 1805 1805 <> <>
  1806 2 11.143196 2.569394 -37.581457 119 F C 24 -0.11500 -0.11500 "PHE " " CD1" 6 0 808080  0 1 7 ""  1 ""  <> 0 0 0 1 7.43 0 0 1806 1 1806 1806 1806 <> <>
  1807 2 11.629789 3.629368 -38.439855 119 F C 24 -0.11500 -0.11500 "PHE " " CE1" 6 0 808080  0 1 7 ""  1 ""  <> 0 0 0 1 7.43 0 0 1807 1 1807 1807 1807 <> <>
  1808 2 11.068535 3.734493 -39.759234 119 F C 24 -0.11500 -0.11500 "PHE " " CZ " 6 0 808080  0 1 7 ""  1 ""  <> 0 0 0 1 7.43 0 0 1808 1 1808 1808 1808 <> <>
  1809 2 10.112685 2.809287 -40.259841 119 F C 24 -0.11500 -0.11500 "PHE " " CE2" 6 0 808080  0 1 7 ""  1 ""  <> 0 0 0 1 7.43 0 0 1809 1 1809 1809 1809 <> <>
  1810 2 9.613787 1.834926 -39.361358 119 F C 24 -0.11500 -0.11500 "PHE " " CD2" 6 0 808080  0 1 7 ""  1 ""  <> 0 0 0 1 7.43 0 0 1810 1 1810 1810 1810 <> <>
  1811 43 8.835895 -1.838401 -38.415101 119 F C 21 0.30000 0.30000 "PHE " " H  " 1 0 FFFFFF  0 1 7 ""  1 ""  <> 0 0 0 1 <> 0 0 1811 0 1811 1811 1811 <> <>
  1812 41 11.151935 -0.760316 -36.752217 119 F C 21 0.06000 0.06000 "PHE " " HA " 1 0 FFFFFF  0 1 7 ""  1 ""  <> 0 0 0 1 <> 0 0 1812 0 1812 1812 1812 <> <>
  1813 41 9.784932 1.175868 -36.097675 119 F C 21 0.06000 0.06000 "PHE " " HB3" 1 0 FFFFFF  0 1 7 ""  1 ""  <> 0 0 0 1 <> 0 0 1813 0 1813 1813 1813 <> <>
  1814 41 8.419882 0.796344 -37.080940 119 F C 21 0.06000 0.06000 "PHE " " HB2" 1 0 FFFFFF  0 1 7 ""  1 ""  <> 0 0 0 1 <> 0 0 1814 0 1814 1814 1814 <> <>
  1815 41 11.607704 2.496907 -36.609370 119 F C 21 0.11500 0.11500 "PHE " " HD1" 1 0 FFFFFF  0 1 7 ""  1 ""  <> 0 0 0 1 <> 0 0 1815 0 1815 1815 1815 <> <>
  1816 41 12.367029 4.313268 -38.046141 119 F C 21 0.11500 0.11500 "PHE " " HE1" 1 0 FFFFFF  0 1 7 ""  1 ""  <> 0 0 0 1 <> 0 0 1816 0 1816 1816 1816 <> <>
  1817 41 11.497022 4.437411 -40.457098 119 F C 21 0.11500 0.11500 "PHE " " HZ " 1 0 FFFFFF  0 1 7 ""  1 ""  <> 0 0 0 1 <> 0 0 1817 0 1817 1817 1817 <> <>
  1818 41 9.587625 2.942710 -41.193936 119 F C 21 0.11500 0.11500 "PHE " " HE2" 1 0 FFFFFF  0 1 7 ""  1 ""  <> 0 0 0 1 <> 0 0 1818 0 1818 1818 1818 <> <>
  1819 41 8.790129 1.221373 -39.695307 119 F C 21 0.11500 0.11500 "PHE " " HD2" 1 0 FFFFFF  0 1 7 ""  1 ""  <> 0 0 0 1 <> 0 0 1819 0 1819 1819 1819 <> <>
  1820 25 10.123377 -1.216015 -34.580060 120 G C 38 -0.50000 -0.50000 "GLY " " N  " 7 0 2E2EFF  0 1 7 ""  1 ""  <> 0 0 0 1 7.72 0 0 1820 1 1820 1820 1820 <> <>
  1821 3 9.665252 -1.746136 -33.262636 120 G C 24 0.08000 0.08000 "GLY " " CA " 6 0 808080  0 1 -1110 ""  1 ""  FFB400  0 0 0 1 7.72 0 0 1821 2 1821 1821 1821 <> <>
  1822 2 8.505539 -1.029314 -32.655921 120 G C 24 0.50000 0.50000 "GLY " " C  " 6 0 808080  0 1 7 ""  1 ""  <> 0 0 0 1 7.72 0 0 1822 0 1822 1822 1822 <> <>
  1823 15 7.795330 -0.316960 -33.361725 120 G C 70 -0.50000 -0.50000 "GLY " " O  " 8 0 FF2E2E  0 1 7 ""  1 ""  <> 0 0 0 1 7.72 0 0 1823 0 1823 1823 1823 <> <>
  1824 43 10.765682 -0.445702 -34.695472 120 G C 21 0.30000 0.30000 "GLY " " H  " 1 0 FFFFFF  0 1 7 ""  1 ""  <> 0 0 0 1 <> 0 0 1824 0 1824 1824 1824 <> <>
  1825 41 10.563466 -1.698285 -32.646648 120 G C 21 0.06000 0.06000 "GLY " " HA3" 1 0 FFFFFF  0 1 7 ""  1 ""  <> 0 0 0 1 <> 0 0 1825 0 1825 1825 1825 <> <>
  1826 41 9.581952 -2.821380 -33.417402 120 G C 21 0.06000 0.06000 "GLY " " HA2" 1 0 FFFFFF  0 1 7 ""  1 ""  <> 0 0 0 1 <> 0 0 1826 0 1826 1826 1826 <> <>
  1827 25 8.347519 -1.007540 -31.345932 121 Q C 38 -0.50000 -0.50000 "GLN " " N  " 7 0 2E2EFF  0 1 7 ""  1 ""  <> 0 0 0 1 7.69 0 0 1827 1 1827 1827 1827 <> <>
  1828 3 7.426701 -0.153348 -30.599570 121 Q C 24 0.14000 0.14000 "GLN " " CA " 6 0 808080  0 1 -1110 ""  1 ""  FFB400  0 0 0 1 7.69 0 0 1828 1 1828 1828 1828 <> <>
  1829 2 8.060354 1.243092 -30.323790 121 Q C 24 0.50000 0.50000 "GLN " " C  " 6 0 808080  0 1 7 ""  1 ""  <> 0 0 0 1 7.69 0 0 1829 0 1829 1829 1829 <> <>
  1830 15 9.302329 1.368028 -30.228440 121 Q C 70 -0.50000 -0.50000 "GLN " " O  " 8 0 FF2E2E  0 1 7 ""  1 ""  <> 0 0 0 1 7.69 0 0 1830 0 1830 1830 1830 <> <>
  1831 3 7.182536 -0.956328 -29.269684 121 Q C 24 -0.12000 -0.12000 "GLN " " CB " 6 0 808080  0 1 7 ""  1 ""  <> 0 0 0 1 7.69 0 0 1831 2 1831 1831 1831 <> <>
  1832 3 6.431035 -2.281329 -29.054730 121 Q C 24 -0.12000 -0.12000 "GLN " " CG " 6 0 808080  0 1 7 ""  1 ""  <> 0 0 0 1 7.69 0 0 1832 2 1832 1832 1832 <> <>
  1833 2 7.174036 -3.559153 -29.414210 121 Q C 24 0.50000 0.50000 "GLN " " CD " 6 0 808080  0 1 7 "%UT"  13 ""  <> 0 0 0 1 7.69 0 0 1833 0 1833 1833 1833 <> "No Flip" 
  1834 15 8.271276 -3.670499 -29.956510 121 Q C 70 -0.50000 -0.50000 "GLN " " OE1" 8 0 FF2E2E  0 1 7 ""  1 ""  <> 0 0 0 1 7.69 0 0 1834 0 1834 1834 1834 <> <>
  1835 25 6.556474 -4.689228 -29.175076 121 Q C 38 -0.76000 -0.76000 "GLN " " NE2" 7 0 2E2EFF  0 1 7 ""  1 ""  <> 0 0 0 1 7.69 0 0 1835 2 1835 1835 1835 <> <>
  1836 43 9.011961 -1.515194 -30.779674 121 Q C 21 0.30000 0.30000 "GLN " " H  " 1 0 FFFFFF  0 1 7 ""  1 ""  <> 0 0 0 1 <> 0 0 1836 0 1836 1836 1836 <> <>
  1837 41 6.489310 -0.076563 -31.150915 121 Q C 21 0.06000 0.06000 "GLN " " HA " 1 0 FFFFFF  0 1 7 ""  1 ""  <> 0 0 0 1 <> 0 0 1837 0 1837 1837 1837 <> <>
  1838 41 6.879096 -0.134311 -28.621551 121 Q C 21 0.06000 0.06000 "GLN " " HB3" 1 0 FFFFFF  0 1 7 ""  1 ""  <> 0 0 0 1 <> 0 0 1838 0 1838 1838 1838 <> <>
  1839 41 8.076267 -1.087584 -28.659378 121 Q C 21 0.06000 0.06000 "GLN " " HB2" 1 0 FFFFFF  0 1 7 ""  1 ""  <> 0 0 0 1 <> 0 0 1839 0 1839 1839 1839 <> <>
  1840 41 5.402145 -2.245912 -29.413738 121 Q C 21 0.06000 0.06000 "GLN " " HG3" 1 0 FFFFFF  0 1 7 ""  1 ""  <> 0 0 0 1 <> 0 0 1840 0 1840 1840 1840 <> <>
  1841 41 6.305717 -2.421473 -27.981577 121 Q C 21 0.06000 0.06000 "GLN " " HG2" 1 0 FFFFFF  0 1 7 ""  1 ""  <> 0 0 0 1 <> 0 0 1841 0 1841 1841 1841 <> <>
  1842 43 6.901170 -5.637996 -29.196956 121 Q C 21 0.38000 0.38000 "GLN " "HE22" 1 0 FFFFFF  0 1 7 ""  1 ""  <> 0 0 0 1 <> 0 0 1842 0 1842 1842 1842 <> <>
  1843 43 5.624131 -4.740607 -28.789922 121 Q C 21 0.38000 0.38000 "GLN " "HE21" 1 0 FFFFFF  0 1 7 ""  1 ""  <> 0 0 0 1 <> 0 0 1843 0 1843 1843 1843 <> <>
  1844 25 7.251916 2.308462 -30.185723 122 G C 38 -0.50000 -0.50000 "GLY " " N  " 7 0 2E2EFF  0 1 7 ""  1 ""  <> 0 0 0 1 7.7 0 0 1844 1 1844 1844 1844 <> <>
  1845 3 7.666237 3.650685 -29.968606 122 G C 24 0.08000 0.08000 "GLY " " CA " 6 0 808080  0 1 -1110 ""  1 ""  FFB400  0 0 0 1 7.7 0 0 1845 2 1845 1845 1845 <> <>
  1846 2 7.919389 3.804301 -28.397861 122 G C 24 0.50000 0.50000 "GLY " " C  " 6 0 808080  0 1 7 ""  1 ""  <> 0 0 0 1 7.7 0 0 1846 0 1846 1846 1846 <> <>
  1847 15 7.027377 4.446169 -27.750596 122 G C 70 -0.50000 -0.50000 "GLY " " O  " 8 0 FF2E2E  0 1 7 ""  1 ""  <> 0 0 0 1 7.7 0 0 1847 0 1847 1847 1847 <> <>
  1848 43 6.256585 2.189494 -30.311333 122 G C 21 0.30000 0.30000 "GLY " " H  " 1 0 FFFFFF  0 1 7 ""  1 ""  <> 0 0 0 1 <> 0 0 1848 0 1848 1848 1848 <> <>
  1849 41 6.789429 4.212824 -30.290337 122 G C 21 0.06000 0.06000 "GLY " " HA3" 1 0 FFFFFF  0 1 7 ""  1 ""  <> 0 0 0 1 <> 0 0 1849 0 1849 1849 1849 <> <>
  1850 41 8.451983 3.955076 -30.659473 122 G C 21 0.06000 0.06000 "GLY " " HA2" 1 0 FFFFFF  0 1 7 ""  1 ""  <> 0 0 0 1 <> 0 0 1850 0 1850 1850 1850 <> <>
  1851 25 9.034791 3.364172 -27.842833 123 T C 38 -0.50000 -0.50000 "THR " " N  " 7 0 2E2EFF  2 1 7 ""  1 ""  <> 0 0 0 1 7.28 0 0 1851 1 1851 1851 1851 <> <>
  1852 3 9.426577 3.597211 -26.419597 123 T C 24 0.14000 0.14000 "THR " " CA " 6 0 808080  2 1 -1110 ""  1 ""  FFB400  0 0 0 1 7.28 0 0 1852 1 1852 1852 1852 <> <>
  1853 2 9.336444 5.121687 -26.122739 123 T C 24 0.50000 0.50000 "THR " " C  " 6 0 808080  2 1 7 ""  1 ""  <> 0 0 0 1 7.28 0 0 1853 0 1853 1853 1853 <> <>
  1854 15 10.233326 5.899378 -26.424265 123 T C 70 -0.50000 -0.50000 "THR " " O  " 8 0 FF2E2E  2 1 7 ""  1 ""  <> 0 0 0 1 7.28 0 0 1854 0 1854 1854 1854 <> <>
  1855 3 10.740032 2.878569 -26.055382 123 T C 24 0.20500 0.20500 "THR " " CB " 6 0 808080  2 1 7 ""  1 ""  <> 0 0 0 1 7.28 0 0 1855 1 1855 1855 1855 <> <>
  1856 3 11.039780 3.182663 -24.547479 123 T C 24 -0.18000 -0.18000 "THR " " CG2" 6 0 808080  2 1 7 ""  1 ""  <> 0 0 0 1 7.28 0 0 1856 3 1856 1856 1856 <> <>
  1857 16 10.709259 1.449462 -26.193261 123 T C 70 -0.68300 -0.68300 "THR " " OG1" 8 0 FF2E2E  2 1 7 "%UT"  13 ""  <> 0 0 0 1 7.28 0 0 1857 1 1857 1857 1857 <> <>
  1858 43 9.686377 2.840804 -28.410063 123 T C 21 0.30000 0.30000 "THR " " H  " 1 0 FFFFFF  2 1 7 ""  1 ""  <> 0 0 0 1 <> 0 0 1858 0 1858 1858 1858 <> <>
  1859 41 8.663760 3.124542 -25.801680 123 T C 21 0.06000 0.06000 "THR " " HA " 1 0 FFFFFF  2 1 7 ""  1 ""  <> 0 0 0 1 <> 0 0 1859 0 1859 1859 1859 <> <>
  1860 41 11.424311 3.300126 -26.790946 123 T C 21 0.06000 0.06000 "THR " " HB " 1 0 FFFFFF  2 1 7 ""  1 ""  <> 0 0 0 1 <> 0 0 1860 0 1860 1860 1860 <> <>
  1861 41 11.430264 4.195023 -24.449193 123 T C 21 0.06000 0.06000 "THR " "HG21" 1 0 FFFFFF  2 1 7 ""  1 ""  <> 0 0 0 1 <> 0 0 1861 0 1861 1861 1861 <> <>
  1862 41 10.152118 3.217675 -23.915922 123 T C 21 0.06000 0.06000 "THR " "HG22" 1 0 FFFFFF  2 1 7 ""  1 ""  <> 0 0 0 1 <> 0 0 1862 0 1862 1862 1862 <> <>
  1863 41 11.721909 2.494056 -24.049287 123 T C 21 0.06000 0.06000 "THR " "HG23" 1 0 FFFFFF  2 1 7 ""  1 ""  <> 0 0 0 1 <> 0 0 1863 0 1863 1863 1863 <> <>
  1864 42 10.259073 1.029733 -25.476947 123 T C 21 0.41800 0.41800 "THR " " HG1" 1 0 FFFFFF  2 1 7 ""  1 ""  <> 0 0 0 1 <> 0 0 1864 0 1864 1864 1864 <> <>
  1865 25 8.285805 5.583969 -25.481446 124 K C 38 -0.50000 -0.50000 "LYS " " N  " 7 0 2E2EFF  2 1 7 ""  1 ""  <> 0 0 0 1 7.3 0 0 1865 1 1865 1865 1865 <> <>
  1866 3 8.099023 7.005415 -25.154701 124 K C 24 0.14000 0.14000 "LYS " " CA " 6 0 808080  2 1 -1111 ""  1 ""  FFD200  0 0 0 1 7.3 0 0 1866 1 1866 1866 1866 <> <>
  1867 2 8.949068 7.327381 -23.848068 124 K C 24 0.50000 0.50000 "LYS " " C  " 6 0 808080  2 1 7 ""  1 ""  <> 0 0 0 1 7.3 0 0 1867 0 1867 1867 1867 <> <>
  1868 15 8.756226 6.808951 -22.778566 124 K C 70 -0.50000 -0.50000 "LYS " " O  " 8 0 FF2E2E  2 1 7 ""  1 ""  <> 0 0 0 1 7.3 0 0 1868 0 1868 1868 1868 <> <>
  1869 3 6.603841 7.300865 -25.049417 124 K C 24 -0.12000 -0.12000 "LYS " " CB " 6 0 808080  2 1 7 ""  1 ""  <> 0 0 0 1 7.3 0 0 1869 2 1869 1869 1869 <> <>
  1870 3 6.141230 8.813991 -25.080524 124 K C 24 -0.12000 -0.12000 "LYS " " CG " 6 0 808080  2 1 7 ""  1 ""  <> 0 0 0 1 7.3 0 0 1870 2 1870 1870 1870 <> <>
  1871 3 4.611334 8.818575 -25.260169 124 K C 24 -0.12000 -0.12000 "LYS " " CD " 6 0 808080  2 1 7 ""  1 ""  <> 0 0 0 1 7.3 0 0 1871 2 1871 1871 1871 <> <>
  1872 3 3.948972 10.078094 -24.632009 124 K C 24 0.19000 0.19000 "LYS " " CE " 6 0 808080  2 1 7 ""  1 ""  <> 0 0 0 1 7.3 0 0 1872 2 1872 1872 1872 <> <>
  1873 32 2.568044 9.851903 -24.429345 124 K C 38 -0.30000 -0.30000 "LYS " " NZ " 7 1 2E2EFF  2 1 7 "%UT"  13 ""  <> 0 0 0 1 7.3 0 0 1873 3 1873 1873 1873 <> <>
  1874 43 7.605674 4.845419 -25.589019 124 K C 21 0.30000 0.30000 "LYS " " H  " 1 0 FFFFFF  2 1 7 ""  1 ""  <> 0 0 0 1 <> 0 0 1874 0 1874 1874 1874 <> <>
  1875 41 8.392867 7.565942 -26.041201 124 K C 21 0.06000 0.06000 "LYS " " HA " 1 0 FFFFFF  2 1 7 ""  1 ""  <> 0 0 0 1 <> 0 0 1875 0 1875 1875 1875 <> <>
  1876 41 6.187685 6.854194 -24.147241 124 K C 21 0.06000 0.06000 "LYS " " HB3" 1 0 FFFFFF  2 1 7 ""  1 ""  <> 0 0 0 1 <> 0 0 1876 0 1876 1876 1876 <> <>
  1877 41 6.182083 6.830641 -25.937670 124 K C 21 0.06000 0.06000 "LYS " " HB2" 1 0 FFFFFF  2 1 7 ""  1 ""  <> 0 0 0 1 <> 0 0 1877 0 1877 1877 1877 <> <>
  1878 41 6.560042 9.403406 -25.895161 124 K C 21 0.06000 0.06000 "LYS " " HG3" 1 0 FFFFFF  2 1 7 ""  1 ""  <> 0 0 0 1 <> 0 0 1878 0 1878 1878 1878 <> <>
  1879 41 6.379873 9.297309 -24.133261 124 K C 21 0.06000 0.06000 "LYS " " HG2" 1 0 FFFFFF  2 1 7 ""  1 ""  <> 0 0 0 1 <> 0 0 1879 0 1879 1879 1879 <> <>
  1880 41 4.149200 7.931580 -24.828769 124 K C 21 0.06000 0.06000 "LYS " " HD3" 1 0 FFFFFF  2 1 7 ""  1 ""  <> 0 0 0 1 <> 0 0 1880 0 1880 1880 1880 <> <>
  1881 41 4.465738 8.759282 -26.338465 124 K C 21 0.06000 0.06000 "LYS " " HD2" 1 0 FFFFFF  2 1 7 ""  1 ""  <> 0 0 0 1 <> 0 0 1881 0 1881 1881 1881 <> <>
  1882 41 4.090186 10.990645 -25.209549 124 K C 21 0.06000 0.06000 "LYS " " HE3" 1 0 FFFFFF  2 1 7 ""  1 ""  <> 0 0 0 1 <> 0 0 1882 0 1882 1882 1882 <> <>
  1883 41 4.483848 10.321793 -23.714115 124 K C 21 0.06000 0.06000 "LYS " " HE2" 1 0 FFFFFF  2 1 7 ""  1 ""  <> 0 0 0 1 <> 0 0 1883 0 1883 1883 1883 <> <>
  1884 44 2.086119 9.793698 -25.314929 124 K C 21 0.33000 0.33000 "LYS " " HZ1" 1 0 FFFFFF  2 1 7 ""  1 ""  <> 0 0 0 1 <> 0 0 1884 0 1884 1884 1884 <> <>
  1885 44 2.409789 8.986187 -23.935376 124 K C 21 0.33000 0.33000 "LYS " " HZ2" 1 0 FFFFFF  2 1 7 ""  1 ""  <> 0 0 0 1 <> 0 0 1885 0 1885 1885 1885 <> <>
  1886 44 2.206941 10.673906 -23.966962 124 K C 21 0.33000 0.33000 "LYS " " HZ3" 1 0 FFFFFF  2 1 7 ""  1 ""  <> 0 0 0 1 <> 0 0 1886 0 1886 1886 1886 <> <>
  1887 25 10.054579 8.124887 -23.991091 125 V C 38 -0.50000 -0.50000 "VAL " " N  " 7 0 2E2EFF  2 1 7 ""  1 ""  <> 0 0 0 1 7.4 0 0 1887 1 1887 1887 1887 <> <>
  1888 3 10.635165 8.766320 -22.828518 125 V C 24 0.14000 0.14000 "VAL " " CA " 6 0 808080  2 1 -1111 ""  1 ""  FFD200  0 0 0 1 7.4 0 0 1888 1 1888 1888 1888 <> <>
  1889 2 9.848559 10.068510 -22.717739 125 V C 24 0.50000 0.50000 "VAL " " C  " 6 0 808080  2 1 7 ""  1 ""  <> 0 0 0 1 7.4 0 0 1889 0 1889 1889 1889 <> <>
  1890 15 9.774311 10.844484 -23.702830 125 V C 70 -0.50000 -0.50000 "VAL " " O  " 8 0 FF2E2E  2 1 7 ""  1 ""  <> 0 0 0 1 7.4 0 0 1890 0 1890 1890 1890 <> <>
  1891 3 12.201118 9.040769 -23.116049 125 V C 24 -0.06000 -0.06000 "VAL " " CB " 6 0 808080  2 1 7 ""  1 ""  <> 0 0 0 1 7.4 0 0 1891 1 1891 1891 1891 <> <>
  1892 3 12.852540 10.031461 -22.096501 125 V C 24 -0.18000 -0.18000 "VAL " " CG1" 6 0 808080  2 1 7 ""  1 ""  <> 0 0 0 1 7.4 0 0 1892 3 1892 1892 1892 <> <>
  1893 3 12.926400 7.637882 -23.066061 125 V C 24 -0.18000 -0.18000 "VAL " " CG2" 6 0 808080  2 1 7 ""  1 ""  <> 0 0 0 1 7.4 0 0 1893 3 1893 1893 1893 <> <>
  1894 43 10.321869 8.337332 -24.941071 125 V C 21 0.30000 0.30000 "VAL " " H  " 1 0 FFFFFF  2 1 7 ""  1 ""  <> 0 0 0 1 <> 0 0 1894 0 1894 1894 1894 <> <>
  1895 41 10.569683 8.276014 -21.858029 125 V C 21 0.06000 0.06000 "VAL " " HA " 1 0 FFFFFF  2 1 7 ""  1 ""  <> 0 0 0 1 <> 0 0 1895 0 1895 1895 1895 <> <>
  1896 41 12.041753 9.400058 -24.132122 125 V C 21 0.06000 0.06000 "VAL " " HB " 1 0 FFFFFF  2 1 7 ""  1 ""  <> 0 0 0 1 <> 0 0 1896 0 1896 1896 1896 <> <>
  1897 41 12.798093 9.614195 -21.091735 125 V C 21 0.06000 0.06000 "VAL " "HG11" 1 0 FFFFFF  2 1 7 ""  1 ""  <> 0 0 0 1 <> 0 0 1897 0 1897 1897 1897 <> <>
  1898 41 13.905390 10.007268 -22.378383 125 V C 21 0.06000 0.06000 "VAL " "HG12" 1 0 FFFFFF  2 1 7 ""  1 ""  <> 0 0 0 1 <> 0 0 1898 0 1898 1898 1898 <> <>
  1899 41 12.461526 11.048149 -22.124131 125 V C 21 0.06000 0.06000 "VAL " "HG13" 1 0 FFFFFF  2 1 7 ""  1 ""  <> 0 0 0 1 <> 0 0 1899 0 1899 1899 1899 <> <>
  1900 41 12.492939 6.800492 -23.612493 125 V C 21 0.06000 0.06000 "VAL " "HG21" 1 0 FFFFFF  2 1 7 ""  1 ""  <> 0 0 0 1 <> 0 0 1900 0 1900 1900 1900 <> <>
  1901 41 13.933930 7.750418 -23.466608 125 V C 21 0.06000 0.06000 "VAL " "HG22" 1 0 FFFFFF  2 1 7 ""  1 ""  <> 0 0 0 1 <> 0 0 1901 0 1901 1901 1901 <> <>
  1902 41 13.044194 7.215017 -22.069022 125 V C 21 0.06000 0.06000 "VAL " "HG23" 1 0 FFFFFF  2 1 7 ""  1 ""  <> 0 0 0 1 <> 0 0 1902 0 1902 1902 1902 <> <>
  1903 25 9.356616 10.305189 -21.501800 126 E C 38 -0.50000 -0.50000 "GLU " " N  " 7 0 2E2EFF  2 1 7 ""  1 ""  <> 0 0 0 1 7.49 0 0 1903 1 1903 1903 1903 <> <>
  1904 3 8.750958 11.499433 -20.931557 126 E C 24 0.14000 0.14000 "GLU " " CA " 6 0 808080  2 1 -1111 ""  1 ""  FFD200  0 0 0 1 7.49 0 0 1904 1 1904 1904 1904 <> <>
  1905 2 9.749270 12.052847 -19.868681 126 E C 24 0.50000 0.50000 "GLU " " C  " 6 0 808080  2 1 7 ""  1 ""  <> 0 0 0 1 7.49 0 0 1905 0 1905 1905 1905 <> <>
  1906 15 10.275827 11.351783 -19.063762 126 E C 70 -0.50000 -0.50000 "GLU " " O  " 8 0 FF2E2E  2 1 7 ""  1 ""  <> 0 0 0 1 7.49 0 0 1906 0 1906 1906 1906 <> <>
  1907 3 7.391273 11.167745 -20.256040 126 E C 24 -0.12000 -0.12000 "GLU " " CB " 6 0 808080  2 1 7 ""  1 ""  <> 0 0 0 1 7.49 0 0 1907 2 1907 1907 1907 <> <>
  1908 3 6.169387 10.783800 -21.142291 126 E C 24 -0.22000 -0.22000 "GLU " " CG " 6 0 808080  2 1 7 ""  1 ""  <> 0 0 0 1 7.49 0 0 1908 2 1908 1908 1908 <> <>
  1909 2 5.382675 11.951165 -21.742074 126 E C 24 0.70000 0.70000 "GLU " " CD " 6 0 808080  2 1 7 "%UT"  13 ""  <> 0 0 0 1 7.49 0 0 1909 0 1909 1909 1909 <> <>
  1910 15 5.924597 12.729557 -22.594906 126 E C 70 -0.80000 -0.80000 "GLU " " OE1" 8 0 FF2E2E  2 1 7 ""  1 ""  <> 0 0 0 1 7.49 0 0 1910 0 1910 1910 1910 <> <>
  1911 18 4.196920 12.070029 -21.278846 126 E C 70 -0.80000 -0.80000 "GLU " " OE2" 8 -1 FF2E2E  2 1 7 ""  1 ""  <> 0 0 0 1 7.49 0 0 1911 0 1911 1911 1911 <> <>
  1912 43 9.466809 9.552879 -20.838072 126 E C 21 0.30000 0.30000 "GLU " " H  " 1 0 FFFFFF  2 1 7 ""  1 ""  <> 0 0 0 1 <> 0 0 1912 0 1912 1912 1912 <> <>
  1913 41 8.509739 12.221039 -21.711135 126 E C 21 0.06000 0.06000 "GLU " " HA " 1 0 FFFFFF  2 1 7 ""  1 ""  <> 0 0 0 1 <> 0 0 1913 0 1913 1913 1913 <> <>
  1914 41 7.056687 11.983660 -19.615544 126 E C 21 0.06000 0.06000 "GLU " " HB3" 1 0 FFFFFF  2 1 7 ""  1 ""  <> 0 0 0 1 <> 0 0 1914 0 1914 1914 1914 <> <>
  1915 41 7.647367 10.284085 -19.672787 126 E C 21 0.06000 0.06000 "GLU " " HB2" 1 0 FFFFFF  2 1 7 ""  1 ""  <> 0 0 0 1 <> 0 0 1915 0 1915 1915 1915 <> <>
  1916 41 5.503366 10.203182 -20.505022 126 E C 21 0.06000 0.06000 "GLU " " HG3" 1 0 FFFFFF  2 1 7 ""  1 ""  <> 0 0 0 1 <> 0 0 1916 0 1916 1916 1916 <> <>
  1917 41 6.571817 10.292185 -22.027860 126 E C 21 0.06000 0.06000 "GLU " " HG2" 1 0 FFFFFF  2 1 7 ""  1 ""  <> 0 0 0 1 <> 0 0 1917 0 1917 1917 1917 <> <>
  1918 25 10.036124 13.351134 -19.841528 127 I C 38 -0.50000 -0.50000 "ILE " " N  " 7 0 2E2EFF  2 1 7 ""  1 ""  <> 0 0 0 1 7.89 0 0 1918 1 1918 1918 1918 <> <>
  1919 3 10.886755 14.018056 -18.885209 127 I C 24 0.14000 0.14000 "ILE " " CA " 6 0 808080  2 1 -1111 ""  1 ""  FFD200  0 0 0 1 7.89 0 0 1919 1 1919 1919 1919 <> <>
  1920 2 9.986926 14.905201 -17.954204 127 I C 24 0.50000 0.50000 "ILE " " C  " 6 0 808080  2 1 7 ""  1 ""  <> 0 0 0 1 7.89 0 0 1920 0 1920 1920 1920 <> <>
  1921 15 9.299431 15.800415 -18.523586 127 I C 70 -0.50000 -0.50000 "ILE " " O  " 8 0 FF2E2E  2 1 7 ""  1 ""  <> 0 0 0 1 7.89 0 0 1921 0 1921 1921 1921 <> <>
  1922 3 11.970706 14.777100 -19.655780 127 I C 24 -0.06000 -0.06000 "ILE " " CB " 6 0 808080  2 1 7 ""  1 ""  <> 0 0 0 1 7.89 0 0 1922 1 1922 1922 1922 <> <>
  1923 3 12.772909 15.707388 -18.724745 127 I C 24 -0.18000 -0.18000 "ILE " " CG2" 6 0 808080  2 1 7 ""  1 ""  <> 0 0 0 1 7.89 0 0 1923 3 1923 1923 1923 <> <>
  1924 3 13.011959 13.874663 -20.313332 127 I C 24 -0.12000 -0.12000 "ILE " " CG1" 6 0 808080  2 1 7 ""  1 ""  <> 0 0 0 1 7.89 0 0 1924 2 1924 1924 1924 <> <>
  1925 3 14.093319 14.496122 -21.145591 127 I C 24 -0.18000 -0.18000 "ILE " " CD1" 6 0 808080  2 1 7 ""  1 ""  <> 0 0 0 1 7.89 0 0 1925 3 1925 1925 1925 <> <>
  1926 43 9.338266 13.901284 -20.321383 127 I C 21 0.30000 0.30000 "ILE " " H  " 1 0 FFFFFF  2 1 7 ""  1 ""  <> 0 0 0 1 <> 0 0 1926 0 1926 1926 1926 <> <>
  1927 41 11.395347 13.268074 -18.280195 127 I C 21 0.06000 0.06000 "ILE " " HA " 1 0 FFFFFF  2 1 7 ""  1 ""  <> 0 0 0 1 <> 0 0 1927 0 1927 1927 1927 <> <>
  1928 41 11.553968 15.444720 -20.409187 127 I C 21 0.06000 0.06000 "ILE " " HB " 1 0 FFFFFF  2 1 7 ""  1 ""  <> 0 0 0 1 <> 0 0 1928 0 1928 1928 1928 <> <>
  1929 41 13.234265 15.064891 -17.975445 127 I C 21 0.06000 0.06000 "ILE " "HG21" 1 0 FFFFFF  2 1 7 ""  1 ""  <> 0 0 0 1 <> 0 0 1929 0 1929 1929 1929 <> <>
  1930 41 13.579013 16.210220 -19.258199 127 I C 21 0.06000 0.06000 "ILE " "HG22" 1 0 FFFFFF  2 1 7 ""  1 ""  <> 0 0 0 1 <> 0 0 1930 0 1930 1930 1930 <> <>
  1931 41 12.206787 16.501686 -18.238263 127 I C 21 0.06000 0.06000 "ILE " "HG23" 1 0 FFFFFF  2 1 7 ""  1 ""  <> 0 0 0 1 <> 0 0 1931 0 1931 1931 1931 <> <>
  1932 41 12.375556 13.277243 -20.966154 127 I C 21 0.06000 0.06000 "ILE " "HG13" 1 0 FFFFFF  2 1 7 ""  1 ""  <> 0 0 0 1 <> 0 0 1932 0 1932 1932 1932 <> <>
  1933 41 13.340444 13.127771 -19.591521 127 I C 21 0.06000 0.06000 "ILE " "HG12" 1 0 FFFFFF  2 1 7 ""  1 ""  <> 0 0 0 1 <> 0 0 1933 0 1933 1933 1933 <> <>
  1934 41 13.712827 15.347853 -21.708316 127 I C 21 0.06000 0.06000 "ILE " "HD11" 1 0 FFFFFF  2 1 7 ""  1 ""  <> 0 0 0 1 <> 0 0 1934 0 1934 1934 1934 <> <>
  1935 41 14.787626 14.932525 -20.427458 127 I C 21 0.06000 0.06000 "ILE " "HD12" 1 0 FFFFFF  2 1 7 ""  1 ""  <> 0 0 0 1 <> 0 0 1935 0 1935 1935 1935 <> <>
  1936 41 14.518327 13.791048 -21.859901 127 I C 21 0.06000 0.06000 "ILE " "HD13" 1 0 FFFFFF  2 1 7 ""  1 ""  <> 0 0 0 1 <> 0 0 1936 0 1936 1936 1936 <> <>
  1937 25 9.879788 14.666855 -16.662722 128 K C 38 -0.50000 -0.50000 "LYS " " N  " 7 0 2E2EFF  0 1 7 ""  1 ""  <> 0 0 0 1 9.2 0 0 1937 1 1937 1937 1937 <> <>
  1938 3 9.346463 15.635720 -15.740088 128 K C 24 0.14000 0.14000 "LYS " " CA " 6 0 808080  0 1 -1111 ""  1 ""  FFD200  0 0 0 1 9.2 0 0 1938 1 1938 1938 1938 <> <>
  1939 2 10.517210 16.559740 -15.225898 128 K C 24 0.50000 0.50000 "LYS " " C  " 6 0 808080  0 1 7 ""  1 ""  <> 0 0 0 1 9.2 0 0 1939 0 1939 1939 1939 <> <>
  1940 15 11.561726 16.134385 -14.769771 128 K C 70 -0.50000 -0.50000 "LYS " " O  " 8 0 FF2E2E  0 1 7 ""  1 ""  <> 0 0 0 1 9.2 0 0 1940 0 1940 1940 1940 <> <>
  1941 3 8.744035 14.831458 -14.543760 128 K C 24 -0.12000 -0.12000 "LYS " " CB " 6 0 808080  0 1 7 ""  1 ""  <> 0 0 0 1 9.2 0 0 1941 2 1941 1941 1941 <> <>
  1942 3 8.173050 15.738852 -13.503188 128 K C 24 -0.12000 -0.12000 "LYS " " CG " 6 0 808080  0 1 7 ""  1 ""  <> 0 0 0 1 9.2 0 0 1942 2 1942 1942 1942 <> <>
  1943 3 7.104429 15.163117 -12.577971 128 K C 24 -0.12000 -0.12000 "LYS " " CD " 6 0 808080  0 1 7 ""  1 ""  <> 0 0 0 1 9.2 0 0 1943 2 1943 1943 1943 <> <>
  1944 3 6.343156 16.329003 -11.900497 128 K C 24 0.19000 0.19000 "LYS " " CE " 6 0 808080  0 1 7 ""  1 ""  <> 0 0 0 1 9.2 0 0 1944 2 1944 1944 1944 <> <>
  1945 32 5.374735 15.783048 -10.881464 128 K C 38 -0.30000 -0.30000 "LYS " " NZ " 7 1 2E2EFF  0 1 7 "%UT"  13 ""  <> 0 0 0 1 9.2 0 0 1945 3 1945 1945 1945 <> <>
  1946 43 10.383303 13.912352 -16.219317 128 K C 21 0.30000 0.30000 "LYS " " H  " 1 0 FFFFFF  0 1 7 ""  1 ""  <> 0 0 0 1 <> 0 0 1946 0 1946 1946 1946 <> <>
  1947 41 8.603456 16.304640 -16.174088 128 K C 21 0.06000 0.06000 "LYS " " HA " 1 0 FFFFFF  0 1 7 ""  1 ""  <> 0 0 0 1 <> 0 0 1947 0 1947 1947 1947 <> <>
  1948 41 9.413038 14.027078 -14.238620 128 K C 21 0.06000 0.06000 "LYS " " HB3" 1 0 FFFFFF  0 1 7 ""  1 ""  <> 0 0 0 1 <> 0 0 1948 0 1948 1948 1948 <> <>
  1949 41 7.844282 14.296466 -14.847786 128 K C 21 0.06000 0.06000 "LYS " " HB2" 1 0 FFFFFF  0 1 7 ""  1 ""  <> 0 0 0 1 <> 0 0 1949 0 1949 1949 1949 <> <>
  1950 41 7.633229 16.528019 -14.025767 128 K C 21 0.06000 0.06000 "LYS " " HG3" 1 0 FFFFFF  0 1 7 ""  1 ""  <> 0 0 0 1 <> 0 0 1950 0 1950 1950 1950 <> <>
  1951 41 8.979239 15.913077 -12.790383 128 K C 21 0.06000 0.06000 "LYS " " HG2" 1 0 FFFFFF  0 1 7 ""  1 ""  <> 0 0 0 1 <> 0 0 1951 0 1951 1951 1951 <> <>
  1952 41 7.653930 14.505107 -11.905381 128 K C 21 0.06000 0.06000 "LYS " " HD3" 1 0 FFFFFF  0 1 7 ""  1 ""  <> 0 0 0 1 <> 0 0 1952 0 1952 1952 1952 <> <>
  1953 41 6.364257 14.689803 -13.223249 128 K C 21 0.06000 0.06000 "LYS " " HD2" 1 0 FFFFFF  0 1 7 ""  1 ""  <> 0 0 0 1 <> 0 0 1953 0 1953 1953 1953 <> <>
  1954 41 5.660918 16.876640 -12.550388 128 K C 21 0.06000 0.06000 "LYS " " HE3" 1 0 FFFFFF  0 1 7 ""  1 ""  <> 0 0 0 1 <> 0 0 1954 0 1954 1954 1954 <> <>
  1955 41 7.108703 17.008034 -11.525236 128 K C 21 0.06000 0.06000 "LYS " " HE2" 1 0 FFFFFF  0 1 7 ""  1 ""  <> 0 0 0 1 <> 0 0 1955 0 1955 1955 1955 <> <>
  1956 44 5.727586 15.066469 -10.264158 128 K C 21 0.33000 0.33000 "LYS " " HZ1" 1 0 FFFFFF  0 1 7 ""  1 ""  <> 0 0 0 1 <> 0 0 1956 0 1956 1956 1956 <> <>
  1957 44 5.223660 16.564016 -10.259295 128 K C 21 0.33000 0.33000 "LYS " " HZ2" 1 0 FFFFFF  0 1 7 ""  1 ""  <> 0 0 0 1 <> 0 0 1957 0 1957 1957 1957 <> <>
  1958 44 4.544661 15.446777 -11.348696 128 K C 21 0.33000 0.33000 "LYS " " HZ3" 1 0 FFFFFF  0 1 7 ""  1 ""  <> 0 0 0 1 <> 0 0 1958 0 1958 1958 1958 <> <>
  1959 25 10.230668 17.884080 -15.313567 129 R C 38 -0.50000 -0.50000 "ARG " " N  " 7 0 2E2EFF  0 1 7 ""  1 ""  <> 0 0 0 1 9.48 0 0 1959 1 1959 1959 1959 <> <>
  1960 3 11.082110 18.942903 -14.801992 129 R C 24 0.14000 0.14000 "ARG " " CA " 6 0 808080  0 1 -1111 ""  1 ""  FFD200  0 0 0 1 9.48 0 0 1960 1 1960 1960 1960 <> <>
  1961 2 10.556465 19.457003 -13.423248 129 R C 24 0.50000 0.50000 "ARG " " C  " 6 0 808080  0 1 7 ""  1 ""  <> 0 0 0 1 9.48 0 0 1961 0 1961 1961 1961 <> <>
  1962 15 9.407049 19.705543 -13.210178 129 R C 70 -0.50000 -0.50000 "ARG " " O  " 8 0 FF2E2E  0 1 7 ""  1 ""  <> 0 0 0 1 9.48 0 0 1962 0 1962 1962 1962 <> <>
  1963 3 10.976133 20.162544 -15.748839 129 R C 24 -0.12000 -0.12000 "ARG " " CB " 6 0 808080  0 1 7 ""  1 ""  <> 0 0 0 1 9.48 0 0 1963 2 1963 1963 1963 <> <>
  1964 3 11.527878 19.778165 -17.142034 129 R C 24 -0.05000 -0.05000 "ARG " " CG " 6 0 808080  0 1 7 ""  1 ""  <> 0 0 0 1 9.48 0 0 1964 2 1964 1964 1964 <> <>
  1965 3 11.781026 21.054380 -17.930914 129 R C 24 0.19000 0.19000 "ARG " " CD " 6 0 808080  0 1 7 ""  1 ""  <> 0 0 0 1 9.48 0 0 1965 2 1965 1965 1965 <> <>
  1966 25 10.589118 21.960163 -18.072382 129 R C 38 -0.69997 -0.69997 "ARG " " NE " 7 0 2E2EFF  0 1 7 ""  1 ""  <> 0 0 0 1 9.48 0 0 1966 1 1966 1966 1966 <> <>
  1967 2 10.631019 23.310866 -18.090865 129 R C 24 0.63990 0.63990 "ARG " " CZ " 6 0 808080  0 1 7 ""  1 ""  <> 0 0 0 1 9.48 0 0 1967 0 1967 1967 1967 <> <>
  1968 25 11.827338 23.916836 -18.158686 129 R C 38 -0.79997 -0.79997 "ARG " " NH1" 7 0 2E2EFF  0 1 7 ""  1 ""  <> 0 0 0 1 9.48 0 0 1968 2 1968 1968 1968 <> <>
  1969 31 9.500091 24.012062 -18.109510 129 R C 38 -0.79997 -0.79997 "ARG " " NH2" 7 1 2E2EFF  0 1 7 ""  1 ""  <> 0 0 0 1 9.48 0 0 1969 2 1969 1969 1969 <> <>
  1970 43 9.332907 18.153278 -15.690500 129 R C 21 0.30000 0.30000 "ARG " " H  " 1 0 FFFFFF  0 1 7 ""  1 ""  <> 0 0 0 1 <> 0 0 1970 0 1970 1970 1970 <> <>
  1971 41 12.124687 18.630633 -14.736344 129 R C 21 0.06000 0.06000 "ARG " " HA " 1 0 FFFFFF  0 1 7 ""  1 ""  <> 0 0 0 1 <> 0 0 1971 0 1971 1971 1971 <> <>
  1972 41 11.577757 20.954045 -15.302357 129 R C 21 0.06000 0.06000 "ARG " " HB3" 1 0 FFFFFF  0 1 7 ""  1 ""  <> 0 0 0 1 <> 0 0 1972 0 1972 1972 1972 <> <>
  1973 41 9.928069 20.462141 -15.773220 129 R C 21 0.06000 0.06000 "ARG " " HB2" 1 0 FFFFFF  0 1 7 ""  1 ""  <> 0 0 0 1 <> 0 0 1973 0 1973 1973 1973 <> <>
  1974 41 10.809566 19.169223 -17.690960 129 R C 21 0.06000 0.06000 "ARG " " HG3" 1 0 FFFFFF  0 1 7 ""  1 ""  <> 0 0 0 1 <> 0 0 1974 0 1974 1974 1974 <> <>
  1975 41 12.442693 19.188722 -17.077577 129 R C 21 0.06000 0.06000 "ARG " " HG2" 1 0 FFFFFF  0 1 7 ""  1 ""  <> 0 0 0 1 <> 0 0 1975 0 1975 1975 1975 <> <>
  1976 41 12.105300 20.806690 -18.941401 129 R C 21 0.06000 0.06000 "ARG " " HD3" 1 0 FFFFFF  0 1 7 ""  1 ""  <> 0 0 0 1 <> 0 0 1976 0 1976 1976 1976 <> <>
  1977 41 12.590528 21.594484 -17.439773 129 R C 21 0.06000 0.06000 "ARG " " HD2" 1 0 FFFFFF  0 1 7 ""  1 ""  <> 0 0 0 1 <> 0 0 1977 0 1977 1977 1977 <> <>
  1978 43 9.744183 21.407752 -18.101348 129 R C 21 0.44000 0.44000 "ARG " " HE " 1 0 FFFFFF  0 1 7 ""  1 ""  <> 0 0 0 1 <> 0 0 1978 0 1978 1978 1978 <> <>
  1979 43 11.751696 24.868847 -18.485346 129 R C 21 0.46000 0.46000 "ARG " "HH12" 1 0 FFFFFF  0 1 7 ""  1 ""  <> 0 0 0 1 <> 0 0 1979 0 1979 1979 1979 <> <>
  1980 43 12.558912 23.294785 -18.472022 129 R C 21 0.46000 0.46000 "ARG " "HH11" 1 0 FFFFFF  0 1 7 ""  1 ""  <> 0 0 0 1 <> 0 0 1980 0 1980 1980 1980 <> <>
  1981 44 9.686564 25.004126 -18.114102 129 R C 21 0.46000 0.46000 "ARG " "HH22" 1 0 FFFFFF  0 1 7 ""  1 ""  <> 0 0 0 1 <> 0 0 1981 0 1981 1981 1981 <> <>
  1982 44 8.591057 23.635259 -18.337613 129 R C 21 0.46000 0.46000 "ARG " "HH21" 1 0 FFFFFF  0 1 7 ""  1 ""  <> 0 0 0 1 <> 0 0 1982 0 1982 1982 1982 <> <>
  1983 25 11.573046 19.608326 -12.561511 130 T C 38 -0.50000 -0.50000 "THR " " N  " 7 0 2E2EFF  0 1 7 ""  1 ""  <> 0 0 0 1 10.04 0 0 1983 1 1983 1983 1983 <> <>
  1984 3 11.578341 19.922792 -11.187539 130 T C 24 0.14000 0.14000 "THR " " CA " 6 0 808080  0 1 -1111 ""  1 ""  FFD200  0 0 0 1 10.04 0 0 1984 1 1984 1984 1984 <> <>
  1985 2 12.783302 20.836741 -10.751390 130 T C 24 0.50000 0.50000 "THR " " C  " 6 0 808080  0 1 7 ""  1 ""  <> 0 0 0 1 10.04 0 0 1985 0 1985 1985 1985 <> <>
  1986 15 13.168925 20.999320 -9.594172 130 T C 70 -0.50000 -0.50000 "THR " " O  " 8 0 FF2E2E  0 1 7 ""  1 ""  <> 0 0 0 1 10.04 0 0 1986 0 1986 1986 1986 <> <>
  1987 3 11.383860 18.644885 -10.335863 130 T C 24 0.20500 0.20500 "THR " " CB " 6 0 808080  0 1 7 ""  1 ""  <> 0 0 0 1 10.04 0 0 1987 1 1987 1987 1987 <> <>
  1988 3 12.449286 17.608890 -10.528653 130 T C 24 -0.18000 -0.18000 "THR " " CG2" 6 0 808080  0 1 7 ""  1 ""  <> 0 0 0 1 10.04 0 0 1988 3 1988 1988 1988 <> <>
  1989 16 11.289625 18.882402 -8.961957 130 T C 70 -0.68300 -0.68300 "THR " " OG1" 8 0 FF2E2E  0 1 7 "%UT"  13 ""  <> 0 0 0 1 10.04 0 0 1989 1 1989 1989 1989 <> <>
  1990 43 12.505280 19.399382 -12.889834 130 T C 21 0.30000 0.30000 "THR " " H  " 1 0 FFFFFF  0 1 7 ""  1 ""  <> 0 0 0 1 <> 0 0 1990 0 1990 1990 1990 <> <>
  1991 41 10.698641 20.555161 -11.066281 130 T C 21 0.06000 0.06000 "THR " " HA " 1 0 FFFFFF  0 1 7 ""  1 ""  <> 0 0 0 1 <> 0 0 1991 0 1991 1991 1991 <> <>
  1992 41 10.437925 18.302766 -10.756178 130 T C 21 0.06000 0.06000 "THR " " HB " 1 0 FFFFFF  0 1 7 ""  1 ""  <> 0 0 0 1 <> 0 0 1992 0 1992 1992 1992 <> <>
  1993 41 13.400131 17.957404 -10.125002 130 T C 21 0.06000 0.06000 "THR " "HG21" 1 0 FFFFFF  0 1 7 ""  1 ""  <> 0 0 0 1 <> 0 0 1993 0 1993 1993 1993 <> <>
  1994 41 12.184599 16.799677 -9.849430 130 T C 21 0.06000 0.06000 "THR " "HG22" 1 0 FFFFFF  0 1 7 ""  1 ""  <> 0 0 0 1 <> 0 0 1994 0 1994 1994 1994 <> <>
  1995 41 12.600760 17.192845 -11.524489 130 T C 21 0.06000 0.06000 "THR " "HG23" 1 0 FFFFFF  0 1 7 ""  1 ""  <> 0 0 0 1 <> 0 0 1995 0 1995 1995 1995 <> <>
  1996 42 10.477806 19.341201 -8.807495 130 T C 21 0.41800 0.41800 "THR " " HG1" 1 0 FFFFFF  0 1 7 ""  1 ""  <> 0 0 0 1 <> 0 0 1996 0 1996 1996 1996 <> <>
  1997 25 13.456365 21.358856 -11.762684 131 G C 38 -0.50000 -0.50000 "GLY " " N  " 7 0 2E2EFF  0 1 7 ""  1 ""  <> 0 0 0 1 9.84 0 0 1997 1 1997 1997 1997 <> <>
  1998 3 14.600019 22.188061 -11.565980 131 G C 24 0.08000 0.08000 "GLY " " CA " 6 0 808080  0 1 -1111 ""  1 ""  FFD200  0 0 0 1 9.84 0 0 1998 2 1998 1998 1998 <> <>
  1999 2 15.973274 21.581915 -11.362386 131 G C 24 0.50000 0.50000 "GLY " " C  " 6 0 808080  0 1 7 ""  1 ""  <> 0 0 0 1 9.84 0 0 1999 0 1999 1999 1999 <> <>
  2000 15 16.943577 22.319500 -11.071047 131 G C 70 -0.50000 -0.50000 "GLY " " O  " 8 0 FF2E2E  0 1 7 ""  1 ""  <> 0 0 0 1 9.84 0 0 2000 0 2000 2000 2000 <> <>
  2001 43 13.110345 21.136536 -12.685021 131 G C 21 0.30000 0.30000 "GLY " " H  " 1 0 FFFFFF  0 1 7 ""  1 ""  <> 0 0 0 1 <> 0 0 2001 0 2001 2001 2001 <> <>
  2002 41 14.457066 22.897487 -10.751049 131 G C 21 0.06000 0.06000 "GLY " " HA3" 1 0 FFFFFF  0 1 7 ""  1 ""  <> 0 0 0 1 <> 0 0 2002 0 2002 2002 2002 <> <>
  2003 41 14.746084 22.874782 -12.398660 131 G C 21 0.06000 0.06000 "GLY " " HA2" 1 0 FFFFFF  0 1 7 ""  1 ""  <> 0 0 0 1 <> 0 0 2003 0 2003 2003 2003 <> <>
  2004 25 16.247511 20.291155 -11.618074 132 G C 38 -0.50000 -0.50000 "GLY " " N  " 7 0 2E2EFF  0 1 7 ""  1 ""  <> 0 0 0 1 10.4 0 0 2004 1 2004 2004 2004 <> <>
  2005 3 17.531386 19.577665 -11.686646 132 G C 24 0.08000 0.08000 "GLY " " CA " 6 0 808080  0 1 -1111 ""  1 ""  FFD200  0 0 0 1 10.4 0 0 2005 2 2005 2005 2005 <> <>
  2006 2 17.892544 19.296555 -13.129109 132 G C 24 0.50000 0.50000 "GLY " " C  " 6 0 808080  0 1 7 ""  1 ""  <> 0 0 0 1 10.4 0 0 2006 0 2006 2006 2006 <> <>
  2007 15 17.092769 19.618884 -14.019713 132 G C 70 -0.50000 -0.50000 "GLY " " O  " 8 0 FF2E2E  0 1 7 ""  1 ""  <> 0 0 0 1 10.4 0 0 2007 0 2007 2007 2007 <> <>
  2008 43 15.452485 19.828454 -12.035334 132 G C 21 0.30000 0.30000 "GLY " " H  " 1 0 FFFFFF  0 1 7 ""  1 ""  <> 0 0 0 1 <> 0 0 2008 0 2008 2008 2008 <> <>
  2009 41 17.257465 18.642674 -11.199798 132 G C 21 0.06000 0.06000 "GLY " " HA3" 1 0 FFFFFF  0 1 7 ""  1 ""  <> 0 0 0 1 <> 0 0 2009 0 2009 2009 2009 <> <>
  2010 41 18.187920 20.113862 -11.001363 132 G C 21 0.06000 0.06000 "GLY " " HA2" 1 0 FFFFFF  0 1 7 ""  1 ""  <> 0 0 0 1 <> 0 0 2010 0 2010 2010 2010 <> <>
  2011 25 19.059802 18.677876 -13.276006 133 G C 38 -0.50000 -0.50000 "GLY " " N  " 7 0 2E2EFF  0 1 7 ""  1 ""  <> 0 0 0 1 10.71 0 0 2011 1 2011 2011 2011 <> <>
  2012 3 19.661395 18.365568 -14.525980 133 G C 24 0.08000 0.08000 "GLY " " CA " 6 0 808080  0 1 -1111 ""  1 ""  FFD200  0 0 0 1 10.71 0 0 2012 2 2012 2012 2012 <> <>
  2013 2 20.290332 19.521365 -15.228691 133 G C 24 0.50000 0.50000 "GLY " " C  " 6 0 808080  0 1 7 ""  1 ""  <> 0 0 0 1 10.71 0 0 2013 0 2013 2013 2013 <> <>
  2014 15 20.493373 20.557185 -14.602075 133 G C 70 -0.50000 -0.50000 "GLY " " O  " 8 0 FF2E2E  0 1 7 ""  1 ""  <> 0 0 0 1 10.71 0 0 2014 0 2014 2014 2014 <> <>
  2015 43 19.549324 18.596184 -12.396523 133 G C 21 0.30000 0.30000 "GLY " " H  " 1 0 FFFFFF  0 1 7 ""  1 ""  <> 0 0 0 1 <> 0 0 2015 0 2015 2015 2015 <> <>
  2016 41 18.985633 17.888617 -15.235956 133 G C 21 0.06000 0.06000 "GLY " " HA3" 1 0 FFFFFF  0 1 7 ""  1 ""  <> 0 0 0 1 <> 0 0 2016 0 2016 2016 2016 <> <>
  2017 41 20.391880 17.591938 -14.289770 133 G C 21 0.06000 0.06000 "GLY " " HA2" 1 0 FFFFFF  0 1 7 ""  1 ""  <> 0 0 0 1 <> 0 0 2017 0 2017 2017 2017 <> <>
  2018 25 20.745646 19.266757 -16.480030 134 G C 38 -0.50000 -0.50000 "GLY " " N  " 7 0 2E2EFF  0 1 7 ""  1 ""  <> 0 0 0 1 10.89 0 0 2018 1 2018 2018 2018 <> <>
  2019 3 21.410365 20.148987 -17.398686 134 G C 24 0.08000 0.08000 "GLY " " CA " 6 0 808080  0 1 -1111 ""  1 ""  FFD200  0 0 0 1 10.89 0 0 2019 2 2019 2019 2019 <> <>
  2020 2 20.384938 21.031509 -18.207289 134 G C 24 0.50000 0.50000 "GLY " " C  " 6 0 808080  0 1 7 ""  1 ""  <> 0 0 0 1 10.89 0 0 2020 0 2020 2020 2020 <> <>
  2021 15 19.174855 21.027312 -17.999620 134 G C 70 -0.50000 -0.50000 "GLY " " O  " 8 0 FF2E2E  0 1 7 ""  1 ""  <> 0 0 0 1 10.89 0 0 2021 0 2021 2021 2021 <> <>
  2022 43 20.480540 18.369268 -16.859183 134 G C 21 0.30000 0.30000 "GLY " " H  " 1 0 FFFFFF  0 1 7 ""  1 ""  <> 0 0 0 1 <> 0 0 2022 0 2022 2022 2022 <> <>
  2023 41 21.962639 19.684399 -18.215466 134 G C 21 0.06000 0.06000 "GLY " " HA3" 1 0 FFFFFF  0 1 7 ""  1 ""  <> 0 0 0 1 <> 0 0 2023 0 2023 2023 2023 <> <>
  2024 41 22.076867 20.826687 -16.865292 134 G C 21 0.06000 0.06000 "GLY " " HA2" 1 0 FFFFFF  0 1 7 ""  1 ""  <> 0 0 0 1 <> 0 0 2024 0 2024 2024 2024 <> <>
  2025 25 20.900678 21.730590 -19.165176 135 S C 38 -0.50000 -0.50000 "SER " " N  " 7 0 2E2EFF  0 1 7 ""  1 ""  <> 0 0 0 1 10.5 0 0 2025 1 2025 2025 2025 <> <>
  2026 3 20.171210 22.571737 -20.165786 135 S C 24 0.14000 0.14000 "SER " " CA " 6 0 808080  0 1 -1111 ""  1 ""  FFD200  0 0 0 1 10.5 0 0 2026 1 2026 2026 2026 <> <>
  2027 2 20.956610 22.594213 -21.504253 135 S C 24 0.50000 0.50000 "SER " " C  " 6 0 808080  0 1 7 ""  1 ""  <> 0 0 0 1 10.5 0 0 2027 0 2027 2027 2027 <> <>
  2028 15 20.399278 22.964358 -22.551121 135 S C 70 -0.50000 -0.50000 "SER " " O  " 8 0 FF2E2E  0 1 7 ""  1 ""  <> 0 0 0 1 10.5 0 0 2028 0 2028 2028 2028 <> <>
  2029 3 19.752014 23.942261 -19.576851 135 S C 24 0.14500 0.14500 "SER " " CB " 6 0 808080  0 1 7 ""  1 ""  <> 0 0 0 1 10.5 0 0 2029 2 2029 2029 2029 <> <>
  2030 16 20.793636 24.607866 -19.015567 135 S C 70 -0.68300 -0.68300 "SER " " OG " 8 0 FF2E2E  0 1 7 "%UT"  13 ""  <> 0 0 0 1 10.5 0 0 2030 1 2030 2030 2030 <> <>
  2031 43 21.896689 21.884078 -19.094679 135 S C 21 0.30000 0.30000 "SER " " H  " 1 0 FFFFFF  0 1 7 ""  1 ""  <> 0 0 0 1 <> 0 0 2031 0 2031 2031 2031 <> <>
  2032 41 19.249539 22.045920 -20.415269 135 S C 21 0.06000 0.06000 "SER " " HA " 1 0 FFFFFF  0 1 7 ""  1 ""  <> 0 0 0 1 <> 0 0 2032 0 2032 2032 2032 <> <>
  2033 41 18.970734 23.926420 -18.817193 135 S C 21 0.06000 0.06000 "SER " " HB3" 1 0 FFFFFF  0 1 7 ""  1 ""  <> 0 0 0 1 <> 0 0 2033 0 2033 2033 2033 <> <>
  2034 41 19.281252 24.583110 -20.321716 135 S C 21 0.06000 0.06000 "SER " " HB2" 1 0 FFFFFF  0 1 7 ""  1 ""  <> 0 0 0 1 <> 0 0 2034 0 2034 2034 2034 <> <>
  2035 42 21.188735 25.193591 -19.642134 135 S C 21 0.41800 0.41800 "SER " " HG " 1 0 FFFFFF  0 1 7 ""  1 ""  <> 0 0 0 1 <> 0 0 2035 0 2035 2035 2035 <> <>
  2036 25 22.192845 22.195323 -21.502569 136 G C 38 -0.50000 -0.50000 "GLY " " N  " 7 0 2E2EFF  0 1 7 ""  1 ""  <> 0 0 0 1 10.68 0 0 2036 1 2036 2036 2036 <> <>
  2037 3 23.141834 22.156640 -22.663222 136 G C 24 0.08000 0.08000 "GLY " " CA " 6 0 808080  0 1 -1111 ""  1 ""  FFD200  0 0 0 1 10.68 0 0 2037 2 2037 2037 2037 <> <>
  2038 2 22.742630 21.172455 -23.825034 136 G C 24 0.50000 0.50000 "GLY " " C  " 6 0 808080  0 1 7 ""  1 ""  <> 0 0 0 1 10.68 0 0 2038 0 2038 2038 2038 <> <>
  2039 15 21.570637 20.673089 -23.845216 136 G C 70 -0.50000 -0.50000 "GLY " " O  " 8 0 FF2E2E  0 1 7 ""  1 ""  <> 0 0 0 1 10.68 0 0 2039 0 2039 2039 2039 <> <>
  2040 43 22.508290 21.758061 -20.649065 136 G C 21 0.30000 0.30000 "GLY " " H  " 1 0 FFFFFF  0 1 7 ""  1 ""  <> 0 0 0 1 <> 0 0 2040 0 2040 2040 2040 <> <>
  2041 41 24.094150 21.775608 -22.293840 136 G C 21 0.06000 0.06000 "GLY " " HA3" 1 0 FFFFFF  0 1 7 ""  1 ""  <> 0 0 0 1 <> 0 0 2041 0 2041 2041 2041 <> <>
  2042 41 23.186568 23.203365 -22.961273 136 G C 21 0.06000 0.06000 "GLY " " HA2" 1 0 FFFFFF  0 1 7 ""  1 ""  <> 0 0 0 1 <> 0 0 2042 0 2042 2042 2042 <> <>
  2043 25 23.654543 20.786802 -24.712572 137 G C 38 -0.50000 -0.50000 "GLY " " N  " 7 0 2E2EFF  0 1 7 ""  1 ""  <> 0 0 0 1 10.89 0 0 2043 1 2043 2043 2043 <> <>
  2044 3 23.595947 19.653601 -25.554380 137 G C 24 0.08000 0.08000 "GLY " " CA " 6 0 808080  0 1 -1111 ""  1 ""  FFD200  0 0 0 1 10.89 0 0 2044 2 2044 2044 2044 <> <>
  2045 2 22.633099 19.775573 -26.800605 137 G C 24 0.50000 0.50000 "GLY " " C  " 6 0 808080  0 1 7 ""  1 ""  <> 0 0 0 1 10.89 0 0 2045 0 2045 2045 2045 <> <>
  2046 15 22.714611 19.083458 -27.804817 137 G C 70 -0.50000 -0.50000 "GLY " " O  " 8 0 FF2E2E  0 1 7 ""  1 ""  <> 0 0 0 1 10.89 0 0 2046 0 2046 2046 2046 <> <>
  2047 43 24.599328 21.122483 -24.589814 137 G C 21 0.30000 0.30000 "GLY " " H  " 1 0 FFFFFF  0 1 7 ""  1 ""  <> 0 0 0 1 <> 0 0 2047 0 2047 2047 2047 <> <>
  2048 41 23.316198 18.825545 -24.904540 137 G C 21 0.06000 0.06000 "GLY " " HA3" 1 0 FFFFFF  0 1 7 ""  1 ""  <> 0 0 0 1 <> 0 0 2048 0 2048 2048 2048 <> <>
  2049 41 24.603638 19.418537 -25.897736 137 G C 21 0.06000 0.06000 "GLY " " HA2" 1 0 FFFFFF  0 1 7 ""  1 ""  <> 0 0 0 1 <> 0 0 2049 0 2049 2049 2049 <> <>
  2050 25 21.719854 20.717129 -26.741413 138 G C 38 -0.50000 -0.50000 "GLY " " N  " 7 0 2E2EFF  0 1 7 ""  1 ""  <> 0 0 0 1 10.89 0 0 2050 1 2050 2050 2050 <> <>
  2051 3 20.616227 20.936311 -27.701467 138 G C 24 0.08000 0.08000 "GLY " " CA " 6 0 808080  0 1 -1111 ""  1 ""  FFD200  0 0 0 1 10.89 0 0 2051 2 2051 2051 2051 <> <>
  2052 2 19.773198 19.640010 -27.821112 138 G C 24 0.50000 0.50000 "GLY " " C  " 6 0 808080  0 1 7 ""  1 ""  <> 0 0 0 1 10.89 0 0 2052 0 2052 2052 2052 <> <>
  2053 15 19.559696 19.030183 -26.762640 138 G C 70 -0.50000 -0.50000 "GLY " " O  " 8 0 FF2E2E  0 1 7 ""  1 ""  <> 0 0 0 1 10.89 0 0 2053 0 2053 2053 2053 <> <>
  2054 43 21.522710 21.162327 -25.856676 138 G C 21 0.30000 0.30000 "GLY " " H  " 1 0 FFFFFF  0 1 7 ""  1 ""  <> 0 0 0 1 <> 0 0 2054 0 2054 2054 2054 <> <>
  2055 41 21.174847 21.265596 -28.576929 138 G C 21 0.06000 0.06000 "GLY " " HA3" 1 0 FFFFFF  0 1 7 ""  1 ""  <> 0 0 0 1 <> 0 0 2055 0 2055 2055 2055 <> <>
  2056 41 19.927598 21.700816 -27.341579 138 G C 21 0.06000 0.06000 "GLY " " HA2" 1 0 FFFFFF  0 1 7 ""  1 ""  <> 0 0 0 1 <> 0 0 2056 0 2056 2056 2056 <> <>
  2057 25 19.315383 19.294897 -29.022282 139 G C 38 -0.50000 -0.50000 "GLY " " N  " 7 0 2E2EFF  0 1 7 ""  1 ""  <> 0 0 0 1 11.45 0 0 2057 1 2057 2057 2057 <> <>
  2058 3 18.395671 18.147728 -29.175176 139 G C 24 0.08000 0.08000 "GLY " " CA " 6 0 808080  0 1 -1111 ""  1 ""  FFD200  0 0 0 1 11.45 0 0 2058 2 2058 2058 2058 <> <>
  2059 2 16.963051 18.555317 -28.814104 139 G C 24 0.50000 0.50000 "GLY " " C  " 6 0 808080  0 1 7 ""  1 ""  <> 0 0 0 1 11.45 0 0 2059 0 2059 2059 2059 <> <>
  2060 15 16.711815 19.288198 -27.842046 139 G C 70 -0.50000 -0.50000 "GLY " " O  " 8 0 FF2E2E  0 1 7 ""  1 ""  <> 0 0 0 1 11.45 0 0 2060 0 2060 2060 2060 <> <>
  2061 43 19.581779 19.813417 -29.846193 139 G C 21 0.30000 0.30000 "GLY " " H  " 1 0 FFFFFF  0 1 7 ""  1 ""  <> 0 0 0 1 <> 0 0 2061 0 2061 2061 2061 <> <>
  2062 41 18.699737 17.292945 -28.572170 139 G C 21 0.06000 0.06000 "GLY " " HA3" 1 0 FFFFFF  0 1 7 ""  1 ""  <> 0 0 0 1 <> 0 0 2062 0 2062 2062 2062 <> <>
  2063 41 18.425982 17.882255 -30.231677 139 G C 21 0.06000 0.06000 "GLY " " HA2" 1 0 FFFFFF  0 1 7 ""  1 ""  <> 0 0 0 1 <> 0 0 2063 0 2063 2063 2063 <> <>
  2064 25 15.950963 18.035319 -29.534957 140 S C 38 -0.50000 -0.50000 "SER " " N  " 7 0 2E2EFF  0 1 7 ""  1 ""  <> 0 0 0 1 10.98 0 0 2064 1 2064 2064 2064 <> <>
  2065 3 14.549855 18.341458 -29.507922 140 S C 24 0.14000 0.14000 "SER " " CA " 6 0 808080  0 1 -1111 ""  1 ""  FFD200  0 0 0 1 10.98 0 0 2065 1 2065 2065 2065 <> <>
  2066 2 13.629398 17.090091 -29.509716 140 S C 24 0.50000 0.50000 "SER " " C  " 6 0 808080  0 1 7 ""  1 ""  <> 0 0 0 1 10.98 0 0 2066 0 2066 2066 2066 <> <>
  2067 15 12.460470 17.228117 -29.230939 140 S C 70 -0.50000 -0.50000 "SER " " O  " 8 0 FF2E2E  0 1 7 ""  1 ""  <> 0 0 0 1 10.98 0 0 2067 0 2067 2067 2067 <> <>
  2068 3 14.236367 19.377897 -30.566948 140 S C 24 0.14500 0.14500 "SER " " CB " 6 0 808080  0 1 7 ""  1 ""  <> 0 0 0 1 10.98 0 0 2068 2 2068 2068 2068 <> <>
  2069 16 12.948528 19.943974 -30.458727 140 S C 70 -0.68300 -0.68300 "SER " " OG " 8 0 FF2E2E  0 1 7 "%UT"  13 ""  <> 0 0 0 1 10.98 0 0 2069 1 2069 2069 2069 <> <>
  2070 43 16.201361 17.338281 -30.221512 140 S C 21 0.30000 0.30000 "SER " " H  " 1 0 FFFFFF  0 1 7 ""  1 ""  <> 0 0 0 1 <> 0 0 2070 0 2070 2070 2070 <> <>
  2071 41 14.315357 18.883355 -28.591849 140 S C 21 0.06000 0.06000 "SER " " HA " 1 0 FFFFFF  0 1 7 ""  1 ""  <> 0 0 0 1 <> 0 0 2071 0 2071 2071 2071 <> <>
  2072 41 14.478232 18.863762 -31.496986 140 S C 21 0.06000 0.06000 "SER " " HB3" 1 0 FFFFFF  0 1 7 ""  1 ""  <> 0 0 0 1 <> 0 0 2072 0 2072 2072 2072 <> <>
  2073 41 14.801074 20.308687 -30.608370 140 S C 21 0.06000 0.06000 "SER " " HB2" 1 0 FFFFFF  0 1 7 ""  1 ""  <> 0 0 0 1 <> 0 0 2073 0 2073 2073 2073 <> <>
  2074 42 12.918251 20.400262 -29.631881 140 S C 21 0.41800 0.41800 "SER " " HG " 1 0 FFFFFF  0 1 7 ""  1 ""  <> 0 0 0 1 <> 0 0 2074 0 2074 2074 2074 <> <>
  2075 25 14.115764 15.900753 -29.851712 141 G C 38 -0.50000 -0.50000 "GLY " " N  " 7 0 2E2EFF  0 1 7 ""  1 ""  <> 0 0 0 1 10.98 0 0 2075 1 2075 2075 2075 <> <>
  2076 3 13.323249 14.712994 -30.161285 141 G C 24 0.08000 0.08000 "GLY " " CA " 6 0 808080  0 1 -1111 ""  1 ""  FFD200  0 0 0 1 10.98 0 0 2076 2 2076 2076 2076 <> <>
  2077 2 12.935795 14.514218 -31.662909 141 G C 24 0.50000 0.50000 "GLY " " C  " 6 0 808080  0 1 7 ""  1 ""  <> 0 0 0 1 10.98 0 0 2077 0 2077 2077 2077 <> <>
  2078 15 12.252870 13.567105 -32.037234 141 G C 70 -0.50000 -0.50000 "GLY " " O  " 8 0 FF2E2E  0 1 7 ""  1 ""  <> 0 0 0 1 10.98 0 0 2078 0 2078 2078 2078 <> <>
  2079 43 15.083797 15.779316 -30.113837 141 G C 21 0.30000 0.30000 "GLY " " H  " 1 0 FFFFFF  0 1 7 ""  1 ""  <> 0 0 0 1 <> 0 0 2079 0 2079 2079 2079 <> <>
  2080 41 12.519340 14.485923 -29.461533 141 G C 21 0.06000 0.06000 "GLY " " HA3" 1 0 FFFFFF  0 1 7 ""  1 ""  <> 0 0 0 1 <> 0 0 2080 0 2080 2080 2080 <> <>
  2081 41 13.965972 13.858325 -29.951201 141 G C 21 0.06000 0.06000 "GLY " " HA2" 1 0 FFFFFF  0 1 7 ""  1 ""  <> 0 0 0 1 <> 0 0 2081 0 2081 2081 2081 <> <>
  2082 25 13.445883 15.400785 -32.552291 142 G C 38 -0.50000 -0.50000 "GLY " " N  " 7 0 2E2EFF  0 1 7 ""  1 ""  <> 0 0 0 1 10.82 0 0 2082 1 2082 2082 2082 <> <>
  2083 3 13.359987 15.277204 -33.938654 142 G C 24 0.08000 0.08000 "GLY " " CA " 6 0 808080  0 1 -1111 ""  1 ""  FFD200  0 0 0 1 10.82 0 0 2083 2 2083 2083 2083 <> <>
  2084 2 13.799711 16.598946 -34.574871 142 G C 24 0.50000 0.50000 "GLY " " C  " 6 0 808080  0 1 7 ""  1 ""  <> 0 0 0 1 10.82 0 0 2084 0 2084 2084 2084 <> <>
  2085 15 14.185699 17.605428 -33.874376 142 G C 70 -0.50000 -0.50000 "GLY " " O  " 8 0 FF2E2E  0 1 7 ""  1 ""  <> 0 0 0 1 10.82 0 0 2085 0 2085 2085 2085 <> <>
  2086 43 14.103362 16.111453 -32.265101 142 G C 21 0.30000 0.30000 "GLY " " H  " 1 0 FFFFFF  0 1 7 ""  1 ""  <> 0 0 0 1 <> 0 0 2086 0 2086 2086 2086 <> <>
  2087 41 12.356768 15.060306 -34.306275 142 G C 21 0.06000 0.06000 "GLY " " HA3" 1 0 FFFFFF  0 1 7 ""  1 ""  <> 0 0 0 1 <> 0 0 2087 0 2087 2087 2087 <> <>
  2088 41 13.999830 14.443374 -34.227450 142 G C 21 0.06000 0.06000 "GLY " " HA2" 1 0 FFFFFF  0 1 7 ""  1 ""  <> 0 0 0 1 <> 0 0 2088 0 2088 2088 2088 <> <>
  2089 25 13.786489 16.678083 -35.913966 143 G C 38 -0.50000 -0.50000 "GLY " " N  " 7 0 2E2EFF  0 1 7 ""  1 ""  <> 0 0 0 1 10.62 0 0 2089 1 2089 2089 2089 <> <>
  2090 3 14.133350 17.809902 -36.717925 143 G C 24 0.08000 0.08000 "GLY " " CA " 6 0 808080  0 1 -1111 ""  1 ""  FFD200  0 0 0 1 10.62 0 0 2090 2 2090 2090 2090 <> <>
  2091 2 12.931765 18.660175 -36.943606 143 G C 24 0.50000 0.50000 "GLY " " C  " 6 0 808080  0 1 7 ""  1 ""  <> 0 0 0 1 10.62 0 0 2091 0 2091 2091 2091 <> <>
  2092 15 11.884803 18.101695 -37.374259 143 G C 70 -0.50000 -0.50000 "GLY " " O  " 8 0 FF2E2E  0 1 7 ""  1 ""  <> 0 0 0 1 10.62 0 0 2092 0 2092 2092 2092 <> <>
  2093 43 13.373973 15.849901 -36.318439 143 G C 21 0.30000 0.30000 "GLY " " H  " 1 0 FFFFFF  0 1 7 ""  1 ""  <> 0 0 0 1 <> 0 0 2093 0 2093 2093 2093 <> <>
  2094 41 14.698303 17.555949 -37.614652 143 G C 21 0.06000 0.06000 "GLY " " HA3" 1 0 FFFFFF  0 1 7 ""  1 ""  <> 0 0 0 1 <> 0 0 2094 0 2094 2094 2094 <> <>
  2095 41 14.807982 18.431492 -36.129212 143 G C 21 0.06000 0.06000 "GLY " " HA2" 1 0 FFFFFF  0 1 7 ""  1 ""  <> 0 0 0 1 <> 0 0 2095 0 2095 2095 2095 <> <>
  2096 25 13.104985 19.967530 -36.826759 144 G C 38 -0.50000 -0.50000 "GLY " " N  " 7 0 2E2EFF  0 1 7 ""  1 ""  <> 0 0 0 1 9.88 0 0 2096 1 2096 2096 2096 <> <>
  2097 3 12.052383 20.904443 -37.207517 144 G C 24 0.08000 0.08000 "GLY " " CA " 6 0 808080  0 1 -1112 ""  1 ""  FFF000  0 0 0 1 9.88 0 0 2097 2 2097 2097 2097 <> <>
  2098 2 12.461185 22.048587 -38.143971 144 G C 24 0.50000 0.50000 "GLY " " C  " 6 0 808080  0 1 7 ""  1 ""  <> 0 0 0 1 9.88 0 0 2098 0 2098 2098 2098 <> <>
  2099 15 11.848560 23.139300 -38.103885 144 G C 70 -0.50000 -0.50000 "GLY " " O  " 8 0 FF2E2E  0 1 7 ""  1 ""  <> 0 0 0 1 9.88 0 0 2099 0 2099 2099 2099 <> <>
  2100 43 14.007614 20.266974 -36.486084 144 G C 21 0.30000 0.30000 "GLY " " H  " 1 0 FFFFFF  0 1 7 ""  1 ""  <> 0 0 0 1 <> 0 0 2100 0 2100 2100 2100 <> <>
  2101 41 11.683062 21.385751 -36.302094 144 G C 21 0.06000 0.06000 "GLY " " HA3" 1 0 FFFFFF  0 1 7 ""  1 ""  <> 0 0 0 1 <> 0 0 2101 0 2101 2101 2101 <> <>
  2102 41 11.146255 20.429074 -37.583404 144 G C 21 0.06000 0.06000 "GLY " " HA2" 1 0 FFFFFF  0 1 7 ""  1 ""  <> 0 0 0 1 <> 0 0 2102 0 2102 2102 2102 <> <>
  2103 25 13.573300 21.934455 -38.817693 145 S C 38 -0.50000 -0.50000 "SER " " N  " 7 0 2E2EFF  0 1 7 ""  1 ""  <> 0 0 0 1 9.37 0 0 2103 1 2103 2103 2103 <> <>
  2104 3 14.213838 22.906769 -39.770356 145 S C 24 0.14000 0.14000 "SER " " CA " 6 0 808080  0 1 -1112 ""  1 ""  FFF000  0 0 0 1 9.37 0 0 2104 1 2104 2104 2104 <> <>
  2105 2 14.913179 22.277885 -40.962393 145 S C 24 0.50000 0.50000 "SER " " C  " 6 0 808080  0 1 7 ""  1 ""  <> 0 0 0 1 9.37 0 0 2105 0 2105 2105 2105 <> <>
  2106 15 15.952235 22.746943 -41.472024 145 S C 70 -0.50000 -0.50000 "SER " " O  " 8 0 FF2E2E  0 1 7 ""  1 ""  <> 0 0 0 1 9.37 0 0 2106 0 2106 2106 2106 <> <>
  2107 3 14.923070 24.112460 -39.102930 145 S C 24 0.14500 0.14500 "SER " " CB " 6 0 808080  0 1 7 ""  1 ""  <> 0 0 0 1 9.37 0 0 2107 2 2107 2107 2107 <> <>
  2108 16 15.920658 23.729542 -38.138417 145 S C 70 -0.68300 -0.68300 "SER " " OG " 8 0 FF2E2E  0 1 7 "%UT"  13 ""  <> 0 0 0 1 9.37 0 0 2108 1 2108 2108 2108 <> <>
  2109 43 14.163827 21.146482 -38.593853 145 S C 21 0.30000 0.30000 "SER " " H  " 1 0 FFFFFF  0 1 7 ""  1 ""  <> 0 0 0 1 <> 0 0 2109 0 2109 2109 2109 <> <>
  2110 41 13.488498 23.474253 -40.353165 145 S C 21 0.06000 0.06000 "SER " " HA " 1 0 FFFFFF  0 1 7 ""  1 ""  <> 0 0 0 1 <> 0 0 2110 0 2110 2110 2110 <> <>
  2111 41 14.336390 24.785943 -38.478159 145 S C 21 0.06000 0.06000 "SER " " HB3" 1 0 FFFFFF  0 1 7 ""  1 ""  <> 0 0 0 1 <> 0 0 2111 0 2111 2111 2111 <> <>
  2112 41 15.359543 24.670195 -39.930534 145 S C 21 0.06000 0.06000 "SER " " HB2" 1 0 FFFFFF  0 1 7 ""  1 ""  <> 0 0 0 1 <> 0 0 2112 0 2112 2112 2112 <> <>
  2113 42 16.694310 23.334212 -38.510580 145 S C 21 0.41800 0.41800 "SER " " HG " 1 0 FFFFFF  0 1 7 ""  1 ""  <> 0 0 0 1 <> 0 0 2113 0 2113 2113 2113 <> <>
  2114 25 14.457443 21.077171 -41.351883 146 E C 38 -0.50000 -0.50000 "GLU " " N  " 7 0 2E2EFF  0 1 7 ""  1 ""  <> 0 0 0 1 8.31 0 0 2114 1 2114 2114 2114 <> <>
  2115 3 14.900360 20.146862 -42.379893 146 E C 24 0.14000 0.14000 "GLU " " CA " 6 0 808080  0 1 -1112 ""  1 ""  FFF000  0 0 0 1 8.31 0 0 2115 1 2115 2115 2115 <> <>
  2116 2 14.140710 20.619250 -43.633528 146 E C 24 0.50000 0.50000 "GLU " " C  " 6 0 808080  0 1 7 ""  1 ""  <> 0 0 0 1 8.31 0 0 2116 0 2116 2116 2116 <> <>
  2117 15 12.906360 20.513189 -43.694576 146 E C 70 -0.50000 -0.50000 "GLU " " O  " 8 0 FF2E2E  0 1 7 ""  1 ""  <> 0 0 0 1 8.31 0 0 2117 0 2117 2117 2117 <> <>
  2118 3 14.522812 18.700021 -42.008378 146 E C 24 -0.12000 -0.12000 "GLU " " CB " 6 0 808080  0 1 7 ""  1 ""  <> 0 0 0 1 8.31 0 0 2118 2 2118 2118 2118 <> <>
  2119 3 14.901920 18.336664 -40.518164 146 E C 24 -0.22000 -0.22000 "GLU " " CG " 6 0 808080  0 1 7 ""  1 ""  <> 0 0 0 1 8.31 0 0 2119 2 2119 2119 2119 <> <>
  2120 2 16.343258 18.117111 -40.248565 146 E C 24 0.70000 0.70000 "GLU " " CD " 6 0 808080  0 1 7 "%UT"  13 ""  <> 0 0 0 1 8.31 0 0 2120 0 2120 2120 2120 4.20227047061272 <>
  2121 15 16.654438 17.060979 -39.646400 146 E C 70 -0.80000 -0.80000 "GLU " " OE1" 8 0 FF2E2E  0 1 7 ""  1 ""  <> 0 0 0 1 8.31 0 0 2121 0 2121 2121 2121 <> <>
  2122 18 17.168207 19.028030 -40.342738 146 E C 70 -0.80000 -0.80000 "GLU " " OE2" 8 -1 FF2E2E  0 1 7 ""  1 ""  <> 0 0 0 1 8.31 0 0 2122 0 2122 2122 2122 <> <>
  2123 43 13.559556 20.800034 -40.981850 146 E C 21 0.30000 0.30000 "GLU " " H  " 1 0 FFFFFF  0 1 7 ""  1 ""  <> 0 0 0 1 <> 0 0 2123 0 2123 2123 2123 <> <>
  2124 41 15.951145 20.205716 -42.664191 146 E C 21 0.06000 0.06000 "GLU " " HA " 1 0 FFFFFF  0 1 7 ""  1 ""  <> 0 0 0 1 <> 0 0 2124 0 2124 2124 2124 <> <>
  2125 41 14.902243 18.007236 -42.759409 146 E C 21 0.06000 0.06000 "GLU " " HB3" 1 0 FFFFFF  0 1 7 ""  1 ""  <> 0 0 0 1 <> 0 0 2125 0 2125 2125 2125 <> <>
  2126 41 13.455185 18.488444 -42.071543 146 E C 21 0.06000 0.06000 "GLU " " HB2" 1 0 FFFFFF  0 1 7 ""  1 ""  <> 0 0 0 1 <> 0 0 2126 0 2126 2126 2126 <> <>
  2127 41 14.226525 17.535158 -40.220951 146 E C 21 0.06000 0.06000 "GLU " " HG3" 1 0 FFFFFF  0 1 7 ""  1 ""  <> 0 0 0 1 <> 0 0 2127 0 2127 2127 2127 <> <>
  2128 41 14.447409 19.110443 -39.899544 146 E C 21 0.06000 0.06000 "GLU " " HG2" 1 0 FFFFFF  0 1 7 ""  1 ""  <> 0 0 0 1 <> 0 0 2128 0 2128 2128 2128 <> <>
  2129 25 14.836594 21.396975 -44.452057 147 V C 38 -0.50000 -0.50000 "VAL " " N  " 7 0 2E2EFF  0 1 7 ""  1 ""  <> 0 0 0 1 7.75 0 0 2129 1 2129 2129 2129 <> <>
  2130 3 14.167997 22.296119 -45.437130 147 V C 24 0.14000 0.14000 "VAL " " CA " 6 0 808080  0 1 -1112 ""  1 ""  FFF000  0 0 0 1 7.75 0 0 2130 1 2130 2130 2130 <> <>
  2131 2 13.975566 21.737159 -46.851301 147 V C 24 0.50000 0.50000 "VAL " " C  " 6 0 808080  0 1 7 ""  1 ""  <> 0 0 0 1 7.75 0 0 2131 0 2131 2131 2131 <> <>
  2132 15 13.191550 22.316860 -47.655754 147 V C 70 -0.50000 -0.50000 "VAL " " O  " 8 0 FF2E2E  0 1 7 ""  1 ""  <> 0 0 0 1 7.75 0 0 2132 0 2132 2132 2132 <> <>
  2133 3 14.871501 23.635416 -45.409057 147 V C 24 -0.06000 -0.06000 "VAL " " CB " 6 0 808080  0 1 7 ""  1 ""  <> 0 0 0 1 7.75 0 0 2133 1 2133 2133 2133 <> <>
  2134 3 14.588821 24.416231 -44.076529 147 V C 24 -0.18000 -0.18000 "VAL " " CG1" 6 0 808080  0 1 7 ""  1 ""  <> 0 0 0 1 7.75 0 0 2134 3 2134 2134 2134 <> <>
  2135 3 16.416078 23.559848 -45.693092 147 V C 24 -0.18000 -0.18000 "VAL " " CG2" 6 0 808080  0 1 7 ""  1 ""  <> 0 0 0 1 7.75 0 0 2135 3 2135 2135 2135 <> <>
  2136 43 15.820053 21.577959 -44.308504 147 V C 21 0.30000 0.30000 "VAL " " H  " 1 0 FFFFFF  0 1 7 ""  1 ""  <> 0 0 0 1 <> 0 0 2136 0 2136 2136 2136 <> <>
  2137 41 13.114255 22.443780 -45.199462 147 V C 21 0.06000 0.06000 "VAL " " HA " 1 0 FFFFFF  0 1 7 ""  1 ""  <> 0 0 0 1 <> 0 0 2137 0 2137 2137 2137 <> <>
  2138 41 14.559095 24.196823 -46.288891 147 V C 21 0.06000 0.06000 "VAL " " HB " 1 0 FFFFFF  0 1 7 ""  1 ""  <> 0 0 0 1 <> 0 0 2138 0 2138 2138 2138 <> <>
  2139 41 13.506123 24.520019 -44.152746 147 V C 21 0.06000 0.06000 "VAL " "HG11" 1 0 FFFFFF  0 1 7 ""  1 ""  <> 0 0 0 1 <> 0 0 2139 0 2139 2139 2139 <> <>
  2140 41 14.765802 23.869853 -43.150870 147 V C 21 0.06000 0.06000 "VAL " "HG12" 1 0 FFFFFF  0 1 7 ""  1 ""  <> 0 0 0 1 <> 0 0 2140 0 2140 2140 2140 <> <>
  2141 41 14.852910 25.472337 -44.034697 147 V C 21 0.06000 0.06000 "VAL " "HG13" 1 0 FFFFFF  0 1 7 ""  1 ""  <> 0 0 0 1 <> 0 0 2141 0 2141 2141 2141 <> <>
  2142 41 16.936305 22.974563 -44.935401 147 V C 21 0.06000 0.06000 "VAL " "HG21" 1 0 FFFFFF  0 1 7 ""  1 ""  <> 0 0 0 1 <> 0 0 2142 0 2142 2142 2142 <> <>
  2143 41 16.541115 23.041506 -46.643611 147 V C 21 0.06000 0.06000 "VAL " "HG22" 1 0 FFFFFF  0 1 7 ""  1 ""  <> 0 0 0 1 <> 0 0 2143 0 2143 2143 2143 <> <>
  2144 41 16.810805 24.573930 -45.744316 147 V C 21 0.06000 0.06000 "VAL " "HG23" 1 0 FFFFFF  0 1 7 ""  1 ""  <> 0 0 0 1 <> 0 0 2144 0 2144 2144 2144 <> <>
  2145 25 14.744598 20.717620 -47.190696 148 Q C 38 -0.50000 -0.50000 "GLN " " N  " 7 0 2E2EFF  2 1 7 ""  1 ""  <> 0 0 0 1 7.45 0 0 2145 1 2145 2145 2145 <> <>
  2146 3 15.023650 20.250092 -48.554359 148 Q C 24 0.14000 0.14000 "GLN " " CA " 6 0 808080  2 1 -1112 ""  1 ""  FFF000  0 0 0 1 7.45 0 0 2146 1 2146 2146 2146 <> <>
  2147 2 14.003786 19.266547 -49.046642 148 Q C 24 0.50000 0.50000 "GLN " " C  " 6 0 808080  2 1 7 ""  1 ""  <> 0 0 0 1 7.45 0 0 2147 0 2147 2147 2147 <> <>
  2148 15 14.100737 18.862352 -50.196796 148 Q C 70 -0.50000 -0.50000 "GLN " " O  " 8 0 FF2E2E  2 1 7 ""  1 ""  <> 0 0 0 1 7.45 0 0 2148 0 2148 2148 2148 <> <>
  2149 3 16.348359 19.465674 -48.626584 148 Q C 24 -0.12000 -0.12000 "GLN " " CB " 6 0 808080  2 1 7 ""  1 ""  <> 0 0 0 1 7.45 0 0 2149 2 2149 2149 2149 <> <>
  2150 3 17.574734 20.168740 -47.950159 148 Q C 24 -0.12000 -0.12000 "GLN " " CG " 6 0 808080  2 1 7 ""  1 ""  <> 0 0 0 1 7.45 0 0 2150 2 2150 2150 2150 <> <>
  2151 2 18.202450 21.344951 -48.705018 148 Q C 24 0.50000 0.50000 "GLN " " CD " 6 0 808080  2 1 7 "%UT"  13 ""  <> 0 0 0 1 7.45 0 0 2151 0 2151 2151 2151 <> "No Flip" 
  2152 15 19.028885 22.029916 -48.107678 148 Q C 70 -0.50000 -0.50000 "GLN " " OE1" 8 0 FF2E2E  2 1 7 ""  1 ""  <> 0 0 0 1 7.45 0 0 2152 0 2152 2152 2152 <> <>
  2153 25 17.727692 21.639242 -49.886694 148 Q C 38 -0.76000 -0.76000 "GLN " " NE2" 7 0 2E2EFF  2 1 7 ""  1 ""  <> 0 0 0 1 7.45 0 0 2153 2 2153 2153 2153 <> <>
  2154 43 15.175612 20.239837 -46.412691 148 Q C 21 0.30000 0.30000 "GLN " " H  " 1 0 FFFFFF  2 1 7 ""  1 ""  <> 0 0 0 1 <> 0 0 2154 0 2154 2154 2154 <> <>
  2155 41 14.963249 21.112278 -49.217176 148 Q C 21 0.06000 0.06000 "GLN " " HA " 1 0 FFFFFF  2 1 7 ""  1 ""  <> 0 0 0 1 <> 0 0 2155 0 2155 2155 2155 <> <>
  2156 41 16.556519 19.345632 -49.689424 148 Q C 21 0.06000 0.06000 "GLN " " HB3" 1 0 FFFFFF  2 1 7 ""  1 ""  <> 0 0 0 1 <> 0 0 2156 0 2156 2156 2156 <> <>
  2157 41 16.327591 18.459973 -48.208833 148 Q C 21 0.06000 0.06000 "GLN " " HB2" 1 0 FFFFFF  2 1 7 ""  1 ""  <> 0 0 0 1 <> 0 0 2157 0 2157 2157 2157 <> <>
  2158 41 18.448410 19.561899 -47.711948 148 Q C 21 0.06000 0.06000 "GLN " " HG3" 1 0 FFFFFF  2 1 7 ""  1 ""  <> 0 0 0 1 <> 0 0 2158 0 2158 2158 2158 <> <>
  2159 41 17.355072 20.620672 -46.983071 148 Q C 21 0.06000 0.06000 "GLN " " HG2" 1 0 FFFFFF  2 1 7 ""  1 ""  <> 0 0 0 1 <> 0 0 2159 0 2159 2159 2159 <> <>
  2160 43 18.032369 22.458772 -50.390746 148 Q C 21 0.38000 0.38000 "GLN " "HE22" 1 0 FFFFFF  2 1 7 ""  1 ""  <> 0 0 0 1 <> 0 0 2160 0 2160 2160 2160 <> <>
  2161 43 17.088063 21.031503 -50.378199 148 Q C 21 0.38000 0.38000 "GLN " "HE21" 1 0 FFFFFF  2 1 7 ""  1 ""  <> 0 0 0 1 <> 0 0 2161 0 2161 2161 2161 <> <>
  2162 25 13.010564 18.860638 -48.220961 149 L C 38 -0.50000 -0.50000 "LEU " " N  " 7 0 2E2EFF  2 1 7 ""  1 ""  <> 0 0 0 1 7.43 0 0 2162 1 2162 2162 2162 <> <>
  2163 3 12.010599 17.816474 -48.444279 149 L C 24 0.14000 0.14000 "LEU " " CA " 6 0 808080  2 1 -1112 ""  1 ""  FFF000  0 0 0 1 7.43 0 0 2163 1 2163 2163 2163 <> <>
  2164 2 10.926812 18.173257 -47.502815 149 L C 24 0.50000 0.50000 "LEU " " C  " 6 0 808080  2 1 7 ""  1 ""  <> 0 0 0 1 7.43 0 0 2164 0 2164 2164 2164 <> <>
  2165 15 11.034426 17.746498 -46.365525 149 L C 70 -0.50000 -0.50000 "LEU " " O  " 8 0 FF2E2E  2 1 7 ""  1 ""  <> 0 0 0 1 7.43 0 0 2165 0 2165 2165 2165 <> <>
  2166 3 12.597802 16.338814 -48.190717 149 L C 24 -0.12000 -0.12000 "LEU " " CB " 6 0 808080  2 1 7 ""  1 ""  <> 0 0 0 1 7.43 0 0 2166 2 2166 2166 2166 <> <>
  2167 3 11.787920 15.156086 -48.695014 149 L C 24 -0.06000 -0.06000 "LEU " " CG " 6 0 808080  2 1 7 ""  1 ""  <> 0 0 0 1 7.43 0 0 2167 1 2167 2167 2167 <> <>
  2168 3 11.463708 15.061440 -50.174416 149 L C 24 -0.18000 -0.18000 "LEU " " CD1" 6 0 808080  2 1 7 ""  1 ""  <> 0 0 0 1 7.43 0 0 2168 3 2168 2168 2168 <> <>
  2169 3 12.160337 13.822207 -48.140695 149 L C 24 -0.18000 -0.18000 "LEU " " CD2" 6 0 808080  2 1 7 ""  1 ""  <> 0 0 0 1 7.43 0 0 2169 3 2169 2169 2169 <> <>
  2170 43 13.028682 19.038467 -47.227158 149 L C 21 0.30000 0.30000 "LEU " " H  " 1 0 FFFFFF  2 1 7 ""  1 ""  <> 0 0 0 1 <> 0 0 2170 0 2170 2170 2170 <> <>
  2171 41 11.580767 17.860080 -49.444766 149 L C 21 0.06000 0.06000 "LEU " " HA " 1 0 FFFFFF  2 1 7 ""  1 ""  <> 0 0 0 1 <> 0 0 2171 0 2171 2171 2171 <> <>
  2172 41 12.810960 16.234335 -47.127262 149 L C 21 0.06000 0.06000 "LEU " " HB3" 1 0 FFFFFF  2 1 7 ""  1 ""  <> 0 0 0 1 <> 0 0 2172 0 2172 2172 2172 <> <>
  2173 41 13.576334 16.312948 -48.670385 149 L C 21 0.06000 0.06000 "LEU " " HB2" 1 0 FFFFFF  2 1 7 ""  1 ""  <> 0 0 0 1 <> 0 0 2173 0 2173 2173 2173 <> <>
  2174 41 10.879703 15.492250 -48.194442 149 L C 21 0.06000 0.06000 "LEU " " HG " 1 0 FFFFFF  2 1 7 ""  1 ""  <> 0 0 0 1 <> 0 0 2174 0 2174 2174 2174 <> <>
  2175 41 12.340447 14.708630 -50.717774 149 L C 21 0.06000 0.06000 "LEU " "HD11" 1 0 FFFFFF  2 1 7 ""  1 ""  <> 0 0 0 1 <> 0 0 2175 0 2175 2175 2175 <> <>
  2176 41 10.655392 14.354840 -50.361881 149 L C 21 0.06000 0.06000 "LEU " "HD12" 1 0 FFFFFF  2 1 7 ""  1 ""  <> 0 0 0 1 <> 0 0 2176 0 2176 2176 2176 <> <>
  2177 41 11.262000 16.008297 -50.673774 149 L C 21 0.06000 0.06000 "LEU " "HD13" 1 0 FFFFFF  2 1 7 ""  1 ""  <> 0 0 0 1 <> 0 0 2177 0 2177 2177 2177 <> <>
  2178 41 11.361888 13.100669 -48.312816 149 L C 21 0.06000 0.06000 "LEU " "HD21" 1 0 FFFFFF  2 1 7 ""  1 ""  <> 0 0 0 1 <> 0 0 2178 0 2178 2178 2178 <> <>
  2179 41 13.157279 13.681224 -48.558658 149 L C 21 0.06000 0.06000 "LEU " "HD22" 1 0 FFFFFF  2 1 7 ""  1 ""  <> 0 0 0 1 <> 0 0 2179 0 2179 2179 2179 <> <>
  2180 41 12.407201 13.899669 -47.082113 149 L C 21 0.06000 0.06000 "LEU " "HD23" 1 0 FFFFFF  2 1 7 ""  1 ""  <> 0 0 0 1 <> 0 0 2180 0 2180 2180 2180 <> <>
  2181 25 9.885060 18.907369 -47.906391 150 V C 38 -0.50000 -0.50000 "VAL " " N  " 7 0 2E2EFF  2 1 7 ""  1 ""  <> 0 0 0 1 7.42 0 0 2181 1 2181 2181 2181 <> <>
  2182 3 8.765185 19.291927 -47.084988 150 V C 24 0.14000 0.14000 "VAL " " CA " 6 0 808080  2 1 -1112 ""  1 ""  FFF000  0 0 0 1 7.42 0 0 2182 1 2182 2182 2182 <> <>
  2183 2 7.453882 18.955605 -47.843935 150 V C 24 0.50000 0.50000 "VAL " " C  " 6 0 808080  2 1 7 ""  1 ""  <> 0 0 0 1 7.42 0 0 2183 0 2183 2183 2183 <> <>
  2184 15 7.344780 19.379475 -48.996542 150 V C 70 -0.50000 -0.50000 "VAL " " O  " 8 0 FF2E2E  2 1 7 ""  1 ""  <> 0 0 0 1 7.42 0 0 2184 0 2184 2184 2184 <> <>
  2185 3 8.950419 20.820839 -46.618926 150 V C 24 -0.06000 -0.06000 "VAL " " CB " 6 0 808080  2 1 7 ""  1 ""  <> 0 0 0 1 7.42 0 0 2185 1 2185 2185 2185 <> <>
  2186 3 10.165934 20.877101 -45.669931 150 V C 24 -0.18000 -0.18000 "VAL " " CG1" 6 0 808080  2 1 7 ""  1 ""  <> 0 0 0 1 7.42 0 0 2186 3 2186 2186 2186 <> <>
  2187 3 9.172681 21.867790 -47.746668 150 V C 24 -0.18000 -0.18000 "VAL " " CG2" 6 0 808080  2 1 7 ""  1 ""  <> 0 0 0 1 7.42 0 0 2187 3 2187 2187 2187 <> <>
  2188 43 9.837213 19.234177 -48.860274 150 V C 21 0.30000 0.30000 "VAL " " H  " 1 0 FFFFFF  2 1 7 ""  1 ""  <> 0 0 0 1 <> 0 0 2188 0 2188 2188 2188 <> <>
  2189 41 8.760572 18.646734 -46.207430 150 V C 21 0.06000 0.06000 "VAL " " HA " 1 0 FFFFFF  2 1 7 ""  1 ""  <> 0 0 0 1 <> 0 0 2189 0 2189 2189 2189 <> <>
  2190 41 8.047328 21.061169 -46.057680 150 V C 21 0.06000 0.06000 "VAL " " HB " 1 0 FFFFFF  2 1 7 ""  1 ""  <> 0 0 0 1 <> 0 0 2190 0 2190 2190 2190 <> <>
  2191 41 11.191218 20.646493 -45.960210 150 V C 21 0.06000 0.06000 "VAL " "HG11" 1 0 FFFFFF  2 1 7 ""  1 ""  <> 0 0 0 1 <> 0 0 2191 0 2191 2191 2191 <> <>
  2192 41 10.217902 21.899926 -45.297788 150 V C 21 0.06000 0.06000 "VAL " "HG12" 1 0 FFFFFF  2 1 7 ""  1 ""  <> 0 0 0 1 <> 0 0 2192 0 2192 2192 2192 <> <>
  2193 41 9.976617 20.486808 -44.670698 150 V C 21 0.06000 0.06000 "VAL " "HG13" 1 0 FFFFFF  2 1 7 ""  1 ""  <> 0 0 0 1 <> 0 0 2193 0 2193 2193 2193 <> <>
  2194 41 8.331460 21.918049 -48.438192 150 V C 21 0.06000 0.06000 "VAL " "HG21" 1 0 FFFFFF  2 1 7 ""  1 ""  <> 0 0 0 1 <> 0 0 2194 0 2194 2194 2194 <> <>
  2195 41 9.261138 22.909719 -47.440392 150 V C 21 0.06000 0.06000 "VAL " "HG22" 1 0 FFFFFF  2 1 7 ""  1 ""  <> 0 0 0 1 <> 0 0 2195 0 2195 2195 2195 <> <>
  2196 41 10.104757 21.646285 -48.266814 150 V C 21 0.06000 0.06000 "VAL " "HG23" 1 0 FFFFFF  2 1 7 ""  1 ""  <> 0 0 0 1 <> 0 0 2196 0 2196 2196 2196 <> <>
  2197 25 6.601008 18.176042 -47.142116 151 E C 38 -0.50000 -0.50000 "GLU " " N  " 7 0 2E2EFF  0 1 7 ""  1 ""  <> 0 0 0 1 7.44 0 0 2197 1 2197 2197 2197 <> <>
  2198 3 5.247191 17.752274 -47.476418 151 E C 24 0.14000 0.14000 "GLU " " CA " 6 0 808080  0 1 -1112 ""  1 ""  FFF000  0 0 0 1 7.44 0 0 2198 1 2198 2198 2198 <> <>
  2199 2 4.299698 18.940633 -47.331941 151 E C 24 0.50000 0.50000 "GLU " " C  " 6 0 808080  0 1 7 ""  1 ""  <> 0 0 0 1 7.44 0 0 2199 0 2199 2199 2199 <> <>
  2200 15 4.588983 20.010339 -46.792566 151 E C 70 -0.50000 -0.50000 "GLU " " O  " 8 0 FF2E2E  0 1 7 ""  1 ""  <> 0 0 0 1 7.44 0 0 2200 0 2200 2200 2200 <> <>
  2201 3 4.799645 16.574311 -46.462766 151 E C 24 -0.12000 -0.12000 "GLU " " CB " 6 0 808080  0 1 7 ""  1 ""  <> 0 0 0 1 7.44 0 0 2201 2 2201 2201 2201 <> <>
  2202 3 5.824452 15.418731 -46.296983 151 E C 24 -0.22000 -0.22000 "GLU " " CG " 6 0 808080  0 1 7 ""  1 ""  <> 0 0 0 1 7.44 0 0 2202 2 2202 2202 2202 <> <>
  2203 2 6.717351 15.595639 -45.107598 151 E C 24 0.70000 0.70000 "GLU " " CD " 6 0 808080  0 1 7 "%UT"  13 ""  <> 0 0 0 1 7.44 0 0 2203 0 2203 2203 2203 5.52371977047226 <>
  2204 15 7.300113 16.707628 -44.898508 151 E C 70 -0.80000 -0.80000 "GLU " " OE1" 8 0 FF2E2E  0 1 7 ""  1 ""  <> 0 0 0 1 7.44 0 0 2204 0 2204 2204 2204 <> <>
  2205 18 6.939661 14.601541 -44.379306 151 E C 70 -0.80000 -0.80000 "GLU " " OE2" 8 -1 FF2E2E  0 1 7 ""  1 ""  <> 0 0 0 1 7.44 0 0 2205 0 2205 2205 2205 <> <>
  2206 43 7.040543 17.792272 -46.318122 151 E C 21 0.30000 0.30000 "GLU " " H  " 1 0 FFFFFF  0 1 7 ""  1 ""  <> 0 0 0 1 <> 0 0 2206 0 2206 2206 2206 <> <>
  2207 41 5.349371 17.388736 -48.498700 151 E C 21 0.06000 0.06000 "GLU " " HA " 1 0 FFFFFF  0 1 7 ""  1 ""  <> 0 0 0 1 <> 0 0 2207 0 2207 2207 2207 <> <>
  2208 41 3.820570 16.183815 -46.740881 151 E C 21 0.06000 0.06000 "GLU " " HB3" 1 0 FFFFFF  0 1 7 ""  1 ""  <> 0 0 0 1 <> 0 0 2208 0 2208 2208 2208 <> <>
  2209 41 4.627970 16.974317 -45.463652 151 E C 21 0.06000 0.06000 "GLU " " HB2" 1 0 FFFFFF  0 1 7 ""  1 ""  <> 0 0 0 1 <> 0 0 2209 0 2209 2209 2209 <> <>
  2210 41 6.362526 15.399057 -47.244352 151 E C 21 0.06000 0.06000 "GLU " " HG3" 1 0 FFFFFF  0 1 7 ""  1 ""  <> 0 0 0 1 <> 0 0 2210 0 2210 2210 2210 <> <>
  2211 41 5.249940 14.534000 -46.025113 151 E C 21 0.06000 0.06000 "GLU " " HG2" 1 0 FFFFFF  0 1 7 ""  1 ""  <> 0 0 0 1 <> 0 0 2211 0 2211 2211 2211 <> <>
  2212 25 3.027605 18.773628 -47.826345 152 S C 38 -0.50000 -0.50000 "SER " " N  " 7 0 2E2EFF  0 1 7 ""  1 ""  <> 0 0 0 1 7.45 0 0 2212 1 2212 2212 2212 <> <>
  2213 3 1.880999 19.632121 -47.845222 152 S C 24 0.14000 0.14000 "SER " " CA " 6 0 808080  0 1 -1112 ""  1 ""  FFF000  0 0 0 1 7.45 0 0 2213 1 2213 2213 2213 <> <>
  2214 2 0.683460 18.800998 -48.303455 152 S C 24 0.50000 0.50000 "SER " " C  " 6 0 808080  0 1 7 ""  1 ""  <> 0 0 0 1 7.45 0 0 2214 0 2214 2214 2214 <> <>
  2215 15 0.904439 17.639587 -48.728868 152 S C 70 -0.50000 -0.50000 "SER " " O  " 8 0 FF2E2E  0 1 7 ""  1 ""  <> 0 0 0 1 7.45 0 0 2215 0 2215 2215 2215 <> <>
  2216 3 2.186578 20.797576 -48.694469 152 S C 24 0.14500 0.14500 "SER " " CB " 6 0 808080  0 1 7 ""  1 ""  <> 0 0 0 1 7.45 0 0 2216 2 2216 2216 2216 <> <>
  2217 16 2.458105 20.352599 -49.978630 152 S C 70 -0.68300 -0.68300 "SER " " OG " 8 0 FF2E2E  0 1 7 "%UT"  13 ""  <> 0 0 0 1 7.45 0 0 2217 1 2217 2217 2217 <> <>
  2218 43 2.737351 18.000254 -48.407224 152 S C 21 0.30000 0.30000 "SER " " H  " 1 0 FFFFFF  0 1 7 ""  1 ""  <> 0 0 0 1 <> 0 0 2218 0 2218 2218 2218 <> <>
  2219 41 1.689436 20.039559 -46.852747 152 S C 21 0.06000 0.06000 "SER " " HA " 1 0 FFFFFF  0 1 7 ""  1 ""  <> 0 0 0 1 <> 0 0 2219 0 2219 2219 2219 <> <>
  2220 41 2.947806 21.448952 -48.265193 152 S C 21 0.06000 0.06000 "SER " " HB3" 1 0 FFFFFF  0 1 7 ""  1 ""  <> 0 0 0 1 <> 0 0 2220 0 2220 2220 2220 <> <>
  2221 41 1.292399 21.411487 -48.803877 152 S C 21 0.06000 0.06000 "SER " " HB2" 1 0 FFFFFF  0 1 7 ""  1 ""  <> 0 0 0 1 <> 0 0 2221 0 2221 2221 2221 <> <>
  2222 42 3.322351 19.978874 -50.061617 152 S C 21 0.41800 0.41800 "SER " " HG " 1 0 FFFFFF  0 1 7 ""  1 ""  <> 0 0 0 1 <> 0 0 2222 0 2222 2222 2222 <> <>
  2223 25 -0.514940 19.488126 -48.328579 153 G C 38 -0.50000 -0.50000 "GLY " " N  " 7 0 2E2EFF  0 1 7 ""  1 ""  <> 0 0 0 1 7.77 0 0 2223 1 2223 2223 2223 <> <>
  2224 3 -1.751986 18.981496 -49.019313 153 G C 24 0.08000 0.08000 "GLY " " CA " 6 0 808080  0 1 -1112 ""  1 ""  FFF000  0 0 0 1 7.77 0 0 2224 2 2224 2224 2224 <> <>
  2225 2 -2.707677 18.131164 -48.117920 153 G C 24 0.50000 0.50000 "GLY " " C  " 6 0 808080  0 1 7 ""  1 ""  <> 0 0 0 1 7.77 0 0 2225 0 2225 2225 2225 <> <>
  2226 15 -3.707884 17.524166 -48.582066 153 G C 70 -0.50000 -0.50000 "GLY " " O  " 8 0 FF2E2E  0 1 7 ""  1 ""  <> 0 0 0 1 7.77 0 0 2226 0 2226 2226 2226 <> <>
  2227 43 -0.489437 20.353002 -47.807982 153 G C 21 0.30000 0.30000 "GLY " " H  " 1 0 FFFFFF  0 1 7 ""  1 ""  <> 0 0 0 1 <> 0 0 2227 0 2227 2227 2227 <> <>
  2228 41 -1.395269 18.416012 -49.880057 153 G C 21 0.06000 0.06000 "GLY " " HA3" 1 0 FFFFFF  0 1 7 ""  1 ""  <> 0 0 0 1 <> 0 0 2228 0 2228 2228 2228 <> <>
  2229 41 -2.284218 19.857034 -49.390084 153 G C 21 0.06000 0.06000 "GLY " " HA2" 1 0 FFFFFF  0 1 7 ""  1 ""  <> 0 0 0 1 <> 0 0 2229 0 2229 2229 2229 <> <>
  2230 25 -2.454790 18.040804 -46.765333 154 G C 38 -0.50000 -0.50000 "GLY " " N  " 7 0 2E2EFF  0 1 7 ""  1 ""  <> 0 0 0 1 7.74 0 0 2230 1 2230 2230 2230 <> <>
  2231 3 -3.387235 17.316159 -45.837732 154 G C 24 0.08000 0.08000 "GLY " " CA " 6 0 808080  0 1 -1112 ""  1 ""  FFF000  0 0 0 1 7.74 0 0 2231 2 2231 2231 2231 <> <>
  2232 2 -4.336629 18.295514 -45.121029 154 G C 24 0.50000 0.50000 "GLY " " C  " 6 0 808080  0 1 7 ""  1 ""  <> 0 0 0 1 7.74 0 0 2232 0 2232 2232 2232 <> <>
  2233 15 -3.892949 19.470765 -44.900674 154 G C 70 -0.50000 -0.50000 "GLY " " O  " 8 0 FF2E2E  0 1 7 ""  1 ""  <> 0 0 0 1 7.74 0 0 2233 0 2233 2233 2233 <> <>
  2234 43 -1.720631 18.634770 -46.407178 154 G C 21 0.30000 0.30000 "GLY " " H  " 1 0 FFFFFF  0 1 7 ""  1 ""  <> 0 0 0 1 <> 0 0 2234 0 2234 2234 2234 <> <>
  2235 41 -2.835927 16.708770 -45.120460 154 G C 21 0.06000 0.06000 "GLY " " HA3" 1 0 FFFFFF  0 1 7 ""  1 ""  <> 0 0 0 1 <> 0 0 2235 0 2235 2235 2235 <> <>
  2236 41 -4.071377 16.580796 -46.260895 154 G C 21 0.06000 0.06000 "GLY " " HA2" 1 0 FFFFFF  0 1 7 ""  1 ""  <> 0 0 0 1 <> 0 0 2236 0 2236 2236 2236 <> <>
  2237 25 -5.515441 17.936315 -44.716009 155 G C 38 -0.50000 -0.50000 "GLY " " N  " 7 0 2E2EFF  2 1 7 ""  1 ""  <> 0 0 0 1 7.71 0 0 2237 1 2237 2237 2237 <> <>
  2238 3 -6.503660 18.857315 -44.090580 155 G C 24 0.08000 0.08000 "GLY " " CA " 6 0 808080  2 1 -1112 ""  1 ""  FFF000  0 0 0 1 7.71 0 0 2238 2 2238 2238 2238 <> <>
  2239 2 -7.729934 18.121694 -43.725020 155 G C 24 0.50000 0.50000 "GLY " " C  " 6 0 808080  2 1 7 ""  1 ""  <> 0 0 0 1 7.71 0 0 2239 0 2239 2239 2239 <> <>
  2240 15 -7.740706 16.850324 -43.825768 155 G C 70 -0.50000 -0.50000 "GLY " " O  " 8 0 FF2E2E  2 1 7 ""  1 ""  <> 0 0 0 1 7.71 0 0 2240 0 2240 2240 2240 <> <>
  2241 43 -5.735912 16.951943 -44.679495 155 G C 21 0.30000 0.30000 "GLY " " H  " 1 0 FFFFFF  2 1 7 ""  1 ""  <> 0 0 0 1 <> 0 0 2241 0 2241 2241 2241 <> <>
  2242 41 -6.771686 19.591536 -44.849369 155 G C 21 0.06000 0.06000 "GLY " " HA3" 1 0 FFFFFF  2 1 7 ""  1 ""  <> 0 0 0 1 <> 0 0 2242 0 2242 2242 2242 <> <>
  2243 41 -6.101847 19.480359 -43.291634 155 G C 21 0.06000 0.06000 "GLY " " HA2" 1 0 FFFFFF  2 1 7 ""  1 ""  <> 0 0 0 1 <> 0 0 2243 0 2243 2243 2243 <> <>
  2244 25 -8.761459 18.842257 -43.253134 156 L C 38 -0.50000 -0.50000 "LEU " " N  " 7 0 2E2EFF  2 1 7 ""  1 ""  <> 0 0 0 1 7.49 0 0 2244 1 2244 2244 2244 <> <>
  2245 3 -10.007988 18.236615 -42.975838 156 L C 24 0.14000 0.14000 "LEU " " CA " 6 0 808080  2 1 -1112 ""  1 ""  FFF000  0 0 0 1 7.49 0 0 2245 1 2245 2245 2245 <> <>
  2246 2 -10.790712 18.027947 -44.297407 156 L C 24 0.50000 0.50000 "LEU " " C  " 6 0 808080  2 1 7 ""  1 ""  <> 0 0 0 1 7.49 0 0 2246 0 2246 2246 2246 <> <>
  2247 15 -10.764208 18.919122 -45.202569 156 L C 70 -0.50000 -0.50000 "LEU " " O  " 8 0 FF2E2E  2 1 7 ""  1 ""  <> 0 0 0 1 7.49 0 0 2247 0 2247 2247 2247 <> <>
  2248 3 -10.771199 19.225327 -42.012922 156 L C 24 -0.12000 -0.12000 "LEU " " CB " 6 0 808080  2 1 7 ""  1 ""  <> 0 0 0 1 7.49 0 0 2248 2 2248 2248 2248 <> <>
  2249 3 -12.040604 18.618217 -41.364393 156 L C 24 -0.06000 -0.06000 "LEU " " CG " 6 0 808080  2 1 7 ""  1 ""  <> 0 0 0 1 7.49 0 0 2249 1 2249 2249 2249 <> <>
  2250 3 -11.840769 17.501706 -40.364671 156 L C 24 -0.18000 -0.18000 "LEU " " CD1" 6 0 808080  2 1 7 ""  1 ""  <> 0 0 0 1 7.49 0 0 2250 3 2250 2250 2250 <> <>
  2251 3 -12.912599 19.742428 -40.693948 156 L C 24 -0.18000 -0.18000 "LEU " " CD2" 6 0 808080  2 1 7 ""  1 ""  <> 0 0 0 1 7.49 0 0 2251 3 2251 2251 2251 <> <>
  2252 43 -8.709277 19.849290 -43.299034 156 L C 21 0.30000 0.30000 "LEU " " H  " 1 0 FFFFFF  2 1 7 ""  1 ""  <> 0 0 0 1 <> 0 0 2252 0 2252 2252 2252 <> <>
  2253 41 -9.901013 17.282167 -42.462016 156 L C 21 0.06000 0.06000 "LEU " " HA " 1 0 FFFFFF  2 1 7 ""  1 ""  <> 0 0 0 1 <> 0 0 2253 0 2253 2253 2253 <> <>
  2254 41 -10.919629 20.120682 -42.615224 156 L C 21 0.06000 0.06000 "LEU " " HB3" 1 0 FFFFFF  2 1 7 ""  1 ""  <> 0 0 0 1 <> 0 0 2254 0 2254 2254 2254 <> <>
  2255 41 -10.143200 19.453479 -41.151704 156 L C 21 0.06000 0.06000 "LEU " " HB2" 1 0 FFFFFF  2 1 7 ""  1 ""  <> 0 0 0 1 <> 0 0 2255 0 2255 2255 2255 <> <>
  2256 41 -12.718274 18.162705 -42.086526 156 L C 21 0.06000 0.06000 "LEU " " HG " 1 0 FFFFFF  2 1 7 ""  1 ""  <> 0 0 0 1 <> 0 0 2256 0 2256 2256 2256 <> <>
  2257 41 -11.072457 17.669219 -39.609713 156 L C 21 0.06000 0.06000 "LEU " "HD11" 1 0 FFFFFF  2 1 7 ""  1 ""  <> 0 0 0 1 <> 0 0 2257 0 2257 2257 2257 <> <>
  2258 41 -12.690647 17.303076 -39.712067 156 L C 21 0.06000 0.06000 "LEU " "HD12" 1 0 FFFFFF  2 1 7 ""  1 ""  <> 0 0 0 1 <> 0 0 2258 0 2258 2258 2258 <> <>
  2259 41 -11.639464 16.518828 -40.790106 156 L C 21 0.06000 0.06000 "LEU " "HD13" 1 0 FFFFFF  2 1 7 ""  1 ""  <> 0 0 0 1 <> 0 0 2259 0 2259 2259 2259 <> <>
  2260 41 -13.230214 20.550667 -41.351681 156 L C 21 0.06000 0.06000 "LEU " "HD21" 1 0 FFFFFF  2 1 7 ""  1 ""  <> 0 0 0 1 <> 0 0 2260 0 2260 2260 2260 <> <>
  2261 41 -13.712948 19.296377 -40.104274 156 L C 21 0.06000 0.06000 "LEU " "HD22" 1 0 FFFFFF  2 1 7 ""  1 ""  <> 0 0 0 1 <> 0 0 2261 0 2261 2261 2261 <> <>
  2262 41 -12.399339 20.381595 -39.975604 156 L C 21 0.06000 0.06000 "LEU " "HD23" 1 0 FFFFFF  2 1 7 ""  1 ""  <> 0 0 0 1 <> 0 0 2262 0 2262 2262 2262 <> <>
  2263 25 -11.409885 16.886854 -44.546443 157 V C 38 -0.50000 -0.50000 "VAL " " N  " 7 0 2E2EFF  0 1 7 ""  1 ""  <> 0 0 0 1 7.4 0 0 2263 1 2263 2263 2263 <> <>
  2264 3 -12.082413 16.405238 -45.744061 157 V C 24 0.14000 0.14000 "VAL " " CA " 6 0 808080  0 1 -1112 ""  1 ""  FFF000  0 0 0 1 7.4 0 0 2264 1 2264 2264 2264 <> <>
  2265 2 -13.374172 15.678814 -45.451579 157 V C 24 0.50000 0.50000 "VAL " " C  " 6 0 808080  0 1 7 ""  1 ""  <> 0 0 0 1 7.4 0 0 2265 0 2265 2265 2265 <> <>
  2266 15 -13.523752 15.101845 -44.387516 157 V C 70 -0.50000 -0.50000 "VAL " " O  " 8 0 FF2E2E  0 1 7 ""  1 ""  <> 0 0 0 1 7.4 0 0 2266 0 2266 2266 2266 <> <>
  2267 3 -11.035240 15.751707 -46.754222 157 V C 24 -0.06000 -0.06000 "VAL " " CB " 6 0 808080  0 1 7 ""  1 ""  <> 0 0 0 1 7.4 0 0 2267 1 2267 2267 2267 <> <>
  2268 3 -10.190928 16.689771 -47.608135 157 V C 24 -0.18000 -0.18000 "VAL " " CG1" 6 0 808080  0 1 7 ""  1 ""  <> 0 0 0 1 7.4 0 0 2268 3 2268 2268 2268 <> <>
  2269 3 -10.163722 14.655223 -46.160213 157 V C 24 -0.18000 -0.18000 "VAL " " CG2" 6 0 808080  0 1 7 ""  1 ""  <> 0 0 0 1 7.4 0 0 2269 3 2269 2269 2269 <> <>
  2270 43 -11.400179 16.143787 -43.863571 157 V C 21 0.30000 0.30000 "VAL " " H  " 1 0 FFFFFF  0 1 7 ""  1 ""  <> 0 0 0 1 <> 0 0 2270 0 2270 2270 2270 <> <>
  2271 41 -12.555301 17.313844 -46.115526 157 V C 21 0.06000 0.06000 "VAL " " HA " 1 0 FFFFFF  0 1 7 ""  1 ""  <> 0 0 0 1 <> 0 0 2271 0 2271 2271 2271 <> <>
  2272 41 -11.618196 15.222952 -47.508326 157 V C 21 0.06000 0.06000 "VAL " " HB " 1 0 FFFFFF  0 1 7 ""  1 ""  <> 0 0 0 1 <> 0 0 2272 0 2272 2272 2272 <> <>
  2273 41 -10.852499 17.389373 -48.118524 157 V C 21 0.06000 0.06000 "VAL " "HG11" 1 0 FFFFFF  0 1 7 ""  1 ""  <> 0 0 0 1 <> 0 0 2273 0 2273 2273 2273 <> <>
  2274 41 -9.414951 17.286336 -47.128443 157 V C 21 0.06000 0.06000 "VAL " "HG12" 1 0 FFFFFF  0 1 7 ""  1 ""  <> 0 0 0 1 <> 0 0 2274 0 2274 2274 2274 <> <>
  2275 41 -9.709530 16.240764 -48.476792 157 V C 21 0.06000 0.06000 "VAL " "HG13" 1 0 FFFFFF  0 1 7 ""  1 ""  <> 0 0 0 1 <> 0 0 2275 0 2275 2275 2275 <> <>
  2276 41 -9.460407 14.224647 -46.873024 157 V C 21 0.06000 0.06000 "VAL " "HG21" 1 0 FFFFFF  0 1 7 ""  1 ""  <> 0 0 0 1 <> 0 0 2276 0 2276 2276 2276 <> <>
  2277 41 -9.508413 14.992582 -45.357114 157 V C 21 0.06000 0.06000 "VAL " "HG22" 1 0 FFFFFF  0 1 7 ""  1 ""  <> 0 0 0 1 <> 0 0 2277 0 2277 2277 2277 <> <>
  2278 41 -10.811842 13.856528 -45.801308 157 V C 21 0.06000 0.06000 "VAL " "HG23" 1 0 FFFFFF  0 1 7 ""  1 ""  <> 0 0 0 1 <> 0 0 2278 0 2278 2278 2278 <> <>
  2279 25 -14.283383 15.591670 -46.449273 158 Q C 38 -0.50000 -0.50000 "GLN " " N  " 7 0 2E2EFF  0 1 7 ""  1 ""  <> 0 0 0 1 7.71 0 0 2279 1 2279 2279 2279 <> <>
  2280 3 -15.469225 14.700858 -46.430070 158 Q C 24 0.14000 0.14000 "GLN " " CA " 6 0 808080  0 1 -1112 ""  1 ""  FFF000  0 0 0 1 7.71 0 0 2280 1 2280 2280 2280 <> <>
  2281 2 -14.889699 13.282030 -46.567639 158 Q C 24 0.50000 0.50000 "GLN " " C  " 6 0 808080  0 1 7 ""  1 ""  <> 0 0 0 1 7.71 0 0 2281 0 2281 2281 2281 <> <>
  2282 15 -14.057943 13.032859 -47.429712 158 Q C 70 -0.50000 -0.50000 "GLN " " O  " 8 0 FF2E2E  0 1 7 ""  1 ""  <> 0 0 0 1 7.71 0 0 2282 0 2282 2282 2282 <> <>
  2283 3 -16.363901 14.914924 -47.680307 158 Q C 24 -0.12000 -0.12000 "GLN " " CB " 6 0 808080  0 1 7 ""  1 ""  <> 0 0 0 1 7.71 0 0 2283 2 2283 2283 2283 <> <>
  2284 3 -17.212204 16.191553 -47.483879 158 Q C 24 -0.12000 -0.12000 "GLN " " CG " 6 0 808080  0 1 7 ""  1 ""  <> 0 0 0 1 7.71 0 0 2284 2 2284 2284 2284 <> <>
  2285 2 -18.122280 16.212916 -46.209485 158 Q C 24 0.50000 0.50000 "GLN " " CD " 6 0 808080  0 1 7 "%UT"  13 "Flip"  <> 0 0 0 1 7.71 0 0 2285 0 2285 2285 2285 0.00447062777250041 "Flip" 
  2286 15 -18.616259 15.213237 -45.773813 158 Q C 70 -0.50000 -0.50000 "GLN " " OE1" 8 0 FF2E2E  0 1 7 ""  1 ""  <> 0 0 0 1 7.71 0 0 2286 0 2286 2286 2286 <> <>
  2287 25 -18.390877 17.333131 -45.566226 158 Q C 38 -0.76000 -0.76000 "GLN " " NE2" 7 0 2E2EFF  0 1 7 ""  1 ""  <> 0 0 0 1 7.71 0 0 2287 2 2287 2287 2287 <> <>
  2288 43 -14.094589 15.926983 -47.382440 158 Q C 21 0.30000 0.30000 "GLN " " H  " 1 0 FFFFFF  0 1 7 ""  1 ""  <> 0 0 0 1 <> 0 0 2288 0 2288 2288 2288 <> <>
  2289 41 -15.952915 14.875025 -45.469187 158 Q C 21 0.06000 0.06000 "GLN " " HA " 1 0 FFFFFF  0 1 7 ""  1 ""  <> 0 0 0 1 <> 0 0 2289 0 2289 2289 2289 <> <>
  2290 41 -17.092885 14.107926 -47.749471 158 Q C 21 0.06000 0.06000 "GLN " " HB3" 1 0 FFFFFF  0 1 7 ""  1 ""  <> 0 0 0 1 <> 0 0 2290 0 2290 2290 2290 <> <>
  2291 41 -15.773119 15.029989 -48.588610 158 Q C 21 0.06000 0.06000 "GLN " " HB2" 1 0 FFFFFF  0 1 7 ""  1 ""  <> 0 0 0 1 <> 0 0 2291 0 2291 2291 2291 <> <>
  2292 41 -17.981933 16.101914 -48.250547 158 Q C 21 0.06000 0.06000 "GLN " " HG3" 1 0 FFFFFF  0 1 7 ""  1 ""  <> 0 0 0 1 <> 0 0 2292 0 2292 2292 2292 <> <>
  2293 41 -16.493563 16.997294 -47.630413 158 Q C 21 0.06000 0.06000 "GLN " " HG2" 1 0 FFFFFF  0 1 7 ""  1 ""  <> 0 0 0 1 <> 0 0 2293 0 2293 2293 2293 <> <>
  2294 43 -19.049741 17.323250 -44.801058 158 Q C 21 0.38000 0.38000 "GLN " "HE22" 1 0 FFFFFF  0 1 7 ""  1 ""  <> 0 0 0 1 <> 0 0 2294 0 2294 2294 2294 <> <>
  2295 43 -17.994437 18.245730 -45.736081 158 Q C 21 0.38000 0.38000 "GLN " "HE21" 1 0 FFFFFF  0 1 7 ""  1 ""  <> 0 0 0 1 <> 0 0 2295 0 2295 2295 2295 <> <>
  2296 25 -15.413344 12.302536 -45.818492 159 P C 38 -0.14000 -0.14000 "PRO " " N  " 7 0 2E2EFF  0 1 7 ""  1 ""  <> 0 0 0 1 7.69 0 0 2296 0 2296 2296 2296 <> <>
  2297 3 -15.056784 10.876456 -46.004674 159 P C 24 0.01000 0.01000 "PRO " " CA " 6 0 808080  0 1 -1112 ""  1 ""  FFF000  0 0 0 1 7.69 0 0 2297 1 2297 2297 2297 <> <>
  2298 2 -15.647797 10.367438 -47.284007 159 P C 24 0.50000 0.50000 "PRO " " C  " 6 0 808080  0 1 7 ""  1 ""  <> 0 0 0 1 7.69 0 0 2298 0 2298 2298 2298 <> <>
  2299 15 -16.612939 10.969331 -47.820706 159 P C 70 -0.50000 -0.50000 "PRO " " O  " 8 0 FF2E2E  0 1 7 ""  1 ""  <> 0 0 0 1 7.69 0 0 2299 0 2299 2299 2299 <> <>
  2300 3 -16.397592 12.430675 -44.805146 159 P C 24 -0.05000 -0.05000 "PRO " " CD " 6 0 808080  0 1 7 ""  1 ""  <> 0 0 0 1 7.69 0 0 2300 2 2300 2300 2300 <> <>
  2301 3 -16.891163 10.998940 -44.411928 159 P C 24 -0.12000 -0.12000 "PRO " " CG " 6 0 808080  0 1 7 ""  1 ""  <> 0 0 0 1 7.69 0 0 2301 2 2301 2301 2301 <> <>
  2302 3 -15.692838 10.134629 -44.791066 159 P C 24 -0.12000 -0.12000 "PRO " " CB " 6 0 808080  0 1 7 ""  1 ""  <> 0 0 0 1 7.69 0 0 2302 2 2302 2302 2302 <> <>
  2303 41 -13.971433 10.802196 -45.931853 159 P C 21 0.06000 0.06000 "PRO " " HA " 1 0 FFFFFF  0 1 7 ""  1 ""  <> 0 0 0 1 <> 0 0 2303 0 2303 2303 2303 <> <>
  2304 41 -17.182545 13.093835 -45.168579 159 P C 21 0.06000 0.06000 "PRO " " HD2" 1 0 FFFFFF  0 1 7 ""  1 ""  <> 0 0 0 1 <> 0 0 2304 0 2304 2304 2304 <> <>
  2305 41 -15.899094 12.893745 -43.953615 159 P C 21 0.06000 0.06000 "PRO " " HD3" 1 0 FFFFFF  0 1 7 ""  1 ""  <> 0 0 0 1 <> 0 0 2305 0 2305 2305 2305 <> <>
  2306 41 -17.660580 10.698384 -45.123262 159 P C 21 0.06000 0.06000 "PRO " " HG2" 1 0 FFFFFF  0 1 7 ""  1 ""  <> 0 0 0 1 <> 0 0 2306 0 2306 2306 2306 <> <>
  2307 41 -17.127074 10.875690 -43.355429 159 P C 21 0.06000 0.06000 "PRO " " HG3" 1 0 FFFFFF  0 1 7 ""  1 ""  <> 0 0 0 1 <> 0 0 2307 0 2307 2307 2307 <> <>
  2308 41 -15.070606 10.031713 -43.902168 159 P C 21 0.06000 0.06000 "PRO " " HB3" 1 0 FFFFFF  0 1 7 ""  1 ""  <> 0 0 0 1 <> 0 0 2308 0 2308 2308 2308 <> <>
  2309 41 -16.018260 9.116081 -45.000343 159 P C 21 0.06000 0.06000 "PRO " " HB2" 1 0 FFFFFF  0 1 7 ""  1 ""  <> 0 0 0 1 <> 0 0 2309 0 2309 2309 2309 <> <>
  2310 25 -15.086296 9.336113 -47.964584 160 G C 38 -0.50000 -0.50000 "GLY " " N  " 7 0 2E2EFF  0 1 7 ""  1 ""  <> 0 0 0 1 7.71 0 0 2310 1 2310 2310 2310 <> <>
  2311 3 -15.489210 8.959821 -49.272592 160 G C 24 0.08000 0.08000 "GLY " " CA " 6 0 808080  0 1 -1112 ""  1 ""  FFF000  0 0 0 1 7.71 0 0 2311 2 2311 2311 2311 <> <>
  2312 2 -14.774890 9.637262 -50.426422 160 G C 24 0.50000 0.50000 "GLY " " C  " 6 0 808080  0 1 7 ""  1 ""  <> 0 0 0 1 7.71 0 0 2312 0 2312 2312 2312 <> <>
  2313 15 -14.852628 9.262582 -51.608748 160 G C 70 -0.50000 -0.50000 "GLY " " O  " 8 0 FF2E2E  0 1 7 ""  1 ""  <> 0 0 0 1 7.71 0 0 2313 0 2313 2313 2313 <> <>
  2314 43 -14.417576 8.746832 -47.489815 160 G C 21 0.30000 0.30000 "GLY " " H  " 1 0 FFFFFF  0 1 7 ""  1 ""  <> 0 0 0 1 <> 0 0 2314 0 2314 2314 2314 <> <>
  2315 41 -16.574107 9.048799 -49.334959 160 G C 21 0.06000 0.06000 "GLY " " HA3" 1 0 FFFFFF  0 1 7 ""  1 ""  <> 0 0 0 1 <> 0 0 2315 0 2315 2315 2315 <> <>
  2316 41 -15.347302 7.892979 -49.442637 160 G C 21 0.06000 0.06000 "GLY " " HA2" 1 0 FFFFFF  0 1 7 ""  1 ""  <> 0 0 0 1 <> 0 0 2316 0 2316 2316 2316 <> <>
  2317 25 -14.080874 10.756604 -50.137031 161 G C 38 -0.50000 -0.50000 "GLY " " N  " 7 0 2E2EFF  0 1 7 ""  1 ""  <> 0 0 0 1 7.79 0 0 2317 1 2317 2317 2317 <> <>
  2318 3 -13.601656 11.727611 -51.122479 161 G C 24 0.08000 0.08000 "GLY " " CA " 6 0 808080  0 1 -1112 ""  1 ""  FFF000  0 0 0 1 7.79 0 0 2318 2 2318 2318 2318 <> <>
  2319 2 -12.295768 11.291872 -51.668816 161 G C 24 0.50000 0.50000 "GLY " " C  " 6 0 808080  0 1 7 ""  1 ""  <> 0 0 0 1 7.79 0 0 2319 0 2319 2319 2319 <> <>
  2320 15 -11.823802 10.176808 -51.418055 161 G C 70 -0.50000 -0.50000 "GLY " " O  " 8 0 FF2E2E  0 1 7 ""  1 ""  <> 0 0 0 1 7.79 0 0 2320 0 2320 2320 2320 <> <>
  2321 43 -13.928063 10.905080 -49.149998 161 G C 21 0.30000 0.30000 "GLY " " H  " 1 0 FFFFFF  0 1 7 ""  1 ""  <> 0 0 0 1 <> 0 0 2321 0 2321 2321 2321 <> <>
  2322 41 -13.518820 12.701359 -50.640340 161 G C 21 0.06000 0.06000 "GLY " " HA3" 1 0 FFFFFF  0 1 7 ""  1 ""  <> 0 0 0 1 <> 0 0 2322 0 2322 2322 2322 <> <>
  2323 41 -14.320175 11.928164 -51.917174 161 G C 21 0.06000 0.06000 "GLY " " HA2" 1 0 FFFFFF  0 1 7 ""  1 ""  <> 0 0 0 1 <> 0 0 2323 0 2323 2323 2323 <> <>
  2324 25 -11.615247 12.229104 -52.379325 162 S C 38 -0.50000 -0.50000 "SER " " N  " 7 0 2E2EFF  0 1 7 ""  1 ""  <> 0 0 0 1 7.71 0 0 2324 1 2324 2324 2324 <> <>
  2325 3 -10.207724 12.098598 -52.948051 162 S C 24 0.14000 0.14000 "SER " " CA " 6 0 808080  0 1 -1112 ""  1 ""  FFF000  0 0 0 1 7.71 0 0 2325 1 2325 2325 2325 <> <>
  2326 2 -9.458484 13.336689 -52.495321 162 S C 24 0.50000 0.50000 "SER " " C  " 6 0 808080  0 1 7 ""  1 ""  <> 0 0 0 1 7.71 0 0 2326 0 2326 2326 2326 <> <>
  2327 15 -9.937621 14.467764 -52.409356 162 S C 70 -0.50000 -0.50000 "SER " " O  " 8 0 FF2E2E  0 1 7 ""  1 ""  <> 0 0 0 1 7.71 0 0 2327 0 2327 2327 2327 <> <>
  2328 3 -10.291913 11.840341 -54.420259 162 S C 24 0.14500 0.14500 "SER " " CB " 6 0 808080  0 1 7 ""  1 ""  <> 0 0 0 1 7.71 0 0 2328 2 2328 2328 2328 <> <>
  2329 16 -9.011861 11.439929 -54.952310 162 S C 70 -0.68300 -0.68300 "SER " " OG " 8 0 FF2E2E  0 1 7 "%UT"  13 ""  <> 0 0 0 1 7.71 0 0 2329 1 2329 2329 2329 <> <>
  2330 43 -12.042341 13.128046 -52.549303 162 S C 21 0.30000 0.30000 "SER " " H  " 1 0 FFFFFF  0 1 7 ""  1 ""  <> 0 0 0 1 <> 0 0 2330 0 2330 2330 2330 <> <>
  2331 41 -9.793396 11.186400 -52.519992 162 S C 21 0.06000 0.06000 "SER " " HA " 1 0 FFFFFF  0 1 7 ""  1 ""  <> 0 0 0 1 <> 0 0 2331 0 2331 2331 2331 <> <>
  2332 41 -10.526136 12.753755 -54.965615 162 S C 21 0.06000 0.06000 "SER " " HB3" 1 0 FFFFFF  0 1 7 ""  1 ""  <> 0 0 0 1 <> 0 0 2332 0 2332 2332 2332 <> <>
  2333 41 -11.082208 11.155684 -54.727849 162 S C 21 0.06000 0.06000 "SER " " HB2" 1 0 FFFFFF  0 1 7 ""  1 ""  <> 0 0 0 1 <> 0 0 2333 0 2333 2333 2333 <> <>
  2334 42 -8.633348 10.734221 -54.451405 162 S C 21 0.41800 0.41800 "SER " " HG " 1 0 FFFFFF  0 1 7 ""  1 ""  <> 0 0 0 1 <> 0 0 2334 0 2334 2334 2334 <> <>
  2335 25 -8.207450 13.011222 -52.214930 163 L C 38 -0.50000 -0.50000 "LEU " " N  " 7 0 2E2EFF  2 1 7 ""  1 ""  <> 0 0 0 1 7.37 0 0 2335 1 2335 2335 2335 <> <>
  2336 3 -7.250777 13.946551 -51.625019 163 L C 24 0.14000 0.14000 "LEU " " CA " 6 0 808080  2 1 -1113 ""  1 ""  FFFF00  0 0 0 1 7.37 0 0 2336 1 2336 2336 2336 <> <>
  2337 2 -5.857802 13.686188 -52.197726 163 L C 24 0.50000 0.50000 "LEU " " C  " 6 0 808080  2 1 7 ""  1 ""  <> 0 0 0 1 7.37 0 0 2337 0 2337 2337 2337 <> <>
  2338 15 -5.421214 12.561561 -52.442335 163 L C 70 -0.50000 -0.50000 "LEU " " O  " 8 0 FF2E2E  2 1 7 ""  1 ""  <> 0 0 0 1 7.37 0 0 2338 0 2338 2338 2338 <> <>
  2339 3 -7.400164 13.998259 -50.099370 163 L C 24 -0.12000 -0.12000 "LEU " " CB " 6 0 808080  2 1 7 ""  1 ""  <> 0 0 0 1 7.37 0 0 2339 2 2339 2339 2339 <> <>
  2340 3 -6.499749 15.022674 -49.441907 163 L C 24 -0.06000 -0.06000 "LEU " " CG " 6 0 808080  2 1 7 ""  1 ""  <> 0 0 0 1 7.37 0 0 2340 1 2340 2340 2340 <> <>
  2341 3 -6.985626 16.402874 -49.749600 163 L C 24 -0.18000 -0.18000 "LEU " " CD1" 6 0 808080  2 1 7 ""  1 ""  <> 0 0 0 1 7.37 0 0 2341 3 2341 2341 2341 <> <>
  2342 3 -6.369750 14.791189 -47.938682 163 L C 24 -0.18000 -0.18000 "LEU " " CD2" 6 0 808080  2 1 7 ""  1 ""  <> 0 0 0 1 7.37 0 0 2342 3 2342 2342 2342 <> <>
  2343 43 -7.806362 12.128784 -52.498174 163 L C 21 0.30000 0.30000 "LEU " " H  " 1 0 FFFFFF  2 1 7 ""  1 ""  <> 0 0 0 1 <> 0 0 2343 0 2343 2343 2343 <> <>
  2344 41 -7.578937 14.927088 -51.968153 163 L C 21 0.06000 0.06000 "LEU " " HA " 1 0 FFFFFF  2 1 7 ""  1 ""  <> 0 0 0 1 <> 0 0 2344 0 2344 2344 2344 <> <>
  2345 41 -7.090541 12.976955 -49.880182 163 L C 21 0.06000 0.06000 "LEU " " HB3" 1 0 FFFFFF  2 1 7 ""  1 ""  <> 0 0 0 1 <> 0 0 2345 0 2345 2345 2345 <> <>
  2346 41 -8.430475 14.166564 -49.785150 163 L C 21 0.06000 0.06000 "LEU " " HB2" 1 0 FFFFFF  2 1 7 ""  1 ""  <> 0 0 0 1 <> 0 0 2346 0 2346 2346 2346 <> <>
  2347 41 -5.491169 14.800089 -49.790912 163 L C 21 0.06000 0.06000 "LEU " " HG " 1 0 FFFFFF  2 1 7 ""  1 ""  <> 0 0 0 1 <> 0 0 2347 0 2347 2347 2347 <> <>
  2348 41 -7.071985 16.620634 -50.813615 163 L C 21 0.06000 0.06000 "LEU " "HD11" 1 0 FFFFFF  2 1 7 ""  1 ""  <> 0 0 0 1 <> 0 0 2348 0 2348 2348 2348 <> <>
  2349 41 -8.043935 16.432823 -49.489513 163 L C 21 0.06000 0.06000 "LEU " "HD12" 1 0 FFFFFF  2 1 7 ""  1 ""  <> 0 0 0 1 <> 0 0 2349 0 2349 2349 2349 <> <>
  2350 41 -6.465464 17.213926 -49.240288 163 L C 21 0.06000 0.06000 "LEU " "HD13" 1 0 FFFFFF  2 1 7 ""  1 ""  <> 0 0 0 1 <> 0 0 2350 0 2350 2350 2350 <> <>
  2351 41 -6.402141 13.716868 -47.761507 163 L C 21 0.06000 0.06000 "LEU " "HD21" 1 0 FFFFFF  2 1 7 ""  1 ""  <> 0 0 0 1 <> 0 0 2351 0 2351 2351 2351 <> <>
  2352 41 -5.441443 15.223438 -47.564784 163 L C 21 0.06000 0.06000 "LEU " "HD22" 1 0 FFFFFF  2 1 7 ""  1 ""  <> 0 0 0 1 <> 0 0 2352 0 2352 2352 2352 <> <>
  2353 41 -7.190323 15.134056 -47.308309 163 L C 21 0.06000 0.06000 "LEU " "HD23" 1 0 FFFFFF  2 1 7 ""  1 ""  <> 0 0 0 1 <> 0 0 2353 0 2353 2353 2353 <> <>
  2354 25 -5.053904 14.747401 -52.328613 164 R C 38 -0.50000 -0.50000 "ARG " " N  " 7 0 2E2EFF  2 1 7 ""  1 ""  <> 0 0 0 1 7.27 0 0 2354 1 2354 2354 2354 <> <>
  2355 3 -3.701704 14.718478 -52.958491 164 R C 24 0.14000 0.14000 "ARG " " CA " 6 0 808080  2 1 -1113 ""  1 ""  FFFF00  0 0 0 1 7.27 0 0 2355 1 2355 2355 2355 <> <>
  2356 2 -2.710963 15.484967 -52.069773 164 R C 24 0.50000 0.50000 "ARG " " C  " 6 0 808080  2 1 7 ""  1 ""  <> 0 0 0 1 7.27 0 0 2356 0 2356 2356 2356 <> <>
  2357 15 -2.606835 16.738390 -52.106299 164 R C 70 -0.50000 -0.50000 "ARG " " O  " 8 0 FF2E2E  2 1 7 ""  1 ""  <> 0 0 0 1 7.27 0 0 2357 0 2357 2357 2357 <> <>
  2358 3 -3.704300 15.208075 -54.358898 164 R C 24 -0.12000 -0.12000 "ARG " " CB " 6 0 808080  2 1 7 ""  1 ""  <> 0 0 0 1 7.27 0 0 2358 2 2358 2358 2358 <> <>
  2359 3 -2.428132 15.007270 -55.286890 164 R C 24 -0.05000 -0.05000 "ARG " " CG " 6 0 808080  2 1 7 ""  1 ""  <> 0 0 0 1 7.27 0 0 2359 2 2359 2359 2359 <> <>
  2360 3 -2.593829 15.747885 -56.564714 164 R C 24 0.19000 0.19000 "ARG " " CD " 6 0 808080  2 1 7 ""  1 ""  <> 0 0 0 1 7.27 0 0 2360 2 2360 2360 2360 <> <>
  2361 25 -1.431759 15.609441 -57.451158 164 R C 38 -0.69997 -0.69997 "ARG " " NE " 7 0 2E2EFF  2 1 7 ""  1 ""  <> 0 0 0 1 7.27 0 0 2361 1 2361 2361 2361 <> <>
  2362 2 -1.235989 14.656026 -58.401889 164 R C 24 0.63990 0.63990 "ARG " " CZ " 6 0 808080  2 1 7 ""  1 ""  <> 0 0 0 1 7.27 0 0 2362 0 2362 2362 2362 <> <>
  2363 25 -2.121430 13.619937 -58.490756 164 R C 38 -0.79997 -0.79997 "ARG " " NH1" 7 0 2E2EFF  2 1 7 ""  1 ""  <> 0 0 0 1 7.27 0 0 2363 2 2363 2363 2363 <> <>
  2364 31 -0.107829 14.605260 -59.057733 164 R C 38 -0.79997 -0.79997 "ARG " " NH2" 7 1 2E2EFF  2 1 7 ""  1 ""  <> 0 0 0 1 7.27 0 0 2364 2 2364 2364 2364 <> <>
  2365 43 -5.297959 15.577578 -51.807968 164 R C 21 0.30000 0.30000 "ARG " " H  " 1 0 FFFFFF  2 1 7 ""  1 ""  <> 0 0 0 1 <> 0 0 2365 0 2365 2365 2365 <> <>
  2366 41 -3.412161 13.682617 -53.133221 164 R C 21 0.06000 0.06000 "ARG " " HA " 1 0 FFFFFF  2 1 7 ""  1 ""  <> 0 0 0 1 <> 0 0 2366 0 2366 2366 2366 <> <>
  2367 41 -4.050945 16.233158 -54.486031 164 R C 21 0.06000 0.06000 "ARG " " HB3" 1 0 FFFFFF  2 1 7 ""  1 ""  <> 0 0 0 1 <> 0 0 2367 0 2367 2367 2367 <> <>
  2368 41 -4.518498 14.700832 -54.876649 164 R C 21 0.06000 0.06000 "ARG " " HB2" 1 0 FFFFFF  2 1 7 ""  1 ""  <> 0 0 0 1 <> 0 0 2368 0 2368 2368 2368 <> <>
  2369 41 -2.320774 13.924797 -55.348221 164 R C 21 0.06000 0.06000 "ARG " " HG3" 1 0 FFFFFF  2 1 7 ""  1 ""  <> 0 0 0 1 <> 0 0 2369 0 2369 2369 2369 <> <>
  2370 41 -1.490706 15.421250 -54.915051 164 R C 21 0.06000 0.06000 "ARG " " HG2" 1 0 FFFFFF  2 1 7 ""  1 ""  <> 0 0 0 1 <> 0 0 2370 0 2370 2370 2370 <> <>
  2371 41 -2.740394 16.820411 -56.440757 164 R C 21 0.06000 0.06000 "ARG " " HD3" 1 0 FFFFFF  2 1 7 ""  1 ""  <> 0 0 0 1 <> 0 0 2371 0 2371 2371 2371 <> <>
  2372 41 -3.377684 15.511335 -57.284420 164 R C 21 0.06000 0.06000 "ARG " " HD2" 1 0 FFFFFF  2 1 7 ""  1 ""  <> 0 0 0 1 <> 0 0 2372 0 2372 2372 2372 <> <>
  2373 43 -0.876949 16.439973 -57.597669 164 R C 21 0.44000 0.44000 "ARG " " HE " 1 0 FFFFFF  2 1 7 ""  1 ""  <> 0 0 0 1 <> 0 0 2373 0 2373 2373 2373 <> <>
  2374 43 -1.960012 12.888199 -59.167782 164 R C 21 0.46000 0.46000 "ARG " "HH12" 1 0 FFFFFF  2 1 7 ""  1 ""  <> 0 0 0 1 <> 0 0 2374 0 2374 2374 2374 <> <>
  2375 43 -2.923884 13.374086 -57.929247 164 R C 21 0.46000 0.46000 "ARG " "HH11" 1 0 FFFFFF  2 1 7 ""  1 ""  <> 0 0 0 1 <> 0 0 2375 0 2375 2375 2375 <> <>
  2376 44 0.181743 13.876016 -59.693563 164 R C 21 0.46000 0.46000 "ARG " "HH22" 1 0 FFFFFF  2 1 7 ""  1 ""  <> 0 0 0 1 <> 0 0 2376 0 2376 2376 2376 <> <>
  2377 44 0.450570 15.419453 -58.846021 164 R C 21 0.46000 0.46000 "ARG " "HH21" 1 0 FFFFFF  2 1 7 ""  1 ""  <> 0 0 0 1 <> 0 0 2377 0 2377 2377 2377 <> <>
  2378 25 -1.965066 14.703902 -51.328950 165 L C 38 -0.50000 -0.50000 "LEU " " N  " 7 0 2E2EFF  2 1 7 ""  1 ""  <> 0 0 0 1 7.26 0 0 2378 1 2378 2378 2378 <> <>
  2379 3 -0.787622 15.178942 -50.586468 165 L C 24 0.14000 0.14000 "LEU " " CA " 6 0 808080  2 1 -1113 ""  1 ""  FFFF00  0 0 0 1 7.26 0 0 2379 1 2379 2379 2379 <> <>
  2380 2 0.339443 15.299511 -51.644235 165 L C 24 0.50000 0.50000 "LEU " " C  " 6 0 808080  2 1 7 ""  1 ""  <> 0 0 0 1 7.26 0 0 2380 0 2380 2380 2380 <> <>
  2381 15 0.327626 14.605673 -52.677946 165 L C 70 -0.50000 -0.50000 "LEU " " O  " 8 0 FF2E2E  2 1 7 ""  1 ""  <> 0 0 0 1 7.26 0 0 2381 0 2381 2381 2381 <> <>
  2382 3 -0.339433 14.095682 -49.522013 165 L C 24 -0.12000 -0.12000 "LEU " " CB " 6 0 808080  2 1 7 ""  1 ""  <> 0 0 0 1 7.26 0 0 2382 2 2382 2382 2382 <> <>
  2383 3 -1.278089 14.074114 -48.233621 165 L C 24 -0.06000 -0.06000 "LEU " " CG " 6 0 808080  2 1 7 ""  1 ""  <> 0 0 0 1 7.26 0 0 2383 1 2383 2383 2383 <> <>
  2384 3 -2.773696 14.112135 -48.531731 165 L C 24 -0.18000 -0.18000 "LEU " " CD1" 6 0 808080  2 1 7 ""  1 ""  <> 0 0 0 1 7.26 0 0 2384 3 2384 2384 2384 <> <>
  2385 3 -0.928811 12.795661 -47.371747 165 L C 24 -0.18000 -0.18000 "LEU " " CD2" 6 0 808080  2 1 7 ""  1 ""  <> 0 0 0 1 7.26 0 0 2385 3 2385 2385 2385 <> <>
  2386 43 -2.098035 13.703966 -51.367233 165 L C 21 0.30000 0.30000 "LEU " " H  " 1 0 FFFFFF  2 1 7 ""  1 ""  <> 0 0 0 1 <> 0 0 2386 0 2386 2386 2386 <> <>
  2387 41 -0.929699 16.124057 -50.062811 165 L C 21 0.06000 0.06000 "LEU " " HA " 1 0 FFFFFF  2 1 7 ""  1 ""  <> 0 0 0 1 <> 0 0 2387 0 2387 2387 2387 <> <>
  2388 41 0.709915 14.199652 -49.244900 165 L C 21 0.06000 0.06000 "LEU " " HB3" 1 0 FFFFFF  2 1 7 ""  1 ""  <> 0 0 0 1 <> 0 0 2388 0 2388 2388 2388 <> <>
  2389 41 -0.445988 13.096448 -49.943438 165 L C 21 0.06000 0.06000 "LEU " " HB2" 1 0 FFFFFF  2 1 7 ""  1 ""  <> 0 0 0 1 <> 0 0 2389 0 2389 2389 2389 <> <>
  2390 41 -0.933367 14.861499 -47.563551 165 L C 21 0.06000 0.06000 "LEU " " HG " 1 0 FFFFFF  2 1 7 ""  1 ""  <> 0 0 0 1 <> 0 0 2390 0 2390 2390 2390 <> <>
  2391 41 -3.481509 13.839720 -47.749417 165 L C 21 0.06000 0.06000 "LEU " "HD11" 1 0 FFFFFF  2 1 7 ""  1 ""  <> 0 0 0 1 <> 0 0 2391 0 2391 2391 2391 <> <>
  2392 41 -3.001780 15.138555 -48.816708 165 L C 21 0.06000 0.06000 "LEU " "HD12" 1 0 FFFFFF  2 1 7 ""  1 ""  <> 0 0 0 1 <> 0 0 2392 0 2392 2392 2392 <> <>
  2393 41 -2.832909 13.446739 -49.392879 165 L C 21 0.06000 0.06000 "LEU " "HD13" 1 0 FFFFFF  2 1 7 ""  1 ""  <> 0 0 0 1 <> 0 0 2393 0 2393 2393 2393 <> <>
  2394 41 0.047865 12.329562 -47.504126 165 L C 21 0.06000 0.06000 "LEU " "HD21" 1 0 FFFFFF  2 1 7 ""  1 ""  <> 0 0 0 1 <> 0 0 2394 0 2394 2394 2394 <> <>
  2395 41 -1.017114 12.979350 -46.301271 165 L C 21 0.06000 0.06000 "LEU " "HD22" 1 0 FFFFFF  2 1 7 ""  1 ""  <> 0 0 0 1 <> 0 0 2395 0 2395 2395 2395 <> <>
  2396 41 -1.688273 12.022342 -47.484754 165 L C 21 0.06000 0.06000 "LEU " "HD23" 1 0 FFFFFF  2 1 7 ""  1 ""  <> 0 0 0 1 <> 0 0 2396 0 2396 2396 2396 <> <>
  2397 25 1.326614 16.254071 -51.438981 166 S C 38 -0.50000 -0.50000 "SER " " N  " 7 0 2E2EFF  2 1 7 ""  1 ""  <> 0 0 0 1 7.27 0 0 2397 1 2397 2397 2397 <> <>
  2398 3 2.394329 16.742202 -52.334750 166 S C 24 0.14000 0.14000 "SER " " CA " 6 0 808080  2 1 -1113 ""  1 ""  FFFF00  0 0 0 1 7.27 0 0 2398 1 2398 2398 2398 <> <>
  2399 2 3.742090 17.053684 -51.604708 166 S C 24 0.50000 0.50000 "SER " " C  " 6 0 808080  2 1 7 ""  1 ""  <> 0 0 0 1 7.27 0 0 2399 0 2399 2399 2399 <> <>
  2400 15 3.604030 17.371348 -50.392593 166 S C 70 -0.50000 -0.50000 "SER " " O  " 8 0 FF2E2E  2 1 7 ""  1 ""  <> 0 0 0 1 7.27 0 0 2400 0 2400 2400 2400 <> <>
  2401 3 1.836871 17.843303 -53.174575 166 S C 24 0.14500 0.14500 "SER " " CB " 6 0 808080  2 1 7 ""  1 ""  <> 0 0 0 1 7.27 0 0 2401 2 2401 2401 2401 <> <>
  2402 16 2.713945 18.664291 -53.957144 166 S C 70 -0.68300 -0.68300 "SER " " OG " 8 0 FF2E2E  2 1 7 "%UT"  13 ""  <> 0 0 0 1 7.27 0 0 2402 1 2402 2402 2402 <> <>
  2403 43 1.269005 16.739808 -50.555481 166 S C 21 0.30000 0.30000 "SER " " H  " 1 0 FFFFFF  2 1 7 ""  1 ""  <> 0 0 0 1 <> 0 0 2403 0 2403 2403 2403 <> <>
  2404 41 2.578607 15.919516 -53.025435 166 S C 21 0.06000 0.06000 "SER " " HA " 1 0 FFFFFF  2 1 7 ""  1 ""  <> 0 0 0 1 <> 0 0 2404 0 2404 2404 2404 <> <>
  2405 41 1.141175 18.460750 -52.606226 166 S C 21 0.06000 0.06000 "SER " " HB3" 1 0 FFFFFF  2 1 7 ""  1 ""  <> 0 0 0 1 <> 0 0 2405 0 2405 2405 2405 <> <>
  2406 41 1.247691 17.372463 -53.961526 166 S C 21 0.06000 0.06000 "SER " " HB2" 1 0 FFFFFF  2 1 7 ""  1 ""  <> 0 0 0 1 <> 0 0 2406 0 2406 2406 2406 <> <>
  2407 42 3.335692 19.084972 -53.383052 166 S C 21 0.41800 0.41800 "SER " " HG " 1 0 FFFFFF  2 1 7 ""  1 ""  <> 0 0 0 1 <> 0 0 2407 0 2407 2407 2407 <> <>
  2408 25 4.889643 16.767083 -52.226010 167 C C 38 -0.50000 -0.50000 "CYS " " N  " 7 0 2E2EFF  2 1 7 ""  1 ""  <> 0 0 0 1 7.27 0 0 2408 1 2408 2408 2408 <> <>
  2409 3 6.177568 16.851637 -51.626260 167 C C 24 0.14000 0.14000 "CYS " " CA " 6 0 808080  2 1 -1113 ""  1 ""  FFFF00  0 0 0 1 7.27 0 0 2409 1 2409 2409 2409 <> <>
  2410 2 7.164361 17.305427 -52.727884 167 C C 24 0.50000 0.50000 "CYS " " C  " 6 0 808080  2 1 7 ""  1 ""  <> 0 0 0 1 7.27 0 0 2410 0 2410 2410 2410 <> <>
  2411 15 7.167650 16.796241 -53.830560 167 C C 70 -0.50000 -0.50000 "CYS " " O  " 8 0 FF2E2E  2 1 7 ""  1 ""  <> 0 0 0 1 7.27 0 0 2411 0 2411 2411 2411 <> <>
  2412 3 6.492238 15.510216 -50.910423 167 C C 24 0.06000 0.06000 "CYS " " CB " 6 0 808080  2 1 7 ""  1 ""  <> 0 0 0 1 7.27 0 0 2412 2 2412 2412 2412 <> <>
  2413 49 7.803533 15.759927 -49.787834 167 C C 143 -0.33500 -0.33500 "CYS " " SG " 16 0 FFFF6B  2 1 7 "%UT"  13 ""  <> 0 0 0 1 7.27 0 0 2413 1 2413 2413 2413 <> <>
  2414 43 4.832211 16.287004 -53.112611 167 C C 21 0.30000 0.30000 "CYS " " H  " 1 0 FFFFFF  2 1 7 ""  1 ""  <> 0 0 0 1 <> 0 0 2414 0 2414 2414 2414 <> <>
  2415 41 6.204439 17.618481 -50.852290 167 C C 21 0.06000 0.06000 "CYS " " HA " 1 0 FFFFFF  2 1 7 ""  1 ""  <> 0 0 0 1 <> 0 0 2415 0 2415 2415 2415 <> <>
  2416 41 6.817271 14.792113 -51.663146 167 C C 21 0.06000 0.06000 "CYS " " HB3" 1 0 FFFFFF  2 1 7 ""  1 ""  <> 0 0 0 1 <> 0 0 2416 0 2416 2416 2416 <> <>
  2417 41 5.681319 15.086441 -50.318727 167 C C 21 0.06000 0.06000 "CYS " " HB2" 1 0 FFFFFF  2 1 7 ""  1 ""  <> 0 0 0 1 <> 0 0 2417 0 2417 2417 2417 <> <>
  2418 41 8.623011 14.846362 -50.315946 167 C C 21 0.15500 0.15500 "CYS " " HG " 1 0 FFFFFF  2 1 7 ""  1 ""  <> 0 0 0 1 <> 0 0 2418 0 2418 2418 2418 <> <>
  2419 25 7.923515 18.380600 -52.400886 168 A C 38 -0.50000 -0.50000 "ALA " " N  " 7 0 2E2EFF  2 1 7 ""  1 ""  <> 0 0 0 1 7.3 0 0 2419 1 2419 2419 2419 <> <>
  2420 3 8.782197 19.110106 -53.297625 168 A C 24 0.14000 0.14000 "ALA " " CA " 6 0 808080  2 1 -1113 ""  1 ""  FFFF00  0 0 0 1 7.3 0 0 2420 1 2420 2420 2420 <> <>
  2421 2 10.229104 18.898643 -52.801788 168 A C 24 0.50000 0.50000 "ALA " " C  " 6 0 808080  2 1 7 ""  1 ""  <> 0 0 0 1 7.3 0 0 2421 0 2421 2421 2421 <> <>
  2422 15 10.678190 19.400894 -51.766467 168 A C 70 -0.50000 -0.50000 "ALA " " O  " 8 0 FF2E2E  2 1 7 ""  1 ""  <> 0 0 0 1 7.3 0 0 2422 0 2422 2422 2422 <> <>
  2423 3 8.470502 20.616696 -53.303904 168 A C 24 -0.18000 -0.18000 "ALA " " CB " 6 0 808080  2 1 7 ""  1 ""  <> 0 0 0 1 7.3 0 0 2423 3 2423 2423 2423 <> <>
  2424 43 7.815237 18.708622 -51.451994 168 A C 21 0.30000 0.30000 "ALA " " H  " 1 0 FFFFFF  2 1 7 ""  1 ""  <> 0 0 0 1 <> 0 0 2424 0 2424 2424 2424 <> <>
  2425 41 8.684025 18.691452 -54.299048 168 A C 21 0.06000 0.06000 "ALA " " HA " 1 0 FFFFFF  2 1 7 ""  1 ""  <> 0 0 0 1 <> 0 0 2425 0 2425 2425 2425 <> <>
  2426 41 8.315164 21.080483 -52.329985 168 A C 21 0.06000 0.06000 "ALA " " HB1" 1 0 FFFFFF  2 1 7 ""  1 ""  <> 0 0 0 1 <> 0 0 2426 0 2426 2426 2426 <> <>
  2427 41 9.122951 21.297175 -53.849800 168 A C 21 0.06000 0.06000 "ALA " " HB2" 1 0 FFFFFF  2 1 7 ""  1 ""  <> 0 0 0 1 <> 0 0 2427 0 2427 2427 2427 <> <>
  2428 41 7.498063 20.811093 -53.756897 168 A C 21 0.06000 0.06000 "ALA " " HB3" 1 0 FFFFFF  2 1 7 ""  1 ""  <> 0 0 0 1 <> 0 0 2428 0 2428 2428 2428 <> <>
  2429 25 10.933794 17.972068 -53.445977 169 A C 38 -0.50000 -0.50000 "ALA " " N  " 7 0 2E2EFF  2 1 7 ""  1 ""  <> 0 0 0 1 7.49 0 0 2429 1 2429 2429 2429 <> <>
  2430 3 12.335755 17.729734 -53.226769 169 A C 24 0.14000 0.14000 "ALA " " CA " 6 0 808080  2 1 -1113 ""  1 ""  FFFF00  0 0 0 1 7.49 0 0 2430 1 2430 2430 2430 <> <>
  2431 2 13.185391 18.802721 -53.920668 169 A C 24 0.50000 0.50000 "ALA " " C  " 6 0 808080  2 1 7 ""  1 ""  <> 0 0 0 1 7.49 0 0 2431 0 2431 2431 2431 <> <>
  2432 15 12.865687 19.209685 -55.015259 169 A C 70 -0.50000 -0.50000 "ALA " " O  " 8 0 FF2E2E  2 1 7 ""  1 ""  <> 0 0 0 1 7.49 0 0 2432 0 2432 2432 2432 <> <>
  2433 3 12.798039 16.306903 -53.777199 169 A C 24 -0.18000 -0.18000 "ALA " " CB " 6 0 808080  2 1 7 ""  1 ""  <> 0 0 0 1 7.49 0 0 2433 3 2433 2433 2433 <> <>
  2434 43 10.520630 17.549201 -54.264813 169 A C 21 0.30000 0.30000 "ALA " " H  " 1 0 FFFFFF  2 1 7 ""  1 ""  <> 0 0 0 1 <> 0 0 2434 0 2434 2434 2434 <> <>
  2435 41 12.586907 17.662955 -52.168544 169 A C 21 0.06000 0.06000 "ALA " " HA " 1 0 FFFFFF  2 1 7 ""  1 ""  <> 0 0 0 1 <> 0 0 2435 0 2435 2435 2435 <> <>
  2436 41 12.155503 15.554234 -53.321813 169 A C 21 0.06000 0.06000 "ALA " " HB1" 1 0 FFFFFF  2 1 7 ""  1 ""  <> 0 0 0 1 <> 0 0 2436 0 2436 2436 2436 <> <>
  2437 41 12.896335 16.231211 -54.859759 169 A C 21 0.06000 0.06000 "ALA " " HB2" 1 0 FFFFFF  2 1 7 ""  1 ""  <> 0 0 0 1 <> 0 0 2437 0 2437 2437 2437 <> <>
  2438 41 13.815027 16.116851 -53.433195 169 A C 21 0.06000 0.06000 "ALA " " HB3" 1 0 FFFFFF  2 1 7 ""  1 ""  <> 0 0 0 1 <> 0 0 2438 0 2438 2438 2438 <> <>
  2439 25 14.242360 19.370456 -53.267320 170 S C 38 -0.50000 -0.50000 "SER " " N  " 7 0 2E2EFF  2 1 7 ""  1 ""  <> 0 0 0 1 7.54 0 0 2439 1 2439 2439 2439 <> <>
  2440 3 15.125756 20.485782 -53.782523 170 S C 24 0.14000 0.14000 "SER " " CA " 6 0 808080  2 1 -1113 ""  1 ""  FFFF00  0 0 0 1 7.54 0 0 2440 1 2440 2440 2440 <> <>
  2441 2 16.529848 20.281765 -53.093997 170 S C 24 0.50000 0.50000 "SER " " C  " 6 0 808080  2 1 7 ""  1 ""  <> 0 0 0 1 7.54 0 0 2441 0 2441 2441 2441 <> <>
  2442 15 16.657409 19.552758 -52.141262 170 S C 70 -0.50000 -0.50000 "SER " " O  " 8 0 FF2E2E  2 1 7 ""  1 ""  <> 0 0 0 1 7.54 0 0 2442 0 2442 2442 2442 <> <>
  2443 3 14.484196 21.869733 -53.576882 170 S C 24 0.14500 0.14500 "SER " " CB " 6 0 808080  2 1 7 ""  1 ""  <> 0 0 0 1 7.54 0 0 2443 2 2443 2443 2443 <> <>
  2444 16 14.489640 22.193492 -52.176384 170 S C 70 -0.68300 -0.68300 "SER " " OG " 8 0 FF2E2E  2 1 7 "%UT"  13 ""  <> 0 0 0 1 7.54 0 0 2444 1 2444 2444 2444 <> <>
  2445 43 14.501458 18.977884 -52.374075 170 S C 21 0.30000 0.30000 "SER " " H  " 1 0 FFFFFF  2 1 7 ""  1 ""  <> 0 0 0 1 <> 0 0 2445 0 2445 2445 2445 <> <>
  2446 41 15.240231 20.378089 -54.860788 170 S C 21 0.06000 0.06000 "SER " " HA " 1 0 FFFFFF  2 1 7 ""  1 ""  <> 0 0 0 1 <> 0 0 2446 0 2446 2446 2446 <> <>
  2447 41 13.476455 21.956641 -53.983844 170 S C 21 0.06000 0.06000 "SER " " HB3" 1 0 FFFFFF  2 1 7 ""  1 ""  <> 0 0 0 1 <> 0 0 2447 0 2447 2447 2447 <> <>
  2448 41 15.023732 22.646515 -54.117277 170 S C 21 0.06000 0.06000 "SER " " HB2" 1 0 FFFFFF  2 1 7 ""  1 ""  <> 0 0 0 1 <> 0 0 2448 0 2448 2448 2448 <> <>
  2449 42 13.820422 21.618043 -51.839824 170 S C 21 0.41800 0.41800 "SER " " HG " 1 0 FFFFFF  2 1 7 ""  1 ""  <> 0 0 0 1 <> 0 0 2449 0 2449 2449 2449 <> <>
  2450 25 17.534062 20.779389 -53.759010 171 G C 38 -0.50000 -0.50000 "GLY " " N  " 7 0 2E2EFF  0 1 7 ""  1 ""  <> 0 0 0 1 7.77 0 0 2450 1 2450 2450 2450 <> <>
  2451 3 18.968423 20.482730 -53.490049 171 G C 24 0.08000 0.08000 "GLY " " CA " 6 0 808080  0 1 -1113 ""  1 ""  FFFF00  0 0 0 1 7.77 0 0 2451 2 2451 2451 2451 <> <>
  2452 2 19.451999 19.126842 -53.755214 171 G C 24 0.50000 0.50000 "GLY " " C  " 6 0 808080  0 1 7 ""  1 ""  <> 0 0 0 1 7.77 0 0 2452 0 2452 2452 2452 <> <>
  2453 15 20.467659 18.628043 -53.215503 171 G C 70 -0.50000 -0.50000 "GLY " " O  " 8 0 FF2E2E  0 1 7 ""  1 ""  <> 0 0 0 1 7.77 0 0 2453 0 2453 2453 2453 <> <>
  2454 43 17.316560 21.301244 -54.595256 171 G C 21 0.30000 0.30000 "GLY " " H  " 1 0 FFFFFF  0 1 7 ""  1 ""  <> 0 0 0 1 <> 0 0 2454 0 2454 2454 2454 <> <>
  2455 41 19.134153 20.550074 -52.415138 171 G C 21 0.06000 0.06000 "GLY " " HA3" 1 0 FFFFFF  0 1 7 ""  1 ""  <> 0 0 0 1 <> 0 0 2455 0 2455 2455 2455 <> <>
  2456 41 19.654759 21.134357 -54.029636 171 G C 21 0.06000 0.06000 "GLY " " HA2" 1 0 FFFFFF  0 1 7 ""  1 ""  <> 0 0 0 1 <> 0 0 2456 0 2456 2456 2456 <> <>
  2457 25 18.660376 18.320884 -54.494836 172 F C 38 -0.50000 -0.50000 "PHE " " N  " 7 0 2E2EFF  0 1 7 ""  1 ""  <> 0 0 0 1 7.81 0 0 2457 1 2457 2457 2457 <> <>
  2458 3 18.795334 16.933150 -54.971043 172 F C 24 0.14000 0.14000 "PHE " " CA " 6 0 808080  0 1 -1113 ""  1 ""  FFFF00  0 0 0 1 7.81 0 0 2458 1 2458 2458 2458 <> <>
  2459 2 17.825818 16.819229 -56.154662 172 F C 24 0.50000 0.50000 "PHE " " C  " 6 0 808080  0 1 7 ""  1 ""  <> 0 0 0 1 7.81 0 0 2459 0 2459 2459 2459 <> <>
  2460 15 16.808499 17.457731 -56.154491 172 F C 70 -0.50000 -0.50000 "PHE " " O  " 8 0 FF2E2E  0 1 7 ""  1 ""  <> 0 0 0 1 7.81 0 0 2460 0 2460 2460 2460 <> <>
  2461 3 18.764962 15.774514 -53.892058 172 F C 24 -0.00500 -0.00500 "PHE " " CB " 6 0 808080  0 1 7 ""  1 ""  <> 0 0 0 1 7.81 0 0 2461 2 2461 2461 2461 <> <>
  2462 2 17.428810 15.347777 -53.276176 172 F C 24 -0.11500 -0.11500 "PHE " " CG " 6 0 808080  0 1 7 ""  1 ""  <> 0 0 0 1 7.81 0 0 2462 0 2462 2462 2462 <> <>
  2463 2 16.738303 14.292051 -53.844027 172 F C 24 -0.11500 -0.11500 "PHE " " CD1" 6 0 808080  0 1 7 ""  1 ""  <> 0 0 0 1 7.81 0 0 2463 1 2463 2463 2463 <> <>
  2464 2 15.574645 13.759964 -53.240155 172 F C 24 -0.11500 -0.11500 "PHE " " CE1" 6 0 808080  0 1 7 ""  1 ""  <> 0 0 0 1 7.81 0 0 2464 1 2464 2464 2464 <> <>
  2465 2 15.042806 14.460266 -52.097498 172 F C 24 -0.11500 -0.11500 "PHE " " CZ " 6 0 808080  0 1 7 ""  1 ""  <> 0 0 0 1 7.81 0 0 2465 1 2465 2465 2465 <> <>
  2466 2 15.713748 15.589142 -51.561527 172 F C 24 -0.11500 -0.11500 "PHE " " CE2" 6 0 808080  0 1 7 ""  1 ""  <> 0 0 0 1 7.81 0 0 2466 1 2466 2466 2466 <> <>
  2467 2 16.956843 15.951798 -52.111650 172 F C 24 -0.11500 -0.11500 "PHE " " CD2" 6 0 808080  0 1 7 ""  1 ""  <> 0 0 0 1 7.81 0 0 2467 1 2467 2467 2467 <> <>
  2468 43 17.856836 18.794665 -54.882260 172 F C 21 0.30000 0.30000 "PHE " " H  " 1 0 FFFFFF  0 1 7 ""  1 ""  <> 0 0 0 1 <> 0 0 2468 0 2468 2468 2468 <> <>
  2469 41 19.794488 16.936974 -55.406916 172 F C 21 0.06000 0.06000 "PHE " " HA " 1 0 FFFFFF  0 1 7 ""  1 ""  <> 0 0 0 1 <> 0 0 2469 0 2469 2469 2469 <> <>
  2470 41 19.448491 16.006500 -53.075244 172 F C 21 0.06000 0.06000 "PHE " " HB3" 1 0 FFFFFF  0 1 7 ""  1 ""  <> 0 0 0 1 <> 0 0 2470 0 2470 2470 2470 <> <>
  2471 41 19.132703 14.919498 -54.459154 172 F C 21 0.06000 0.06000 "PHE " " HB2" 1 0 FFFFFF  0 1 7 ""  1 ""  <> 0 0 0 1 <> 0 0 2471 0 2471 2471 2471 <> <>
  2472 41 17.106728 13.744283 -54.698678 172 F C 21 0.11500 0.11500 "PHE " " HD1" 1 0 FFFFFF  0 1 7 ""  1 ""  <> 0 0 0 1 <> 0 0 2472 0 2472 2472 2472 <> <>
  2473 41 15.135525 12.835389 -53.583793 172 F C 21 0.11500 0.11500 "PHE " " HE1" 1 0 FFFFFF  0 1 7 ""  1 ""  <> 0 0 0 1 <> 0 0 2473 0 2473 2473 2473 <> <>
  2474 41 14.107321 14.133534 -51.668305 172 F C 21 0.11500 0.11500 "PHE " " HZ " 1 0 FFFFFF  0 1 7 ""  1 ""  <> 0 0 0 1 <> 0 0 2474 0 2474 2474 2474 <> <>
  2475 41 15.263410 16.163724 -50.765702 172 F C 21 0.11500 0.11500 "PHE " " HE2" 1 0 FFFFFF  0 1 7 ""  1 ""  <> 0 0 0 1 <> 0 0 2475 0 2475 2475 2475 <> <>
  2476 41 17.444532 16.847774 -51.757841 172 F C 21 0.11500 0.11500 "PHE " " HD2" 1 0 FFFFFF  0 1 7 ""  1 ""  <> 0 0 0 1 <> 0 0 2476 0 2476 2476 2476 <> <>
  2477 25 18.167488 15.962264 -57.093532 173 N C 38 -0.50000 -0.50000 "ASN " " N  " 7 0 2E2EFF  0 1 7 ""  1 ""  <> 0 0 0 1 7.73 0 0 2477 1 2477 2477 2477 <> <>
  2478 3 17.260342 15.427352 -58.106940 173 N C 24 0.14000 0.14000 "ASN " " CA " 6 0 808080  0 1 -1113 ""  1 ""  FFFF00  0 0 0 1 7.73 0 0 2478 1 2478 2478 2478 <> <>
  2479 2 16.946637 13.974717 -57.711902 173 N C 24 0.50000 0.50000 "ASN " " C  " 6 0 808080  0 1 7 ""  1 ""  <> 0 0 0 1 7.73 0 0 2479 0 2479 2479 2479 <> <>
  2480 15 17.804609 13.253097 -57.315316 173 N C 70 -0.50000 -0.50000 "ASN " " O  " 8 0 FF2E2E  0 1 7 ""  1 ""  <> 0 0 0 1 7.73 0 0 2480 0 2480 2480 2480 <> <>
  2481 3 17.923961 15.371410 -59.476169 173 N C 24 -0.12000 -0.12000 "ASN " " CB " 6 0 808080  0 1 7 ""  1 ""  <> 0 0 0 1 7.73 0 0 2481 2 2481 2481 2481 <> <>
  2482 2 16.950999 14.966646 -60.632817 173 N C 24 0.50000 0.50000 "ASN " " CG " 6 0 808080  0 1 7 "%UT"  13 ""  <> 0 0 0 1 7.73 0 0 2482 0 2482 2482 2482 <> "No Flip" 
  2483 15 16.349909 13.887971 -60.692542 173 N C 70 -0.50000 -0.50000 "ASN " " OD1" 8 0 FF2E2E  0 1 7 ""  1 ""  <> 0 0 0 1 7.73 0 0 2483 0 2483 2483 2483 <> <>
  2484 25 16.792179 15.860079 -61.592368 173 N C 38 -0.76000 -0.76000 "ASN " " ND2" 7 0 2E2EFF  0 1 7 ""  1 ""  <> 0 0 0 1 7.73 0 0 2484 2 2484 2484 2484 <> <>
  2485 43 19.069605 15.512652 -57.161476 173 N C 21 0.30000 0.30000 "ASN " " H  " 1 0 FFFFFF  0 1 7 ""  1 ""  <> 0 0 0 1 <> 0 0 2485 0 2485 2485 2485 <> <>
  2486 41 16.382791 16.069230 -58.186202 173 N C 21 0.06000 0.06000 "ASN " " HA " 1 0 FFFFFF  0 1 7 ""  1 ""  <> 0 0 0 1 <> 0 0 2486 0 2486 2486 2486 <> <>
  2487 41 18.709970 14.624450 -59.364978 173 N C 21 0.06000 0.06000 "ASN " " HB3" 1 0 FFFFFF  0 1 7 ""  1 ""  <> 0 0 0 1 <> 0 0 2487 0 2487 2487 2487 <> <>
  2488 41 18.403268 16.318227 -59.721979 173 N C 21 0.06000 0.06000 "ASN " " HB2" 1 0 FFFFFF  0 1 7 ""  1 ""  <> 0 0 0 1 <> 0 0 2488 0 2488 2488 2488 <> <>
  2489 43 16.102075 15.604103 -62.284116 173 N C 21 0.38000 0.38000 "ASN " "HD22" 1 0 FFFFFF  0 1 7 ""  1 ""  <> 0 0 0 1 <> 0 0 2489 0 2489 2489 2489 <> <>
  2490 43 17.234177 16.764187 -61.512133 173 N C 21 0.38000 0.38000 "ASN " "HD21" 1 0 FFFFFF  0 1 7 ""  1 ""  <> 0 0 0 1 <> 0 0 2490 0 2490 2490 2490 <> <>
  2491 25 15.679308 13.643194 -57.650591 174 I C 38 -0.50000 -0.50000 "ILE " " N  " 7 0 2E2EFF  0 1 7 ""  1 ""  <> 0 0 0 1 7.85 0 0 2491 1 2491 2491 2491 <> <>
  2492 3 15.160191 12.343669 -57.262082 174 I C 24 0.14000 0.14000 "ILE " " CA " 6 0 808080  0 1 -1113 ""  1 ""  FFFF00  0 0 0 1 7.85 0 0 2492 1 2492 2492 2492 <> <>
  2493 2 15.849950 11.068567 -57.988497 174 I C 24 0.50000 0.50000 "ILE " " C  " 6 0 808080  0 1 7 ""  1 ""  <> 0 0 0 1 7.85 0 0 2493 0 2493 2493 2493 <> <>
  2494 15 15.736938 9.942260 -57.563493 174 I C 70 -0.50000 -0.50000 "ILE " " O  " 8 0 FF2E2E  0 1 7 ""  1 ""  <> 0 0 0 1 7.85 0 0 2494 0 2494 2494 2494 <> <>
  2495 3 13.573472 12.243405 -57.189138 174 I C 24 -0.06000 -0.06000 "ILE " " CB " 6 0 808080  0 1 7 ""  1 ""  <> 0 0 0 1 7.85 0 0 2495 1 2495 2495 2495 <> <>
  2496 3 12.886769 10.855908 -56.857067 174 I C 24 -0.18000 -0.18000 "ILE " " CG2" 6 0 808080  0 1 7 ""  1 ""  <> 0 0 0 1 7.85 0 0 2496 3 2496 2496 2496 <> <>
  2497 3 13.108402 13.391227 -56.328081 174 I C 24 -0.12000 -0.12000 "ILE " " CG1" 6 0 808080  0 1 7 ""  1 ""  <> 0 0 0 1 7.85 0 0 2497 2 2497 2497 2497 <> <>
  2498 3 11.554257 13.571219 -55.975416 174 I C 24 -0.18000 -0.18000 "ILE " " CD1" 6 0 808080  0 1 7 ""  1 ""  <> 0 0 0 1 7.85 0 0 2498 3 2498 2498 2498 <> <>
  2499 43 15.040923 14.288901 -58.092505 174 I C 21 0.30000 0.30000 "ILE " " H  " 1 0 FFFFFF  0 1 7 ""  1 ""  <> 0 0 0 1 <> 0 0 2499 0 2499 2499 2499 <> <>
  2500 41 15.471618 12.188225 -56.229517 174 I C 21 0.06000 0.06000 "ILE " " HA " 1 0 FFFFFF  0 1 7 ""  1 ""  <> 0 0 0 1 <> 0 0 2500 0 2500 2500 2500 <> <>
  2501 41 13.159400 12.476978 -58.169644 174 I C 21 0.06000 0.06000 "ILE " " HB " 1 0 FFFFFF  0 1 7 ""  1 ""  <> 0 0 0 1 <> 0 0 2501 0 2501 2501 2501 <> <>
  2502 41 11.806051 10.982302 -56.787493 174 I C 21 0.06000 0.06000 "ILE " "HG21" 1 0 FFFFFF  0 1 7 ""  1 ""  <> 0 0 0 1 <> 0 0 2502 0 2502 2502 2502 <> <>
  2503 41 12.999469 10.126831 -57.659294 174 I C 21 0.06000 0.06000 "ILE " "HG22" 1 0 FFFFFF  0 1 7 ""  1 ""  <> 0 0 0 1 <> 0 0 2503 0 2503 2503 2503 <> <>
  2504 41 13.276824 10.310024 -55.998637 174 I C 21 0.06000 0.06000 "ILE " "HG23" 1 0 FFFFFF  0 1 7 ""  1 ""  <> 0 0 0 1 <> 0 0 2504 0 2504 2504 2504 <> <>
  2505 41 13.471847 14.352491 -56.689045 174 I C 21 0.06000 0.06000 "ILE " "HG13" 1 0 FFFFFF  0 1 7 ""  1 ""  <> 0 0 0 1 <> 0 0 2505 0 2505 2505 2505 <> <>
  2506 41 13.632073 13.207492 -55.390182 174 I C 21 0.06000 0.06000 "ILE " "HG12" 1 0 FFFFFF  0 1 7 ""  1 ""  <> 0 0 0 1 <> 0 0 2506 0 2506 2506 2506 <> <>
  2507 41 11.004745 13.712116 -56.905963 174 I C 21 0.06000 0.06000 "ILE " "HD11" 1 0 FFFFFF  0 1 7 ""  1 ""  <> 0 0 0 1 <> 0 0 2507 0 2507 2507 2507 <> <>
  2508 41 11.124288 12.775964 -55.367926 174 I C 21 0.06000 0.06000 "ILE " "HD12" 1 0 FFFFFF  0 1 7 ""  1 ""  <> 0 0 0 1 <> 0 0 2508 0 2508 2508 2508 <> <>
  2509 41 11.366772 14.437290 -55.340941 174 I C 21 0.06000 0.06000 "ILE " "HD13" 1 0 FFFFFF  0 1 7 ""  1 ""  <> 0 0 0 1 <> 0 0 2509 0 2509 2509 2509 <> <>
  2510 25 16.541934 11.277079 -59.123967 175 K C 38 -0.50000 -0.50000 "LYS " " N  " 7 0 2E2EFF  0 1 7 ""  1 ""  <> 0 0 0 1 7.76 0 0 2510 1 2510 2510 2510 <> <>
  2511 3 16.999666 10.216716 -60.084036 175 K C 24 0.14000 0.14000 "LYS " " CA " 6 0 808080  0 1 -1113 ""  1 ""  FFFF00  0 0 0 1 7.76 0 0 2511 1 2511 2511 2511 <> <>
  2512 2 17.964356 9.073233 -59.623632 175 K C 24 0.50000 0.50000 "LYS " " C  " 6 0 808080  0 1 7 ""  1 ""  <> 0 0 0 1 7.76 0 0 2512 0 2512 2512 2512 <> <>
  2513 15 18.282233 8.288542 -60.491678 175 K C 70 -0.50000 -0.50000 "LYS " " O  " 8 0 FF2E2E  0 1 7 ""  1 ""  <> 0 0 0 1 7.76 0 0 2513 0 2513 2513 2513 <> <>
  2514 3 17.580962 11.011521 -61.287508 175 K C 24 -0.12000 -0.12000 "LYS " " CB " 6 0 808080  0 1 7 ""  1 ""  <> 0 0 0 1 7.76 0 0 2514 2 2514 2514 2514 <> <>
  2515 3 18.951395 11.845741 -61.087032 175 K C 24 -0.12000 -0.12000 "LYS " " CG " 6 0 808080  0 1 7 ""  1 ""  <> 0 0 0 1 7.76 0 0 2515 2 2515 2515 2515 <> <>
  2516 3 19.356345 12.756280 -62.300694 175 K C 24 -0.12000 -0.12000 "LYS " " CD " 6 0 808080  0 1 7 ""  1 ""  <> 0 0 0 1 7.76 0 0 2516 2 2516 2516 2516 <> <>
  2517 3 19.797062 11.961812 -63.556322 175 K C 24 0.19000 0.19000 "LYS " " CE " 6 0 808080  0 1 7 ""  1 ""  <> 0 0 0 1 7.76 0 0 2517 2 2517 2517 2517 <> <>
  2518 32 20.019033 12.775504 -64.761020 175 K C 38 -0.30000 -0.30000 "LYS " " NZ " 7 1 2E2EFF  0 1 7 "%UT"  13 ""  <> 0 0 0 1 7.76 0 0 2518 3 2518 2518 2518 <> <>
  2519 43 16.715257 12.220653 -59.437422 175 K C 21 0.30000 0.30000 "LYS " " H  " 1 0 FFFFFF  0 1 7 ""  1 ""  <> 0 0 0 1 <> 0 0 2519 0 2519 2519 2519 <> <>
  2520 41 16.122768 9.751703 -60.534765 175 K C 21 0.06000 0.06000 "LYS " " HA " 1 0 FFFFFF  0 1 7 ""  1 ""  <> 0 0 0 1 <> 0 0 2520 0 2520 2520 2520 <> <>
  2521 41 16.787386 11.522707 -61.832457 175 K C 21 0.06000 0.06000 "LYS " " HB3" 1 0 FFFFFF  0 1 7 ""  1 ""  <> 0 0 0 1 <> 0 0 2521 0 2521 2521 2521 <> <>
  2522 41 17.826426 10.299736 -62.075539 175 K C 21 0.06000 0.06000 "LYS " " HB2" 1 0 FFFFFF  0 1 7 ""  1 ""  <> 0 0 0 1 <> 0 0 2522 0 2522 2522 2522 <> <>
  2523 41 19.727415 11.134750 -60.803656 175 K C 21 0.06000 0.06000 "LYS " " HG3" 1 0 FFFFFF  0 1 7 ""  1 ""  <> 0 0 0 1 <> 0 0 2523 0 2523 2523 2523 <> <>
  2524 41 18.899147 12.455294 -60.185069 175 K C 21 0.06000 0.06000 "LYS " " HG2" 1 0 FFFFFF  0 1 7 ""  1 ""  <> 0 0 0 1 <> 0 0 2524 0 2524 2524 2524 <> <>
  2525 41 20.222492 13.355325 -62.019597 175 K C 21 0.06000 0.06000 "LYS " " HD3" 1 0 FFFFFF  0 1 7 ""  1 ""  <> 0 0 0 1 <> 0 0 2525 0 2525 2525 2525 <> <>
  2526 41 18.560113 13.482189 -62.465608 175 K C 21 0.06000 0.06000 "LYS " " HD2" 1 0 FFFFFF  0 1 7 ""  1 ""  <> 0 0 0 1 <> 0 0 2526 0 2526 2526 2526 <> <>
  2527 41 19.009642 11.238100 -63.766041 175 K C 21 0.06000 0.06000 "LYS " " HE3" 1 0 FFFFFF  0 1 7 ""  1 ""  <> 0 0 0 1 <> 0 0 2527 0 2527 2527 2527 <> <>
  2528 41 20.679449 11.327789 -63.467992 175 K C 21 0.06000 0.06000 "LYS " " HE2" 1 0 FFFFFF  0 1 7 ""  1 ""  <> 0 0 0 1 <> 0 0 2528 0 2528 2528 2528 <> <>
  2529 44 20.785536 13.432728 -64.746720 175 K C 21 0.33000 0.33000 "LYS " " HZ1" 1 0 FFFFFF  0 1 7 ""  1 ""  <> 0 0 0 1 <> 0 0 2529 0 2529 2529 2529 <> <>
  2530 44 19.997541 12.293899 -65.648399 175 K C 21 0.33000 0.33000 "LYS " " HZ2" 1 0 FFFFFF  0 1 7 ""  1 ""  <> 0 0 0 1 <> 0 0 2530 0 2530 2530 2530 <> <>
  2531 44 19.157075 13.293025 -64.859273 175 K C 21 0.33000 0.33000 "LYS " " HZ3" 1 0 FFFFFF  0 1 7 ""  1 ""  <> 0 0 0 1 <> 0 0 2531 0 2531 2531 2531 <> <>
  2532 25 18.421907 9.049044 -58.381033 176 D C 38 -0.50000 -0.50000 "ASP " " N  " 7 0 2E2EFF  0 1 7 ""  1 ""  <> 0 0 0 1 7.78 0 0 2532 1 2532 2532 2532 <> <>
  2533 3 19.405946 8.084621 -57.918109 176 D C 24 0.14000 0.14000 "ASP " " CA " 6 0 808080  0 1 -1113 ""  1 ""  FFFF00  0 0 0 1 7.78 0 0 2533 1 2533 2533 2533 <> <>
  2534 2 19.113995 7.393515 -56.570872 176 D C 24 0.50000 0.50000 "ASP " " C  " 6 0 808080  0 1 7 ""  1 ""  <> 0 0 0 1 7.78 0 0 2534 0 2534 2534 2534 <> <>
  2535 15 19.877055 6.453911 -56.176139 176 D C 70 -0.50000 -0.50000 "ASP " " O  " 8 0 FF2E2E  0 1 7 ""  1 ""  <> 0 0 0 1 7.78 0 0 2535 0 2535 2535 2535 <> <>
  2536 3 20.855857 8.561060 -58.142067 176 D C 24 -0.22000 -0.22000 "ASP " " CB " 6 0 808080  0 1 7 ""  1 ""  <> 0 0 0 1 7.78 0 0 2536 2 2536 2536 2536 <> <>
  2537 2 21.596865 9.194748 -56.907948 176 D C 24 0.70000 0.70000 "ASP " " CG " 6 0 808080  0 1 7 "%UT"  13 ""  <> 0 0 0 1 7.78 0 0 2537 0 2537 2537 2537 4.76321627122463 <>
  2538 15 22.291736 8.504860 -56.119430 176 D C 70 -0.80000 -0.80000 "ASP " " OD1" 8 0 FF2E2E  0 1 7 ""  1 ""  <> 0 0 0 1 7.78 0 0 2538 0 2538 2538 2538 <> <>
  2539 18 21.145805 10.332506 -56.635811 176 D C 70 -0.80000 -0.80000 "ASP " " OD2" 8 -1 FF2E2E  0 1 7 ""  1 ""  <> 0 0 0 1 7.78 0 0 2539 0 2539 2539 2539 <> <>
  2540 43 18.136357 9.737980 -57.700026 176 D C 21 0.30000 0.30000 "ASP " " H  " 1 0 FFFFFF  0 1 7 ""  1 ""  <> 0 0 0 1 <> 0 0 2540 0 2540 2540 2540 <> <>
  2541 41 19.344598 7.224052 -58.583973 176 D C 21 0.06000 0.06000 "ASP " " HA " 1 0 FFFFFF  0 1 7 ""  1 ""  <> 0 0 0 1 <> 0 0 2541 0 2541 2541 2541 <> <>
  2542 41 20.797862 9.311652 -58.929230 176 D C 21 0.06000 0.06000 "ASP " " HB3" 1 0 FFFFFF  0 1 7 ""  1 ""  <> 0 0 0 1 <> 0 0 2542 0 2542 2542 2542 <> <>
  2543 41 21.494784 7.724002 -58.423441 176 D C 21 0.06000 0.06000 "ASP " " HB2" 1 0 FFFFFF  0 1 7 ""  1 ""  <> 0 0 0 1 <> 0 0 2543 0 2543 2543 2543 <> <>
  2544 25 18.049864 7.810078 -55.884096 177 T C 38 -0.50000 -0.50000 "THR " " N  " 7 0 2E2EFF  0 1 7 ""  1 ""  <> 0 0 0 1 7.68 0 0 2544 1 2544 2544 2544 <> <>
  2545 3 17.589509 7.382858 -54.594368 177 T C 24 0.14000 0.14000 "THR " " CA " 6 0 808080  0 1 -1113 ""  1 ""  FFFF00  0 0 0 1 7.68 0 0 2545 1 2545 2545 2545 <> <>
  2546 2 16.110312 6.867984 -54.671941 177 T C 24 0.50000 0.50000 "THR " " C  " 6 0 808080  0 1 7 ""  1 ""  <> 0 0 0 1 7.68 0 0 2546 0 2546 2546 2546 <> <>
  2547 15 15.360555 7.246009 -55.558719 177 T C 70 -0.50000 -0.50000 "THR " " O  " 8 0 FF2E2E  0 1 7 ""  1 ""  <> 0 0 0 1 7.68 0 0 2547 0 2547 2547 2547 <> <>
  2548 3 17.840986 8.507981 -53.604620 177 T C 24 0.20500 0.20500 "THR " " CB " 6 0 808080  0 1 7 ""  1 ""  <> 0 0 0 1 7.68 0 0 2548 1 2548 2548 2548 <> <>
  2549 3 19.319635 8.704243 -53.274763 177 T C 24 -0.18000 -0.18000 "THR " " CG2" 6 0 808080  0 1 7 ""  1 ""  <> 0 0 0 1 7.68 0 0 2549 3 2549 2549 2549 <> <>
  2550 16 17.168205 9.684734 -53.970739 177 T C 70 -0.68300 -0.68300 "THR " " OG1" 8 0 FF2E2E  0 1 7 "%UT"  13 ""  <> 0 0 0 1 7.68 0 0 2550 1 2550 2550 2550 <> <>
  2551 43 17.347093 8.352576 -56.365503 177 T C 21 0.30000 0.30000 "THR " " H  " 1 0 FFFFFF  0 1 7 ""  1 ""  <> 0 0 0 1 <> 0 0 2551 0 2551 2551 2551 <> <>
  2552 41 18.117289 6.528666 -54.171197 177 T C 21 0.06000 0.06000 "THR " " HA " 1 0 FFFFFF  0 1 7 ""  1 ""  <> 0 0 0 1 <> 0 0 2552 0 2552 2552 2552 <> <>
  2553 41 17.438040 8.332604 -52.607682 177 T C 21 0.06000 0.06000 "THR " " HB " 1 0 FFFFFF  0 1 7 ""  1 ""  <> 0 0 0 1 <> 0 0 2553 0 2553 2553 2553 <> <>
  2554 41 19.439977 9.081262 -52.259330 177 T C 21 0.06000 0.06000 "THR " "HG21" 1 0 FFFFFF  0 1 7 ""  1 ""  <> 0 0 0 1 <> 0 0 2554 0 2554 2554 2554 <> <>
  2555 41 19.735849 7.697746 -53.241988 177 T C 21 0.06000 0.06000 "THR " "HG22" 1 0 FFFFFF  0 1 7 ""  1 ""  <> 0 0 0 1 <> 0 0 2555 0 2555 2555 2555 <> <>
  2556 41 19.830066 9.434883 -53.900931 177 T C 21 0.06000 0.06000 "THR " "HG23" 1 0 FFFFFF  0 1 7 ""  1 ""  <> 0 0 0 1 <> 0 0 2556 0 2556 2556 2556 <> <>
  2557 42 17.491548 9.959341 -54.814585 177 T C 21 0.41800 0.41800 "THR " " HG1" 1 0 FFFFFF  0 1 7 ""  1 ""  <> 0 0 0 1 <> 0 0 2557 0 2557 2557 2557 <> <>
  2558 25 15.710669 6.044836 -53.696563 178 Y C 38 -0.50000 -0.50000 "TYR " " N  " 7 0 2E2EFF  2 1 7 ""  1 ""  <> 0 0 0 1 7.44 0 0 2558 1 2558 2558 2558 <> <>
  2559 3 14.391508 5.480696 -53.493684 178 Y C 24 0.14000 0.14000 "TYR " " CA " 6 0 808080  2 1 -1113 ""  1 ""  FFFF00  0 0 0 1 7.44 0 0 2559 1 2559 2559 2559 <> <>
  2560 2 13.710467 6.331233 -52.425582 178 Y C 24 0.50000 0.50000 "TYR " " C  " 6 0 808080  2 1 7 ""  1 ""  <> 0 0 0 1 7.44 0 0 2560 0 2560 2560 2560 <> <>
  2561 15 14.085260 6.370511 -51.269915 178 Y C 70 -0.50000 -0.50000 "TYR " " O  " 8 0 FF2E2E  2 1 7 ""  1 ""  <> 0 0 0 1 7.44 0 0 2561 0 2561 2561 2561 <> <>
  2562 3 14.455374 4.057411 -52.903117 178 Y C 24 -0.00500 -0.00500 "TYR " " CB " 6 0 808080  2 1 7 ""  1 ""  <> 0 0 0 1 7.44 0 0 2562 2 2562 2562 2562 <> <>
  2563 2 15.022151 3.038313 -53.892762 178 Y C 24 -0.11500 -0.11500 "TYR " " CG " 6 0 808080  2 1 7 ""  1 ""  <> 0 0 0 1 7.44 0 0 2563 0 2563 2563 2563 <> <>
  2564 2 16.325853 2.950728 -54.346375 178 Y C 24 -0.11500 -0.11500 "TYR " " CD1" 6 0 808080  2 1 7 ""  1 ""  <> 0 0 0 1 7.44 0 0 2564 1 2564 2564 2564 <> <>
  2565 2 16.700482 2.099275 -55.385857 178 Y C 24 -0.11500 -0.11500 "TYR " " CE1" 6 0 808080  2 1 7 ""  1 ""  <> 0 0 0 1 7.44 0 0 2565 1 2565 2565 2565 <> <>
  2566 2 15.823453 1.083786 -55.882697 178 Y C 24 0.15000 0.15000 "TYR " " CZ " 6 0 808080  2 1 7 ""  1 ""  <> 0 0 0 1 7.44 0 0 2566 0 2566 2566 2566 <> <>
  2567 16 16.162815 0.077700 -56.723661 178 Y C 70 -0.58500 -0.58500 "TYR " " OH " 8 0 FF2E2E  2 1 7 "%UT"  13 ""  <> 0 0 0 1 7.44 0 0 2567 1 2567 2567 2567 <> <>
  2568 2 14.518183 1.068824 -55.347442 178 Y C 24 -0.11500 -0.11500 "TYR " " CE2" 6 0 808080  2 1 7 ""  1 ""  <> 0 0 0 1 7.44 0 0 2568 1 2568 2568 2568 <> <>
  2569 2 14.142851 2.079306 -54.458785 178 Y C 24 -0.11500 -0.11500 "TYR " " CD2" 6 0 808080  2 1 7 ""  1 ""  <> 0 0 0 1 7.44 0 0 2569 1 2569 2569 2569 <> <>
  2570 43 16.246404 6.002626 -52.841512 178 Y C 21 0.30000 0.30000 "TYR " " H  " 1 0 FFFFFF  2 1 7 ""  1 ""  <> 0 0 0 1 <> 0 0 2570 0 2570 2570 2570 <> <>
  2571 41 13.856869 5.457979 -54.443157 178 Y C 21 0.06000 0.06000 "TYR " " HA " 1 0 FFFFFF  2 1 7 ""  1 ""  <> 0 0 0 1 <> 0 0 2571 0 2571 2571 2571 <> <>
[truncated: 912,745 more chars]
