# Supplementary material for: Elucidating HER2-directed chimeric antigen receptor (CAR) activation mechanism using homology modeling and all-atom molecular dynamics simulation
Source: Comput Struct Biotechnol J. 2026 Jan 2;31:276–88. doi: 10.1016/j.csbj.2025.12.017 (PMC12813887; doi:10.1016/j.csbj.2025.12.017)
Supplement: Supplementary file 3 — Supplementary material [file mmc3.zip › Apo_clust12_aligned.mae]

{ 
 s_m_m2io_version
 :::
 2.0.0 
} 

f_m_ct { 
 s_m_title
 s_m_entry_id
 s_m_entry_name
 s_m_Source_Path
 s_m_Source_File
 i_m_Source_File_Index
 i_m_ct_format
 :::
 Apo_Clust12 
  1 
  Apo_Clust12.1 
  /storageA/lucas/CAR-T/MD_data/HER2-car-t_apo 
  Apo_Clust12.mae 
  1
  2
 m_atom[7451] { 
  # First column is atom index #
  i_m_mmod_type
  r_m_x_coord
  r_m_y_coord
  r_m_z_coord
  i_m_residue_number
  s_m_mmod_res
  s_m_chain_name
  i_m_color
  r_m_charge1
  r_m_charge2
  s_m_pdb_residue_name
  s_m_pdb_atom_name
  i_m_atomic_number
  i_m_formal_charge
  s_m_color_rgb
  i_m_secondary_structure
  i_m_ribbon_style
  i_m_ribbon_color
  s_m_label_format
  i_m_label_color
  s_m_label_user_text
  s_m_ribbon_color_rgb
  r_ffio_x_vel
  r_ffio_y_vel
  r_ffio_z_vel
  r_m_pdb_occupancy
  r_m_pdb_tfactor
  i_ffio_grp_energy
  i_i_constraint
  i_i_internal_atom_index
  i_m_Hcount
  i_m_original_index
  i_pa_atomindex
  i_pdb_PDB_serial
  r_pa_state_gap
  s_pa_state
  :::
  1 32 7.073143 -8.893984 -38.006599 1 M C 38 -0.30000 -0.30000 "MET " " N  " 7 1 2E2EFF  0 1 7 ""  1 ""  <> 0 0 0 1 11.43 0 0 1 3 1 1 1 <> <>
  2 3 7.001544 -8.887535 -39.464215 1 M C 24 0.25000 0.25000 "MET " " CA " 6 0 808080  0 1 -1105 ""  1 ""  FF1E00  0 0 0 1 11.43 0 0 2 1 2 2 2 <> <>
  3 2 7.139007 -10.350544 -39.938341 1 M C 24 0.50000 0.50000 "MET " " C  " 6 0 808080  0 1 7 ""  1 ""  <> 0 0 0 1 11.43 0 0 3 0 3 3 3 <> <>
  4 15 8.133050 -11.019679 -39.659693 1 M C 70 -0.50000 -0.50000 "MET " " O  " 8 0 FF2E2E  0 1 7 ""  1 ""  <> 0 0 0 1 11.43 0 0 4 0 4 4 4 <> <>
  5 3 7.973063 -7.943846 -40.216568 1 M C 24 -0.12000 -0.12000 "MET " " CB " 6 0 808080  0 1 7 ""  1 ""  <> 0 0 0 1 11.43 0 0 5 2 5 5 5 <> <>
  6 3 7.778893 -7.813901 -41.768842 1 M C 24 0.04750 0.04750 "MET " " CG " 6 0 808080  0 1 7 ""  1 ""  <> 0 0 0 1 11.43 0 0 6 2 6 6 6 <> <>
  7 49 8.985158 -6.751639 -42.584100 1 M C 143 -0.33500 -0.33500 "MET " " SD " 16 0 FFFF6B  0 1 7 ""  1 ""  <> 0 0 0 1 11.43 0 0 7 0 7 7 7 <> <>
  8 3 8.579024 -7.049638 -44.325257 1 M C 24 -0.01250 -0.01250 "MET " " CE " 6 0 808080  0 1 7 ""  1 ""  <> 0 0 0 1 11.43 0 0 8 3 8 8 8 <> <>
  9 44 6.418908 -9.565634 -37.631017 1 M C 21 0.33000 0.33000 "MET " " H1 " 1 0 FFFFFF  0 1 7 ""  1 ""  <> 0 0 0 1 <> 0 0 9 0 9 9 9 <> <>
  10 44 7.999401 -9.152709 -37.697023 1 M C 21 0.33000 0.33000 "MET " " H2 " 1 0 FFFFFF  0 1 7 ""  1 ""  <> 0 0 0 1 <> 0 0 10 0 10 10 10 <> <>
  11 44 6.973397 -7.986369 -37.575478 1 M C 21 0.33000 0.33000 "MET " " H3 " 1 0 FFFFFF  0 1 7 ""  1 ""  <> 0 0 0 1 <> 0 0 11 0 11 11 11 <> <>
  12 41 6.049014 -8.440505 -39.750181 1 M C 21 0.06000 0.06000 "MET " " HA " 1 0 FFFFFF  0 1 7 ""  1 ""  <> 0 0 0 1 <> 0 0 12 0 12 12 12 <> <>
  13 41 9.036293 -8.151398 -40.091895 1 M C 21 0.06000 0.06000 "MET " " HB3" 1 0 FFFFFF  0 1 7 ""  1 ""  <> 0 0 0 1 <> 0 0 13 0 13 13 13 <> <>
  14 41 7.724185 -6.989372 -39.753218 1 M C 21 0.06000 0.06000 "MET " " HB2" 1 0 FFFFFF  0 1 7 ""  1 ""  <> 0 0 0 1 <> 0 0 14 0 14 14 14 <> <>
  15 41 6.806852 -7.330932 -41.873563 1 M C 21 0.06000 0.06000 "MET " " HG3" 1 0 FFFFFF  0 1 7 ""  1 ""  <> 0 0 0 1 <> 0 0 15 0 15 15 15 <> <>
  16 41 7.828820 -8.794050 -42.242382 1 M C 21 0.06000 0.06000 "MET " " HG2" 1 0 FFFFFF  0 1 7 ""  1 ""  <> 0 0 0 1 <> 0 0 16 0 16 16 16 <> <>
  17 41 7.546156 -6.850022 -44.611988 1 M C 21 0.06000 0.06000 "MET " " HE1" 1 0 FFFFFF  0 1 7 ""  1 ""  <> 0 0 0 1 <> 0 0 17 0 17 17 17 <> <>
  18 41 9.276871 -6.467514 -44.927144 1 M C 21 0.06000 0.06000 "MET " " HE2" 1 0 FFFFFF  0 1 7 ""  1 ""  <> 0 0 0 1 <> 0 0 18 0 18 18 18 <> <>
  19 41 8.777489 -8.076203 -44.632820 1 M C 21 0.06000 0.06000 "MET " " HE3" 1 0 FFFFFF  0 1 7 ""  1 ""  <> 0 0 0 1 <> 0 0 19 0 19 19 19 <> <>
  20 25 6.270453 -10.810783 -40.806866 2 A C 38 -0.50000 -0.50000 "ALA " " N  " 7 0 2E2EFF  0 1 7 ""  1 ""  <> 0 0 0 1 10 0 0 20 1 20 20 20 <> <>
  21 3 6.183431 -12.122160 -41.537735 2 A C 24 0.14000 0.14000 "ALA " " CA " 6 0 808080  0 1 -1105 ""  1 ""  FF1E00  0 0 0 1 10 0 0 21 1 21 21 21 <> <>
  22 2 6.950784 -11.986073 -42.864170 2 A C 24 0.50000 0.50000 "ALA " " C  " 6 0 808080  0 1 7 ""  1 ""  <> 0 0 0 1 10 0 0 22 0 22 22 22 <> <>
  23 15 7.041312 -10.904960 -43.401397 2 A C 70 -0.50000 -0.50000 "ALA " " O  " 8 0 FF2E2E  0 1 7 ""  1 ""  <> 0 0 0 1 10 0 0 23 0 23 23 23 <> <>
  24 3 4.798185 -12.321604 -41.946775 2 A C 24 -0.18000 -0.18000 "ALA " " CB " 6 0 808080  0 1 7 ""  1 ""  <> 0 0 0 1 10 0 0 24 3 24 24 24 <> <>
  25 43 5.491051 -10.207110 -41.027972 2 A C 21 0.30000 0.30000 "ALA " " H  " 1 0 FFFFFF  0 1 7 ""  1 ""  <> 0 0 0 1 <> 0 0 25 0 25 25 25 <> <>
  26 41 6.464463 -12.939757 -40.874064 2 A C 21 0.06000 0.06000 "ALA " " HA " 1 0 FFFFFF  0 1 7 ""  1 ""  <> 0 0 0 1 <> 0 0 26 0 26 26 26 <> <>
  27 41 4.783937 -13.329410 -42.361007 2 A C 21 0.06000 0.06000 "ALA " " HB1" 1 0 FFFFFF  0 1 7 ""  1 ""  <> 0 0 0 1 <> 0 0 27 0 27 27 27 <> <>
  28 41 3.983493 -12.281650 -41.223685 2 A C 21 0.06000 0.06000 "ALA " " HB2" 1 0 FFFFFF  0 1 7 ""  1 ""  <> 0 0 0 1 <> 0 0 28 0 28 28 28 <> <>
  29 41 4.410215 -11.649530 -42.711991 2 A C 21 0.06000 0.06000 "ALA " " HB3" 1 0 FFFFFF  0 1 7 ""  1 ""  <> 0 0 0 1 <> 0 0 29 0 29 29 29 <> <>
  30 25 7.639264 -12.982967 -43.366364 3 L C 38 -0.50000 -0.50000 "LEU " " N  " 7 0 2E2EFF  0 1 7 ""  1 ""  <> 0 0 0 1 9.69 0 0 30 1 30 30 30 <> <>
  31 3 8.504336 -12.859754 -44.570696 3 L C 24 0.14000 0.14000 "LEU " " CA " 6 0 808080  0 1 -1105 ""  1 ""  FF1E00  0 0 0 1 9.69 0 0 31 1 31 31 31 <> <>
  32 2 8.051713 -13.951653 -45.572864 3 L C 24 0.50000 0.50000 "LEU " " C  " 6 0 808080  0 1 7 ""  1 ""  <> 0 0 0 1 9.69 0 0 32 0 32 32 32 <> <>
  33 15 7.386379 -14.883466 -45.269146 3 L C 70 -0.50000 -0.50000 "LEU " " O  " 8 0 FF2E2E  0 1 7 ""  1 ""  <> 0 0 0 1 9.69 0 0 33 0 33 33 33 <> <>
  34 3 10.014050 -12.811367 -44.256834 3 L C 24 -0.12000 -0.12000 "LEU " " CB " 6 0 808080  0 1 7 ""  1 ""  <> 0 0 0 1 9.69 0 0 34 2 34 34 34 <> <>
  35 3 10.394799 -11.727115 -43.269120 3 L C 24 -0.06000 -0.06000 "LEU " " CG " 6 0 808080  0 1 7 ""  1 ""  <> 0 0 0 1 9.69 0 0 35 1 35 35 35 <> <>
  36 3 11.535028 -12.112100 -42.349094 3 L C 24 -0.18000 -0.18000 "LEU " " CD1" 6 0 808080  0 1 7 ""  1 ""  <> 0 0 0 1 9.69 0 0 36 3 36 36 36 <> <>
  37 3 10.725737 -10.473964 -44.074901 3 L C 24 -0.18000 -0.18000 "LEU " " CD2" 6 0 808080  0 1 7 ""  1 ""  <> 0 0 0 1 9.69 0 0 37 3 37 37 37 <> <>
  38 43 7.778248 -13.806345 -42.798305 3 L C 21 0.30000 0.30000 "LEU " " H  " 1 0 FFFFFF  0 1 7 ""  1 ""  <> 0 0 0 1 <> 0 0 38 0 38 38 38 <> <>
  39 41 8.249750 -11.984724 -45.168613 3 L C 21 0.06000 0.06000 "LEU " " HA " 1 0 FFFFFF  0 1 7 ""  1 ""  <> 0 0 0 1 <> 0 0 39 0 39 39 39 <> <>
  40 41 10.694902 -12.868058 -45.105943 3 L C 21 0.06000 0.06000 "LEU " " HB3" 1 0 FFFFFF  0 1 7 ""  1 ""  <> 0 0 0 1 <> 0 0 40 0 40 40 40 <> <>
  41 41 10.186272 -13.775893 -43.779259 3 L C 21 0.06000 0.06000 "LEU " " HB2" 1 0 FFFFFF  0 1 7 ""  1 ""  <> 0 0 0 1 <> 0 0 41 0 41 41 41 <> <>
  42 41 9.546984 -11.563182 -42.603785 3 L C 21 0.06000 0.06000 "LEU " " HG " 1 0 FFFFFF  0 1 7 ""  1 ""  <> 0 0 0 1 <> 0 0 42 0 42 42 42 <> <>
  43 41 11.248542 -13.049334 -41.872175 3 L C 21 0.06000 0.06000 "LEU " "HD11" 1 0 FFFFFF  0 1 7 ""  1 ""  <> 0 0 0 1 <> 0 0 43 0 43 43 43 <> <>
  44 41 12.404385 -12.281526 -42.984652 3 L C 21 0.06000 0.06000 "LEU " "HD12" 1 0 FFFFFF  0 1 7 ""  1 ""  <> 0 0 0 1 <> 0 0 44 0 44 44 44 <> <>
  45 41 11.598084 -11.296662 -41.629380 3 L C 21 0.06000 0.06000 "LEU " "HD13" 1 0 FFFFFF  0 1 7 ""  1 ""  <> 0 0 0 1 <> 0 0 45 0 45 45 45 <> <>
  46 41 11.220545 -9.650113 -43.561412 3 L C 21 0.06000 0.06000 "LEU " "HD21" 1 0 FFFFFF  0 1 7 ""  1 ""  <> 0 0 0 1 <> 0 0 46 0 46 46 46 <> <>
  47 41 11.454838 -10.720115 -44.846763 3 L C 21 0.06000 0.06000 "LEU " "HD22" 1 0 FFFFFF  0 1 7 ""  1 ""  <> 0 0 0 1 <> 0 0 47 0 47 47 47 <> <>
  48 41 9.941821 -10.055027 -44.705910 3 L C 21 0.06000 0.06000 "LEU " "HD23" 1 0 FFFFFF  0 1 7 ""  1 ""  <> 0 0 0 1 <> 0 0 48 0 48 48 48 <> <>
  49 25 8.422773 -13.848853 -46.883214 4 P C 38 -0.14000 -0.14000 "PRO " " N  " 7 0 2E2EFF  0 1 7 ""  1 ""  <> 0 0 0 1 9.81 0 0 49 0 49 49 49 <> <>
  50 3 7.781401 -14.761088 -47.925591 4 P C 24 0.01000 0.01000 "PRO " " CA " 6 0 808080  0 1 -1105 ""  1 ""  FF1E00  0 0 0 1 9.81 0 0 50 1 50 50 50 <> <>
  51 2 8.239099 -16.227288 -47.830813 4 P C 24 0.50000 0.50000 "PRO " " C  " 6 0 808080  0 1 7 ""  1 ""  <> 0 0 0 1 9.81 0 0 51 0 51 51 51 <> <>
  52 15 9.326488 -16.530426 -47.424651 4 P C 70 -0.50000 -0.50000 "PRO " " O  " 8 0 FF2E2E  0 1 7 ""  1 ""  <> 0 0 0 1 9.81 0 0 52 0 52 52 52 <> <>
  53 3 9.354116 -12.912732 -47.560774 4 P C 24 -0.05000 -0.05000 "PRO " " CD " 6 0 808080  0 1 7 ""  1 ""  <> 0 0 0 1 9.81 0 0 53 2 53 53 53 <> <>
  54 3 9.372513 -13.276609 -49.006438 4 P C 24 -0.12000 -0.12000 "PRO " " CG " 6 0 808080  0 1 7 ""  1 ""  <> 0 0 0 1 9.81 0 0 54 2 54 54 54 <> <>
  55 3 8.114865 -14.134822 -49.302478 4 P C 24 -0.12000 -0.12000 "PRO " " CB " 6 0 808080  0 1 7 ""  1 ""  <> 0 0 0 1 9.81 0 0 55 2 55 55 55 <> <>
  56 41 6.691782 -14.753691 -47.883826 4 P C 21 0.06000 0.06000 "PRO " " HA " 1 0 FFFFFF  0 1 7 ""  1 ""  <> 0 0 0 1 <> 0 0 56 0 56 56 56 <> <>
  57 41 10.351421 -13.122607 -47.173405 4 P C 21 0.06000 0.06000 "PRO " " HD2" 1 0 FFFFFF  0 1 7 ""  1 ""  <> 0 0 0 1 <> 0 0 57 0 57 57 57 <> <>
  58 41 9.002195 -11.894292 -47.396169 4 P C 21 0.06000 0.06000 "PRO " " HD3" 1 0 FFFFFF  0 1 7 ""  1 ""  <> 0 0 0 1 <> 0 0 58 0 58 58 58 <> <>
  59 41 10.212499 -13.878664 -49.353866 4 P C 21 0.06000 0.06000 "PRO " " HG2" 1 0 FFFFFF  0 1 7 ""  1 ""  <> 0 0 0 1 <> 0 0 59 0 59 59 59 <> <>
  60 41 9.239198 -12.338773 -49.545585 4 P C 21 0.06000 0.06000 "PRO " " HG3" 1 0 FFFFFF  0 1 7 ""  1 ""  <> 0 0 0 1 <> 0 0 60 0 60 60 60 <> <>
  61 41 7.302960 -13.448086 -49.543438 4 P C 21 0.06000 0.06000 "PRO " " HB3" 1 0 FFFFFF  0 1 7 ""  1 ""  <> 0 0 0 1 <> 0 0 61 0 61 61 61 <> <>
  62 41 8.221152 -14.842942 -50.123532 4 P C 21 0.06000 0.06000 "PRO " " HB2" 1 0 FFFFFF  0 1 7 ""  1 ""  <> 0 0 0 1 <> 0 0 62 0 62 62 62 <> <>
  63 25 7.437712 -17.192025 -48.326698 5 V C 38 -0.50000 -0.50000 "VAL " " N  " 7 0 2E2EFF  0 1 7 ""  1 ""  <> 0 0 0 1 9.96 0 0 63 1 63 63 63 <> <>
  64 3 7.695233 -18.677727 -48.312209 5 V C 24 0.14000 0.14000 "VAL " " CA " 6 0 808080  0 1 -1105 ""  1 ""  FF1E00  0 0 0 1 9.96 0 0 64 1 64 64 64 <> <>
  65 2 7.516016 -19.283446 -49.736546 5 V C 24 0.50000 0.50000 "VAL " " C  " 6 0 808080  0 1 7 ""  1 ""  <> 0 0 0 1 9.96 0 0 65 0 65 65 65 <> <>
  66 15 7.722484 -20.481427 -49.749989 5 V C 70 -0.50000 -0.50000 "VAL " " O  " 8 0 FF2E2E  0 1 7 ""  1 ""  <> 0 0 0 1 9.96 0 0 66 0 66 66 66 <> <>
  67 3 6.865852 -19.337909 -47.150104 5 V C 24 -0.06000 -0.06000 "VAL " " CB " 6 0 808080  0 1 7 ""  1 ""  <> 0 0 0 1 9.96 0 0 67 1 67 67 67 <> <>
  68 3 7.349668 -18.979078 -45.731359 5 V C 24 -0.18000 -0.18000 "VAL " " CG1" 6 0 808080  0 1 7 ""  1 ""  <> 0 0 0 1 9.96 0 0 68 3 68 68 68 <> <>
  69 3 5.297505 -19.250876 -47.346168 5 V C 24 -0.18000 -0.18000 "VAL " " CG2" 6 0 808080  0 1 7 ""  1 ""  <> 0 0 0 1 9.96 0 0 69 3 69 69 69 <> <>
  70 43 6.607343 -16.790302 -48.738629 5 V C 21 0.30000 0.30000 "VAL " " H  " 1 0 FFFFFF  0 1 7 ""  1 ""  <> 0 0 0 1 <> 0 0 70 0 70 70 70 <> <>
  71 41 8.758240 -18.807485 -48.106945 5 V C 21 0.06000 0.06000 "VAL " " HA " 1 0 FFFFFF  0 1 7 ""  1 ""  <> 0 0 0 1 <> 0 0 71 0 71 71 71 <> <>
  72 41 6.886105 -20.412533 -47.330584 5 V C 21 0.06000 0.06000 "VAL " " HB " 1 0 FFFFFF  0 1 7 ""  1 ""  <> 0 0 0 1 <> 0 0 72 0 72 72 72 <> <>
  73 41 7.212694 -17.925932 -45.486503 5 V C 21 0.06000 0.06000 "VAL " "HG11" 1 0 FFFFFF  0 1 7 ""  1 ""  <> 0 0 0 1 <> 0 0 73 0 73 73 73 <> <>
  74 41 6.799443 -19.545293 -44.980039 5 V C 21 0.06000 0.06000 "VAL " "HG12" 1 0 FFFFFF  0 1 7 ""  1 ""  <> 0 0 0 1 <> 0 0 74 0 74 74 74 <> <>
  75 41 8.373446 -19.353228 -45.699020 5 V C 21 0.06000 0.06000 "VAL " "HG13" 1 0 FFFFFF  0 1 7 ""  1 ""  <> 0 0 0 1 <> 0 0 75 0 75 75 75 <> <>
  76 41 4.959862 -19.498204 -48.351816 5 V C 21 0.06000 0.06000 "VAL " "HG21" 1 0 FFFFFF  0 1 7 ""  1 ""  <> 0 0 0 1 <> 0 0 76 0 76 76 76 <> <>
  77 41 4.789531 -19.760306 -46.527552 5 V C 21 0.06000 0.06000 "VAL " "HG22" 1 0 FFFFFF  0 1 7 ""  1 ""  <> 0 0 0 1 <> 0 0 77 0 77 77 77 <> <>
  78 41 4.997394 -18.206281 -47.263057 5 V C 21 0.06000 0.06000 "VAL " "HG23" 1 0 FFFFFF  0 1 7 ""  1 ""  <> 0 0 0 1 <> 0 0 78 0 78 78 78 <> <>
  79 25 6.954243 -18.570065 -50.719895 6 T C 38 -0.50000 -0.50000 "THR " " N  " 7 0 2E2EFF  1 1 7 ""  1 ""  <> 0 0 0 1 10.19 0 0 79 1 79 79 79 <> <>
  80 3 7.078791 -18.943556 -52.097126 6 T C 24 0.14000 0.14000 "THR " " CA " 6 0 808080  1 1 -1105 ""  1 ""  FF1E00  0 0 0 1 10.19 0 0 80 1 80 80 80 <> <>
  81 2 7.594996 -17.737606 -52.963997 6 T C 24 0.50000 0.50000 "THR " " C  " 6 0 808080  1 1 7 ""  1 ""  <> 0 0 0 1 10.19 0 0 81 0 81 81 81 <> <>
  82 15 8.353008 -17.978433 -53.881025 6 T C 70 -0.50000 -0.50000 "THR " " O  " 8 0 FF2E2E  1 1 7 ""  1 ""  <> 0 0 0 1 10.19 0 0 82 0 82 82 82 <> <>
  83 3 5.769755 -19.806133 -52.371552 6 T C 24 0.20500 0.20500 "THR " " CB " 6 0 808080  1 1 7 ""  1 ""  <> 0 0 0 1 10.19 0 0 83 1 83 83 83 <> <>
  84 3 4.369142 -19.187099 -52.221180 6 T C 24 -0.18000 -0.18000 "THR " " CG2" 6 0 808080  1 1 7 ""  1 ""  <> 0 0 0 1 10.19 0 0 84 3 84 84 84 <> <>
  85 16 5.732103 -20.528495 -53.592015 6 T C 70 -0.68300 -0.68300 "THR " " OG1" 8 0 FF2E2E  1 1 7 "%UT"  13 ""  <> 0 0 0 1 10.19 0 0 85 1 85 85 85 <> <>
  86 43 6.572016 -17.667064 -50.477740 6 T C 21 0.30000 0.30000 "THR " " H  " 1 0 FFFFFF  1 1 7 ""  1 ""  <> 0 0 0 1 <> 0 0 86 0 86 86 86 <> <>
  87 41 7.902460 -19.627557 -52.303427 6 T C 21 0.06000 0.06000 "THR " " HA " 1 0 FFFFFF  1 1 7 ""  1 ""  <> 0 0 0 1 <> 0 0 87 0 87 87 87 <> <>
  88 41 5.925504 -20.560967 -51.601074 6 T C 21 0.06000 0.06000 "THR " " HB " 1 0 FFFFFF  1 1 7 ""  1 ""  <> 0 0 0 1 <> 0 0 88 0 88 88 88 <> <>
  89 41 4.236469 -18.536491 -51.357512 6 T C 21 0.06000 0.06000 "THR " "HG21" 1 0 FFFFFF  1 1 7 ""  1 ""  <> 0 0 0 1 <> 0 0 89 0 89 89 89 <> <>
  90 41 4.104858 -18.515786 -53.037935 6 T C 21 0.06000 0.06000 "THR " "HG22" 1 0 FFFFFF  1 1 7 ""  1 ""  <> 0 0 0 1 <> 0 0 90 0 90 90 90 <> <>
  91 41 3.541227 -19.885464 -52.343464 6 T C 21 0.06000 0.06000 "THR " "HG23" 1 0 FFFFFF  1 1 7 ""  1 ""  <> 0 0 0 1 <> 0 0 91 0 91 91 91 <> <>
  92 42 5.228963 -20.070145 -54.247454 6 T C 21 0.41800 0.41800 "THR " " HG1" 1 0 FFFFFF  1 1 7 ""  1 ""  <> 0 0 0 1 <> 0 0 92 0 92 92 92 <> <>
  93 25 7.081085 -16.529908 -52.730265 7 A C 38 -0.50000 -0.50000 "ALA " " N  " 7 0 2E2EFF  1 1 7 ""  1 ""  <> 0 0 0 1 10.14 0 0 93 1 93 93 93 <> <>
  94 3 7.304376 -15.303764 -53.502799 7 A C 24 0.14000 0.14000 "ALA " " CA " 6 0 808080  1 1 -1105 ""  1 ""  FF1E00  0 0 0 1 10.14 0 0 94 1 94 94 94 <> <>
  95 2 8.776467 -15.008672 -53.768269 7 A C 24 0.50000 0.50000 "ALA " " C  " 6 0 808080  1 1 7 ""  1 ""  <> 0 0 0 1 10.14 0 0 95 0 95 95 95 <> <>
  96 15 9.246246 -14.602584 -54.797920 7 A C 70 -0.50000 -0.50000 "ALA " " O  " 8 0 FF2E2E  1 1 7 ""  1 ""  <> 0 0 0 1 10.14 0 0 96 0 96 96 96 <> <>
  97 3 6.768835 -14.076397 -52.771946 7 A C 24 -0.18000 -0.18000 "ALA " " CB " 6 0 808080  1 1 7 ""  1 ""  <> 0 0 0 1 10.14 0 0 97 3 97 97 97 <> <>
  98 43 6.386096 -16.422205 -52.005435 7 A C 21 0.30000 0.30000 "ALA " " H  " 1 0 FFFFFF  1 1 7 ""  1 ""  <> 0 0 0 1 <> 0 0 98 0 98 98 98 <> <>
  99 41 6.960920 -15.370263 -54.534397 7 A C 21 0.06000 0.06000 "ALA " " HA " 1 0 FFFFFF  1 1 7 ""  1 ""  <> 0 0 0 1 <> 0 0 99 0 99 99 99 <> <>
  100 41 7.295075 -14.035967 -51.818889 7 A C 21 0.06000 0.06000 "ALA " " HB1" 1 0 FFFFFF  1 1 7 ""  1 ""  <> 0 0 0 1 <> 0 0 100 0 100 100 100 <> <>
  101 41 7.108946 -13.206672 -53.333905 7 A C 21 0.06000 0.06000 "ALA " " HB2" 1 0 FFFFFF  1 1 7 ""  1 ""  <> 0 0 0 1 <> 0 0 101 0 101 101 101 <> <>
  102 41 5.684464 -14.034011 -52.664978 7 A C 21 0.06000 0.06000 "ALA " " HB3" 1 0 FFFFFF  1 1 7 ""  1 ""  <> 0 0 0 1 <> 0 0 102 0 102 102 102 <> <>
  103 25 9.627799 -15.078521 -52.713924 8 L C 38 -0.50000 -0.50000 "LEU " " N  " 7 0 2E2EFF  1 1 7 ""  1 ""  <> 0 0 0 1 9.89 0 0 103 1 103 103 103 <> <>
  104 3 11.052538 -14.699389 -52.750620 8 L C 24 0.14000 0.14000 "LEU " " CA " 6 0 808080  1 1 -1105 ""  1 ""  FF1E00  0 0 0 1 9.89 0 0 104 1 104 104 104 <> <>
  105 2 11.766895 -15.451836 -51.606531 8 L C 24 0.50000 0.50000 "LEU " " C  " 6 0 808080  1 1 7 ""  1 ""  <> 0 0 0 1 9.89 0 0 105 0 105 105 105 <> <>
  106 15 11.113514 -15.893425 -50.648319 8 L C 70 -0.50000 -0.50000 "LEU " " O  " 8 0 FF2E2E  1 1 7 ""  1 ""  <> 0 0 0 1 9.89 0 0 106 0 106 106 106 <> <>
  107 3 11.073664 -13.191851 -52.622645 8 L C 24 -0.12000 -0.12000 "LEU " " CB " 6 0 808080  1 1 7 ""  1 ""  <> 0 0 0 1 9.89 0 0 107 2 107 107 107 <> <>
  108 3 12.411313 -12.466236 -52.887784 8 L C 24 -0.06000 -0.06000 "LEU " " CG " 6 0 808080  1 1 7 ""  1 ""  <> 0 0 0 1 9.89 0 0 108 1 108 108 108 <> <>
  109 3 13.101968 -12.855834 -54.246196 8 L C 24 -0.18000 -0.18000 "LEU " " CD1" 6 0 808080  1 1 7 ""  1 ""  <> 0 0 0 1 9.89 0 0 109 3 109 109 109 <> <>
  110 3 12.169671 -10.961407 -52.841073 8 L C 24 -0.18000 -0.18000 "LEU " " CD2" 6 0 808080  1 1 7 ""  1 ""  <> 0 0 0 1 9.89 0 0 110 3 110 110 110 <> <>
  111 43 9.236578 -15.379992 -51.833307 8 L C 21 0.30000 0.30000 "LEU " " H  " 1 0 FFFFFF  1 1 7 ""  1 ""  <> 0 0 0 1 <> 0 0 111 0 111 111 111 <> <>
  112 41 11.478388 -15.038483 -53.694425 8 L C 21 0.06000 0.06000 "LEU " " HA " 1 0 FFFFFF  1 1 7 ""  1 ""  <> 0 0 0 1 <> 0 0 112 0 112 112 112 <> <>
  113 41 10.803193 -12.890451 -51.611327 8 L C 21 0.06000 0.06000 "LEU " " HB3" 1 0 FFFFFF  1 1 7 ""  1 ""  <> 0 0 0 1 <> 0 0 113 0 113 113 113 <> <>
  114 41 10.382939 -12.709619 -53.314302 8 L C 21 0.06000 0.06000 "LEU " " HB2" 1 0 FFFFFF  1 1 7 ""  1 ""  <> 0 0 0 1 <> 0 0 114 0 114 114 114 <> <>
  115 41 13.187045 -12.681207 -52.153033 8 L C 21 0.06000 0.06000 "LEU " " HG " 1 0 FFFFFF  1 1 7 ""  1 ""  <> 0 0 0 1 <> 0 0 115 0 115 115 115 <> <>
  116 41 13.312841 -13.925046 -54.224900 8 L C 21 0.06000 0.06000 "LEU " "HD11" 1 0 FFFFFF  1 1 7 ""  1 ""  <> 0 0 0 1 <> 0 0 116 0 116 116 116 <> <>
  117 41 12.446732 -12.538921 -55.057283 8 L C 21 0.06000 0.06000 "LEU " "HD12" 1 0 FFFFFF  1 1 7 ""  1 ""  <> 0 0 0 1 <> 0 0 117 0 117 117 117 <> <>
  118 41 14.068788 -12.358561 -54.327184 8 L C 21 0.06000 0.06000 "LEU " "HD13" 1 0 FFFFFF  1 1 7 ""  1 ""  <> 0 0 0 1 <> 0 0 118 0 118 118 118 <> <>
  119 41 12.040052 -10.548429 -51.841453 8 L C 21 0.06000 0.06000 "LEU " "HD21" 1 0 FFFFFF  1 1 7 ""  1 ""  <> 0 0 0 1 <> 0 0 119 0 119 119 119 <> <>
  120 41 13.057512 -10.534603 -53.308045 8 L C 21 0.06000 0.06000 "LEU " "HD22" 1 0 FFFFFF  1 1 7 ""  1 ""  <> 0 0 0 1 <> 0 0 120 0 120 120 120 <> <>
  121 41 11.441300 -10.665793 -53.595987 8 L C 21 0.06000 0.06000 "LEU " "HD23" 1 0 FFFFFF  1 1 7 ""  1 ""  <> 0 0 0 1 <> 0 0 121 0 121 121 121 <> <>
  122 25 13.024960 -15.562038 -51.822743 9 L C 38 -0.50000 -0.50000 "LEU " " N  " 7 0 2E2EFF  1 1 7 ""  1 ""  <> 0 0 0 1 10.06 0 0 122 1 122 122 122 <> <>
  123 3 13.904052 -16.293063 -50.879330 9 L C 24 0.14000 0.14000 "LEU " " CA " 6 0 808080  1 1 -1105 ""  1 ""  FF1E00  0 0 0 1 10.06 0 0 123 1 123 123 123 <> <>
  124 2 14.412230 -15.323835 -49.819952 9 L C 24 0.50000 0.50000 "LEU " " C  " 6 0 808080  1 1 7 ""  1 ""  <> 0 0 0 1 10.06 0 0 124 0 124 124 124 <> <>
  125 15 14.877124 -14.203443 -50.080604 9 L C 70 -0.50000 -0.50000 "LEU " " O  " 8 0 FF2E2E  1 1 7 ""  1 ""  <> 0 0 0 1 10.06 0 0 125 0 125 125 125 <> <>
  126 3 15.138290 -16.813488 -51.725783 9 L C 24 -0.12000 -0.12000 "LEU " " CB " 6 0 808080  1 1 7 ""  1 ""  <> 0 0 0 1 10.06 0 0 126 2 126 126 126 <> <>
  127 3 14.863366 -17.884900 -52.723689 9 L C 24 -0.06000 -0.06000 "LEU " " CG " 6 0 808080  1 1 7 ""  1 ""  <> 0 0 0 1 10.06 0 0 127 1 127 127 127 <> <>
  128 3 16.064764 -18.162029 -53.576584 9 L C 24 -0.18000 -0.18000 "LEU " " CD1" 6 0 808080  1 1 7 ""  1 ""  <> 0 0 0 1 10.06 0 0 128 3 128 128 128 <> <>
  129 3 14.201343 -19.223323 -52.266804 9 L C 24 -0.18000 -0.18000 "LEU " " CD2" 6 0 808080  1 1 7 ""  1 ""  <> 0 0 0 1 10.06 0 0 129 3 129 129 129 <> <>
  130 43 13.437558 -15.020733 -52.568712 9 L C 21 0.30000 0.30000 "LEU " " H  " 1 0 FFFFFF  1 1 7 ""  1 ""  <> 0 0 0 1 <> 0 0 130 0 130 130 130 <> <>
  131 41 13.312550 -17.110088 -50.466183 9 L C 21 0.06000 0.06000 "LEU " " HA " 1 0 FFFFFF  1 1 7 ""  1 ""  <> 0 0 0 1 <> 0 0 131 0 131 131 131 <> <>
  132 41 15.766234 -17.085451 -50.877720 9 L C 21 0.06000 0.06000 "LEU " " HB3" 1 0 FFFFFF  1 1 7 ""  1 ""  <> 0 0 0 1 <> 0 0 132 0 132 132 132 <> <>
  133 41 15.624677 -16.016556 -52.288174 9 L C 21 0.06000 0.06000 "LEU " " HB2" 1 0 FFFFFF  1 1 7 ""  1 ""  <> 0 0 0 1 <> 0 0 133 0 133 133 133 <> <>
  134 41 14.095744 -17.512635 -53.402100 9 L C 21 0.06000 0.06000 "LEU " " HG " 1 0 FFFFFF  1 1 7 ""  1 ""  <> 0 0 0 1 <> 0 0 134 0 134 134 134 <> <>
  135 41 16.205281 -17.407716 -54.350461 9 L C 21 0.06000 0.06000 "LEU " "HD11" 1 0 FFFFFF  1 1 7 ""  1 ""  <> 0 0 0 1 <> 0 0 135 0 135 135 135 <> <>
  136 41 16.957737 -18.203250 -52.952935 9 L C 21 0.06000 0.06000 "LEU " "HD12" 1 0 FFFFFF  1 1 7 ""  1 ""  <> 0 0 0 1 <> 0 0 136 0 136 136 136 <> <>
  137 41 16.125963 -19.117877 -54.096163 9 L C 21 0.06000 0.06000 "LEU " "HD13" 1 0 FFFFFF  1 1 7 ""  1 ""  <> 0 0 0 1 <> 0 0 137 0 137 137 137 <> <>
  138 41 13.318188 -19.065540 -51.647453 9 L C 21 0.06000 0.06000 "LEU " "HD21" 1 0 FFFFFF  1 1 7 ""  1 ""  <> 0 0 0 1 <> 0 0 138 0 138 138 138 <> <>
  139 41 14.035349 -19.966407 -53.045918 9 L C 21 0.06000 0.06000 "LEU " "HD22" 1 0 FFFFFF  1 1 7 ""  1 ""  <> 0 0 0 1 <> 0 0 139 0 139 139 139 <> <>
  140 41 14.905692 -19.747923 -51.621162 9 L C 21 0.06000 0.06000 "LEU " "HD23" 1 0 FFFFFF  1 1 7 ""  1 ""  <> 0 0 0 1 <> 0 0 140 0 140 140 140 <> <>
  141 25 14.300690 -15.778712 -48.541784 10 L C 38 -0.50000 -0.50000 "LEU " " N  " 7 0 2E2EFF  0 1 7 ""  1 ""  <> 0 0 0 1 10.12 0 0 141 1 141 141 141 <> <>
  142 3 14.860828 -14.993079 -47.428106 10 L C 24 0.14000 0.14000 "LEU " " CA " 6 0 808080  0 1 -1105 ""  1 ""  FF1E00  0 0 0 1 10.12 0 0 142 1 142 142 142 <> <>
  143 2 16.283371 -14.283548 -47.574955 10 L C 24 0.50000 0.50000 "LEU " " C  " 6 0 808080  0 1 7 ""  1 ""  <> 0 0 0 1 10.12 0 0 143 0 143 143 143 <> <>
  144 15 16.251272 -13.073105 -47.316236 10 L C 70 -0.50000 -0.50000 "LEU " " O  " 8 0 FF2E2E  0 1 7 ""  1 ""  <> 0 0 0 1 10.12 0 0 144 0 144 144 144 <> <>
  145 3 14.753186 -15.711764 -46.087860 10 L C 24 -0.12000 -0.12000 "LEU " " CB " 6 0 808080  0 1 7 ""  1 ""  <> 0 0 0 1 10.12 0 0 145 2 145 145 145 <> <>
  146 3 13.346522 -16.264960 -45.644605 10 L C 24 -0.06000 -0.06000 "LEU " " CG " 6 0 808080  0 1 7 ""  1 ""  <> 0 0 0 1 10.12 0 0 146 1 146 146 146 <> <>
  147 3 13.526676 -17.279377 -44.434695 10 L C 24 -0.18000 -0.18000 "LEU " " CD1" 6 0 808080  0 1 7 ""  1 ""  <> 0 0 0 1 10.12 0 0 147 3 147 147 147 <> <>
  148 3 12.288639 -15.257515 -45.384422 10 L C 24 -0.18000 -0.18000 "LEU " " CD2" 6 0 808080  0 1 7 ""  1 ""  <> 0 0 0 1 10.12 0 0 148 3 148 148 148 <> <>
  149 43 13.865827 -16.660047 -48.309043 10 L C 21 0.30000 0.30000 "LEU " " H  " 1 0 FFFFFF  0 1 7 ""  1 ""  <> 0 0 0 1 <> 0 0 149 0 149 149 149 <> <>
  150 41 14.180548 -14.141472 -47.401438 10 L C 21 0.06000 0.06000 "LEU " " HA " 1 0 FFFFFF  0 1 7 ""  1 ""  <> 0 0 0 1 <> 0 0 150 0 150 150 150 <> <>
  151 41 15.133886 -15.081033 -45.285392 10 L C 21 0.06000 0.06000 "LEU " " HB3" 1 0 FFFFFF  0 1 7 ""  1 ""  <> 0 0 0 1 <> 0 0 151 0 151 151 151 <> <>
  152 41 15.330065 -16.627456 -46.219129 10 L C 21 0.06000 0.06000 "LEU " " HB2" 1 0 FFFFFF  0 1 7 ""  1 ""  <> 0 0 0 1 <> 0 0 152 0 152 152 152 <> <>
  153 41 12.942294 -16.842787 -46.474909 10 L C 21 0.06000 0.06000 "LEU " " HG " 1 0 FFFFFF  0 1 7 ""  1 ""  <> 0 0 0 1 <> 0 0 153 0 153 153 153 <> <>
  154 41 12.610431 -17.788542 -44.135030 10 L C 21 0.06000 0.06000 "LEU " "HD11" 1 0 FFFFFF  0 1 7 ""  1 ""  <> 0 0 0 1 <> 0 0 154 0 154 154 154 <> <>
  155 41 14.212510 -18.091812 -44.675894 10 L C 21 0.06000 0.06000 "LEU " "HD12" 1 0 FFFFFF  0 1 7 ""  1 ""  <> 0 0 0 1 <> 0 0 155 0 155 155 155 <> <>
  156 41 13.953704 -16.712847 -43.608015 10 L C 21 0.06000 0.06000 "LEU " "HD13" 1 0 FFFFFF  0 1 7 ""  1 ""  <> 0 0 0 1 <> 0 0 156 0 156 156 156 <> <>
  157 41 12.208157 -14.544264 -46.204382 10 L C 21 0.06000 0.06000 "LEU " "HD21" 1 0 FFFFFF  0 1 7 ""  1 ""  <> 0 0 0 1 <> 0 0 157 0 157 157 157 <> <>
  158 41 11.324458 -15.741088 -45.225930 10 L C 21 0.06000 0.06000 "LEU " "HD22" 1 0 FFFFFF  0 1 7 ""  1 ""  <> 0 0 0 1 <> 0 0 158 0 158 158 158 <> <>
  159 41 12.523737 -14.748246 -44.450683 10 L C 21 0.06000 0.06000 "LEU " "HD23" 1 0 FFFFFF  0 1 7 ""  1 ""  <> 0 0 0 1 <> 0 0 159 0 159 159 159 <> <>
  160 25 17.391699 -14.827034 -48.049361 11 P C 38 -0.14000 -0.14000 "PRO " " N  " 7 0 2E2EFF  0 1 7 ""  1 ""  <> 0 0 0 1 10.17 0 0 160 0 160 160 160 <> <>
  161 3 18.638203 -14.075425 -48.257954 11 P C 24 0.01000 0.01000 "PRO " " CA " 6 0 808080  0 1 -1105 ""  1 ""  FF1E00  0 0 0 1 10.17 0 0 161 1 161 161 161 <> <>
  162 2 18.612421 -13.063093 -49.487903 11 P C 24 0.50000 0.50000 "PRO " " C  " 6 0 808080  0 1 7 ""  1 ""  <> 0 0 0 1 10.17 0 0 162 0 162 162 162 <> <>
  163 15 19.434775 -12.132820 -49.524549 11 P C 70 -0.50000 -0.50000 "PRO " " O  " 8 0 FF2E2E  0 1 7 ""  1 ""  <> 0 0 0 1 10.17 0 0 163 0 163 163 163 <> <>
  164 3 17.657039 -16.225531 -48.154560 11 P C 24 -0.05000 -0.05000 "PRO " " CD " 6 0 808080  0 1 7 ""  1 ""  <> 0 0 0 1 10.17 0 0 164 2 164 164 164 <> <>
  165 3 19.070465 -16.428650 -48.634810 11 P C 24 -0.12000 -0.12000 "PRO " " CG " 6 0 808080  0 1 7 ""  1 ""  <> 0 0 0 1 10.17 0 0 165 2 165 165 165 <> <>
  166 3 19.773930 -15.127937 -48.378731 11 P C 24 -0.12000 -0.12000 "PRO " " CB " 6 0 808080  0 1 7 ""  1 ""  <> 0 0 0 1 10.17 0 0 166 2 166 166 166 <> <>
  167 41 18.715680 -13.288761 -47.508288 11 P C 21 0.06000 0.06000 "PRO " " HA " 1 0 FFFFFF  0 1 7 ""  1 ""  <> 0 0 0 1 <> 0 0 167 0 167 167 167 <> <>
  168 41 16.942569 -16.598944 -48.887580 11 P C 21 0.06000 0.06000 "PRO " " HD2" 1 0 FFFFFF  0 1 7 ""  1 ""  <> 0 0 0 1 <> 0 0 168 0 168 168 168 <> <>
  169 41 17.557916 -16.640850 -47.152199 11 P C 21 0.06000 0.06000 "PRO " " HD3" 1 0 FFFFFF  0 1 7 ""  1 ""  <> 0 0 0 1 <> 0 0 169 0 169 169 169 <> <>
  170 41 18.977787 -16.590346 -49.707974 11 P C 21 0.06000 0.06000 "PRO " " HG2" 1 0 FFFFFF  0 1 7 ""  1 ""  <> 0 0 0 1 <> 0 0 170 0 170 170 170 <> <>
  171 41 19.606878 -17.083907 -47.948575 11 P C 21 0.06000 0.06000 "PRO " " HG3" 1 0 FFFFFF  0 1 7 ""  1 ""  <> 0 0 0 1 <> 0 0 171 0 171 171 171 <> <>
  172 41 20.246191 -15.089348 -47.397785 11 P C 21 0.06000 0.06000 "PRO " " HB3" 1 0 FFFFFF  0 1 7 ""  1 ""  <> 0 0 0 1 <> 0 0 172 0 172 172 172 <> <>
  173 41 20.398873 -15.024022 -49.265448 11 P C 21 0.06000 0.06000 "PRO " " HB2" 1 0 FFFFFF  0 1 7 ""  1 ""  <> 0 0 0 1 <> 0 0 173 0 173 173 173 <> <>
  174 25 17.634830 -13.079926 -50.389341 12 L C 38 -0.50000 -0.50000 "LEU " " N  " 7 0 2E2EFF  0 1 7 ""  1 ""  <> 0 0 0 1 10.2 0 0 174 1 174 174 174 <> <>
  175 3 17.260042 -12.114116 -51.505539 12 L C 24 0.14000 0.14000 "LEU " " CA " 6 0 808080  0 1 -1105 ""  1 ""  FF1E00  0 0 0 1 10.2 0 0 175 1 175 175 175 <> <>
  176 2 16.050676 -11.173161 -51.229585 12 L C 24 0.50000 0.50000 "LEU " " C  " 6 0 808080  0 1 7 ""  1 ""  <> 0 0 0 1 10.2 0 0 176 0 176 176 176 <> <>
  177 15 15.691954 -10.256378 -52.026850 12 L C 70 -0.50000 -0.50000 "LEU " " O  " 8 0 FF2E2E  0 1 7 ""  1 ""  <> 0 0 0 1 10.2 0 0 177 0 177 177 177 <> <>
  178 3 17.003351 -12.876222 -52.826152 12 L C 24 -0.12000 -0.12000 "LEU " " CB " 6 0 808080  0 1 7 ""  1 ""  <> 0 0 0 1 10.2 0 0 178 2 178 178 178 <> <>
  179 3 18.032664 -13.972212 -53.335465 12 L C 24 -0.06000 -0.06000 "LEU " " CG " 6 0 808080  0 1 7 ""  1 ""  <> 0 0 0 1 10.2 0 0 179 1 179 179 179 <> <>
  180 3 17.570313 -14.331425 -54.721206 12 L C 24 -0.18000 -0.18000 "LEU " " CD1" 6 0 808080  0 1 7 ""  1 ""  <> 0 0 0 1 10.2 0 0 180 3 180 180 180 <> <>
  181 3 19.487595 -13.557728 -53.301664 12 L C 24 -0.18000 -0.18000 "LEU " " CD2" 6 0 808080  0 1 7 ""  1 ""  <> 0 0 0 1 10.2 0 0 181 3 181 181 181 <> <>
  182 43 16.904409 -13.767961 -50.273893 12 L C 21 0.30000 0.30000 "LEU " " H  " 1 0 FFFFFF  0 1 7 ""  1 ""  <> 0 0 0 1 <> 0 0 182 0 182 182 182 <> <>
  183 41 18.052721 -11.419726 -51.784465 12 L C 21 0.06000 0.06000 "LEU " " HA " 1 0 FFFFFF  0 1 7 ""  1 ""  <> 0 0 0 1 <> 0 0 183 0 183 183 183 <> <>
  184 41 16.810750 -12.126149 -53.592943 12 L C 21 0.06000 0.06000 "LEU " " HB3" 1 0 FFFFFF  0 1 7 ""  1 ""  <> 0 0 0 1 <> 0 0 184 0 184 184 184 <> <>
  185 41 16.071338 -13.406741 -52.630056 12 L C 21 0.06000 0.06000 "LEU " " HB2" 1 0 FFFFFF  0 1 7 ""  1 ""  <> 0 0 0 1 <> 0 0 185 0 185 185 185 <> <>
  186 41 17.977214 -14.895130 -52.758375 12 L C 21 0.06000 0.06000 "LEU " " HG " 1 0 FFFFFF  0 1 7 ""  1 ""  <> 0 0 0 1 <> 0 0 186 0 186 186 186 <> <>
  187 41 18.246031 -15.058723 -55.171522 12 L C 21 0.06000 0.06000 "LEU " "HD11" 1 0 FFFFFF  0 1 7 ""  1 ""  <> 0 0 0 1 <> 0 0 187 0 187 187 187 <> <>
  188 41 16.537154 -14.675981 -54.670037 12 L C 21 0.06000 0.06000 "LEU " "HD12" 1 0 FFFFFF  0 1 7 ""  1 ""  <> 0 0 0 1 <> 0 0 188 0 188 188 188 <> <>
  189 41 17.760024 -13.546632 -55.453182 12 L C 21 0.06000 0.06000 "LEU " "HD13" 1 0 FFFFFF  0 1 7 ""  1 ""  <> 0 0 0 1 <> 0 0 189 0 189 189 189 <> <>
  190 41 19.697794 -12.633926 -53.840456 12 L C 21 0.06000 0.06000 "LEU " "HD21" 1 0 FFFFFF  0 1 7 ""  1 ""  <> 0 0 0 1 <> 0 0 190 0 190 190 190 <> <>
  191 41 19.710398 -13.170095 -52.308424 12 L C 21 0.06000 0.06000 "LEU " "HD22" 1 0 FFFFFF  0 1 7 ""  1 ""  <> 0 0 0 1 <> 0 0 191 0 191 191 191 <> <>
  192 41 20.183871 -14.365086 -53.529692 12 L C 21 0.06000 0.06000 "LEU " "HD23" 1 0 FFFFFF  0 1 7 ""  1 ""  <> 0 0 0 1 <> 0 0 192 0 192 192 192 <> <>
  193 25 15.347623 -11.497398 -50.170714 13 A C 38 -0.50000 -0.50000 "ALA " " N  " 7 0 2E2EFF  0 1 7 ""  1 ""  <> 0 0 0 1 10.34 0 0 193 1 193 193 193 <> <>
  194 3 14.256059 -10.771732 -49.616075 13 A C 24 0.14000 0.14000 "ALA " " CA " 6 0 808080  0 1 -1105 ""  1 ""  FF1E00  0 0 0 1 10.34 0 0 194 1 194 194 194 <> <>
  195 2 14.727015 -9.911518 -48.494175 13 A C 24 0.50000 0.50000 "ALA " " C  " 6 0 808080  0 1 7 ""  1 ""  <> 0 0 0 1 10.34 0 0 195 0 195 195 195 <> <>
  196 15 14.171720 -8.860795 -48.266551 13 A C 70 -0.50000 -0.50000 "ALA " " O  " 8 0 FF2E2E  0 1 7 ""  1 ""  <> 0 0 0 1 10.34 0 0 196 0 196 196 196 <> <>
  197 3 13.129591 -11.651421 -49.134249 13 A C 24 -0.18000 -0.18000 "ALA " " CB " 6 0 808080  0 1 7 ""  1 ""  <> 0 0 0 1 10.34 0 0 197 3 197 197 197 <> <>
  198 43 15.707839 -12.305088 -49.682819 13 A C 21 0.30000 0.30000 "ALA " " H  " 1 0 FFFFFF  0 1 7 ""  1 ""  <> 0 0 0 1 <> 0 0 198 0 198 198 198 <> <>
  199 41 13.824031 -10.091655 -50.350034 13 A C 21 0.06000 0.06000 "ALA " " HA " 1 0 FFFFFF  0 1 7 ""  1 ""  <> 0 0 0 1 <> 0 0 199 0 199 199 199 <> <>
  200 41 12.474488 -10.985414 -48.572629 13 A C 21 0.06000 0.06000 "ALA " " HB1" 1 0 FFFFFF  0 1 7 ""  1 ""  <> 0 0 0 1 <> 0 0 200 0 200 200 200 <> <>
  201 41 12.609421 -12.077382 -49.991421 13 A C 21 0.06000 0.06000 "ALA " " HB2" 1 0 FFFFFF  0 1 7 ""  1 ""  <> 0 0 0 1 <> 0 0 201 0 201 201 201 <> <>
  202 41 13.567370 -12.433062 -48.513387 13 A C 21 0.06000 0.06000 "ALA " " HB3" 1 0 FFFFFF  0 1 7 ""  1 ""  <> 0 0 0 1 <> 0 0 202 0 202 202 202 <> <>
  203 25 15.643817 -10.470057 -47.627970 14 L C 38 -0.50000 -0.50000 "LEU " " N  " 7 0 2E2EFF  0 1 7 ""  1 ""  <> 0 0 0 1 10.47 0 0 203 1 203 203 203 <> <>
  204 3 16.222261 -9.693230 -46.513812 14 L C 24 0.14000 0.14000 "LEU " " CA " 6 0 808080  0 1 -1105 ""  1 ""  FF1E00  0 0 0 1 10.47 0 0 204 1 204 204 204 <> <>
  205 2 17.545423 -9.085515 -47.050957 14 L C 24 0.50000 0.50000 "LEU " " C  " 6 0 808080  0 1 7 ""  1 ""  <> 0 0 0 1 10.47 0 0 205 0 205 205 205 <> <>
  206 15 18.059399 -9.515511 -48.100509 14 L C 70 -0.50000 -0.50000 "LEU " " O  " 8 0 FF2E2E  0 1 7 ""  1 ""  <> 0 0 0 1 10.47 0 0 206 0 206 206 206 <> <>
  207 3 16.634922 -10.658882 -45.383284 14 L C 24 -0.12000 -0.12000 "LEU " " CB " 6 0 808080  0 1 7 ""  1 ""  <> 0 0 0 1 10.47 0 0 207 2 207 207 207 <> <>
  208 3 15.375321 -11.270751 -44.624030 14 L C 24 -0.06000 -0.06000 "LEU " " CG " 6 0 808080  0 1 7 ""  1 ""  <> 0 0 0 1 10.47 0 0 208 1 208 208 208 <> <>
  209 3 15.913267 -12.462099 -43.772275 14 L C 24 -0.18000 -0.18000 "LEU " " CD1" 6 0 808080  0 1 7 ""  1 ""  <> 0 0 0 1 10.47 0 0 209 3 209 209 209 <> <>
  210 3 14.551814 -10.277031 -43.834194 14 L C 24 -0.18000 -0.18000 "LEU " " CD2" 6 0 808080  0 1 7 ""  1 ""  <> 0 0 0 1 10.47 0 0 210 3 210 210 210 <> <>
  211 43 16.011877 -11.409782 -47.669649 14 L C 21 0.30000 0.30000 "LEU " " H  " 1 0 FFFFFF  0 1 7 ""  1 ""  <> 0 0 0 1 <> 0 0 211 0 211 211 211 <> <>
  212 41 15.565976 -8.916437 -46.121047 14 L C 21 0.06000 0.06000 "LEU " " HA " 1 0 FFFFFF  0 1 7 ""  1 ""  <> 0 0 0 1 <> 0 0 212 0 212 212 212 <> <>
  213 41 17.254222 -10.089461 -44.690959 14 L C 21 0.06000 0.06000 "LEU " " HB3" 1 0 FFFFFF  0 1 7 ""  1 ""  <> 0 0 0 1 <> 0 0 213 0 213 213 213 <> <>
  214 41 17.267211 -11.424306 -45.833394 14 L C 21 0.06000 0.06000 "LEU " " HB2" 1 0 FFFFFF  0 1 7 ""  1 ""  <> 0 0 0 1 <> 0 0 214 0 214 214 214 <> <>
  215 41 14.731607 -11.746991 -45.362883 14 L C 21 0.06000 0.06000 "LEU " " HG " 1 0 FFFFFF  0 1 7 ""  1 ""  <> 0 0 0 1 <> 0 0 215 0 215 215 215 <> <>
  216 41 16.440865 -12.111652 -42.885940 14 L C 21 0.06000 0.06000 "LEU " "HD11" 1 0 FFFFFF  0 1 7 ""  1 ""  <> 0 0 0 1 <> 0 0 216 0 216 216 216 <> <>
  217 41 15.147923 -13.211013 -43.568250 14 L C 21 0.06000 0.06000 "LEU " "HD12" 1 0 FFFFFF  0 1 7 ""  1 ""  <> 0 0 0 1 <> 0 0 217 0 217 217 217 <> <>
  218 41 16.752721 -12.954876 -44.263257 14 L C 21 0.06000 0.06000 "LEU " "HD13" 1 0 FFFFFF  0 1 7 ""  1 ""  <> 0 0 0 1 <> 0 0 218 0 218 218 218 <> <>
  219 41 14.077514 -9.651754 -44.590425 14 L C 21 0.06000 0.06000 "LEU " "HD21" 1 0 FFFFFF  0 1 7 ""  1 ""  <> 0 0 0 1 <> 0 0 219 0 219 219 219 <> <>
  220 41 13.839982 -10.763171 -43.167072 14 L C 21 0.06000 0.06000 "LEU " "HD22" 1 0 FFFFFF  0 1 7 ""  1 ""  <> 0 0 0 1 <> 0 0 220 0 220 220 220 <> <>
  221 41 15.086905 -9.629774 -43.140131 14 L C 21 0.06000 0.06000 "LEU " "HD23" 1 0 FFFFFF  0 1 7 ""  1 ""  <> 0 0 0 1 <> 0 0 221 0 221 221 221 <> <>
  222 25 18.019828 -7.984668 -46.476384 15 L C 38 -0.50000 -0.50000 "LEU " " N  " 7 0 2E2EFF  0 1 7 ""  1 ""  <> 0 0 0 1 10.6 0 0 222 1 222 222 222 <> <>
  223 3 19.345119 -7.311293 -46.765844 15 L C 24 0.14000 0.14000 "LEU " " CA " 6 0 808080  0 1 -1105 ""  1 ""  FF1E00  0 0 0 1 10.6 0 0 223 1 223 223 223 <> <>
  224 2 20.611081 -8.133719 -46.194837 15 L C 24 0.50000 0.50000 "LEU " " C  " 6 0 808080  0 1 7 ""  1 ""  <> 0 0 0 1 10.6 0 0 224 0 224 224 224 <> <>
  225 15 21.779538 -7.815848 -46.506008 15 L C 70 -0.50000 -0.50000 "LEU " " O  " 8 0 FF2E2E  0 1 7 ""  1 ""  <> 0 0 0 1 10.6 0 0 225 0 225 225 225 <> <>
  226 3 19.355895 -5.809254 -46.266166 15 L C 24 -0.12000 -0.12000 "LEU " " CB " 6 0 808080  0 1 7 ""  1 ""  <> 0 0 0 1 10.6 0 0 226 2 226 226 226 <> <>
  227 3 18.117892 -4.917599 -46.516527 15 L C 24 -0.06000 -0.06000 "LEU " " CG " 6 0 808080  0 1 7 ""  1 ""  <> 0 0 0 1 10.6 0 0 227 1 227 227 227 <> <>
  228 3 18.138459 -3.837905 -45.429779 15 L C 24 -0.18000 -0.18000 "LEU " " CD1" 6 0 808080  0 1 7 ""  1 ""  <> 0 0 0 1 10.6 0 0 228 3 228 228 228 <> <>
  229 3 18.112798 -4.255011 -47.893890 15 L C 24 -0.18000 -0.18000 "LEU " " CD2" 6 0 808080  0 1 7 ""  1 ""  <> 0 0 0 1 10.6 0 0 229 3 229 229 229 <> <>
  230 43 17.602353 -7.620155 -45.632483 15 L C 21 0.30000 0.30000 "LEU " " H  " 1 0 FFFFFF  0 1 7 ""  1 ""  <> 0 0 0 1 <> 0 0 230 0 230 230 230 <> <>
  231 41 19.549191 -7.268792 -47.835088 15 L C 21 0.06000 0.06000 "LEU " " HA " 1 0 FFFFFF  0 1 7 ""  1 ""  <> 0 0 0 1 <> 0 0 231 0 231 231 231 <> <>
  232 41 20.190032 -5.267740 -46.712675 15 L C 21 0.06000 0.06000 "LEU " " HB3" 1 0 FFFFFF  0 1 7 ""  1 ""  <> 0 0 0 1 <> 0 0 232 0 232 232 232 <> <>
  233 41 19.659160 -5.852279 -45.220789 15 L C 21 0.06000 0.06000 "LEU " " HB2" 1 0 FFFFFF  0 1 7 ""  1 ""  <> 0 0 0 1 <> 0 0 233 0 233 233 233 <> <>
  234 41 17.187702 -5.485011 -46.481213 15 L C 21 0.06000 0.06000 "LEU " " HG " 1 0 FFFFFF  0 1 7 ""  1 ""  <> 0 0 0 1 <> 0 0 234 0 234 234 234 <> <>
  235 41 17.232363 -3.253104 -45.591034 15 L C 21 0.06000 0.06000 "LEU " "HD11" 1 0 FFFFFF  0 1 7 ""  1 ""  <> 0 0 0 1 <> 0 0 235 0 235 235 235 <> <>
  236 41 18.122127 -4.285486 -44.436569 15 L C 21 0.06000 0.06000 "LEU " "HD12" 1 0 FFFFFF  0 1 7 ""  1 ""  <> 0 0 0 1 <> 0 0 236 0 236 236 236 <> <>
  237 41 19.044118 -3.237625 -45.518555 15 L C 21 0.06000 0.06000 "LEU " "HD13" 1 0 FFFFFF  0 1 7 ""  1 ""  <> 0 0 0 1 <> 0 0 237 0 237 237 237 <> <>
  238 41 19.085743 -3.781197 -48.026196 15 L C 21 0.06000 0.06000 "LEU " "HD21" 1 0 FFFFFF  0 1 7 ""  1 ""  <> 0 0 0 1 <> 0 0 238 0 238 238 238 <> <>
  239 41 17.989411 -4.963657 -48.711994 15 L C 21 0.06000 0.06000 "LEU " "HD22" 1 0 FFFFFF  0 1 7 ""  1 ""  <> 0 0 0 1 <> 0 0 239 0 239 239 239 <> <>
  240 41 17.286959 -3.544379 -47.850079 15 L C 21 0.06000 0.06000 "LEU " "HD23" 1 0 FFFFFF  0 1 7 ""  1 ""  <> 0 0 0 1 <> 0 0 240 0 240 240 240 <> <>
  241 25 20.319384 -9.118058 -45.352958 16 L C 38 -0.50000 -0.50000 "LEU " " N  " 7 0 2E2EFF  0 1 7 ""  1 ""  <> 0 0 0 1 10.91 0 0 241 1 241 241 241 <> <>
  242 3 21.225987 -10.005861 -44.607302 16 L C 24 0.14000 0.14000 "LEU " " CA " 6 0 808080  0 1 -1105 ""  1 ""  FF1E00  0 0 0 1 10.91 0 0 242 1 242 242 242 <> <>
  243 2 20.610999 -11.443383 -44.812049 16 L C 24 0.50000 0.50000 "LEU " " C  " 6 0 808080  0 1 7 ""  1 ""  <> 0 0 0 1 10.91 0 0 243 0 243 243 243 <> <>
  244 15 19.898752 -11.663250 -45.833387 16 L C 70 -0.50000 -0.50000 "LEU " " O  " 8 0 FF2E2E  0 1 7 ""  1 ""  <> 0 0 0 1 10.91 0 0 244 0 244 244 244 <> <>
  245 3 21.190337 -9.545865 -43.122950 16 L C 24 -0.12000 -0.12000 "LEU " " CB " 6 0 808080  0 1 7 ""  1 ""  <> 0 0 0 1 10.91 0 0 245 2 245 245 245 <> <>
  246 3 19.845892 -9.104932 -42.517416 16 L C 24 -0.06000 -0.06000 "LEU " " CG " 6 0 808080  0 1 7 ""  1 ""  <> 0 0 0 1 10.91 0 0 246 1 246 246 246 <> <>
  247 3 19.051703 -10.395521 -42.185131 16 L C 24 -0.18000 -0.18000 "LEU " " CD1" 6 0 808080  0 1 7 ""  1 ""  <> 0 0 0 1 10.91 0 0 247 3 247 247 247 <> <>
  248 3 20.122134 -8.093983 -41.382723 16 L C 24 -0.18000 -0.18000 "LEU " " CD2" 6 0 808080  0 1 7 ""  1 ""  <> 0 0 0 1 10.91 0 0 248 3 248 248 248 <> <>
  249 43 19.321207 -9.207707 -45.224541 16 L C 21 0.30000 0.30000 "LEU " " H  " 1 0 FFFFFF  0 1 7 ""  1 ""  <> 0 0 0 1 <> 0 0 249 0 249 249 249 <> <>
  250 41 22.278968 -10.090868 -44.877584 16 L C 21 0.06000 0.06000 "LEU " " HA " 1 0 FFFFFF  0 1 7 ""  1 ""  <> 0 0 0 1 <> 0 0 250 0 250 250 250 <> <>
  251 41 21.920083 -8.742787 -43.226373 16 L C 21 0.06000 0.06000 "LEU " " HB3" 1 0 FFFFFF  0 1 7 ""  1 ""  <> 0 0 0 1 <> 0 0 251 0 251 251 251 <> <>
  252 41 21.572429 -10.273818 -42.407447 16 L C 21 0.06000 0.06000 "LEU " " HB2" 1 0 FFFFFF  0 1 7 ""  1 ""  <> 0 0 0 1 <> 0 0 252 0 252 252 252 <> <>
  253 41 19.243098 -8.535292 -43.224605 16 L C 21 0.06000 0.06000 "LEU " " HG " 1 0 FFFFFF  0 1 7 ""  1 ""  <> 0 0 0 1 <> 0 0 253 0 253 253 253 <> <>
  254 41 19.548542 -11.052491 -41.471366 16 L C 21 0.06000 0.06000 "LEU " "HD11" 1 0 FFFFFF  0 1 7 ""  1 ""  <> 0 0 0 1 <> 0 0 254 0 254 254 254 <> <>
  255 41 18.151711 -10.153925 -41.619255 16 L C 21 0.06000 0.06000 "LEU " "HD12" 1 0 FFFFFF  0 1 7 ""  1 ""  <> 0 0 0 1 <> 0 0 255 0 255 255 255 <> <>
  256 41 18.740836 -10.951889 -43.068530 16 L C 21 0.06000 0.06000 "LEU " "HD13" 1 0 FFFFFF  0 1 7 ""  1 ""  <> 0 0 0 1 <> 0 0 256 0 256 256 256 <> <>
  257 41 20.681932 -7.211876 -41.693525 16 L C 21 0.06000 0.06000 "LEU " "HD21" 1 0 FFFFFF  0 1 7 ""  1 ""  <> 0 0 0 1 <> 0 0 257 0 257 257 257 <> <>
  258 41 19.224571 -7.830880 -40.822601 16 L C 21 0.06000 0.06000 "LEU " "HD22" 1 0 FFFFFF  0 1 7 ""  1 ""  <> 0 0 0 1 <> 0 0 258 0 258 258 258 <> <>
  259 41 20.694111 -8.655575 -40.644254 16 L C 21 0.06000 0.06000 "LEU " "HD23" 1 0 FFFFFF  0 1 7 ""  1 ""  <> 0 0 0 1 <> 0 0 259 0 259 259 259 <> <>
  260 25 21.067491 -12.382944 -43.980982 17 H C 38 -0.50000 -0.50000 "HIE " " N  " 7 0 2E2EFF  0 1 7 ""  1 ""  <> 0 0 0 1 11.34 0 0 260 1 260 260 260 <> <>
  261 3 20.620497 -13.789476 -44.057717 17 H C 24 0.14000 0.14000 "HIE " " CA " 6 0 808080  0 1 -1105 ""  1 ""  FF1E00  0 0 0 1 11.34 0 0 261 1 261 261 261 <> <>
  262 2 19.985979 -14.288757 -42.775884 17 H C 24 0.50000 0.50000 "HIE " " C  " 6 0 808080  0 1 7 ""  1 ""  <> 0 0 0 1 11.34 0 0 262 0 262 262 262 <> <>
  263 15 20.382498 -13.970753 -41.639886 17 H C 70 -0.50000 -0.50000 "HIE " " O  " 8 0 FF2E2E  0 1 7 ""  1 ""  <> 0 0 0 1 11.34 0 0 263 0 263 263 263 <> <>
  264 3 21.949201 -14.601583 -44.225290 17 H C 24 -0.29700 -0.29700 "HIE " " CB " 6 0 808080  0 1 7 ""  1 ""  <> 0 0 0 1 11.34 0 0 264 2 264 264 264 <> <>
  265 2 21.758259 -16.095039 -44.567715 17 H C 24 0.50400 0.50400 "HIE " " CG " 6 0 808080  0 1 7 "%UT"  13 "HIE"  <> 0 0 0 1 11.34 0 0 265 0 265 265 265 0.656318704130113 "HIE" 
  266 25 22.149623 -16.620753 -45.778409 17 H C 38 -0.56400 -0.56400 "HIE " " ND1" 7 0 2E2EFF  0 1 7 ""  1 ""  <> 0 0 0 1 11.34 0 0 266 0 266 266 266 <> <>
  267 2 22.166485 -17.940013 -45.610512 17 H C 24 0.18200 0.18200 "HIE " " CE1" 6 0 808080  0 1 7 ""  1 ""  <> 0 0 0 1 11.34 0 0 267 1 267 267 267 <> <>
  268 25 21.602910 -18.266840 -44.452559 17 H C 38 -0.29100 -0.29100 "HIE " " NE2" 7 0 2E2EFF  0 1 7 ""  1 ""  <> 0 0 0 1 11.34 0 0 268 1 268 268 268 <> <>
  269 2 21.526730 -17.137735 -43.656108 17 H C 24 -0.26100 -0.26100 "HIE " " CD2" 6 0 808080  0 1 7 ""  1 ""  <> 0 0 0 1 11.34 0 0 269 1 269 269 269 <> <>
  270 43 21.520902 -12.204977 -43.096867 17 H C 21 0.30000 0.30000 "HIE " " H  " 1 0 FFFFFF  0 1 7 ""  1 ""  <> 0 0 0 1 <> 0 0 270 0 270 270 270 <> <>
  271 41 20.055125 -14.030233 -44.957293 17 H C 21 0.06000 0.06000 "HIE " " HA " 1 0 FFFFFF  0 1 7 ""  1 ""  <> 0 0 0 1 <> 0 0 271 0 271 271 271 <> <>
  272 41 22.589437 -14.596177 -43.343686 17 H C 21 0.06000 0.06000 "HIE " " HB3" 1 0 FFFFFF  0 1 7 ""  1 ""  <> 0 0 0 1 <> 0 0 272 0 272 272 272 <> <>
  273 41 22.629377 -14.211000 -44.982097 17 H C 21 0.06000 0.06000 "HIE " " HB2" 1 0 FFFFFF  0 1 7 ""  1 ""  <> 0 0 0 1 <> 0 0 273 0 273 273 273 <> <>
  274 41 22.405480 -18.653386 -46.384717 17 H C 21 0.09800 0.09800 "HIE " " HE1" 1 0 FFFFFF  0 1 7 ""  1 ""  <> 0 0 0 1 <> 0 0 274 0 274 274 274 <> <>
  275 41 21.156296 -17.146495 -42.642192 17 H C 21 0.18300 0.18300 "HIE " " HD2" 1 0 FFFFFF  0 1 7 ""  1 ""  <> 0 0 0 1 <> 0 0 275 0 275 275 275 <> <>
  276 43 21.490908 -19.233341 -44.181750 17 H C 21 0.32600 0.32600 "HIE " " HE2" 1 0 FFFFFF  0 1 7 ""  1 ""  <> 0 0 0 1 <> 0 0 276 0 276 276 276 <> <>
  277 25 19.091506 -15.292519 -42.943344 18 A C 38 -0.50000 -0.50000 "ALA " " N  " 7 0 2E2EFF  0 1 7 ""  1 ""  <> 0 0 0 1 11.33 0 0 277 1 277 277 277 <> <>
  278 3 18.334826 -15.916764 -41.827935 18 A C 24 0.14000 0.14000 "ALA " " CA " 6 0 808080  0 1 -1105 ""  1 ""  FF1E00  0 0 0 1 11.33 0 0 278 1 278 278 278 <> <>
  279 2 17.561266 -17.169036 -42.354698 18 A C 24 0.50000 0.50000 "ALA " " C  " 6 0 808080  0 1 7 ""  1 ""  <> 0 0 0 1 11.33 0 0 279 0 279 279 279 <> <>
  280 15 17.099288 -17.140689 -43.493908 18 A C 70 -0.50000 -0.50000 "ALA " " O  " 8 0 FF2E2E  0 1 7 ""  1 ""  <> 0 0 0 1 11.33 0 0 280 0 280 280 280 <> <>
  281 3 17.335651 -14.852430 -41.331034 18 A C 24 -0.18000 -0.18000 "ALA " " CB " 6 0 808080  0 1 7 ""  1 ""  <> 0 0 0 1 11.33 0 0 281 3 281 281 281 <> <>
  282 43 18.733625 -15.426119 -43.877618 18 A C 21 0.30000 0.30000 "ALA " " H  " 1 0 FFFFFF  0 1 7 ""  1 ""  <> 0 0 0 1 <> 0 0 282 0 282 282 282 <> <>
  283 41 18.894870 -16.166995 -40.927368 18 A C 21 0.06000 0.06000 "ALA " " HA " 1 0 FFFFFF  0 1 7 ""  1 ""  <> 0 0 0 1 <> 0 0 283 0 283 283 283 <> <>
  284 41 17.556572 -13.792328 -41.208078 18 A C 21 0.06000 0.06000 "ALA " " HB1" 1 0 FFFFFF  0 1 7 ""  1 ""  <> 0 0 0 1 <> 0 0 284 0 284 284 284 <> <>
  285 41 16.419414 -14.828899 -41.921003 18 A C 21 0.06000 0.06000 "ALA " " HB2" 1 0 FFFFFF  0 1 7 ""  1 ""  <> 0 0 0 1 <> 0 0 285 0 285 285 285 <> <>
  286 41 17.107249 -15.092491 -40.293183 18 A C 21 0.06000 0.06000 "ALA " " HB3" 1 0 FFFFFF  0 1 7 ""  1 ""  <> 0 0 0 1 <> 0 0 286 0 286 286 286 <> <>
  287 25 17.327322 -18.144974 -41.486385 19 A C 38 -0.50000 -0.50000 "ALA " " N  " 7 0 2E2EFF  0 1 7 ""  1 ""  <> 0 0 0 1 11.29 0 0 287 1 287 287 287 <> <>
  288 3 16.506292 -19.353724 -41.760640 19 A C 24 0.14000 0.14000 "ALA " " CA " 6 0 808080  0 1 -1105 ""  1 ""  FF1E00  0 0 0 1 11.29 0 0 288 1 288 288 288 <> <>
  289 2 14.941376 -19.209013 -41.507283 19 A C 24 0.50000 0.50000 "ALA " " C  " 6 0 808080  0 1 7 ""  1 ""  <> 0 0 0 1 11.29 0 0 289 0 289 289 289 <> <>
  290 15 14.197236 -19.757521 -42.325620 19 A C 70 -0.50000 -0.50000 "ALA " " O  " 8 0 FF2E2E  0 1 7 ""  1 ""  <> 0 0 0 1 11.29 0 0 290 0 290 290 290 <> <>
  291 3 16.977484 -20.519976 -40.871162 19 A C 24 -0.18000 -0.18000 "ALA " " CB " 6 0 808080  0 1 7 ""  1 ""  <> 0 0 0 1 11.29 0 0 291 3 291 291 291 <> <>
  292 43 17.439626 -17.915012 -40.510092 19 A C 21 0.30000 0.30000 "ALA " " H  " 1 0 FFFFFF  0 1 7 ""  1 ""  <> 0 0 0 1 <> 0 0 292 0 292 292 292 <> <>
  293 41 16.673454 -19.537674 -42.821208 19 A C 21 0.06000 0.06000 "ALA " " HA " 1 0 FFFFFF  0 1 7 ""  1 ""  <> 0 0 0 1 <> 0 0 293 0 293 293 293 <> <>
  294 41 18.066733 -20.562831 -40.843453 19 A C 21 0.06000 0.06000 "ALA " " HB1" 1 0 FFFFFF  0 1 7 ""  1 ""  <> 0 0 0 1 <> 0 0 294 0 294 294 294 <> <>
  295 41 16.575765 -20.363104 -39.870650 19 A C 21 0.06000 0.06000 "ALA " " HB2" 1 0 FFFFFF  0 1 7 ""  1 ""  <> 0 0 0 1 <> 0 0 295 0 295 295 295 <> <>
  296 41 16.553092 -21.450713 -41.246715 19 A C 21 0.06000 0.06000 "ALA " " HB3" 1 0 FFFFFF  0 1 7 ""  1 ""  <> 0 0 0 1 <> 0 0 296 0 296 296 296 <> <>
  297 25 14.643442 -18.464739 -40.450638 20 R C 38 -0.50000 -0.50000 "ARG " " N  " 7 0 2E2EFF  0 1 7 ""  1 ""  <> 0 0 0 1 10.54 0 0 297 1 297 297 297 <> <>
  298 3 13.252017 -18.420736 -39.912581 20 R C 24 0.14000 0.14000 "ARG " " CA " 6 0 808080  0 1 -1105 ""  1 ""  FF1E00  0 0 0 1 10.54 0 0 298 1 298 298 298 <> <>
  299 2 12.467758 -17.379019 -40.715024 20 R C 24 0.50000 0.50000 "ARG " " C  " 6 0 808080  0 1 7 ""  1 ""  <> 0 0 0 1 10.54 0 0 299 0 299 299 299 <> <>
  300 15 12.894489 -16.255908 -40.805994 20 R C 70 -0.50000 -0.50000 "ARG " " O  " 8 0 FF2E2E  0 1 7 ""  1 ""  <> 0 0 0 1 10.54 0 0 300 0 300 300 300 <> <>
  301 3 13.355254 -17.937045 -38.452159 20 R C 24 -0.12000 -0.12000 "ARG " " CB " 6 0 808080  0 1 7 ""  1 ""  <> 0 0 0 1 10.54 0 0 301 2 301 301 301 <> <>
  302 3 12.047238 -17.781374 -37.732124 20 R C 24 -0.05000 -0.05000 "ARG " " CG " 6 0 808080  0 1 7 ""  1 ""  <> 0 0 0 1 10.54 0 0 302 2 302 302 302 <> <>
  303 3 12.208017 -17.390442 -36.259488 20 R C 24 0.19000 0.19000 "ARG " " CD " 6 0 808080  0 1 7 ""  1 ""  <> 0 0 0 1 10.54 0 0 303 2 303 303 303 <> <>
  304 25 11.387588 -16.232780 -35.890638 20 R C 38 -0.69997 -0.69997 "ARG " " NE " 7 0 2E2EFF  0 1 7 ""  1 ""  <> 0 0 0 1 10.54 0 0 304 1 304 304 304 <> <>
  305 2 11.467489 -15.595521 -34.712923 20 R C 24 0.63990 0.63990 "ARG " " CZ " 6 0 808080  0 1 7 ""  1 ""  <> 0 0 0 1 10.54 0 0 305 0 305 305 305 <> <>
  306 25 12.427547 -15.854091 -33.818171 20 R C 38 -0.79997 -0.79997 "ARG " " NH1" 7 0 2E2EFF  0 1 7 ""  1 ""  <> 0 0 0 1 10.54 0 0 306 2 306 306 306 <> <>
  307 31 10.470881 -14.726566 -34.406521 20 R C 38 -0.79997 -0.79997 "ARG " " NH2" 7 1 2E2EFF  0 1 7 ""  1 ""  <> 0 0 0 1 10.54 0 0 307 2 307 307 307 <> <>
  308 43 15.411375 -18.054250 -39.939268 20 R C 21 0.30000 0.30000 "ARG " " H  " 1 0 FFFFFF  0 1 7 ""  1 ""  <> 0 0 0 1 <> 0 0 308 0 308 308 308 <> <>
  309 41 12.749742 -19.386983 -39.956599 20 R C 21 0.06000 0.06000 "ARG " " HA " 1 0 FFFFFF  0 1 7 ""  1 ""  <> 0 0 0 1 <> 0 0 309 0 309 309 309 <> <>
  310 41 13.904042 -16.997632 -38.517741 20 R C 21 0.06000 0.06000 "ARG " " HB3" 1 0 FFFFFF  0 1 7 ""  1 ""  <> 0 0 0 1 <> 0 0 310 0 310 310 310 <> <>
  311 41 13.993597 -18.590449 -37.857324 20 R C 21 0.06000 0.06000 "ARG " " HB2" 1 0 FFFFFF  0 1 7 ""  1 ""  <> 0 0 0 1 <> 0 0 311 0 311 311 311 <> <>
  312 41 11.621693 -18.784600 -37.714099 20 R C 21 0.06000 0.06000 "ARG " " HG3" 1 0 FFFFFF  0 1 7 ""  1 ""  <> 0 0 0 1 <> 0 0 312 0 312 312 312 <> <>
  313 41 11.283629 -17.257829 -38.307588 20 R C 21 0.06000 0.06000 "ARG " " HG2" 1 0 FFFFFF  0 1 7 ""  1 ""  <> 0 0 0 1 <> 0 0 313 0 313 313 313 <> <>
  314 41 13.236368 -17.103859 -36.038312 20 R C 21 0.06000 0.06000 "ARG " " HD3" 1 0 FFFFFF  0 1 7 ""  1 ""  <> 0 0 0 1 <> 0 0 314 0 314 314 314 <> <>
  315 41 11.829261 -18.152140 -35.578201 20 R C 21 0.06000 0.06000 "ARG " " HD2" 1 0 FFFFFF  0 1 7 ""  1 ""  <> 0 0 0 1 <> 0 0 315 0 315 315 315 <> <>
  316 43 10.588181 -16.214431 -36.507514 20 R C 21 0.44000 0.44000 "ARG " " HE " 1 0 FFFFFF  0 1 7 ""  1 ""  <> 0 0 0 1 <> 0 0 316 0 316 316 316 <> <>
  317 43 12.507716 -15.311956 -32.970568 20 R C 21 0.46000 0.46000 "ARG " "HH12" 1 0 FFFFFF  0 1 7 ""  1 ""  <> 0 0 0 1 <> 0 0 317 0 317 317 317 <> <>
  318 43 13.034626 -16.660325 -33.863342 20 R C 21 0.46000 0.46000 "ARG " "HH11" 1 0 FFFFFF  0 1 7 ""  1 ""  <> 0 0 0 1 <> 0 0 318 0 318 318 318 <> <>
  319 44 10.442147 -14.114225 -33.604571 20 R C 21 0.46000 0.46000 "ARG " "HH22" 1 0 FFFFFF  0 1 7 ""  1 ""  <> 0 0 0 1 <> 0 0 319 0 319 319 319 <> <>
  320 44 9.803975 -14.522062 -35.136684 20 R C 21 0.46000 0.46000 "ARG " "HH21" 1 0 FFFFFF  0 1 7 ""  1 ""  <> 0 0 0 1 <> 0 0 320 0 320 320 320 <> <>
  321 25 11.372411 -17.675908 -41.373839 21 P C 38 -0.14000 -0.14000 "PRO " " N  " 7 0 2E2EFF  0 1 7 ""  1 ""  <> 0 0 0 1 9.63 0 0 321 0 321 321 321 <> <>
  322 3 10.655882 -16.639776 -42.166989 21 P C 24 0.01000 0.01000 "PRO " " CA " 6 0 808080  0 1 -1106 ""  1 ""  FF3C00  0 0 0 1 9.63 0 0 322 1 322 322 322 <> <>
  323 2 9.863162 -15.489353 -41.425770 21 P C 24 0.50000 0.50000 "PRO " " C  " 6 0 808080  0 1 7 ""  1 ""  <> 0 0 0 1 9.63 0 0 323 0 323 323 323 <> <>
  324 15 8.896907 -14.968152 -41.934268 21 P C 70 -0.50000 -0.50000 "PRO " " O  " 8 0 FF2E2E  0 1 7 ""  1 ""  <> 0 0 0 1 9.63 0 0 324 0 324 324 324 <> <>
  325 3 10.697842 -18.963517 -41.573858 21 P C 24 -0.05000 -0.05000 "PRO " " CD " 6 0 808080  0 1 7 ""  1 ""  <> 0 0 0 1 9.63 0 0 325 2 325 325 325 <> <>
  326 3 9.449857 -18.721783 -42.453469 21 P C 24 -0.12000 -0.12000 "PRO " " CG " 6 0 808080  0 1 7 ""  1 ""  <> 0 0 0 1 9.63 0 0 326 2 326 326 326 <> <>
  327 3 9.761542 -17.376881 -43.183723 21 P C 24 -0.12000 -0.12000 "PRO " " CB " 6 0 808080  0 1 7 ""  1 ""  <> 0 0 0 1 9.63 0 0 327 2 327 327 327 <> <>
  328 41 11.345644 -16.037493 -42.758273 21 P C 21 0.06000 0.06000 "PRO " " HA " 1 0 FFFFFF  0 1 7 ""  1 ""  <> 0 0 0 1 <> 0 0 328 0 328 328 328 <> <>
  329 41 10.432466 -19.392029 -40.607852 21 P C 21 0.06000 0.06000 "PRO " " HD2" 1 0 FFFFFF  0 1 7 ""  1 ""  <> 0 0 0 1 <> 0 0 329 0 329 329 329 <> <>
  330 41 11.303507 -19.775498 -41.976520 21 P C 21 0.06000 0.06000 "PRO " " HD3" 1 0 FFFFFF  0 1 7 ""  1 ""  <> 0 0 0 1 <> 0 0 330 0 330 330 330 <> <>
  331 41 8.531756 -18.681106 -41.866970 21 P C 21 0.06000 0.06000 "PRO " " HG2" 1 0 FFFFFF  0 1 7 ""  1 ""  <> 0 0 0 1 <> 0 0 331 0 331 331 331 <> <>
  332 41 9.305471 -19.449404 -43.251246 21 P C 21 0.06000 0.06000 "PRO " " HG3" 1 0 FFFFFF  0 1 7 ""  1 ""  <> 0 0 0 1 <> 0 0 332 0 332 332 332 <> <>
  333 41 10.336106 -17.603791 -44.081408 21 P C 21 0.06000 0.06000 "PRO " " HB3" 1 0 FFFFFF  0 1 7 ""  1 ""  <> 0 0 0 1 <> 0 0 333 0 333 333 333 <> <>
  334 41 8.898825 -16.915626 -43.664903 21 P C 21 0.06000 0.06000 "PRO " " HB2" 1 0 FFFFFF  0 1 7 ""  1 ""  <> 0 0 0 1 <> 0 0 334 0 334 334 334 <> <>
  335 25 10.259927 -15.060001 -40.195666 22 D C 38 -0.50000 -0.50000 "ASP " " N  " 7 0 2E2EFF  0 1 7 ""  1 ""  <> 0 0 0 1 7.57 0 0 335 1 335 335 335 <> <>
  336 3 9.684961 -13.827405 -39.521203 22 D C 24 0.14000 0.14000 "ASP " " CA " 6 0 808080  0 1 -1106 ""  1 ""  FF3C00  0 0 0 1 7.57 0 0 336 1 336 336 336 <> <>
  337 2 10.808917 -13.115044 -38.719261 22 D C 24 0.50000 0.50000 "ASP " " C  " 6 0 808080  0 1 7 ""  1 ""  <> 0 0 0 1 7.57 0 0 337 0 337 337 337 <> <>
  338 15 11.698535 -13.841815 -38.296807 22 D C 70 -0.50000 -0.50000 "ASP " " O  " 8 0 FF2E2E  0 1 7 ""  1 ""  <> 0 0 0 1 7.57 0 0 338 0 338 338 338 <> <>
  339 3 8.449578 -14.209850 -38.610285 22 D C 24 -0.22000 -0.22000 "ASP " " CB " 6 0 808080  0 1 7 ""  1 ""  <> 0 0 0 1 7.57 0 0 339 2 339 339 339 <> <>
  340 2 8.759807 -14.916124 -37.329934 22 D C 24 0.70000 0.70000 "ASP " " CG " 6 0 808080  0 1 7 "%UT"  13 ""  <> 0 0 0 1 7.57 0 0 340 0 340 340 340 <> <>
  341 15 9.014848 -16.193428 -37.285170 22 D C 70 -0.80000 -0.80000 "ASP " " OD1" 8 0 FF2E2E  0 1 7 ""  1 ""  <> 0 0 0 1 7.57 0 0 341 0 341 341 341 <> <>
  342 18 8.620766 -14.273503 -36.252618 22 D C 70 -0.80000 -0.80000 "ASP " " OD2" 8 -1 FF2E2E  0 1 7 ""  1 ""  <> 0 0 0 1 7.57 0 0 342 0 342 342 342 <> <>
  343 43 11.111001 -15.391490 -39.764028 22 D C 21 0.30000 0.30000 "ASP " " H  " 1 0 FFFFFF  0 1 7 ""  1 ""  <> 0 0 0 1 <> 0 0 343 0 343 343 343 <> <>
  344 41 9.336423 -13.109613 -40.263573 22 D C 21 0.06000 0.06000 "ASP " " HA " 1 0 FFFFFF  0 1 7 ""  1 ""  <> 0 0 0 1 <> 0 0 344 0 344 344 344 <> <>
  345 41 7.579917 -14.718444 -39.026113 22 D C 21 0.06000 0.06000 "ASP " " HB3" 1 0 FFFFFF  0 1 7 ""  1 ""  <> 0 0 0 1 <> 0 0 345 0 345 345 345 <> <>
  346 41 8.021812 -13.232097 -38.388403 22 D C 21 0.06000 0.06000 "ASP " " HB2" 1 0 FFFFFF  0 1 7 ""  1 ""  <> 0 0 0 1 <> 0 0 346 0 346 346 346 <> <>
  347 25 10.832654 -11.807690 -38.668028 23 I C 38 -0.50000 -0.50000 "ILE " " N  " 7 0 2E2EFF  0 1 7 ""  1 ""  <> 0 0 0 1 7.31 0 0 347 1 347 347 347 <> <>
  348 3 11.624046 -11.033220 -37.839534 23 I C 24 0.14000 0.14000 "ILE " " CA " 6 0 808080  0 1 -1106 ""  1 ""  FF3C00  0 0 0 1 7.31 0 0 348 1 348 348 348 <> <>
  349 2 10.698003 -10.134238 -37.053175 23 I C 24 0.50000 0.50000 "ILE " " C  " 6 0 808080  0 1 7 ""  1 ""  <> 0 0 0 1 7.31 0 0 349 0 349 349 349 <> <>
  350 15 9.743659 -9.546987 -37.587506 23 I C 70 -0.50000 -0.50000 "ILE " " O  " 8 0 FF2E2E  0 1 7 ""  1 ""  <> 0 0 0 1 7.31 0 0 350 0 350 350 350 <> <>
  351 3 12.619501 -10.187753 -38.705610 23 I C 24 -0.06000 -0.06000 "ILE " " CB " 6 0 808080  0 1 7 ""  1 ""  <> 0 0 0 1 7.31 0 0 351 1 351 351 351 <> <>
  352 3 13.336063 -9.138942 -37.864155 23 I C 24 -0.18000 -0.18000 "ILE " " CG2" 6 0 808080  0 1 7 ""  1 ""  <> 0 0 0 1 7.31 0 0 352 3 352 352 352 <> <>
  353 3 13.646966 -11.186288 -39.214750 23 I C 24 -0.12000 -0.12000 "ILE " " CG1" 6 0 808080  0 1 7 ""  1 ""  <> 0 0 0 1 7.31 0 0 353 2 353 353 353 <> <>
  354 3 14.718834 -10.486954 -40.086075 23 I C 24 -0.18000 -0.18000 "ILE " " CD1" 6 0 808080  0 1 7 ""  1 ""  <> 0 0 0 1 7.31 0 0 354 3 354 354 354 <> <>
  355 43 10.010048 -11.390712 -39.080360 23 I C 21 0.30000 0.30000 "ILE " " H  " 1 0 FFFFFF  0 1 7 ""  1 ""  <> 0 0 0 1 <> 0 0 355 0 355 355 355 <> <>
  356 41 12.125722 -11.645643 -37.090469 23 I C 21 0.06000 0.06000 "ILE " " HA " 1 0 FFFFFF  0 1 7 ""  1 ""  <> 0 0 0 1 <> 0 0 356 0 356 356 356 <> <>
  357 41 12.182710 -9.615819 -39.523976 23 I C 21 0.06000 0.06000 "ILE " " HB " 1 0 FFFFFF  0 1 7 ""  1 ""  <> 0 0 0 1 <> 0 0 357 0 357 357 357 <> <>
  358 41 14.050812 -9.589512 -37.175556 23 I C 21 0.06000 0.06000 "ILE " "HG21" 1 0 FFFFFF  0 1 7 ""  1 ""  <> 0 0 0 1 <> 0 0 358 0 358 358 358 <> <>
  359 41 13.946986 -8.521122 -38.522216 23 I C 21 0.06000 0.06000 "ILE " "HG22" 1 0 FFFFFF  0 1 7 ""  1 ""  <> 0 0 0 1 <> 0 0 359 0 359 359 359 <> <>
  360 41 12.633592 -8.513277 -37.313404 23 I C 21 0.06000 0.06000 "ILE " "HG23" 1 0 FFFFFF  0 1 7 ""  1 ""  <> 0 0 0 1 <> 0 0 360 0 360 360 360 <> <>
  361 41 13.153679 -11.896049 -39.878008 23 I C 21 0.06000 0.06000 "ILE " "HG13" 1 0 FFFFFF  0 1 7 ""  1 ""  <> 0 0 0 1 <> 0 0 361 0 361 361 361 <> <>
  362 41 14.087756 -11.849261 -38.470436 23 I C 21 0.06000 0.06000 "ILE " "HG12" 1 0 FFFFFF  0 1 7 ""  1 ""  <> 0 0 0 1 <> 0 0 362 0 362 362 362 <> <>
  363 41 14.250428 -9.812364 -40.802625 23 I C 21 0.06000 0.06000 "ILE " "HD11" 1 0 FFFFFF  0 1 7 ""  1 ""  <> 0 0 0 1 <> 0 0 363 0 363 363 363 <> <>
  364 41 15.486546 -9.997953 -39.486946 23 I C 21 0.06000 0.06000 "ILE " "HD12" 1 0 FFFFFF  0 1 7 ""  1 ""  <> 0 0 0 1 <> 0 0 364 0 364 364 364 <> <>
  365 41 15.264551 -11.270982 -40.610956 23 I C 21 0.06000 0.06000 "ILE " "HD13" 1 0 FFFFFF  0 1 7 ""  1 ""  <> 0 0 0 1 <> 0 0 365 0 365 365 365 <> <>
  366 25 10.860540 -10.167401 -35.701502 24 Q C 38 -0.50000 -0.50000 "GLN " " N  " 7 0 2E2EFF  0 1 7 ""  1 ""  <> 0 0 0 1 7.3 0 0 366 1 366 366 366 <> <>
  367 3 9.953737 -9.466866 -34.760534 24 Q C 24 0.14000 0.14000 "GLN " " CA " 6 0 808080  0 1 -1106 ""  1 ""  FF3C00  0 0 0 1 7.3 0 0 367 1 367 367 367 <> <>
  368 2 10.942756 -8.502358 -34.106623 24 Q C 24 0.50000 0.50000 "GLN " " C  " 6 0 808080  0 1 7 ""  1 ""  <> 0 0 0 1 7.3 0 0 368 0 368 368 368 <> <>
  369 15 11.947131 -8.948285 -33.621419 24 Q C 70 -0.50000 -0.50000 "GLN " " O  " 8 0 FF2E2E  0 1 7 ""  1 ""  <> 0 0 0 1 7.3 0 0 369 0 369 369 369 <> <>
  370 3 9.235051 -10.374392 -33.778776 24 Q C 24 -0.12000 -0.12000 "GLN " " CB " 6 0 808080  0 1 7 ""  1 ""  <> 0 0 0 1 7.3 0 0 370 2 370 370 370 <> <>
  371 3 8.382497 -11.546038 -34.290232 24 Q C 24 -0.12000 -0.12000 "GLN " " CG " 6 0 808080  0 1 7 ""  1 ""  <> 0 0 0 1 7.3 0 0 371 2 371 371 371 <> <>
  372 2 7.343112 -11.193323 -35.390078 24 Q C 24 0.50000 0.50000 "GLN " " CD " 6 0 808080  0 1 7 "%UT"  13 ""  <> 0 0 0 1 7.3 0 0 372 0 372 372 372 2.2739802667741 "No Flip" 
  373 15 6.838692 -10.061653 -35.418322 24 Q C 70 -0.50000 -0.50000 "GLN " " OE1" 8 0 FF2E2E  0 1 7 ""  1 ""  <> 0 0 0 1 7.3 0 0 373 0 373 373 373 <> <>
  374 25 7.042618 -12.115450 -36.345911 24 Q C 38 -0.76000 -0.76000 "GLN " " NE2" 7 0 2E2EFF  0 1 7 ""  1 ""  <> 0 0 0 1 7.3 0 0 374 2 374 374 374 <> <>
  375 43 11.599024 -10.697317 -35.260675 24 Q C 21 0.30000 0.30000 "GLN " " H  " 1 0 FFFFFF  0 1 7 ""  1 ""  <> 0 0 0 1 <> 0 0 375 0 375 375 375 <> <>
  376 41 9.243225 -8.916106 -35.377038 24 Q C 21 0.06000 0.06000 "GLN " " HA " 1 0 FFFFFF  0 1 7 ""  1 ""  <> 0 0 0 1 <> 0 0 376 0 376 376 376 <> <>
  377 41 8.570828 -9.743279 -33.188332 24 Q C 21 0.06000 0.06000 "GLN " " HB3" 1 0 FFFFFF  0 1 7 ""  1 ""  <> 0 0 0 1 <> 0 0 377 0 377 377 377 <> <>
  378 41 10.047309 -10.774819 -33.172009 24 Q C 21 0.06000 0.06000 "GLN " " HB2" 1 0 FFFFFF  0 1 7 ""  1 ""  <> 0 0 0 1 <> 0 0 378 0 378 378 378 <> <>
  379 41 7.780386 -11.949891 -33.476522 24 Q C 21 0.06000 0.06000 "GLN " " HG3" 1 0 FFFFFF  0 1 7 ""  1 ""  <> 0 0 0 1 <> 0 0 379 0 379 379 379 <> <>
  380 41 9.084214 -12.248306 -34.740571 24 Q C 21 0.06000 0.06000 "GLN " " HG2" 1 0 FFFFFF  0 1 7 ""  1 ""  <> 0 0 0 1 <> 0 0 380 0 380 380 380 <> <>
  381 43 6.213472 -12.049881 -36.918887 24 Q C 21 0.38000 0.38000 "GLN " "HE22" 1 0 FFFFFF  0 1 7 ""  1 ""  <> 0 0 0 1 <> 0 0 381 0 381 381 381 <> <>
  382 43 7.501037 -13.015543 -36.336138 24 Q C 21 0.38000 0.38000 "GLN " "HE21" 1 0 FFFFFF  0 1 7 ""  1 ""  <> 0 0 0 1 <> 0 0 382 0 382 382 382 <> <>
  383 25 10.662367 -7.177293 -34.202255 25 M C 38 -0.50000 -0.50000 "MET " " N  " 7 0 2E2EFF  2 1 7 ""  1 ""  <> 0 0 0 1 7.3 0 0 383 1 383 383 383 <> <>
  384 3 11.240199 -6.194996 -33.372430 25 M C 24 0.14000 0.14000 "MET " " CA " 6 0 808080  2 1 -1106 ""  1 ""  FF3C00  0 0 0 1 7.3 0 0 384 1 384 384 384 <> <>
  385 2 10.087934 -5.928864 -32.312902 25 M C 24 0.50000 0.50000 "MET " " C  " 6 0 808080  2 1 7 ""  1 ""  <> 0 0 0 1 7.3 0 0 385 0 385 385 385 <> <>
  386 15 8.910368 -6.051103 -32.627761 25 M C 70 -0.50000 -0.50000 "MET " " O  " 8 0 FF2E2E  2 1 7 ""  1 ""  <> 0 0 0 1 7.3 0 0 386 0 386 386 386 <> <>
  387 3 11.477586 -4.922734 -34.227099 25 M C 24 -0.12000 -0.12000 "MET " " CB " 6 0 808080  2 1 7 ""  1 ""  <> 0 0 0 1 7.3 0 0 387 2 387 387 387 <> <>
  388 3 12.540323 -3.902776 -33.612752 25 M C 24 0.04750 0.04750 "MET " " CG " 6 0 808080  2 1 7 ""  1 ""  <> 0 0 0 1 7.3 0 0 388 2 388 388 388 <> <>
  389 49 12.645446 -2.481566 -34.748882 25 M C 143 -0.33500 -0.33500 "MET " " SD " 16 0 FFFF6B  2 1 7 ""  1 ""  <> 0 0 0 1 7.3 0 0 389 0 389 389 389 <> <>
  390 3 13.870029 -1.573153 -33.765351 25 M C 24 -0.01250 -0.01250 "MET " " CE " 6 0 808080  2 1 7 ""  1 ""  <> 0 0 0 1 7.3 0 0 390 3 390 390 390 <> <>
  391 43 9.776325 -7.036982 -34.666619 25 M C 21 0.30000 0.30000 "MET " " H  " 1 0 FFFFFF  2 1 7 ""  1 ""  <> 0 0 0 1 <> 0 0 391 0 391 391 391 <> <>
  392 41 12.128678 -6.587652 -32.877493 25 M C 21 0.06000 0.06000 "MET " " HA " 1 0 FFFFFF  2 1 7 ""  1 ""  <> 0 0 0 1 <> 0 0 392 0 392 392 392 <> <>
  393 41 10.542202 -4.372438 -34.333380 25 M C 21 0.06000 0.06000 "MET " " HB3" 1 0 FFFFFF  2 1 7 ""  1 ""  <> 0 0 0 1 <> 0 0 393 0 393 393 393 <> <>
  394 41 11.840677 -5.106272 -35.237748 25 M C 21 0.06000 0.06000 "MET " " HB2" 1 0 FFFFFF  2 1 7 ""  1 ""  <> 0 0 0 1 <> 0 0 394 0 394 394 394 <> <>
  395 41 13.467319 -4.476987 -33.617550 25 M C 21 0.06000 0.06000 "MET " " HG3" 1 0 FFFFFF  2 1 7 ""  1 ""  <> 0 0 0 1 <> 0 0 395 0 395 395 395 <> <>
  396 41 12.246157 -3.683669 -32.586965 25 M C 21 0.06000 0.06000 "MET " " HG2" 1 0 FFFFFF  2 1 7 ""  1 ""  <> 0 0 0 1 <> 0 0 396 0 396 396 396 <> <>
  397 41 13.524832 -1.339314 -32.758845 25 M C 21 0.06000 0.06000 "MET " " HE1" 1 0 FFFFFF  2 1 7 ""  1 ""  <> 0 0 0 1 <> 0 0 397 0 397 397 397 <> <>
  398 41 14.695945 -2.280999 -33.689475 25 M C 21 0.06000 0.06000 "MET " " HE2" 1 0 FFFFFF  2 1 7 ""  1 ""  <> 0 0 0 1 <> 0 0 398 0 398 398 398 <> <>
  399 41 14.203466 -0.642896 -34.225139 25 M C 21 0.06000 0.06000 "MET " " HE3" 1 0 FFFFFF  2 1 7 ""  1 ""  <> 0 0 0 1 <> 0 0 399 0 399 399 399 <> <>
  400 25 10.456534 -5.565452 -31.112224 26 T C 38 -0.50000 -0.50000 "THR " " N  " 7 0 2E2EFF  2 1 7 ""  1 ""  <> 0 0 0 1 7.31 0 0 400 1 400 400 400 <> <>
  401 3 9.544370 -5.390419 -29.986467 26 T C 24 0.14000 0.14000 "THR " " CA " 6 0 808080  2 1 -1106 ""  1 ""  FF3C00  0 0 0 1 7.31 0 0 401 1 401 401 401 <> <>
  402 2 10.131103 -4.283742 -29.081725 26 T C 24 0.50000 0.50000 "THR " " C  " 6 0 808080  2 1 7 ""  1 ""  <> 0 0 0 1 7.31 0 0 402 0 402 402 402 <> <>
  403 15 11.213200 -4.431268 -28.469127 26 T C 70 -0.50000 -0.50000 "THR " " O  " 8 0 FF2E2E  2 1 7 ""  1 ""  <> 0 0 0 1 7.31 0 0 403 0 403 403 403 <> <>
  404 3 9.332734 -6.772779 -29.297735 26 T C 24 0.20500 0.20500 "THR " " CB " 6 0 808080  2 1 7 ""  1 ""  <> 0 0 0 1 7.31 0 0 404 1 404 404 404 <> <>
  405 3 8.386914 -7.745585 -30.089528 26 T C 24 -0.18000 -0.18000 "THR " " CG2" 6 0 808080  2 1 7 ""  1 ""  <> 0 0 0 1 7.31 0 0 405 3 405 405 405 <> <>
  406 16 10.536001 -7.464840 -28.901922 26 T C 70 -0.68300 -0.68300 "THR " " OG1" 8 0 FF2E2E  2 1 7 "%UT"  13 ""  <> 0 0 0 1 7.31 0 0 406 1 406 406 406 <> <>
  407 43 11.416874 -5.631111 -30.805506 26 T C 21 0.30000 0.30000 "THR " " H  " 1 0 FFFFFF  2 1 7 ""  1 ""  <> 0 0 0 1 <> 0 0 407 0 407 407 407 <> <>
  408 41 8.526193 -5.060301 -30.194685 26 T C 21 0.06000 0.06000 "THR " " HA " 1 0 FFFFFF  2 1 7 ""  1 ""  <> 0 0 0 1 <> 0 0 408 0 408 408 408 <> <>
  409 41 8.908133 -6.486760 -28.335979 26 T C 21 0.06000 0.06000 "THR " " HB " 1 0 FFFFFF  2 1 7 ""  1 ""  <> 0 0 0 1 <> 0 0 409 0 409 409 409 <> <>
  410 41 7.926715 -8.494283 -29.444898 26 T C 21 0.06000 0.06000 "THR " "HG21" 1 0 FFFFFF  2 1 7 ""  1 ""  <> 0 0 0 1 <> 0 0 410 0 410 410 410 <> <>
  411 41 7.561329 -7.137348 -30.459934 26 T C 21 0.06000 0.06000 "THR " "HG22" 1 0 FFFFFF  2 1 7 ""  1 ""  <> 0 0 0 1 <> 0 0 411 0 411 411 411 <> <>
  412 41 8.963170 -8.317313 -30.816705 26 T C 21 0.06000 0.06000 "THR " "HG23" 1 0 FFFFFF  2 1 7 ""  1 ""  <> 0 0 0 1 <> 0 0 412 0 412 412 412 <> <>
  413 42 11.054055 -7.768801 -29.631206 26 T C 21 0.41800 0.41800 "THR " " HG1" 1 0 FFFFFF  2 1 7 ""  1 ""  <> 0 0 0 1 <> 0 0 413 0 413 413 413 <> <>
  414 25 9.371231 -3.198251 -29.001674 27 Q C 38 -0.50000 -0.50000 "GLN " " N  " 7 0 2E2EFF  2 1 7 ""  1 ""  <> 0 0 0 1 7.32 0 0 414 1 414 414 414 <> <>
  415 3 9.733060 -2.100147 -28.140353 27 Q C 24 0.14000 0.14000 "GLN " " CA " 6 0 808080  2 1 -1106 ""  1 ""  FF3C00  0 0 0 1 7.32 0 0 415 1 415 415 415 <> <>
  416 2 8.716191 -1.933181 -27.027193 27 Q C 24 0.50000 0.50000 "GLN " " C  " 6 0 808080  2 1 7 ""  1 ""  <> 0 0 0 1 7.32 0 0 416 0 416 416 416 <> <>
  417 15 7.496922 -2.317939 -27.193485 27 Q C 70 -0.50000 -0.50000 "GLN " " O  " 8 0 FF2E2E  2 1 7 ""  1 ""  <> 0 0 0 1 7.32 0 0 417 0 417 417 417 <> <>
  418 3 9.949683 -0.844885 -29.016884 27 Q C 24 -0.12000 -0.12000 "GLN " " CB " 6 0 808080  2 1 7 ""  1 ""  <> 0 0 0 1 7.32 0 0 418 2 418 418 418 <> <>
  419 3 10.451814 0.344063 -28.205033 27 Q C 24 -0.12000 -0.12000 "GLN " " CG " 6 0 808080  2 1 7 ""  1 ""  <> 0 0 0 1 7.32 0 0 419 2 419 419 419 <> <>
  420 2 10.248321 1.693245 -28.945089 27 Q C 24 0.50000 0.50000 "GLN " " CD " 6 0 808080  2 1 7 "%UT"  13 ""  <> 0 0 0 1 7.32 0 0 420 0 420 420 420 <> "No Flip" 
  421 15 10.422364 1.719623 -30.144966 27 Q C 70 -0.50000 -0.50000 "GLN " " OE1" 8 0 FF2E2E  2 1 7 ""  1 ""  <> 0 0 0 1 7.32 0 0 421 0 421 421 421 <> <>
  422 25 9.707092 2.745361 -28.342702 27 Q C 38 -0.76000 -0.76000 "GLN " " NE2" 7 0 2E2EFF  2 1 7 ""  1 ""  <> 0 0 0 1 7.32 0 0 422 2 422 422 422 <> <>
  423 43 8.441238 -3.198580 -29.396061 27 Q C 21 0.30000 0.30000 "GLN " " H  " 1 0 FFFFFF  2 1 7 ""  1 ""  <> 0 0 0 1 <> 0 0 423 0 423 423 423 <> <>
  424 41 10.682194 -2.425131 -27.713485 27 Q C 21 0.06000 0.06000 "GLN " " HA " 1 0 FFFFFF  2 1 7 ""  1 ""  <> 0 0 0 1 <> 0 0 424 0 424 424 424 <> <>
  425 41 8.927774 -0.587021 -29.296387 27 Q C 21 0.06000 0.06000 "GLN " " HB3" 1 0 FFFFFF  2 1 7 ""  1 ""  <> 0 0 0 1 <> 0 0 425 0 425 425 425 <> <>
  426 41 10.552882 -1.105480 -29.886246 27 Q C 21 0.06000 0.06000 "GLN " " HB2" 1 0 FFFFFF  2 1 7 ""  1 ""  <> 0 0 0 1 <> 0 0 426 0 426 426 426 <> <>
  427 41 11.516877 0.299721 -27.975813 27 Q C 21 0.06000 0.06000 "GLN " " HG3" 1 0 FFFFFF  2 1 7 ""  1 ""  <> 0 0 0 1 <> 0 0 427 0 427 427 427 <> <>
  428 41 9.869108 0.496035 -27.296841 27 Q C 21 0.06000 0.06000 "GLN " " HG2" 1 0 FFFFFF  2 1 7 ""  1 ""  <> 0 0 0 1 <> 0 0 428 0 428 428 428 <> <>
  429 43 9.464474 3.619242 -28.787216 27 Q C 21 0.38000 0.38000 "GLN " "HE22" 1 0 FFFFFF  2 1 7 ""  1 ""  <> 0 0 0 1 <> 0 0 429 0 429 429 429 <> <>
  430 43 9.596582 2.563499 -27.355948 27 Q C 21 0.38000 0.38000 "GLN " "HE21" 1 0 FFFFFF  2 1 7 ""  1 ""  <> 0 0 0 1 <> 0 0 430 0 430 430 430 <> <>
  431 25 9.195048 -1.529437 -25.801100 28 S C 38 -0.50000 -0.50000 "SER " " N  " 7 0 2E2EFF  2 1 7 ""  1 ""  <> 0 0 0 1 7.69 0 0 431 1 431 431 431 <> <>
  432 3 8.482830 -1.251968 -24.486041 28 S C 24 0.14000 0.14000 "SER " " CA " 6 0 808080  2 1 -1106 ""  1 ""  FF3C00  0 0 0 1 7.69 0 0 432 1 432 432 432 <> <>
  433 2 9.165472 -0.117402 -23.694247 28 S C 24 0.50000 0.50000 "SER " " C  " 6 0 808080  2 1 7 ""  1 ""  <> 0 0 0 1 7.69 0 0 433 0 433 433 433 <> <>
  434 15 10.269571 0.280906 -24.025553 28 S C 70 -0.50000 -0.50000 "SER " " O  " 8 0 FF2E2E  2 1 7 ""  1 ""  <> 0 0 0 1 7.69 0 0 434 0 434 434 434 <> <>
  435 3 8.355229 -2.627923 -23.827110 28 S C 24 0.14500 0.14500 "SER " " CB " 6 0 808080  2 1 7 ""  1 ""  <> 0 0 0 1 7.69 0 0 435 2 435 435 435 <> <>
  436 16 9.605356 -3.193608 -23.554355 28 S C 70 -0.68300 -0.68300 "SER " " OG " 8 0 FF2E2E  2 1 7 "%UT"  13 ""  <> 0 0 0 1 7.69 0 0 436 1 436 436 436 <> <>
  437 43 10.182557 -1.352446 -25.920719 28 S C 21 0.30000 0.30000 "SER " " H  " 1 0 FFFFFF  2 1 7 ""  1 ""  <> 0 0 0 1 <> 0 0 437 0 437 437 437 <> <>
  438 41 7.475924 -0.976825 -24.801143 28 S C 21 0.06000 0.06000 "SER " " HA " 1 0 FFFFFF  2 1 7 ""  1 ""  <> 0 0 0 1 <> 0 0 438 0 438 438 438 <> <>
  439 41 7.768630 -3.258810 -24.494163 28 S C 21 0.06000 0.06000 "SER " " HB3" 1 0 FFFFFF  2 1 7 ""  1 ""  <> 0 0 0 1 <> 0 0 439 0 439 439 439 <> <>
  440 41 7.847608 -2.529959 -22.867948 28 S C 21 0.06000 0.06000 "SER " " HB2" 1 0 FFFFFF  2 1 7 ""  1 ""  <> 0 0 0 1 <> 0 0 440 0 440 440 440 <> <>
  441 42 10.067142 -3.459428 -24.334458 28 S C 21 0.41800 0.41800 "SER " " HG " 1 0 FFFFFF  2 1 7 ""  1 ""  <> 0 0 0 1 <> 0 0 441 0 441 441 441 <> <>
  442 25 8.549001 0.442468 -22.677953 29 P C 38 -0.14000 -0.14000 "PRO " " N  " 7 0 2E2EFF  0 1 7 ""  1 ""  <> 0 0 0 1 7.77 0 0 442 0 442 442 442 <> <>
  443 3 7.116824 0.349271 -22.361094 29 P C 24 0.01000 0.01000 "PRO " " CA " 6 0 808080  0 1 -1106 ""  1 ""  FF3C00  0 0 0 1 7.77 0 0 443 1 443 443 443 <> <>
  444 2 6.107215 1.058895 -23.333856 29 P C 24 0.50000 0.50000 "PRO " " C  " 6 0 808080  0 1 7 ""  1 ""  <> 0 0 0 1 7.77 0 0 444 0 444 444 444 <> <>
  445 15 6.534057 1.745978 -24.242225 29 P C 70 -0.50000 -0.50000 "PRO " " O  " 8 0 FF2E2E  0 1 7 ""  1 ""  <> 0 0 0 1 7.77 0 0 445 0 445 445 445 <> <>
  446 3 9.277353 1.275714 -21.664894 29 P C 24 -0.05000 -0.05000 "PRO " " CD " 6 0 808080  0 1 7 ""  1 ""  <> 0 0 0 1 7.77 0 0 446 2 446 446 446 <> <>
  447 3 8.167855 1.923724 -20.894316 29 P C 24 -0.12000 -0.12000 "PRO " " CG " 6 0 808080  0 1 7 ""  1 ""  <> 0 0 0 1 7.77 0 0 447 2 447 447 447 <> <>
  448 3 7.034433 0.901237 -20.951258 29 P C 24 -0.12000 -0.12000 "PRO " " CB " 6 0 808080  0 1 7 ""  1 ""  <> 0 0 0 1 7.77 0 0 448 2 448 448 448 <> <>
  449 41 6.682571 -0.650345 -22.368523 29 P C 21 0.06000 0.06000 "PRO " " HA " 1 0 FFFFFF  0 1 7 ""  1 ""  <> 0 0 0 1 <> 0 0 449 0 449 449 449 <> <>
  450 41 9.911626 1.976311 -22.207992 29 P C 21 0.06000 0.06000 "PRO " " HD2" 1 0 FFFFFF  0 1 7 ""  1 ""  <> 0 0 0 1 <> 0 0 450 0 450 450 450 <> <>
  451 41 9.978007 0.750986 -21.015353 29 P C 21 0.06000 0.06000 "PRO " " HD3" 1 0 FFFFFF  0 1 7 ""  1 ""  <> 0 0 0 1 <> 0 0 451 0 451 451 451 <> <>
  452 41 7.927325 2.819685 -21.466527 29 P C 21 0.06000 0.06000 "PRO " " HG2" 1 0 FFFFFF  0 1 7 ""  1 ""  <> 0 0 0 1 <> 0 0 452 0 452 452 452 <> <>
  453 41 8.566646 2.316478 -19.959826 29 P C 21 0.06000 0.06000 "PRO " " HG3" 1 0 FFFFFF  0 1 7 ""  1 ""  <> 0 0 0 1 <> 0 0 453 0 453 453 453 <> <>
  454 41 7.246825 0.136159 -20.204753 29 P C 21 0.06000 0.06000 "PRO " " HB3" 1 0 FFFFFF  0 1 7 ""  1 ""  <> 0 0 0 1 <> 0 0 454 0 454 454 454 <> <>
  455 41 6.031306 1.243282 -20.694732 29 P C 21 0.06000 0.06000 "PRO " " HB2" 1 0 FFFFFF  0 1 7 ""  1 ""  <> 0 0 0 1 <> 0 0 455 0 455 455 455 <> <>
  456 25 4.771066 0.963023 -23.145155 30 S C 38 -0.50000 -0.50000 "SER " " N  " 7 0 2E2EFF  0 1 7 ""  1 ""  <> 0 0 0 1 7.76 0 0 456 1 456 456 456 <> <>
  457 3 3.783912 1.832331 -23.855987 30 S C 24 0.14000 0.14000 "SER " " CA " 6 0 808080  0 1 -1106 ""  1 ""  FF3C00  0 0 0 1 7.76 0 0 457 1 457 457 457 <> <>
  458 2 3.849385 3.251336 -23.294666 30 S C 24 0.50000 0.50000 "SER " " C  " 6 0 808080  0 1 7 ""  1 ""  <> 0 0 0 1 7.76 0 0 458 0 458 458 458 <> <>
  459 15 4.086565 4.147482 -24.070962 30 S C 70 -0.50000 -0.50000 "SER " " O  " 8 0 FF2E2E  0 1 7 ""  1 ""  <> 0 0 0 1 7.76 0 0 459 0 459 459 459 <> <>
  460 3 2.380890 1.107637 -23.580217 30 S C 24 0.14500 0.14500 "SER " " CB " 6 0 808080  0 1 7 ""  1 ""  <> 0 0 0 1 7.76 0 0 460 2 460 460 460 <> <>
  461 16 1.290956 1.604866 -24.323586 30 S C 70 -0.68300 -0.68300 "SER " " OG " 8 0 FF2E2E  0 1 7 "%UT"  13 ""  <> 0 0 0 1 7.76 0 0 461 1 461 461 461 <> <>
  462 43 4.410678 0.355887 -22.423181 30 S C 21 0.30000 0.30000 "SER " " H  " 1 0 FFFFFF  0 1 7 ""  1 ""  <> 0 0 0 1 <> 0 0 462 0 462 462 462 <> <>
  463 41 3.946341 1.924368 -24.929241 30 S C 21 0.06000 0.06000 "SER " " HA " 1 0 FFFFFF  0 1 7 ""  1 ""  <> 0 0 0 1 <> 0 0 463 0 463 463 463 <> <>
  464 41 2.046375 1.170200 -22.545297 30 S C 21 0.06000 0.06000 "SER " " HB3" 1 0 FFFFFF  0 1 7 ""  1 ""  <> 0 0 0 1 <> 0 0 464 0 464 464 464 <> <>
  465 41 2.504080 0.047568 -23.801397 30 S C 21 0.06000 0.06000 "SER " " HB2" 1 0 FFFFFF  0 1 7 ""  1 ""  <> 0 0 0 1 <> 0 0 465 0 465 465 465 <> <>
  466 42 0.446598 1.540706 -23.903542 30 S C 21 0.41800 0.41800 "SER " " HG " 1 0 FFFFFF  0 1 7 ""  1 ""  <> 0 0 0 1 <> 0 0 466 0 466 466 466 <> <>
  467 25 3.891313 3.425326 -21.989009 31 S C 38 -0.50000 -0.50000 "SER " " N  " 7 0 2E2EFF  2 1 7 ""  1 ""  <> 0 0 0 1 7.9 0 0 467 1 467 467 467 <> <>
  468 3 3.912214 4.743378 -21.470062 31 S C 24 0.14000 0.14000 "SER " " CA " 6 0 808080  2 1 -1106 ""  1 ""  FF3C00  0 0 0 1 7.9 0 0 468 1 468 468 468 <> <>
  469 2 4.884206 4.683713 -20.264516 31 S C 24 0.50000 0.50000 "SER " " C  " 6 0 808080  2 1 7 ""  1 ""  <> 0 0 0 1 7.9 0 0 469 0 469 469 469 <> <>
  470 15 5.087574 3.665970 -19.654019 31 S C 70 -0.50000 -0.50000 "SER " " O  " 8 0 FF2E2E  2 1 7 ""  1 ""  <> 0 0 0 1 7.9 0 0 470 0 470 470 470 <> <>
  471 3 2.406645 5.094047 -21.256659 31 S C 24 0.14500 0.14500 "SER " " CB " 6 0 808080  2 1 7 ""  1 ""  <> 0 0 0 1 7.9 0 0 471 2 471 471 471 <> <>
  472 16 2.309825 6.464067 -21.076887 31 S C 70 -0.68300 -0.68300 "SER " " OG " 8 0 FF2E2E  2 1 7 "%UT"  13 ""  <> 0 0 0 1 7.9 0 0 472 1 472 472 472 <> <>
  473 43 4.198729 2.765050 -21.289482 31 S C 21 0.30000 0.30000 "SER " " H  " 1 0 FFFFFF  2 1 7 ""  1 ""  <> 0 0 0 1 <> 0 0 473 0 473 473 473 <> <>
  474 41 4.417662 5.504033 -22.064930 31 S C 21 0.06000 0.06000 "SER " " HA " 1 0 FFFFFF  2 1 7 ""  1 ""  <> 0 0 0 1 <> 0 0 474 0 474 474 474 <> <>
  475 41 1.936637 4.483396 -20.485999 31 S C 21 0.06000 0.06000 "SER " " HB3" 1 0 FFFFFF  2 1 7 ""  1 ""  <> 0 0 0 1 <> 0 0 475 0 475 475 475 <> <>
  476 41 1.739545 5.021145 -22.115059 31 S C 21 0.06000 0.06000 "SER " " HB2" 1 0 FFFFFF  2 1 7 ""  1 ""  <> 0 0 0 1 <> 0 0 476 0 476 476 476 <> <>
  477 42 1.407525 6.703712 -21.225765 31 S C 21 0.41800 0.41800 "SER " " HG " 1 0 FFFFFF  2 1 7 ""  1 ""  <> 0 0 0 1 <> 0 0 477 0 477 477 477 <> <>
  478 25 5.674217 5.769456 -20.043156 32 L C 38 -0.50000 -0.50000 "LEU " " N  " 7 0 2E2EFF  2 1 7 ""  1 ""  <> 0 0 0 1 7.37 0 0 478 1 478 478 478 <> <>
  479 3 6.443304 6.106477 -18.909966 32 L C 24 0.14000 0.14000 "LEU " " CA " 6 0 808080  2 1 -1106 ""  1 ""  FF3C00  0 0 0 1 7.37 0 0 479 1 479 479 479 <> <>
  480 2 6.319002 7.633003 -18.626156 32 L C 24 0.50000 0.50000 "LEU " " C  " 6 0 808080  2 1 7 ""  1 ""  <> 0 0 0 1 7.37 0 0 480 0 480 480 480 <> <>
  481 15 6.195979 8.453494 -19.539060 32 L C 70 -0.50000 -0.50000 "LEU " " O  " 8 0 FF2E2E  2 1 7 ""  1 ""  <> 0 0 0 1 7.37 0 0 481 0 481 481 481 <> <>
  482 3 7.968755 5.536896 -19.212910 32 L C 24 -0.12000 -0.12000 "LEU " " CB " 6 0 808080  2 1 7 ""  1 ""  <> 0 0 0 1 7.37 0 0 482 2 482 482 482 <> <>
  483 3 9.141769 6.185079 -18.429025 32 L C 24 -0.06000 -0.06000 "LEU " " CG " 6 0 808080  2 1 7 ""  1 ""  <> 0 0 0 1 7.37 0 0 483 1 483 483 483 <> <>
  484 3 10.412833 5.283731 -18.394611 32 L C 24 -0.18000 -0.18000 "LEU " " CD1" 6 0 808080  2 1 7 ""  1 ""  <> 0 0 0 1 7.37 0 0 484 3 484 484 484 <> <>
  485 3 9.513839 7.546591 -19.103754 32 L C 24 -0.18000 -0.18000 "LEU " " CD2" 6 0 808080  2 1 7 ""  1 ""  <> 0 0 0 1 7.37 0 0 485 3 485 485 485 <> <>
  486 43 5.753347 6.414988 -20.815551 32 L C 21 0.30000 0.30000 "LEU " " H  " 1 0 FFFFFF  2 1 7 ""  1 ""  <> 0 0 0 1 <> 0 0 486 0 486 486 486 <> <>
  487 41 5.994279 5.620444 -18.044128 32 L C 21 0.06000 0.06000 "LEU " " HA " 1 0 FFFFFF  2 1 7 ""  1 ""  <> 0 0 0 1 <> 0 0 487 0 487 487 487 <> <>
  488 41 8.250463 5.417467 -20.258448 32 L C 21 0.06000 0.06000 "LEU " " HB3" 1 0 FFFFFF  2 1 7 ""  1 ""  <> 0 0 0 1 <> 0 0 488 0 488 488 488 <> <>
  489 41 8.009630 4.509423 -18.851410 32 L C 21 0.06000 0.06000 "LEU " " HB2" 1 0 FFFFFF  2 1 7 ""  1 ""  <> 0 0 0 1 <> 0 0 489 0 489 489 489 <> <>
  490 41 8.738034 6.352136 -17.430974 32 L C 21 0.06000 0.06000 "LEU " " HG " 1 0 FFFFFF  2 1 7 ""  1 ""  <> 0 0 0 1 <> 0 0 490 0 490 490 490 <> <>
  491 41 10.609912 4.882787 -19.388135 32 L C 21 0.06000 0.06000 "LEU " "HD11" 1 0 FFFFFF  2 1 7 ""  1 ""  <> 0 0 0 1 <> 0 0 491 0 491 491 491 <> <>
  492 41 11.285154 5.798316 -17.991913 32 L C 21 0.06000 0.06000 "LEU " "HD12" 1 0 FFFFFF  2 1 7 ""  1 ""  <> 0 0 0 1 <> 0 0 492 0 492 492 492 <> <>
  493 41 10.292106 4.410914 -17.753202 32 L C 21 0.06000 0.06000 "LEU " "HD13" 1 0 FFFFFF  2 1 7 ""  1 ""  <> 0 0 0 1 <> 0 0 493 0 493 493 493 <> <>
  494 41 10.133816 8.077237 -18.381887 32 L C 21 0.06000 0.06000 "LEU " "HD21" 1 0 FFFFFF  2 1 7 ""  1 ""  <> 0 0 0 1 <> 0 0 494 0 494 494 494 <> <>
  495 41 10.089990 7.308898 -19.997632 32 L C 21 0.06000 0.06000 "LEU " "HD22" 1 0 FFFFFF  2 1 7 ""  1 ""  <> 0 0 0 1 <> 0 0 495 0 495 495 495 <> <>
  496 41 8.654850 8.208126 -19.219858 32 L C 21 0.06000 0.06000 "LEU " "HD23" 1 0 FFFFFF  2 1 7 ""  1 ""  <> 0 0 0 1 <> 0 0 496 0 496 496 496 <> <>
  497 25 6.380365 7.940197 -17.302038 33 S C 38 -0.50000 -0.50000 "SER " " N  " 7 0 2E2EFF  2 1 7 ""  1 ""  <> 0 0 0 1 7.41 0 0 497 1 497 497 497 <> <>
  498 3 6.283064 9.315139 -16.700773 33 S C 24 0.14000 0.14000 "SER " " CA " 6 0 808080  2 1 -1106 ""  1 ""  FF3C00  0 0 0 1 7.41 0 0 498 1 498 498 498 <> <>
  499 2 7.570264 9.545692 -15.853383 33 S C 24 0.50000 0.50000 "SER " " C  " 6 0 808080  2 1 7 ""  1 ""  <> 0 0 0 1 7.41 0 0 499 0 499 499 499 <> <>
  500 15 8.066906 8.657602 -15.109909 33 S C 70 -0.50000 -0.50000 "SER " " O  " 8 0 FF2E2E  2 1 7 ""  1 ""  <> 0 0 0 1 7.41 0 0 500 0 500 500 500 <> <>
  501 3 4.979574 9.374393 -15.848810 33 S C 24 0.14500 0.14500 "SER " " CB " 6 0 808080  2 1 7 ""  1 ""  <> 0 0 0 1 7.41 0 0 501 2 501 501 501 <> <>
  502 16 5.038885 8.343261 -14.841356 33 S C 70 -0.68300 -0.68300 "SER " " OG " 8 0 FF2E2E  2 1 7 "%UT"  13 ""  <> 0 0 0 1 7.41 0 0 502 1 502 502 502 <> <>
  503 43 6.680281 7.199729 -16.684202 33 S C 21 0.30000 0.30000 "SER " " H  " 1 0 FFFFFF  2 1 7 ""  1 ""  <> 0 0 0 1 <> 0 0 503 0 503 503 503 <> <>
  504 41 6.204959 10.060560 -17.491877 33 S C 21 0.06000 0.06000 "SER " " HA " 1 0 FFFFFF  2 1 7 ""  1 ""  <> 0 0 0 1 <> 0 0 504 0 504 504 504 <> <>
  505 41 4.173342 9.425485 -16.580315 33 S C 21 0.06000 0.06000 "SER " " HB3" 1 0 FFFFFF  2 1 7 ""  1 ""  <> 0 0 0 1 <> 0 0 505 0 505 505 505 <> <>
  506 41 4.949100 10.295934 -15.268241 33 S C 21 0.06000 0.06000 "SER " " HB2" 1 0 FFFFFF  2 1 7 ""  1 ""  <> 0 0 0 1 <> 0 0 506 0 506 506 506 <> <>
  507 42 5.355935 7.513391 -15.163387 33 S C 21 0.41800 0.41800 "SER " " HG " 1 0 FFFFFF  2 1 7 ""  1 ""  <> 0 0 0 1 <> 0 0 507 0 507 507 507 <> <>
  508 25 8.239457 10.723040 -16.090509 34 A C 38 -0.50000 -0.50000 "ALA " " N  " 7 0 2E2EFF  2 1 7 ""  1 ""  <> 0 0 0 1 7.45 0 0 508 1 508 508 508 <> <>
  509 3 9.422049 11.152314 -15.301968 34 A C 24 0.14000 0.14000 "ALA " " CA " 6 0 808080  2 1 -1106 ""  1 ""  FF3C00  0 0 0 1 7.45 0 0 509 1 509 509 509 <> <>
  510 2 9.177459 12.563780 -14.758037 34 A C 24 0.50000 0.50000 "ALA " " C  " 6 0 808080  2 1 7 ""  1 ""  <> 0 0 0 1 7.45 0 0 510 0 510 510 510 <> <>
  511 15 8.168418 13.245403 -15.072818 34 A C 70 -0.50000 -0.50000 "ALA " " O  " 8 0 FF2E2E  2 1 7 ""  1 ""  <> 0 0 0 1 7.45 0 0 511 0 511 511 511 <> <>
  512 3 10.486208 11.206396 -16.395628 34 A C 24 -0.18000 -0.18000 "ALA " " CB " 6 0 808080  2 1 7 ""  1 ""  <> 0 0 0 1 7.45 0 0 512 3 512 512 512 <> <>
  513 43 7.859066 11.460852 -16.665841 34 A C 21 0.30000 0.30000 "ALA " " H  " 1 0 FFFFFF  2 1 7 ""  1 ""  <> 0 0 0 1 <> 0 0 513 0 513 513 513 <> <>
  514 41 9.554867 10.485118 -14.450684 34 A C 21 0.06000 0.06000 "ALA " " HA " 1 0 FFFFFF  2 1 7 ""  1 ""  <> 0 0 0 1 <> 0 0 514 0 514 514 514 <> <>
  515 41 10.243652 11.766522 -17.298282 34 A C 21 0.06000 0.06000 "ALA " " HB1" 1 0 FFFFFF  2 1 7 ""  1 ""  <> 0 0 0 1 <> 0 0 515 0 515 515 515 <> <>
  516 41 11.433991 11.674445 -16.129391 34 A C 21 0.06000 0.06000 "ALA " " HB2" 1 0 FFFFFF  2 1 7 ""  1 ""  <> 0 0 0 1 <> 0 0 516 0 516 516 516 <> <>
  517 41 10.596444 10.182151 -16.751202 34 A C 21 0.06000 0.06000 "ALA " " HB3" 1 0 FFFFFF  2 1 7 ""  1 ""  <> 0 0 0 1 <> 0 0 517 0 517 517 517 <> <>
  518 25 10.148604 13.116821 -14.027497 35 S C 38 -0.50000 -0.50000 "SER " " N  " 7 0 2E2EFF  0 1 7 ""  1 ""  <> 0 0 0 1 7.75 0 0 518 1 518 518 518 <> <>
  519 3 10.340480 14.555236 -13.724985 35 S C 24 0.14000 0.14000 "SER " " CA " 6 0 808080  0 1 -1106 ""  1 ""  FF3C00  0 0 0 1 7.75 0 0 519 1 519 519 519 <> <>
  520 2 11.580672 15.059181 -14.526934 35 S C 24 0.50000 0.50000 "SER " " C  " 6 0 808080  0 1 7 ""  1 ""  <> 0 0 0 1 7.75 0 0 520 0 520 520 520 <> <>
  521 15 12.376463 14.238291 -14.951786 35 S C 70 -0.50000 -0.50000 "SER " " O  " 8 0 FF2E2E  0 1 7 ""  1 ""  <> 0 0 0 1 7.75 0 0 521 0 521 521 521 <> <>
  522 3 10.410893 14.765973 -12.238174 35 S C 24 0.14500 0.14500 "SER " " CB " 6 0 808080  0 1 7 ""  1 ""  <> 0 0 0 1 7.75 0 0 522 2 522 522 522 <> <>
  523 16 9.139553 14.559798 -11.679164 35 S C 70 -0.68300 -0.68300 "SER " " OG " 8 0 FF2E2E  0 1 7 "%UT"  13 ""  <> 0 0 0 1 7.75 0 0 523 1 523 523 523 <> <>
  524 43 11.040745 12.642449 -14.023608 35 S C 21 0.30000 0.30000 "SER " " H  " 1 0 FFFFFF  0 1 7 ""  1 ""  <> 0 0 0 1 <> 0 0 524 0 524 524 524 <> <>
  525 41 9.547858 15.131265 -14.202996 35 S C 21 0.06000 0.06000 "SER " " HA " 1 0 FFFFFF  0 1 7 ""  1 ""  <> 0 0 0 1 <> 0 0 525 0 525 525 525 <> <>
  526 41 10.825063 15.706392 -11.875539 35 S C 21 0.06000 0.06000 "SER " " HB3" 1 0 FFFFFF  0 1 7 ""  1 ""  <> 0 0 0 1 <> 0 0 526 0 526 526 526 <> <>
  527 41 10.988482 13.955221 -11.793733 35 S C 21 0.06000 0.06000 "SER " " HB2" 1 0 FFFFFF  0 1 7 ""  1 ""  <> 0 0 0 1 <> 0 0 527 0 527 527 527 <> <>
  528 42 8.642928 15.320681 -11.939517 35 S C 21 0.41800 0.41800 "SER " " HG " 1 0 FFFFFF  0 1 7 ""  1 ""  <> 0 0 0 1 <> 0 0 528 0 528 528 528 <> <>
  529 25 11.869544 16.369841 -14.705369 36 V C 38 -0.50000 -0.50000 "VAL " " N  " 7 0 2E2EFF  0 1 7 ""  1 ""  <> 0 0 0 1 7.76 0 0 529 1 529 529 529 <> <>
  530 3 12.955055 16.843801 -15.585121 36 V C 24 0.14000 0.14000 "VAL " " CA " 6 0 808080  0 1 -1106 ""  1 ""  FF3C00  0 0 0 1 7.76 0 0 530 1 530 530 530 <> <>
  531 2 14.396522 16.320415 -15.212081 36 V C 24 0.50000 0.50000 "VAL " " C  " 6 0 808080  0 1 7 ""  1 ""  <> 0 0 0 1 7.76 0 0 531 0 531 531 531 <> <>
  532 15 15.281591 16.134768 -16.001427 36 V C 70 -0.50000 -0.50000 "VAL " " O  " 8 0 FF2E2E  0 1 7 ""  1 ""  <> 0 0 0 1 7.76 0 0 532 0 532 532 532 <> <>
  533 3 12.907576 18.350143 -15.795661 36 V C 24 -0.06000 -0.06000 "VAL " " CB " 6 0 808080  0 1 7 ""  1 ""  <> 0 0 0 1 7.76 0 0 533 1 533 533 533 <> <>
  534 3 11.853698 18.769335 -16.964086 36 V C 24 -0.18000 -0.18000 "VAL " " CG1" 6 0 808080  0 1 7 ""  1 ""  <> 0 0 0 1 7.76 0 0 534 3 534 534 534 <> <>
  535 3 12.688680 19.128854 -14.469375 36 V C 24 -0.18000 -0.18000 "VAL " " CG2" 6 0 808080  0 1 7 ""  1 ""  <> 0 0 0 1 7.76 0 0 535 3 535 535 535 <> <>
  536 43 11.325009 17.049024 -14.193274 36 V C 21 0.30000 0.30000 "VAL " " H  " 1 0 FFFFFF  0 1 7 ""  1 ""  <> 0 0 0 1 <> 0 0 536 0 536 536 536 <> <>
  537 41 12.806515 16.498489 -16.607420 36 V C 21 0.06000 0.06000 "VAL " " HA " 1 0 FFFFFF  0 1 7 ""  1 ""  <> 0 0 0 1 <> 0 0 537 0 537 537 537 <> <>
  538 41 13.917969 18.569457 -16.141807 36 V C 21 0.06000 0.06000 "VAL " " HB " 1 0 FFFFFF  0 1 7 ""  1 ""  <> 0 0 0 1 <> 0 0 538 0 538 538 538 <> <>
  539 41 10.891376 18.474323 -16.545063 36 V C 21 0.06000 0.06000 "VAL " "HG11" 1 0 FFFFFF  0 1 7 ""  1 ""  <> 0 0 0 1 <> 0 0 539 0 539 539 539 <> <>
  540 41 11.695941 19.833000 -17.142639 36 V C 21 0.06000 0.06000 "VAL " "HG12" 1 0 FFFFFF  0 1 7 ""  1 ""  <> 0 0 0 1 <> 0 0 540 0 540 540 540 <> <>
  541 41 11.954313 18.232842 -17.906785 36 V C 21 0.06000 0.06000 "VAL " "HG13" 1 0 FFFFFF  0 1 7 ""  1 ""  <> 0 0 0 1 <> 0 0 541 0 541 541 541 <> <>
  542 41 12.859827 20.205177 -14.479845 36 V C 21 0.06000 0.06000 "VAL " "HG21" 1 0 FFFFFF  0 1 7 ""  1 ""  <> 0 0 0 1 <> 0 0 542 0 542 542 542 <> <>
  543 41 11.723373 18.931136 -14.002713 36 V C 21 0.06000 0.06000 "VAL " "HG22" 1 0 FFFFFF  0 1 7 ""  1 ""  <> 0 0 0 1 <> 0 0 543 0 543 543 543 <> <>
  544 41 13.393224 18.752423 -13.727887 36 V C 21 0.06000 0.06000 "VAL " "HG23" 1 0 FFFFFF  0 1 7 ""  1 ""  <> 0 0 0 1 <> 0 0 544 0 544 544 544 <> <>
  545 25 14.584794 16.036782 -13.955473 37 G C 38 -0.50000 -0.50000 "GLY " " N  " 7 0 2E2EFF  0 1 7 ""  1 ""  <> 0 0 0 1 7.77 0 0 545 1 545 545 545 <> <>
  546 3 15.794288 15.611881 -13.280846 37 G C 24 0.08000 0.08000 "GLY " " CA " 6 0 808080  0 1 -1106 ""  1 ""  FF3C00  0 0 0 1 7.77 0 0 546 2 546 546 546 <> <>
  547 2 16.080877 14.116248 -13.180236 37 G C 24 0.50000 0.50000 "GLY " " C  " 6 0 808080  0 1 7 ""  1 ""  <> 0 0 0 1 7.77 0 0 547 0 547 547 547 <> <>
  548 15 17.205493 13.803228 -12.797517 37 G C 70 -0.50000 -0.50000 "GLY " " O  " 8 0 FF2E2E  0 1 7 ""  1 ""  <> 0 0 0 1 7.77 0 0 548 0 548 548 548 <> <>
  549 43 13.819848 16.095533 -13.298500 37 G C 21 0.30000 0.30000 "GLY " " H  " 1 0 FFFFFF  0 1 7 ""  1 ""  <> 0 0 0 1 <> 0 0 549 0 549 549 549 <> <>
  550 41 15.727320 16.023838 -12.274700 37 G C 21 0.06000 0.06000 "GLY " " HA3" 1 0 FFFFFF  0 1 7 ""  1 ""  <> 0 0 0 1 <> 0 0 550 0 550 550 550 <> <>
  551 41 16.663033 16.155296 -13.652922 37 G C 21 0.06000 0.06000 "GLY " " HA2" 1 0 FFFFFF  0 1 7 ""  1 ""  <> 0 0 0 1 <> 0 0 551 0 551 551 551 <> <>
  552 25 15.199705 13.182147 -13.733587 38 D C 38 -0.50000 -0.50000 "ASP " " N  " 7 0 2E2EFF  0 1 7 ""  1 ""  <> 0 0 0 1 7.83 0 0 552 1 552 552 552 <> <>
  553 3 15.215676 11.740503 -13.625653 38 D C 24 0.14000 0.14000 "ASP " " CA " 6 0 808080  0 1 -1106 ""  1 ""  FF3C00  0 0 0 1 7.83 0 0 553 1 553 553 553 <> <>
  554 2 16.014859 11.001791 -14.701249 38 D C 24 0.50000 0.50000 "ASP " " C  " 6 0 808080  0 1 7 ""  1 ""  <> 0 0 0 1 7.83 0 0 554 0 554 554 554 <> <>
  555 15 15.796419 11.258780 -15.882163 38 D C 70 -0.50000 -0.50000 "ASP " " O  " 8 0 FF2E2E  0 1 7 ""  1 ""  <> 0 0 0 1 7.83 0 0 555 0 555 555 555 <> <>
  556 3 13.839635 11.166276 -13.395005 38 D C 24 -0.22000 -0.22000 "ASP " " CB " 6 0 808080  0 1 7 ""  1 ""  <> 0 0 0 1 7.83 0 0 556 2 556 556 556 <> <>
  557 2 12.921302 11.853165 -12.359224 38 D C 24 0.70000 0.70000 "ASP " " CG " 6 0 808080  0 1 7 "%UT"  13 ""  <> 0 0 0 1 7.83 0 0 557 0 557 557 557 3.75844478645099 <>
  558 15 11.733357 11.536162 -12.366913 38 D C 70 -0.80000 -0.80000 "ASP " " OD1" 8 0 FF2E2E  0 1 7 ""  1 ""  <> 0 0 0 1 7.83 0 0 558 0 558 558 558 <> <>
  559 18 13.301100 12.651067 -11.524153 38 D C 70 -0.80000 -0.80000 "ASP " " OD2" 8 -1 FF2E2E  0 1 7 ""  1 ""  <> 0 0 0 1 7.83 0 0 559 0 559 559 559 <> <>
  560 43 14.374907 13.596942 -14.143751 38 D C 21 0.30000 0.30000 "ASP " " H  " 1 0 FFFFFF  0 1 7 ""  1 ""  <> 0 0 0 1 <> 0 0 560 0 560 560 560 <> <>
  561 41 15.810985 11.573519 -12.728454 38 D C 21 0.06000 0.06000 "ASP " " HA " 1 0 FFFFFF  0 1 7 ""  1 ""  <> 0 0 0 1 <> 0 0 561 0 561 561 561 <> <>
  562 41 14.005208 10.204456 -12.909668 38 D C 21 0.06000 0.06000 "ASP " " HB3" 1 0 FFFFFF  0 1 7 ""  1 ""  <> 0 0 0 1 <> 0 0 562 0 562 562 562 <> <>
  563 41 13.479687 11.016813 -14.412186 38 D C 21 0.06000 0.06000 "ASP " " HB2" 1 0 FFFFFF  0 1 7 ""  1 ""  <> 0 0 0 1 <> 0 0 563 0 563 563 563 <> <>
  564 25 16.789127 9.956899 -14.328266 39 R C 38 -0.50000 -0.50000 "ARG " " N  " 7 0 2E2EFF  0 1 7 ""  1 ""  <> 0 0 0 1 7.68 0 0 564 1 564 564 564 <> <>
  565 3 17.504035 8.990553 -15.129989 39 R C 24 0.14000 0.14000 "ARG " " CA " 6 0 808080  0 1 -1106 ""  1 ""  FF3C00  0 0 0 1 7.68 0 0 565 1 565 565 565 <> <>
  566 2 16.561415 7.868498 -15.436334 39 R C 24 0.50000 0.50000 "ARG " " C  " 6 0 808080  0 1 7 ""  1 ""  <> 0 0 0 1 7.68 0 0 566 0 566 566 566 <> <>
  567 15 16.032037 7.296706 -14.483256 39 R C 70 -0.50000 -0.50000 "ARG " " O  " 8 0 FF2E2E  0 1 7 ""  1 ""  <> 0 0 0 1 7.68 0 0 567 0 567 567 567 <> <>
  568 3 18.778844 8.520126 -14.351245 39 R C 24 -0.12000 -0.12000 "ARG " " CB " 6 0 808080  0 1 7 ""  1 ""  <> 0 0 0 1 7.68 0 0 568 2 568 568 568 <> <>
  569 3 19.624734 7.679364 -15.257635 39 R C 24 -0.05000 -0.05000 "ARG " " CG " 6 0 808080  0 1 7 ""  1 ""  <> 0 0 0 1 7.68 0 0 569 2 569 569 569 <> <>
  570 3 20.838808 7.220159 -14.498776 39 R C 24 0.19000 0.19000 "ARG " " CD " 6 0 808080  0 1 7 ""  1 ""  <> 0 0 0 1 7.68 0 0 570 2 570 570 570 <> <>
  571 25 21.549571 6.238242 -15.334492 39 R C 38 -0.69997 -0.69997 "ARG " " NE " 7 0 2E2EFF  0 1 7 ""  1 ""  <> 0 0 0 1 7.68 0 0 571 1 571 571 571 <> <>
  572 2 22.558496 6.457011 -16.163415 39 R C 24 0.63990 0.63990 "ARG " " CZ " 6 0 808080  0 1 7 ""  1 ""  <> 0 0 0 1 7.68 0 0 572 0 572 572 572 <> <>
  573 25 23.152671 7.612424 -16.201966 39 R C 38 -0.79997 -0.79997 "ARG " " NH1" 7 0 2E2EFF  0 1 7 ""  1 ""  <> 0 0 0 1 7.68 0 0 573 2 573 573 573 <> <>
  574 31 23.035330 5.397719 -16.891944 39 R C 38 -0.79997 -0.79997 "ARG " " NH2" 7 1 2E2EFF  0 1 7 ""  1 ""  <> 0 0 0 1 7.68 0 0 574 2 574 574 574 <> <>
  575 43 16.837015 9.779433 -13.335745 39 R C 21 0.30000 0.30000 "ARG " " H  " 1 0 FFFFFF  0 1 7 ""  1 ""  <> 0 0 0 1 <> 0 0 575 0 575 575 575 <> <>
  576 41 17.884866 9.567530 -15.972380 39 R C 21 0.06000 0.06000 "ARG " " HA " 1 0 FFFFFF  0 1 7 ""  1 ""  <> 0 0 0 1 <> 0 0 576 0 576 576 576 <> <>
  577 41 18.549173 8.041678 -13.399623 39 R C 21 0.06000 0.06000 "ARG " " HB3" 1 0 FFFFFF  0 1 7 ""  1 ""  <> 0 0 0 1 <> 0 0 577 0 577 577 577 <> <>
  578 41 19.341470 9.350392 -13.925188 39 R C 21 0.06000 0.06000 "ARG " " HB2" 1 0 FFFFFF  0 1 7 ""  1 ""  <> 0 0 0 1 <> 0 0 578 0 578 578 578 <> <>
  579 41 19.934875 8.165250 -16.182335 39 R C 21 0.06000 0.06000 "ARG " " HG3" 1 0 FFFFFF  0 1 7 ""  1 ""  <> 0 0 0 1 <> 0 0 579 0 579 579 579 <> <>
  580 41 19.084680 6.810105 -15.632073 39 R C 21 0.06000 0.06000 "ARG " " HG2" 1 0 FFFFFF  0 1 7 ""  1 ""  <> 0 0 0 1 <> 0 0 580 0 580 580 580 <> <>
  581 41 20.479802 6.786600 -13.565776 39 R C 21 0.06000 0.06000 "ARG " " HD3" 1 0 FFFFFF  0 1 7 ""  1 ""  <> 0 0 0 1 <> 0 0 581 0 581 581 581 <> <>
  582 41 21.491755 8.083176 -14.369418 39 R C 21 0.06000 0.06000 "ARG " " HD2" 1 0 FFFFFF  0 1 7 ""  1 ""  <> 0 0 0 1 <> 0 0 582 0 582 582 582 <> <>
  583 43 21.325370 5.269445 -15.157990 39 R C 21 0.44000 0.44000 "ARG " " HE " 1 0 FFFFFF  0 1 7 ""  1 ""  <> 0 0 0 1 <> 0 0 583 0 583 583 583 <> <>
  584 43 23.983648 7.654336 -16.774792 39 R C 21 0.46000 0.46000 "ARG " "HH12" 1 0 FFFFFF  0 1 7 ""  1 ""  <> 0 0 0 1 <> 0 0 584 0 584 584 584 <> <>
  585 43 23.099879 8.393069 -15.563993 39 R C 21 0.46000 0.46000 "ARG " "HH11" 1 0 FFFFFF  0 1 7 ""  1 ""  <> 0 0 0 1 <> 0 0 585 0 585 585 585 <> <>
  586 44 23.676379 5.589530 -17.648349 39 R C 21 0.46000 0.46000 "ARG " "HH22" 1 0 FFFFFF  0 1 7 ""  1 ""  <> 0 0 0 1 <> 0 0 586 0 586 586 586 <> <>
  587 44 22.666392 4.460798 -16.814409 39 R C 21 0.46000 0.46000 "ARG " "HH21" 1 0 FFFFFF  0 1 7 ""  1 ""  <> 0 0 0 1 <> 0 0 587 0 587 587 587 <> <>
  588 25 16.310165 7.534723 -16.674701 40 V C 38 -0.50000 -0.50000 "VAL " " N  " 7 0 2E2EFF  2 1 7 ""  1 ""  <> 0 0 0 1 7.39 0 0 588 1 588 588 588 <> <>
  589 3 15.429156 6.450193 -17.176512 40 V C 24 0.14000 0.14000 "VAL " " CA " 6 0 808080  2 1 -1106 ""  1 ""  FF3C00  0 0 0 1 7.39 0 0 589 1 589 589 589 <> <>
  590 2 16.042583 5.758943 -18.368862 40 V C 24 0.50000 0.50000 "VAL " " C  " 6 0 808080  2 1 7 ""  1 ""  <> 0 0 0 1 7.39 0 0 590 0 590 590 590 <> <>
  591 15 17.043471 6.173373 -18.996756 40 V C 70 -0.50000 -0.50000 "VAL " " O  " 8 0 FF2E2E  2 1 7 ""  1 ""  <> 0 0 0 1 7.39 0 0 591 0 591 591 591 <> <>
  592 3 13.959065 6.943830 -17.433583 40 V C 24 -0.06000 -0.06000 "VAL " " CB " 6 0 808080  2 1 7 ""  1 ""  <> 0 0 0 1 7.39 0 0 592 1 592 592 592 <> <>
  593 3 13.261083 7.141596 -15.975655 40 V C 24 -0.18000 -0.18000 "VAL " " CG1" 6 0 808080  2 1 7 ""  1 ""  <> 0 0 0 1 7.39 0 0 593 3 593 593 593 <> <>
  594 3 13.860879 8.257055 -18.283379 40 V C 24 -0.18000 -0.18000 "VAL " " CG2" 6 0 808080  2 1 7 ""  1 ""  <> 0 0 0 1 7.39 0 0 594 3 594 594 594 <> <>
  595 43 16.730048 8.083181 -17.411334 40 V C 21 0.30000 0.30000 "VAL " " H  " 1 0 FFFFFF  2 1 7 ""  1 ""  <> 0 0 0 1 <> 0 0 595 0 595 595 595 <> <>
  596 41 15.390215 5.773048 -16.323628 40 V C 21 0.06000 0.06000 "VAL " " HA " 1 0 FFFFFF  2 1 7 ""  1 ""  <> 0 0 0 1 <> 0 0 596 0 596 596 596 <> <>
  597 41 13.339858 6.222913 -17.966658 40 V C 21 0.06000 0.06000 "VAL " " HB " 1 0 FFFFFF  2 1 7 ""  1 ""  <> 0 0 0 1 <> 0 0 597 0 597 597 597 <> <>
  598 41 13.659166 8.040574 -15.505938 40 V C 21 0.06000 0.06000 "VAL " "HG11" 1 0 FFFFFF  2 1 7 ""  1 ""  <> 0 0 0 1 <> 0 0 598 0 598 598 598 <> <>
  599 41 12.183451 7.229212 -16.117185 40 V C 21 0.06000 0.06000 "VAL " "HG12" 1 0 FFFFFF  2 1 7 ""  1 ""  <> 0 0 0 1 <> 0 0 599 0 599 599 599 <> <>
  600 41 13.405389 6.319161 -15.275239 40 V C 21 0.06000 0.06000 "VAL " "HG13" 1 0 FFFFFF  2 1 7 ""  1 ""  <> 0 0 0 1 <> 0 0 600 0 600 600 600 <> <>
  601 41 14.341346 8.250631 -19.261292 40 V C 21 0.06000 0.06000 "VAL " "HG21" 1 0 FFFFFF  2 1 7 ""  1 ""  <> 0 0 0 1 <> 0 0 601 0 601 601 601 <> <>
  602 41 12.799834 8.483218 -18.393442 40 V C 21 0.06000 0.06000 "VAL " "HG22" 1 0 FFFFFF  2 1 7 ""  1 ""  <> 0 0 0 1 <> 0 0 602 0 602 602 602 <> <>
  603 41 14.255016 9.082879 -17.691992 40 V C 21 0.06000 0.06000 "VAL " "HG23" 1 0 FFFFFF  2 1 7 ""  1 ""  <> 0 0 0 1 <> 0 0 603 0 603 603 603 <> <>
  604 25 15.450427 4.600566 -18.684369 41 T C 38 -0.50000 -0.50000 "THR " " N  " 7 0 2E2EFF  2 1 7 ""  1 ""  <> 0 0 0 1 7.27 0 0 604 1 604 604 604 <> <>
  605 3 15.800548 3.800778 -19.878439 41 T C 24 0.14000 0.14000 "THR " " CA " 6 0 808080  2 1 -1107 ""  1 ""  FF5A00  0 0 0 1 7.27 0 0 605 1 605 605 605 <> <>
  606 2 14.455928 3.321396 -20.459850 41 T C 24 0.50000 0.50000 "THR " " C  " 6 0 808080  2 1 7 ""  1 ""  <> 0 0 0 1 7.27 0 0 606 0 606 606 606 <> <>
  607 15 13.419777 3.242956 -19.708194 41 T C 70 -0.50000 -0.50000 "THR " " O  " 8 0 FF2E2E  2 1 7 ""  1 ""  <> 0 0 0 1 7.27 0 0 607 0 607 607 607 <> <>
  608 3 16.902808 2.813361 -19.511010 41 T C 24 0.20500 0.20500 "THR " " CB " 6 0 808080  2 1 7 ""  1 ""  <> 0 0 0 1 7.27 0 0 608 1 608 608 608 <> <>
  609 3 17.029669 2.423324 -18.012187 41 T C 24 -0.18000 -0.18000 "THR " " CG2" 6 0 808080  2 1 7 ""  1 ""  <> 0 0 0 1 7.27 0 0 609 3 609 609 609 <> <>
  610 16 16.731172 1.553799 -20.221557 41 T C 70 -0.68300 -0.68300 "THR " " OG1" 8 0 FF2E2E  2 1 7 "%UT"  13 ""  <> 0 0 0 1 7.27 0 0 610 1 610 610 610 <> <>
  611 43 14.583743 4.352615 -18.228405 41 T C 21 0.30000 0.30000 "THR " " H  " 1 0 FFFFFF  2 1 7 ""  1 ""  <> 0 0 0 1 <> 0 0 611 0 611 611 611 <> <>
  612 41 16.209879 4.489188 -20.617554 41 T C 21 0.06000 0.06000 "THR " " HA " 1 0 FFFFFF  2 1 7 ""  1 ""  <> 0 0 0 1 <> 0 0 612 0 612 612 612 <> <>
  613 41 17.857377 3.205640 -19.862523 41 T C 21 0.06000 0.06000 "THR " " HB " 1 0 FFFFFF  2 1 7 ""  1 ""  <> 0 0 0 1 <> 0 0 613 0 613 613 613 <> <>
  614 41 16.087650 2.079162 -17.584663 41 T C 21 0.06000 0.06000 "THR " "HG21" 1 0 FFFFFF  2 1 7 ""  1 ""  <> 0 0 0 1 <> 0 0 614 0 614 614 614 <> <>
  615 41 17.733609 1.607977 -17.843541 41 T C 21 0.06000 0.06000 "THR " "HG22" 1 0 FFFFFF  2 1 7 ""  1 ""  <> 0 0 0 1 <> 0 0 615 0 615 615 615 <> <>
  616 41 17.313308 3.311427 -17.448341 41 T C 21 0.06000 0.06000 "THR " "HG23" 1 0 FFFFFF  2 1 7 ""  1 ""  <> 0 0 0 1 <> 0 0 616 0 616 616 616 <> <>
  617 42 17.077536 1.673661 -21.092158 41 T C 21 0.41800 0.41800 "THR " " HG1" 1 0 FFFFFF  2 1 7 ""  1 ""  <> 0 0 0 1 <> 0 0 617 0 617 617 617 <> <>
  618 25 14.479290 3.180482 -21.786298 42 I C 38 -0.50000 -0.50000 "ILE " " N  " 7 0 2E2EFF  2 1 7 ""  1 ""  <> 0 0 0 1 7.25 0 0 618 1 618 618 618 <> <>
  619 3 13.387850 2.693209 -22.657602 42 I C 24 0.14000 0.14000 "ILE " " CA " 6 0 808080  2 1 -1107 ""  1 ""  FF5A00  0 0 0 1 7.25 0 0 619 1 619 619 619 <> <>
  620 2 13.923971 1.452070 -23.413642 42 I C 24 0.50000 0.50000 "ILE " " C  " 6 0 808080  2 1 7 ""  1 ""  <> 0 0 0 1 7.25 0 0 620 0 620 620 620 <> <>
  621 15 14.962803 1.554372 -24.030703 42 I C 70 -0.50000 -0.50000 "ILE " " O  " 8 0 FF2E2E  2 1 7 ""  1 ""  <> 0 0 0 1 7.25 0 0 621 0 621 621 621 <> <>
  622 3 12.909139 3.777548 -23.604615 42 I C 24 -0.06000 -0.06000 "ILE " " CB " 6 0 808080  2 1 7 ""  1 ""  <> 0 0 0 1 7.25 0 0 622 1 622 622 622 <> <>
  623 3 11.979987 3.208813 -24.691600 42 I C 24 -0.18000 -0.18000 "ILE " " CG2" 6 0 808080  2 1 7 ""  1 ""  <> 0 0 0 1 7.25 0 0 623 3 623 623 623 <> <>
  624 3 12.336961 5.096304 -22.935830 42 I C 24 -0.12000 -0.12000 "ILE " " CG1" 6 0 808080  2 1 7 ""  1 ""  <> 0 0 0 1 7.25 0 0 624 2 624 624 624 <> <>
  625 3 12.147263 6.130669 -23.972636 42 I C 24 -0.18000 -0.18000 "ILE " " CD1" 6 0 808080  2 1 7 ""  1 ""  <> 0 0 0 1 7.25 0 0 625 3 625 625 625 <> <>
  626 43 15.326843 3.141938 -22.334608 42 I C 21 0.30000 0.30000 "ILE " " H  " 1 0 FFFFFF  2 1 7 ""  1 ""  <> 0 0 0 1 <> 0 0 626 0 626 626 626 <> <>
  627 41 12.598448 2.314294 -22.008385 42 I C 21 0.06000 0.06000 "ILE " " HA " 1 0 FFFFFF  2 1 7 ""  1 ""  <> 0 0 0 1 <> 0 0 627 0 627 627 627 <> <>
  628 41 13.804713 4.052278 -24.162242 42 I C 21 0.06000 0.06000 "ILE " " HB " 1 0 FFFFFF  2 1 7 ""  1 ""  <> 0 0 0 1 <> 0 0 628 0 628 628 628 <> <>
  629 41 11.276423 2.442008 -24.367226 42 I C 21 0.06000 0.06000 "ILE " "HG21" 1 0 FFFFFF  2 1 7 ""  1 ""  <> 0 0 0 1 <> 0 0 629 0 629 629 629 <> <>
  630 41 11.407062 4.015823 -25.148674 42 I C 21 0.06000 0.06000 "ILE " "HG22" 1 0 FFFFFF  2 1 7 ""  1 ""  <> 0 0 0 1 <> 0 0 630 0 630 630 630 <> <>
  631 41 12.580170 2.785753 -25.496858 42 I C 21 0.06000 0.06000 "ILE " "HG23" 1 0 FFFFFF  2 1 7 ""  1 ""  <> 0 0 0 1 <> 0 0 631 0 631 631 631 <> <>
  632 41 13.014776 5.601383 -22.248337 42 I C 21 0.06000 0.06000 "ILE " "HG13" 1 0 FFFFFF  2 1 7 ""  1 ""  <> 0 0 0 1 <> 0 0 632 0 632 632 632 <> <>
  633 41 11.456805 5.032021 -22.295832 42 I C 21 0.06000 0.06000 "ILE " "HG12" 1 0 FFFFFF  2 1 7 ""  1 ""  <> 0 0 0 1 <> 0 0 633 0 633 633 633 <> <>
  634 41 13.016931 6.258348 -24.617416 42 I C 21 0.06000 0.06000 "ILE " "HD11" 1 0 FFFFFF  2 1 7 ""  1 ""  <> 0 0 0 1 <> 0 0 634 0 634 634 634 <> <>
  635 41 11.207978 5.991169 -24.507777 42 I C 21 0.06000 0.06000 "ILE " "HD12" 1 0 FFFFFF  2 1 7 ""  1 ""  <> 0 0 0 1 <> 0 0 635 0 635 635 635 <> <>
  636 41 12.025022 7.097651 -23.485320 42 I C 21 0.06000 0.06000 "ILE " "HD13" 1 0 FFFFFF  2 1 7 ""  1 ""  <> 0 0 0 1 <> 0 0 636 0 636 636 636 <> <>
  637 25 13.378304 0.274887 -23.284942 43 T C 38 -0.50000 -0.50000 "THR " " N  " 7 0 2E2EFF  2 1 7 ""  1 ""  <> 0 0 0 1 7.25 0 0 637 1 637 637 637 <> <>
  638 3 13.945166 -1.018627 -23.615191 43 T C 24 0.14000 0.14000 "THR " " CA " 6 0 808080  2 1 -1107 ""  1 ""  FF5A00  0 0 0 1 7.25 0 0 638 1 638 638 638 <> <>
  639 2 13.361157 -1.524562 -24.927137 43 T C 24 0.50000 0.50000 "THR " " C  " 6 0 808080  2 1 7 ""  1 ""  <> 0 0 0 1 7.25 0 0 639 0 639 639 639 <> <>
  640 15 12.196579 -1.359576 -25.250866 43 T C 70 -0.50000 -0.50000 "THR " " O  " 8 0 FF2E2E  2 1 7 ""  1 ""  <> 0 0 0 1 7.25 0 0 640 0 640 640 640 <> <>
  641 3 13.468344 -1.934023 -22.434962 43 T C 24 0.20500 0.20500 "THR " " CB " 6 0 808080  2 1 7 ""  1 ""  <> 0 0 0 1 7.25 0 0 641 1 641 641 641 <> <>
  642 3 14.261626 -1.784907 -21.133264 43 T C 24 -0.18000 -0.18000 "THR " " CG2" 6 0 808080  2 1 7 ""  1 ""  <> 0 0 0 1 7.25 0 0 642 3 642 642 642 <> <>
  643 16 12.135048 -1.657110 -22.045777 43 T C 70 -0.68300 -0.68300 "THR " " OG1" 8 0 FF2E2E  2 1 7 "%UT"  13 ""  <> 0 0 0 1 7.25 0 0 643 1 643 643 643 <> <>
  644 43 12.500765 0.219507 -22.787539 43 T C 21 0.30000 0.30000 "THR " " H  " 1 0 FFFFFF  2 1 7 ""  1 ""  <> 0 0 0 1 <> 0 0 644 0 644 644 644 <> <>
  645 41 15.032576 -0.942231 -23.589032 43 T C 21 0.06000 0.06000 "THR " " HA " 1 0 FFFFFF  2 1 7 ""  1 ""  <> 0 0 0 1 <> 0 0 645 0 645 645 645 <> <>
  646 41 13.482141 -2.987483 -22.713736 43 T C 21 0.06000 0.06000 "THR " " HB " 1 0 FFFFFF  2 1 7 ""  1 ""  <> 0 0 0 1 <> 0 0 646 0 646 646 646 <> <>
  647 41 15.342416 -1.880936 -21.241839 43 T C 21 0.06000 0.06000 "THR " "HG21" 1 0 FFFFFF  2 1 7 ""  1 ""  <> 0 0 0 1 <> 0 0 647 0 647 647 647 <> <>
  648 41 14.144994 -0.785156 -20.715568 43 T C 21 0.06000 0.06000 "THR " "HG22" 1 0 FFFFFF  2 1 7 ""  1 ""  <> 0 0 0 1 <> 0 0 648 0 648 648 648 <> <>
  649 41 13.966641 -2.526410 -20.391065 43 T C 21 0.06000 0.06000 "THR " "HG23" 1 0 FFFFFF  2 1 7 ""  1 ""  <> 0 0 0 1 <> 0 0 649 0 649 649 649 <> <>
  650 42 11.691855 -1.770996 -22.872002 43 T C 21 0.41800 0.41800 "THR " " HG1" 1 0 FFFFFF  2 1 7 ""  1 ""  <> 0 0 0 1 <> 0 0 650 0 650 650 650 <> <>
  651 25 14.190159 -2.131319 -25.823241 44 C C 38 -0.50000 -0.50000 "CYS " " N  " 7 0 2E2EFF  2 1 7 ""  1 ""  <> 0 0 0 1 7.24 0 0 651 1 651 651 651 <> <>
  652 3 13.908792 -2.683226 -27.126226 44 C C 24 0.14000 0.14000 "CYS " " CA " 6 0 808080  2 1 -1107 ""  1 ""  FF5A00  0 0 0 1 7.24 0 0 652 1 652 652 652 <> <>
  653 2 14.667225 -4.030184 -27.287422 44 C C 24 0.50000 0.50000 "CYS " " C  " 6 0 808080  2 1 7 ""  1 ""  <> 0 0 0 1 7.24 0 0 653 0 653 653 653 <> <>
  654 15 15.694176 -4.272143 -26.569947 44 C C 70 -0.50000 -0.50000 "CYS " " O  " 8 0 FF2E2E  2 1 7 ""  1 ""  <> 0 0 0 1 7.24 0 0 654 0 654 654 654 <> <>
  655 3 14.216608 -1.688964 -28.279163 44 C C 24 0.06000 0.06000 "CYS " " CB " 6 0 808080  2 1 7 ""  1 ""  <> 0 0 0 1 7.24 0 0 655 2 655 655 655 <> <>
  656 49 13.385357 -2.145334 -29.840626 44 C C 143 -0.33500 -0.33500 "CYS " " SG " 16 0 FFFF6B  2 1 7 "%UT"  13 ""  <> 0 0 0 1 7.24 0 0 656 1 656 656 656 <> <>
  657 43 15.047384 -2.311951 -25.320385 44 C C 21 0.30000 0.30000 "CYS " " H  " 1 0 FFFFFF  2 1 7 ""  1 ""  <> 0 0 0 1 <> 0 0 657 0 657 657 657 <> <>
  658 41 12.838327 -2.826470 -27.275886 44 C C 21 0.06000 0.06000 "CYS " " HA " 1 0 FFFFFF  2 1 7 ""  1 ""  <> 0 0 0 1 <> 0 0 658 0 658 658 658 <> <>
  659 41 15.303646 -1.670936 -28.363365 44 C C 21 0.06000 0.06000 "CYS " " HB3" 1 0 FFFFFF  2 1 7 ""  1 ""  <> 0 0 0 1 <> 0 0 659 0 659 659 659 <> <>
  660 41 14.024249 -0.678099 -27.920146 44 C C 21 0.06000 0.06000 "CYS " " HB2" 1 0 FFFFFF  2 1 7 ""  1 ""  <> 0 0 0 1 <> 0 0 660 0 660 660 660 <> <>
  661 41 14.329772 -3.041798 -30.141085 44 C C 21 0.15500 0.15500 "CYS " " HG " 1 0 FFFFFF  2 1 7 ""  1 ""  <> 0 0 0 1 <> 0 0 661 0 661 661 661 <> <>
  662 25 14.215555 -4.909167 -28.180211 45 R C 38 -0.50000 -0.50000 "ARG " " N  " 7 0 2E2EFF  2 1 7 ""  1 ""  <> 0 0 0 1 7.26 0 0 662 1 662 662 662 <> <>
  663 3 14.610058 -6.189317 -28.736393 45 R C 24 0.14000 0.14000 "ARG " " CA " 6 0 808080  2 1 -1107 ""  1 ""  FF5A00  0 0 0 1 7.26 0 0 663 1 663 663 663 <> <>
  664 2 14.308036 -6.282334 -30.166505 45 R C 24 0.50000 0.50000 "ARG " " C  " 6 0 808080  2 1 7 ""  1 ""  <> 0 0 0 1 7.26 0 0 664 0 664 664 664 <> <>
  665 15 13.204183 -5.857314 -30.543897 45 R C 70 -0.50000 -0.50000 "ARG " " O  " 8 0 FF2E2E  2 1 7 ""  1 ""  <> 0 0 0 1 7.26 0 0 665 0 665 665 665 <> <>
  666 3 13.975874 -7.378358 -27.874676 45 R C 24 -0.12000 -0.12000 "ARG " " CB " 6 0 808080  2 1 7 ""  1 ""  <> 0 0 0 1 7.26 0 0 666 2 666 666 666 <> <>
  667 3 14.453436 -8.776414 -28.276941 45 R C 24 -0.05000 -0.05000 "ARG " " CG " 6 0 808080  2 1 7 ""  1 ""  <> 0 0 0 1 7.26 0 0 667 2 667 667 667 <> <>
  668 3 14.060874 -9.862829 -27.189018 45 R C 24 0.19000 0.19000 "ARG " " CD " 6 0 808080  2 1 7 ""  1 ""  <> 0 0 0 1 7.26 0 0 668 2 668 668 668 <> <>
  669 25 14.677522 -9.476484 -25.888760 45 R C 38 -0.69997 -0.69997 "ARG " " NE " 7 0 2E2EFF  2 1 7 ""  1 ""  <> 0 0 0 1 7.26 0 0 669 1 669 669 669 <> <>
  670 2 14.768538 -10.223120 -24.736744 45 R C 24 0.63990 0.63990 "ARG " " CZ " 6 0 808080  2 1 7 ""  1 ""  <> 0 0 0 1 7.26 0 0 670 0 670 670 670 <> <>
  671 25 13.986285 -11.249407 -24.571982 45 R C 38 -0.79997 -0.79997 "ARG " " NH1" 7 0 2E2EFF  2 1 7 ""  1 ""  <> 0 0 0 1 7.26 0 0 671 2 671 671 671 <> <>
  672 31 15.613228 -9.784887 -23.836403 45 R C 38 -0.79997 -0.79997 "ARG " " NH2" 7 1 2E2EFF  2 1 7 ""  1 ""  <> 0 0 0 1 7.26 0 0 672 2 672 672 672 <> <>
  673 43 13.367951 -4.618388 -28.646542 45 R C 21 0.30000 0.30000 "ARG " " H  " 1 0 FFFFFF  2 1 7 ""  1 ""  <> 0 0 0 1 <> 0 0 673 0 673 673 673 <> <>
  674 41 15.679674 -6.334855 -28.582237 45 R C 21 0.06000 0.06000 "ARG " " HA " 1 0 FFFFFF  2 1 7 ""  1 ""  <> 0 0 0 1 <> 0 0 674 0 674 674 674 <> <>
  675 41 12.905207 -7.287380 -28.060035 45 R C 21 0.06000 0.06000 "ARG " " HB3" 1 0 FFFFFF  2 1 7 ""  1 ""  <> 0 0 0 1 <> 0 0 675 0 675 675 675 <> <>
  676 41 14.290192 -7.155799 -26.855778 45 R C 21 0.06000 0.06000 "ARG " " HB2" 1 0 FFFFFF  2 1 7 ""  1 ""  <> 0 0 0 1 <> 0 0 676 0 676 676 676 <> <>
  677 41 15.518485 -8.718919 -28.503605 45 R C 21 0.06000 0.06000 "ARG " " HG3" 1 0 FFFFFF  2 1 7 ""  1 ""  <> 0 0 0 1 <> 0 0 677 0 677 677 677 <> <>
  678 41 13.951855 -9.015859 -29.213855 45 R C 21 0.06000 0.06000 "ARG " " HG2" 1 0 FFFFFF  2 1 7 ""  1 ""  <> 0 0 0 1 <> 0 0 678 0 678 678 678 <> <>
  679 41 14.452813 -10.839043 -27.474465 45 R C 21 0.06000 0.06000 "ARG " " HD3" 1 0 FFFFFF  2 1 7 ""  1 ""  <> 0 0 0 1 <> 0 0 679 0 679 679 679 <> <>
  680 41 12.992681 -10.024629 -27.041573 45 R C 21 0.06000 0.06000 "ARG " " HD2" 1 0 FFFFFF  2 1 7 ""  1 ""  <> 0 0 0 1 <> 0 0 680 0 680 680 680 <> <>
  681 43 15.204661 -8.616132 -25.845846 45 R C 21 0.44000 0.44000 "ARG " " HE " 1 0 FFFFFF  2 1 7 ""  1 ""  <> 0 0 0 1 <> 0 0 681 0 681 681 681 <> <>
  682 43 14.198418 -11.749675 -23.721023 45 R C 21 0.46000 0.46000 "ARG " "HH12" 1 0 FFFFFF  2 1 7 ""  1 ""  <> 0 0 0 1 <> 0 0 682 0 682 682 682 <> <>
  683 43 13.227196 -11.638608 -25.112335 45 R C 21 0.46000 0.46000 "ARG " "HH11" 1 0 FFFFFF  2 1 7 ""  1 ""  <> 0 0 0 1 <> 0 0 683 0 683 683 683 <> <>
  684 44 15.472969 -10.096395 -22.886444 45 R C 21 0.46000 0.46000 "ARG " "HH22" 1 0 FFFFFF  2 1 7 ""  1 ""  <> 0 0 0 1 <> 0 0 684 0 684 684 684 <> <>
  685 44 16.320719 -9.101294 -24.065342 45 R C 21 0.46000 0.46000 "ARG " "HH21" 1 0 FFFFFF  2 1 7 ""  1 ""  <> 0 0 0 1 <> 0 0 685 0 685 685 685 <> <>
  686 25 15.170767 -7.040562 -30.883017 46 A C 38 -0.50000 -0.50000 "ALA " " N  " 7 0 2E2EFF  2 1 7 ""  1 ""  <> 0 0 0 1 7.42 0 0 686 1 686 686 686 <> <>
  687 3 14.890241 -7.471981 -32.227270 46 A C 24 0.14000 0.14000 "ALA " " CA " 6 0 808080  2 1 -1107 ""  1 ""  FF5A00  0 0 0 1 7.42 0 0 687 1 687 687 687 <> <>
  688 2 15.355223 -8.953203 -32.320451 46 A C 24 0.50000 0.50000 "ALA " " C  " 6 0 808080  2 1 7 ""  1 ""  <> 0 0 0 1 7.42 0 0 688 0 688 688 688 <> <>
  689 15 16.456564 -9.225408 -31.753195 46 A C 70 -0.50000 -0.50000 "ALA " " O  " 8 0 FF2E2E  2 1 7 ""  1 ""  <> 0 0 0 1 7.42 0 0 689 0 689 689 689 <> <>
  690 3 15.619711 -6.614243 -33.188024 46 A C 24 -0.18000 -0.18000 "ALA " " CB " 6 0 808080  2 1 7 ""  1 ""  <> 0 0 0 1 7.42 0 0 690 3 690 690 690 <> <>
  691 43 15.996248 -7.310503 -30.367213 46 A C 21 0.30000 0.30000 "ALA " " H  " 1 0 FFFFFF  2 1 7 ""  1 ""  <> 0 0 0 1 <> 0 0 691 0 691 691 691 <> <>
  692 41 13.828339 -7.370100 -32.452873 46 A C 21 0.06000 0.06000 "ALA " " HA " 1 0 FFFFFF  2 1 7 ""  1 ""  <> 0 0 0 1 <> 0 0 692 0 692 692 692 <> <>
  693 41 15.361708 -6.864551 -34.216228 46 A C 21 0.06000 0.06000 "ALA " " HB1" 1 0 FFFFFF  2 1 7 ""  1 ""  <> 0 0 0 1 <> 0 0 693 0 693 693 693 <> <>
  694 41 15.453722 -5.561985 -32.957653 46 A C 21 0.06000 0.06000 "ALA " " HB2" 1 0 FFFFFF  2 1 7 ""  1 ""  <> 0 0 0 1 <> 0 0 694 0 694 694 694 <> <>
  695 41 16.691406 -6.800736 -33.111892 46 A C 21 0.06000 0.06000 "ALA " " HB3" 1 0 FFFFFF  2 1 7 ""  1 ""  <> 0 0 0 1 <> 0 0 695 0 695 695 695 <> <>
  696 25 14.614794 -9.842714 -32.959416 47 S C 38 -0.50000 -0.50000 "SER " " N  " 7 0 2E2EFF  0 1 7 ""  1 ""  <> 0 0 0 1 7.67 0 0 696 1 696 696 696 <> <>
  697 3 14.898676 -11.252120 -33.013064 47 S C 24 0.14000 0.14000 "SER " " CA " 6 0 808080  0 1 -1107 ""  1 ""  FF5A00  0 0 0 1 7.67 0 0 697 1 697 697 697 <> <>
  698 2 16.078349 -11.746514 -33.909973 47 S C 24 0.50000 0.50000 "SER " " C  " 6 0 808080  0 1 7 ""  1 ""  <> 0 0 0 1 7.67 0 0 698 0 698 698 698 <> <>
  699 15 16.485403 -12.927459 -33.772309 47 S C 70 -0.50000 -0.50000 "SER " " O  " 8 0 FF2E2E  0 1 7 ""  1 ""  <> 0 0 0 1 7.67 0 0 699 0 699 699 699 <> <>
  700 3 13.606804 -11.959340 -33.477427 47 S C 24 0.14500 0.14500 "SER " " CB " 6 0 808080  0 1 7 ""  1 ""  <> 0 0 0 1 7.67 0 0 700 2 700 700 700 <> <>
  701 16 13.008995 -11.523597 -34.644324 47 S C 70 -0.68300 -0.68300 "SER " " OG " 8 0 FF2E2E  0 1 7 "%UT"  13 ""  <> 0 0 0 1 7.67 0 0 701 1 701 701 701 <> <>
  702 43 13.917819 -9.554603 -33.631096 47 S C 21 0.30000 0.30000 "SER " " H  " 1 0 FFFFFF  0 1 7 ""  1 ""  <> 0 0 0 1 <> 0 0 702 0 702 702 702 <> <>
  703 41 15.216106 -11.455814 -31.991016 47 S C 21 0.06000 0.06000 "SER " " HA " 1 0 FFFFFF  0 1 7 ""  1 ""  <> 0 0 0 1 <> 0 0 703 0 703 703 703 <> <>
  704 41 12.880852 -11.824088 -32.675798 47 S C 21 0.06000 0.06000 "SER " " HB3" 1 0 FFFFFF  0 1 7 ""  1 ""  <> 0 0 0 1 <> 0 0 704 0 704 704 704 <> <>
  705 41 13.674360 -13.046226 -33.523061 47 S C 21 0.06000 0.06000 "SER " " HB2" 1 0 FFFFFF  0 1 7 ""  1 ""  <> 0 0 0 1 <> 0 0 705 0 705 705 705 <> <>
  706 42 13.260694 -12.179215 -35.276149 47 S C 21 0.41800 0.41800 "SER " " HG " 1 0 FFFFFF  0 1 7 ""  1 ""  <> 0 0 0 1 <> 0 0 706 0 706 706 706 <> <>
  707 25 16.598344 -10.881710 -34.740783 48 Q C 38 -0.50000 -0.50000 "GLN " " N  " 7 0 2E2EFF  0 1 7 ""  1 ""  <> 0 0 0 1 7.71 0 0 707 1 707 707 707 <> <>
  708 3 17.838314 -11.017423 -35.483820 48 Q C 24 0.14000 0.14000 "GLN " " CA " 6 0 808080  0 1 -1107 ""  1 ""  FF5A00  0 0 0 1 7.71 0 0 708 1 708 708 708 <> <>
  709 2 18.443496 -9.663002 -35.257273 48 Q C 24 0.50000 0.50000 "GLN " " C  " 6 0 808080  0 1 7 ""  1 ""  <> 0 0 0 1 7.71 0 0 709 0 709 709 709 <> <>
  710 15 17.661460 -8.740729 -35.282954 48 Q C 70 -0.50000 -0.50000 "GLN " " O  " 8 0 FF2E2E  0 1 7 ""  1 ""  <> 0 0 0 1 7.71 0 0 710 0 710 710 710 <> <>
  711 3 17.614847 -11.246975 -36.951703 48 Q C 24 -0.12000 -0.12000 "GLN " " CB " 6 0 808080  0 1 7 ""  1 ""  <> 0 0 0 1 7.71 0 0 711 2 711 711 711 <> <>
  712 3 16.882445 -12.407087 -37.559657 48 Q C 24 -0.12000 -0.12000 "GLN " " CG " 6 0 808080  0 1 7 ""  1 ""  <> 0 0 0 1 7.71 0 0 712 2 712 712 712 <> <>
  713 2 17.607704 -13.774002 -37.436940 48 Q C 24 0.50000 0.50000 "GLN " " CD " 6 0 808080  0 1 7 "%UT"  13 ""  <> 0 0 0 1 7.71 0 0 713 0 713 713 713 <> "No Flip" 
  714 15 17.053693 -14.829947 -37.588445 48 Q C 70 -0.50000 -0.50000 "GLN " " OE1" 8 0 FF2E2E  0 1 7 ""  1 ""  <> 0 0 0 1 7.71 0 0 714 0 714 714 714 <> <>
  715 25 18.936584 -13.799243 -37.112444 48 Q C 38 -0.76000 -0.76000 "GLN " " NE2" 7 0 2E2EFF  0 1 7 ""  1 ""  <> 0 0 0 1 7.71 0 0 715 2 715 715 715 <> <>
  716 43 16.327186 -9.924965 -34.917873 48 Q C 21 0.30000 0.30000 "GLN " " H  " 1 0 FFFFFF  0 1 7 ""  1 ""  <> 0 0 0 1 <> 0 0 716 0 716 716 716 <> <>
  717 41 18.321310 -11.878980 -35.022562 48 Q C 21 0.06000 0.06000 "GLN " " HA " 1 0 FFFFFF  0 1 7 ""  1 ""  <> 0 0 0 1 <> 0 0 717 0 717 717 717 <> <>
  718 41 18.540978 -10.994408 -37.468474 48 Q C 21 0.06000 0.06000 "GLN " " HB3" 1 0 FFFFFF  0 1 7 ""  1 ""  <> 0 0 0 1 <> 0 0 718 0 718 718 718 <> <>
  719 41 16.996728 -10.402974 -37.258604 48 Q C 21 0.06000 0.06000 "GLN " " HB2" 1 0 FFFFFF  0 1 7 ""  1 ""  <> 0 0 0 1 <> 0 0 719 0 719 719 719 <> <>
  720 41 16.679229 -12.107962 -38.587328 48 Q C 21 0.06000 0.06000 "GLN " " HG3" 1 0 FFFFFF  0 1 7 ""  1 ""  <> 0 0 0 1 <> 0 0 720 0 720 720 720 <> <>
  721 41 15.926094 -12.622711 -37.082635 48 Q C 21 0.06000 0.06000 "GLN " " HG2" 1 0 FFFFFF  0 1 7 ""  1 ""  <> 0 0 0 1 <> 0 0 721 0 721 721 721 <> <>
  722 43 19.524854 -14.600662 -36.932874 48 Q C 21 0.38000 0.38000 "GLN " "HE22" 1 0 FFFFFF  0 1 7 ""  1 ""  <> 0 0 0 1 <> 0 0 722 0 722 722 722 <> <>
  723 43 19.455163 -12.932668 -37.104053 48 Q C 21 0.38000 0.38000 "GLN " "HE21" 1 0 FFFFFF  0 1 7 ""  1 ""  <> 0 0 0 1 <> 0 0 723 0 723 723 723 <> <>
  724 25 19.788180 -9.588241 -35.283899 49 D C 38 -0.50000 -0.50000 "ASP " " N  " 7 0 2E2EFF  0 1 7 ""  1 ""  <> 0 0 0 1 7.71 0 0 724 1 724 724 724 <> <>
  725 3 20.601789 -8.412360 -35.075415 49 D C 24 0.14000 0.14000 "ASP " " CA " 6 0 808080  0 1 -1107 ""  1 ""  FF5A00  0 0 0 1 7.71 0 0 725 1 725 725 725 <> <>
  726 2 21.300960 -8.012433 -36.388240 49 D C 24 0.50000 0.50000 "ASP " " C  " 6 0 808080  0 1 7 ""  1 ""  <> 0 0 0 1 7.71 0 0 726 0 726 726 726 <> <>
  727 15 21.411414 -8.795925 -37.325161 49 D C 70 -0.50000 -0.50000 "ASP " " O  " 8 0 FF2E2E  0 1 7 ""  1 ""  <> 0 0 0 1 7.71 0 0 727 0 727 727 727 <> <>
  728 3 21.539129 -8.591053 -33.845598 49 D C 24 -0.22000 -0.22000 "ASP " " CB " 6 0 808080  0 1 7 ""  1 ""  <> 0 0 0 1 7.71 0 0 728 2 728 728 728 <> <>
  729 2 22.932274 -9.178265 -34.134420 49 D C 24 0.70000 0.70000 "ASP " " CG " 6 0 808080  0 1 7 "%UT"  13 ""  <> 0 0 0 1 7.71 0 0 729 0 729 729 729 3.96991330368653 <>
  730 15 24.022330 -8.546150 -33.960264 49 D C 70 -0.80000 -0.80000 "ASP " " OD1" 8 0 FF2E2E  0 1 7 ""  1 ""  <> 0 0 0 1 7.71 0 0 730 0 730 730 730 <> <>
  731 18 22.964553 -10.352334 -34.544395 49 D C 70 -0.80000 -0.80000 "ASP " " OD2" 8 -1 FF2E2E  0 1 7 ""  1 ""  <> 0 0 0 1 7.71 0 0 731 0 731 731 731 <> <>
  732 43 20.321211 -10.446278 -35.296796 49 D C 21 0.30000 0.30000 "ASP " " H  " 1 0 FFFFFF  0 1 7 ""  1 ""  <> 0 0 0 1 <> 0 0 732 0 732 732 732 <> <>
  733 41 19.947800 -7.652306 -34.647684 49 D C 21 0.06000 0.06000 "ASP " " HA " 1 0 FFFFFF  0 1 7 ""  1 ""  <> 0 0 0 1 <> 0 0 733 0 733 733 733 <> <>
  734 41 20.978353 -9.230073 -33.163610 49 D C 21 0.06000 0.06000 "ASP " " HB3" 1 0 FFFFFF  0 1 7 ""  1 ""  <> 0 0 0 1 <> 0 0 734 0 734 734 734 <> <>
  735 41 21.771698 -7.635959 -33.375521 49 D C 21 0.06000 0.06000 "ASP " " HB2" 1 0 FFFFFF  0 1 7 ""  1 ""  <> 0 0 0 1 <> 0 0 735 0 735 735 735 <> <>
  736 25 21.624918 -6.722995 -36.412694 50 V C 38 -0.50000 -0.50000 "VAL " " N  " 7 0 2E2EFF  0 1 7 ""  1 ""  <> 0 0 0 1 7.71 0 0 736 1 736 736 736 <> <>
  737 3 22.487492 -5.924658 -37.385009 50 V C 24 0.14000 0.14000 "VAL " " CA " 6 0 808080  0 1 -1107 ""  1 ""  FF5A00  0 0 0 1 7.71 0 0 737 1 737 737 737 <> <>
  738 2 22.728517 -4.660622 -36.587347 50 V C 24 0.50000 0.50000 "VAL " " C  " 6 0 808080  0 1 7 ""  1 ""  <> 0 0 0 1 7.71 0 0 738 0 738 738 738 <> <>
  739 15 21.831825 -3.897933 -36.417655 50 V C 70 -0.50000 -0.50000 "VAL " " O  " 8 0 FF2E2E  0 1 7 ""  1 ""  <> 0 0 0 1 7.71 0 0 739 0 739 739 739 <> <>
  740 3 21.678840 -5.817082 -38.697064 50 V C 24 -0.06000 -0.06000 "VAL " " CB " 6 0 808080  0 1 7 ""  1 ""  <> 0 0 0 1 7.71 0 0 740 1 740 740 740 <> <>
  741 3 20.230221 -5.281616 -38.666237 50 V C 24 -0.18000 -0.18000 "VAL " " CG1" 6 0 808080  0 1 7 ""  1 ""  <> 0 0 0 1 7.71 0 0 741 3 741 741 741 <> <>
  742 3 22.524884 -5.140563 -39.892684 50 V C 24 -0.18000 -0.18000 "VAL " " CG2" 6 0 808080  0 1 7 ""  1 ""  <> 0 0 0 1 7.71 0 0 742 3 742 742 742 <> <>
  743 43 21.387930 -6.179524 -35.595643 50 V C 21 0.30000 0.30000 "VAL " " H  " 1 0 FFFFFF  0 1 7 ""  1 ""  <> 0 0 0 1 <> 0 0 743 0 743 743 743 <> <>
  744 41 23.438009 -6.422649 -37.578842 50 V C 21 0.06000 0.06000 "VAL " " HA " 1 0 FFFFFF  0 1 7 ""  1 ""  <> 0 0 0 1 <> 0 0 744 0 744 744 744 <> <>
  745 41 21.592351 -6.839852 -39.063055 50 V C 21 0.06000 0.06000 "VAL " " HB " 1 0 FFFFFF  0 1 7 ""  1 ""  <> 0 0 0 1 <> 0 0 745 0 745 745 745 <> <>
  746 41 19.697387 -5.497354 -39.591613 50 V C 21 0.06000 0.06000 "VAL " "HG11" 1 0 FFFFFF  0 1 7 ""  1 ""  <> 0 0 0 1 <> 0 0 746 0 746 746 746 <> <>
  747 41 19.561294 -5.701214 -37.914961 50 V C 21 0.06000 0.06000 "VAL " "HG12" 1 0 FFFFFF  0 1 7 ""  1 ""  <> 0 0 0 1 <> 0 0 747 0 747 747 747 <> <>
  748 41 20.251365 -4.192568 -38.628461 50 V C 21 0.06000 0.06000 "VAL " "HG13" 1 0 FFFFFF  0 1 7 ""  1 ""  <> 0 0 0 1 <> 0 0 748 0 748 748 748 <> <>
  749 41 22.290461 -5.499317 -40.894063 50 V C 21 0.06000 0.06000 "VAL " "HG21" 1 0 FFFFFF  0 1 7 ""  1 ""  <> 0 0 0 1 <> 0 0 749 0 749 749 749 <> <>
  750 41 22.385503 -4.060349 -39.851009 50 V C 21 0.06000 0.06000 "VAL " "HG22" 1 0 FFFFFF  0 1 7 ""  1 ""  <> 0 0 0 1 <> 0 0 750 0 750 750 750 <> <>
  751 41 23.591130 -5.319110 -39.750215 50 V C 21 0.06000 0.06000 "VAL " "HG23" 1 0 FFFFFF  0 1 7 ""  1 ""  <> 0 0 0 1 <> 0 0 751 0 751 751 751 <> <>
  752 25 23.925737 -4.408271 -35.983725 51 N C 38 -0.50000 -0.50000 "ASN " " N  " 7 0 2E2EFF  0 1 7 ""  1 ""  <> 0 0 0 1 7.79 0 0 752 1 752 752 752 <> <>
  753 3 24.202296 -3.312939 -35.034086 51 N C 24 0.14000 0.14000 "ASN " " CA " 6 0 808080  0 1 -1107 ""  1 ""  FF5A00  0 0 0 1 7.79 0 0 753 1 753 753 753 <> <>
  754 2 24.422501 -2.065506 -35.911024 51 N C 24 0.50000 0.50000 "ASN " " C  " 6 0 808080  0 1 7 ""  1 ""  <> 0 0 0 1 7.79 0 0 754 0 754 754 754 <> <>
  755 15 24.023142 -1.006946 -35.464476 51 N C 70 -0.50000 -0.50000 "ASN " " O  " 8 0 FF2E2E  0 1 7 ""  1 ""  <> 0 0 0 1 7.79 0 0 755 0 755 755 755 <> <>
  756 3 25.517616 -3.576718 -34.145345 51 N C 24 -0.12000 -0.12000 "ASN " " CB " 6 0 808080  0 1 7 ""  1 ""  <> 0 0 0 1 7.79 0 0 756 2 756 756 756 <> <>
  757 2 26.847901 -3.678357 -34.924036 51 N C 24 0.50000 0.50000 "ASN " " CG " 6 0 808080  0 1 7 "%UT"  13 "Flip"  <> 0 0 0 1 7.79 0 0 757 0 757 757 757 0.256354889131492 "Flip" 
  758 15 27.452406 -2.683204 -35.049846 51 N C 70 -0.50000 -0.50000 "ASN " " OD1" 8 0 FF2E2E  0 1 7 ""  1 ""  <> 0 0 0 1 7.79 0 0 758 0 758 758 758 <> <>
  759 25 27.370894 -4.795378 -35.417435 51 N C 38 -0.76000 -0.76000 "ASN " " ND2" 7 0 2E2EFF  0 1 7 ""  1 ""  <> 0 0 0 1 7.79 0 0 759 2 759 759 759 <> <>
  760 43 24.590930 -5.146771 -36.164679 51 N C 21 0.30000 0.30000 "ASN " " H  " 1 0 FFFFFF  0 1 7 ""  1 ""  <> 0 0 0 1 <> 0 0 760 0 760 760 760 <> <>
  761 41 23.331897 -3.172846 -34.392846 51 N C 21 0.06000 0.06000 "ASN " " HA " 1 0 FFFFFF  0 1 7 ""  1 ""  <> 0 0 0 1 <> 0 0 761 0 761 761 761 <> <>
  762 41 25.280203 -4.418763 -33.495420 51 N C 21 0.06000 0.06000 "ASN " " HB3" 1 0 FFFFFF  0 1 7 ""  1 ""  <> 0 0 0 1 <> 0 0 762 0 762 762 762 <> <>
  763 41 25.523326 -2.728451 -33.461661 51 N C 21 0.06000 0.06000 "ASN " " HB2" 1 0 FFFFFF  0 1 7 ""  1 ""  <> 0 0 0 1 <> 0 0 763 0 763 763 763 <> <>
  764 43 28.318123 -4.882363 -35.758049 51 N C 21 0.38000 0.38000 "ASN " "HD22" 1 0 FFFFFF  0 1 7 ""  1 ""  <> 0 0 0 1 <> 0 0 764 0 764 764 764 <> <>
  765 43 26.794444 -5.575431 -35.135743 51 N C 21 0.38000 0.38000 "ASN " "HD21" 1 0 FFFFFF  0 1 7 ""  1 ""  <> 0 0 0 1 <> 0 0 765 0 765 765 765 <> <>
  766 25 24.857318 -2.203460 -37.157562 52 T C 38 -0.50000 -0.50000 "THR " " N  " 7 0 2E2EFF  0 1 7 ""  1 ""  <> 0 0 0 1 7.7 0 0 766 1 766 766 766 <> <>
  767 3 25.121929 -1.141747 -38.165389 52 T C 24 0.14000 0.14000 "THR " " CA " 6 0 808080  0 1 -1107 ""  1 ""  FF5A00  0 0 0 1 7.7 0 0 767 1 767 767 767 <> <>
  768 2 23.852742 -0.386232 -38.607778 52 T C 24 0.50000 0.50000 "THR " " C  " 6 0 808080  0 1 7 ""  1 ""  <> 0 0 0 1 7.7 0 0 768 0 768 768 768 <> <>
  769 15 23.915190 0.701297 -39.146970 52 T C 70 -0.50000 -0.50000 "THR " " O  " 8 0 FF2E2E  0 1 7 ""  1 ""  <> 0 0 0 1 7.7 0 0 769 0 769 769 769 <> <>
  770 3 26.009918 -1.694056 -39.343581 52 T C 24 0.20500 0.20500 "THR " " CB " 6 0 808080  0 1 7 ""  1 ""  <> 0 0 0 1 7.7 0 0 770 1 770 770 770 <> <>
  771 3 27.337494 -2.328916 -39.040649 52 T C 24 -0.18000 -0.18000 "THR " " CG2" 6 0 808080  0 1 7 ""  1 ""  <> 0 0 0 1 7.7 0 0 771 3 771 771 771 <> <>
  772 16 25.322535 -2.738328 -40.067651 52 T C 70 -0.68300 -0.68300 "THR " " OG1" 8 0 FF2E2E  0 1 7 "%UT"  13 ""  <> 0 0 0 1 7.7 0 0 772 1 772 772 772 <> <>
  773 43 25.324948 -3.075427 -37.360767 52 T C 21 0.30000 0.30000 "THR " " H  " 1 0 FFFFFF  0 1 7 ""  1 ""  <> 0 0 0 1 <> 0 0 773 0 773 773 773 <> <>
  774 41 25.804483 -0.448728 -37.674172 52 T C 21 0.06000 0.06000 "THR " " HA " 1 0 FFFFFF  0 1 7 ""  1 ""  <> 0 0 0 1 <> 0 0 774 0 774 774 774 <> <>
  775 41 26.066194 -0.911439 -40.099879 52 T C 21 0.06000 0.06000 "THR " " HB " 1 0 FFFFFF  0 1 7 ""  1 ""  <> 0 0 0 1 <> 0 0 775 0 775 775 775 <> <>
  776 41 27.225411 -2.985059 -38.177900 52 T C 21 0.06000 0.06000 "THR " "HG21" 1 0 FFFFFF  0 1 7 ""  1 ""  <> 0 0 0 1 <> 0 0 776 0 776 776 776 <> <>
  777 41 27.644418 -2.804852 -39.971350 52 T C 21 0.06000 0.06000 "THR " "HG22" 1 0 FFFFFF  0 1 7 ""  1 ""  <> 0 0 0 1 <> 0 0 777 0 777 777 777 <> <>
  778 41 28.135755 -1.613868 -38.841965 52 T C 21 0.06000 0.06000 "THR " "HG23" 1 0 FFFFFF  0 1 7 ""  1 ""  <> 0 0 0 1 <> 0 0 778 0 778 778 778 <> <>
  779 42 25.253468 -3.496236 -39.507650 52 T C 21 0.41800 0.41800 "THR " " HG1" 1 0 FFFFFF  0 1 7 ""  1 ""  <> 0 0 0 1 <> 0 0 779 0 779 779 779 <> <>
  780 25 22.678834 -0.928056 -38.278991 53 A C 38 -0.50000 -0.50000 "ALA " " N  " 7 0 2E2EFF  0 1 7 ""  1 ""  <> 0 0 0 1 7.69 0 0 780 1 780 780 780 <> <>
  781 3 21.470383 -0.462922 -38.945008 53 A C 24 0.14000 0.14000 "ALA " " CA " 6 0 808080  0 1 -1107 ""  1 ""  FF5A00  0 0 0 1 7.69 0 0 781 1 781 781 781 <> <>
  782 2 20.291410 -0.467508 -37.905222 53 A C 24 0.50000 0.50000 "ALA " " C  " 6 0 808080  0 1 7 ""  1 ""  <> 0 0 0 1 7.69 0 0 782 0 782 782 782 <> <>
  783 15 19.192814 -0.889639 -38.394839 53 A C 70 -0.50000 -0.50000 "ALA " " O  " 8 0 FF2E2E  0 1 7 ""  1 ""  <> 0 0 0 1 7.69 0 0 783 0 783 783 783 <> <>
  784 3 21.253558 -1.121257 -40.336262 53 A C 24 -0.18000 -0.18000 "ALA " " CB " 6 0 808080  0 1 7 ""  1 ""  <> 0 0 0 1 7.69 0 0 784 3 784 784 784 <> <>
  785 43 22.789249 -1.763773 -37.722826 53 A C 21 0.30000 0.30000 "ALA " " H  " 1 0 FFFFFF  0 1 7 ""  1 ""  <> 0 0 0 1 <> 0 0 785 0 785 785 785 <> <>
  786 41 21.455547 0.600835 -39.182193 53 A C 21 0.06000 0.06000 "ALA " " HA " 1 0 FFFFFF  0 1 7 ""  1 ""  <> 0 0 0 1 <> 0 0 786 0 786 786 786 <> <>
  787 41 20.347611 -0.857746 -40.882345 53 A C 21 0.06000 0.06000 "ALA " " HB1" 1 0 FFFFFF  0 1 7 ""  1 ""  <> 0 0 0 1 <> 0 0 787 0 787 787 787 <> <>
  788 41 22.013017 -0.646519 -40.957584 53 A C 21 0.06000 0.06000 "ALA " " HB2" 1 0 FFFFFF  0 1 7 ""  1 ""  <> 0 0 0 1 <> 0 0 788 0 788 788 788 <> <>
  789 41 21.482814 -2.181581 -40.229734 53 A C 21 0.06000 0.06000 "ALA " " HB3" 1 0 FFFFFF  0 1 7 ""  1 ""  <> 0 0 0 1 <> 0 0 789 0 789 789 789 <> <>
  790 25 20.462711 -0.044819 -36.644512 54 V C 38 -0.50000 -0.50000 "VAL " " N  " 7 0 2E2EFF  2 1 7 ""  1 ""  <> 0 0 0 1 7.28 0 0 790 1 790 790 790 <> <>
  791 3 19.422497 0.176626 -35.681806 54 V C 24 0.14000 0.14000 "VAL " " CA " 6 0 808080  2 1 -1107 ""  1 ""  FF5A00  0 0 0 1 7.28 0 0 791 1 791 791 791 <> <>
  792 2 19.582855 1.635164 -35.177651 54 V C 24 0.50000 0.50000 "VAL " " C  " 6 0 808080  2 1 7 ""  1 ""  <> 0 0 0 1 7.28 0 0 792 0 792 792 792 <> <>
  793 15 20.718290 2.024244 -34.982724 54 V C 70 -0.50000 -0.50000 "VAL " " O  " 8 0 FF2E2E  2 1 7 ""  1 ""  <> 0 0 0 1 7.28 0 0 793 0 793 793 793 <> <>
  794 3 19.377953 -1.028328 -34.731187 54 V C 24 -0.06000 -0.06000 "VAL " " CB " 6 0 808080  2 1 7 ""  1 ""  <> 0 0 0 1 7.28 0 0 794 1 794 794 794 <> <>
  795 3 20.659690 -1.332469 -34.014411 54 V C 24 -0.18000 -0.18000 "VAL " " CG1" 6 0 808080  2 1 7 ""  1 ""  <> 0 0 0 1 7.28 0 0 795 3 795 795 795 <> <>
  796 3 18.251143 -0.975513 -33.696646 54 V C 24 -0.18000 -0.18000 "VAL " " CG2" 6 0 808080  2 1 7 ""  1 ""  <> 0 0 0 1 7.28 0 0 796 3 796 796 796 <> <>
  797 43 21.366481 0.322579 -36.382778 54 V C 21 0.30000 0.30000 "VAL " " H  " 1 0 FFFFFF  2 1 7 ""  1 ""  <> 0 0 0 1 <> 0 0 797 0 797 797 797 <> <>
  798 41 18.519916 0.190483 -36.292703 54 V C 21 0.06000 0.06000 "VAL " " HA " 1 0 FFFFFF  2 1 7 ""  1 ""  <> 0 0 0 1 <> 0 0 798 0 798 798 798 <> <>
  799 41 19.320572 -1.939808 -35.325366 54 V C 21 0.06000 0.06000 "VAL " " HB " 1 0 FFFFFF  2 1 7 ""  1 ""  <> 0 0 0 1 <> 0 0 799 0 799 799 799 <> <>
  800 41 21.438846 -1.506431 -34.756527 54 V C 21 0.06000 0.06000 "VAL " "HG11" 1 0 FFFFFF  2 1 7 ""  1 ""  <> 0 0 0 1 <> 0 0 800 0 800 800 800 <> <>
  801 41 21.083577 -0.477266 -33.488929 54 V C 21 0.06000 0.06000 "VAL " "HG12" 1 0 FFFFFF  2 1 7 ""  1 ""  <> 0 0 0 1 <> 0 0 801 0 801 801 801 <> <>
  802 41 20.690813 -2.180579 -33.330661 54 V C 21 0.06000 0.06000 "VAL " "HG13" 1 0 FFFFFF  2 1 7 ""  1 ""  <> 0 0 0 1 <> 0 0 802 0 802 802 802 <> <>
  803 41 18.435641 -0.084822 -33.096904 54 V C 21 0.06000 0.06000 "VAL " "HG21" 1 0 FFFFFF  2 1 7 ""  1 ""  <> 0 0 0 1 <> 0 0 803 0 803 803 803 <> <>
  804 41 17.278903 -0.787281 -34.152584 54 V C 21 0.06000 0.06000 "VAL " "HG22" 1 0 FFFFFF  2 1 7 ""  1 ""  <> 0 0 0 1 <> 0 0 804 0 804 804 804 <> <>
  805 41 18.068608 -1.794908 -33.001655 54 V C 21 0.06000 0.06000 "VAL " "HG23" 1 0 FFFFFF  2 1 7 ""  1 ""  <> 0 0 0 1 <> 0 0 805 0 805 805 805 <> <>
  806 25 18.474468 2.375148 -34.971645 55 A C 38 -0.50000 -0.50000 "ALA " " N  " 7 0 2E2EFF  2 1 7 ""  1 ""  <> 0 0 0 1 7.25 0 0 806 1 806 806 806 <> <>
  807 3 18.481135 3.769055 -34.694758 55 A C 24 0.14000 0.14000 "ALA " " CA " 6 0 808080  2 1 -1107 ""  1 ""  FF5A00  0 0 0 1 7.25 0 0 807 1 807 807 807 <> <>
  808 2 17.306261 4.003319 -33.810751 55 A C 24 0.50000 0.50000 "ALA " " C  " 6 0 808080  2 1 7 ""  1 ""  <> 0 0 0 1 7.25 0 0 808 0 808 808 808 <> <>
  809 15 16.287595 3.233751 -33.891925 55 A C 70 -0.50000 -0.50000 "ALA " " O  " 8 0 FF2E2E  2 1 7 ""  1 ""  <> 0 0 0 1 7.25 0 0 809 0 809 809 809 <> <>
  810 3 18.542789 4.625654 -35.981333 55 A C 24 -0.18000 -0.18000 "ALA " " CB " 6 0 808080  2 1 7 ""  1 ""  <> 0 0 0 1 7.25 0 0 810 3 810 810 810 <> <>
  811 43 17.544692 2.147284 -35.294043 55 A C 21 0.30000 0.30000 "ALA " " H  " 1 0 FFFFFF  2 1 7 ""  1 ""  <> 0 0 0 1 <> 0 0 811 0 811 811 811 <> <>
  812 41 19.394766 3.993223 -34.144325 55 A C 21 0.06000 0.06000 "ALA " " HA " 1 0 FFFFFF  2 1 7 ""  1 ""  <> 0 0 0 1 <> 0 0 812 0 812 812 812 <> <>
  813 41 17.747452 4.563041 -36.723685 55 A C 21 0.06000 0.06000 "ALA " " HB1" 1 0 FFFFFF  2 1 7 ""  1 ""  <> 0 0 0 1 <> 0 0 813 0 813 813 813 <> <>
  814 41 18.525683 5.703057 -35.817854 55 A C 21 0.06000 0.06000 "ALA " " HB2" 1 0 FFFFFF  2 1 7 ""  1 ""  <> 0 0 0 1 <> 0 0 814 0 814 814 814 <> <>
  815 41 19.507817 4.462113 -36.461698 55 A C 21 0.06000 0.06000 "ALA " " HB3" 1 0 FFFFFF  2 1 7 ""  1 ""  <> 0 0 0 1 <> 0 0 815 0 815 815 815 <> <>
  816 25 17.244658 5.159553 -33.095785 56 W C 38 -0.50000 -0.50000 "TRP " " N  " 7 0 2E2EFF  2 1 7 ""  1 ""  <> 0 0 0 1 7.25 0 0 816 1 816 816 816 <> <>
  817 3 16.256174 5.583792 -32.103477 56 W C 24 0.14000 0.14000 "TRP " " CA " 6 0 808080  2 1 -1107 ""  1 ""  FF5A00  0 0 0 1 7.25 0 0 817 1 817 817 817 <> <>
  818 2 15.848612 7.021620 -32.429999 56 W C 24 0.50000 0.50000 "TRP " " C  " 6 0 808080  2 1 7 ""  1 ""  <> 0 0 0 1 7.25 0 0 818 0 818 818 818 <> <>
  819 15 16.669873 7.945878 -32.298595 56 W C 70 -0.50000 -0.50000 "TRP " " O  " 8 0 FF2E2E  2 1 7 ""  1 ""  <> 0 0 0 1 7.25 0 0 819 0 819 819 819 <> <>
  820 3 16.882699 5.604495 -30.642073 56 W C 24 -0.12000 -0.12000 "TRP " " CB " 6 0 808080  2 1 7 ""  1 ""  <> 0 0 0 1 7.25 0 0 820 2 820 820 820 <> <>
  821 2 16.996065 4.276483 -29.882172 56 W C 24 0.07500 0.07500 "TRP " " CG " 6 0 808080  2 1 7 ""  1 ""  <> 0 0 0 1 7.25 0 0 821 0 821 821 821 <> <>
  822 2 18.129486 3.556720 -29.893052 56 W C 24 -0.11500 -0.11500 "TRP " " CD1" 6 0 808080  2 1 7 ""  1 ""  <> 0 0 0 1 7.25 0 0 822 1 822 822 822 <> <>
  823 25 17.959007 2.529185 -29.062208 56 W C 38 -0.57000 -0.57000 "TRP " " NE1" 7 0 2E2EFF  2 1 7 ""  1 ""  <> 0 0 0 1 7.25 0 0 823 1 823 823 823 <> <>
  824 2 16.681962 2.493699 -28.516650 56 W C 24 0.13000 0.13000 "TRP " " CE2" 6 0 808080  2 1 7 ""  1 ""  <> 0 0 0 1 7.25 0 0 824 0 824 824 824 <> <>
  825 2 15.964755 1.649376 -27.597009 56 W C 24 -0.11500 -0.11500 "TRP " " CZ2" 6 0 808080  2 1 7 ""  1 ""  <> 0 0 0 1 7.25 0 0 825 1 825 825 825 <> <>
  826 2 14.573700 1.790084 -27.275389 56 W C 24 -0.11500 -0.11500 "TRP " " CH2" 6 0 808080  2 1 7 ""  1 ""  <> 0 0 0 1 7.25 0 0 826 1 826 826 826 <> <>
  827 2 13.935965 2.955343 -27.815238 56 W C 24 -0.11500 -0.11500 "TRP " " CZ3" 6 0 808080  2 1 7 ""  1 ""  <> 0 0 0 1 7.25 0 0 827 1 827 827 827 <> <>
  828 2 14.665279 3.841398 -28.718124 56 W C 24 -0.11500 -0.11500 "TRP " " CE3" 6 0 808080  2 1 7 ""  1 ""  <> 0 0 0 1 7.25 0 0 828 1 828 828 828 <> <>
  829 2 16.010675 3.591256 -29.099896 56 W C 24 -0.05500 -0.05500 "TRP " " CD2" 6 0 808080  2 1 7 ""  1 ""  <> 0 0 0 1 7.25 0 0 829 0 829 829 829 <> <>
  830 43 17.994741 5.789807 -33.341678 56 W C 21 0.30000 0.30000 "TRP " " H  " 1 0 FFFFFF  2 1 7 ""  1 ""  <> 0 0 0 1 <> 0 0 830 0 830 830 830 <> <>
  831 41 15.348422 4.980171 -32.105280 56 W C 21 0.06000 0.06000 "TRP " " HA " 1 0 FFFFFF  2 1 7 ""  1 ""  <> 0 0 0 1 <> 0 0 831 0 831 831 831 <> <>
  832 41 16.660461 6.430558 -29.967167 56 W C 21 0.06000 0.06000 "TRP " " HB3" 1 0 FFFFFF  2 1 7 ""  1 ""  <> 0 0 0 1 <> 0 0 832 0 832 832 832 <> <>
  833 41 17.928562 5.907854 -30.696353 56 W C 21 0.06000 0.06000 "TRP " " HB2" 1 0 FFFFFF  2 1 7 ""  1 ""  <> 0 0 0 1 <> 0 0 833 0 833 833 833 <> <>
  834 41 19.052502 3.870245 -30.358483 56 W C 21 0.11500 0.11500 "TRP " " HD1" 1 0 FFFFFF  2 1 7 ""  1 ""  <> 0 0 0 1 <> 0 0 834 0 834 834 834 <> <>
  835 43 18.765509 1.961341 -28.843322 56 W C 21 0.42000 0.42000 "TRP " " HE1" 1 0 FFFFFF  2 1 7 ""  1 ""  <> 0 0 0 1 <> 0 0 835 0 835 835 835 <> <>
  836 41 16.416871 0.839046 -27.044352 56 W C 21 0.11500 0.11500 "TRP " " HZ2" 1 0 FFFFFF  2 1 7 ""  1 ""  <> 0 0 0 1 <> 0 0 836 0 836 836 836 <> <>
  837 41 14.082436 0.965486 -26.780413 56 W C 21 0.11500 0.11500 "TRP " " HH2" 1 0 FFFFFF  2 1 7 ""  1 ""  <> 0 0 0 1 <> 0 0 837 0 837 837 837 <> <>
  838 41 12.883812 3.090162 -27.609847 56 W C 21 0.11500 0.11500 "TRP " " HZ3" 1 0 FFFFFF  2 1 7 ""  1 ""  <> 0 0 0 1 <> 0 0 838 0 838 838 838 <> <>
  839 41 14.117475 4.734495 -28.981041 56 W C 21 0.11500 0.11500 "TRP " " HE3" 1 0 FFFFFF  2 1 7 ""  1 ""  <> 0 0 0 1 <> 0 0 839 0 839 839 839 <> <>
  840 25 14.496442 7.114868 -32.827289 57 Y C 38 -0.50000 -0.50000 "TYR " " N  " 7 0 2E2EFF  2 1 7 ""  1 ""  <> 0 0 0 1 7.25 0 0 840 1 840 840 840 <> <>
  841 3 13.947682 8.387607 -33.302461 57 Y C 24 0.14000 0.14000 "TYR " " CA " 6 0 808080  2 1 -1107 ""  1 ""  FF5A00  0 0 0 1 7.25 0 0 841 1 841 841 841 <> <>
  842 2 12.960958 8.865735 -32.241520 57 Y C 24 0.50000 0.50000 "TYR " " C  " 6 0 808080  2 1 7 ""  1 ""  <> 0 0 0 1 7.25 0 0 842 0 842 842 842 <> <>
  843 15 12.255403 8.051213 -31.661188 57 Y C 70 -0.50000 -0.50000 "TYR " " O  " 8 0 FF2E2E  2 1 7 ""  1 ""  <> 0 0 0 1 7.25 0 0 843 0 843 843 843 <> <>
  844 3 13.091268 8.162801 -34.610092 57 Y C 24 -0.00500 -0.00500 "TYR " " CB " 6 0 808080  2 1 7 ""  1 ""  <> 0 0 0 1 7.25 0 0 844 2 844 844 844 <> <>
  845 2 14.077506 8.168658 -35.815108 57 Y C 24 -0.11500 -0.11500 "TYR " " CG " 6 0 808080  2 1 7 ""  1 ""  <> 0 0 0 1 7.25 0 0 845 0 845 845 845 <> <>
  846 2 14.285463 9.337666 -36.532682 57 Y C 24 -0.11500 -0.11500 "TYR " " CD1" 6 0 808080  2 1 7 ""  1 ""  <> 0 0 0 1 7.25 0 0 846 1 846 846 846 <> <>
  847 2 15.037015 9.368499 -37.711363 57 Y C 24 -0.11500 -0.11500 "TYR " " CE1" 6 0 808080  2 1 7 ""  1 ""  <> 0 0 0 1 7.25 0 0 847 1 847 847 847 <> <>
  848 2 15.771172 8.225856 -38.112565 57 Y C 24 0.15000 0.15000 "TYR " " CZ " 6 0 808080  2 1 7 ""  1 ""  <> 0 0 0 1 7.25 0 0 848 0 848 848 848 <> <>
  849 16 16.605984 8.391075 -39.132526 57 Y C 70 -0.58500 -0.58500 "TYR " " OH " 8 0 FF2E2E  2 1 7 "%UT"  13 ""  <> 0 0 0 1 7.25 0 0 849 1 849 849 849 <> <>
  850 2 15.643167 7.006274 -37.367867 57 Y C 24 -0.11500 -0.11500 "TYR " " CE2" 6 0 808080  2 1 7 ""  1 ""  <> 0 0 0 1 7.25 0 0 850 1 850 850 850 <> <>
  851 2 14.808409 7.013082 -36.260837 57 Y C 24 -0.11500 -0.11500 "TYR " " CD2" 6 0 808080  2 1 7 ""  1 ""  <> 0 0 0 1 7.25 0 0 851 1 851 851 851 <> <>
  852 43 13.868231 6.358581 -33.057931 57 Y C 21 0.30000 0.30000 "TYR " " H  " 1 0 FFFFFF  2 1 7 ""  1 ""  <> 0 0 0 1 <> 0 0 852 0 852 852 852 <> <>
  853 41 14.707846 9.131492 -33.541305 57 Y C 21 0.06000 0.06000 "TYR " " HA " 1 0 FFFFFF  2 1 7 ""  1 ""  <> 0 0 0 1 <> 0 0 853 0 853 853 853 <> <>
  854 41 12.404253 8.985869 -34.808353 57 Y C 21 0.06000 0.06000 "TYR " " HB3" 1 0 FFFFFF  2 1 7 ""  1 ""  <> 0 0 0 1 <> 0 0 854 0 854 854 854 <> <>
  855 41 12.435184 7.295308 -34.680451 57 Y C 21 0.06000 0.06000 "TYR " " HB2" 1 0 FFFFFF  2 1 7 ""  1 ""  <> 0 0 0 1 <> 0 0 855 0 855 855 855 <> <>
  856 41 13.782191 10.197677 -36.116154 57 Y C 21 0.11500 0.11500 "TYR " " HD1" 1 0 FFFFFF  2 1 7 ""  1 ""  <> 0 0 0 1 <> 0 0 856 0 856 856 856 <> <>
  857 41 15.068103 10.310848 -38.237907 57 Y C 21 0.11500 0.11500 "TYR " " HE1" 1 0 FFFFFF  2 1 7 ""  1 ""  <> 0 0 0 1 <> 0 0 857 0 857 857 857 <> <>
  858 42 16.951842 9.267977 -39.198166 57 Y C 21 0.43500 0.43500 "TYR " " HH " 1 0 FFFFFF  2 1 7 ""  1 ""  <> 0 0 0 1 <> 0 0 858 0 858 858 858 <> <>
  859 41 16.175242 6.114937 -37.666206 57 Y C 21 0.11500 0.11500 "TYR " " HE2" 1 0 FFFFFF  2 1 7 ""  1 ""  <> 0 0 0 1 <> 0 0 859 0 859 859 859 <> <>
  860 41 14.533632 6.055336 -35.844324 57 Y C 21 0.11500 0.11500 "TYR " " HD2" 1 0 FFFFFF  2 1 7 ""  1 ""  <> 0 0 0 1 <> 0 0 860 0 860 860 860 <> <>
  861 25 12.831296 10.189681 -32.063097 58 Q C 38 -0.50000 -0.50000 "GLN " " N  " 7 0 2E2EFF  2 1 7 ""  1 ""  <> 0 0 0 1 7.34 0 0 861 1 861 861 861 <> <>
  862 3 11.878149 10.851491 -31.214535 58 Q C 24 0.14000 0.14000 "GLN " " CA " 6 0 808080  2 1 -1107 ""  1 ""  FF5A00  0 0 0 1 7.34 0 0 862 1 862 862 862 <> <>
  863 2 10.951821 11.686093 -32.118965 58 Q C 24 0.50000 0.50000 "GLN " " C  " 6 0 808080  2 1 7 ""  1 ""  <> 0 0 0 1 7.34 0 0 863 0 863 863 863 <> <>
  864 15 11.366995 12.561636 -32.915949 58 Q C 70 -0.50000 -0.50000 "GLN " " O  " 8 0 FF2E2E  2 1 7 ""  1 ""  <> 0 0 0 1 7.34 0 0 864 0 864 864 864 <> <>
  865 3 12.634465 11.827265 -30.317486 58 Q C 24 -0.12000 -0.12000 "GLN " " CB " 6 0 808080  2 1 7 ""  1 ""  <> 0 0 0 1 7.34 0 0 865 2 865 865 865 <> <>
  866 3 11.847831 12.829424 -29.329700 58 Q C 24 -0.12000 -0.12000 "GLN " " CG " 6 0 808080  2 1 7 ""  1 ""  <> 0 0 0 1 7.34 0 0 866 2 866 866 866 <> <>
  867 2 12.887946 13.919133 -29.002744 58 Q C 24 0.50000 0.50000 "GLN " " CD " 6 0 808080  2 1 7 "%UT"  13 ""  <> 0 0 0 1 7.34 0 0 867 0 867 867 867 0.708203126452505 "No Flip" 
  868 15 13.219422 14.754382 -29.862249 58 Q C 70 -0.50000 -0.50000 "GLN " " OE1" 8 0 FF2E2E  2 1 7 ""  1 ""  <> 0 0 0 1 7.34 0 0 868 0 868 868 868 <> <>
  869 25 13.502675 13.926737 -27.825976 58 Q C 38 -0.76000 -0.76000 "GLN " " NE2" 7 0 2E2EFF  2 1 7 ""  1 ""  <> 0 0 0 1 7.34 0 0 869 2 869 869 869 <> <>
  870 43 13.457799 10.737441 -32.635408 58 Q C 21 0.30000 0.30000 "GLN " " H  " 1 0 FFFFFF  2 1 7 ""  1 ""  <> 0 0 0 1 <> 0 0 870 0 870 870 870 <> <>
  871 41 11.384488 10.080920 -30.622539 58 Q C 21 0.06000 0.06000 "GLN " " HA " 1 0 FFFFFF  2 1 7 ""  1 ""  <> 0 0 0 1 <> 0 0 871 0 871 871 871 <> <>
  872 41 13.303162 12.444842 -30.917094 58 Q C 21 0.06000 0.06000 "GLN " " HB3" 1 0 FFFFFF  2 1 7 ""  1 ""  <> 0 0 0 1 <> 0 0 872 0 872 872 872 <> <>
  873 41 13.303726 11.126306 -29.818300 58 Q C 21 0.06000 0.06000 "GLN " " HB2" 1 0 FFFFFF  2 1 7 ""  1 ""  <> 0 0 0 1 <> 0 0 873 0 873 873 873 <> <>
  874 41 11.482256 12.193379 -28.523840 58 Q C 21 0.06000 0.06000 "GLN " " HG3" 1 0 FFFFFF  2 1 7 ""  1 ""  <> 0 0 0 1 <> 0 0 874 0 874 874 874 <> <>
  875 41 11.008776 13.242098 -29.890131 58 Q C 21 0.06000 0.06000 "GLN " " HG2" 1 0 FFFFFF  2 1 7 ""  1 ""  <> 0 0 0 1 <> 0 0 875 0 875 875 875 <> <>
  876 43 14.224669 14.564764 -27.523488 58 Q C 21 0.38000 0.38000 "GLN " "HE22" 1 0 FFFFFF  2 1 7 ""  1 ""  <> 0 0 0 1 <> 0 0 876 0 876 876 876 <> <>
  877 43 13.074514 13.430960 -27.057492 58 Q C 21 0.38000 0.38000 "GLN " "HE21" 1 0 FFFFFF  2 1 7 ""  1 ""  <> 0 0 0 1 <> 0 0 877 0 877 877 877 <> <>
  878 25 9.657909 11.582925 -31.787767 59 Q C 38 -0.50000 -0.50000 "GLN " " N  " 7 0 2E2EFF  2 1 7 ""  1 ""  <> 0 0 0 1 7.33 0 0 878 1 878 878 878 <> <>
  879 3 8.517612 12.207592 -32.543610 59 Q C 24 0.14000 0.14000 "GLN " " CA " 6 0 808080  2 1 -1107 ""  1 ""  FF5A00  0 0 0 1 7.33 0 0 879 1 879 879 879 <> <>
  880 2 7.493727 12.872020 -31.629928 59 Q C 24 0.50000 0.50000 "GLN " " C  " 6 0 808080  2 1 7 ""  1 ""  <> 0 0 0 1 7.33 0 0 880 0 880 880 880 <> <>
  881 15 7.140163 12.281803 -30.613272 59 Q C 70 -0.50000 -0.50000 "GLN " " O  " 8 0 FF2E2E  2 1 7 ""  1 ""  <> 0 0 0 1 7.33 0 0 881 0 881 881 881 <> <>
  882 3 7.866414 11.174398 -33.588398 59 Q C 24 -0.12000 -0.12000 "GLN " " CB " 6 0 808080  2 1 7 ""  1 ""  <> 0 0 0 1 7.33 0 0 882 2 882 882 882 <> <>
  883 3 6.766595 11.673754 -34.613060 59 Q C 24 -0.12000 -0.12000 "GLN " " CG " 6 0 808080  2 1 7 ""  1 ""  <> 0 0 0 1 7.33 0 0 883 2 883 883 883 <> <>
  884 2 5.345925 11.677863 -34.193138 59 Q C 24 0.50000 0.50000 "GLN " " CD " 6 0 808080  2 1 7 "%UT"  13 ""  <> 0 0 0 1 7.33 0 0 884 0 884 884 884 1.32110310504763 "No Flip" 
  885 15 5.035516 11.073834 -33.181886 59 Q C 70 -0.50000 -0.50000 "GLN " " OE1" 8 0 FF2E2E  2 1 7 ""  1 ""  <> 0 0 0 1 7.33 0 0 885 0 885 885 885 <> <>
  886 25 4.470371 12.410786 -34.818588 59 Q C 38 -0.76000 -0.76000 "GLN " " NE2" 7 0 2E2EFF  2 1 7 ""  1 ""  <> 0 0 0 1 7.33 0 0 886 2 886 886 886 <> <>
  887 43 9.386003 10.933056 -31.064281 59 Q C 21 0.30000 0.30000 "GLN " " H  " 1 0 FFFFFF  2 1 7 ""  1 ""  <> 0 0 0 1 <> 0 0 887 0 887 887 887 <> <>
  888 41 8.929009 12.960007 -33.216251 59 Q C 21 0.06000 0.06000 "GLN " " HA " 1 0 FFFFFF  2 1 7 ""  1 ""  <> 0 0 0 1 <> 0 0 888 0 888 888 888 <> <>
  889 41 7.506456 10.404608 -32.906013 59 Q C 21 0.06000 0.06000 "GLN " " HB3" 1 0 FFFFFF  2 1 7 ""  1 ""  <> 0 0 0 1 <> 0 0 889 0 889 889 889 <> <>
  890 41 8.740422 10.788957 -34.113887 59 Q C 21 0.06000 0.06000 "GLN " " HB2" 1 0 FFFFFF  2 1 7 ""  1 ""  <> 0 0 0 1 <> 0 0 890 0 890 890 890 <> <>
  891 41 6.881894 10.949920 -35.419078 59 Q C 21 0.06000 0.06000 "GLN " " HG3" 1 0 FFFFFF  2 1 7 ""  1 ""  <> 0 0 0 1 <> 0 0 891 0 891 891 891 <> <>
  892 41 7.085443 12.691157 -34.839308 59 Q C 21 0.06000 0.06000 "GLN " " HG2" 1 0 FFFFFF  2 1 7 ""  1 ""  <> 0 0 0 1 <> 0 0 892 0 892 892 892 <> <>
  893 43 3.473485 12.287934 -34.709132 59 Q C 21 0.38000 0.38000 "GLN " "HE22" 1 0 FFFFFF  2 1 7 ""  1 ""  <> 0 0 0 1 <> 0 0 893 0 893 893 893 <> <>
  894 43 4.699879 12.935029 -35.650442 59 Q C 21 0.38000 0.38000 "GLN " "HE21" 1 0 FFFFFF  2 1 7 ""  1 ""  <> 0 0 0 1 <> 0 0 894 0 894 894 894 <> <>
  895 25 6.938467 14.003239 -32.048349 60 K C 38 -0.50000 -0.50000 "LYS " " N  " 7 0 2E2EFF  0 1 7 ""  1 ""  <> 0 0 0 1 7.66 0 0 895 1 895 895 895 <> <>
  896 3 5.805730 14.760042 -31.567208 60 K C 24 0.14000 0.14000 "LYS " " CA " 6 0 808080  0 1 -1107 ""  1 ""  FF5A00  0 0 0 1 7.66 0 0 896 1 896 896 896 <> <>
  897 2 4.899482 15.065667 -32.736918 60 K C 24 0.50000 0.50000 "LYS " " C  " 6 0 808080  0 1 7 ""  1 ""  <> 0 0 0 1 7.66 0 0 897 0 897 897 897 <> <>
  898 15 5.478763 15.445403 -33.817125 60 K C 70 -0.50000 -0.50000 "LYS " " O  " 8 0 FF2E2E  0 1 7 ""  1 ""  <> 0 0 0 1 7.66 0 0 898 0 898 898 898 <> <>
  899 3 6.362669 16.006390 -30.815227 60 K C 24 -0.12000 -0.12000 "LYS " " CB " 6 0 808080  0 1 7 ""  1 ""  <> 0 0 0 1 7.66 0 0 899 2 899 899 899 <> <>
  900 3 5.752668 16.456283 -29.457595 60 K C 24 -0.12000 -0.12000 "LYS " " CG " 6 0 808080  0 1 7 ""  1 ""  <> 0 0 0 1 7.66 0 0 900 2 900 900 900 <> <>
  901 3 6.590107 17.456685 -28.718052 60 K C 24 -0.12000 -0.12000 "LYS " " CD " 6 0 808080  0 1 7 ""  1 ""  <> 0 0 0 1 7.66 0 0 901 2 901 901 901 <> <>
  902 3 5.866523 18.133155 -27.602176 60 K C 24 0.19000 0.19000 "LYS " " CE " 6 0 808080  0 1 7 ""  1 ""  <> 0 0 0 1 7.66 0 0 902 2 902 902 902 <> <>
  903 32 6.764305 18.714836 -26.647638 60 K C 38 -0.30000 -0.30000 "LYS " " NZ " 7 1 2E2EFF  0 1 7 "%UT"  13 ""  <> 0 0 0 1 7.66 0 0 903 3 903 903 903 <> <>
  904 43 7.385544 14.517116 -32.793864 60 K C 21 0.30000 0.30000 "LYS " " H  " 1 0 FFFFFF  0 1 7 ""  1 ""  <> 0 0 0 1 <> 0 0 904 0 904 904 904 <> <>
  905 41 5.323194 14.090452 -30.855430 60 K C 21 0.06000 0.06000 "LYS " " HA " 1 0 FFFFFF  0 1 7 ""  1 ""  <> 0 0 0 1 <> 0 0 905 0 905 905 905 <> <>
  906 41 6.511669 16.856667 -31.480506 60 K C 21 0.06000 0.06000 "LYS " " HB3" 1 0 FFFFFF  0 1 7 ""  1 ""  <> 0 0 0 1 <> 0 0 906 0 906 906 906 <> <>
  907 41 7.431854 15.992140 -30.601898 60 K C 21 0.06000 0.06000 "LYS " " HB2" 1 0 FFFFFF  0 1 7 ""  1 ""  <> 0 0 0 1 <> 0 0 907 0 907 907 907 <> <>
  908 41 5.587560 15.575749 -28.836934 60 K C 21 0.06000 0.06000 "LYS " " HG3" 1 0 FFFFFF  0 1 7 ""  1 ""  <> 0 0 0 1 <> 0 0 908 0 908 908 908 <> <>
  909 41 4.756469 16.872896 -29.609564 60 K C 21 0.06000 0.06000 "LYS " " HG2" 1 0 FFFFFF  0 1 7 ""  1 ""  <> 0 0 0 1 <> 0 0 909 0 909 909 909 <> <>
  910 41 6.890188 18.161914 -29.492806 60 K C 21 0.06000 0.06000 "LYS " " HD3" 1 0 FFFFFF  0 1 7 ""  1 ""  <> 0 0 0 1 <> 0 0 910 0 910 910 910 <> <>
  911 41 7.552224 17.124343 -28.327377 60 K C 21 0.06000 0.06000 "LYS " " HD2" 1 0 FFFFFF  0 1 7 ""  1 ""  <> 0 0 0 1 <> 0 0 911 0 911 911 911 <> <>
  912 41 5.225780 17.471087 -27.019778 60 K C 21 0.06000 0.06000 "LYS " " HE3" 1 0 FFFFFF  0 1 7 ""  1 ""  <> 0 0 0 1 <> 0 0 912 0 912 912 912 <> <>
  913 41 5.271559 18.958810 -27.993102 60 K C 21 0.06000 0.06000 "LYS " " HE2" 1 0 FFFFFF  0 1 7 ""  1 ""  <> 0 0 0 1 <> 0 0 913 0 913 913 913 <> <>
  914 44 7.300770 19.545960 -26.851376 60 K C 21 0.33000 0.33000 "LYS " " HZ1" 1 0 FFFFFF  0 1 7 ""  1 ""  <> 0 0 0 1 <> 0 0 914 0 914 914 914 <> <>
  915 44 6.293817 18.754795 -25.755209 60 K C 21 0.33000 0.33000 "LYS " " HZ2" 1 0 FFFFFF  0 1 7 ""  1 ""  <> 0 0 0 1 <> 0 0 915 0 915 915 915 <> <>
  916 44 7.576597 18.131850 -26.502180 60 K C 21 0.33000 0.33000 "LYS " " HZ3" 1 0 FFFFFF  0 1 7 ""  1 ""  <> 0 0 0 1 <> 0 0 916 0 916 916 916 <> <>
  917 25 3.582616 14.935822 -32.673664 61 P C 38 -0.14000 -0.14000 "PRO " " N  " 7 0 2E2EFF  0 1 7 ""  1 ""  <> 0 0 0 1 7.67 0 0 917 0 917 917 917 <> <>
  918 3 2.672925 15.254458 -33.836172 61 P C 24 0.01000 0.01000 "PRO " " CA " 6 0 808080  0 1 -1107 ""  1 ""  FF5A00  0 0 0 1 7.67 0 0 918 1 918 918 918 <> <>
  919 2 2.564995 16.824925 -34.096131 61 P C 24 0.50000 0.50000 "PRO " " C  " 6 0 808080  0 1 7 ""  1 ""  <> 0 0 0 1 7.67 0 0 919 0 919 919 919 <> <>
  920 15 2.439467 17.569643 -33.164229 61 P C 70 -0.50000 -0.50000 "PRO " " O  " 8 0 FF2E2E  0 1 7 ""  1 ""  <> 0 0 0 1 7.67 0 0 920 0 920 920 920 <> <>
  921 3 2.852834 14.447810 -31.548111 61 P C 24 -0.05000 -0.05000 "PRO " " CD " 6 0 808080  0 1 7 ""  1 ""  <> 0 0 0 1 7.67 0 0 921 2 921 921 921 <> <>
  922 3 1.359220 14.523837 -32.005908 61 P C 24 -0.12000 -0.12000 "PRO " " CG " 6 0 808080  0 1 7 ""  1 ""  <> 0 0 0 1 7.67 0 0 922 2 922 922 922 <> <>
  923 3 1.352250 14.591799 -33.554754 61 P C 24 -0.12000 -0.12000 "PRO " " CB " 6 0 808080  0 1 7 ""  1 ""  <> 0 0 0 1 7.67 0 0 923 2 923 923 923 <> <>
  924 41 3.175075 14.747942 -34.660012 61 P C 21 0.06000 0.06000 "PRO " " HA " 1 0 FFFFFF  0 1 7 ""  1 ""  <> 0 0 0 1 <> 0 0 924 0 924 924 924 <> <>
  925 41 3.122061 14.727789 -30.530482 61 P C 21 0.06000 0.06000 "PRO " " HD2" 1 0 FFFFFF  0 1 7 ""  1 ""  <> 0 0 0 1 <> 0 0 925 0 925 925 925 <> <>
  926 41 3.242874 13.429994 -31.531982 61 P C 21 0.06000 0.06000 "PRO " " HD3" 1 0 FFFFFF  0 1 7 ""  1 ""  <> 0 0 0 1 <> 0 0 926 0 926 926 926 <> <>
  927 41 0.947445 15.477485 -31.675657 61 P C 21 0.06000 0.06000 "PRO " " HG2" 1 0 FFFFFF  0 1 7 ""  1 ""  <> 0 0 0 1 <> 0 0 927 0 927 927 927 <> <>
  928 41 0.654503 13.766911 -31.661457 61 P C 21 0.06000 0.06000 "PRO " " HG3" 1 0 FFFFFF  0 1 7 ""  1 ""  <> 0 0 0 1 <> 0 0 928 0 928 928 928 <> <>
  929 41 1.332737 13.633245 -34.072525 61 P C 21 0.06000 0.06000 "PRO " " HB3" 1 0 FFFFFF  0 1 7 ""  1 ""  <> 0 0 0 1 <> 0 0 929 0 929 929 929 <> <>
  930 41 0.525767 15.203674 -33.917083 61 P C 21 0.06000 0.06000 "PRO " " HB2" 1 0 FFFFFF  0 1 7 ""  1 ""  <> 0 0 0 1 <> 0 0 930 0 930 930 930 <> <>
  931 25 2.744417 17.178866 -35.364057 62 G C 38 -0.50000 -0.50000 "GLY " " N  " 7 0 2E2EFF  0 1 7 ""  1 ""  <> 0 0 0 1 7.69 0 0 931 1 931 931 931 <> <>
  932 3 3.052017 18.496507 -35.882393 62 G C 24 0.08000 0.08000 "GLY " " CA " 6 0 808080  0 1 -1107 ""  1 ""  FF5A00  0 0 0 1 7.69 0 0 932 2 932 932 932 <> <>
  933 2 4.522535 18.808955 -36.079519 62 G C 24 0.50000 0.50000 "GLY " " C  " 6 0 808080  0 1 7 ""  1 ""  <> 0 0 0 1 7.69 0 0 933 0 933 933 933 <> <>
  934 15 4.804757 19.749427 -36.806880 62 G C 70 -0.50000 -0.50000 "GLY " " O  " 8 0 FF2E2E  0 1 7 ""  1 ""  <> 0 0 0 1 7.69 0 0 934 0 934 934 934 <> <>
  935 43 2.978956 16.477308 -36.051169 62 G C 21 0.30000 0.30000 "GLY " " H  " 1 0 FFFFFF  0 1 7 ""  1 ""  <> 0 0 0 1 <> 0 0 935 0 935 935 935 <> <>
  936 41 2.636071 19.247742 -35.211433 62 G C 21 0.06000 0.06000 "GLY " " HA3" 1 0 FFFFFF  0 1 7 ""  1 ""  <> 0 0 0 1 <> 0 0 936 0 936 936 936 <> <>
  937 41 2.484914 18.580028 -36.808948 62 G C 21 0.06000 0.06000 "GLY " " HA2" 1 0 FFFFFF  0 1 7 ""  1 ""  <> 0 0 0 1 <> 0 0 937 0 937 937 937 <> <>
  938 25 5.438385 18.036161 -35.532708 63 K C 38 -0.50000 -0.50000 "LYS " " N  " 7 0 2E2EFF  0 1 7 ""  1 ""  <> 0 0 0 1 7.69 0 0 938 1 938 938 938 <> <>
  939 3 6.936189 18.249328 -35.629488 63 K C 24 0.14000 0.14000 "LYS " " CA " 6 0 808080  0 1 -1107 ""  1 ""  FF5A00  0 0 0 1 7.69 0 0 939 1 939 939 939 <> <>
  940 2 7.574655 17.123233 -36.520513 63 K C 24 0.50000 0.50000 "LYS " " C  " 6 0 808080  0 1 7 ""  1 ""  <> 0 0 0 1 7.69 0 0 940 0 940 940 940 <> <>
  941 15 6.925791 16.083057 -36.725869 63 K C 70 -0.50000 -0.50000 "LYS " " O  " 8 0 FF2E2E  0 1 7 ""  1 ""  <> 0 0 0 1 7.69 0 0 941 0 941 941 941 <> <>
  942 3 7.552622 18.144827 -34.206187 63 K C 24 -0.12000 -0.12000 "LYS " " CB " 6 0 808080  0 1 7 ""  1 ""  <> 0 0 0 1 7.69 0 0 942 2 942 942 942 <> <>
  943 3 7.379543 19.607311 -33.501026 63 K C 24 -0.12000 -0.12000 "LYS " " CG " 6 0 808080  0 1 7 ""  1 ""  <> 0 0 0 1 7.69 0 0 943 2 943 943 943 <> <>
  944 3 8.204533 20.753347 -34.124272 63 K C 24 -0.12000 -0.12000 "LYS " " CD " 6 0 808080  0 1 7 ""  1 ""  <> 0 0 0 1 7.69 0 0 944 2 944 944 944 <> <>
  945 3 8.045516 22.095753 -33.433611 63 K C 24 0.19000 0.19000 "LYS " " CE " 6 0 808080  0 1 7 ""  1 ""  <> 0 0 0 1 7.69 0 0 945 2 945 945 945 <> <>
  946 32 6.789612 22.689724 -33.938146 63 K C 38 -0.30000 -0.30000 "LYS " " NZ " 7 1 2E2EFF  0 1 7 "%UT"  13 ""  <> 0 0 0 1 7.69 0 0 946 3 946 946 946 <> <>
  947 43 5.029227 17.258943 -35.034213 63 K C 21 0.30000 0.30000 "LYS " " H  " 1 0 FFFFFF  0 1 7 ""  1 ""  <> 0 0 0 1 <> 0 0 947 0 947 947 947 <> <>
  948 41 7.206093 19.160303 -36.163511 63 K C 21 0.06000 0.06000 "LYS " " HA " 1 0 FFFFFF  0 1 7 ""  1 ""  <> 0 0 0 1 <> 0 0 948 0 948 948 948 <> <>
  949 41 8.620976 17.928069 -34.234286 63 K C 21 0.06000 0.06000 "LYS " " HB3" 1 0 FFFFFF  0 1 7 ""  1 ""  <> 0 0 0 1 <> 0 0 949 0 949 949 949 <> <>
  950 41 7.078748 17.339950 -33.644436 63 K C 21 0.06000 0.06000 "LYS " " HB2" 1 0 FFFFFF  0 1 7 ""  1 ""  <> 0 0 0 1 <> 0 0 950 0 950 950 950 <> <>
  951 41 7.643087 19.459960 -32.454343 63 K C 21 0.06000 0.06000 "LYS " " HG3" 1 0 FFFFFF  0 1 7 ""  1 ""  <> 0 0 0 1 <> 0 0 951 0 951 951 951 <> <>
  952 41 6.309418 19.816927 -33.507190 63 K C 21 0.06000 0.06000 "LYS " " HG2" 1 0 FFFFFF  0 1 7 ""  1 ""  <> 0 0 0 1 <> 0 0 952 0 952 952 952 <> <>
  953 41 8.121713 20.882890 -35.202689 63 K C 21 0.06000 0.06000 "LYS " " HD3" 1 0 FFFFFF  0 1 7 ""  1 ""  <> 0 0 0 1 <> 0 0 953 0 953 953 953 <> <>
  954 41 9.218640 20.404873 -33.926340 63 K C 21 0.06000 0.06000 "LYS " " HD2" 1 0 FFFFFF  0 1 7 ""  1 ""  <> 0 0 0 1 <> 0 0 954 0 954 954 954 <> <>
  955 41 8.831593 22.800277 -33.705715 63 K C 21 0.06000 0.06000 "LYS " " HE3" 1 0 FFFFFF  0 1 7 ""  1 ""  <> 0 0 0 1 <> 0 0 955 0 955 955 955 <> <>
  956 41 7.979279 21.970152 -32.353558 63 K C 21 0.06000 0.06000 "LYS " " HE2" 1 0 FFFFFF  0 1 7 ""  1 ""  <> 0 0 0 1 <> 0 0 956 0 956 956 956 <> <>
  957 44 6.034149 22.027371 -33.834104 63 K C 21 0.33000 0.33000 "LYS " " HZ1" 1 0 FFFFFF  0 1 7 ""  1 ""  <> 0 0 0 1 <> 0 0 957 0 957 957 957 <> <>
  958 44 6.657662 23.531839 -33.396973 63 K C 21 0.33000 0.33000 "LYS " " HZ2" 1 0 FFFFFF  0 1 7 ""  1 ""  <> 0 0 0 1 <> 0 0 958 0 958 958 958 <> <>
  959 44 7.031046 22.963411 -34.879419 63 K C 21 0.33000 0.33000 "LYS " " HZ3" 1 0 FFFFFF  0 1 7 ""  1 ""  <> 0 0 0 1 <> 0 0 959 0 959 959 959 <> <>
  960 25 8.823751 17.244032 -37.082340 64 A C 38 -0.50000 -0.50000 "ALA " " N  " 7 0 2E2EFF  0 1 7 ""  1 ""  <> 0 0 0 1 7.67 0 0 960 1 960 960 960 <> <>
  961 3 9.535407 16.133293 -37.821123 64 A C 24 0.14000 0.14000 "ALA " " CA " 6 0 808080  0 1 -1107 ""  1 ""  FF5A00  0 0 0 1 7.67 0 0 961 1 961 961 961 <> <>
  962 2 10.166144 15.211672 -36.728496 64 A C 24 0.50000 0.50000 "ALA " " C  " 6 0 808080  0 1 7 ""  1 ""  <> 0 0 0 1 7.67 0 0 962 0 962 962 962 <> <>
  963 15 10.539290 15.840111 -35.706215 64 A C 70 -0.50000 -0.50000 "ALA " " O  " 8 0 FF2E2E  0 1 7 ""  1 ""  <> 0 0 0 1 7.67 0 0 963 0 963 963 963 <> <>
  964 3 10.801545 16.685539 -38.507328 64 A C 24 -0.18000 -0.18000 "ALA " " CB " 6 0 808080  0 1 7 ""  1 ""  <> 0 0 0 1 7.67 0 0 964 3 964 964 964 <> <>
  965 43 9.281360 18.133123 -36.941267 64 A C 21 0.30000 0.30000 "ALA " " H  " 1 0 FFFFFF  0 1 7 ""  1 ""  <> 0 0 0 1 <> 0 0 965 0 965 965 965 <> <>
  966 41 8.858414 15.591791 -38.481178 64 A C 21 0.06000 0.06000 "ALA " " HA " 1 0 FFFFFF  0 1 7 ""  1 ""  <> 0 0 0 1 <> 0 0 966 0 966 966 966 <> <>
  967 41 11.288602 15.956764 -39.154918 64 A C 21 0.06000 0.06000 "ALA " " HB1" 1 0 FFFFFF  0 1 7 ""  1 ""  <> 0 0 0 1 <> 0 0 967 0 967 967 967 <> <>
  968 41 10.559898 17.452735 -39.242705 64 A C 21 0.06000 0.06000 "ALA " " HB2" 1 0 FFFFFF  0 1 7 ""  1 ""  <> 0 0 0 1 <> 0 0 968 0 968 968 968 <> <>
  969 41 11.460792 17.174882 -37.791042 64 A C 21 0.06000 0.06000 "ALA " " HB3" 1 0 FFFFFF  0 1 7 ""  1 ""  <> 0 0 0 1 <> 0 0 969 0 969 969 969 <> <>
  970 25 10.312320 13.969598 -37.055870 65 P C 38 -0.14000 -0.14000 "PRO " " N  " 7 0 2E2EFF  0 1 7 ""  1 ""  <> 0 0 0 1 7.68 0 0 970 0 970 970 970 <> <>
  971 3 10.908231 12.996153 -36.129912 65 P C 24 0.01000 0.01000 "PRO " " CA " 6 0 808080  0 1 -1108 ""  1 ""  FF7800  0 0 0 1 7.68 0 0 971 1 971 971 971 <> <>
  972 2 12.387976 13.387726 -36.004900 65 P C 24 0.50000 0.50000 "PRO " " C  " 6 0 808080  0 1 7 ""  1 ""  <> 0 0 0 1 7.68 0 0 972 0 972 972 972 <> <>
  973 15 13.090596 13.668953 -37.033707 65 P C 70 -0.50000 -0.50000 "PRO " " O  " 8 0 FF2E2E  0 1 7 ""  1 ""  <> 0 0 0 1 7.68 0 0 973 0 973 973 973 <> <>
  974 3 9.923686 13.330136 -38.296565 65 P C 24 -0.05000 -0.05000 "PRO " " CD " 6 0 808080  0 1 7 ""  1 ""  <> 0 0 0 1 7.68 0 0 974 2 974 974 974 <> <>
  975 3 10.561952 11.948947 -38.129387 65 P C 24 -0.12000 -0.12000 "PRO " " CG " 6 0 808080  0 1 7 ""  1 ""  <> 0 0 0 1 7.68 0 0 975 2 975 975 975 <> <>
  976 3 10.629815 11.640384 -36.646864 65 P C 24 -0.12000 -0.12000 "PRO " " CB " 6 0 808080  0 1 7 ""  1 ""  <> 0 0 0 1 7.68 0 0 976 2 976 976 976 <> <>
  977 41 10.390109 13.271964 -35.211880 65 P C 21 0.06000 0.06000 "PRO " " HA " 1 0 FFFFFF  0 1 7 ""  1 ""  <> 0 0 0 1 <> 0 0 977 0 977 977 977 <> <>
  978 41 10.381010 13.863124 -39.129864 65 P C 21 0.06000 0.06000 "PRO " " HD2" 1 0 FFFFFF  0 1 7 ""  1 ""  <> 0 0 0 1 <> 0 0 978 0 978 978 978 <> <>
  979 41 8.847322 13.185855 -38.393971 65 P C 21 0.06000 0.06000 "PRO " " HD3" 1 0 FFFFFF  0 1 7 ""  1 ""  <> 0 0 0 1 <> 0 0 979 0 979 979 979 <> <>
  980 41 11.575618 11.836696 -38.515139 65 P C 21 0.06000 0.06000 "PRO " " HG2" 1 0 FFFFFF  0 1 7 ""  1 ""  <> 0 0 0 1 <> 0 0 980 0 980 980 980 <> <>
  981 41 9.967598 11.177956 -38.618947 65 P C 21 0.06000 0.06000 "PRO " " HG3" 1 0 FFFFFF  0 1 7 ""  1 ""  <> 0 0 0 1 <> 0 0 981 0 981 981 981 <> <>
  982 41 9.638586 11.389396 -36.268413 65 P C 21 0.06000 0.06000 "PRO " " HB3" 1 0 FFFFFF  0 1 7 ""  1 ""  <> 0 0 0 1 <> 0 0 982 0 982 982 982 <> <>
  983 41 11.367835 10.892421 -36.355970 65 P C 21 0.06000 0.06000 "PRO " " HB2" 1 0 FFFFFF  0 1 7 ""  1 ""  <> 0 0 0 1 <> 0 0 983 0 983 983 983 <> <>
  984 25 12.914185 13.430575 -34.770595 66 K C 38 -0.50000 -0.50000 "LYS " " N  " 7 0 2E2EFF  0 1 7 ""  1 ""  <> 0 0 0 1 7.28 0 0 984 1 984 984 984 <> <>
  985 3 14.310447 13.697257 -34.390626 66 K C 24 0.14000 0.14000 "LYS " " CA " 6 0 808080  0 1 -1108 ""  1 ""  FF7800  0 0 0 1 7.28 0 0 985 1 985 985 985 <> <>
  986 2 15.002914 12.281434 -34.415780 66 K C 24 0.50000 0.50000 "LYS " " C  " 6 0 808080  0 1 7 ""  1 ""  <> 0 0 0 1 7.28 0 0 986 0 986 986 986 <> <>
  987 15 14.554340 11.424004 -33.633114 66 K C 70 -0.50000 -0.50000 "LYS " " O  " 8 0 FF2E2E  0 1 7 ""  1 ""  <> 0 0 0 1 7.28 0 0 987 0 987 987 987 <> <>
  988 3 14.369836 14.363090 -33.053643 66 K C 24 -0.12000 -0.12000 "LYS " " CB " 6 0 808080  0 1 7 ""  1 ""  <> 0 0 0 1 7.28 0 0 988 2 988 988 988 <> <>
  989 3 15.556980 15.418998 -32.956335 66 K C 24 -0.12000 -0.12000 "LYS " " CG " 6 0 808080  0 1 7 ""  1 ""  <> 0 0 0 1 7.28 0 0 989 2 989 989 989 <> <>
  990 3 15.529890 16.661046 -33.888944 66 K C 24 -0.12000 -0.12000 "LYS " " CD " 6 0 808080  0 1 7 ""  1 ""  <> 0 0 0 1 7.28 0 0 990 2 990 990 990 <> <>
  991 3 16.839062 17.446437 -33.564995 66 K C 24 0.19000 0.19000 "LYS " " CE " 6 0 808080  0 1 7 ""  1 ""  <> 0 0 0 1 7.28 0 0 991 2 991 991 991 <> <>
  992 32 16.978783 18.662526 -34.433810 66 K C 38 -0.30000 -0.30000 "LYS " " NZ " 7 1 2E2EFF  0 1 7 "%UT"  13 ""  <> 0 0 0 1 7.28 0 0 992 3 992 992 992 <> <>
  993 43 12.258107 13.062182 -34.096894 66 K C 21 0.30000 0.30000 "LYS " " H  " 1 0 FFFFFF  0 1 7 ""  1 ""  <> 0 0 0 1 <> 0 0 993 0 993 993 993 <> <>
  994 41 14.765901 14.302763 -35.173961 66 K C 21 0.06000 0.06000 "LYS " " HA " 1 0 FFFFFF  0 1 7 ""  1 ""  <> 0 0 0 1 <> 0 0 994 0 994 994 994 <> <>
  995 41 14.481660 13.612310 -32.271686 66 K C 21 0.06000 0.06000 "LYS " " HB3" 1 0 FFFFFF  0 1 7 ""  1 ""  <> 0 0 0 1 <> 0 0 995 0 995 995 995 <> <>
  996 41 13.576095 15.027249 -32.710794 66 K C 21 0.06000 0.06000 "LYS " " HB2" 1 0 FFFFFF  0 1 7 ""  1 ""  <> 0 0 0 1 <> 0 0 996 0 996 996 996 <> <>
  997 41 16.456750 14.807888 -33.033686 66 K C 21 0.06000 0.06000 "LYS " " HG3" 1 0 FFFFFF  0 1 7 ""  1 ""  <> 0 0 0 1 <> 0 0 997 0 997 997 997 <> <>
  998 41 15.605342 15.835579 -31.951065 66 K C 21 0.06000 0.06000 "LYS " " HG2" 1 0 FFFFFF  0 1 7 ""  1 ""  <> 0 0 0 1 <> 0 0 998 0 998 998 998 <> <>
  999 41 14.595500 17.179601 -33.672094 66 K C 21 0.06000 0.06000 "LYS " " HD3" 1 0 FFFFFF  0 1 7 ""  1 ""  <> 0 0 0 1 <> 0 0 999 0 999 999 999 <> <>
  1000 41 15.485410 16.347822 -34.931215 66 K C 21 0.06000 0.06000 "LYS " " HD2" 1 0 FFFFFF  0 1 7 ""  1 ""  <> 0 0 0 1 <> 0 0 1000 0 1000 1000 1000 <> <>
  1001 41 17.734064 16.853260 -33.754948 66 K C 21 0.06000 0.06000 "LYS " " HE3" 1 0 FFFFFF  0 1 7 ""  1 ""  <> 0 0 0 1 <> 0 0 1001 0 1001 1001 1001 <> <>
  1002 41 16.757611 17.806290 -32.540114 66 K C 21 0.06000 0.06000 "LYS " " HE2" 1 0 FFFFFF  0 1 7 ""  1 ""  <> 0 0 0 1 <> 0 0 1002 0 1002 1002 1002 <> <>
  1003 44 17.937585 18.969081 -34.519890 66 K C 21 0.33000 0.33000 "LYS " " HZ1" 1 0 FFFFFF  0 1 7 ""  1 ""  <> 0 0 0 1 <> 0 0 1003 0 1003 1003 1003 <> <>
  1004 44 16.638759 18.468221 -35.364073 66 K C 21 0.33000 0.33000 "LYS " " HZ2" 1 0 FFFFFF  0 1 7 ""  1 ""  <> 0 0 0 1 <> 0 0 1004 0 1004 1004 1004 <> <>
  1005 44 16.334109 19.366689 -34.103681 66 K C 21 0.33000 0.33000 "LYS " " HZ3" 1 0 FFFFFF  0 1 7 ""  1 ""  <> 0 0 0 1 <> 0 0 1005 0 1005 1005 1005 <> <>
  1006 25 16.120517 12.126325 -35.160091 67 L C 38 -0.50000 -0.50000 "LEU " " N  " 7 0 2E2EFF  0 1 7 ""  1 ""  <> 0 0 0 1 7.26 0 0 1006 1 1006 1006 1006 <> <>
  1007 3 17.106702 11.059064 -34.905590 67 L C 24 0.14000 0.14000 "LEU " " CA " 6 0 808080  0 1 -1108 ""  1 ""  FF7800  0 0 0 1 7.26 0 0 1007 1 1007 1007 1007 <> <>
  1008 2 17.971958 11.475505 -33.742571 67 L C 24 0.50000 0.50000 "LEU " " C  " 6 0 808080  0 1 7 ""  1 ""  <> 0 0 0 1 7.26 0 0 1008 0 1008 1008 1008 <> <>
  1009 15 18.524471 12.531905 -33.692524 67 L C 70 -0.50000 -0.50000 "LEU " " O  " 8 0 FF2E2E  0 1 7 ""  1 ""  <> 0 0 0 1 7.26 0 0 1009 0 1009 1009 1009 <> <>
  1010 3 18.011530 10.815406 -36.148956 67 L C 24 -0.12000 -0.12000 "LEU " " CB " 6 0 808080  0 1 7 ""  1 ""  <> 0 0 0 1 7.26 0 0 1010 2 1010 1010 1010 <> <>
  1011 3 19.278449 9.905104 -36.095945 67 L C 24 -0.06000 -0.06000 "LEU " " CG " 6 0 808080  0 1 7 ""  1 ""  <> 0 0 0 1 7.26 0 0 1011 1 1011 1011 1011 <> <>
  1012 3 18.959078 8.564526 -35.431715 67 L C 24 -0.18000 -0.18000 "LEU " " CD1" 6 0 808080  0 1 7 ""  1 ""  <> 0 0 0 1 7.26 0 0 1012 3 1012 1012 1012 <> <>
  1013 3 19.879445 9.666786 -37.520930 67 L C 24 -0.18000 -0.18000 "LEU " " CD2" 6 0 808080  0 1 7 ""  1 ""  <> 0 0 0 1 7.26 0 0 1013 3 1013 1013 1013 <> <>
  1014 43 16.449101 12.874528 -35.753470 67 L C 21 0.30000 0.30000 "LEU " " H  " 1 0 FFFFFF  0 1 7 ""  1 ""  <> 0 0 0 1 <> 0 0 1014 0 1014 1014 1014 <> <>
  1015 41 16.605698 10.101036 -34.767172 67 L C 21 0.06000 0.06000 "LEU " " HA " 1 0 FFFFFF  0 1 7 ""  1 ""  <> 0 0 0 1 <> 0 0 1015 0 1015 1015 1015 <> <>
  1016 41 18.308700 11.801327 -36.506206 67 L C 21 0.06000 0.06000 "LEU " " HB3" 1 0 FFFFFF  0 1 7 ""  1 ""  <> 0 0 0 1 <> 0 0 1016 0 1016 1016 1016 <> <>
  1017 41 17.297743 10.419276 -36.870638 67 L C 21 0.06000 0.06000 "LEU " " HB2" 1 0 FFFFFF  0 1 7 ""  1 ""  <> 0 0 0 1 <> 0 0 1017 0 1017 1017 1017 <> <>
  1018 41 19.997626 10.451322 -35.486207 67 L C 21 0.06000 0.06000 "LEU " " HG " 1 0 FFFFFF  0 1 7 ""  1 ""  <> 0 0 0 1 <> 0 0 1018 0 1018 1018 1018 <> <>
  1019 41 18.421692 8.818511 -34.518442 67 L C 21 0.06000 0.06000 "LEU " "HD11" 1 0 FFFFFF  0 1 7 ""  1 ""  <> 0 0 0 1 <> 0 0 1019 0 1019 1019 1019 <> <>
  1020 41 18.202396 7.967403 -35.940063 67 L C 21 0.06000 0.06000 "LEU " "HD12" 1 0 FFFFFF  0 1 7 ""  1 ""  <> 0 0 0 1 <> 0 0 1020 0 1020 1020 1020 <> <>
  1021 41 19.914676 8.042629 -35.372157 67 L C 21 0.06000 0.06000 "LEU " "HD13" 1 0 FFFFFF  0 1 7 ""  1 ""  <> 0 0 0 1 <> 0 0 1021 0 1021 1021 1021 <> <>
  1022 41 19.672185 10.595056 -38.053281 67 L C 21 0.06000 0.06000 "LEU " "HD21" 1 0 FFFFFF  0 1 7 ""  1 ""  <> 0 0 0 1 <> 0 0 1022 0 1022 1022 1022 <> <>
  1023 41 20.943601 9.443404 -37.438600 67 L C 21 0.06000 0.06000 "LEU " "HD22" 1 0 FFFFFF  0 1 7 ""  1 ""  <> 0 0 0 1 <> 0 0 1023 0 1023 1023 1023 <> <>
  1024 41 19.343660 8.967938 -38.162502 67 L C 21 0.06000 0.06000 "LEU " "HD23" 1 0 FFFFFF  0 1 7 ""  1 ""  <> 0 0 0 1 <> 0 0 1024 0 1024 1024 1024 <> <>
  1025 25 18.137462 10.608691 -32.715464 68 L C 38 -0.50000 -0.50000 "LEU " " N  " 7 0 2E2EFF  0 1 7 ""  1 ""  <> 0 0 0 1 7.26 0 0 1025 1 1025 1025 1025 <> <>
  1026 3 18.842170 10.724090 -31.519942 68 L C 24 0.14000 0.14000 "LEU " " CA " 6 0 808080  0 1 -1108 ""  1 ""  FF7800  0 0 0 1 7.26 0 0 1026 1 1026 1026 1026 <> <>
  1027 2 20.120047 9.907826 -31.530993 68 L C 24 0.50000 0.50000 "LEU " " C  " 6 0 808080  0 1 7 ""  1 ""  <> 0 0 0 1 7.26 0 0 1027 0 1027 1027 1027 <> <>
  1028 15 21.154365 10.486531 -31.690660 68 L C 70 -0.50000 -0.50000 "LEU " " O  " 8 0 FF2E2E  0 1 7 ""  1 ""  <> 0 0 0 1 7.26 0 0 1028 0 1028 1028 1028 <> <>
  1029 3 17.976756 10.276594 -30.316256 68 L C 24 -0.12000 -0.12000 "LEU " " CB " 6 0 808080  0 1 7 ""  1 ""  <> 0 0 0 1 7.26 0 0 1029 2 1029 1029 1029 <> <>
  1030 3 16.567994 10.875921 -29.968000 68 L C 24 -0.06000 -0.06000 "LEU " " CG " 6 0 808080  0 1 7 ""  1 ""  <> 0 0 0 1 7.26 0 0 1030 1 1030 1030 1030 <> <>
  1031 3 15.962830 10.121680 -28.821037 68 L C 24 -0.18000 -0.18000 "LEU " " CD1" 6 0 808080  0 1 7 ""  1 ""  <> 0 0 0 1 7.26 0 0 1031 3 1031 1031 1031 <> <>
  1032 3 16.639575 12.357289 -29.647640 68 L C 24 -0.18000 -0.18000 "LEU " " CD2" 6 0 808080  0 1 7 ""  1 ""  <> 0 0 0 1 7.26 0 0 1032 3 1032 1032 1032 <> <>
  1033 43 17.654800 9.729253 -32.831418 68 L C 21 0.30000 0.30000 "LEU " " H  " 1 0 FFFFFF  0 1 7 ""  1 ""  <> 0 0 0 1 <> 0 0 1033 0 1033 1033 1033 <> <>
  1034 41 19.151719 11.767223 -31.457946 68 L C 21 0.06000 0.06000 "LEU " " HA " 1 0 FFFFFF  0 1 7 ""  1 ""  <> 0 0 0 1 <> 0 0 1034 0 1034 1034 1034 <> <>
  1035 41 18.493377 10.641012 -29.429099 68 L C 21 0.06000 0.06000 "LEU " " HB3" 1 0 FFFFFF  0 1 7 ""  1 ""  <> 0 0 0 1 <> 0 0 1035 0 1035 1035 1035 <> <>
  1036 41 17.806012 9.202054 -30.379692 68 L C 21 0.06000 0.06000 "LEU " " HB2" 1 0 FFFFFF  0 1 7 ""  1 ""  <> 0 0 0 1 <> 0 0 1036 0 1036 1036 1036 <> <>
  1037 41 15.817618 10.703201 -30.739013 68 L C 21 0.06000 0.06000 "LEU " " HG " 1 0 FFFFFF  0 1 7 ""  1 ""  <> 0 0 0 1 <> 0 0 1037 0 1037 1037 1037 <> <>
  1038 41 14.933787 10.422544 -28.621866 68 L C 21 0.06000 0.06000 "LEU " "HD11" 1 0 FFFFFF  0 1 7 ""  1 ""  <> 0 0 0 1 <> 0 0 1038 0 1038 1038 1038 <> <>
  1039 41 15.994489 9.049047 -29.011446 68 L C 21 0.06000 0.06000 "LEU " "HD12" 1 0 FFFFFF  0 1 7 ""  1 ""  <> 0 0 0 1 <> 0 0 1039 0 1039 1039 1039 <> <>
  1040 41 16.512733 10.354723 -27.909927 68 L C 21 0.06000 0.06000 "LEU " "HD13" 1 0 FFFFFF  0 1 7 ""  1 ""  <> 0 0 0 1 <> 0 0 1040 0 1040 1040 1040 <> <>
  1041 41 17.416071 12.662829 -28.946840 68 L C 21 0.06000 0.06000 "LEU " "HD21" 1 0 FFFFFF  0 1 7 ""  1 ""  <> 0 0 0 1 <> 0 0 1041 0 1041 1041 1041 <> <>
  1042 41 16.732720 12.861908 -30.608818 68 L C 21 0.06000 0.06000 "LEU " "HD22" 1 0 FFFFFF  0 1 7 ""  1 ""  <> 0 0 0 1 <> 0 0 1042 0 1042 1042 1042 <> <>
  1043 41 15.657613 12.719470 -29.341749 68 L C 21 0.06000 0.06000 "LEU " "HD23" 1 0 FFFFFF  0 1 7 ""  1 ""  <> 0 0 0 1 <> 0 0 1043 0 1043 1043 1043 <> <>
  1044 25 19.943427 8.559600 -31.571849 69 I C 38 -0.50000 -0.50000 "ILE " " N  " 7 0 2E2EFF  0 1 7 ""  1 ""  <> 0 0 0 1 7.26 0 0 1044 1 1044 1044 1044 <> <>
  1045 3 21.091562 7.581631 -31.599823 69 I C 24 0.14000 0.14000 "ILE " " CA " 6 0 808080  0 1 -1108 ""  1 ""  FF7800  0 0 0 1 7.26 0 0 1045 1 1045 1045 1045 <> <>
  1046 2 21.131062 6.711641 -32.835113 69 I C 24 0.50000 0.50000 "ILE " " C  " 6 0 808080  0 1 7 ""  1 ""  <> 0 0 0 1 7.26 0 0 1046 0 1046 1046 1046 <> <>
  1047 15 20.095020 6.177711 -33.300470 69 I C 70 -0.50000 -0.50000 "ILE " " O  " 8 0 FF2E2E  0 1 7 ""  1 ""  <> 0 0 0 1 7.26 0 0 1047 0 1047 1047 1047 <> <>
  1048 3 21.015702 6.764157 -30.235532 69 I C 24 -0.06000 -0.06000 "ILE " " CB " 6 0 808080  0 1 7 ""  1 ""  <> 0 0 0 1 7.26 0 0 1048 1 1048 1048 1048 <> <>
  1049 3 22.072046 5.664866 -30.032228 69 I C 24 -0.18000 -0.18000 "ILE " " CG2" 6 0 808080  0 1 7 ""  1 ""  <> 0 0 0 1 7.26 0 0 1049 3 1049 1049 1049 <> <>
  1050 3 21.073020 7.551872 -28.895559 69 I C 24 -0.12000 -0.12000 "ILE " " CG1" 6 0 808080  0 1 7 ""  1 ""  <> 0 0 0 1 7.26 0 0 1050 2 1050 1050 1050 <> <>
  1051 3 22.241114 8.565567 -28.713192 69 I C 24 -0.18000 -0.18000 "ILE " " CD1" 6 0 808080  0 1 7 ""  1 ""  <> 0 0 0 1 7.26 0 0 1051 3 1051 1051 1051 <> <>
  1052 43 19.038401 8.148252 -31.750945 69 I C 21 0.30000 0.30000 "ILE " " H  " 1 0 FFFFFF  0 1 7 ""  1 ""  <> 0 0 0 1 <> 0 0 1052 0 1052 1052 1052 <> <>
  1053 41 22.019605 8.142680 -31.711441 69 I C 21 0.06000 0.06000 "ILE " " HA " 1 0 FFFFFF  0 1 7 ""  1 ""  <> 0 0 0 1 <> 0 0 1053 0 1053 1053 1053 <> <>
  1054 41 20.033621 6.293148 -30.187904 69 I C 21 0.06000 0.06000 "ILE " " HB " 1 0 FFFFFF  0 1 7 ""  1 ""  <> 0 0 0 1 <> 0 0 1054 0 1054 1054 1054 <> <>
  1055 41 21.995569 5.208038 -29.046046 69 I C 21 0.06000 0.06000 "ILE " "HG21" 1 0 FFFFFF  0 1 7 ""  1 ""  <> 0 0 0 1 <> 0 0 1055 0 1055 1055 1055 <> <>
  1056 41 21.851423 4.964999 -30.837339 69 I C 21 0.06000 0.06000 "ILE " "HG22" 1 0 FFFFFF  0 1 7 ""  1 ""  <> 0 0 0 1 <> 0 0 1056 0 1056 1056 1056 <> <>
  1057 41 23.104877 5.956367 -30.224873 69 I C 21 0.06000 0.06000 "ILE " "HG23" 1 0 FFFFFF  0 1 7 ""  1 ""  <> 0 0 0 1 <> 0 0 1057 0 1057 1057 1057 <> <>
  1058 41 21.103638 6.892317 -28.028686 69 I C 21 0.06000 0.06000 "ILE " "HG13" 1 0 FFFFFF  0 1 7 ""  1 ""  <> 0 0 0 1 <> 0 0 1058 0 1058 1058 1058 <> <>
  1059 41 20.092214 8.009709 -28.763217 69 I C 21 0.06000 0.06000 "ILE " "HG12" 1 0 FFFFFF  0 1 7 ""  1 ""  <> 0 0 0 1 <> 0 0 1059 0 1059 1059 1059 <> <>
  1060 41 23.237504 8.147094 -28.567711 69 I C 21 0.06000 0.06000 "ILE " "HD11" 1 0 FFFFFF  0 1 7 ""  1 ""  <> 0 0 0 1 <> 0 0 1060 0 1060 1060 1060 <> <>
  1061 41 22.110178 9.366975 -29.440059 69 I C 21 0.06000 0.06000 "ILE " "HD12" 1 0 FFFFFF  0 1 7 ""  1 ""  <> 0 0 0 1 <> 0 0 1061 0 1061 1061 1061 <> <>
  1062 41 22.165355 9.087527 -27.760078 69 I C 21 0.06000 0.06000 "ILE " "HD13" 1 0 FFFFFF  0 1 7 ""  1 ""  <> 0 0 0 1 <> 0 0 1062 0 1062 1062 1062 <> <>
  1063 25 22.274109 6.551831 -33.566195 70 Y C 38 -0.50000 -0.50000 "TYR " " N  " 7 0 2E2EFF  0 1 7 ""  1 ""  <> 0 0 0 1 7.32 0 0 1063 1 1063 1063 1063 <> <>
  1064 3 22.497088 5.644830 -34.721172 70 Y C 24 0.14000 0.14000 "TYR " " CA " 6 0 808080  0 1 -1108 ""  1 ""  FF7800  0 0 0 1 7.32 0 0 1064 1 1064 1064 1064 <> <>
  1065 2 23.492713 4.561931 -34.347733 70 Y C 24 0.50000 0.50000 "TYR " " C  " 6 0 808080  0 1 7 ""  1 ""  <> 0 0 0 1 7.32 0 0 1065 0 1065 1065 1065 <> <>
  1066 15 24.171395 4.695590 -33.353957 70 Y C 70 -0.50000 -0.50000 "TYR " " O  " 8 0 FF2E2E  0 1 7 ""  1 ""  <> 0 0 0 1 7.32 0 0 1066 0 1066 1066 1066 <> <>
  1067 3 22.877896 6.452500 -35.926457 70 Y C 24 -0.00500 -0.00500 "TYR " " CB " 6 0 808080  0 1 7 ""  1 ""  <> 0 0 0 1 7.32 0 0 1067 2 1067 1067 1067 <> <>
  1068 2 24.302558 7.114203 -35.937354 70 Y C 24 -0.11500 -0.11500 "TYR " " CG " 6 0 808080  0 1 7 ""  1 ""  <> 0 0 0 1 7.32 0 0 1068 0 1068 1068 1068 <> <>
  1069 2 25.404634 6.515190 -36.627530 70 Y C 24 -0.11500 -0.11500 "TYR " " CD1" 6 0 808080  0 1 7 ""  1 ""  <> 0 0 0 1 7.32 0 0 1069 1 1069 1069 1069 <> <>
  1070 2 26.684526 7.035468 -36.593709 70 Y C 24 -0.11500 -0.11500 "TYR " " CE1" 6 0 808080  0 1 7 ""  1 ""  <> 0 0 0 1 7.32 0 0 1070 1 1070 1070 1070 <> <>
  1071 2 26.929694 8.192564 -35.829833 70 Y C 24 0.15000 0.15000 "TYR " " CZ " 6 0 808080  0 1 7 ""  1 ""  <> 0 0 0 1 7.32 0 0 1071 0 1071 1071 1071 <> <>
  1072 16 28.185644 8.800595 -35.878072 70 Y C 70 -0.58500 -0.58500 "TYR " " OH " 8 0 FF2E2E  0 1 7 "%UT"  13 ""  <> 0 0 0 1 7.32 0 0 1072 1 1072 1072 1072 <> <>
  1073 2 25.819695 8.842990 -35.239840 70 Y C 24 -0.11500 -0.11500 "TYR " " CE2" 6 0 808080  0 1 7 ""  1 ""  <> 0 0 0 1 7.32 0 0 1073 1 1073 1073 1073 <> <>
  1074 2 24.528255 8.356097 -35.303727 70 Y C 24 -0.11500 -0.11500 "TYR " " CD2" 6 0 808080  0 1 7 ""  1 ""  <> 0 0 0 1 7.32 0 0 1074 1 1074 1074 1074 <> <>
  1075 43 23.139524 6.718652 -33.072955 70 Y C 21 0.30000 0.30000 "TYR " " H  " 1 0 FFFFFF  0 1 7 ""  1 ""  <> 0 0 0 1 <> 0 0 1075 0 1075 1075 1075 <> <>
  1076 41 21.546119 5.146388 -34.909681 70 Y C 21 0.06000 0.06000 "TYR " " HA " 1 0 FFFFFF  0 1 7 ""  1 ""  <> 0 0 0 1 <> 0 0 1076 0 1076 1076 1076 <> <>
  1077 41 22.154659 7.198460 -36.256856 70 Y C 21 0.06000 0.06000 "TYR " " HB3" 1 0 FFFFFF  0 1 7 ""  1 ""  <> 0 0 0 1 <> 0 0 1077 0 1077 1077 1077 <> <>
  1078 41 22.874452 5.714102 -36.727429 70 Y C 21 0.06000 0.06000 "TYR " " HB2" 1 0 FFFFFF  0 1 7 ""  1 ""  <> 0 0 0 1 <> 0 0 1078 0 1078 1078 1078 <> <>
  1079 41 25.329062 5.594710 -37.186546 70 Y C 21 0.11500 0.11500 "TYR " " HD1" 1 0 FFFFFF  0 1 7 ""  1 ""  <> 0 0 0 1 <> 0 0 1079 0 1079 1079 1079 <> <>
  1080 41 27.380989 6.456861 -37.182465 70 Y C 21 0.11500 0.11500 "TYR " " HE1" 1 0 FFFFFF  0 1 7 ""  1 ""  <> 0 0 0 1 <> 0 0 1080 0 1080 1080 1080 <> <>
  1081 42 28.523911 8.840404 -36.759106 70 Y C 21 0.43500 0.43500 "TYR " " HH " 1 0 FFFFFF  0 1 7 ""  1 ""  <> 0 0 0 1 <> 0 0 1081 0 1081 1081 1081 <> <>
  1082 41 25.962394 9.717497 -34.623211 70 Y C 21 0.11500 0.11500 "TYR " " HE2" 1 0 FFFFFF  0 1 7 ""  1 ""  <> 0 0 0 1 <> 0 0 1082 0 1082 1082 1082 <> <>
  1083 41 23.653937 8.704650 -34.773669 70 Y C 21 0.11500 0.11500 "TYR " " HD2" 1 0 FFFFFF  0 1 7 ""  1 ""  <> 0 0 0 1 <> 0 0 1083 0 1083 1083 1083 <> <>
  1084 25 23.443662 3.410403 -35.026906 71 S C 38 -0.50000 -0.50000 "SER " " N  " 7 0 2E2EFF  0 1 7 ""  1 ""  <> 0 0 0 1 7.72 0 0 1084 1 1084 1084 1084 <> <>
  1085 3 24.370068 2.276050 -34.857379 71 S C 24 0.14000 0.14000 "SER " " CA " 6 0 808080  0 1 -1108 ""  1 ""  FF7800  0 0 0 1 7.72 0 0 1085 1 1085 1085 1085 <> <>
  1086 2 24.178284 1.650557 -33.432525 71 S C 24 0.50000 0.50000 "SER " " C  " 6 0 808080  0 1 7 ""  1 ""  <> 0 0 0 1 7.72 0 0 1086 0 1086 1086 1086 <> <>
  1087 15 25.135903 1.084034 -32.858720 71 S C 70 -0.50000 -0.50000 "SER " " O  " 8 0 FF2E2E  0 1 7 ""  1 ""  <> 0 0 0 1 7.72 0 0 1087 0 1087 1087 1087 <> <>
  1088 3 25.827330 2.569826 -35.136168 71 S C 24 0.14500 0.14500 "SER " " CB " 6 0 808080  0 1 7 ""  1 ""  <> 0 0 0 1 7.72 0 0 1088 2 1088 1088 1088 <> <>
  1089 16 26.590635 1.379818 -35.444627 71 S C 70 -0.68300 -0.68300 "SER " " OG " 8 0 FF2E2E  0 1 7 "%UT"  13 ""  <> 0 0 0 1 7.72 0 0 1089 1 1089 1089 1089 <> <>
  1090 43 22.764597 3.411175 -35.774161 71 S C 21 0.30000 0.30000 "SER " " H  " 1 0 FFFFFF  0 1 7 ""  1 ""  <> 0 0 0 1 <> 0 0 1090 0 1090 1090 1090 <> <>
  1091 41 24.060453 1.641517 -35.686929 71 S C 21 0.06000 0.06000 "SER " " HA " 1 0 FFFFFF  0 1 7 ""  1 ""  <> 0 0 0 1 <> 0 0 1091 0 1091 1091 1091 <> <>
  1092 41 26.184574 3.255311 -34.368545 71 S C 21 0.06000 0.06000 "SER " " HB3" 1 0 FFFFFF  0 1 7 ""  1 ""  <> 0 0 0 1 <> 0 0 1092 0 1092 1092 1092 <> <>
  1093 41 25.766990 3.095008 -36.088924 71 S C 21 0.06000 0.06000 "SER " " HB2" 1 0 FFFFFF  0 1 7 ""  1 ""  <> 0 0 0 1 <> 0 0 1093 0 1093 1093 1093 <> <>
  1094 42 26.493622 0.774264 -34.725966 71 S C 21 0.41800 0.41800 "SER " " HG " 1 0 FFFFFF  0 1 7 ""  1 ""  <> 0 0 0 1 <> 0 0 1094 0 1094 1094 1094 <> <>
  1095 25 22.999127 1.724721 -32.788652 72 A C 38 -0.50000 -0.50000 "ALA " " N  " 7 0 2E2EFF  0 1 7 ""  1 ""  <> 0 0 0 1 7.71 0 0 1095 1 1095 1095 1095 <> <>
  1096 3 22.742056 1.327395 -31.446444 72 A C 24 0.14000 0.14000 "ALA " " CA " 6 0 808080  0 1 -1108 ""  1 ""  FF7800  0 0 0 1 7.71 0 0 1096 1 1096 1096 1096 <> <>
  1097 2 23.342050 2.269450 -30.413458 72 A C 24 0.50000 0.50000 "ALA " " C  " 6 0 808080  0 1 7 ""  1 ""  <> 0 0 0 1 7.71 0 0 1097 0 1097 1097 1097 <> <>
  1098 15 22.620382 2.492333 -29.448660 72 A C 70 -0.50000 -0.50000 "ALA " " O  " 8 0 FF2E2E  0 1 7 ""  1 ""  <> 0 0 0 1 7.71 0 0 1098 0 1098 1098 1098 <> <>
  1099 3 22.975289 -0.165067 -31.060391 72 A C 24 -0.18000 -0.18000 "ALA " " CB " 6 0 808080  0 1 7 ""  1 ""  <> 0 0 0 1 7.71 0 0 1099 3 1099 1099 1099 <> <>
  1100 43 22.234495 2.128654 -33.310696 72 A C 21 0.30000 0.30000 "ALA " " H  " 1 0 FFFFFF  0 1 7 ""  1 ""  <> 0 0 0 1 <> 0 0 1100 0 1100 1100 1100 <> <>
  1101 41 21.668570 1.515749 -31.482171 72 A C 21 0.06000 0.06000 "ALA " " HA " 1 0 FFFFFF  0 1 7 ""  1 ""  <> 0 0 0 1 <> 0 0 1101 0 1101 1101 1101 <> <>
  1102 41 22.028982 -0.665828 -30.854670 72 A C 21 0.06000 0.06000 "ALA " " HB1" 1 0 FFFFFF  0 1 7 ""  1 ""  <> 0 0 0 1 <> 0 0 1102 0 1102 1102 1102 <> <>
  1103 41 23.326188 -0.795396 -31.876936 72 A C 21 0.06000 0.06000 "ALA " " HB2" 1 0 FFFFFF  0 1 7 ""  1 ""  <> 0 0 0 1 <> 0 0 1103 0 1103 1103 1103 <> <>
  1104 41 23.612242 -0.390619 -30.205494 72 A C 21 0.06000 0.06000 "ALA " " HB3" 1 0 FFFFFF  0 1 7 ""  1 ""  <> 0 0 0 1 <> 0 0 1104 0 1104 1104 1104 <> <>
  1105 25 24.507972 2.818953 -30.599149 73 S C 38 -0.50000 -0.50000 "SER " " N  " 7 0 2E2EFF  0 1 7 ""  1 ""  <> 0 0 0 1 7.68 0 0 1105 1 1105 1105 1105 <> <>
  1106 3 25.284221 3.506962 -29.555591 73 S C 24 0.14000 0.14000 "SER " " CA " 6 0 808080  0 1 -1108 ""  1 ""  FF7800  0 0 0 1 7.68 0 0 1106 1 1106 1106 1106 <> <>
  1107 2 26.168456 4.667580 -30.007394 73 S C 24 0.50000 0.50000 "SER " " C  " 6 0 808080  0 1 7 ""  1 ""  <> 0 0 0 1 7.68 0 0 1107 0 1107 1107 1107 <> <>
  1108 15 27.176388 4.971468 -29.288904 73 S C 70 -0.50000 -0.50000 "SER " " O  " 8 0 FF2E2E  0 1 7 ""  1 ""  <> 0 0 0 1 7.68 0 0 1108 0 1108 1108 1108 <> <>
  1109 3 26.033727 2.513940 -28.635839 73 S C 24 0.14500 0.14500 "SER " " CB " 6 0 808080  0 1 7 ""  1 ""  <> 0 0 0 1 7.68 0 0 1109 2 1109 1109 1109 <> <>
  1110 16 27.066069 1.726048 -29.288320 73 S C 70 -0.68300 -0.68300 "SER " " OG " 8 0 FF2E2E  0 1 7 "%UT"  13 ""  <> 0 0 0 1 7.68 0 0 1110 1 1110 1110 1110 <> <>
  1111 43 25.073536 2.522650 -31.381461 73 S C 21 0.30000 0.30000 "SER " " H  " 1 0 FFFFFF  0 1 7 ""  1 ""  <> 0 0 0 1 <> 0 0 1111 0 1111 1111 1111 <> <>
  1112 41 24.549039 3.927422 -28.869428 73 S C 21 0.06000 0.06000 "SER " " HA " 1 0 FFFFFF  0 1 7 ""  1 ""  <> 0 0 0 1 <> 0 0 1112 0 1112 1112 1112 <> <>
  1113 41 25.304749 1.819752 -28.217590 73 S C 21 0.06000 0.06000 "SER " " HB3" 1 0 FFFFFF  0 1 7 ""  1 ""  <> 0 0 0 1 <> 0 0 1113 0 1113 1113 1113 <> <>
  1114 41 26.445616 3.045113 -27.778599 73 S C 21 0.06000 0.06000 "SER " " HB2" 1 0 FFFFFF  0 1 7 ""  1 ""  <> 0 0 0 1 <> 0 0 1114 0 1114 1114 1114 <> <>
  1115 42 27.829046 2.245190 -29.492396 73 S C 21 0.41800 0.41800 "SER " " HG " 1 0 FFFFFF  0 1 7 ""  1 ""  <> 0 0 0 1 <> 0 0 1115 0 1115 1115 1115 <> <>
  1116 25 25.759443 5.395558 -31.002752 74 F C 38 -0.50000 -0.50000 "PHE " " N  " 7 0 2E2EFF  0 1 7 ""  1 ""  <> 0 0 0 1 7.5 0 0 1116 1 1116 1116 1116 <> <>
  1117 3 26.469288 6.539001 -31.498412 74 F C 24 0.14000 0.14000 "PHE " " CA " 6 0 808080  0 1 -1108 ""  1 ""  FF7800  0 0 0 1 7.5 0 0 1117 1 1117 1117 1117 <> <>
  1118 2 25.462922 7.695265 -31.497985 74 F C 24 0.50000 0.50000 "PHE " " C  " 6 0 808080  0 1 7 ""  1 ""  <> 0 0 0 1 7.5 0 0 1118 0 1118 1118 1118 <> <>
  1119 15 24.407564 7.732137 -32.187559 74 F C 70 -0.50000 -0.50000 "PHE " " O  " 8 0 FF2E2E  0 1 7 ""  1 ""  <> 0 0 0 1 7.5 0 0 1119 0 1119 1119 1119 <> <>
  1120 3 27.058203 6.305460 -32.931427 74 F C 24 -0.00500 -0.00500 "PHE " " CB " 6 0 808080  0 1 7 ""  1 ""  <> 0 0 0 1 7.5 0 0 1120 2 1120 1120 1120 <> <>
  1121 2 28.243669 5.332722 -33.085712 74 F C 24 -0.11500 -0.11500 "PHE " " CG " 6 0 808080  0 1 7 ""  1 ""  <> 0 0 0 1 7.5 0 0 1121 0 1121 1121 1121 <> <>
  1122 2 29.072095 4.841495 -32.024156 74 F C 24 -0.11500 -0.11500 "PHE " " CD1" 6 0 808080  0 1 7 ""  1 ""  <> 0 0 0 1 7.5 0 0 1122 1 1122 1122 1122 <> <>
  1123 2 30.218525 3.907923 -32.215860 74 F C 24 -0.11500 -0.11500 "PHE " " CE1" 6 0 808080  0 1 7 ""  1 ""  <> 0 0 0 1 7.5 0 0 1123 1 1123 1123 1123 <> <>
  1124 2 30.490560 3.454864 -33.519072 74 F C 24 -0.11500 -0.11500 "PHE " " CZ " 6 0 808080  0 1 7 ""  1 ""  <> 0 0 0 1 7.5 0 0 1124 1 1124 1124 1124 <> <>
  1125 2 29.705375 3.927558 -34.634010 74 F C 24 -0.11500 -0.11500 "PHE " " CE2" 6 0 808080  0 1 7 ""  1 ""  <> 0 0 0 1 7.5 0 0 1125 1 1125 1125 1125 <> <>
  1126 2 28.566862 4.806519 -34.365071 74 F C 24 -0.11500 -0.11500 "PHE " " CD2" 6 0 808080  0 1 7 ""  1 ""  <> 0 0 0 1 7.5 0 0 1126 1 1126 1126 1126 <> <>
  1127 43 25.051071 4.978683 -31.589217 74 F C 21 0.30000 0.30000 "PHE " " H  " 1 0 FFFFFF  0 1 7 ""  1 ""  <> 0 0 0 1 <> 0 0 1127 0 1127 1127 1127 <> <>
  1128 41 27.288712 6.824204 -30.839038 74 F C 21 0.06000 0.06000 "PHE " " HA " 1 0 FFFFFF  0 1 7 ""  1 ""  <> 0 0 0 1 <> 0 0 1128 0 1128 1128 1128 <> <>
  1129 41 27.483508 7.207300 -33.371651 74 F C 21 0.06000 0.06000 "PHE " " HB3" 1 0 FFFFFF  0 1 7 ""  1 ""  <> 0 0 0 1 <> 0 0 1129 0 1129 1129 1129 <> <>
  1130 41 26.300389 6.018310 -33.659862 74 F C 21 0.06000 0.06000 "PHE " " HB2" 1 0 FFFFFF  0 1 7 ""  1 ""  <> 0 0 0 1 <> 0 0 1130 0 1130 1130 1130 <> <>
  1131 41 29.058421 5.329768 -31.061731 74 F C 21 0.11500 0.11500 "PHE " " HD1" 1 0 FFFFFF  0 1 7 ""  1 ""  <> 0 0 0 1 <> 0 0 1131 0 1131 1131 1131 <> <>
  1132 41 30.862877 3.659740 -31.385780 74 F C 21 0.11500 0.11500 "PHE " " HE1" 1 0 FFFFFF  0 1 7 ""  1 ""  <> 0 0 0 1 <> 0 0 1132 0 1132 1132 1132 <> <>
  1133 41 31.459286 3.007843 -33.689691 74 F C 21 0.11500 0.11500 "PHE " " HZ " 1 0 FFFFFF  0 1 7 ""  1 ""  <> 0 0 0 1 <> 0 0 1133 0 1133 1133 1133 <> <>
  1134 41 29.920000 3.479113 -35.592079 74 F C 21 0.11500 0.11500 "PHE " " HE2" 1 0 FFFFFF  0 1 7 ""  1 ""  <> 0 0 0 1 <> 0 0 1134 0 1134 1134 1134 <> <>
  1135 41 28.004715 5.010982 -35.263815 74 F C 21 0.11500 0.11500 "PHE " " HD2" 1 0 FFFFFF  0 1 7 ""  1 ""  <> 0 0 0 1 <> 0 0 1135 0 1135 1135 1135 <> <>
  1136 25 25.831463 8.747006 -30.712778 75 L C 38 -0.50000 -0.50000 "LEU " " N  " 7 0 2E2EFF  0 1 7 ""  1 ""  <> 0 0 0 1 7.52 0 0 1136 1 1136 1136 1136 <> <>
  1137 3 25.031096 9.923400 -30.658784 75 L C 24 0.14000 0.14000 "LEU " " CA " 6 0 808080  0 1 -1108 ""  1 ""  FF7800  0 0 0 1 7.52 0 0 1137 1 1137 1137 1137 <> <>
  1138 2 25.206476 10.771518 -31.910562 75 L C 24 0.50000 0.50000 "LEU " " C  " 6 0 808080  0 1 7 ""  1 ""  <> 0 0 0 1 7.52 0 0 1138 0 1138 1138 1138 <> <>
  1139 15 26.322077 11.105139 -32.354703 75 L C 70 -0.50000 -0.50000 "LEU " " O  " 8 0 FF2E2E  0 1 7 ""  1 ""  <> 0 0 0 1 7.52 0 0 1139 0 1139 1139 1139 <> <>
  1140 3 25.516039 10.770430 -29.399586 75 L C 24 -0.12000 -0.12000 "LEU " " CB " 6 0 808080  0 1 7 ""  1 ""  <> 0 0 0 1 7.52 0 0 1140 2 1140 1140 1140 <> <>
  1141 3 24.766672 12.100033 -29.040664 75 L C 24 -0.06000 -0.06000 "LEU " " CG " 6 0 808080  0 1 7 ""  1 ""  <> 0 0 0 1 7.52 0 0 1141 1 1141 1141 1141 <> <>
  1142 3 23.371902 11.870803 -28.518335 75 L C 24 -0.18000 -0.18000 "LEU " " CD1" 6 0 808080  0 1 7 ""  1 ""  <> 0 0 0 1 7.52 0 0 1142 3 1142 1142 1142 <> <>
  1143 3 25.551307 12.953902 -28.135114 75 L C 24 -0.18000 -0.18000 "LEU " " CD2" 6 0 808080  0 1 7 ""  1 ""  <> 0 0 0 1 7.52 0 0 1143 3 1143 1143 1143 <> <>
  1144 43 26.702135 8.705337 -30.202475 75 L C 21 0.30000 0.30000 "LEU " " H  " 1 0 FFFFFF  0 1 7 ""  1 ""  <> 0 0 0 1 <> 0 0 1144 0 1144 1144 1144 <> <>
  1145 41 23.973845 9.668860 -30.579472 75 L C 21 0.06000 0.06000 "LEU " " HA " 1 0 FFFFFF  0 1 7 ""  1 ""  <> 0 0 0 1 <> 0 0 1145 0 1145 1145 1145 <> <>
  1146 41 26.549063 11.014610 -29.648761 75 L C 21 0.06000 0.06000 "LEU " " HB3" 1 0 FFFFFF  0 1 7 ""  1 ""  <> 0 0 0 1 <> 0 0 1146 0 1146 1146 1146 <> <>
  1147 41 25.558559 10.099471 -28.542003 75 L C 21 0.06000 0.06000 "LEU " " HB2" 1 0 FFFFFF  0 1 7 ""  1 ""  <> 0 0 0 1 <> 0 0 1147 0 1147 1147 1147 <> <>
  1148 41 24.554253 12.714477 -29.915174 75 L C 21 0.06000 0.06000 "LEU " " HG " 1 0 FFFFFF  0 1 7 ""  1 ""  <> 0 0 0 1 <> 0 0 1148 0 1148 1148 1148 <> <>
  1149 41 23.344310 11.326676 -27.574734 75 L C 21 0.06000 0.06000 "LEU " "HD11" 1 0 FFFFFF  0 1 7 ""  1 ""  <> 0 0 0 1 <> 0 0 1149 0 1149 1149 1149 <> <>
  1150 41 22.930447 12.840343 -28.287396 75 L C 21 0.06000 0.06000 "LEU " "HD12" 1 0 FFFFFF  0 1 7 ""  1 ""  <> 0 0 0 1 <> 0 0 1150 0 1150 1150 1150 <> <>
  1151 41 22.723950 11.349241 -29.222077 75 L C 21 0.06000 0.06000 "LEU " "HD13" 1 0 FFFFFF  0 1 7 ""  1 ""  <> 0 0 0 1 <> 0 0 1151 0 1151 1151 1151 <> <>
  1152 41 26.558073 13.164382 -28.496955 75 L C 21 0.06000 0.06000 "LEU " "HD21" 1 0 FFFFFF  0 1 7 ""  1 ""  <> 0 0 0 1 <> 0 0 1152 0 1152 1152 1152 <> <>
  1153 41 25.006413 13.889230 -28.005817 75 L C 21 0.06000 0.06000 "LEU " "HD22" 1 0 FFFFFF  0 1 7 ""  1 ""  <> 0 0 0 1 <> 0 0 1153 0 1153 1153 1153 <> <>
  1154 41 25.568439 12.500423 -27.144599 75 L C 21 0.06000 0.06000 "LEU " "HD23" 1 0 FFFFFF  0 1 7 ""  1 ""  <> 0 0 0 1 <> 0 0 1154 0 1154 1154 1154 <> <>
  1155 25 24.071772 11.295815 -32.486430 76 Y C 38 -0.50000 -0.50000 "TYR " " N  " 7 0 2E2EFF  0 1 7 ""  1 ""  <> 0 0 0 1 7.71 0 0 1155 1 1155 1155 1155 <> <>
  1156 3 23.993796 12.146847 -33.673953 76 Y C 24 0.14000 0.14000 "TYR " " CA " 6 0 808080  0 1 -1108 ""  1 ""  FF7800  0 0 0 1 7.71 0 0 1156 1 1156 1156 1156 <> <>
  1157 2 24.402166 13.579130 -33.297937 76 Y C 24 0.50000 0.50000 "TYR " " C  " 6 0 808080  0 1 7 ""  1 ""  <> 0 0 0 1 7.71 0 0 1157 0 1157 1157 1157 <> <>
  1158 15 24.313668 13.923600 -32.127934 76 Y C 70 -0.50000 -0.50000 "TYR " " O  " 8 0 FF2E2E  0 1 7 ""  1 ""  <> 0 0 0 1 7.71 0 0 1158 0 1158 1158 1158 <> <>
  1159 3 22.607397 12.051874 -34.395852 76 Y C 24 -0.00500 -0.00500 "TYR " " CB " 6 0 808080  0 1 7 ""  1 ""  <> 0 0 0 1 7.71 0 0 1159 2 1159 1159 1159 <> <>
  1160 2 22.460380 12.511508 -35.860716 76 Y C 24 -0.11500 -0.11500 "TYR " " CG " 6 0 808080  0 1 7 ""  1 ""  <> 0 0 0 1 7.71 0 0 1160 0 1160 1160 1160 <> <>
  1161 2 22.977701 11.655016 -36.827877 76 Y C 24 -0.11500 -0.11500 "TYR " " CD1" 6 0 808080  0 1 7 ""  1 ""  <> 0 0 0 1 7.71 0 0 1161 1 1161 1161 1161 <> <>
  1162 2 22.770959 11.975747 -38.210332 76 Y C 24 -0.11500 -0.11500 "TYR " " CE1" 6 0 808080  0 1 7 ""  1 ""  <> 0 0 0 1 7.71 0 0 1162 1 1162 1162 1162 <> <>
  1163 2 21.892459 13.062484 -38.495707 76 Y C 24 0.15000 0.15000 "TYR " " CZ " 6 0 808080  0 1 7 ""  1 ""  <> 0 0 0 1 7.71 0 0 1163 0 1163 1163 1163 <> <>
  1164 16 21.468645 13.374973 -39.741224 76 Y C 70 -0.58500 -0.58500 "TYR " " OH " 8 0 FF2E2E  0 1 7 "%UT"  13 ""  <> 0 0 0 1 7.71 0 0 1164 1 1164 1164 1164 <> <>
  1165 2 21.417371 13.937898 -37.511964 76 Y C 24 -0.11500 -0.11500 "TYR " " CE2" 6 0 808080  0 1 7 ""  1 ""  <> 0 0 0 1 7.71 0 0 1165 1 1165 1165 1165 <> <>
  1166 2 21.647468 13.620166 -36.158172 76 Y C 24 -0.11500 -0.11500 "TYR " " CD2" 6 0 808080  0 1 7 ""  1 ""  <> 0 0 0 1 7.71 0 0 1166 1 1166 1166 1166 <> <>
  1167 43 23.182530 11.138308 -32.033638 76 Y C 21 0.30000 0.30000 "TYR " " H  " 1 0 FFFFFF  0 1 7 ""  1 ""  <> 0 0 0 1 <> 0 0 1167 0 1167 1167 1167 <> <>
  1168 41 24.797781 11.650105 -34.217368 76 Y C 21 0.06000 0.06000 "TYR " " HA " 1 0 FFFFFF  0 1 7 ""  1 ""  <> 0 0 0 1 <> 0 0 1168 0 1168 1168 1168 <> <>
  1169 41 21.929789 12.664293 -33.800938 76 Y C 21 0.06000 0.06000 "TYR " " HB3" 1 0 FFFFFF  0 1 7 ""  1 ""  <> 0 0 0 1 <> 0 0 1169 0 1169 1169 1169 <> <>
  1170 41 22.321807 11.000098 -34.388573 76 Y C 21 0.06000 0.06000 "TYR " " HB2" 1 0 FFFFFF  0 1 7 ""  1 ""  <> 0 0 0 1 <> 0 0 1170 0 1170 1170 1170 <> <>
  1171 41 23.552951 10.781177 -36.558877 76 Y C 21 0.11500 0.11500 "TYR " " HD1" 1 0 FFFFFF  0 1 7 ""  1 ""  <> 0 0 0 1 <> 0 0 1171 0 1171 1171 1171 <> <>
  1172 41 23.203236 11.386120 -39.004775 76 Y C 21 0.11500 0.11500 "TYR " " HE1" 1 0 FFFFFF  0 1 7 ""  1 ""  <> 0 0 0 1 <> 0 0 1172 0 1172 1172 1172 <> <>
  1173 42 21.882568 12.772013 -40.339362 76 Y C 21 0.43500 0.43500 "TYR " " HH " 1 0 FFFFFF  0 1 7 ""  1 ""  <> 0 0 0 1 <> 0 0 1173 0 1173 1173 1173 <> <>
  1174 41 20.710069 14.712728 -37.769627 76 Y C 21 0.11500 0.11500 "TYR " " HE2" 1 0 FFFFFF  0 1 7 ""  1 ""  <> 0 0 0 1 <> 0 0 1174 0 1174 1174 1174 <> <>
  1175 41 21.260587 14.288646 -35.403770 76 Y C 21 0.11500 0.11500 "TYR " " HD2" 1 0 FFFFFF  0 1 7 ""  1 ""  <> 0 0 0 1 <> 0 0 1175 0 1175 1175 1175 <> <>
  1176 25 24.970958 14.399791 -34.187854 77 S C 38 -0.50000 -0.50000 "SER " " N  " 7 0 2E2EFF  0 1 7 ""  1 ""  <> 0 0 0 1 7.75 0 0 1176 1 1176 1176 1176 <> <>
  1177 3 25.245579 15.755969 -33.996231 77 S C 24 0.14000 0.14000 "SER " " CA " 6 0 808080  0 1 -1108 ""  1 ""  FF7800  0 0 0 1 7.75 0 0 1177 1 1177 1177 1177 <> <>
  1178 2 23.917199 16.645841 -33.976479 77 S C 24 0.50000 0.50000 "SER " " C  " 6 0 808080  0 1 7 ""  1 ""  <> 0 0 0 1 7.75 0 0 1178 0 1178 1178 1178 <> <>
  1179 15 22.973945 16.242160 -34.694548 77 S C 70 -0.50000 -0.50000 "SER " " O  " 8 0 FF2E2E  0 1 7 ""  1 ""  <> 0 0 0 1 7.75 0 0 1179 0 1179 1179 1179 <> <>
  1180 3 26.247495 16.283677 -35.083667 77 S C 24 0.14500 0.14500 "SER " " CB " 6 0 808080  0 1 7 ""  1 ""  <> 0 0 0 1 7.75 0 0 1180 2 1180 1180 1180 <> <>
  1181 16 25.775109 16.202678 -36.450055 77 S C 70 -0.68300 -0.68300 "SER " " OG " 8 0 FF2E2E  0 1 7 "%UT"  13 ""  <> 0 0 0 1 7.75 0 0 1181 1 1181 1181 1181 <> <>
  1182 43 24.985695 13.911817 -35.071272 77 S C 21 0.30000 0.30000 "SER " " H  " 1 0 FFFFFF  0 1 7 ""  1 ""  <> 0 0 0 1 <> 0 0 1182 0 1182 1182 1182 <> <>
  1183 41 25.672089 15.861868 -32.999469 77 S C 21 0.06000 0.06000 "SER " " HA " 1 0 FFFFFF  0 1 7 ""  1 ""  <> 0 0 0 1 <> 0 0 1183 0 1183 1183 1183 <> <>
  1184 41 27.223836 15.800675 -35.032880 77 S C 21 0.06000 0.06000 "SER " " HB3" 1 0 FFFFFF  0 1 7 ""  1 ""  <> 0 0 0 1 <> 0 0 1184 0 1184 1184 1184 <> <>
  1185 41 26.451989 17.307492 -34.771422 77 S C 21 0.06000 0.06000 "SER " " HB2" 1 0 FFFFFF  0 1 7 ""  1 ""  <> 0 0 0 1 <> 0 0 1185 0 1185 1185 1185 <> <>
  1186 42 25.663475 15.292470 -36.677465 77 S C 21 0.41800 0.41800 "SER " " HG " 1 0 FFFFFF  0 1 7 ""  1 ""  <> 0 0 0 1 <> 0 0 1186 0 1186 1186 1186 <> <>
  1187 25 23.927824 17.748631 -33.224600 78 G C 38 -0.50000 -0.50000 "GLY " " N  " 7 0 2E2EFF  0 1 7 ""  1 ""  <> 0 0 0 1 7.75 0 0 1187 1 1187 1187 1187 <> <>
  1188 3 22.854094 18.683014 -32.994557 78 G C 24 0.08000 0.08000 "GLY " " CA " 6 0 808080  0 1 -1108 ""  1 ""  FF7800  0 0 0 1 7.75 0 0 1188 2 1188 1188 1188 <> <>
  1189 2 21.972098 18.378290 -31.777837 78 G C 24 0.50000 0.50000 "GLY " " C  " 6 0 808080  0 1 7 ""  1 ""  <> 0 0 0 1 7.75 0 0 1189 0 1189 1189 1189 <> <>
  1190 15 21.217048 19.264301 -31.235291 78 G C 70 -0.50000 -0.50000 "GLY " " O  " 8 0 FF2E2E  0 1 7 ""  1 ""  <> 0 0 0 1 7.75 0 0 1190 0 1190 1190 1190 <> <>
  1191 43 24.831362 17.979960 -32.836889 78 G C 21 0.30000 0.30000 "GLY " " H  " 1 0 FFFFFF  0 1 7 ""  1 ""  <> 0 0 0 1 <> 0 0 1191 0 1191 1191 1191 <> <>
  1192 41 22.110741 18.570093 -33.783258 78 G C 21 0.06000 0.06000 "GLY " " HA3" 1 0 FFFFFF  0 1 7 ""  1 ""  <> 0 0 0 1 <> 0 0 1192 0 1192 1192 1192 <> <>
  1193 41 23.246895 19.698189 -33.049510 78 G C 21 0.06000 0.06000 "GLY " " HA2" 1 0 FFFFFF  0 1 7 ""  1 ""  <> 0 0 0 1 <> 0 0 1193 0 1193 1193 1193 <> <>
  1194 25 21.965357 17.099280 -31.427561 79 V C 38 -0.50000 -0.50000 "VAL " " N  " 7 0 2E2EFF  0 1 7 ""  1 ""  <> 0 0 0 1 7.74 0 0 1194 1 1194 1194 1194 <> <>
  1195 3 21.200306 16.465745 -30.335758 79 V C 24 0.14000 0.14000 "VAL " " CA " 6 0 808080  0 1 -1108 ""  1 ""  FF7800  0 0 0 1 7.74 0 0 1195 1 1195 1195 1195 <> <>
  1196 2 22.027665 16.402686 -28.930800 79 V C 24 0.50000 0.50000 "VAL " " C  " 6 0 808080  0 1 7 ""  1 ""  <> 0 0 0 1 7.74 0 0 1196 0 1196 1196 1196 <> <>
  1197 15 23.251174 16.211216 -28.930942 79 V C 70 -0.50000 -0.50000 "VAL " " O  " 8 0 FF2E2E  0 1 7 ""  1 ""  <> 0 0 0 1 7.74 0 0 1197 0 1197 1197 1197 <> <>
  1198 3 20.811717 15.025700 -30.789466 79 V C 24 -0.06000 -0.06000 "VAL " " CB " 6 0 808080  0 1 7 ""  1 ""  <> 0 0 0 1 7.74 0 0 1198 1 1198 1198 1198 <> <>
  1199 3 20.021418 14.346998 -29.711398 79 V C 24 -0.18000 -0.18000 "VAL " " CG1" 6 0 808080  0 1 7 ""  1 ""  <> 0 0 0 1 7.74 0 0 1199 3 1199 1199 1199 <> <>
  1200 3 20.254039 14.705742 -32.191863 79 V C 24 -0.18000 -0.18000 "VAL " " CG2" 6 0 808080  0 1 7 ""  1 ""  <> 0 0 0 1 7.74 0 0 1200 3 1200 1200 1200 <> <>
  1201 43 22.312202 16.406122 -32.074677 79 V C 21 0.30000 0.30000 "VAL " " H  " 1 0 FFFFFF  0 1 7 ""  1 ""  <> 0 0 0 1 <> 0 0 1201 0 1201 1201 1201 <> <>
  1202 41 20.255116 16.983502 -30.169642 79 V C 21 0.06000 0.06000 "VAL " " HA " 1 0 FFFFFF  0 1 7 ""  1 ""  <> 0 0 0 1 <> 0 0 1202 0 1202 1202 1202 <> <>
  1203 41 21.737715 14.454656 -30.863593 79 V C 21 0.06000 0.06000 "VAL " " HB " 1 0 FFFFFF  0 1 7 ""  1 ""  <> 0 0 0 1 <> 0 0 1203 0 1203 1203 1203 <> <>
  1204 41 19.788705 13.295123 -29.876010 79 V C 21 0.06000 0.06000 "VAL " "HG11" 1 0 FFFFFF  0 1 7 ""  1 ""  <> 0 0 0 1 <> 0 0 1204 0 1204 1204 1204 <> <>
  1205 41 20.486847 14.324996 -28.726658 79 V C 21 0.06000 0.06000 "VAL " "HG12" 1 0 FFFFFF  0 1 7 ""  1 ""  <> 0 0 0 1 <> 0 0 1205 0 1205 1205 1205 <> <>
  1206 41 19.031867 14.776711 -29.552514 79 V C 21 0.06000 0.06000 "VAL " "HG13" 1 0 FFFFFF  0 1 7 ""  1 ""  <> 0 0 0 1 <> 0 0 1206 0 1206 1206 1206 <> <>
  1207 41 19.374372 15.339762 -32.077013 79 V C 21 0.06000 0.06000 "VAL " "HG21" 1 0 FFFFFF  0 1 7 ""  1 ""  <> 0 0 0 1 <> 0 0 1207 0 1207 1207 1207 <> <>
  1208 41 20.978351 14.973047 -32.961215 79 V C 21 0.06000 0.06000 "VAL " "HG22" 1 0 FFFFFF  0 1 7 ""  1 ""  <> 0 0 0 1 <> 0 0 1208 0 1208 1208 1208 <> <>
  1209 41 19.942507 13.664037 -32.266524 79 V C 21 0.06000 0.06000 "VAL " "HG23" 1 0 FFFFFF  0 1 7 ""  1 ""  <> 0 0 0 1 <> 0 0 1209 0 1209 1209 1209 <> <>
  1210 25 21.322736 16.643085 -27.803541 80 P C 38 -0.14000 -0.14000 "PRO " " N  " 7 0 2E2EFF  0 1 7 ""  1 ""  <> 0 0 0 1 7.75 0 0 1210 0 1210 1210 1210 <> <>
  1211 3 21.898943 16.650304 -26.415822 80 P C 24 0.01000 0.01000 "PRO " " CA " 6 0 808080  0 1 -1108 ""  1 ""  FF7800  0 0 0 1 7.75 0 0 1211 1 1211 1211 1211 <> <>
  1212 2 22.722198 15.372873 -26.089485 80 P C 24 0.50000 0.50000 "PRO " " C  " 6 0 808080  0 1 7 ""  1 ""  <> 0 0 0 1 7.75 0 0 1212 0 1212 1212 1212 <> <>
  1213 15 22.249967 14.280153 -26.357068 80 P C 70 -0.50000 -0.50000 "PRO " " O  " 8 0 FF2E2E  0 1 7 ""  1 ""  <> 0 0 0 1 7.75 0 0 1213 0 1213 1213 1213 <> <>
  1214 3 19.937926 17.170247 -27.759157 80 P C 24 -0.05000 -0.05000 "PRO " " CD " 6 0 808080  0 1 7 ""  1 ""  <> 0 0 0 1 7.75 0 0 1214 2 1214 1214 1214 <> <>
  1215 3 19.598668 17.592541 -26.279444 80 P C 24 -0.12000 -0.12000 "PRO " " CG " 6 0 808080  0 1 7 ""  1 ""  <> 0 0 0 1 7.75 0 0 1215 2 1215 1215 1215 <> <>
  1216 3 20.661972 16.788893 -25.430516 80 P C 24 -0.12000 -0.12000 "PRO " " CB " 6 0 808080  0 1 7 ""  1 ""  <> 0 0 0 1 7.75 0 0 1216 2 1216 1216 1216 <> <>
  1217 41 22.600181 17.477079 -26.303322 80 P C 21 0.06000 0.06000 "PRO " " HA " 1 0 FFFFFF  0 1 7 ""  1 ""  <> 0 0 0 1 <> 0 0 1217 0 1217 1217 1217 <> <>
  1218 41 19.306690 16.339225 -28.073128 80 P C 21 0.06000 0.06000 "PRO " " HD2" 1 0 FFFFFF  0 1 7 ""  1 ""  <> 0 0 0 1 <> 0 0 1218 0 1218 1218 1218 <> <>
  1219 41 19.981870 18.036631 -28.418884 80 P C 21 0.06000 0.06000 "PRO " " HD3" 1 0 FFFFFF  0 1 7 ""  1 ""  <> 0 0 0 1 <> 0 0 1219 0 1219 1219 1219 <> <>
  1220 41 18.588672 17.304526 -25.986622 80 P C 21 0.06000 0.06000 "PRO " " HG2" 1 0 FFFFFF  0 1 7 ""  1 ""  <> 0 0 0 1 <> 0 0 1220 0 1220 1220 1220 <> <>
  1221 41 19.705317 18.661857 -26.098033 80 P C 21 0.06000 0.06000 "PRO " " HG3" 1 0 FFFFFF  0 1 7 ""  1 ""  <> 0 0 0 1 <> 0 0 1221 0 1221 1221 1221 <> <>
  1222 41 20.905317 17.269165 -24.483629 80 P C 21 0.06000 0.06000 "PRO " " HB3" 1 0 FFFFFF  0 1 7 ""  1 ""  <> 0 0 0 1 <> 0 0 1222 0 1222 1222 1222 <> <>
  1223 41 20.302642 15.818567 -25.087967 80 P C 21 0.06000 0.06000 "PRO " " HB2" 1 0 FFFFFF  0 1 7 ""  1 ""  <> 0 0 0 1 <> 0 0 1223 0 1223 1223 1223 <> <>
  1224 25 23.707957 15.597119 -25.222835 81 S C 38 -0.50000 -0.50000 "SER " " N  " 7 0 2E2EFF  0 1 7 ""  1 ""  <> 0 0 0 1 7.71 0 0 1224 1 1224 1224 1224 <> <>
  1225 3 24.658030 14.648075 -24.663589 81 S C 24 0.14000 0.14000 "SER " " CA " 6 0 808080  0 1 -1108 ""  1 ""  FF7800  0 0 0 1 7.71 0 0 1225 1 1225 1225 1225 <> <>
  1226 2 24.094299 13.862617 -23.431118 81 S C 24 0.50000 0.50000 "SER " " C  " 6 0 808080  0 1 7 ""  1 ""  <> 0 0 0 1 7.71 0 0 1226 0 1226 1226 1226 <> <>
  1227 15 24.680521 12.959564 -22.859834 81 S C 70 -0.50000 -0.50000 "SER " " O  " 8 0 FF2E2E  0 1 7 ""  1 ""  <> 0 0 0 1 7.71 0 0 1227 0 1227 1227 1227 <> <>
  1228 3 25.986584 15.351626 -24.283702 81 S C 24 0.14500 0.14500 "SER " " CB " 6 0 808080  0 1 7 ""  1 ""  <> 0 0 0 1 7.71 0 0 1228 2 1228 1228 1228 <> <>
  1229 16 25.743069 16.431496 -23.377316 81 S C 70 -0.68300 -0.68300 "SER " " OG " 8 0 FF2E2E  0 1 7 "%UT"  13 ""  <> 0 0 0 1 7.71 0 0 1229 1 1229 1229 1229 <> <>
  1230 43 23.746338 16.579840 -24.993645 81 S C 21 0.30000 0.30000 "SER " " H  " 1 0 FFFFFF  0 1 7 ""  1 ""  <> 0 0 0 1 <> 0 0 1230 0 1230 1230 1230 <> <>
  1231 41 24.855758 13.963507 -25.487742 81 S C 21 0.06000 0.06000 "SER " " HA " 1 0 FFFFFF  0 1 7 ""  1 ""  <> 0 0 0 1 <> 0 0 1231 0 1231 1231 1231 <> <>
  1232 41 26.390779 15.900740 -25.133794 81 S C 21 0.06000 0.06000 "SER " " HB3" 1 0 FFFFFF  0 1 7 ""  1 ""  <> 0 0 0 1 <> 0 0 1232 0 1232 1232 1232 <> <>
  1233 41 26.666081 14.632271 -23.826176 81 S C 21 0.06000 0.06000 "SER " " HB2" 1 0 FFFFFF  0 1 7 ""  1 ""  <> 0 0 0 1 <> 0 0 1233 0 1233 1233 1233 <> <>
  1234 42 26.538967 16.889949 -23.154946 81 S C 21 0.41800 0.41800 "SER " " HG " 1 0 FFFFFF  0 1 7 ""  1 ""  <> 0 0 0 1 <> 0 0 1234 0 1234 1234 1234 <> <>
  1235 25 22.810384 14.169155 -23.107971 82 R C 38 -0.50000 -0.50000 "ARG " " N  " 7 0 2E2EFF  0 1 7 ""  1 ""  <> 0 0 0 1 7.73 0 0 1235 1 1235 1235 1235 <> <>
  1236 3 22.090024 13.603493 -21.985783 82 R C 24 0.14000 0.14000 "ARG " " CA " 6 0 808080  0 1 -1108 ""  1 ""  FF7800  0 0 0 1 7.73 0 0 1236 1 1236 1236 1236 <> <>
  1237 2 21.559822 12.158884 -22.283980 82 R C 24 0.50000 0.50000 "ARG " " C  " 6 0 808080  0 1 7 ""  1 ""  <> 0 0 0 1 7.73 0 0 1237 0 1237 1237 1237 <> <>
  1238 15 21.272034 11.431532 -21.257972 82 R C 70 -0.50000 -0.50000 "ARG " " O  " 8 0 FF2E2E  0 1 7 ""  1 ""  <> 0 0 0 1 7.73 0 0 1238 0 1238 1238 1238 <> <>
  1239 3 20.787938 14.368948 -21.545071 82 R C 24 -0.12000 -0.12000 "ARG " " CB " 6 0 808080  0 1 7 ""  1 ""  <> 0 0 0 1 7.73 0 0 1239 2 1239 1239 1239 <> <>
  1240 3 21.071156 15.844502 -21.315728 82 R C 24 -0.05000 -0.05000 "ARG " " CG " 6 0 808080  0 1 7 ""  1 ""  <> 0 0 0 1 7.73 0 0 1240 2 1240 1240 1240 <> <>
  1241 3 19.818749 16.708514 -20.880710 82 R C 24 0.19000 0.19000 "ARG " " CD " 6 0 808080  0 1 7 ""  1 ""  <> 0 0 0 1 7.73 0 0 1241 2 1241 1241 1241 <> <>
  1242 25 18.842723 16.759884 -21.943189 82 R C 38 -0.69997 -0.69997 "ARG " " NE " 7 0 2E2EFF  0 1 7 ""  1 ""  <> 0 0 0 1 7.73 0 0 1242 1 1242 1242 1242 <> <>
  1243 2 18.512202 17.671774 -22.855780 82 R C 24 0.63990 0.63990 "ARG " " CZ " 6 0 808080  0 1 7 ""  1 ""  <> 0 0 0 1 7.73 0 0 1243 0 1243 1243 1243 <> <>
  1244 25 19.138736 18.802633 -22.939907 82 R C 38 -0.79997 -0.79997 "ARG " " NH1" 7 0 2E2EFF  0 1 7 ""  1 ""  <> 0 0 0 1 7.73 0 0 1244 2 1244 1244 1244 <> <>
  1245 31 17.499299 17.438997 -23.755303 82 R C 38 -0.79997 -0.79997 "ARG " " NH2" 7 1 2E2EFF  0 1 7 ""  1 ""  <> 0 0 0 1 7.73 0 0 1245 2 1245 1245 1245 <> <>
  1246 43 22.305588 14.843686 -23.665063 82 R C 21 0.30000 0.30000 "ARG " " H  " 1 0 FFFFFF  0 1 7 ""  1 ""  <> 0 0 0 1 <> 0 0 1246 0 1246 1246 1246 <> <>
  1247 41 22.722396 13.644900 -21.099497 82 R C 21 0.06000 0.06000 "ARG " " HA " 1 0 FFFFFF  0 1 7 ""  1 ""  <> 0 0 0 1 <> 0 0 1247 0 1247 1247 1247 <> <>
  1248 41 20.328482 13.840859 -20.709824 82 R C 21 0.06000 0.06000 "ARG " " HB3" 1 0 FFFFFF  0 1 7 ""  1 ""  <> 0 0 0 1 <> 0 0 1248 0 1248 1248 1248 <> <>
  1249 41 20.121285 14.249529 -22.398563 82 R C 21 0.06000 0.06000 "ARG " " HB2" 1 0 FFFFFF  0 1 7 ""  1 ""  <> 0 0 0 1 <> 0 0 1249 0 1249 1249 1249 <> <>
  1250 41 21.595728 16.258332 -22.176639 82 R C 21 0.06000 0.06000 "ARG " " HG3" 1 0 FFFFFF  0 1 7 ""  1 ""  <> 0 0 0 1 <> 0 0 1250 0 1250 1250 1250 <> <>
  1251 41 21.760100 15.858525 -20.471674 82 R C 21 0.06000 0.06000 "ARG " " HG2" 1 0 FFFFFF  0 1 7 ""  1 ""  <> 0 0 0 1 <> 0 0 1251 0 1251 1251 1251 <> <>
  1252 41 20.111045 17.718753 -20.595197 82 R C 21 0.06000 0.06000 "ARG " " HD3" 1 0 FFFFFF  0 1 7 ""  1 ""  <> 0 0 0 1 <> 0 0 1252 0 1252 1252 1252 <> <>
  1253 41 19.237012 16.242317 -20.085724 82 R C 21 0.06000 0.06000 "ARG " " HD2" 1 0 FFFFFF  0 1 7 ""  1 ""  <> 0 0 0 1 <> 0 0 1253 0 1253 1253 1253 <> <>
  1254 43 18.312554 15.907437 -22.053245 82 R C 21 0.44000 0.44000 "ARG " " HE " 1 0 FFFFFF  0 1 7 ""  1 ""  <> 0 0 0 1 <> 0 0 1254 0 1254 1254 1254 <> <>
  1255 43 19.101275 19.453599 -23.710892 82 R C 21 0.46000 0.46000 "ARG " "HH12" 1 0 FFFFFF  0 1 7 ""  1 ""  <> 0 0 0 1 <> 0 0 1255 0 1255 1255 1255 <> <>
  1256 43 19.800995 19.229615 -22.308650 82 R C 21 0.46000 0.46000 "ARG " "HH11" 1 0 FFFFFF  0 1 7 ""  1 ""  <> 0 0 0 1 <> 0 0 1256 0 1256 1256 1256 <> <>
  1257 44 17.308523 18.287573 -24.268679 82 R C 21 0.46000 0.46000 "ARG " "HH22" 1 0 FFFFFF  0 1 7 ""  1 ""  <> 0 0 0 1 <> 0 0 1257 0 1257 1257 1257 <> <>
  1258 44 16.731902 16.799641 -23.604878 82 R C 21 0.46000 0.46000 "ARG " "HH21" 1 0 FFFFFF  0 1 7 ""  1 ""  <> 0 0 0 1 <> 0 0 1258 0 1258 1258 1258 <> <>
  1259 25 21.366151 11.854786 -23.622039 83 F C 38 -0.50000 -0.50000 "PHE " " N  " 7 0 2E2EFF  2 1 7 ""  1 ""  <> 0 0 0 1 7.37 0 0 1259 1 1259 1259 1259 <> <>
  1260 3 21.062615 10.553290 -24.207163 83 F C 24 0.14000 0.14000 "PHE " " CA " 6 0 808080  2 1 -1108 ""  1 ""  FF7800  0 0 0 1 7.37 0 0 1260 1 1260 1260 1260 <> <>
  1261 2 22.354844 9.723616 -24.270774 83 F C 24 0.50000 0.50000 "PHE " " C  " 6 0 808080  2 1 7 ""  1 ""  <> 0 0 0 1 7.37 0 0 1261 0 1261 1261 1261 <> <>
  1262 15 23.435055 10.155308 -24.673982 83 F C 70 -0.50000 -0.50000 "PHE " " O  " 8 0 FF2E2E  2 1 7 ""  1 ""  <> 0 0 0 1 7.37 0 0 1262 0 1262 1262 1262 <> <>
  1263 3 20.551672 10.751413 -25.655088 83 F C 24 -0.00500 -0.00500 "PHE " " CB " 6 0 808080  2 1 7 ""  1 ""  <> 0 0 0 1 7.37 0 0 1263 2 1263 1263 1263 <> <>
  1264 2 19.192626 11.432866 -25.850178 83 F C 24 -0.11500 -0.11500 "PHE " " CG " 6 0 808080  2 1 7 ""  1 ""  <> 0 0 0 1 7.37 0 0 1264 0 1264 1264 1264 <> <>
  1265 2 19.045794 12.712751 -26.428518 83 F C 24 -0.11500 -0.11500 "PHE " " CD1" 6 0 808080  2 1 7 ""  1 ""  <> 0 0 0 1 7.37 0 0 1265 1 1265 1265 1265 <> <>
  1266 2 17.763661 13.317476 -26.389835 83 F C 24 -0.11500 -0.11500 "PHE " " CE1" 6 0 808080  2 1 7 ""  1 ""  <> 0 0 0 1 7.37 0 0 1266 1 1266 1266 1266 <> <>
  1267 2 16.708316 12.723924 -25.741490 83 F C 24 -0.11500 -0.11500 "PHE " " CZ " 6 0 808080  2 1 7 ""  1 ""  <> 0 0 0 1 7.37 0 0 1267 1 1267 1267 1267 <> <>
  1268 2 16.866555 11.450000 -25.217040 83 F C 24 -0.11500 -0.11500 "PHE " " CE2" 6 0 808080  2 1 7 ""  1 ""  <> 0 0 0 1 7.37 0 0 1268 1 1268 1268 1268 <> <>
  1269 2 18.110868 10.734623 -25.321521 83 F C 24 -0.11500 -0.11500 "PHE " " CD2" 6 0 808080  2 1 7 ""  1 ""  <> 0 0 0 1 7.37 0 0 1269 1 1269 1269 1269 <> <>
  1270 43 21.361843 12.664792 -24.225129 83 F C 21 0.30000 0.30000 "PHE " " H  " 1 0 FFFFFF  2 1 7 ""  1 ""  <> 0 0 0 1 <> 0 0 1270 0 1270 1270 1270 <> <>
  1271 41 20.319297 10.143104 -23.523538 83 F C 21 0.06000 0.06000 "PHE " " HA " 1 0 FFFFFF  2 1 7 ""  1 ""  <> 0 0 0 1 <> 0 0 1271 0 1271 1271 1271 <> <>
  1272 41 20.529279 9.764716 -26.116945 83 F C 21 0.06000 0.06000 "PHE " " HB3" 1 0 FFFFFF  2 1 7 ""  1 ""  <> 0 0 0 1 <> 0 0 1272 0 1272 1272 1272 <> <>
  1273 41 21.358872 11.277206 -26.165301 83 F C 21 0.06000 0.06000 "PHE " " HB2" 1 0 FFFFFF  2 1 7 ""  1 ""  <> 0 0 0 1 <> 0 0 1273 0 1273 1273 1273 <> <>
  1274 41 19.851972 13.199980 -26.957023 83 F C 21 0.11500 0.11500 "PHE " " HD1" 1 0 FFFFFF  2 1 7 ""  1 ""  <> 0 0 0 1 <> 0 0 1274 0 1274 1274 1274 <> <>
  1275 41 17.645735 14.308698 -26.802095 83 F C 21 0.11500 0.11500 "PHE " " HE1" 1 0 FFFFFF  2 1 7 ""  1 ""  <> 0 0 0 1 <> 0 0 1275 0 1275 1275 1275 <> <>
  1276 41 15.749704 13.181089 -25.542982 83 F C 21 0.11500 0.11500 "PHE " " HZ " 1 0 FFFFFF  2 1 7 ""  1 ""  <> 0 0 0 1 <> 0 0 1276 0 1276 1276 1276 <> <>
  1277 41 16.092590 10.904138 -24.697823 83 F C 21 0.11500 0.11500 "PHE " " HE2" 1 0 FFFFFF  2 1 7 ""  1 ""  <> 0 0 0 1 <> 0 0 1277 0 1277 1277 1277 <> <>
  1278 41 18.180036 9.743755 -24.897545 83 F C 21 0.11500 0.11500 "PHE " " HD2" 1 0 FFFFFF  2 1 7 ""  1 ""  <> 0 0 0 1 <> 0 0 1278 0 1278 1278 1278 <> <>
  1279 25 22.289468 8.417810 -24.007293 84 S C 38 -0.50000 -0.50000 "SER " " N  " 7 0 2E2EFF  2 1 7 ""  1 ""  <> 0 0 0 1 7.29 0 0 1279 1 1279 1279 1279 <> <>
  1280 3 23.286847 7.435514 -24.402607 84 S C 24 0.14000 0.14000 "SER " " CA " 6 0 808080  2 1 -1108 ""  1 ""  FF7800  0 0 0 1 7.29 0 0 1280 1 1280 1280 1280 <> <>
  1281 2 22.592628 6.148619 -24.722633 84 S C 24 0.50000 0.50000 "SER " " C  " 6 0 808080  2 1 7 ""  1 ""  <> 0 0 0 1 7.29 0 0 1281 0 1281 1281 1281 <> <>
  1282 15 21.674655 5.723754 -24.057845 84 S C 70 -0.50000 -0.50000 "SER " " O  " 8 0 FF2E2E  2 1 7 ""  1 ""  <> 0 0 0 1 7.29 0 0 1282 0 1282 1282 1282 <> <>
  1283 3 24.369764 7.428362 -23.337184 84 S C 24 0.14500 0.14500 "SER " " CB " 6 0 808080  2 1 7 ""  1 ""  <> 0 0 0 1 7.29 0 0 1283 2 1283 1283 1283 <> <>
  1284 16 23.803634 6.961196 -22.120557 84 S C 70 -0.68300 -0.68300 "SER " " OG " 8 0 FF2E2E  2 1 7 "%UT"  13 ""  <> 0 0 0 1 7.29 0 0 1284 1 1284 1284 1284 <> <>
  1285 43 21.482569 8.063185 -23.513794 84 S C 21 0.30000 0.30000 "SER " " H  " 1 0 FFFFFF  2 1 7 ""  1 ""  <> 0 0 0 1 <> 0 0 1285 0 1285 1285 1285 <> <>
  1286 41 23.651733 7.862032 -25.336560 84 S C 21 0.06000 0.06000 "SER " " HA " 1 0 FFFFFF  2 1 7 ""  1 ""  <> 0 0 0 1 <> 0 0 1286 0 1286 1286 1286 <> <>
  1287 41 24.909273 8.361855 -23.178190 84 S C 21 0.06000 0.06000 "SER " " HB3" 1 0 FFFFFF  2 1 7 ""  1 ""  <> 0 0 0 1 <> 0 0 1287 0 1287 1287 1287 <> <>
  1288 41 25.133514 6.679503 -23.548473 84 S C 21 0.06000 0.06000 "SER " " HB2" 1 0 FFFFFF  2 1 7 ""  1 ""  <> 0 0 0 1 <> 0 0 1288 0 1288 1288 1288 <> <>
  1289 42 23.408495 7.659188 -21.621104 84 S C 21 0.41800 0.41800 "SER " " HG " 1 0 FFFFFF  2 1 7 ""  1 ""  <> 0 0 0 1 <> 0 0 1289 0 1289 1289 1289 <> <>
  1290 25 22.946523 5.464497 -25.855158 85 G C 38 -0.50000 -0.50000 "GLY " " N  " 7 0 2E2EFF  2 1 7 ""  1 ""  <> 0 0 0 1 7.29 0 0 1290 1 1290 1290 1290 <> <>
  1291 3 22.429988 4.158516 -26.236066 85 G C 24 0.08000 0.08000 "GLY " " CA " 6 0 808080  2 1 -1109 ""  1 ""  FF9600  0 0 0 1 7.29 0 0 1291 2 1291 1291 1291 <> <>
  1292 2 23.485937 3.160850 -25.916288 85 G C 24 0.50000 0.50000 "GLY " " C  " 6 0 808080  2 1 7 ""  1 ""  <> 0 0 0 1 7.29 0 0 1292 0 1292 1292 1292 <> <>
  1293 15 24.728806 3.470315 -25.967792 85 G C 70 -0.50000 -0.50000 "GLY " " O  " 8 0 FF2E2E  2 1 7 ""  1 ""  <> 0 0 0 1 7.29 0 0 1293 0 1293 1293 1293 <> <>
  1294 43 23.678434 5.802240 -26.463791 85 G C 21 0.30000 0.30000 "GLY " " H  " 1 0 FFFFFF  2 1 7 ""  1 ""  <> 0 0 0 1 <> 0 0 1294 0 1294 1294 1294 <> <>
  1295 41 22.209237 4.161151 -27.302741 85 G C 21 0.06000 0.06000 "GLY " " HA3" 1 0 FFFFFF  2 1 7 ""  1 ""  <> 0 0 0 1 <> 0 0 1295 0 1295 1295 1295 <> <>
  1296 41 21.520093 3.914497 -25.687380 85 G C 21 0.06000 0.06000 "GLY " " HA2" 1 0 FFFFFF  2 1 7 ""  1 ""  <> 0 0 0 1 <> 0 0 1296 0 1296 1296 1296 <> <>
  1297 25 23.026471 1.925493 -25.656394 86 S C 38 -0.50000 -0.50000 "SER " " N  " 7 0 2E2EFF  0 1 7 ""  1 ""  <> 0 0 0 1 7.32 0 0 1297 1 1297 1297 1297 <> <>
  1298 3 23.896613 0.741750 -25.460770 86 S C 24 0.14000 0.14000 "SER " " CA " 6 0 808080  0 1 -1109 ""  1 ""  FF9600  0 0 0 1 7.32 0 0 1298 1 1298 1298 1298 <> <>
  1299 2 23.321473 -0.512505 -26.165435 86 S C 24 0.50000 0.50000 "SER " " C  " 6 0 808080  0 1 7 ""  1 ""  <> 0 0 0 1 7.32 0 0 1299 0 1299 1299 1299 <> <>
  1300 15 22.162278 -0.559276 -26.607480 86 S C 70 -0.50000 -0.50000 "SER " " O  " 8 0 FF2E2E  0 1 7 ""  1 ""  <> 0 0 0 1 7.32 0 0 1300 0 1300 1300 1300 <> <>
  1301 3 24.109368 0.550991 -23.926135 86 S C 24 0.14500 0.14500 "SER " " CB " 6 0 808080  0 1 7 ""  1 ""  <> 0 0 0 1 7.32 0 0 1301 2 1301 1301 1301 <> <>
  1302 16 22.839616 0.521009 -23.274509 86 S C 70 -0.68300 -0.68300 "SER " " OG " 8 0 FF2E2E  0 1 7 "%UT"  13 ""  <> 0 0 0 1 7.32 0 0 1302 1 1302 1302 1302 <> <>
  1303 43 22.063110 1.796155 -25.380709 86 S C 21 0.30000 0.30000 "SER " " H  " 1 0 FFFFFF  0 1 7 ""  1 ""  <> 0 0 0 1 <> 0 0 1303 0 1303 1303 1303 <> <>
  1304 41 24.878925 0.912680 -25.901888 86 S C 21 0.06000 0.06000 "SER " " HA " 1 0 FFFFFF  0 1 7 ""  1 ""  <> 0 0 0 1 <> 0 0 1304 0 1304 1304 1304 <> <>
  1305 41 24.785244 1.312162 -23.537047 86 S C 21 0.06000 0.06000 "SER " " HB3" 1 0 FFFFFF  0 1 7 ""  1 ""  <> 0 0 0 1 <> 0 0 1305 0 1305 1305 1305 <> <>
  1306 41 24.612768 -0.397517 -23.737905 86 S C 21 0.06000 0.06000 "SER " " HB2" 1 0 FFFFFF  0 1 7 ""  1 ""  <> 0 0 0 1 <> 0 0 1306 0 1306 1306 1306 <> <>
  1307 42 22.656216 1.399512 -22.978890 86 S C 21 0.41800 0.41800 "SER " " HG " 1 0 FFFFFF  0 1 7 ""  1 ""  <> 0 0 0 1 <> 0 0 1307 0 1307 1307 1307 <> <>
  1308 25 24.071962 -1.607929 -26.211407 87 R C 38 -0.50000 -0.50000 "ARG " " N  " 7 0 2E2EFF  0 1 7 ""  1 ""  <> 0 0 0 1 7.44 0 0 1308 1 1308 1308 1308 <> <>
  1309 3 23.676642 -2.899124 -26.838140 87 R C 24 0.14000 0.14000 "ARG " " CA " 6 0 808080  0 1 -1109 ""  1 ""  FF9600  0 0 0 1 7.44 0 0 1309 1 1309 1309 1309 <> <>
  1310 2 24.239581 -4.076592 -26.002632 87 R C 24 0.50000 0.50000 "ARG " " C  " 6 0 808080  0 1 7 ""  1 ""  <> 0 0 0 1 7.44 0 0 1310 0 1310 1310 1310 <> <>
  1311 15 25.336043 -3.926978 -25.434452 87 R C 70 -0.50000 -0.50000 "ARG " " O  " 8 0 FF2E2E  0 1 7 ""  1 ""  <> 0 0 0 1 7.44 0 0 1311 0 1311 1311 1311 <> <>
  1312 3 23.890292 -2.888151 -28.382684 87 R C 24 -0.12000 -0.12000 "ARG " " CB " 6 0 808080  0 1 7 ""  1 ""  <> 0 0 0 1 7.44 0 0 1312 2 1312 1312 1312 <> <>
  1313 3 24.062225 -4.320583 -29.087839 87 R C 24 -0.05000 -0.05000 "ARG " " CG " 6 0 808080  0 1 7 ""  1 ""  <> 0 0 0 1 7.44 0 0 1313 2 1313 1313 1313 <> <>
  1314 3 24.348821 -4.164839 -30.595218 87 R C 24 0.19000 0.19000 "ARG " " CD " 6 0 808080  0 1 7 ""  1 ""  <> 0 0 0 1 7.44 0 0 1314 2 1314 1314 1314 <> <>
  1315 25 25.490469 -4.999835 -31.050297 87 R C 38 -0.69997 -0.69997 "ARG " " NE " 7 0 2E2EFF  0 1 7 ""  1 ""  <> 0 0 0 1 7.44 0 0 1315 1 1315 1315 1315 <> <>
  1316 2 25.409223 -6.117638 -31.754537 87 R C 24 0.63990 0.63990 "ARG " " CZ " 6 0 808080  0 1 7 ""  1 ""  <> 0 0 0 1 7.44 0 0 1316 0 1316 1316 1316 <> <>
  1317 25 24.281383 -6.484138 -32.287811 87 R C 38 -0.79997 -0.79997 "ARG " " NH1" 7 0 2E2EFF  0 1 7 ""  1 ""  <> 0 0 0 1 7.44 0 0 1317 2 1317 1317 1317 <> <>
  1318 31 26.561617 -6.774833 -31.899622 87 R C 38 -0.79997 -0.79997 "ARG " " NH2" 7 1 2E2EFF  0 1 7 ""  1 ""  <> 0 0 0 1 7.44 0 0 1318 2 1318 1318 1318 <> <>
  1319 43 25.032560 -1.684931 -25.908123 87 R C 21 0.30000 0.30000 "ARG " " H  " 1 0 FFFFFF  0 1 7 ""  1 ""  <> 0 0 0 1 <> 0 0 1319 0 1319 1319 1319 <> <>
  1320 41 22.593095 -2.957624 -26.730686 87 R C 21 0.06000 0.06000 "ARG " " HA " 1 0 FFFFFF  0 1 7 ""  1 ""  <> 0 0 0 1 <> 0 0 1320 0 1320 1320 1320 <> <>
  1321 41 24.791544 -2.321035 -28.616407 87 R C 21 0.06000 0.06000 "ARG " " HB3" 1 0 FFFFFF  0 1 7 ""  1 ""  <> 0 0 0 1 <> 0 0 1321 0 1321 1321 1321 <> <>
  1322 41 23.071823 -2.340177 -28.850052 87 R C 21 0.06000 0.06000 "ARG " " HB2" 1 0 FFFFFF  0 1 7 ""  1 ""  <> 0 0 0 1 <> 0 0 1322 0 1322 1322 1322 <> <>
  1323 41 23.165614 -4.937899 -29.029463 87 R C 21 0.06000 0.06000 "ARG " " HG3" 1 0 FFFFFF  0 1 7 ""  1 ""  <> 0 0 0 1 <> 0 0 1323 0 1323 1323 1323 <> <>
  1324 41 24.800143 -4.941532 -28.579538 87 R C 21 0.06000 0.06000 "ARG " " HG2" 1 0 FFFFFF  0 1 7 ""  1 ""  <> 0 0 0 1 <> 0 0 1324 0 1324 1324 1324 <> <>
  1325 41 24.675147 -3.141162 -30.778407 87 R C 21 0.06000 0.06000 "ARG " " HD3" 1 0 FFFFFF  0 1 7 ""  1 ""  <> 0 0 0 1 <> 0 0 1325 0 1325 1325 1325 <> <>
  1326 41 23.403626 -4.200522 -31.136983 87 R C 21 0.06000 0.06000 "ARG " " HD2" 1 0 FFFFFF  0 1 7 ""  1 ""  <> 0 0 0 1 <> 0 0 1326 0 1326 1326 1326 <> <>
  1327 43 26.399170 -4.704160 -30.723040 87 R C 21 0.44000 0.44000 "ARG " " HE " 1 0 FFFFFF  0 1 7 ""  1 ""  <> 0 0 0 1 <> 0 0 1327 0 1327 1327 1327 <> <>
  1328 43 24.242956 -7.351241 -32.803554 87 R C 21 0.46000 0.46000 "ARG " "HH12" 1 0 FFFFFF  0 1 7 ""  1 ""  <> 0 0 0 1 <> 0 0 1328 0 1328 1328 1328 <> <>
  1329 43 23.372899 -6.055632 -32.178238 87 R C 21 0.46000 0.46000 "ARG " "HH11" 1 0 FFFFFF  0 1 7 ""  1 ""  <> 0 0 0 1 <> 0 0 1329 0 1329 1329 1329 <> <>
  1330 44 26.541396 -7.711820 -32.275398 87 R C 21 0.46000 0.46000 "ARG " "HH22" 1 0 FFFFFF  0 1 7 ""  1 ""  <> 0 0 0 1 <> 0 0 1330 0 1330 1330 1330 <> <>
  1331 44 27.396953 -6.470824 -31.420329 87 R C 21 0.46000 0.46000 "ARG " "HH21" 1 0 FFFFFF  0 1 7 ""  1 ""  <> 0 0 0 1 <> 0 0 1331 0 1331 1331 1331 <> <>
  1332 25 23.464361 -5.162440 -26.027647 88 S C 38 -0.50000 -0.50000 "SER " " N  " 7 0 2E2EFF  0 1 7 ""  1 ""  <> 0 0 0 1 7.34 0 0 1332 1 1332 1332 1332 <> <>
  1333 3 23.867296 -6.348645 -25.352242 88 S C 24 0.14000 0.14000 "SER " " CA " 6 0 808080  0 1 -1109 ""  1 ""  FF9600  0 0 0 1 7.34 0 0 1333 1 1333 1333 1333 <> <>
  1334 2 23.457172 -7.618755 -26.210613 88 S C 24 0.50000 0.50000 "SER " " C  " 6 0 808080  0 1 7 ""  1 ""  <> 0 0 0 1 7.34 0 0 1334 0 1334 1334 1334 <> <>
  1335 15 23.324105 -8.718581 -25.687597 88 S C 70 -0.50000 -0.50000 "SER " " O  " 8 0 FF2E2E  0 1 7 ""  1 ""  <> 0 0 0 1 7.34 0 0 1335 0 1335 1335 1335 <> <>
  1336 3 23.316958 -6.458486 -23.865130 88 S C 24 0.14500 0.14500 "SER " " CB " 6 0 808080  0 1 7 ""  1 ""  <> 0 0 0 1 7.34 0 0 1336 2 1336 1336 1336 <> <>
  1337 16 21.920658 -6.505848 -23.897721 88 S C 70 -0.68300 -0.68300 "SER " " OG " 8 0 FF2E2E  0 1 7 "%UT"  13 ""  <> 0 0 0 1 7.34 0 0 1337 1 1337 1337 1337 <> <>
  1338 43 22.542398 -5.167112 -26.440393 88 S C 21 0.30000 0.30000 "SER " " H  " 1 0 FFFFFF  0 1 7 ""  1 ""  <> 0 0 0 1 <> 0 0 1338 0 1338 1338 1338 <> <>
  1339 41 24.917720 -6.562743 -25.152822 88 S C 21 0.06000 0.06000 "SER " " HA " 1 0 FFFFFF  0 1 7 ""  1 ""  <> 0 0 0 1 <> 0 0 1339 0 1339 1339 1339 <> <>
  1340 41 23.489465 -5.583575 -23.239200 88 S C 21 0.06000 0.06000 "SER " " HB3" 1 0 FFFFFF  0 1 7 ""  1 ""  <> 0 0 0 1 <> 0 0 1340 0 1340 1340 1340 <> <>
  1341 41 23.708804 -7.338560 -23.355098 88 S C 21 0.06000 0.06000 "SER " " HB2" 1 0 FFFFFF  0 1 7 ""  1 ""  <> 0 0 0 1 <> 0 0 1341 0 1341 1341 1341 <> <>
  1342 42 21.634473 -5.610899 -23.999370 88 S C 21 0.41800 0.41800 "SER " " HG " 1 0 FFFFFF  0 1 7 ""  1 ""  <> 0 0 0 1 <> 0 0 1342 0 1342 1342 1342 <> <>
  1343 25 23.296083 -7.448746 -27.508342 89 G C 38 -0.50000 -0.50000 "GLY " " N  " 7 0 2E2EFF  0 1 7 ""  1 ""  <> 0 0 0 1 7.79 0 0 1343 1 1343 1343 1343 <> <>
  1344 3 23.043678 -8.480690 -28.478133 89 G C 24 0.08000 0.08000 "GLY " " CA " 6 0 808080  0 1 -1109 ""  1 ""  FF9600  0 0 0 1 7.79 0 0 1344 2 1344 1344 1344 <> <>
  1345 2 21.839815 -8.116292 -29.267181 89 G C 24 0.50000 0.50000 "GLY " " C  " 6 0 808080  0 1 7 ""  1 ""  <> 0 0 0 1 7.79 0 0 1345 0 1345 1345 1345 <> <>
  1346 15 21.755039 -7.036354 -29.832011 89 G C 70 -0.50000 -0.50000 "GLY " " O  " 8 0 FF2E2E  0 1 7 ""  1 ""  <> 0 0 0 1 7.79 0 0 1346 0 1346 1346 1346 <> <>
  1347 43 23.162715 -6.525666 -27.895918 89 G C 21 0.30000 0.30000 "GLY " " H  " 1 0 FFFFFF  0 1 7 ""  1 ""  <> 0 0 0 1 <> 0 0 1347 0 1347 1347 1347 <> <>
  1348 41 22.903050 -9.488972 -28.088810 89 G C 21 0.06000 0.06000 "GLY " " HA3" 1 0 FFFFFF  0 1 7 ""  1 ""  <> 0 0 0 1 <> 0 0 1348 0 1348 1348 1348 <> <>
  1349 41 23.850995 -8.531672 -29.208743 89 G C 21 0.06000 0.06000 "GLY " " HA2" 1 0 FFFFFF  0 1 7 ""  1 ""  <> 0 0 0 1 <> 0 0 1349 0 1349 1349 1349 <> <>
  1350 25 20.799794 -9.015823 -29.284367 90 T C 38 -0.50000 -0.50000 "THR " " N  " 7 0 2E2EFF  0 1 7 ""  1 ""  <> 0 0 0 1 7.71 0 0 1350 1 1350 1350 1350 <> <>
  1351 3 19.437214 -8.871004 -29.716185 90 T C 24 0.14000 0.14000 "THR " " CA " 6 0 808080  0 1 -1109 ""  1 ""  FF9600  0 0 0 1 7.71 0 0 1351 1 1351 1351 1351 <> <>
  1352 2 18.650414 -7.879653 -28.810347 90 T C 24 0.50000 0.50000 "THR " " C  " 6 0 808080  0 1 7 ""  1 ""  <> 0 0 0 1 7.71 0 0 1352 0 1352 1352 1352 <> <>
  1353 15 17.613902 -7.438408 -29.210169 90 T C 70 -0.50000 -0.50000 "THR " " O  " 8 0 FF2E2E  0 1 7 ""  1 ""  <> 0 0 0 1 7.71 0 0 1353 0 1353 1353 1353 <> <>
  1354 3 18.920151 -10.395333 -29.721436 90 T C 24 0.20500 0.20500 "THR " " CB " 6 0 808080  0 1 7 ""  1 ""  <> 0 0 0 1 7.71 0 0 1354 1 1354 1354 1354 <> <>
  1355 3 19.567256 -11.251452 -30.759470 90 T C 24 -0.18000 -0.18000 "THR " " CG2" 6 0 808080  0 1 7 ""  1 ""  <> 0 0 0 1 7.71 0 0 1355 3 1355 1355 1355 <> <>
  1356 16 19.205717 -11.117234 -28.574694 90 T C 70 -0.68300 -0.68300 "THR " " OG1" 8 0 FF2E2E  0 1 7 "%UT"  13 ""  <> 0 0 0 1 7.71 0 0 1356 1 1356 1356 1356 <> <>
  1357 43 20.967200 -9.875677 -28.781718 90 T C 21 0.30000 0.30000 "THR " " H  " 1 0 FFFFFF  0 1 7 ""  1 ""  <> 0 0 0 1 <> 0 0 1357 0 1357 1357 1357 <> <>
  1358 41 19.375542 -8.549623 -30.755311 90 T C 21 0.06000 0.06000 "THR " " HA " 1 0 FFFFFF  0 1 7 ""  1 ""  <> 0 0 0 1 <> 0 0 1358 0 1358 1358 1358 <> <>
  1359 41 17.850523 -10.499668 -29.905332 90 T C 21 0.06000 0.06000 "THR " " HB " 1 0 FFFFFF  0 1 7 ""  1 ""  <> 0 0 0 1 <> 0 0 1359 0 1359 1359 1359 <> <>
  1360 41 19.475113 -12.320287 -30.566853 90 T C 21 0.06000 0.06000 "THR " "HG21" 1 0 FFFFFF  0 1 7 ""  1 ""  <> 0 0 0 1 <> 0 0 1360 0 1360 1360 1360 <> <>
  1361 41 19.156624 -11.222825 -31.768087 90 T C 21 0.06000 0.06000 "THR " "HG22" 1 0 FFFFFF  0 1 7 ""  1 ""  <> 0 0 0 1 <> 0 0 1361 0 1361 1361 1361 <> <>
  1362 41 20.635252 -11.102506 -30.921213 90 T C 21 0.06000 0.06000 "THR " "HG23" 1 0 FFFFFF  0 1 7 ""  1 ""  <> 0 0 0 1 <> 0 0 1362 0 1362 1362 1362 <> <>
  1363 42 18.551532 -10.943421 -27.915311 90 T C 21 0.41800 0.41800 "THR " " HG1" 1 0 FFFFFF  0 1 7 ""  1 ""  <> 0 0 0 1 <> 0 0 1363 0 1363 1363 1363 <> <>
  1364 25 19.251237 -7.504195 -27.643351 91 D C 38 -0.50000 -0.50000 "ASP " " N  " 7 0 2E2EFF  2 1 7 ""  1 ""  <> 0 0 0 1 7.32 0 0 1364 1 1364 1364 1364 <> <>
  1365 3 18.791757 -6.431492 -26.801814 91 D C 24 0.14000 0.14000 "ASP " " CA " 6 0 808080  2 1 -1109 ""  1 ""  FF9600  0 0 0 1 7.32 0 0 1365 1 1365 1365 1365 <> <>
  1366 2 19.697584 -5.225934 -26.954178 91 D C 24 0.50000 0.50000 "ASP " " C  " 6 0 808080  2 1 7 ""  1 ""  <> 0 0 0 1 7.32 0 0 1366 0 1366 1366 1366 <> <>
  1367 15 20.943246 -5.355095 -26.976982 91 D C 70 -0.50000 -0.50000 "ASP " " O  " 8 0 FF2E2E  2 1 7 ""  1 ""  <> 0 0 0 1 7.32 0 0 1367 0 1367 1367 1367 <> <>
  1368 3 18.909799 -6.995505 -25.326279 91 D C 24 -0.22000 -0.22000 "ASP " " CB " 6 0 808080  2 1 7 ""  1 ""  <> 0 0 0 1 7.32 0 0 1368 2 1368 1368 1368 <> <>
  1369 2 17.642065 -7.662895 -24.785008 91 D C 24 0.70000 0.70000 "ASP " " CG " 6 0 808080  2 1 7 "%UT"  13 ""  <> 0 0 0 1 7.32 0 0 1369 0 1369 1369 1369 5.2282666484583 <>
  1370 15 16.571638 -7.549211 -25.421636 91 D C 70 -0.80000 -0.80000 "ASP " " OD1" 8 0 FF2E2E  2 1 7 ""  1 ""  <> 0 0 0 1 7.32 0 0 1370 0 1370 1370 1370 <> <>
  1371 18 17.749992 -8.339703 -23.763149 91 D C 70 -0.80000 -0.80000 "ASP " " OD2" 8 -1 FF2E2E  2 1 7 ""  1 ""  <> 0 0 0 1 7.32 0 0 1371 0 1371 1371 1371 <> <>
  1372 43 20.121022 -7.910285 -27.328218 91 D C 21 0.30000 0.30000 "ASP " " H  " 1 0 FFFFFF  2 1 7 ""  1 ""  <> 0 0 0 1 <> 0 0 1372 0 1372 1372 1372 <> <>
  1373 41 17.754962 -6.203358 -27.050719 91 D C 21 0.06000 0.06000 "ASP " " HA " 1 0 FFFFFF  2 1 7 ""  1 ""  <> 0 0 0 1 <> 0 0 1373 0 1373 1373 1373 <> <>
  1374 41 19.080340 -6.226362 -24.573863 91 D C 21 0.06000 0.06000 "ASP " " HB3" 1 0 FFFFFF  2 1 7 ""  1 ""  <> 0 0 0 1 <> 0 0 1374 0 1374 1374 1374 <> <>
  1375 41 19.838149 -7.523572 -25.106526 91 D C 21 0.06000 0.06000 "ASP " " HB2" 1 0 FFFFFF  2 1 7 ""  1 ""  <> 0 0 0 1 <> 0 0 1375 0 1375 1375 1375 <> <>
  1376 25 19.129281 -4.026063 -26.946765 92 F C 38 -0.50000 -0.50000 "PHE " " N  " 7 0 2E2EFF  2 1 7 ""  1 ""  <> 0 0 0 1 7.37 0 0 1376 1 1376 1376 1376 <> <>
  1377 3 19.659909 -2.693851 -26.893574 92 F C 24 0.14000 0.14000 "PHE " " CA " 6 0 808080  2 1 -1109 ""  1 ""  FF9600  0 0 0 1 7.37 0 0 1377 1 1377 1377 1377 <> <>
  1378 2 18.599132 -1.784836 -26.171381 92 F C 24 0.50000 0.50000 "PHE " " C  " 6 0 808080  2 1 7 ""  1 ""  <> 0 0 0 1 7.37 0 0 1378 0 1378 1378 1378 <> <>
  1379 15 17.392264 -2.149830 -26.139394 92 F C 70 -0.50000 -0.50000 "PHE " " O  " 8 0 FF2E2E  2 1 7 ""  1 ""  <> 0 0 0 1 7.37 0 0 1379 0 1379 1379 1379 <> <>
  1380 3 20.015082 -2.226424 -28.324196 92 F C 24 -0.00500 -0.00500 "PHE " " CB " 6 0 808080  2 1 7 ""  1 ""  <> 0 0 0 1 7.37 0 0 1380 2 1380 1380 1380 <> <>
  1381 2 19.013385 -2.625071 -29.448879 92 F C 24 -0.11500 -0.11500 "PHE " " CG " 6 0 808080  2 1 7 ""  1 ""  <> 0 0 0 1 7.37 0 0 1381 0 1381 1381 1381 <> <>
  1382 2 19.171711 -3.882796 -30.092004 92 F C 24 -0.11500 -0.11500 "PHE " " CD1" 6 0 808080  2 1 7 ""  1 ""  <> 0 0 0 1 7.37 0 0 1382 1 1382 1382 1382 <> <>
  1383 2 18.227137 -4.314128 -31.048675 92 F C 24 -0.11500 -0.11500 "PHE " " CE1" 6 0 808080  2 1 7 ""  1 ""  <> 0 0 0 1 7.37 0 0 1383 1 1383 1383 1383 <> <>
  1384 2 17.046817 -3.604910 -31.225231 92 F C 24 -0.11500 -0.11500 "PHE " " CZ " 6 0 808080  2 1 7 ""  1 ""  <> 0 0 0 1 7.37 0 0 1384 1 1384 1384 1384 <> <>
  1385 2 16.834304 -2.402116 -30.579358 92 F C 24 -0.11500 -0.11500 "PHE " " CE2" 6 0 808080  2 1 7 ""  1 ""  <> 0 0 0 1 7.37 0 0 1385 1 1385 1385 1385 <> <>
  1386 2 17.816719 -1.907448 -29.687025 92 F C 24 -0.11500 -0.11500 "PHE " " CD2" 6 0 808080  2 1 7 ""  1 ""  <> 0 0 0 1 7.37 0 0 1386 1 1386 1386 1386 <> <>
  1387 43 18.121080 -3.976415 -26.901804 92 F C 21 0.30000 0.30000 "PHE " " H  " 1 0 FFFFFF  2 1 7 ""  1 ""  <> 0 0 0 1 <> 0 0 1387 0 1387 1387 1387 <> <>
  1388 41 20.498064 -2.691772 -26.196962 92 F C 21 0.06000 0.06000 "PHE " " HA " 1 0 FFFFFF  2 1 7 ""  1 ""  <> 0 0 0 1 <> 0 0 1388 0 1388 1388 1388 <> <>
  1389 41 21.014627 -2.612494 -28.526545 92 F C 21 0.06000 0.06000 "PHE " " HB3" 1 0 FFFFFF  2 1 7 ""  1 ""  <> 0 0 0 1 <> 0 0 1389 0 1389 1389 1389 <> <>
  1390 41 20.148464 -1.148086 -28.239274 92 F C 21 0.06000 0.06000 "PHE " " HB2" 1 0 FFFFFF  2 1 7 ""  1 ""  <> 0 0 0 1 <> 0 0 1390 0 1390 1390 1390 <> <>
  1391 41 20.035927 -4.494210 -29.876307 92 F C 21 0.11500 0.11500 "PHE " " HD1" 1 0 FFFFFF  2 1 7 ""  1 ""  <> 0 0 0 1 <> 0 0 1391 0 1391 1391 1391 <> <>
  1392 41 18.282018 -5.304321 -31.475658 92 F C 21 0.11500 0.11500 "PHE " " HE1" 1 0 FFFFFF  2 1 7 ""  1 ""  <> 0 0 0 1 <> 0 0 1392 0 1392 1392 1392 <> <>
  1393 41 16.262901 -4.061458 -31.810787 92 F C 21 0.11500 0.11500 "PHE " " HZ " 1 0 FFFFFF  2 1 7 ""  1 ""  <> 0 0 0 1 <> 0 0 1393 0 1393 1393 1393 <> <>
  1394 41 15.981899 -1.795262 -30.848260 92 F C 21 0.11500 0.11500 "PHE " " HE2" 1 0 FFFFFF  2 1 7 ""  1 ""  <> 0 0 0 1 <> 0 0 1394 0 1394 1394 1394 <> <>
  1395 41 17.684409 -0.924465 -29.260273 92 F C 21 0.11500 0.11500 "PHE " " HD2" 1 0 FFFFFF  2 1 7 ""  1 ""  <> 0 0 0 1 <> 0 0 1395 0 1395 1395 1395 <> <>
  1396 25 19.046845 -0.642646 -25.631532 93 T C 38 -0.50000 -0.50000 "THR " " N  " 7 0 2E2EFF  2 1 7 ""  1 ""  <> 0 0 0 1 7.3 0 0 1396 1 1396 1396 1396 <> <>
  1397 3 18.229461 0.332274 -24.839685 93 T C 24 0.14000 0.14000 "THR " " CA " 6 0 808080  2 1 -1109 ""  1 ""  FF9600  0 0 0 1 7.3 0 0 1397 1 1397 1397 1397 <> <>
  1398 2 18.784823 1.668881 -25.079674 93 T C 24 0.50000 0.50000 "THR " " C  " 6 0 808080  2 1 7 ""  1 ""  <> 0 0 0 1 7.3 0 0 1398 0 1398 1398 1398 <> <>
  1399 15 20.015138 1.745720 -25.335624 93 T C 70 -0.50000 -0.50000 "THR " " O  " 8 0 FF2E2E  2 1 7 ""  1 ""  <> 0 0 0 1 7.3 0 0 1399 0 1399 1399 1399 <> <>
  1400 3 18.130204 -0.155410 -23.370892 93 T C 24 0.20500 0.20500 "THR " " CB " 6 0 808080  2 1 7 ""  1 ""  <> 0 0 0 1 7.3 0 0 1400 1 1400 1400 1400 <> <>
  1401 3 19.412616 0.073353 -22.614073 93 T C 24 -0.18000 -0.18000 "THR " " CG2" 6 0 808080  2 1 7 ""  1 ""  <> 0 0 0 1 7.3 0 0 1401 3 1401 1401 1401 <> <>
  1402 16 17.101478 0.493018 -22.677487 93 T C 70 -0.68300 -0.68300 "THR " " OG1" 8 0 FF2E2E  2 1 7 "%UT"  13 ""  <> 0 0 0 1 7.3 0 0 1402 1 1402 1402 1402 <> <>
  1403 43 19.986290 -0.343448 -25.852015 93 T C 21 0.30000 0.30000 "THR " " H  " 1 0 FFFFFF  2 1 7 ""  1 ""  <> 0 0 0 1 <> 0 0 1403 0 1403 1403 1403 <> <>
  1404 41 17.248792 0.388332 -25.312532 93 T C 21 0.06000 0.06000 "THR " " HA " 1 0 FFFFFF  2 1 7 ""  1 ""  <> 0 0 0 1 <> 0 0 1404 0 1404 1404 1404 <> <>
  1405 41 17.965649 -1.232678 -23.387628 93 T C 21 0.06000 0.06000 "THR " " HB " 1 0 FFFFFF  2 1 7 ""  1 ""  <> 0 0 0 1 <> 0 0 1405 0 1405 1405 1405 <> <>
  1406 41 20.261898 -0.493077 -22.996964 93 T C 21 0.06000 0.06000 "THR " "HG21" 1 0 FFFFFF  2 1 7 ""  1 ""  <> 0 0 0 1 <> 0 0 1406 0 1406 1406 1406 <> <>
  1407 41 19.630135 1.113193 -22.371137 93 T C 21 0.06000 0.06000 "THR " "HG22" 1 0 FFFFFF  2 1 7 ""  1 ""  <> 0 0 0 1 <> 0 0 1407 0 1407 1407 1407 <> <>
  1408 41 19.224714 -0.301338 -21.608410 93 T C 21 0.06000 0.06000 "THR " "HG23" 1 0 FFFFFF  2 1 7 ""  1 ""  <> 0 0 0 1 <> 0 0 1408 0 1408 1408 1408 <> <>
  1409 42 16.506119 0.568388 -23.407114 93 T C 21 0.41800 0.41800 "THR " " HG1" 1 0 FFFFFF  2 1 7 ""  1 ""  <> 0 0 0 1 <> 0 0 1409 0 1409 1409 1409 <> <>
  1410 25 17.922310 2.703842 -25.010043 94 L C 38 -0.50000 -0.50000 "LEU " " N  " 7 0 2E2EFF  2 1 7 ""  1 ""  <> 0 0 0 1 7.31 0 0 1410 1 1410 1410 1410 <> <>
  1411 3 18.304017 4.100838 -24.886490 94 L C 24 0.14000 0.14000 "LEU " " CA " 6 0 808080  2 1 -1109 ""  1 ""  FF9600  0 0 0 1 7.31 0 0 1411 1 1411 1411 1411 <> <>
  1412 2 18.258577 4.339483 -23.333822 94 L C 24 0.50000 0.50000 "LEU " " C  " 6 0 808080  2 1 7 ""  1 ""  <> 0 0 0 1 7.31 0 0 1412 0 1412 1412 1412 <> <>
  1413 15 17.378586 3.855594 -22.698332 94 L C 70 -0.50000 -0.50000 "LEU " " O  " 8 0 FF2E2E  2 1 7 ""  1 ""  <> 0 0 0 1 7.31 0 0 1413 0 1413 1413 1413 <> <>
  1414 3 17.130169 4.890405 -25.493833 94 L C 24 -0.12000 -0.12000 "LEU " " CB " 6 0 808080  2 1 7 ""  1 ""  <> 0 0 0 1 7.31 0 0 1414 2 1414 1414 1414 <> <>
  1415 3 17.354027 6.384671 -25.544096 94 L C 24 -0.06000 -0.06000 "LEU " " CG " 6 0 808080  2 1 7 ""  1 ""  <> 0 0 0 1 7.31 0 0 1415 1 1415 1415 1415 <> <>
  1416 3 18.496140 6.752514 -26.516516 94 L C 24 -0.18000 -0.18000 "LEU " " CD1" 6 0 808080  2 1 7 ""  1 ""  <> 0 0 0 1 7.31 0 0 1416 3 1416 1416 1416 <> <>
  1417 3 16.091224 7.024307 -26.109566 94 L C 24 -0.18000 -0.18000 "LEU " " CD2" 6 0 808080  2 1 7 ""  1 ""  <> 0 0 0 1 7.31 0 0 1417 3 1417 1417 1417 <> <>
  1418 43 17.017391 2.494582 -24.612599 94 L C 21 0.30000 0.30000 "LEU " " H  " 1 0 FFFFFF  2 1 7 ""  1 ""  <> 0 0 0 1 <> 0 0 1418 0 1418 1418 1418 <> <>
  1419 41 19.283305 4.345509 -25.298632 94 L C 21 0.06000 0.06000 "LEU " " HA " 1 0 FFFFFF  2 1 7 ""  1 ""  <> 0 0 0 1 <> 0 0 1419 0 1419 1419 1419 <> <>
  1420 41 16.296089 4.660670 -24.830652 94 L C 21 0.06000 0.06000 "LEU " " HB3" 1 0 FFFFFF  2 1 7 ""  1 ""  <> 0 0 0 1 <> 0 0 1420 0 1420 1420 1420 <> <>
  1421 41 16.887590 4.439532 -26.455254 94 L C 21 0.06000 0.06000 "LEU " " HB2" 1 0 FFFFFF  2 1 7 ""  1 ""  <> 0 0 0 1 <> 0 0 1421 0 1421 1421 1421 <> <>
  1422 41 17.530307 6.840529 -24.570668 94 L C 21 0.06000 0.06000 "LEU " " HG " 1 0 FFFFFF  2 1 7 ""  1 ""  <> 0 0 0 1 <> 0 0 1422 0 1422 1422 1422 <> <>
  1423 41 19.408658 6.629799 -25.933016 94 L C 21 0.06000 0.06000 "LEU " "HD11" 1 0 FFFFFF  2 1 7 ""  1 ""  <> 0 0 0 1 <> 0 0 1423 0 1423 1423 1423 <> <>
  1424 41 18.649103 6.137220 -27.402408 94 L C 21 0.06000 0.06000 "LEU " "HD12" 1 0 FFFFFF  2 1 7 ""  1 ""  <> 0 0 0 1 <> 0 0 1424 0 1424 1424 1424 <> <>
  1425 41 18.490118 7.771364 -26.903714 94 L C 21 0.06000 0.06000 "LEU " "HD13" 1 0 FFFFFF  2 1 7 ""  1 ""  <> 0 0 0 1 <> 0 0 1425 0 1425 1425 1425 <> <>
  1426 41 15.196911 7.019238 -25.486165 94 L C 21 0.06000 0.06000 "LEU " "HD21" 1 0 FFFFFF  2 1 7 ""  1 ""  <> 0 0 0 1 <> 0 0 1426 0 1426 1426 1426 <> <>
  1427 41 16.083717 8.090885 -26.334082 94 L C 21 0.06000 0.06000 "LEU " "HD22" 1 0 FFFFFF  2 1 7 ""  1 ""  <> 0 0 0 1 <> 0 0 1427 0 1427 1427 1427 <> <>
  1428 41 15.819994 6.449621 -26.994289 94 L C 21 0.06000 0.06000 "LEU " "HD23" 1 0 FFFFFF  2 1 7 ""  1 ""  <> 0 0 0 1 <> 0 0 1428 0 1428 1428 1428 <> <>
  1429 25 19.182310 5.102978 -22.827152 95 T C 38 -0.50000 -0.50000 "THR " " N  " 7 0 2E2EFF  2 1 7 ""  1 ""  <> 0 0 0 1 7.31 0 0 1429 1 1429 1429 1429 <> <>
  1430 3 19.181228 5.566128 -21.482639 95 T C 24 0.14000 0.14000 "THR " " CA " 6 0 808080  2 1 -1109 ""  1 ""  FF9600  0 0 0 1 7.31 0 0 1430 1 1430 1430 1430 <> <>
  1431 2 19.195046 7.161609 -21.586679 95 T C 24 0.50000 0.50000 "THR " " C  " 6 0 808080  2 1 7 ""  1 ""  <> 0 0 0 1 7.31 0 0 1431 0 1431 1431 1431 <> <>
  1432 15 19.839017 7.774419 -22.481883 95 T C 70 -0.50000 -0.50000 "THR " " O  " 8 0 FF2E2E  2 1 7 ""  1 ""  <> 0 0 0 1 7.31 0 0 1432 0 1432 1432 1432 <> <>
  1433 3 20.452519 4.961337 -20.789872 95 T C 24 0.20500 0.20500 "THR " " CB " 6 0 808080  2 1 7 ""  1 ""  <> 0 0 0 1 7.31 0 0 1433 1 1433 1433 1433 <> <>
  1434 3 20.578518 5.223685 -19.319094 95 T C 24 -0.18000 -0.18000 "THR " " CG2" 6 0 808080  2 1 7 ""  1 ""  <> 0 0 0 1 7.31 0 0 1434 3 1434 1434 1434 <> <>
  1435 16 20.298629 3.488240 -20.941553 95 T C 70 -0.68300 -0.68300 "THR " " OG1" 8 0 FF2E2E  2 1 7 "%UT"  13 ""  <> 0 0 0 1 7.31 0 0 1435 1 1435 1435 1435 <> <>
  1436 43 19.928486 5.471472 -23.399586 95 T C 21 0.30000 0.30000 "THR " " H  " 1 0 FFFFFF  2 1 7 ""  1 ""  <> 0 0 0 1 <> 0 0 1436 0 1436 1436 1436 <> <>
  1437 41 18.313608 5.241481 -20.907954 95 T C 21 0.06000 0.06000 "THR " " HA " 1 0 FFFFFF  2 1 7 ""  1 ""  <> 0 0 0 1 <> 0 0 1437 0 1437 1437 1437 <> <>
  1438 41 21.373682 5.265611 -21.287293 95 T C 21 0.06000 0.06000 "THR " " HB " 1 0 FFFFFF  2 1 7 ""  1 ""  <> 0 0 0 1 <> 0 0 1438 0 1438 1438 1438 <> <>
  1439 41 19.663242 4.997704 -18.771608 95 T C 21 0.06000 0.06000 "THR " "HG21" 1 0 FFFFFF  2 1 7 ""  1 ""  <> 0 0 0 1 <> 0 0 1439 0 1439 1439 1439 <> <>
  1440 41 21.294342 4.573445 -18.815857 95 T C 21 0.06000 0.06000 "THR " "HG22" 1 0 FFFFFF  2 1 7 ""  1 ""  <> 0 0 0 1 <> 0 0 1440 0 1440 1440 1440 <> <>
  1441 41 20.873633 6.233981 -19.036716 95 T C 21 0.06000 0.06000 "THR " "HG23" 1 0 FFFFFF  2 1 7 ""  1 ""  <> 0 0 0 1 <> 0 0 1441 0 1441 1441 1441 <> <>
  1442 42 19.794002 3.477590 -21.739957 95 T C 21 0.41800 0.41800 "THR " " HG1" 1 0 FFFFFF  2 1 7 ""  1 ""  <> 0 0 0 1 <> 0 0 1442 0 1442 1442 1442 <> <>
  1443 25 18.536914 7.882095 -20.656588 96 I C 38 -0.50000 -0.50000 "ILE " " N  " 7 0 2E2EFF  2 1 7 ""  1 ""  <> 0 0 0 1 7.32 0 0 1443 1 1443 1443 1443 <> <>
  1444 3 18.454931 9.310879 -20.577428 96 I C 24 0.14000 0.14000 "ILE " " CA " 6 0 808080  2 1 -1109 ""  1 ""  FF9600  0 0 0 1 7.32 0 0 1444 1 1444 1444 1444 <> <>
  1445 2 18.830965 9.584156 -19.168558 96 I C 24 0.50000 0.50000 "ILE " " C  " 6 0 808080  2 1 7 ""  1 ""  <> 0 0 0 1 7.32 0 0 1445 0 1445 1445 1445 <> <>
  1446 15 18.188765 9.050650 -18.354026 96 I C 70 -0.50000 -0.50000 "ILE " " O  " 8 0 FF2E2E  2 1 7 ""  1 ""  <> 0 0 0 1 7.32 0 0 1446 0 1446 1446 1446 <> <>
  1447 3 17.013872 9.673492 -20.974390 96 I C 24 -0.06000 -0.06000 "ILE " " CB " 6 0 808080  2 1 7 ""  1 ""  <> 0 0 0 1 7.32 0 0 1447 1 1447 1447 1447 <> <>
  1448 3 17.021829 11.128551 -21.341646 96 I C 24 -0.18000 -0.18000 "ILE " " CG2" 6 0 808080  2 1 7 ""  1 ""  <> 0 0 0 1 7.32 0 0 1448 3 1448 1448 1448 <> <>
  1449 3 16.494123 8.870032 -22.209792 96 I C 24 -0.12000 -0.12000 "ILE " " CG1" 6 0 808080  2 1 7 ""  1 ""  <> 0 0 0 1 7.32 0 0 1449 2 1449 1449 1449 <> <>
  1450 3 15.034260 8.873984 -22.420391 96 I C 24 -0.18000 -0.18000 "ILE " " CD1" 6 0 808080  2 1 7 ""  1 ""  <> 0 0 0 1 7.32 0 0 1450 3 1450 1450 1450 <> <>
  1451 43 18.025597 7.354715 -19.963552 96 I C 21 0.30000 0.30000 "ILE " " H  " 1 0 FFFFFF  2 1 7 ""  1 ""  <> 0 0 0 1 <> 0 0 1451 0 1451 1451 1451 <> <>
  1452 41 19.104513 9.782119 -21.314922 96 I C 21 0.06000 0.06000 "ILE " " HA " 1 0 FFFFFF  2 1 7 ""  1 ""  <> 0 0 0 1 <> 0 0 1452 0 1452 1452 1452 <> <>
  1453 41 16.341834 9.447697 -20.146631 96 I C 21 0.06000 0.06000 "ILE " " HB " 1 0 FFFFFF  2 1 7 ""  1 ""  <> 0 0 0 1 <> 0 0 1453 0 1453 1453 1453 <> <>
  1454 41 16.130978 11.538519 -21.817987 96 I C 21 0.06000 0.06000 "ILE " "HG21" 1 0 FFFFFF  2 1 7 ""  1 ""  <> 0 0 0 1 <> 0 0 1454 0 1454 1454 1454 <> <>
  1455 41 17.291503 11.687949 -20.446723 96 I C 21 0.06000 0.06000 "ILE " "HG22" 1 0 FFFFFF  2 1 7 ""  1 ""  <> 0 0 0 1 <> 0 0 1455 0 1455 1455 1455 <> <>
  1456 41 17.825794 11.237315 -22.069633 96 I C 21 0.06000 0.06000 "ILE " "HG23" 1 0 FFFFFF  2 1 7 ""  1 ""  <> 0 0 0 1 <> 0 0 1456 0 1456 1456 1456 <> <>
  1457 41 16.525435 7.786936 -22.091647 96 I C 21 0.06000 0.06000 "ILE " "HG13" 1 0 FFFFFF  2 1 7 ""  1 ""  <> 0 0 0 1 <> 0 0 1457 0 1457 1457 1457 <> <>
  1458 41 17.017694 9.066276 -23.145088 96 I C 21 0.06000 0.06000 "ILE " "HG12" 1 0 FFFFFF  2 1 7 ""  1 ""  <> 0 0 0 1 <> 0 0 1458 0 1458 1458 1458 <> <>
  1459 41 14.775796 9.930154 -22.344040 96 I C 21 0.06000 0.06000 "ILE " "HD11" 1 0 FFFFFF  2 1 7 ""  1 ""  <> 0 0 0 1 <> 0 0 1459 0 1459 1459 1459 <> <>
  1460 41 14.621250 8.381598 -23.299942 96 I C 21 0.06000 0.06000 "ILE " "HD12" 1 0 FFFFFF  2 1 7 ""  1 ""  <> 0 0 0 1 <> 0 0 1460 0 1460 1460 1460 <> <>
  1461 41 14.556856 8.327190 -21.607514 96 I C 21 0.06000 0.06000 "ILE " "HD13" 1 0 FFFFFF  2 1 7 ""  1 ""  <> 0 0 0 1 <> 0 0 1461 0 1461 1461 1461 <> <>
  1462 25 19.847957 10.431597 -18.875643 97 S C 38 -0.50000 -0.50000 "SER " " N  " 7 0 2E2EFF  0 1 7 ""  1 ""  <> 0 0 0 1 7.74 0 0 1462 1 1462 1462 1462 <> <>
  1463 3 20.264125 10.839879 -17.503637 97 S C 24 0.14000 0.14000 "SER " " CA " 6 0 808080  0 1 -1109 ""  1 ""  FF9600  0 0 0 1 7.74 0 0 1463 1 1463 1463 1463 <> <>
  1464 2 19.466366 12.039963 -16.970576 97 S C 24 0.50000 0.50000 "SER " " C  " 6 0 808080  0 1 7 ""  1 ""  <> 0 0 0 1 7.74 0 0 1464 0 1464 1464 1464 <> <>
  1465 15 19.277180 12.156616 -15.743365 97 S C 70 -0.50000 -0.50000 "SER " " O  " 8 0 FF2E2E  0 1 7 ""  1 ""  <> 0 0 0 1 7.74 0 0 1465 0 1465 1465 1465 <> <>
  1466 3 21.798807 11.012179 -17.454671 97 S C 24 0.14500 0.14500 "SER " " CB " 6 0 808080  0 1 7 ""  1 ""  <> 0 0 0 1 7.74 0 0 1466 2 1466 1466 1466 <> <>
  1467 16 22.204106 11.892225 -18.410658 97 S C 70 -0.68300 -0.68300 "SER " " OG " 8 0 FF2E2E  0 1 7 "%UT"  13 ""  <> 0 0 0 1 7.74 0 0 1467 1 1467 1467 1467 <> <>
  1468 43 20.281046 10.975155 -19.608269 97 S C 21 0.30000 0.30000 "SER " " H  " 1 0 FFFFFF  0 1 7 ""  1 ""  <> 0 0 0 1 <> 0 0 1468 0 1468 1468 1468 <> <>
  1469 41 20.035944 10.032531 -16.808045 97 S C 21 0.06000 0.06000 "SER " " HA " 1 0 FFFFFF  0 1 7 ""  1 ""  <> 0 0 0 1 <> 0 0 1469 0 1469 1469 1469 <> <>
  1470 41 22.366317 10.111081 -17.687841 97 S C 21 0.06000 0.06000 "SER " " HB3" 1 0 FFFFFF  0 1 7 ""  1 ""  <> 0 0 0 1 <> 0 0 1470 0 1470 1470 1470 <> <>
  1471 41 21.991797 11.379744 -16.447668 97 S C 21 0.06000 0.06000 "SER " " HB2" 1 0 FFFFFF  0 1 7 ""  1 ""  <> 0 0 0 1 <> 0 0 1471 0 1471 1471 1471 <> <>
  1472 42 23.051767 11.770970 -18.811074 97 S C 21 0.41800 0.41800 "SER " " HG " 1 0 FFFFFF  0 1 7 ""  1 ""  <> 0 0 0 1 <> 0 0 1472 0 1472 1472 1472 <> <>
  1473 25 19.006374 12.972610 -17.910926 98 S C 38 -0.50000 -0.50000 "SER " " N  " 7 0 2E2EFF  0 1 7 ""  1 ""  <> 0 0 0 1 7.75 0 0 1473 1 1473 1473 1473 <> <>
  1474 3 18.077923 14.050157 -17.495400 98 S C 24 0.14000 0.14000 "SER " " CA " 6 0 808080  0 1 -1109 ""  1 ""  FF9600  0 0 0 1 7.75 0 0 1474 1 1474 1474 1474 <> <>
  1475 2 17.299318 14.535895 -18.701655 98 S C 24 0.50000 0.50000 "SER " " C  " 6 0 808080  0 1 7 ""  1 ""  <> 0 0 0 1 7.75 0 0 1475 0 1475 1475 1475 <> <>
  1476 15 17.702381 14.208931 -19.813248 98 S C 70 -0.50000 -0.50000 "SER " " O  " 8 0 FF2E2E  0 1 7 ""  1 ""  <> 0 0 0 1 7.75 0 0 1476 0 1476 1476 1476 <> <>
  1477 3 18.843285 15.078916 -16.586861 98 S C 24 0.14500 0.14500 "SER " " CB " 6 0 808080  0 1 7 ""  1 ""  <> 0 0 0 1 7.75 0 0 1477 2 1477 1477 1477 <> <>
  1478 16 19.843298 15.867559 -17.305079 98 S C 70 -0.68300 -0.68300 "SER " " OG " 8 0 FF2E2E  0 1 7 "%UT"  13 ""  <> 0 0 0 1 7.75 0 0 1478 1 1478 1478 1478 <> <>
  1479 43 18.962403 12.775484 -18.899801 98 S C 21 0.30000 0.30000 "SER " " H  " 1 0 FFFFFF  0 1 7 ""  1 ""  <> 0 0 0 1 <> 0 0 1479 0 1479 1479 1479 <> <>
  1480 41 17.289957 13.729439 -16.813910 98 S C 21 0.06000 0.06000 "SER " " HA " 1 0 FFFFFF  0 1 7 ""  1 ""  <> 0 0 0 1 <> 0 0 1480 0 1480 1480 1480 <> <>
  1481 41 19.291213 14.596241 -15.718614 98 S C 21 0.06000 0.06000 "SER " " HB3" 1 0 FFFFFF  0 1 7 ""  1 ""  <> 0 0 0 1 <> 0 0 1481 0 1481 1481 1481 <> <>
  1482 41 18.257912 15.910965 -16.195327 98 S C 21 0.06000 0.06000 "SER " " HB2" 1 0 FFFFFF  0 1 7 ""  1 ""  <> 0 0 0 1 <> 0 0 1482 0 1482 1482 1482 <> <>
  1483 42 20.595015 15.329745 -17.503332 98 S C 21 0.41800 0.41800 "SER " " HG " 1 0 FFFFFF  0 1 7 ""  1 ""  <> 0 0 0 1 <> 0 0 1483 0 1483 1483 1483 <> <>
  1484 25 16.206379 15.310477 -18.492625 99 L C 38 -0.50000 -0.50000 "LEU " " N  " 7 0 2E2EFF  0 1 7 ""  1 ""  <> 0 0 0 1 7.82 0 0 1484 1 1484 1484 1484 <> <>
  1485 3 15.311603 15.847753 -19.539943 99 L C 24 0.14000 0.14000 "LEU " " CA " 6 0 808080  0 1 -1109 ""  1 ""  FF9600  0 0 0 1 7.82 0 0 1485 1 1485 1485 1485 <> <>
  1486 2 15.076199 17.369264 -19.401670 99 L C 24 0.50000 0.50000 "LEU " " C  " 6 0 808080  0 1 7 ""  1 ""  <> 0 0 0 1 7.82 0 0 1486 0 1486 1486 1486 <> <>
  1487 15 15.339138 17.918323 -18.325974 99 L C 70 -0.50000 -0.50000 "LEU " " O  " 8 0 FF2E2E  0 1 7 ""  1 ""  <> 0 0 0 1 7.82 0 0 1487 0 1487 1487 1487 <> <>
  1488 3 13.903423 15.139271 -19.549505 99 L C 24 -0.12000 -0.12000 "LEU " " CB " 6 0 808080  0 1 7 ""  1 ""  <> 0 0 0 1 7.82 0 0 1488 2 1488 1488 1488 <> <>
  1489 3 13.895652 13.615199 -19.756969 99 L C 24 -0.06000 -0.06000 "LEU " " CG " 6 0 808080  0 1 7 ""  1 ""  <> 0 0 0 1 7.82 0 0 1489 1 1489 1489 1489 <> <>
  1490 3 14.132450 12.896098 -18.460166 99 L C 24 -0.18000 -0.18000 "LEU " " CD1" 6 0 808080  0 1 7 ""  1 ""  <> 0 0 0 1 7.82 0 0 1490 3 1490 1490 1490 <> <>
  1491 3 12.569478 13.103714 -20.431053 99 L C 24 -0.18000 -0.18000 "LEU " " CD2" 6 0 808080  0 1 7 ""  1 ""  <> 0 0 0 1 7.82 0 0 1491 3 1491 1491 1491 <> <>
  1492 43 16.017602 15.517780 -17.522965 99 L C 21 0.30000 0.30000 "LEU " " H  " 1 0 FFFFFF  0 1 7 ""  1 ""  <> 0 0 0 1 <> 0 0 1492 0 1492 1492 1492 <> <>
  1493 41 15.777973 15.681332 -20.510483 99 L C 21 0.06000 0.06000 "LEU " " HA " 1 0 FFFFFF  0 1 7 ""  1 ""  <> 0 0 0 1 <> 0 0 1493 0 1493 1493 1493 <> <>
  1494 41 13.273876 15.498581 -20.363265 99 L C 21 0.06000 0.06000 "LEU " " HB3" 1 0 FFFFFF  0 1 7 ""  1 ""  <> 0 0 0 1 <> 0 0 1494 0 1494 1494 1494 <> <>
  1495 41 13.367784 15.401012 -18.637401 99 L C 21 0.06000 0.06000 "LEU " " HB2" 1 0 FFFFFF  0 1 7 ""  1 ""  <> 0 0 0 1 <> 0 0 1495 0 1495 1495 1495 <> <>
  1496 41 14.716603 13.360058 -20.427212 99 L C 21 0.06000 0.06000 "LEU " " HG " 1 0 FFFFFF  0 1 7 ""  1 ""  <> 0 0 0 1 <> 0 0 1496 0 1496 1496 1496 <> <>
  1497 41 14.850710 13.326033 -17.762664 99 L C 21 0.06000 0.06000 "LEU " "HD11" 1 0 FFFFFF  0 1 7 ""  1 ""  <> 0 0 0 1 <> 0 0 1497 0 1497 1497 1497 <> <>
  1498 41 13.175208 13.043205 -17.959386 99 L C 21 0.06000 0.06000 "LEU " "HD12" 1 0 FFFFFF  0 1 7 ""  1 ""  <> 0 0 0 1 <> 0 0 1498 0 1498 1498 1498 <> <>
  1499 41 14.167647 11.810988 -18.556077 99 L C 21 0.06000 0.06000 "LEU " "HD13" 1 0 FFFFFF  0 1 7 ""  1 ""  <> 0 0 0 1 <> 0 0 1499 0 1499 1499 1499 <> <>
  1500 41 12.717836 12.091828 -20.807546 99 L C 21 0.06000 0.06000 "LEU " "HD21" 1 0 FFFFFF  0 1 7 ""  1 ""  <> 0 0 0 1 <> 0 0 1500 0 1500 1500 1500 <> <>
  1501 41 11.702431 13.224292 -19.781384 99 L C 21 0.06000 0.06000 "LEU " "HD22" 1 0 FFFFFF  0 1 7 ""  1 ""  <> 0 0 0 1 <> 0 0 1501 0 1501 1501 1501 <> <>
  1502 41 12.288054 13.709692 -21.291910 99 L C 21 0.06000 0.06000 "LEU " "HD23" 1 0 FFFFFF  0 1 7 ""  1 ""  <> 0 0 0 1 <> 0 0 1502 0 1502 1502 1502 <> <>
  1503 25 14.706343 18.074906 -20.469088 100 Q C 38 -0.50000 -0.50000 "GLN " " N  " 7 0 2E2EFF  0 1 7 ""  1 ""  <> 0 0 0 1 7.74 0 0 1503 1 1503 1503 1503 <> <>
  1504 3 14.140098 19.395768 -20.547561 100 Q C 24 0.14000 0.14000 "GLN " " CA " 6 0 808080  0 1 -1109 ""  1 ""  FF9600  0 0 0 1 7.74 0 0 1504 1 1504 1504 1504 <> <>
  1505 2 12.608171 19.249425 -20.777443 100 Q C 24 0.50000 0.50000 "GLN " " C  " 6 0 808080  0 1 7 ""  1 ""  <> 0 0 0 1 7.74 0 0 1505 0 1505 1505 1505 <> <>
  1506 15 12.180528 18.254142 -21.306609 100 Q C 70 -0.50000 -0.50000 "GLN " " O  " 8 0 FF2E2E  0 1 7 ""  1 ""  <> 0 0 0 1 7.74 0 0 1506 0 1506 1506 1506 <> <>
  1507 3 14.638551 19.962454 -21.832333 100 Q C 24 -0.12000 -0.12000 "GLN " " CB " 6 0 808080  0 1 7 ""  1 ""  <> 0 0 0 1 7.74 0 0 1507 2 1507 1507 1507 <> <>
  1508 3 16.171176 20.256804 -21.838841 100 Q C 24 -0.12000 -0.12000 "GLN " " CG " 6 0 808080  0 1 7 ""  1 ""  <> 0 0 0 1 7.74 0 0 1508 2 1508 1508 1508 <> <>
  1509 2 16.392230 21.634181 -21.146542 100 Q C 24 0.50000 0.50000 "GLN " " CD " 6 0 808080  0 1 7 "%UT"  13 ""  <> 0 0 0 1 7.74 0 0 1509 0 1509 1509 1509 1.00005318890054 "No Flip" 
  1510 15 15.554489 22.042992 -20.366455 100 Q C 70 -0.50000 -0.50000 "GLN " " OE1" 8 0 FF2E2E  0 1 7 ""  1 ""  <> 0 0 0 1 7.74 0 0 1510 0 1510 1510 1510 <> <>
  1511 25 17.433583 22.406430 -21.352330 100 Q C 38 -0.76000 -0.76000 "GLN " " NE2" 7 0 2E2EFF  0 1 7 ""  1 ""  <> 0 0 0 1 7.74 0 0 1511 2 1511 1511 1511 <> <>
  1512 43 14.449345 17.589205 -21.315724 100 Q C 21 0.30000 0.30000 "GLN " " H  " 1 0 FFFFFF  0 1 7 ""  1 ""  <> 0 0 0 1 <> 0 0 1512 0 1512 1512 1512 <> <>
  1513 41 14.456016 20.061575 -19.745315 100 Q C 21 0.06000 0.06000 "GLN " " HA " 1 0 FFFFFF  0 1 7 ""  1 ""  <> 0 0 0 1 <> 0 0 1513 0 1513 1513 1513 <> <>
  1514 41 14.145545 20.922445 -21.986819 100 Q C 21 0.06000 0.06000 "GLN " " HB3" 1 0 FFFFFF  0 1 7 ""  1 ""  <> 0 0 0 1 <> 0 0 1514 0 1514 1514 1514 <> <>
  1515 41 14.327187 19.363577 -22.687325 100 Q C 21 0.06000 0.06000 "GLN " " HB2" 1 0 FFFFFF  0 1 7 ""  1 ""  <> 0 0 0 1 <> 0 0 1515 0 1515 1515 1515 <> <>
  1516 41 16.617742 20.294906 -22.831953 100 Q C 21 0.06000 0.06000 "GLN " " HG3" 1 0 FFFFFF  0 1 7 ""  1 ""  <> 0 0 0 1 <> 0 0 1516 0 1516 1516 1516 <> <>
  1517 41 16.697163 19.446281 -21.334138 100 Q C 21 0.06000 0.06000 "GLN " " HG2" 1 0 FFFFFF  0 1 7 ""  1 ""  <> 0 0 0 1 <> 0 0 1517 0 1517 1517 1517 <> <>
  1518 43 17.490051 23.224803 -20.763870 100 Q C 21 0.38000 0.38000 "GLN " "HE22" 1 0 FFFFFF  0 1 7 ""  1 ""  <> 0 0 0 1 <> 0 0 1518 0 1518 1518 1518 <> <>
  1519 43 18.146793 22.193143 -22.034918 100 Q C 21 0.38000 0.38000 "GLN " "HE21" 1 0 FFFFFF  0 1 7 ""  1 ""  <> 0 0 0 1 <> 0 0 1519 0 1519 1519 1519 <> <>
  1520 25 11.774658 20.230589 -20.372399 101 P C 38 -0.14000 -0.14000 "PRO " " N  " 7 0 2E2EFF  0 1 7 ""  1 ""  <> 0 0 0 1 7.76 0 0 1520 0 1520 1520 1520 <> <>
  1521 3 10.305839 20.105597 -20.405150 101 P C 24 0.01000 0.01000 "PRO " " CA " 6 0 808080  0 1 -1109 ""  1 ""  FF9600  0 0 0 1 7.76 0 0 1521 1 1521 1521 1521 <> <>
  1522 2 9.700917 19.836470 -21.824419 101 P C 24 0.50000 0.50000 "PRO " " C  " 6 0 808080  0 1 7 ""  1 ""  <> 0 0 0 1 7.76 0 0 1522 0 1522 1522 1522 <> <>
  1523 15 8.548465 19.448680 -21.955175 101 P C 70 -0.50000 -0.50000 "PRO " " O  " 8 0 FF2E2E  0 1 7 ""  1 ""  <> 0 0 0 1 7.76 0 0 1523 0 1523 1523 1523 <> <>
  1524 3 12.100959 21.460985 -19.545074 101 P C 24 -0.05000 -0.05000 "PRO " " CD " 6 0 808080  0 1 7 ""  1 ""  <> 0 0 0 1 7.76 0 0 1524 2 1524 1524 1524 <> <>
  1525 3 10.780382 22.099164 -19.052269 101 P C 24 -0.12000 -0.12000 "PRO " " CG " 6 0 808080  0 1 7 ""  1 ""  <> 0 0 0 1 7.76 0 0 1525 2 1525 1525 1525 <> <>
  1526 3 9.778833 21.545294 -20.015379 101 P C 24 -0.12000 -0.12000 "PRO " " CB " 6 0 808080  0 1 7 ""  1 ""  <> 0 0 0 1 7.76 0 0 1526 2 1526 1526 1526 <> <>
  1527 41 9.968014 19.418902 -19.629276 101 P C 21 0.06000 0.06000 "PRO " " HA " 1 0 FFFFFF  0 1 7 ""  1 ""  <> 0 0 0 1 <> 0 0 1527 0 1527 1527 1527 <> <>
  1528 41 12.655742 22.076607 -20.252958 101 P C 21 0.06000 0.06000 "PRO " " HD2" 1 0 FFFFFF  0 1 7 ""  1 ""  <> 0 0 0 1 <> 0 0 1528 0 1528 1528 1528 <> <>
  1529 41 12.805571 21.248033 -18.741473 101 P C 21 0.06000 0.06000 "PRO " " HD3" 1 0 FFFFFF  0 1 7 ""  1 ""  <> 0 0 0 1 <> 0 0 1529 0 1529 1529 1529 <> <>
  1530 41 10.928224 23.176631 -19.123880 101 P C 21 0.06000 0.06000 "PRO " " HG2" 1 0 FFFFFF  0 1 7 ""  1 ""  <> 0 0 0 1 <> 0 0 1530 0 1530 1530 1530 <> <>
  1531 41 10.585395 21.815486 -18.018610 101 P C 21 0.06000 0.06000 "PRO " " HG3" 1 0 FFFFFF  0 1 7 ""  1 ""  <> 0 0 0 1 <> 0 0 1531 0 1531 1531 1531 <> <>
  1532 41 8.777084 21.561022 -19.585153 101 P C 21 0.06000 0.06000 "PRO " " HB3" 1 0 FFFFFF  0 1 7 ""  1 ""  <> 0 0 0 1 <> 0 0 1532 0 1532 1532 1532 <> <>
  1533 41 9.696170 22.163037 -20.909196 101 P C 21 0.06000 0.06000 "PRO " " HB2" 1 0 FFFFFF  0 1 7 ""  1 ""  <> 0 0 0 1 <> 0 0 1533 0 1533 1533 1533 <> <>
  1534 25 10.471815 20.131074 -22.848562 102 E C 38 -0.50000 -0.50000 "GLU " " N  " 7 0 2E2EFF  0 1 7 ""  1 ""  <> 0 0 0 1 7.75 0 0 1534 1 1534 1534 1534 <> <>
  1535 3 10.079015 19.985066 -24.271910 102 E C 24 0.14000 0.14000 "GLU " " CA " 6 0 808080  0 1 -1109 ""  1 ""  FF9600  0 0 0 1 7.75 0 0 1535 1 1535 1535 1535 <> <>
  1536 2 10.118999 18.501795 -24.734215 102 E C 24 0.50000 0.50000 "GLU " " C  " 6 0 808080  0 1 7 ""  1 ""  <> 0 0 0 1 7.75 0 0 1536 0 1536 1536 1536 <> <>
  1537 15 9.308370 18.136735 -25.612111 102 E C 70 -0.50000 -0.50000 "GLU " " O  " 8 0 FF2E2E  0 1 7 ""  1 ""  <> 0 0 0 1 7.75 0 0 1537 0 1537 1537 1537 <> <>
  1538 3 11.055111 20.987622 -25.073472 102 E C 24 -0.12000 -0.12000 "GLU " " CB " 6 0 808080  0 1 7 ""  1 ""  <> 0 0 0 1 7.75 0 0 1538 2 1538 1538 1538 <> <>
  1539 3 10.755674 21.087914 -26.582473 102 E C 24 -0.22000 -0.22000 "GLU " " CG " 6 0 808080  0 1 7 ""  1 ""  <> 0 0 0 1 7.75 0 0 1539 2 1539 1539 1539 <> <>
  1540 2 9.324296 21.512508 -26.974632 102 E C 24 0.70000 0.70000 "GLU " " CD " 6 0 808080  0 1 7 "%UT"  13 ""  <> 0 0 0 1 7.75 0 0 1540 0 1540 1540 1540 <> <>
  1541 15 8.429592 20.681580 -27.120157 102 E C 70 -0.80000 -0.80000 "GLU " " OE1" 8 0 FF2E2E  0 1 7 ""  1 ""  <> 0 0 0 1 7.75 0 0 1541 0 1541 1541 1541 <> <>
  1542 18 9.083986 22.756059 -26.932086 102 E C 70 -0.80000 -0.80000 "GLU " " OE2" 8 -1 FF2E2E  0 1 7 ""  1 ""  <> 0 0 0 1 7.75 0 0 1542 0 1542 1542 1542 <> <>
  1543 43 11.395077 20.528346 -22.747455 102 E C 21 0.30000 0.30000 "GLU " " H  " 1 0 FFFFFF  0 1 7 ""  1 ""  <> 0 0 0 1 <> 0 0 1543 0 1543 1543 1543 <> <>
  1544 41 9.034841 20.214294 -24.486723 102 E C 21 0.06000 0.06000 "GLU " " HA " 1 0 FFFFFF  0 1 7 ""  1 ""  <> 0 0 0 1 <> 0 0 1544 0 1544 1544 1544 <> <>
  1545 41 12.113820 20.970131 -24.813407 102 E C 21 0.06000 0.06000 "GLU " " HB3" 1 0 FFFFFF  0 1 7 ""  1 ""  <> 0 0 0 1 <> 0 0 1545 0 1545 1545 1545 <> <>
  1546 41 10.739438 21.939196 -24.646085 102 E C 21 0.06000 0.06000 "GLU " " HB2" 1 0 FFFFFF  0 1 7 ""  1 ""  <> 0 0 0 1 <> 0 0 1546 0 1546 1546 1546 <> <>
  1547 41 10.971299 20.090563 -26.965272 102 E C 21 0.06000 0.06000 "GLU " " HG3" 1 0 FFFFFF  0 1 7 ""  1 ""  <> 0 0 0 1 <> 0 0 1547 0 1547 1547 1547 <> <>
  1548 41 11.431410 21.827719 -27.011711 102 E C 21 0.06000 0.06000 "GLU " " HG2" 1 0 FFFFFF  0 1 7 ""  1 ""  <> 0 0 0 1 <> 0 0 1548 0 1548 1548 1548 <> <>
  1549 25 10.995176 17.655095 -24.092828 103 D C 38 -0.50000 -0.50000 "ASP " " N  " 7 0 2E2EFF  0 1 7 ""  1 ""  <> 0 0 0 1 7.73 0 0 1549 1 1549 1549 1549 <> <>
  1550 3 11.347735 16.326859 -24.495563 103 D C 24 0.14000 0.14000 "ASP " " CA " 6 0 808080  0 1 -1109 ""  1 ""  FF9600  0 0 0 1 7.73 0 0 1550 1 1550 1550 1550 <> <>
  1551 2 10.240278 15.241803 -24.305900 103 D C 24 0.50000 0.50000 "ASP " " C  " 6 0 808080  0 1 7 ""  1 ""  <> 0 0 0 1 7.73 0 0 1551 0 1551 1551 1551 <> <>
  1552 15 10.548048 14.059982 -24.418321 103 D C 70 -0.50000 -0.50000 "ASP " " O  " 8 0 FF2E2E  0 1 7 ""  1 ""  <> 0 0 0 1 7.73 0 0 1552 0 1552 1552 1552 <> <>
  1553 3 12.566519 15.878694 -23.710091 103 D C 24 -0.22000 -0.22000 "ASP " " CB " 6 0 808080  0 1 7 ""  1 ""  <> 0 0 0 1 7.73 0 0 1553 2 1553 1553 1553 <> <>
  1554 2 13.906147 16.644735 -23.896383 103 D C 24 0.70000 0.70000 "ASP " " CG " 6 0 808080  0 1 7 "%UT"  13 ""  <> 0 0 0 1 7.73 0 0 1554 0 1554 1554 1554 <> <>
  1555 15 14.793352 16.524113 -22.984071 103 D C 70 -0.80000 -0.80000 "ASP " " OD1" 8 0 FF2E2E  0 1 7 ""  1 ""  <> 0 0 0 1 7.73 0 0 1555 0 1555 1555 1555 <> <>
  1556 18 13.977317 17.367920 -24.883696 103 D C 70 -0.80000 -0.80000 "ASP " " OD2" 8 -1 FF2E2E  0 1 7 ""  1 ""  <> 0 0 0 1 7.73 0 0 1556 0 1556 1556 1556 <> <>
  1557 43 11.415486 18.062029 -23.270263 103 D C 21 0.30000 0.30000 "ASP " " H  " 1 0 FFFFFF  0 1 7 ""  1 ""  <> 0 0 0 1 <> 0 0 1557 0 1557 1557 1557 <> <>
  1558 41 11.619648 16.406022 -25.547535 103 D C 21 0.06000 0.06000 "ASP " " HA " 1 0 FFFFFF  0 1 7 ""  1 ""  <> 0 0 0 1 <> 0 0 1558 0 1558 1558 1558 <> <>
  1559 41 12.769313 14.839902 -23.970227 103 D C 21 0.06000 0.06000 "ASP " " HB3" 1 0 FFFFFF  0 1 7 ""  1 ""  <> 0 0 0 1 <> 0 0 1559 0 1559 1559 1559 <> <>
  1560 41 12.379734 15.871818 -22.636889 103 D C 21 0.06000 0.06000 "ASP " " HB2" 1 0 FFFFFF  0 1 7 ""  1 ""  <> 0 0 0 1 <> 0 0 1560 0 1560 1560 1560 <> <>
  1561 25 9.019323 15.608253 -23.829093 104 F C 38 -0.50000 -0.50000 "PHE " " N  " 7 0 2E2EFF  0 1 7 ""  1 ""  <> 0 0 0 1 7.71 0 0 1561 1 1561 1561 1561 <> <>
  1562 3 7.899407 14.715918 -23.899901 104 F C 24 0.14000 0.14000 "PHE " " CA " 6 0 808080  0 1 -1110 ""  1 ""  FFB400  0 0 0 1 7.71 0 0 1562 1 1562 1562 1562 <> <>
  1563 2 7.509170 14.552098 -25.379468 104 F C 24 0.50000 0.50000 "PHE " " C  " 6 0 808080  0 1 7 ""  1 ""  <> 0 0 0 1 7.71 0 0 1563 0 1563 1563 1563 <> <>
  1564 15 7.337170 15.583056 -26.058714 104 F C 70 -0.50000 -0.50000 "PHE " " O  " 8 0 FF2E2E  0 1 7 ""  1 ""  <> 0 0 0 1 7.71 0 0 1564 0 1564 1564 1564 <> <>
  1565 3 6.670525 15.144035 -23.114781 104 F C 24 -0.00500 -0.00500 "PHE " " CB " 6 0 808080  0 1 7 ""  1 ""  <> 0 0 0 1 7.71 0 0 1565 2 1565 1565 1565 <> <>
  1566 2 5.784258 16.362529 -23.503903 104 F C 24 -0.11500 -0.11500 "PHE " " CG " 6 0 808080  0 1 7 ""  1 ""  <> 0 0 0 1 7.71 0 0 1566 0 1566 1566 1566 <> <>
  1567 2 4.627638 16.240155 -24.305258 104 F C 24 -0.11500 -0.11500 "PHE " " CD1" 6 0 808080  0 1 7 ""  1 ""  <> 0 0 0 1 7.71 0 0 1567 1 1567 1567 1567 <> <>
  1568 2 3.912534 17.436975 -24.618017 104 F C 24 -0.11500 -0.11500 "PHE " " CE1" 6 0 808080  0 1 7 ""  1 ""  <> 0 0 0 1 7.71 0 0 1568 1 1568 1568 1568 <> <>
  1569 2 4.461799 18.672073 -24.363168 104 F C 24 -0.11500 -0.11500 "PHE " " CZ " 6 0 808080  0 1 7 ""  1 ""  <> 0 0 0 1 7.71 0 0 1569 1 1569 1569 1569 <> <>
  1570 2 5.543257 18.723633 -23.523304 104 F C 24 -0.11500 -0.11500 "PHE " " CE2" 6 0 808080  0 1 7 ""  1 ""  <> 0 0 0 1 7.71 0 0 1570 1 1570 1570 1570 <> <>
  1571 2 6.173178 17.626254 -23.095734 104 F C 24 -0.11500 -0.11500 "PHE " " CD2" 6 0 808080  0 1 7 ""  1 ""  <> 0 0 0 1 7.71 0 0 1571 1 1571 1571 1571 <> <>
  1572 43 8.787080 16.581740 -23.965444 104 F C 21 0.30000 0.30000 "PHE " " H  " 1 0 FFFFFF  0 1 7 ""  1 ""  <> 0 0 0 1 <> 0 0 1572 0 1572 1572 1572 <> <>
  1573 41 8.306585 13.745744 -23.614687 104 F C 21 0.06000 0.06000 "PHE " " HA " 1 0 FFFFFF  0 1 7 ""  1 ""  <> 0 0 0 1 <> 0 0 1573 0 1573 1573 1573 <> <>
  1574 41 6.993248 15.298817 -22.085989 104 F C 21 0.06000 0.06000 "PHE " " HB3" 1 0 FFFFFF  0 1 7 ""  1 ""  <> 0 0 0 1 <> 0 0 1574 0 1574 1574 1574 <> <>
  1575 41 6.012198 14.282181 -23.223046 104 F C 21 0.06000 0.06000 "PHE " " HB2" 1 0 FFFFFF  0 1 7 ""  1 ""  <> 0 0 0 1 <> 0 0 1575 0 1575 1575 1575 <> <>
  1576 41 4.324263 15.306307 -24.754141 104 F C 21 0.11500 0.11500 "PHE " " HD1" 1 0 FFFFFF  0 1 7 ""  1 ""  <> 0 0 0 1 <> 0 0 1576 0 1576 1576 1576 <> <>
  1577 41 2.940241 17.450621 -25.088277 104 F C 21 0.11500 0.11500 "PHE " " HE1" 1 0 FFFFFF  0 1 7 ""  1 ""  <> 0 0 0 1 <> 0 0 1577 0 1577 1577 1577 <> <>
  1578 41 3.933828 19.581433 -24.610419 104 F C 21 0.11500 0.11500 "PHE " " HZ " 1 0 FFFFFF  0 1 7 ""  1 ""  <> 0 0 0 1 <> 0 0 1578 0 1578 1578 1578 <> <>
  1579 41 5.893609 19.594592 -22.990247 104 F C 21 0.11500 0.11500 "PHE " " HE2" 1 0 FFFFFF  0 1 7 ""  1 ""  <> 0 0 0 1 <> 0 0 1579 0 1579 1579 1579 <> <>
  1580 41 6.994434 17.721204 -22.401112 104 F C 21 0.11500 0.11500 "PHE " " HD2" 1 0 FFFFFF  0 1 7 ""  1 ""  <> 0 0 0 1 <> 0 0 1580 0 1580 1580 1580 <> <>
  1581 25 7.503816 13.285867 -25.842577 105 A C 38 -0.50000 -0.50000 "ALA " " N  " 7 0 2E2EFF  2 1 7 ""  1 ""  <> 0 0 0 1 7.25 0 0 1581 1 1581 1581 1581 <> <>
  1582 3 7.264977 12.938818 -27.244875 105 A C 24 0.14000 0.14000 "ALA " " CA " 6 0 808080  2 1 -1110 ""  1 ""  FFB400  0 0 0 1 7.25 0 0 1582 1 1582 1582 1582 <> <>
  1583 2 6.995597 11.444579 -27.138377 105 A C 24 0.50000 0.50000 "ALA " " C  " 6 0 808080  2 1 7 ""  1 ""  <> 0 0 0 1 7.25 0 0 1583 0 1583 1583 1583 <> <>
  1584 15 7.012818 10.790978 -26.098051 105 A C 70 -0.50000 -0.50000 "ALA " " O  " 8 0 FF2E2E  2 1 7 ""  1 ""  <> 0 0 0 1 7.25 0 0 1584 0 1584 1584 1584 <> <>
  1585 3 8.502311 13.408393 -28.034823 105 A C 24 -0.18000 -0.18000 "ALA " " CB " 6 0 808080  2 1 7 ""  1 ""  <> 0 0 0 1 7.25 0 0 1585 3 1585 1585 1585 <> <>
  1586 43 7.521746 12.500253 -25.208302 105 A C 21 0.30000 0.30000 "ALA " " H  " 1 0 FFFFFF  2 1 7 ""  1 ""  <> 0 0 0 1 <> 0 0 1586 0 1586 1586 1586 <> <>
  1587 41 6.390024 13.493894 -27.584240 105 A C 21 0.06000 0.06000 "ALA " " HA " 1 0 FFFFFF  2 1 7 ""  1 ""  <> 0 0 0 1 <> 0 0 1587 0 1587 1587 1587 <> <>
  1588 41 9.387920 12.941133 -27.603494 105 A C 21 0.06000 0.06000 "ALA " " HB1" 1 0 FFFFFF  2 1 7 ""  1 ""  <> 0 0 0 1 <> 0 0 1588 0 1588 1588 1588 <> <>
  1589 41 8.645826 13.156011 -29.084715 105 A C 21 0.06000 0.06000 "ALA " " HB2" 1 0 FFFFFF  2 1 7 ""  1 ""  <> 0 0 0 1 <> 0 0 1589 0 1589 1589 1589 <> <>
  1590 41 8.660462 14.485717 -27.987923 105 A C 21 0.06000 0.06000 "ALA " " HB3" 1 0 FFFFFF  2 1 7 ""  1 ""  <> 0 0 0 1 <> 0 0 1590 0 1590 1590 1590 <> <>
  1591 25 6.700135 10.979386 -28.291712 106 T C 38 -0.50000 -0.50000 "THR " " N  " 7 0 2E2EFF  2 1 7 ""  1 ""  <> 0 0 0 1 7.23 0 0 1591 1 1591 1591 1591 <> <>
  1592 3 6.658118 9.590002 -28.681506 106 T C 24 0.14000 0.14000 "THR " " CA " 6 0 808080  2 1 -1110 ""  1 ""  FFB400  0 0 0 1 7.23 0 0 1592 1 1592 1592 1592 <> <>
  1593 2 8.030673 9.117963 -29.217266 106 T C 24 0.50000 0.50000 "THR " " C  " 6 0 808080  2 1 7 ""  1 ""  <> 0 0 0 1 7.23 0 0 1593 0 1593 1593 1593 <> <>
  1594 15 8.609366 9.800151 -29.981205 106 T C 70 -0.50000 -0.50000 "THR " " O  " 8 0 FF2E2E  2 1 7 ""  1 ""  <> 0 0 0 1 7.23 0 0 1594 0 1594 1594 1594 <> <>
  1595 3 5.615443 9.491082 -29.812896 106 T C 24 0.20500 0.20500 "THR " " CB " 6 0 808080  2 1 7 ""  1 ""  <> 0 0 0 1 7.23 0 0 1595 1 1595 1595 1595 <> <>
  1596 3 5.118205 8.155747 -30.199465 106 T C 24 -0.18000 -0.18000 "THR " " CG2" 6 0 808080  2 1 7 ""  1 ""  <> 0 0 0 1 7.23 0 0 1596 3 1596 1596 1596 <> <>
  1597 16 4.398780 10.164047 -29.396207 106 T C 70 -0.68300 -0.68300 "THR " " OG1" 8 0 FF2E2E  2 1 7 "%UT"  13 ""  <> 0 0 0 1 7.23 0 0 1597 1 1597 1597 1597 <> <>
  1598 43 6.924645 11.598510 -29.057147 106 T C 21 0.30000 0.30000 "THR " " H  " 1 0 FFFFFF  2 1 7 ""  1 ""  <> 0 0 0 1 <> 0 0 1598 0 1598 1598 1598 <> <>
  1599 41 6.370092 8.945971 -27.850959 106 T C 21 0.06000 0.06000 "THR " " HA " 1 0 FFFFFF  2 1 7 ""  1 ""  <> 0 0 0 1 <> 0 0 1599 0 1599 1599 1599 <> <>
  1600 41 6.061223 10.021720 -30.653903 106 T C 21 0.06000 0.06000 "THR " " HB " 1 0 FFFFFF  2 1 7 ""  1 ""  <> 0 0 0 1 <> 0 0 1600 0 1600 1600 1600 <> <>
  1601 41 4.481520 8.366767 -31.058253 106 T C 21 0.06000 0.06000 "THR " "HG21" 1 0 FFFFFF  2 1 7 ""  1 ""  <> 0 0 0 1 <> 0 0 1601 0 1601 1601 1601 <> <>
  1602 41 5.917969 7.592958 -30.681303 106 T C 21 0.06000 0.06000 "THR " "HG22" 1 0 FFFFFF  2 1 7 ""  1 ""  <> 0 0 0 1 <> 0 0 1602 0 1602 1602 1602 <> <>
  1603 41 4.689849 7.565662 -29.389557 106 T C 21 0.06000 0.06000 "THR " "HG23" 1 0 FFFFFF  2 1 7 ""  1 ""  <> 0 0 0 1 <> 0 0 1603 0 1603 1603 1603 <> <>
  1604 42 4.543491 11.095392 -29.329471 106 T C 21 0.41800 0.41800 "THR " " HG1" 1 0 FFFFFF  2 1 7 ""  1 ""  <> 0 0 0 1 <> 0 0 1604 0 1604 1604 1604 <> <>
  1605 25 8.579561 8.014767 -28.727003 107 Y C 38 -0.50000 -0.50000 "TYR " " N  " 7 0 2E2EFF  2 1 7 ""  1 ""  <> 0 0 0 1 7.24 0 0 1605 1 1605 1605 1605 <> <>
  1606 3 9.923827 7.457916 -29.076241 107 Y C 24 0.14000 0.14000 "TYR " " CA " 6 0 808080  2 1 -1110 ""  1 ""  FFB400  0 0 0 1 7.24 0 0 1606 1 1606 1606 1606 <> <>
  1607 2 9.643764 6.166156 -29.814779 107 Y C 24 0.50000 0.50000 "TYR " " C  " 6 0 808080  2 1 7 ""  1 ""  <> 0 0 0 1 7.24 0 0 1607 0 1607 1607 1607 <> <>
  1608 15 9.126303 5.163276 -29.234002 107 Y C 70 -0.50000 -0.50000 "TYR " " O  " 8 0 FF2E2E  2 1 7 ""  1 ""  <> 0 0 0 1 7.24 0 0 1608 0 1608 1608 1608 <> <>
  1609 3 10.651810 7.183247 -27.736072 107 Y C 24 -0.00500 -0.00500 "TYR " " CB " 6 0 808080  2 1 7 ""  1 ""  <> 0 0 0 1 7.24 0 0 1609 2 1609 1609 1609 <> <>
  1610 2 11.114560 8.509538 -27.050332 107 Y C 24 -0.11500 -0.11500 "TYR " " CG " 6 0 808080  2 1 7 ""  1 ""  <> 0 0 0 1 7.24 0 0 1610 0 1610 1610 1610 <> <>
  1611 2 10.212209 9.471166 -26.586812 107 Y C 24 -0.11500 -0.11500 "TYR " " CD1" 6 0 808080  2 1 7 ""  1 ""  <> 0 0 0 1 7.24 0 0 1611 1 1611 1611 1611 <> <>
  1612 2 10.656884 10.746943 -26.202338 107 Y C 24 -0.11500 -0.11500 "TYR " " CE1" 6 0 808080  2 1 7 ""  1 ""  <> 0 0 0 1 7.24 0 0 1612 1 1612 1612 1612 <> <>
  1613 2 12.006246 11.033450 -26.070544 107 Y C 24 0.15000 0.15000 "TYR " " CZ " 6 0 808080  2 1 7 ""  1 ""  <> 0 0 0 1 7.24 0 0 1613 0 1613 1613 1613 <> <>
  1614 16 12.548570 12.222050 -25.624089 107 Y C 70 -0.58500 -0.58500 "TYR " " OH " 8 0 FF2E2E  2 1 7 "%UT"  13 ""  <> 0 0 0 1 7.24 0 0 1614 1 1614 1614 1614 <> <>
  1615 2 12.990914 10.000434 -26.446293 107 Y C 24 -0.11500 -0.11500 "TYR " " CE2" 6 0 808080  2 1 7 ""  1 ""  <> 0 0 0 1 7.24 0 0 1615 1 1615 1615 1615 <> <>
  1616 2 12.495365 8.798662 -27.058313 107 Y C 24 -0.11500 -0.11500 "TYR " " CD2" 6 0 808080  2 1 7 ""  1 ""  <> 0 0 0 1 7.24 0 0 1616 1 1616 1616 1616 <> <>
  1617 43 7.920288 7.373224 -28.309885 107 Y C 21 0.30000 0.30000 "TYR " " H  " 1 0 FFFFFF  2 1 7 ""  1 ""  <> 0 0 0 1 <> 0 0 1617 0 1617 1617 1617 <> <>
  1618 41 10.471351 8.096473 -29.769311 107 Y C 21 0.06000 0.06000 "TYR " " HA " 1 0 FFFFFF  2 1 7 ""  1 ""  <> 0 0 0 1 <> 0 0 1618 0 1618 1618 1618 <> <>
  1619 41 11.548329 6.654050 -28.060219 107 Y C 21 0.06000 0.06000 "TYR " " HB3" 1 0 FFFFFF  2 1 7 ""  1 ""  <> 0 0 0 1 <> 0 0 1619 0 1619 1619 1619 <> <>
  1620 41 10.132229 6.381164 -27.211954 107 Y C 21 0.06000 0.06000 "TYR " " HB2" 1 0 FFFFFF  2 1 7 ""  1 ""  <> 0 0 0 1 <> 0 0 1620 0 1620 1620 1620 <> <>
  1621 41 9.144575 9.306065 -26.596398 107 Y C 21 0.11500 0.11500 "TYR " " HD1" 1 0 FFFFFF  2 1 7 ""  1 ""  <> 0 0 0 1 <> 0 0 1621 0 1621 1621 1621 <> <>
  1622 41 9.979090 11.561195 -25.991402 107 Y C 21 0.11500 0.11500 "TYR " " HE1" 1 0 FFFFFF  2 1 7 ""  1 ""  <> 0 0 0 1 <> 0 0 1622 0 1622 1622 1622 <> <>
  1623 42 11.944321 12.834512 -25.232926 107 Y C 21 0.43500 0.43500 "TYR " " HH " 1 0 FFFFFF  2 1 7 ""  1 ""  <> 0 0 0 1 <> 0 0 1623 0 1623 1623 1623 <> <>
  1624 41 14.060120 10.135831 -26.371151 107 Y C 21 0.11500 0.11500 "TYR " " HE2" 1 0 FFFFFF  2 1 7 ""  1 ""  <> 0 0 0 1 <> 0 0 1624 0 1624 1624 1624 <> <>
  1625 41 13.147405 8.112095 -27.577902 107 Y C 21 0.11500 0.11500 "TYR " " HD2" 1 0 FFFFFF  2 1 7 ""  1 ""  <> 0 0 0 1 <> 0 0 1625 0 1625 1625 1625 <> <>
  1626 25 9.949655 6.184834 -31.118365 108 Y C 38 -0.50000 -0.50000 "TYR " " N  " 7 0 2E2EFF  2 1 7 ""  1 ""  <> 0 0 0 1 7.24 0 0 1626 1 1626 1626 1626 <> <>
  1627 3 10.108848 5.028536 -32.045050 108 Y C 24 0.14000 0.14000 "TYR " " CA " 6 0 808080  2 1 -1110 ""  1 ""  FFB400  0 0 0 1 7.24 0 0 1627 1 1627 1627 1627 <> <>
  1628 2 11.567183 4.644649 -32.250881 108 Y C 24 0.50000 0.50000 "TYR " " C  " 6 0 808080  2 1 7 ""  1 ""  <> 0 0 0 1 7.24 0 0 1628 0 1628 1628 1628 <> <>
  1629 15 12.348322 5.335931 -32.865617 108 Y C 70 -0.50000 -0.50000 "TYR " " O  " 8 0 FF2E2E  2 1 7 ""  1 ""  <> 0 0 0 1 7.24 0 0 1629 0 1629 1629 1629 <> <>
  1630 3 9.407927 5.434506 -33.366307 108 Y C 24 -0.00500 -0.00500 "TYR " " CB " 6 0 808080  2 1 7 ""  1 ""  <> 0 0 0 1 7.24 0 0 1630 2 1630 1630 1630 <> <>
  1631 2 7.901563 5.838173 -33.291973 108 Y C 24 -0.11500 -0.11500 "TYR " " CG " 6 0 808080  2 1 7 ""  1 ""  <> 0 0 0 1 7.24 0 0 1631 0 1631 1631 1631 <> <>
  1632 2 7.383106 7.081787 -33.590256 108 Y C 24 -0.11500 -0.11500 "TYR " " CD1" 6 0 808080  2 1 7 ""  1 ""  <> 0 0 0 1 7.24 0 0 1632 1 1632 1632 1632 <> <>
  1633 2 5.951323 7.225670 -33.760626 108 Y C 24 -0.11500 -0.11500 "TYR " " CE1" 6 0 808080  2 1 7 ""  1 ""  <> 0 0 0 1 7.24 0 0 1633 1 1633 1633 1633 <> <>
  1634 2 5.052690 6.179077 -33.406222 108 Y C 24 0.15000 0.15000 "TYR " " CZ " 6 0 808080  2 1 7 ""  1 ""  <> 0 0 0 1 7.24 0 0 1634 0 1634 1634 1634 <> <>
  1635 16 3.721750 6.395145 -33.319952 108 Y C 70 -0.58500 -0.58500 "TYR " " OH " 8 0 FF2E2E  2 1 7 "%UT"  13 ""  <> 0 0 0 1 7.24 0 0 1635 1 1635 1635 1635 <> <>
  1636 2 5.652967 4.962255 -32.939861 108 Y C 24 -0.11500 -0.11500 "TYR " " CE2" 6 0 808080  2 1 7 ""  1 ""  <> 0 0 0 1 7.24 0 0 1636 1 1636 1636 1636 <> <>
  1637 2 7.027160 4.803844 -32.954359 108 Y C 24 -0.11500 -0.11500 "TYR " " CD2" 6 0 808080  2 1 7 ""  1 ""  <> 0 0 0 1 7.24 0 0 1637 1 1637 1637 1637 <> <>
  1638 43 10.469417 6.955627 -31.513075 108 Y C 21 0.30000 0.30000 "TYR " " H  " 1 0 FFFFFF  2 1 7 ""  1 ""  <> 0 0 0 1 <> 0 0 1638 0 1638 1638 1638 <> <>
  1639 41 9.556754 4.180866 -31.639188 108 Y C 21 0.06000 0.06000 "TYR " " HA " 1 0 FFFFFF  2 1 7 ""  1 ""  <> 0 0 0 1 <> 0 0 1639 0 1639 1639 1639 <> <>
  1640 41 9.609489 4.698390 -34.143840 108 Y C 21 0.06000 0.06000 "TYR " " HB3" 1 0 FFFFFF  2 1 7 ""  1 ""  <> 0 0 0 1 <> 0 0 1640 0 1640 1640 1640 <> <>
  1641 41 9.923284 6.284489 -33.813484 108 Y C 21 0.06000 0.06000 "TYR " " HB2" 1 0 FFFFFF  2 1 7 ""  1 ""  <> 0 0 0 1 <> 0 0 1641 0 1641 1641 1641 <> <>
  1642 41 7.921840 7.923076 -34.000565 108 Y C 21 0.11500 0.11500 "TYR " " HD1" 1 0 FFFFFF  2 1 7 ""  1 ""  <> 0 0 0 1 <> 0 0 1642 0 1642 1642 1642 <> <>
  1643 41 5.444300 8.159585 -33.954371 108 Y C 21 0.11500 0.11500 "TYR " " HE1" 1 0 FFFFFF  2 1 7 ""  1 ""  <> 0 0 0 1 <> 0 0 1643 0 1643 1643 1643 <> <>
  1644 42 3.307461 5.728935 -32.793247 108 Y C 21 0.43500 0.43500 "TYR " " HH " 1 0 FFFFFF  2 1 7 ""  1 ""  <> 0 0 0 1 <> 0 0 1644 0 1644 1644 1644 <> <>
  1645 41 4.957042 4.160580 -32.741176 108 Y C 21 0.11500 0.11500 "TYR " " HE2" 1 0 FFFFFF  2 1 7 ""  1 ""  <> 0 0 0 1 <> 0 0 1645 0 1645 1645 1645 <> <>
  1646 41 7.382607 3.831543 -32.646298 108 Y C 21 0.11500 0.11500 "TYR " " HD2" 1 0 FFFFFF  2 1 7 ""  1 ""  <> 0 0 0 1 <> 0 0 1646 0 1646 1646 1646 <> <>
  1647 25 11.845708 3.349870 -32.027531 109 C C 38 -0.50000 -0.50000 "CYS " " N  " 7 0 2E2EFF  2 1 7 ""  1 ""  <> 0 0 0 1 7.26 0 0 1647 1 1647 1647 1647 <> <>
  1648 3 13.009104 2.605839 -32.432723 109 C C 24 0.14000 0.14000 "CYS " " CA " 6 0 808080  2 1 -1110 ""  1 ""  FFB400  0 0 0 1 7.26 0 0 1648 1 1648 1648 1648 <> <>
  1649 2 12.868503 2.024370 -33.812049 109 C C 24 0.50000 0.50000 "CYS " " C  " 6 0 808080  2 1 7 ""  1 ""  <> 0 0 0 1 7.26 0 0 1649 0 1649 1649 1649 <> <>
  1650 15 11.800261 1.492428 -34.078447 109 C C 70 -0.50000 -0.50000 "CYS " " O  " 8 0 FF2E2E  2 1 7 ""  1 ""  <> 0 0 0 1 7.26 0 0 1650 0 1650 1650 1650 <> <>
  1651 3 13.276437 1.455842 -31.385024 109 C C 24 0.06000 0.06000 "CYS " " CB " 6 0 808080  2 1 7 ""  1 ""  <> 0 0 0 1 7.26 0 0 1651 2 1651 1651 1651 <> <>
  1652 49 15.021931 0.686967 -31.402032 109 C C 143 -0.33500 -0.33500 "CYS " " SG " 16 0 FFFF6B  2 1 7 "%UT"  13 ""  <> 0 0 0 1 7.26 0 0 1652 1 1652 1652 1652 <> <>
  1653 43 11.132665 2.781871 -31.592543 109 C C 21 0.30000 0.30000 "CYS " " H  " 1 0 FFFFFF  2 1 7 ""  1 ""  <> 0 0 0 1 <> 0 0 1653 0 1653 1653 1653 <> <>
  1654 41 13.873555 3.245281 -32.253924 109 C C 21 0.06000 0.06000 "CYS " " HA " 1 0 FFFFFF  2 1 7 ""  1 ""  <> 0 0 0 1 <> 0 0 1654 0 1654 1654 1654 <> <>
  1655 41 12.596792 0.634593 -31.611803 109 C C 21 0.06000 0.06000 "CYS " " HB3" 1 0 FFFFFF  2 1 7 ""  1 ""  <> 0 0 0 1 <> 0 0 1655 0 1655 1655 1655 <> <>
  1656 41 13.007020 1.795659 -30.385668 109 C C 21 0.06000 0.06000 "CYS " " HB2" 1 0 FFFFFF  2 1 7 ""  1 ""  <> 0 0 0 1 <> 0 0 1656 0 1656 1656 1656 <> <>
  1657 41 15.769867 1.695608 -30.946747 109 C C 21 0.15500 0.15500 "CYS " " HG " 1 0 FFFFFF  2 1 7 ""  1 ""  <> 0 0 0 1 <> 0 0 1657 0 1657 1657 1657 <> <>
  1658 25 13.860060 2.140709 -34.637151 110 Q C 38 -0.50000 -0.50000 "GLN " " N  " 7 0 2E2EFF  2 1 7 ""  1 ""  <> 0 0 0 1 7.32 0 0 1658 1 1658 1658 1658 <> <>
  1659 3 13.853034 1.629210 -35.994028 110 Q C 24 0.14000 0.14000 "GLN " " CA " 6 0 808080  2 1 -1110 ""  1 ""  FFB400  0 0 0 1 7.32 0 0 1659 1 1659 1659 1659 <> <>
  1660 2 14.990502 0.682099 -36.240543 110 Q C 24 0.50000 0.50000 "GLN " " C  " 6 0 808080  2 1 7 ""  1 ""  <> 0 0 0 1 7.32 0 0 1660 0 1660 1660 1660 <> <>
  1661 15 16.160560 0.958442 -35.852634 110 Q C 70 -0.50000 -0.50000 "GLN " " O  " 8 0 FF2E2E  2 1 7 ""  1 ""  <> 0 0 0 1 7.32 0 0 1661 0 1661 1661 1661 <> <>
  1662 3 13.685194 2.819638 -37.018048 110 Q C 24 -0.12000 -0.12000 "GLN " " CB " 6 0 808080  2 1 7 ""  1 ""  <> 0 0 0 1 7.32 0 0 1662 2 1662 1662 1662 <> <>
  1663 3 14.976564 3.601873 -37.389716 110 Q C 24 -0.12000 -0.12000 "GLN " " CG " 6 0 808080  2 1 7 ""  1 ""  <> 0 0 0 1 7.32 0 0 1663 2 1663 1663 1663 <> <>
  1664 2 15.835642 3.097420 -38.578065 110 Q C 24 0.50000 0.50000 "GLN " " CD " 6 0 808080  2 1 7 "%UT"  13 ""  <> 0 0 0 1 7.32 0 0 1664 0 1664 1664 1664 <> "No Flip" 
  1665 15 16.956426 3.529961 -38.926802 110 Q C 70 -0.50000 -0.50000 "GLN " " OE1" 8 0 FF2E2E  2 1 7 ""  1 ""  <> 0 0 0 1 7.32 0 0 1665 0 1665 1665 1665 <> <>
  1666 25 15.421410 2.019857 -39.291396 110 Q C 38 -0.76000 -0.76000 "GLN " " NE2" 7 0 2E2EFF  2 1 7 ""  1 ""  <> 0 0 0 1 7.32 0 0 1666 2 1666 1666 1666 <> <>
  1667 43 14.718790 2.554422 -34.303205 110 Q C 21 0.30000 0.30000 "GLN " " H  " 1 0 FFFFFF  2 1 7 ""  1 ""  <> 0 0 0 1 <> 0 0 1667 0 1667 1667 1667 <> <>
  1668 41 12.865175 1.184879 -36.117268 110 Q C 21 0.06000 0.06000 "GLN " " HA " 1 0 FFFFFF  2 1 7 ""  1 ""  <> 0 0 0 1 <> 0 0 1668 0 1668 1668 1668 <> <>
  1669 41 13.033106 3.505157 -36.476738 110 Q C 21 0.06000 0.06000 "GLN " " HB3" 1 0 FFFFFF  2 1 7 ""  1 ""  <> 0 0 0 1 <> 0 0 1669 0 1669 1669 1669 <> <>
  1670 41 13.150299 2.472748 -37.901412 110 Q C 21 0.06000 0.06000 "GLN " " HB2" 1 0 FFFFFF  2 1 7 ""  1 ""  <> 0 0 0 1 <> 0 0 1670 0 1670 1670 1670 <> <>
  1671 41 15.581128 3.466794 -36.493338 110 Q C 21 0.06000 0.06000 "GLN " " HG3" 1 0 FFFFFF  2 1 7 ""  1 ""  <> 0 0 0 1 <> 0 0 1671 0 1671 1671 1671 <> <>
  1672 41 14.693532 4.654143 -37.418728 110 Q C 21 0.06000 0.06000 "GLN " " HG2" 1 0 FFFFFF  2 1 7 ""  1 ""  <> 0 0 0 1 <> 0 0 1672 0 1672 1672 1672 <> <>
  1673 43 15.879031 1.726190 -40.142113 110 Q C 21 0.38000 0.38000 "GLN " "HE22" 1 0 FFFFFF  2 1 7 ""  1 ""  <> 0 0 0 1 <> 0 0 1673 0 1673 1673 1673 <> <>
  1674 43 14.546668 1.527653 -39.177167 110 Q C 21 0.38000 0.38000 "GLN " "HE21" 1 0 FFFFFF  2 1 7 ""  1 ""  <> 0 0 0 1 <> 0 0 1674 0 1674 1674 1674 <> <>
  1675 25 14.791196 -0.430773 -36.890598 111 Q C 38 -0.50000 -0.50000 "GLN " " N  " 7 0 2E2EFF  2 1 7 ""  1 ""  <> 0 0 0 1 7.32 0 0 1675 1 1675 1675 1675 <> <>
  1676 3 15.888019 -1.331155 -37.440818 111 Q C 24 0.14000 0.14000 "GLN " " CA " 6 0 808080  2 1 -1110 ""  1 ""  FFB400  0 0 0 1 7.32 0 0 1676 1 1676 1676 1676 <> <>
  1677 2 15.506271 -1.756466 -38.874812 111 Q C 24 0.50000 0.50000 "GLN " " C  " 6 0 808080  2 1 7 ""  1 ""  <> 0 0 0 1 7.32 0 0 1677 0 1677 1677 1677 <> <>
  1678 15 14.302334 -1.941864 -39.084589 111 Q C 70 -0.50000 -0.50000 "GLN " " O  " 8 0 FF2E2E  2 1 7 ""  1 ""  <> 0 0 0 1 7.32 0 0 1678 0 1678 1678 1678 <> <>
  1679 3 16.083059 -2.617072 -36.496699 111 Q C 24 -0.12000 -0.12000 "GLN " " CB " 6 0 808080  2 1 7 ""  1 ""  <> 0 0 0 1 7.32 0 0 1679 2 1679 1679 1679 <> <>
  1680 3 17.237271 -3.506699 -36.838146 111 Q C 24 -0.12000 -0.12000 "GLN " " CG " 6 0 808080  2 1 7 ""  1 ""  <> 0 0 0 1 7.32 0 0 1680 2 1680 1680 1680 <> <>
  1681 2 17.278913 -4.760830 -35.956803 111 Q C 24 0.50000 0.50000 "GLN " " CD " 6 0 808080  2 1 7 "%UT"  13 ""  <> 0 0 0 1 7.32 0 0 1681 0 1681 1681 1681 <> "No Flip" 
  1682 15 17.253922 -4.624257 -34.749609 111 Q C 70 -0.50000 -0.50000 "GLN " " OE1" 8 0 FF2E2E  2 1 7 ""  1 ""  <> 0 0 0 1 7.32 0 0 1682 0 1682 1682 1682 <> <>
  1683 25 17.300503 -5.992304 -36.481332 111 Q C 38 -0.76000 -0.76000 "GLN " " NE2" 7 0 2E2EFF  2 1 7 ""  1 ""  <> 0 0 0 1 7.32 0 0 1683 2 1683 1683 1683 <> <>
  1684 43 13.914633 -0.512797 -37.385620 111 Q C 21 0.30000 0.30000 "GLN " " H  " 1 0 FFFFFF  2 1 7 ""  1 ""  <> 0 0 0 1 <> 0 0 1684 0 1684 1684 1684 <> <>
  1685 41 16.778510 -0.724364 -37.605999 111 Q C 21 0.06000 0.06000 "GLN " " HA " 1 0 FFFFFF  2 1 7 ""  1 ""  <> 0 0 0 1 <> 0 0 1685 0 1685 1685 1685 <> <>
  1686 41 15.171432 -3.204408 -36.607486 111 Q C 21 0.06000 0.06000 "GLN " " HB3" 1 0 FFFFFF  2 1 7 ""  1 ""  <> 0 0 0 1 <> 0 0 1686 0 1686 1686 1686 <> <>
  1687 41 16.209584 -2.328577 -35.454025 111 Q C 21 0.06000 0.06000 "GLN " " HB2" 1 0 FFFFFF  2 1 7 ""  1 ""  <> 0 0 0 1 <> 0 0 1687 0 1687 1687 1687 <> <>
  1688 41 18.124539 -2.877938 -36.762705 111 Q C 21 0.06000 0.06000 "GLN " " HG3" 1 0 FFFFFF  2 1 7 ""  1 ""  <> 0 0 0 1 <> 0 0 1688 0 1688 1688 1688 <> <>
  1689 41 17.231291 -3.805615 -37.885543 111 Q C 21 0.06000 0.06000 "GLN " " HG2" 1 0 FFFFFF  2 1 7 ""  1 ""  <> 0 0 0 1 <> 0 0 1689 0 1689 1689 1689 <> <>
  1690 43 17.432730 -6.796473 -35.884897 111 Q C 21 0.38000 0.38000 "GLN " "HE22" 1 0 FFFFFF  2 1 7 ""  1 ""  <> 0 0 0 1 <> 0 0 1690 0 1690 1690 1690 <> <>
  1691 43 17.213253 -6.091511 -37.481942 111 Q C 21 0.38000 0.38000 "GLN " "HE21" 1 0 FFFFFF  2 1 7 ""  1 ""  <> 0 0 0 1 <> 0 0 1691 0 1691 1691 1691 <> <>
  1692 25 16.499306 -1.925315 -39.825007 112 H C 38 -0.50000 -0.50000 "HIS " " N  " 7 0 2E2EFF  0 1 7 ""  1 ""  <> 0 0 0 1 7.57 0 0 1692 1 1692 1692 1692 <> <>
  1693 3 16.303385 -2.431863 -41.131641 112 H C 24 0.14000 0.14000 "HIS " " CA " 6 0 808080  0 1 -1110 ""  1 ""  FFB400  0 0 0 1 7.57 0 0 1693 1 1693 1693 1693 <> <>
  1694 2 16.728283 -3.875561 -41.154919 112 H C 24 0.50000 0.50000 "HIS " " C  " 6 0 808080  0 1 7 ""  1 ""  <> 0 0 0 1 7.57 0 0 1694 0 1694 1694 1694 <> <>
  1695 15 17.668939 -4.259729 -40.479350 112 H C 70 -0.50000 -0.50000 "HIS " " O  " 8 0 FF2E2E  0 1 7 ""  1 ""  <> 0 0 0 1 7.57 0 0 1695 0 1695 1695 1695 <> <>
  1696 3 17.205871 -1.720014 -42.162936 112 H C 24 -0.00500 -0.00500 "HIS " " CB " 6 0 808080  0 1 7 ""  1 ""  <> 0 0 0 1 7.57 0 0 1696 2 1696 1696 1696 <> <>
  1697 2 16.835334 -0.297344 -42.306424 112 H C 24 0.01500 0.01500 "HIS " " CG " 6 0 808080  0 1 7 "%UT"  13 "HIS"  <> 0 0 0 1 7.57 0 0 1697 0 1697 1697 1697 <> "HIS" 
  1698 25 17.850747 0.642476 -42.366367 112 H C 38 -0.57000 -0.57000 "HIS " " ND1" 7 0 2E2EFF  0 1 7 ""  1 ""  <> 0 0 0 1 7.57 0 0 1698 1 1698 1698 1698 <> <>
  1699 2 17.258337 1.821613 -42.273504 112 H C 24 0.29500 0.29500 "HIS " " CE1" 6 0 808080  0 1 7 ""  1 ""  <> 0 0 0 1 7.57 0 0 1699 1 1699 1699 1699 <> <>
  1700 25 15.946265 1.754577 -42.311767 112 H C 38 -0.49000 -0.49000 "HIS " " NE2" 7 0 2E2EFF  0 1 7 ""  1 ""  <> 0 0 0 1 7.57 0 0 1700 0 1700 1700 1700 <> <>
  1701 2 15.678348 0.384902 -42.317254 112 H C 24 -0.01500 -0.01500 "HIS " " CD2" 6 0 808080  0 1 7 ""  1 ""  <> 0 0 0 1 7.57 0 0 1701 1 1701 1701 1701 <> <>
  1702 43 17.479865 -1.766095 -39.641204 112 H C 21 0.30000 0.30000 "HIS " " H  " 1 0 FFFFFF  0 1 7 ""  1 ""  <> 0 0 0 1 <> 0 0 1702 0 1702 1702 1702 <> <>
  1703 41 15.247085 -2.373221 -41.395517 112 H C 21 0.06000 0.06000 "HIS " " HA " 1 0 FFFFFF  0 1 7 ""  1 ""  <> 0 0 0 1 <> 0 0 1703 0 1703 1703 1703 <> <>
  1704 41 17.315027 -2.292193 -43.083468 112 H C 21 0.06000 0.06000 "HIS " " HB3" 1 0 FFFFFF  0 1 7 ""  1 ""  <> 0 0 0 1 <> 0 0 1704 0 1704 1704 1704 <> <>
  1705 41 18.190795 -1.855003 -41.715447 112 H C 21 0.06000 0.06000 "HIS " " HB2" 1 0 FFFFFF  0 1 7 ""  1 ""  <> 0 0 0 1 <> 0 0 1705 0 1705 1705 1705 <> <>
  1706 43 18.848869 0.502908 -42.438964 112 H C 21 0.42000 0.42000 "HIS " " HD1" 1 0 FFFFFF  0 1 7 ""  1 ""  <> 0 0 0 1 <> 0 0 1706 0 1706 1706 1706 <> <>
  1707 41 17.807939 2.748291 -42.347577 112 H C 21 0.11500 0.11500 "HIS " " HE1" 1 0 FFFFFF  0 1 7 ""  1 ""  <> 0 0 0 1 <> 0 0 1707 0 1707 1707 1707 <> <>
  1708 41 14.688463 -0.010379 -42.141503 112 H C 21 0.11500 0.11500 "HIS " " HD2" 1 0 FFFFFF  0 1 7 ""  1 ""  <> 0 0 0 1 <> 0 0 1708 0 1708 1708 1708 <> <>
  1709 25 16.065736 -4.680073 -42.055838 113 Y C 38 -0.50000 -0.50000 "TYR " " N  " 7 0 2E2EFF  0 1 7 ""  1 ""  <> 0 0 0 1 7.73 0 0 1709 1 1709 1709 1709 <> <>
  1710 3 16.377723 -6.065695 -42.355544 113 Y C 24 0.14000 0.14000 "TYR " " CA " 6 0 808080  0 1 -1110 ""  1 ""  FFB400  0 0 0 1 7.73 0 0 1710 1 1710 1710 1710 <> <>
  1711 2 15.889306 -6.461895 -43.738619 113 Y C 24 0.50000 0.50000 "TYR " " C  " 6 0 808080  0 1 7 ""  1 ""  <> 0 0 0 1 7.73 0 0 1711 0 1711 1711 1711 <> <>
  1712 15 16.452785 -7.391722 -44.307156 113 Y C 70 -0.50000 -0.50000 "TYR " " O  " 8 0 FF2E2E  0 1 7 ""  1 ""  <> 0 0 0 1 7.73 0 0 1712 0 1712 1712 1712 <> <>
  1713 3 15.866461 -7.015696 -41.240902 113 Y C 24 -0.00500 -0.00500 "TYR " " CB " 6 0 808080  0 1 7 ""  1 ""  <> 0 0 0 1 7.73 0 0 1713 2 1713 1713 1713 <> <>
  1714 2 14.543385 -6.562185 -40.589697 113 Y C 24 -0.11500 -0.11500 "TYR " " CG " 6 0 808080  0 1 7 ""  1 ""  <> 0 0 0 1 7.73 0 0 1714 0 1714 1714 1714 <> <>
  1715 2 13.291969 -6.893287 -41.171620 113 Y C 24 -0.11500 -0.11500 "TYR " " CD1" 6 0 808080  0 1 7 ""  1 ""  <> 0 0 0 1 7.73 0 0 1715 1 1715 1715 1715 <> <>
  1716 2 12.105890 -6.655352 -40.488034 113 Y C 24 -0.11500 -0.11500 "TYR " " CE1" 6 0 808080  0 1 7 ""  1 ""  <> 0 0 0 1 7.73 0 0 1716 1 1716 1716 1716 <> <>
  1717 2 12.086893 -5.964490 -39.307969 113 Y C 24 0.15000 0.15000 "TYR " " CZ " 6 0 808080  0 1 7 ""  1 ""  <> 0 0 0 1 7.73 0 0 1717 0 1717 1717 1717 <> <>
  1718 16 10.916350 -5.748635 -38.581520 113 Y C 70 -0.58500 -0.58500 "TYR " " OH " 8 0 FF2E2E  0 1 7 "%UT"  13 ""  <> 0 0 0 1 7.73 0 0 1718 1 1718 1718 1718 <> <>
  1719 2 13.281670 -5.502342 -38.738464 113 Y C 24 -0.11500 -0.11500 "TYR " " CE2" 6 0 808080  0 1 7 ""  1 ""  <> 0 0 0 1 7.73 0 0 1719 1 1719 1719 1719 <> <>
  1720 2 14.490952 -5.759249 -39.363096 113 Y C 24 -0.11500 -0.11500 "TYR " " CD2" 6 0 808080  0 1 7 ""  1 ""  <> 0 0 0 1 7.73 0 0 1720 1 1720 1720 1720 <> <>
  1721 43 15.247096 -4.250026 -42.462617 113 Y C 21 0.30000 0.30000 "TYR " " H  " 1 0 FFFFFF  0 1 7 ""  1 ""  <> 0 0 0 1 <> 0 0 1721 0 1721 1721 1721 <> <>
  1722 41 17.467688 -6.091835 -42.336795 113 Y C 21 0.06000 0.06000 "TYR " " HA " 1 0 FFFFFF  0 1 7 ""  1 ""  <> 0 0 0 1 <> 0 0 1722 0 1722 1722 1722 <> <>
  1723 41 16.535891 -7.074735 -40.383188 113 Y C 21 0.06000 0.06000 "TYR " " HB3" 1 0 FFFFFF  0 1 7 ""  1 ""  <> 0 0 0 1 <> 0 0 1723 0 1723 1723 1723 <> <>
  1724 41 15.790802 -8.020285 -41.656231 113 Y C 21 0.06000 0.06000 "TYR " " HB2" 1 0 FFFFFF  0 1 7 ""  1 ""  <> 0 0 0 1 <> 0 0 1724 0 1724 1724 1724 <> <>
  1725 41 13.317291 -7.351839 -42.148312 113 Y C 21 0.11500 0.11500 "TYR " " HD1" 1 0 FFFFFF  0 1 7 ""  1 ""  <> 0 0 0 1 <> 0 0 1725 0 1725 1725 1725 <> <>
  1726 41 11.139012 -6.966987 -40.854892 113 Y C 21 0.11500 0.11500 "TYR " " HE1" 1 0 FFFFFF  0 1 7 ""  1 ""  <> 0 0 0 1 <> 0 0 1726 0 1726 1726 1726 <> <>
  1727 42 11.083939 -5.548635 -37.673962 113 Y C 21 0.43500 0.43500 "TYR " " HH " 1 0 FFFFFF  0 1 7 ""  1 ""  <> 0 0 0 1 <> 0 0 1727 0 1727 1727 1727 <> <>
  1728 41 13.160962 -4.995846 -37.793019 113 Y C 21 0.11500 0.11500 "TYR " " HE2" 1 0 FFFFFF  0 1 7 ""  1 ""  <> 0 0 0 1 <> 0 0 1728 0 1728 1728 1728 <> <>
  1729 41 15.383740 -5.327596 -38.935467 113 Y C 21 0.11500 0.11500 "TYR " " HD2" 1 0 FFFFFF  0 1 7 ""  1 ""  <> 0 0 0 1 <> 0 0 1729 0 1729 1729 1729 <> <>
  1730 25 14.947442 -5.676735 -44.329068 114 T C 38 -0.50000 -0.50000 "THR " " N  " 7 0 2E2EFF  0 1 7 ""  1 ""  <> 0 0 0 1 7.7 0 0 1730 1 1730 1730 1730 <> <>
  1731 3 14.378268 -5.924349 -45.643068 114 T C 24 0.14000 0.14000 "THR " " CA " 6 0 808080  0 1 -1110 ""  1 ""  FFB400  0 0 0 1 7.7 0 0 1731 1 1731 1731 1731 <> <>
  1732 2 14.217521 -4.498441 -46.341095 114 T C 24 0.50000 0.50000 "THR " " C  " 6 0 808080  0 1 7 ""  1 ""  <> 0 0 0 1 7.7 0 0 1732 0 1732 1732 1732 <> <>
  1733 15 14.631011 -3.438182 -45.846602 114 T C 70 -0.50000 -0.50000 "THR " " O  " 8 0 FF2E2E  0 1 7 ""  1 ""  <> 0 0 0 1 7.7 0 0 1733 0 1733 1733 1733 <> <>
  1734 3 13.153739 -6.883765 -45.490842 114 T C 24 0.20500 0.20500 "THR " " CB " 6 0 808080  0 1 7 ""  1 ""  <> 0 0 0 1 7.7 0 0 1734 1 1734 1734 1734 <> <>
  1735 3 12.056751 -6.404972 -44.543239 114 T C 24 -0.18000 -0.18000 "THR " " CG2" 6 0 808080  0 1 7 ""  1 ""  <> 0 0 0 1 7.7 0 0 1735 3 1735 1735 1735 <> <>
  1736 16 12.495526 -7.123611 -46.739958 114 T C 70 -0.68300 -0.68300 "THR " " OG1" 8 0 FF2E2E  0 1 7 "%UT"  13 ""  <> 0 0 0 1 7.7 0 0 1736 1 1736 1736 1736 <> <>
  1737 43 14.536146 -4.888699 -43.849774 114 T C 21 0.30000 0.30000 "THR " " H  " 1 0 FFFFFF  0 1 7 ""  1 ""  <> 0 0 0 1 <> 0 0 1737 0 1737 1737 1737 <> <>
  1738 41 15.026434 -6.538181 -46.268465 114 T C 21 0.06000 0.06000 "THR " " HA " 1 0 FFFFFF  0 1 7 ""  1 ""  <> 0 0 0 1 <> 0 0 1738 0 1738 1738 1738 <> <>
  1739 41 13.500989 -7.869515 -45.180963 114 T C 21 0.06000 0.06000 "THR " " HB " 1 0 FFFFFF  0 1 7 ""  1 ""  <> 0 0 0 1 <> 0 0 1739 0 1739 1739 1739 <> <>
  1740 41 12.476575 -6.194521 -43.560354 114 T C 21 0.06000 0.06000 "THR " "HG21" 1 0 FFFFFF  0 1 7 ""  1 ""  <> 0 0 0 1 <> 0 0 1740 0 1740 1740 1740 <> <>
  1741 41 11.625485 -5.446905 -44.833963 114 T C 21 0.06000 0.06000 "THR " "HG22" 1 0 FFFFFF  0 1 7 ""  1 ""  <> 0 0 0 1 <> 0 0 1741 0 1741 1741 1741 <> <>
  1742 41 11.346068 -7.228253 -44.614871 114 T C 21 0.06000 0.06000 "THR " "HG23" 1 0 FFFFFF  0 1 7 ""  1 ""  <> 0 0 0 1 <> 0 0 1742 0 1742 1742 1742 <> <>
  1743 42 13.104538 -7.705402 -47.168694 114 T C 21 0.41800 0.41800 "THR " " HG1" 1 0 FFFFFF  0 1 7 ""  1 ""  <> 0 0 0 1 <> 0 0 1743 0 1743 1743 1743 <> <>
  1744 25 13.763036 -4.513247 -47.631389 115 T C 38 -0.50000 -0.50000 "THR " " N  " 7 0 2E2EFF  0 1 7 ""  1 ""  <> 0 0 0 1 7.7 0 0 1744 1 1744 1744 1744 <> <>
  1745 3 13.529924 -3.362314 -48.438087 115 T C 24 0.14000 0.14000 "THR " " CA " 6 0 808080  0 1 -1110 ""  1 ""  FFB400  0 0 0 1 7.7 0 0 1745 1 1745 1745 1745 <> <>
  1746 2 12.705818 -2.171138 -47.813225 115 T C 24 0.50000 0.50000 "THR " " C  " 6 0 808080  0 1 7 ""  1 ""  <> 0 0 0 1 7.7 0 0 1746 0 1746 1746 1746 <> <>
  1747 15 13.153197 -1.037911 -48.015451 115 T C 70 -0.50000 -0.50000 "THR " " O  " 8 0 FF2E2E  0 1 7 ""  1 ""  <> 0 0 0 1 7.7 0 0 1747 0 1747 1747 1747 <> <>
  1748 3 13.009041 -3.783556 -49.841858 115 T C 24 0.20500 0.20500 "THR " " CB " 6 0 808080  0 1 7 ""  1 ""  <> 0 0 0 1 7.7 0 0 1748 1 1748 1748 1748 <> <>
  1749 3 14.126475 -3.958616 -50.877827 115 T C 24 -0.18000 -0.18000 "THR " " CG2" 6 0 808080  0 1 7 ""  1 ""  <> 0 0 0 1 7.7 0 0 1749 3 1749 1749 1749 <> <>
  1750 16 12.203596 -4.914206 -49.849479 115 T C 70 -0.68300 -0.68300 "THR " " OG1" 8 0 FF2E2E  0 1 7 "%UT"  13 ""  <> 0 0 0 1 7.7 0 0 1750 1 1750 1750 1750 <> <>
  1751 43 13.501425 -5.404125 -48.028038 115 T C 21 0.30000 0.30000 "THR " " H  " 1 0 FFFFFF  0 1 7 ""  1 ""  <> 0 0 0 1 <> 0 0 1751 0 1751 1751 1751 <> <>
  1752 41 14.558679 -3.032993 -48.586407 115 T C 21 0.06000 0.06000 "THR " " HA " 1 0 FFFFFF  0 1 7 ""  1 ""  <> 0 0 0 1 <> 0 0 1752 0 1752 1752 1752 <> <>
  1753 41 12.404221 -2.949605 -50.198603 115 T C 21 0.06000 0.06000 "THR " " HB " 1 0 FFFFFF  0 1 7 ""  1 ""  <> 0 0 0 1 <> 0 0 1753 0 1753 1753 1753 <> <>
  1754 41 14.749989 -4.814615 -50.618752 115 T C 21 0.06000 0.06000 "THR " "HG21" 1 0 FFFFFF  0 1 7 ""  1 ""  <> 0 0 0 1 <> 0 0 1754 0 1754 1754 1754 <> <>
  1755 41 13.693907 -4.048544 -51.873558 115 T C 21 0.06000 0.06000 "THR " "HG22" 1 0 FFFFFF  0 1 7 ""  1 ""  <> 0 0 0 1 <> 0 0 1755 0 1755 1755 1755 <> <>
  1756 41 14.794405 -3.097717 -50.905394 115 T C 21 0.06000 0.06000 "THR " "HG23" 1 0 FFFFFF  0 1 7 ""  1 ""  <> 0 0 0 1 <> 0 0 1756 0 1756 1756 1756 <> <>
  1757 42 11.934004 -5.000399 -50.750442 115 T C 21 0.41800 0.41800 "THR " " HG1" 1 0 FFFFFF  0 1 7 ""  1 ""  <> 0 0 0 1 <> 0 0 1757 0 1757 1757 1757 <> <>
  1758 25 11.581474 -2.387228 -47.166265 116 P C 38 -0.14000 -0.14000 "PRO " " N  " 7 0 2E2EFF  0 1 7 ""  1 ""  <> 0 0 0 1 7.69 0 0 1758 0 1758 1758 1758 <> <>
  1759 3 10.768172 -1.278460 -46.595840 116 P C 24 0.01000 0.01000 "PRO " " CA " 6 0 808080  0 1 -1110 ""  1 ""  FFB400  0 0 0 1 7.69 0 0 1759 1 1759 1759 1759 <> <>
  1760 2 11.211988 -0.863492 -45.154514 116 P C 24 0.50000 0.50000 "PRO " " C  " 6 0 808080  0 1 7 ""  1 ""  <> 0 0 0 1 7.69 0 0 1760 0 1760 1760 1760 <> <>
  1761 15 11.818360 -1.617215 -44.447185 116 P C 70 -0.50000 -0.50000 "PRO " " O  " 8 0 FF2E2E  0 1 7 ""  1 ""  <> 0 0 0 1 7.69 0 0 1761 0 1761 1761 1761 <> <>
  1762 3 10.819176 -3.591798 -47.086104 116 P C 24 -0.05000 -0.05000 "PRO " " CD " 6 0 808080  0 1 7 ""  1 ""  <> 0 0 0 1 7.69 0 0 1762 2 1762 1762 1762 <> <>
  1763 3 9.562229 -3.273334 -46.241370 116 P C 24 -0.12000 -0.12000 "PRO " " CG " 6 0 808080  0 1 7 ""  1 ""  <> 0 0 0 1 7.69 0 0 1763 2 1763 1763 1763 <> <>
  1764 3 9.328154 -1.872025 -46.608510 116 P C 24 -0.12000 -0.12000 "PRO " " CB " 6 0 808080  0 1 7 ""  1 ""  <> 0 0 0 1 7.69 0 0 1764 2 1764 1764 1764 <> <>
  1765 41 10.689675 -0.438725 -47.286102 116 P C 21 0.06000 0.06000 "PRO " " HA " 1 0 FFFFFF  0 1 7 ""  1 ""  <> 0 0 0 1 <> 0 0 1765 0 1765 1765 1765 <> <>
  1766 41 11.408301 -4.400848 -46.653872 116 P C 21 0.06000 0.06000 "PRO " " HD2" 1 0 FFFFFF  0 1 7 ""  1 ""  <> 0 0 0 1 <> 0 0 1766 0 1766 1766 1766 <> <>
  1767 41 10.538356 -3.899569 -48.092511 116 P C 21 0.06000 0.06000 "PRO " " HD3" 1 0 FFFFFF  0 1 7 ""  1 ""  <> 0 0 0 1 <> 0 0 1767 0 1767 1767 1767 <> <>
  1768 41 9.903819 -3.463786 -45.224571 116 P C 21 0.06000 0.06000 "PRO " " HG2" 1 0 FFFFFF  0 1 7 ""  1 ""  <> 0 0 0 1 <> 0 0 1768 0 1768 1768 1768 <> <>
  1769 41 8.807426 -4.014406 -46.503925 116 P C 21 0.06000 0.06000 "PRO " " HG3" 1 0 FFFFFF  0 1 7 ""  1 ""  <> 0 0 0 1 <> 0 0 1769 0 1769 1769 1769 <> <>
  1770 41 8.978381 -1.696804 -47.625264 116 P C 21 0.06000 0.06000 "PRO " " HB3" 1 0 FFFFFF  0 1 7 ""  1 ""  <> 0 0 0 1 <> 0 0 1770 0 1770 1770 1770 <> <>
  1771 41 8.587775 -1.276637 -46.074002 116 P C 21 0.06000 0.06000 "PRO " " HB2" 1 0 FFFFFF  0 1 7 ""  1 ""  <> 0 0 0 1 <> 0 0 1771 0 1771 1771 1771 <> <>
  1772 25 10.926361 0.380251 -44.717466 117 P C 38 -0.14000 -0.14000 "PRO " " N  " 7 0 2E2EFF  0 1 7 ""  1 ""  <> 0 0 0 1 7.68 0 0 1772 0 1772 1772 1772 <> <>
  1773 3 11.455183 0.940155 -43.507942 117 P C 24 0.01000 0.01000 "PRO " " CA " 6 0 808080  0 1 -1110 ""  1 ""  FFB400  0 0 0 1 7.68 0 0 1773 1 1773 1773 1773 <> <>
  1774 2 10.545874 0.391418 -42.405767 117 P C 24 0.50000 0.50000 "PRO " " C  " 6 0 808080  0 1 7 ""  1 ""  <> 0 0 0 1 7.68 0 0 1774 0 1774 1774 1774 <> <>
  1775 15 9.292666 0.481738 -42.391361 117 P C 70 -0.50000 -0.50000 "PRO " " O  " 8 0 FF2E2E  0 1 7 ""  1 ""  <> 0 0 0 1 7.68 0 0 1775 0 1775 1775 1775 <> <>
  1776 3 10.123057 1.372375 -45.425038 117 P C 24 -0.05000 -0.05000 "PRO " " CD " 6 0 808080  0 1 7 ""  1 ""  <> 0 0 0 1 7.68 0 0 1776 2 1776 1776 1776 <> <>
  1777 3 10.002391 2.562815 -44.550542 117 P C 24 -0.12000 -0.12000 "PRO " " CG " 6 0 808080  0 1 7 ""  1 ""  <> 0 0 0 1 7.68 0 0 1777 2 1777 1777 1777 <> <>
  1778 3 11.258526 2.455201 -43.650073 117 P C 24 -0.12000 -0.12000 "PRO " " CB " 6 0 808080  0 1 7 ""  1 ""  <> 0 0 0 1 7.68 0 0 1778 2 1778 1778 1778 <> <>
  1779 41 12.511632 0.710429 -43.365807 117 P C 21 0.06000 0.06000 "PRO " " HA " 1 0 FFFFFF  0 1 7 ""  1 ""  <> 0 0 0 1 <> 0 0 1779 0 1779 1779 1779 <> <>
  1780 41 9.179968 0.877041 -45.656323 117 P C 21 0.06000 0.06000 "PRO " " HD2" 1 0 FFFFFF  0 1 7 ""  1 ""  <> 0 0 0 1 <> 0 0 1780 0 1780 1780 1780 <> <>
  1781 41 10.614706 1.741498 -46.324774 117 P C 21 0.06000 0.06000 "PRO " " HD3" 1 0 FFFFFF  0 1 7 ""  1 ""  <> 0 0 0 1 <> 0 0 1781 0 1781 1781 1781 <> <>
  1782 41 9.050881 2.624188 -44.021824 117 P C 21 0.06000 0.06000 "PRO " " HG2" 1 0 FFFFFF  0 1 7 ""  1 ""  <> 0 0 0 1 <> 0 0 1782 0 1782 1782 1782 <> <>
  1783 41 9.981919 3.494505 -45.115740 117 P C 21 0.06000 0.06000 "PRO " " HG3" 1 0 FFFFFF  0 1 7 ""  1 ""  <> 0 0 0 1 <> 0 0 1783 0 1783 1783 1783 <> <>
  1784 41 12.044454 2.999254 -44.174104 117 P C 21 0.06000 0.06000 "PRO " " HB3" 1 0 FFFFFF  0 1 7 ""  1 ""  <> 0 0 0 1 <> 0 0 1784 0 1784 1784 1784 <> <>
  1785 41 11.053988 3.020364 -42.741461 117 P C 21 0.06000 0.06000 "PRO " " HB2" 1 0 FFFFFF  0 1 7 ""  1 ""  <> 0 0 0 1 <> 0 0 1785 0 1785 1785 1785 <> <>
  1786 25 11.245242 -0.087170 -41.407886 118 T C 38 -0.50000 -0.50000 "THR " " N  " 7 0 2E2EFF  0 1 7 ""  1 ""  <> 0 0 0 1 7.34 0 0 1786 1 1786 1786 1786 <> <>
  1787 3 10.650739 -0.885664 -40.307541 118 T C 24 0.14000 0.14000 "THR " " CA " 6 0 808080  0 1 -1110 ""  1 ""  FFB400  0 0 0 1 7.34 0 0 1787 1 1787 1787 1787 <> <>
  1788 2 10.827155 -0.247298 -38.932734 118 T C 24 0.50000 0.50000 "THR " " C  " 6 0 808080  0 1 7 ""  1 ""  <> 0 0 0 1 7.34 0 0 1788 0 1788 1788 1788 <> <>
  1789 15 11.860950 0.385451 -38.733209 118 T C 70 -0.50000 -0.50000 "THR " " O  " 8 0 FF2E2E  0 1 7 ""  1 ""  <> 0 0 0 1 7.34 0 0 1789 0 1789 1789 1789 <> <>
  1790 3 11.213815 -2.379415 -40.392525 118 T C 24 0.20500 0.20500 "THR " " CB " 6 0 808080  0 1 7 ""  1 ""  <> 0 0 0 1 7.34 0 0 1790 1 1790 1790 1790 <> <>
  1791 3 10.508179 -3.207998 -41.441759 118 T C 24 -0.18000 -0.18000 "THR " " CG2" 6 0 808080  0 1 7 ""  1 ""  <> 0 0 0 1 7.34 0 0 1791 3 1791 1791 1791 <> <>
  1792 16 12.536240 -2.208303 -40.910815 118 T C 70 -0.68300 -0.68300 "THR " " OG1" 8 0 FF2E2E  0 1 7 "%UT"  13 ""  <> 0 0 0 1 7.34 0 0 1792 1 1792 1792 1792 <> <>
  1793 43 12.204345 0.228438 -41.374168 118 T C 21 0.30000 0.30000 "THR " " H  " 1 0 FFFFFF  0 1 7 ""  1 ""  <> 0 0 0 1 <> 0 0 1793 0 1793 1793 1793 <> <>
  1794 41 9.569941 -0.862385 -40.450021 118 T C 21 0.06000 0.06000 "THR " " HA " 1 0 FFFFFF  0 1 7 ""  1 ""  <> 0 0 0 1 <> 0 0 1794 0 1794 1794 1794 <> <>
  1795 41 11.195699 -2.935944 -39.455942 118 T C 21 0.06000 0.06000 "THR " " HB " 1 0 FFFFFF  0 1 7 ""  1 ""  <> 0 0 0 1 <> 0 0 1795 0 1795 1795 1795 <> <>
  1796 41 9.433489 -3.276626 -41.270426 118 T C 21 0.06000 0.06000 "THR " "HG21" 1 0 FFFFFF  0 1 7 ""  1 ""  <> 0 0 0 1 <> 0 0 1796 0 1796 1796 1796 <> <>
  1797 41 10.561645 -2.664132 -42.384402 118 T C 21 0.06000 0.06000 "THR " "HG22" 1 0 FFFFFF  0 1 7 ""  1 ""  <> 0 0 0 1 <> 0 0 1797 0 1797 1797 1797 <> <>
  1798 41 10.741806 -4.272440 -41.418295 118 T C 21 0.06000 0.06000 "THR " "HG23" 1 0 FFFFFF  0 1 7 ""  1 ""  <> 0 0 0 1 <> 0 0 1798 0 1798 1798 1798 <> <>
  1799 42 13.102467 -2.109161 -40.161254 118 T C 21 0.41800 0.41800 "THR " " HG1" 1 0 FFFFFF  0 1 7 ""  1 ""  <> 0 0 0 1 <> 0 0 1799 0 1799 1799 1799 <> <>
  1800 25 9.925796 -0.491771 -38.008883 119 F C 38 -0.50000 -0.50000 "PHE " " N  " 7 0 2E2EFF  0 1 7 ""  1 ""  <> 0 0 0 1 7.43 0 0 1800 1 1800 1800 1800 <> <>
  1801 3 9.771354 0.227354 -36.753937 119 F C 24 0.14000 0.14000 "PHE " " CA " 6 0 808080  0 1 -1110 ""  1 ""  FFB400  0 0 0 1 7.43 0 0 1801 1 1801 1801 1801 <> <>
  1802 2 9.328776 -0.684787 -35.585535 119 F C 24 0.50000 0.50000 "PHE " " C  " 6 0 808080  0 1 7 ""  1 ""  <> 0 0 0 1 7.43 0 0 1802 0 1802 1802 1802 <> <>
  1803 15 8.689132 -1.684956 -35.845600 119 F C 70 -0.50000 -0.50000 "PHE " " O  " 8 0 FF2E2E  0 1 7 ""  1 ""  <> 0 0 0 1 7.43 0 0 1803 0 1803 1803 1803 <> <>
  1804 3 8.881948 1.457837 -37.074381 119 F C 24 -0.00500 -0.00500 "PHE " " CB " 6 0 808080  0 1 7 ""  1 ""  <> 0 0 0 1 7.43 0 0 1804 2 1804 1804 1804 <> <>
  1805 2 9.434243 2.545728 -38.023159 119 F C 24 -0.11500 -0.11500 "PHE " " CG " 6 0 808080  0 1 7 ""  1 ""  <> 0 0 0 1 7.43 0 0 1805 0 1805 1805 1805 <> <>
  1806 2 10.443531 3.397984 -37.552691 119 F C 24 -0.11500 -0.11500 "PHE " " CD1" 6 0 808080  0 1 7 ""  1 ""  <> 0 0 0 1 7.43 0 0 1806 1 1806 1806 1806 <> <>
  1807 2 10.902566 4.442623 -38.409989 119 F C 24 -0.11500 -0.11500 "PHE " " CE1" 6 0 808080  0 1 7 ""  1 ""  <> 0 0 0 1 7.43 0 0 1807 1 1807 1807 1807 <> <>
  1808 2 10.490377 4.530972 -39.755778 119 F C 24 -0.11500 -0.11500 "PHE " " CZ " 6 0 808080  0 1 7 ""  1 ""  <> 0 0 0 1 7.43 0 0 1808 1 1808 1808 1808 <> <>
  1809 2 9.687817 3.506262 -40.241569 119 F C 24 -0.11500 -0.11500 "PHE " " CE2" 6 0 808080  0 1 7 ""  1 ""  <> 0 0 0 1 7.43 0 0 1809 1 1809 1809 1809 <> <>
  1810 2 9.136270 2.499672 -39.408597 119 F C 24 -0.11500 -0.11500 "PHE " " CD2" 6 0 808080  0 1 7 ""  1 ""  <> 0 0 0 1 7.43 0 0 1810 1 1810 1810 1810 <> <>
  1811 43 9.242699 -1.231291 -38.089629 119 F C 21 0.30000 0.30000 "PHE " " H  " 1 0 FFFFFF  0 1 7 ""  1 ""  <> 0 0 0 1 <> 0 0 1811 0 1811 1811 1811 <> <>
  1812 41 10.799096 0.512150 -36.527686 119 F C 21 0.06000 0.06000 "PHE " " HA " 1 0 FFFFFF  0 1 7 ""  1 ""  <> 0 0 0 1 <> 0 0 1812 0 1812 1812 1812 <> <>
  1813 41 8.580964 1.860745 -36.107979 119 F C 21 0.06000 0.06000 "PHE " " HB3" 1 0 FFFFFF  0 1 7 ""  1 ""  <> 0 0 0 1 <> 0 0 1813 0 1813 1813 1813 <> <>
  1814 41 7.981659 1.069557 -37.550454 119 F C 21 0.06000 0.06000 "PHE " " HB2" 1 0 FFFFFF  0 1 7 ""  1 ""  <> 0 0 0 1 <> 0 0 1814 0 1814 1814 1814 <> <>
  1815 41 10.666784 3.464952 -36.498890 119 F C 21 0.11500 0.11500 "PHE " " HD1" 1 0 FFFFFF  0 1 7 ""  1 ""  <> 0 0 0 1 <> 0 0 1815 0 1815 1815 1815 <> <>
  1816 41 11.558872 5.219467 -38.047113 119 F C 21 0.11500 0.11500 "PHE " " HE1" 1 0 FFFFFF  0 1 7 ""  1 ""  <> 0 0 0 1 <> 0 0 1816 0 1816 1816 1816 <> <>
  1817 41 10.841360 5.215370 -40.513666 119 F C 21 0.11500 0.11500 "PHE " " HZ " 1 0 FFFFFF  0 1 7 ""  1 ""  <> 0 0 0 1 <> 0 0 1817 0 1817 1817 1817 <> <>
  1818 41 9.486738 3.555938 -41.300813 119 F C 21 0.11500 0.11500 "PHE " " HE2" 1 0 FFFFFF  0 1 7 ""  1 ""  <> 0 0 0 1 <> 0 0 1818 0 1818 1818 1818 <> <>
  1819 41 8.468770 1.723522 -39.752078 119 F C 21 0.11500 0.11500 "PHE " " HD2" 1 0 FFFFFF  0 1 7 ""  1 ""  <> 0 0 0 1 <> 0 0 1819 0 1819 1819 1819 <> <>
  1820 25 9.703735 -0.228183 -34.413962 120 G C 38 -0.50000 -0.50000 "GLY " " N  " 7 0 2E2EFF  0 1 7 ""  1 ""  <> 0 0 0 1 7.72 0 0 1820 1 1820 1820 1820 <> <>
  1821 3 9.230082 -0.629009 -33.075774 120 G C 24 0.08000 0.08000 "GLY " " CA " 6 0 808080  0 1 -1110 ""  1 ""  FFB400  0 0 0 1 7.72 0 0 1821 2 1821 1821 1821 <> <>
  1822 2 7.989479 0.139522 -32.662404 120 G C 24 0.50000 0.50000 "GLY " " C  " 6 0 808080  0 1 7 ""  1 ""  <> 0 0 0 1 7.72 0 0 1822 0 1822 1822 1822 <> <>
  1823 15 7.661164 1.231793 -33.150289 120 G C 70 -0.50000 -0.50000 "GLY " " O  " 8 0 FF2E2E  0 1 7 ""  1 ""  <> 0 0 0 1 7.72 0 0 1823 0 1823 1823 1823 <> <>
  1824 43 10.220729 0.639010 -34.389058 120 G C 21 0.30000 0.30000 "GLY " " H  " 1 0 FFFFFF  0 1 7 ""  1 ""  <> 0 0 0 1 <> 0 0 1824 0 1824 1824 1824 <> <>
  1825 41 9.989738 -0.486199 -32.307703 120 G C 21 0.06000 0.06000 "GLY " " HA3" 1 0 FFFFFF  0 1 7 ""  1 ""  <> 0 0 0 1 <> 0 0 1825 0 1825 1825 1825 <> <>
  1826 41 9.035177 -1.699645 -33.135458 120 G C 21 0.06000 0.06000 "GLY " " HA2" 1 0 FFFFFF  0 1 7 ""  1 ""  <> 0 0 0 1 <> 0 0 1826 0 1826 1826 1826 <> <>
  1827 25 7.247419 -0.433653 -31.767172 121 Q C 38 -0.50000 -0.50000 "GLN " " N  " 7 0 2E2EFF  0 1 7 ""  1 ""  <> 0 0 0 1 7.69 0 0 1827 1 1827 1827 1827 <> <>
  1828 3 5.814181 -0.180213 -31.579578 121 Q C 24 0.14000 0.14000 "GLN " " CA " 6 0 808080  0 1 -1110 ""  1 ""  FFB400  0 0 0 1 7.69 0 0 1828 1 1828 1828 1828 <> <>
  1829 2 5.445182 1.122461 -30.829753 121 Q C 24 0.50000 0.50000 "GLN " " C  " 6 0 808080  0 1 7 ""  1 ""  <> 0 0 0 1 7.69 0 0 1829 0 1829 1829 1829 <> <>
  1830 15 4.359036 1.640721 -30.956557 121 Q C 70 -0.50000 -0.50000 "GLN " " O  " 8 0 FF2E2E  0 1 7 ""  1 ""  <> 0 0 0 1 7.69 0 0 1830 0 1830 1830 1830 <> <>
  1831 3 5.196494 -1.382035 -30.776662 121 Q C 24 -0.12000 -0.12000 "GLN " " CB " 6 0 808080  0 1 7 ""  1 ""  <> 0 0 0 1 7.69 0 0 1831 2 1831 1831 1831 <> <>
  1832 3 5.273522 -2.726293 -31.563715 121 Q C 24 -0.12000 -0.12000 "GLN " " CG " 6 0 808080  0 1 7 ""  1 ""  <> 0 0 0 1 7.69 0 0 1832 2 1832 1832 1832 <> <>
  1833 2 6.648067 -3.400116 -31.789326 121 Q C 24 0.50000 0.50000 "GLN " " CD " 6 0 808080  0 1 7 "%UT"  13 ""  <> 0 0 0 1 7.69 0 0 1833 0 1833 1833 1833 <> "No Flip" 
  1834 15 7.611476 -3.049079 -31.158154 121 Q C 70 -0.50000 -0.50000 "GLN " " OE1" 8 0 FF2E2E  0 1 7 ""  1 ""  <> 0 0 0 1 7.69 0 0 1834 0 1834 1834 1834 <> <>
  1835 25 6.823152 -4.247793 -32.835242 121 Q C 38 -0.76000 -0.76000 "GLN " " NE2" 7 0 2E2EFF  0 1 7 ""  1 ""  <> 0 0 0 1 7.69 0 0 1835 2 1835 1835 1835 <> <>
  1836 43 7.619297 -1.228700 -31.267398 121 Q C 21 0.30000 0.30000 "GLN " " H  " 1 0 FFFFFF  0 1 7 ""  1 ""  <> 0 0 0 1 <> 0 0 1836 0 1836 1836 1836 <> <>
  1837 41 5.309873 -0.146036 -32.544670 121 Q C 21 0.06000 0.06000 "GLN " " HA " 1 0 FFFFFF  0 1 7 ""  1 ""  <> 0 0 0 1 <> 0 0 1837 0 1837 1837 1837 <> <>
  1838 41 4.137073 -1.244418 -30.558052 121 Q C 21 0.06000 0.06000 "GLN " " HB3" 1 0 FFFFFF  0 1 7 ""  1 ""  <> 0 0 0 1 <> 0 0 1838 0 1838 1838 1838 <> <>
  1839 41 5.694591 -1.413715 -29.808267 121 Q C 21 0.06000 0.06000 "GLN " " HB2" 1 0 FFFFFF  0 1 7 ""  1 ""  <> 0 0 0 1 <> 0 0 1839 0 1839 1839 1839 <> <>
  1840 41 4.804955 -2.483834 -32.516998 121 Q C 21 0.06000 0.06000 "GLN " " HG3" 1 0 FFFFFF  0 1 7 ""  1 ""  <> 0 0 0 1 <> 0 0 1840 0 1840 1840 1840 <> <>
  1841 41 4.564604 -3.424228 -31.118140 121 Q C 21 0.06000 0.06000 "GLN " " HG2" 1 0 FFFFFF  0 1 7 ""  1 ""  <> 0 0 0 1 <> 0 0 1841 0 1841 1841 1841 <> <>
  1842 43 7.721414 -4.671356 -33.021365 121 Q C 21 0.38000 0.38000 "GLN " "HE22" 1 0 FFFFFF  0 1 7 ""  1 ""  <> 0 0 0 1 <> 0 0 1842 0 1842 1842 1842 <> <>
  1843 43 6.061197 -4.413831 -33.476746 121 Q C 21 0.38000 0.38000 "GLN " "HE21" 1 0 FFFFFF  0 1 7 ""  1 ""  <> 0 0 0 1 <> 0 0 1843 0 1843 1843 1843 <> <>
  1844 25 6.473351 1.728313 -30.209171 122 G C 38 -0.50000 -0.50000 "GLY " " N  " 7 0 2E2EFF  0 1 7 ""  1 ""  <> 0 0 0 1 7.7 0 0 1844 1 1844 1844 1844 <> <>
  1845 3 6.556375 3.053855 -29.699533 122 G C 24 0.08000 0.08000 "GLY " " CA " 6 0 808080  0 1 -1110 ""  1 ""  FFB400  0 0 0 1 7.7 0 0 1845 2 1845 1845 1845 <> <>
  1846 2 6.454270 3.005644 -28.192557 122 G C 24 0.50000 0.50000 "GLY " " C  " 6 0 808080  0 1 7 ""  1 ""  <> 0 0 0 1 7.7 0 0 1846 0 1846 1846 1846 <> <>
  1847 15 6.164535 2.002723 -27.552078 122 G C 70 -0.50000 -0.50000 "GLY " " O  " 8 0 FF2E2E  0 1 7 ""  1 ""  <> 0 0 0 1 7.7 0 0 1847 0 1847 1847 1847 <> <>
  1848 43 7.343996 1.215552 -30.208792 122 G C 21 0.30000 0.30000 "GLY " " H  " 1 0 FFFFFF  0 1 7 ""  1 ""  <> 0 0 0 1 <> 0 0 1848 0 1848 1848 1848 <> <>
  1849 41 5.735731 3.632264 -30.124566 122 G C 21 0.06000 0.06000 "GLY " " HA3" 1 0 FFFFFF  0 1 7 ""  1 ""  <> 0 0 0 1 <> 0 0 1849 0 1849 1849 1849 <> <>
  1850 41 7.524281 3.514877 -29.897648 122 G C 21 0.06000 0.06000 "GLY " " HA2" 1 0 FFFFFF  0 1 7 ""  1 ""  <> 0 0 0 1 <> 0 0 1850 0 1850 1850 1850 <> <>
  1851 25 6.859155 4.158593 -27.664533 123 T C 38 -0.50000 -0.50000 "THR " " N  " 7 0 2E2EFF  2 1 7 ""  1 ""  <> 0 0 0 1 7.28 0 0 1851 1 1851 1851 1851 <> <>
  1852 3 6.962714 4.484798 -26.252568 123 T C 24 0.14000 0.14000 "THR " " CA " 6 0 808080  2 1 -1110 ""  1 ""  FFB400  0 0 0 1 7.28 0 0 1852 1 1852 1852 1852 <> <>
  1853 2 6.629095 5.965875 -26.090126 123 T C 24 0.50000 0.50000 "THR " " C  " 6 0 808080  2 1 7 ""  1 ""  <> 0 0 0 1 7.28 0 0 1853 0 1853 1853 1853 <> <>
  1854 15 7.134833 6.715355 -26.897995 123 T C 70 -0.50000 -0.50000 "THR " " O  " 8 0 FF2E2E  2 1 7 ""  1 ""  <> 0 0 0 1 7.28 0 0 1854 0 1854 1854 1854 <> <>
  1855 3 8.355225 4.081590 -25.781360 123 T C 24 0.20500 0.20500 "THR " " CB " 6 0 808080  2 1 7 ""  1 ""  <> 0 0 0 1 7.28 0 0 1855 1 1855 1855 1855 <> <>
  1856 3 8.685787 4.612040 -24.374063 123 T C 24 -0.18000 -0.18000 "THR " " CG2" 6 0 808080  2 1 7 ""  1 ""  <> 0 0 0 1 7.28 0 0 1856 3 1856 1856 1856 <> <>
  1857 16 8.620314 2.686223 -25.783644 123 T C 70 -0.68300 -0.68300 "THR " " OG1" 8 0 FF2E2E  2 1 7 "%UT"  13 ""  <> 0 0 0 1 7.28 0 0 1857 1 1857 1857 1857 <> <>
  1858 43 7.168026 4.994806 -28.139190 123 T C 21 0.30000 0.30000 "THR " " H  " 1 0 FFFFFF  2 1 7 ""  1 ""  <> 0 0 0 1 <> 0 0 1858 0 1858 1858 1858 <> <>
  1859 41 6.209320 3.913846 -25.709753 123 T C 21 0.06000 0.06000 "THR " " HA " 1 0 FFFFFF  2 1 7 ""  1 ""  <> 0 0 0 1 <> 0 0 1859 0 1859 1859 1859 <> <>
  1860 41 9.084142 4.556380 -26.438156 123 T C 21 0.06000 0.06000 "THR " " HB " 1 0 FFFFFF  2 1 7 ""  1 ""  <> 0 0 0 1 <> 0 0 1860 0 1860 1860 1860 <> <>
  1861 41 9.694676 4.401770 -24.018116 123 T C 21 0.06000 0.06000 "THR " "HG21" 1 0 FFFFFF  2 1 7 ""  1 ""  <> 0 0 0 1 <> 0 0 1861 0 1861 1861 1861 <> <>
  1862 41 8.561309 5.693852 -24.327193 123 T C 21 0.06000 0.06000 "THR " "HG22" 1 0 FFFFFF  2 1 7 ""  1 ""  <> 0 0 0 1 <> 0 0 1862 0 1862 1862 1862 <> <>
  1863 41 8.027304 4.113497 -23.662850 123 T C 21 0.06000 0.06000 "THR " "HG23" 1 0 FFFFFF  2 1 7 ""  1 ""  <> 0 0 0 1 <> 0 0 1863 0 1863 1863 1863 <> <>
  1864 42 7.957207 2.176888 -25.343175 123 T C 21 0.41800 0.41800 "THR " " HG1" 1 0 FFFFFF  2 1 7 ""  1 ""  <> 0 0 0 1 <> 0 0 1864 0 1864 1864 1864 <> <>
  1865 25 5.845367 6.389950 -25.126344 124 K C 38 -0.50000 -0.50000 "LYS " " N  " 7 0 2E2EFF  2 1 7 ""  1 ""  <> 0 0 0 1 7.3 0 0 1865 1 1865 1865 1865 <> <>
  1866 3 5.616396 7.740556 -24.763479 124 K C 24 0.14000 0.14000 "LYS " " CA " 6 0 808080  2 1 -1111 ""  1 ""  FFD200  0 0 0 1 7.3 0 0 1866 1 1866 1866 1866 <> <>
  1867 2 6.422020 8.024446 -23.431148 124 K C 24 0.50000 0.50000 "LYS " " C  " 6 0 808080  2 1 7 ""  1 ""  <> 0 0 0 1 7.3 0 0 1867 0 1867 1867 1867 <> <>
  1868 15 6.278621 7.217743 -22.471002 124 K C 70 -0.50000 -0.50000 "LYS " " O  " 8 0 FF2E2E  2 1 7 ""  1 ""  <> 0 0 0 1 7.3 0 0 1868 0 1868 1868 1868 <> <>
  1869 3 4.050068 7.874479 -24.409017 124 K C 24 -0.12000 -0.12000 "LYS " " CB " 6 0 808080  2 1 7 ""  1 ""  <> 0 0 0 1 7.3 0 0 1869 2 1869 1869 1869 <> <>
  1870 3 3.578174 9.283216 -23.951506 124 K C 24 -0.12000 -0.12000 "LYS " " CG " 6 0 808080  2 1 7 ""  1 ""  <> 0 0 0 1 7.3 0 0 1870 2 1870 1870 1870 <> <>
  1871 3 3.573109 10.265319 -25.115117 124 K C 24 -0.12000 -0.12000 "LYS " " CD " 6 0 808080  2 1 7 ""  1 ""  <> 0 0 0 1 7.3 0 0 1871 2 1871 1871 1871 <> <>
  1872 3 3.477434 11.729363 -24.712495 124 K C 24 0.19000 0.19000 "LYS " " CE " 6 0 808080  2 1 7 ""  1 ""  <> 0 0 0 1 7.3 0 0 1872 2 1872 1872 1872 <> <>
  1873 32 2.046905 12.035549 -24.425602 124 K C 38 -0.30000 -0.30000 "LYS " " NZ " 7 1 2E2EFF  2 1 7 "%UT"  13 ""  <> 0 0 0 1 7.3 0 0 1873 3 1873 1873 1873 <> <>
  1874 43 5.557782 5.688861 -24.458857 124 K C 21 0.30000 0.30000 "LYS " " H  " 1 0 FFFFFF  2 1 7 ""  1 ""  <> 0 0 0 1 <> 0 0 1874 0 1874 1874 1874 <> <>
  1875 41 5.853778 8.417880 -25.583485 124 K C 21 0.06000 0.06000 "LYS " " HA " 1 0 FFFFFF  2 1 7 ""  1 ""  <> 0 0 0 1 <> 0 0 1875 0 1875 1875 1875 <> <>
  1876 41 3.791412 7.102134 -23.684949 124 K C 21 0.06000 0.06000 "LYS " " HB3" 1 0 FFFFFF  2 1 7 ""  1 ""  <> 0 0 0 1 <> 0 0 1876 0 1876 1876 1876 <> <>
  1877 41 3.457221 7.477601 -25.232385 124 K C 21 0.06000 0.06000 "LYS " " HB2" 1 0 FFFFFF  2 1 7 ""  1 ""  <> 0 0 0 1 <> 0 0 1877 0 1877 1877 1877 <> <>
  1878 41 4.228008 9.696756 -23.180946 124 K C 21 0.06000 0.06000 "LYS " " HG3" 1 0 FFFFFF  2 1 7 ""  1 ""  <> 0 0 0 1 <> 0 0 1878 0 1878 1878 1878 <> <>
  1879 41 2.540276 9.187928 -23.631174 124 K C 21 0.06000 0.06000 "LYS " " HG2" 1 0 FFFFFF  2 1 7 ""  1 ""  <> 0 0 0 1 <> 0 0 1879 0 1879 1879 1879 <> <>
  1880 41 2.797770 9.935877 -25.806297 124 K C 21 0.06000 0.06000 "LYS " " HD3" 1 0 FFFFFF  2 1 7 ""  1 ""  <> 0 0 0 1 <> 0 0 1880 0 1880 1880 1880 <> <>
  1881 41 4.499016 10.153887 -25.679810 124 K C 21 0.06000 0.06000 "LYS " " HD2" 1 0 FFFFFF  2 1 7 ""  1 ""  <> 0 0 0 1 <> 0 0 1881 0 1881 1881 1881 <> <>
  1882 41 3.901045 12.407572 -25.452984 124 K C 21 0.06000 0.06000 "LYS " " HE3" 1 0 FFFFFF  2 1 7 ""  1 ""  <> 0 0 0 1 <> 0 0 1882 0 1882 1882 1882 <> <>
  1883 41 4.184074 11.989033 -23.924819 124 K C 21 0.06000 0.06000 "LYS " " HE2" 1 0 FFFFFF  2 1 7 ""  1 ""  <> 0 0 0 1 <> 0 0 1883 0 1883 1883 1883 <> <>
  1884 44 1.404379 11.426626 -24.911289 124 K C 21 0.33000 0.33000 "LYS " " HZ1" 1 0 FFFFFF  2 1 7 ""  1 ""  <> 0 0 0 1 <> 0 0 1884 0 1884 1884 1884 <> <>
  1885 44 1.845456 11.899591 -23.445833 124 K C 21 0.33000 0.33000 "LYS " " HZ2" 1 0 FFFFFF  2 1 7 ""  1 ""  <> 0 0 0 1 <> 0 0 1885 0 1885 1885 1885 <> <>
  1886 44 1.822130 12.982068 -24.697211 124 K C 21 0.33000 0.33000 "LYS " " HZ3" 1 0 FFFFFF  2 1 7 ""  1 ""  <> 0 0 0 1 <> 0 0 1886 0 1886 1886 1886 <> <>
  1887 25 7.227134 9.091566 -23.425505 125 V C 38 -0.50000 -0.50000 "VAL " " N  " 7 0 2E2EFF  2 1 7 ""  1 ""  <> 0 0 0 1 7.4 0 0 1887 1 1887 1887 1887 <> <>
  1888 3 7.805773 9.668477 -22.238265 125 V C 24 0.14000 0.14000 "VAL " " CA " 6 0 808080  2 1 -1111 ""  1 ""  FFD200  0 0 0 1 7.4 0 0 1888 1 1888 1888 1888 <> <>
  1889 2 6.804519 10.798008 -21.990296 125 V C 24 0.50000 0.50000 "VAL " " C  " 6 0 808080  2 1 7 ""  1 ""  <> 0 0 0 1 7.4 0 0 1889 0 1889 1889 1889 <> <>
  1890 15 6.595694 11.709242 -22.775994 125 V C 70 -0.50000 -0.50000 "VAL " " O  " 8 0 FF2E2E  2 1 7 ""  1 ""  <> 0 0 0 1 7.4 0 0 1890 0 1890 1890 1890 <> <>
  1891 3 9.151547 10.276395 -22.531648 125 V C 24 -0.06000 -0.06000 "VAL " " CB " 6 0 808080  2 1 7 ""  1 ""  <> 0 0 0 1 7.4 0 0 1891 1 1891 1891 1891 <> <>
  1892 3 9.724160 11.145215 -21.400466 125 V C 24 -0.18000 -0.18000 "VAL " " CG1" 6 0 808080  2 1 7 ""  1 ""  <> 0 0 0 1 7.4 0 0 1892 3 1892 1892 1892 <> <>
  1893 3 10.196208 9.157515 -22.998516 125 V C 24 -0.18000 -0.18000 "VAL " " CG2" 6 0 808080  2 1 7 ""  1 ""  <> 0 0 0 1 7.4 0 0 1893 3 1893 1893 1893 <> <>
  1894 43 7.170893 9.647485 -24.266481 125 V C 21 0.30000 0.30000 "VAL " " H  " 1 0 FFFFFF  2 1 7 ""  1 ""  <> 0 0 0 1 <> 0 0 1894 0 1894 1894 1894 <> <>
  1895 41 7.800527 8.934945 -21.432382 125 V C 21 0.06000 0.06000 "VAL " " HA " 1 0 FFFFFF  2 1 7 ""  1 ""  <> 0 0 0 1 <> 0 0 1895 0 1895 1895 1895 <> <>
  1896 41 9.032812 10.879400 -23.431451 125 V C 21 0.06000 0.06000 "VAL " " HB " 1 0 FFFFFF  2 1 7 ""  1 ""  <> 0 0 0 1 <> 0 0 1896 0 1896 1896 1896 <> <>
  1897 41 9.088306 12.012139 -21.219638 125 V C 21 0.06000 0.06000 "VAL " "HG11" 1 0 FFFFFF  2 1 7 ""  1 ""  <> 0 0 0 1 <> 0 0 1897 0 1897 1897 1897 <> <>
  1898 41 9.877051 10.562302 -20.492630 125 V C 21 0.06000 0.06000 "VAL " "HG12" 1 0 FFFFFF  2 1 7 ""  1 ""  <> 0 0 0 1 <> 0 0 1898 0 1898 1898 1898 <> <>
  1899 41 10.698667 11.587654 -21.608401 125 V C 21 0.06000 0.06000 "VAL " "HG13" 1 0 FFFFFF  2 1 7 ""  1 ""  <> 0 0 0 1 <> 0 0 1899 0 1899 1899 1899 <> <>
  1900 41 11.198507 9.518323 -23.230818 125 V C 21 0.06000 0.06000 "VAL " "HG21" 1 0 FFFFFF  2 1 7 ""  1 ""  <> 0 0 0 1 <> 0 0 1900 0 1900 1900 1900 <> <>
  1901 41 10.327680 8.576451 -22.086166 125 V C 21 0.06000 0.06000 "VAL " "HG22" 1 0 FFFFFF  2 1 7 ""  1 ""  <> 0 0 0 1 <> 0 0 1901 0 1901 1901 1901 <> <>
  1902 41 9.843786 8.708817 -23.926422 125 V C 21 0.06000 0.06000 "VAL " "HG23" 1 0 FFFFFF  2 1 7 ""  1 ""  <> 0 0 0 1 <> 0 0 1902 0 1902 1902 1902 <> <>
  1903 25 6.193518 10.777899 -20.759903 126 E C 38 -0.50000 -0.50000 "GLU " " N  " 7 0 2E2EFF  2 1 7 ""  1 ""  <> 0 0 0 1 7.49 0 0 1903 1 1903 1903 1903 <> <>
  1904 3 5.610817 11.980699 -20.108449 126 E C 24 0.14000 0.14000 "GLU " " CA " 6 0 808080  2 1 -1111 ""  1 ""  FFD200  0 0 0 1 7.49 0 0 1904 1 1904 1904 1904 <> <>
  1905 2 6.600124 12.573101 -19.099994 126 E C 24 0.50000 0.50000 "GLU " " C  " 6 0 808080  2 1 7 ""  1 ""  <> 0 0 0 1 7.49 0 0 1905 0 1905 1905 1905 <> <>
  1906 15 7.350783 11.827434 -18.449484 126 E C 70 -0.50000 -0.50000 "GLU " " O  " 8 0 FF2E2E  2 1 7 ""  1 ""  <> 0 0 0 1 7.49 0 0 1906 0 1906 1906 1906 <> <>
  1907 3 4.372891 11.472060 -19.327479 126 E C 24 -0.12000 -0.12000 "GLU " " CB " 6 0 808080  2 1 7 ""  1 ""  <> 0 0 0 1 7.49 0 0 1907 2 1907 1907 1907 <> <>
  1908 3 3.221444 11.088303 -20.213862 126 E C 24 -0.22000 -0.22000 "GLU " " CG " 6 0 808080  2 1 7 ""  1 ""  <> 0 0 0 1 7.49 0 0 1908 2 1908 1908 1908 <> <>
  1909 2 2.542769 12.204531 -20.991760 126 E C 24 0.70000 0.70000 "GLU " " CD " 6 0 808080  2 1 7 "%UT"  13 ""  <> 0 0 0 1 7.49 0 0 1909 0 1909 1909 1909 <> <>
  1910 15 1.540217 11.883387 -21.738363 126 E C 70 -0.80000 -0.80000 "GLU " " OE1" 8 0 FF2E2E  2 1 7 ""  1 ""  <> 0 0 0 1 7.49 0 0 1910 0 1910 1910 1910 <> <>
  1911 18 3.029415 13.364998 -20.838102 126 E C 70 -0.80000 -0.80000 "GLU " " OE2" 8 -1 FF2E2E  2 1 7 ""  1 ""  <> 0 0 0 1 7.49 0 0 1911 0 1911 1911 1911 <> <>
  1912 43 6.370987 10.041226 -20.092348 126 E C 21 0.30000 0.30000 "GLU " " H  " 1 0 FFFFFF  2 1 7 ""  1 ""  <> 0 0 0 1 <> 0 0 1912 0 1912 1912 1912 <> <>
  1913 41 5.451456 12.809692 -20.797786 126 E C 21 0.06000 0.06000 "GLU " " HA " 1 0 FFFFFF  2 1 7 ""  1 ""  <> 0 0 0 1 <> 0 0 1913 0 1913 1913 1913 <> <>
  1914 41 4.054506 12.235606 -18.618280 126 E C 21 0.06000 0.06000 "GLU " " HB3" 1 0 FFFFFF  2 1 7 ""  1 ""  <> 0 0 0 1 <> 0 0 1914 0 1914 1914 1914 <> <>
  1915 41 4.496822 10.535760 -18.783450 126 E C 21 0.06000 0.06000 "GLU " " HB2" 1 0 FFFFFF  2 1 7 ""  1 ""  <> 0 0 0 1 <> 0 0 1915 0 1915 1915 1915 <> <>
  1916 41 2.473886 10.579109 -19.605525 126 E C 21 0.06000 0.06000 "GLU " " HG3" 1 0 FFFFFF  2 1 7 ""  1 ""  <> 0 0 0 1 <> 0 0 1916 0 1916 1916 1916 <> <>
  1917 41 3.509541 10.283800 -20.889974 126 E C 21 0.06000 0.06000 "GLU " " HG2" 1 0 FFFFFF  2 1 7 ""  1 ""  <> 0 0 0 1 <> 0 0 1917 0 1917 1917 1917 <> <>
  1918 25 6.600575 13.871796 -18.963104 127 I C 38 -0.50000 -0.50000 "ILE " " N  " 7 0 2E2EFF  2 1 7 ""  1 ""  <> 0 0 0 1 7.89 0 0 1918 1 1918 1918 1918 <> <>
  1919 3 7.244065 14.646811 -17.888965 127 I C 24 0.14000 0.14000 "ILE " " CA " 6 0 808080  2 1 -1111 ""  1 ""  FFD200  0 0 0 1 7.89 0 0 1919 1 1919 1919 1919 <> <>
  1920 2 6.137881 15.210887 -16.943666 127 I C 24 0.50000 0.50000 "ILE " " C  " 6 0 808080  2 1 7 ""  1 ""  <> 0 0 0 1 7.89 0 0 1920 0 1920 1920 1920 <> <>
  1921 15 5.070055 15.558504 -17.352403 127 I C 70 -0.50000 -0.50000 "ILE " " O  " 8 0 FF2E2E  2 1 7 ""  1 ""  <> 0 0 0 1 7.89 0 0 1921 0 1921 1921 1921 <> <>
  1922 3 8.182453 15.739318 -18.454595 127 I C 24 -0.06000 -0.06000 "ILE " " CB " 6 0 808080  2 1 7 ""  1 ""  <> 0 0 0 1 7.89 0 0 1922 1 1922 1922 1922 <> <>
  1923 3 9.118802 16.332758 -17.335390 127 I C 24 -0.18000 -0.18000 "ILE " " CG2" 6 0 808080  2 1 7 ""  1 ""  <> 0 0 0 1 7.89 0 0 1923 3 1923 1923 1923 <> <>
  1924 3 9.055402 15.148566 -19.574403 127 I C 24 -0.12000 -0.12000 "ILE " " CG1" 6 0 808080  2 1 7 ""  1 ""  <> 0 0 0 1 7.89 0 0 1924 2 1924 1924 1924 <> <>
  1925 3 10.119352 16.101196 -20.128439 127 I C 24 -0.18000 -0.18000 "ILE " " CD1" 6 0 808080  2 1 7 ""  1 ""  <> 0 0 0 1 7.89 0 0 1925 3 1925 1925 1925 <> <>
  1926 43 6.033213 14.410190 -19.602073 127 I C 21 0.30000 0.30000 "ILE " " H  " 1 0 FFFFFF  2 1 7 ""  1 ""  <> 0 0 0 1 <> 0 0 1926 0 1926 1926 1926 <> <>
  1927 41 7.920545 14.072521 -17.255906 127 I C 21 0.06000 0.06000 "ILE " " HA " 1 0 FFFFFF  2 1 7 ""  1 ""  <> 0 0 0 1 <> 0 0 1927 0 1927 1927 1927 <> <>
  1928 41 7.525595 16.535080 -18.806600 127 I C 21 0.06000 0.06000 "ILE " " HB " 1 0 FFFFFF  2 1 7 ""  1 ""  <> 0 0 0 1 <> 0 0 1928 0 1928 1928 1928 <> <>
  1929 41 8.664904 16.482036 -16.356197 127 I C 21 0.06000 0.06000 "ILE " "HG21" 1 0 FFFFFF  2 1 7 ""  1 ""  <> 0 0 0 1 <> 0 0 1929 0 1929 1929 1929 <> <>
  1930 41 10.073781 15.806783 -17.314065 127 I C 21 0.06000 0.06000 "ILE " "HG22" 1 0 FFFFFF  2 1 7 ""  1 ""  <> 0 0 0 1 <> 0 0 1930 0 1930 1930 1930 <> <>
  1931 41 9.449481 17.329029 -17.628792 127 I C 21 0.06000 0.06000 "ILE " "HG23" 1 0 FFFFFF  2 1 7 ""  1 ""  <> 0 0 0 1 <> 0 0 1931 0 1931 1931 1931 <> <>
  1932 41 8.354198 15.261546 -20.400852 127 I C 21 0.06000 0.06000 "ILE " "HG13" 1 0 FFFFFF  2 1 7 ""  1 ""  <> 0 0 0 1 <> 0 0 1932 0 1932 1932 1932 <> <>
  1933 41 9.302537 14.115780 -19.328420 127 I C 21 0.06000 0.06000 "ILE " "HG12" 1 0 FFFFFF  2 1 7 ""  1 ""  <> 0 0 0 1 <> 0 0 1933 0 1933 1933 1933 <> <>
  1934 41 10.831964 16.328068 -19.336011 127 I C 21 0.06000 0.06000 "ILE " "HD11" 1 0 FFFFFF  2 1 7 ""  1 ""  <> 0 0 0 1 <> 0 0 1934 0 1934 1934 1934 <> <>
  1935 41 10.565995 15.556876 -20.960028 127 I C 21 0.06000 0.06000 "ILE " "HD12" 1 0 FFFFFF  2 1 7 ""  1 ""  <> 0 0 0 1 <> 0 0 1935 0 1935 1935 1935 <> <>
  1936 41 9.743893 16.987127 -20.640624 127 I C 21 0.06000 0.06000 "ILE " "HD13" 1 0 FFFFFF  2 1 7 ""  1 ""  <> 0 0 0 1 <> 0 0 1936 0 1936 1936 1936 <> <>
  1937 25 6.380756 15.256230 -15.588141 128 K C 38 -0.50000 -0.50000 "LYS " " N  " 7 0 2E2EFF  0 1 7 ""  1 ""  <> 0 0 0 1 9.2 0 0 1937 1 1937 1937 1937 <> <>
  1938 3 5.493558 15.999053 -14.656451 128 K C 24 0.14000 0.14000 "LYS " " CA " 6 0 808080  0 1 -1111 ""  1 ""  FFD200  0 0 0 1 9.2 0 0 1938 1 1938 1938 1938 <> <>
  1939 2 5.675745 17.534570 -14.869901 128 K C 24 0.50000 0.50000 "LYS " " C  " 6 0 808080  0 1 7 ""  1 ""  <> 0 0 0 1 9.2 0 0 1939 0 1939 1939 1939 <> <>
  1940 15 6.800382 17.986464 -15.122520 128 K C 70 -0.50000 -0.50000 "LYS " " O  " 8 0 FF2E2E  0 1 7 ""  1 ""  <> 0 0 0 1 9.2 0 0 1940 0 1940 1940 1940 <> <>
  1941 3 5.769714 15.567877 -13.203923 128 K C 24 -0.12000 -0.12000 "LYS " " CB " 6 0 808080  0 1 7 ""  1 ""  <> 0 0 0 1 9.2 0 0 1941 2 1941 1941 1941 <> <>
  1942 3 5.454892 14.102488 -12.856176 128 K C 24 -0.12000 -0.12000 "LYS " " CG " 6 0 808080  0 1 7 ""  1 ""  <> 0 0 0 1 9.2 0 0 1942 2 1942 1942 1942 <> <>
  1943 3 5.442915 13.882879 -11.334941 128 K C 24 -0.12000 -0.12000 "LYS " " CD " 6 0 808080  0 1 7 ""  1 ""  <> 0 0 0 1 9.2 0 0 1943 2 1943 1943 1943 <> <>
  1944 3 5.453598 12.322994 -11.063255 128 K C 24 0.19000 0.19000 "LYS " " CE " 6 0 808080  0 1 7 ""  1 ""  <> 0 0 0 1 9.2 0 0 1944 2 1944 1944 1944 <> <>
  1945 32 5.759668 11.927018 -9.729745 128 K C 38 -0.30000 -0.30000 "LYS " " NZ " 7 1 2E2EFF  0 1 7 "%UT"  13 ""  <> 0 0 0 1 9.2 0 0 1945 3 1945 1945 1945 <> <>
  1946 43 7.113082 14.677957 -15.201007 128 K C 21 0.30000 0.30000 "LYS " " H  " 1 0 FFFFFF  0 1 7 ""  1 ""  <> 0 0 0 1 <> 0 0 1946 0 1946 1946 1946 <> <>
  1947 41 4.457638 15.766420 -14.904107 128 K C 21 0.06000 0.06000 "LYS " " HA " 1 0 FFFFFF  0 1 7 ""  1 ""  <> 0 0 0 1 <> 0 0 1947 0 1947 1947 1947 <> <>
  1948 41 5.235346 16.303045 -12.602387 128 K C 21 0.06000 0.06000 "LYS " " HB3" 1 0 FFFFFF  0 1 7 ""  1 ""  <> 0 0 0 1 <> 0 0 1948 0 1948 1948 1948 <> <>
  1949 41 6.835076 15.662228 -12.992068 128 K C 21 0.06000 0.06000 "LYS " " HB2" 1 0 FFFFFF  0 1 7 ""  1 ""  <> 0 0 0 1 <> 0 0 1949 0 1949 1949 1949 <> <>
  1950 41 6.144012 13.458469 -13.402603 128 K C 21 0.06000 0.06000 "LYS " " HG3" 1 0 FFFFFF  0 1 7 ""  1 ""  <> 0 0 0 1 <> 0 0 1950 0 1950 1950 1950 <> <>
  1951 41 4.421572 14.033352 -13.196861 128 K C 21 0.06000 0.06000 "LYS " " HG2" 1 0 FFFFFF  0 1 7 ""  1 ""  <> 0 0 0 1 <> 0 0 1951 0 1951 1951 1951 <> <>
  1952 41 4.713842 14.382944 -10.697331 128 K C 21 0.06000 0.06000 "LYS " " HD3" 1 0 FFFFFF  0 1 7 ""  1 ""  <> 0 0 0 1 <> 0 0 1952 0 1952 1952 1952 <> <>
  1953 41 6.377593 14.313840 -10.976101 128 K C 21 0.06000 0.06000 "LYS " " HD2" 1 0 FFFFFF  0 1 7 ""  1 ""  <> 0 0 0 1 <> 0 0 1953 0 1953 1953 1953 <> <>
  1954 41 6.267444 11.841885 -11.606073 128 K C 21 0.06000 0.06000 "LYS " " HE3" 1 0 FFFFFF  0 1 7 ""  1 ""  <> 0 0 0 1 <> 0 0 1954 0 1954 1954 1954 <> <>
  1955 41 4.499409 11.856733 -11.309034 128 K C 21 0.06000 0.06000 "LYS " " HE2" 1 0 FFFFFF  0 1 7 ""  1 ""  <> 0 0 0 1 <> 0 0 1955 0 1955 1955 1955 <> <>
  1956 44 6.592080 12.411919 -9.426391 128 K C 21 0.33000 0.33000 "LYS " " HZ1" 1 0 FFFFFF  0 1 7 ""  1 ""  <> 0 0 0 1 <> 0 0 1956 0 1956 1956 1956 <> <>
  1957 44 5.098439 12.324007 -9.077659 128 K C 21 0.33000 0.33000 "LYS " " HZ2" 1 0 FFFFFF  0 1 7 ""  1 ""  <> 0 0 0 1 <> 0 0 1957 0 1957 1957 1957 <> <>
  1958 44 6.034056 10.958715 -9.644078 128 K C 21 0.33000 0.33000 "LYS " " HZ3" 1 0 FFFFFF  0 1 7 ""  1 ""  <> 0 0 0 1 <> 0 0 1958 0 1958 1958 1958 <> <>
  1959 25 4.609511 18.271632 -14.884645 129 R C 38 -0.50000 -0.50000 "ARG " " N  " 7 0 2E2EFF  0 1 7 ""  1 ""  <> 0 0 0 1 9.48 0 0 1959 1 1959 1959 1959 <> <>
  1960 3 4.494841 19.717211 -15.060075 129 R C 24 0.14000 0.14000 "ARG " " CA " 6 0 808080  0 1 -1111 ""  1 ""  FFD200  0 0 0 1 9.48 0 0 1960 1 1960 1960 1960 <> <>
  1961 2 5.459518 20.497985 -14.224543 129 R C 24 0.50000 0.50000 "ARG " " C  " 6 0 808080  0 1 7 ""  1 ""  <> 0 0 0 1 9.48 0 0 1961 0 1961 1961 1961 <> <>
  1962 15 5.644859 20.164841 -13.040240 129 R C 70 -0.50000 -0.50000 "ARG " " O  " 8 0 FF2E2E  0 1 7 ""  1 ""  <> 0 0 0 1 9.48 0 0 1962 0 1962 1962 1962 <> <>
  1963 3 3.018501 20.072368 -14.837816 129 R C 24 -0.12000 -0.12000 "ARG " " CB " 6 0 808080  0 1 7 ""  1 ""  <> 0 0 0 1 9.48 0 0 1963 2 1963 1963 1963 <> <>
  1964 3 1.830727 19.235557 -15.428509 129 R C 24 -0.05000 -0.05000 "ARG " " CG " 6 0 808080  0 1 7 ""  1 ""  <> 0 0 0 1 9.48 0 0 1964 2 1964 1964 1964 <> <>
  1965 3 1.311160 18.051765 -14.579460 129 R C 24 0.19000 0.19000 "ARG " " CD " 6 0 808080  0 1 7 ""  1 ""  <> 0 0 0 1 9.48 0 0 1965 2 1965 1965 1965 <> <>
  1966 25 1.704724 16.782218 -15.294684 129 R C 38 -0.69997 -0.69997 "ARG " " NE " 7 0 2E2EFF  0 1 7 ""  1 ""  <> 0 0 0 1 9.48 0 0 1966 1 1966 1966 1966 <> <>
  1967 2 1.921832 15.553379 -14.827758 129 R C 24 0.63990 0.63990 "ARG " " CZ " 6 0 808080  0 1 7 ""  1 ""  <> 0 0 0 1 9.48 0 0 1967 0 1967 1967 1967 <> <>
  1968 25 2.115122 15.345421 -13.527642 129 R C 38 -0.79997 -0.79997 "ARG " " NH1" 7 0 2E2EFF  0 1 7 ""  1 ""  <> 0 0 0 1 9.48 0 0 1968 2 1968 1968 1968 <> <>
  1969 31 2.119001 14.559105 -15.708325 129 R C 38 -0.79997 -0.79997 "ARG " " NH2" 7 1 2E2EFF  0 1 7 ""  1 ""  <> 0 0 0 1 9.48 0 0 1969 2 1969 1969 1969 <> <>
  1970 43 3.756237 17.742849 -14.996860 129 R C 21 0.30000 0.30000 "ARG " " H  " 1 0 FFFFFF  0 1 7 ""  1 ""  <> 0 0 0 1 <> 0 0 1970 0 1970 1970 1970 <> <>
  1971 41 4.649176 19.905387 -16.121949 129 R C 21 0.06000 0.06000 "ARG " " HA " 1 0 FFFFFF  0 1 7 ""  1 ""  <> 0 0 0 1 <> 0 0 1971 0 1971 1971 1971 <> <>
  1972 41 2.866891 21.065128 -15.261534 129 R C 21 0.06000 0.06000 "ARG " " HB3" 1 0 FFFFFF  0 1 7 ""  1 ""  <> 0 0 0 1 <> 0 0 1972 0 1972 1972 1972 <> <>
  1973 41 2.735128 20.324372 -13.816557 129 R C 21 0.06000 0.06000 "ARG " " HB2" 1 0 FFFFFF  0 1 7 ""  1 ""  <> 0 0 0 1 <> 0 0 1973 0 1973 1973 1973 <> <>
  1974 41 2.173839 18.887444 -16.402168 129 R C 21 0.06000 0.06000 "ARG " " HG3" 1 0 FFFFFF  0 1 7 ""  1 ""  <> 0 0 0 1 <> 0 0 1974 0 1974 1974 1974 <> <>
  1975 41 1.031573 19.972846 -15.510140 129 R C 21 0.06000 0.06000 "ARG " " HG2" 1 0 FFFFFF  0 1 7 ""  1 ""  <> 0 0 0 1 <> 0 0 1975 0 1975 1975 1975 <> <>
  1976 41 0.226498 18.108033 -14.482261 129 R C 21 0.06000 0.06000 "ARG " " HD3" 1 0 FFFFFF  0 1 7 ""  1 ""  <> 0 0 0 1 <> 0 0 1976 0 1976 1976 1976 <> <>
  1977 41 1.737530 18.157648 -13.582633 129 R C 21 0.06000 0.06000 "ARG " " HD2" 1 0 FFFFFF  0 1 7 ""  1 ""  <> 0 0 0 1 <> 0 0 1977 0 1977 1977 1977 <> <>
  1978 43 1.607675 16.912925 -16.290850 129 R C 21 0.44000 0.44000 "ARG " " HE " 1 0 FFFFFF  0 1 7 ""  1 ""  <> 0 0 0 1 <> 0 0 1978 0 1978 1978 1978 <> <>
  1979 43 2.176400 14.405219 -13.163872 129 R C 21 0.46000 0.46000 "ARG " "HH12" 1 0 FFFFFF  0 1 7 ""  1 ""  <> 0 0 0 1 <> 0 0 1979 0 1979 1979 1979 <> <>
  1980 43 2.218473 16.076276 -12.839032 129 R C 21 0.46000 0.46000 "ARG " "HH11" 1 0 FFFFFF  0 1 7 ""  1 ""  <> 0 0 0 1 <> 0 0 1980 0 1980 1980 1980 <> <>
  1981 44 2.235672 13.605584 -15.396418 129 R C 21 0.46000 0.46000 "ARG " "HH22" 1 0 FFFFFF  0 1 7 ""  1 ""  <> 0 0 0 1 <> 0 0 1981 0 1981 1981 1981 <> <>
  1982 44 1.886778 14.645275 -16.686846 129 R C 21 0.46000 0.46000 "ARG " "HH21" 1 0 FFFFFF  0 1 7 ""  1 ""  <> 0 0 0 1 <> 0 0 1982 0 1982 1982 1982 <> <>
  1983 25 6.048777 21.597609 -14.746762 130 T C 38 -0.50000 -0.50000 "THR " " N  " 7 0 2E2EFF  0 1 7 ""  1 ""  <> 0 0 0 1 10.04 0 0 1983 1 1983 1983 1983 <> <>
  1984 3 6.946964 22.591853 -14.026375 130 T C 24 0.14000 0.14000 "THR " " CA " 6 0 808080  0 1 -1111 ""  1 ""  FFD200  0 0 0 1 10.04 0 0 1984 1 1984 1984 1984 <> <>
  1985 2 6.475692 24.031663 -14.059961 130 T C 24 0.50000 0.50000 "THR " " C  " 6 0 808080  0 1 7 ""  1 ""  <> 0 0 0 1 10.04 0 0 1985 0 1985 1985 1985 <> <>
  1986 15 7.113532 24.893812 -13.484040 130 T C 70 -0.50000 -0.50000 "THR " " O  " 8 0 FF2E2E  0 1 7 ""  1 ""  <> 0 0 0 1 10.04 0 0 1986 0 1986 1986 1986 <> <>
  1987 3 8.338092 22.261192 -14.479120 130 T C 24 0.20500 0.20500 "THR " " CB " 6 0 808080  0 1 7 ""  1 ""  <> 0 0 0 1 10.04 0 0 1987 1 1987 1987 1987 <> <>
  1988 3 8.850832 20.878754 -14.009747 130 T C 24 -0.18000 -0.18000 "THR " " CG2" 6 0 808080  0 1 7 ""  1 ""  <> 0 0 0 1 10.04 0 0 1988 3 1988 1988 1988 <> <>
  1989 16 8.419531 22.370354 -15.884345 130 T C 70 -0.68300 -0.68300 "THR " " OG1" 8 0 FF2E2E  0 1 7 "%UT"  13 ""  <> 0 0 0 1 10.04 0 0 1989 1 1989 1989 1989 <> <>
  1990 43 5.883984 21.725885 -15.734310 130 T C 21 0.30000 0.30000 "THR " " H  " 1 0 FFFFFF  0 1 7 ""  1 ""  <> 0 0 0 1 <> 0 0 1990 0 1990 1990 1990 <> <>
  1991 41 6.851749 22.342770 -12.970097 130 T C 21 0.06000 0.06000 "THR " " HA " 1 0 FFFFFF  0 1 7 ""  1 ""  <> 0 0 0 1 <> 0 0 1991 0 1991 1991 1991 <> <>
  1992 41 9.071439 23.041333 -14.275481 130 T C 21 0.06000 0.06000 "THR " " HB " 1 0 FFFFFF  0 1 7 ""  1 ""  <> 0 0 0 1 <> 0 0 1992 0 1992 1992 1992 <> <>
  1993 41 8.325503 20.020436 -14.427744 130 T C 21 0.06000 0.06000 "THR " "HG21" 1 0 FFFFFF  0 1 7 ""  1 ""  <> 0 0 0 1 <> 0 0 1993 0 1993 1993 1993 <> <>
  1994 41 9.921211 20.891030 -14.217555 130 T C 21 0.06000 0.06000 "THR " "HG22" 1 0 FFFFFF  0 1 7 ""  1 ""  <> 0 0 0 1 <> 0 0 1994 0 1994 1994 1994 <> <>
  1995 41 8.829248 20.862463 -12.920792 130 T C 21 0.06000 0.06000 "THR " "HG23" 1 0 FFFFFF  0 1 7 ""  1 ""  <> 0 0 0 1 <> 0 0 1995 0 1995 1995 1995 <> <>
  1996 42 8.481061 23.291049 -16.088079 130 T C 21 0.41800 0.41800 "THR " " HG1" 1 0 FFFFFF  0 1 7 ""  1 ""  <> 0 0 0 1 <> 0 0 1996 0 1996 1996 1996 <> <>
  1997 25 5.287495 24.331677 -14.686512 131 G C 38 -0.50000 -0.50000 "GLY " " N  " 7 0 2E2EFF  0 1 7 ""  1 ""  <> 0 0 0 1 9.84 0 0 1997 1 1997 1997 1997 <> <>
  1998 3 4.603123 25.659464 -14.711185 131 G C 24 0.08000 0.08000 "GLY " " CA " 6 0 808080  0 1 -1111 ""  1 ""  FFD200  0 0 0 1 9.84 0 0 1998 2 1998 1998 1998 <> <>
  1999 2 5.019507 26.482395 -15.942002 131 G C 24 0.50000 0.50000 "GLY " " C  " 6 0 808080  0 1 7 ""  1 ""  <> 0 0 0 1 9.84 0 0 1999 0 1999 1999 1999 <> <>
  2000 15 4.658693 27.620312 -16.067952 131 G C 70 -0.50000 -0.50000 "GLY " " O  " 8 0 FF2E2E  0 1 7 ""  1 ""  <> 0 0 0 1 9.84 0 0 2000 0 2000 2000 2000 <> <>
  2001 43 4.889213 23.587696 -15.240661 131 G C 21 0.30000 0.30000 "GLY " " H  " 1 0 FFFFFF  0 1 7 ""  1 ""  <> 0 0 0 1 <> 0 0 2001 0 2001 2001 2001 <> <>
  2002 41 4.929524 26.121713 -13.780430 131 G C 21 0.06000 0.06000 "GLY " " HA3" 1 0 FFFFFF  0 1 7 ""  1 ""  <> 0 0 0 1 <> 0 0 2002 0 2002 2002 2002 <> <>
  2003 41 3.587960 25.268950 -14.785691 131 G C 21 0.06000 0.06000 "GLY " " HA2" 1 0 FFFFFF  0 1 7 ""  1 ""  <> 0 0 0 1 <> 0 0 2003 0 2003 2003 2003 <> <>
  2004 25 5.759992 25.889670 -16.893844 132 G C 38 -0.50000 -0.50000 "GLY " " N  " 7 0 2E2EFF  0 1 7 ""  1 ""  <> 0 0 0 1 10.4 0 0 2004 1 2004 2004 2004 <> <>
  2005 3 6.307450 26.496759 -18.122599 132 G C 24 0.08000 0.08000 "GLY " " CA " 6 0 808080  0 1 -1111 ""  1 ""  FFD200  0 0 0 1 10.4 0 0 2005 2 2005 2005 2005 <> <>
  2006 2 6.952744 25.486015 -19.003980 132 G C 24 0.50000 0.50000 "GLY " " C  " 6 0 808080  0 1 7 ""  1 ""  <> 0 0 0 1 10.4 0 0 2006 0 2006 2006 2006 <> <>
  2007 15 7.092785 24.290199 -18.612869 132 G C 70 -0.50000 -0.50000 "GLY " " O  " 8 0 FF2E2E  0 1 7 ""  1 ""  <> 0 0 0 1 10.4 0 0 2007 0 2007 2007 2007 <> <>
  2008 43 6.041889 24.925171 -16.791193 132 G C 21 0.30000 0.30000 "GLY " " H  " 1 0 FFFFFF  0 1 7 ""  1 ""  <> 0 0 0 1 <> 0 0 2008 0 2008 2008 2008 <> <>
  2009 41 7.016343 27.282592 -17.862365 132 G C 21 0.06000 0.06000 "GLY " " HA3" 1 0 FFFFFF  0 1 7 ""  1 ""  <> 0 0 0 1 <> 0 0 2009 0 2009 2009 2009 <> <>
  2010 41 5.526537 26.969414 -18.718486 132 G C 21 0.06000 0.06000 "GLY " " HA2" 1 0 FFFFFF  0 1 7 ""  1 ""  <> 0 0 0 1 <> 0 0 2010 0 2010 2010 2010 <> <>
  2011 25 7.457457 25.907607 -20.156535 133 G C 38 -0.50000 -0.50000 "GLY " " N  " 7 0 2E2EFF  0 1 7 ""  1 ""  <> 0 0 0 1 10.71 0 0 2011 1 2011 2011 2011 <> <>
  2012 3 8.358568 25.211026 -21.110941 133 G C 24 0.08000 0.08000 "GLY " " CA " 6 0 808080  0 1 -1111 ""  1 ""  FFD200  0 0 0 1 10.71 0 0 2012 2 2012 2012 2012 <> <>
  2013 2 9.800783 25.535279 -20.969588 133 G C 24 0.50000 0.50000 "GLY " " C  " 6 0 808080  0 1 7 ""  1 ""  <> 0 0 0 1 10.71 0 0 2013 0 2013 2013 2013 <> <>
  2014 15 10.172910 26.197198 -20.014275 133 G C 70 -0.50000 -0.50000 "GLY " " O  " 8 0 FF2E2E  0 1 7 ""  1 ""  <> 0 0 0 1 10.71 0 0 2014 0 2014 2014 2014 <> <>
  2015 43 7.228217 26.848504 -20.443526 133 G C 21 0.30000 0.30000 "GLY " " H  " 1 0 FFFFFF  0 1 7 ""  1 ""  <> 0 0 0 1 <> 0 0 2015 0 2015 2015 2015 <> <>
  2016 41 7.938725 25.439392 -22.090012 133 G C 21 0.06000 0.06000 "GLY " " HA3" 1 0 FFFFFF  0 1 7 ""  1 ""  <> 0 0 0 1 <> 0 0 2016 0 2016 2016 2016 <> <>
  2017 41 8.219296 24.130466 -21.140073 133 G C 21 0.06000 0.06000 "GLY " " HA2" 1 0 FFFFFF  0 1 7 ""  1 ""  <> 0 0 0 1 <> 0 0 2017 0 2017 2017 2017 <> <>
  2018 25 10.625759 25.126090 -22.012238 134 G C 38 -0.50000 -0.50000 "GLY " " N  " 7 0 2E2EFF  0 1 7 ""  1 ""  <> 0 0 0 1 10.89 0 0 2018 1 2018 2018 2018 <> <>
  2019 3 12.043704 25.403764 -22.109522 134 G C 24 0.08000 0.08000 "GLY " " CA " 6 0 808080  0 1 -1111 ""  1 ""  FFD200  0 0 0 1 10.89 0 0 2019 2 2019 2019 2019 <> <>
  2020 2 12.753242 24.278055 -22.857721 134 G C 24 0.50000 0.50000 "GLY " " C  " 6 0 808080  0 1 7 ""  1 ""  <> 0 0 0 1 10.89 0 0 2020 0 2020 2020 2020 <> <>
  2021 15 12.400045 23.089139 -22.803011 134 G C 70 -0.50000 -0.50000 "GLY " " O  " 8 0 FF2E2E  0 1 7 ""  1 ""  <> 0 0 0 1 10.89 0 0 2021 0 2021 2021 2021 <> <>
  2022 43 10.182672 24.588729 -22.742925 134 G C 21 0.30000 0.30000 "GLY " " H  " 1 0 FFFFFF  0 1 7 ""  1 ""  <> 0 0 0 1 <> 0 0 2022 0 2022 2022 2022 <> <>
  2023 41 12.505380 25.430784 -21.123165 134 G C 21 0.06000 0.06000 "GLY " " HA3" 1 0 FFFFFF  0 1 7 ""  1 ""  <> 0 0 0 1 <> 0 0 2023 0 2023 2023 2023 <> <>
  2024 41 12.271105 26.355970 -22.588606 134 G C 21 0.06000 0.06000 "GLY " " HA2" 1 0 FFFFFF  0 1 7 ""  1 ""  <> 0 0 0 1 <> 0 0 2024 0 2024 2024 2024 <> <>
  2025 25 13.726200 24.642892 -23.652834 135 S C 38 -0.50000 -0.50000 "SER " " N  " 7 0 2E2EFF  0 1 7 ""  1 ""  <> 0 0 0 1 10.5 0 0 2025 1 2025 2025 2025 <> <>
  2026 3 14.682415 23.769335 -24.321590 135 S C 24 0.14000 0.14000 "SER " " CA " 6 0 808080  0 1 -1111 ""  1 ""  FFD200  0 0 0 1 10.5 0 0 2026 1 2026 2026 2026 <> <>
  2027 2 15.938187 24.553518 -24.576994 135 S C 24 0.50000 0.50000 "SER " " C  " 6 0 808080  0 1 7 ""  1 ""  <> 0 0 0 1 10.5 0 0 2027 0 2027 2027 2027 <> <>
  2028 15 15.937861 25.804541 -24.831232 135 S C 70 -0.50000 -0.50000 "SER " " O  " 8 0 FF2E2E  0 1 7 ""  1 ""  <> 0 0 0 1 10.5 0 0 2028 0 2028 2028 2028 <> <>
  2029 3 14.122078 23.352098 -25.668457 135 S C 24 0.14500 0.14500 "SER " " CB " 6 0 808080  0 1 7 ""  1 ""  <> 0 0 0 1 10.5 0 0 2029 2 2029 2029 2029 <> <>
  2030 16 14.912441 22.334635 -26.253909 135 S C 70 -0.68300 -0.68300 "SER " " OG " 8 0 FF2E2E  0 1 7 "%UT"  13 ""  <> 0 0 0 1 10.5 0 0 2030 1 2030 2030 2030 <> <>
  2031 43 13.932028 25.626809 -23.750233 135 S C 21 0.30000 0.30000 "SER " " H  " 1 0 FFFFFF  0 1 7 ""  1 ""  <> 0 0 0 1 <> 0 0 2031 0 2031 2031 2031 <> <>
  2032 41 14.939240 22.924161 -23.683106 135 S C 21 0.06000 0.06000 "SER " " HA " 1 0 FFFFFF  0 1 7 ""  1 ""  <> 0 0 0 1 <> 0 0 2032 0 2032 2032 2032 <> <>
  2033 41 13.933453 24.231408 -26.284220 135 S C 21 0.06000 0.06000 "SER " " HB3" 1 0 FFFFFF  0 1 7 ""  1 ""  <> 0 0 0 1 <> 0 0 2033 0 2033 2033 2033 <> <>
  2034 41 13.113531 22.951152 -25.564620 135 S C 21 0.06000 0.06000 "SER " " HB2" 1 0 FFFFFF  0 1 7 ""  1 ""  <> 0 0 0 1 <> 0 0 2034 0 2034 2034 2034 <> <>
  2035 42 14.750320 21.496252 -25.849267 135 S C 21 0.41800 0.41800 "SER " " HG " 1 0 FFFFFF  0 1 7 ""  1 ""  <> 0 0 0 1 <> 0 0 2035 0 2035 2035 2035 <> <>
  2036 25 17.066043 23.871000 -24.376687 136 G C 38 -0.50000 -0.50000 "GLY " " N  " 7 0 2E2EFF  0 1 7 ""  1 ""  <> 0 0 0 1 10.68 0 0 2036 1 2036 2036 2036 <> <>
  2037 3 18.486064 24.223207 -24.559381 136 G C 24 0.08000 0.08000 "GLY " " CA " 6 0 808080  0 1 -1111 ""  1 ""  FFD200  0 0 0 1 10.68 0 0 2037 2 2037 2037 2037 <> <>
  2038 2 19.349696 22.995955 -24.338823 136 G C 24 0.50000 0.50000 "GLY " " C  " 6 0 808080  0 1 7 ""  1 ""  <> 0 0 0 1 10.68 0 0 2038 0 2038 2038 2038 <> <>
  2039 15 18.744419 21.935411 -24.030167 136 G C 70 -0.50000 -0.50000 "GLY " " O  " 8 0 FF2E2E  0 1 7 ""  1 ""  <> 0 0 0 1 10.68 0 0 2039 0 2039 2039 2039 <> <>
  2040 43 16.974804 22.900312 -24.113130 136 G C 21 0.30000 0.30000 "GLY " " H  " 1 0 FFFFFF  0 1 7 ""  1 ""  <> 0 0 0 1 <> 0 0 2040 0 2040 2040 2040 <> <>
  2041 41 18.741643 24.935871 -23.776109 136 G C 21 0.06000 0.06000 "GLY " " HA3" 1 0 FFFFFF  0 1 7 ""  1 ""  <> 0 0 0 1 <> 0 0 2041 0 2041 2041 2041 <> <>
  2042 41 18.717014 24.596158 -25.556711 136 G C 21 0.06000 0.06000 "GLY " " HA2" 1 0 FFFFFF  0 1 7 ""  1 ""  <> 0 0 0 1 <> 0 0 2042 0 2042 2042 2042 <> <>
  2043 25 20.707674 23.152271 -24.483709 137 G C 38 -0.50000 -0.50000 "GLY " " N  " 7 0 2E2EFF  0 1 7 ""  1 ""  <> 0 0 0 1 10.89 0 0 2043 1 2043 2043 2043 <> <>
  2044 3 21.656110 22.081122 -24.538090 137 G C 24 0.08000 0.08000 "GLY " " CA " 6 0 808080  0 1 -1111 ""  1 ""  FFD200  0 0 0 1 10.89 0 0 2044 2 2044 2044 2044 <> <>
  2045 2 21.599705 21.201642 -25.774422 137 G C 24 0.50000 0.50000 "GLY " " C  " 6 0 808080  0 1 7 ""  1 ""  <> 0 0 0 1 10.89 0 0 2045 0 2045 2045 2045 <> <>
  2046 15 22.150920 20.069445 -25.737473 137 G C 70 -0.50000 -0.50000 "GLY " " O  " 8 0 FF2E2E  0 1 7 ""  1 ""  <> 0 0 0 1 10.89 0 0 2046 0 2046 2046 2046 <> <>
  2047 43 20.902767 24.112164 -24.729753 137 G C 21 0.30000 0.30000 "GLY " " H  " 1 0 FFFFFF  0 1 7 ""  1 ""  <> 0 0 0 1 <> 0 0 2047 0 2047 2047 2047 <> <>
  2048 41 21.619186 21.556582 -23.583793 137 G C 21 0.06000 0.06000 "GLY " " HA3" 1 0 FFFFFF  0 1 7 ""  1 ""  <> 0 0 0 1 <> 0 0 2048 0 2048 2048 2048 <> <>
  2049 41 22.660642 22.490937 -24.646081 137 G C 21 0.06000 0.06000 "GLY " " HA2" 1 0 FFFFFF  0 1 7 ""  1 ""  <> 0 0 0 1 <> 0 0 2049 0 2049 2049 2049 <> <>
  2050 25 20.965440 21.592998 -26.860271 138 G C 38 -0.50000 -0.50000 "GLY " " N  " 7 0 2E2EFF  0 1 7 ""  1 ""  <> 0 0 0 1 10.89 0 0 2050 1 2050 2050 2050 <> <>
  2051 3 20.707395 20.826086 -28.067434 138 G C 24 0.08000 0.08000 "GLY " " CA " 6 0 808080  0 1 -1111 ""  1 ""  FFD200  0 0 0 1 10.89 0 0 2051 2 2051 2051 2051 <> <>
  2052 2 19.232097 20.608651 -28.286271 138 G C 24 0.50000 0.50000 "GLY " " C  " 6 0 808080  0 1 7 ""  1 ""  <> 0 0 0 1 10.89 0 0 2052 0 2052 2052 2052 <> <>
  2053 15 18.366390 20.646356 -27.454117 138 G C 70 -0.50000 -0.50000 "GLY " " O  " 8 0 FF2E2E  0 1 7 ""  1 ""  <> 0 0 0 1 10.89 0 0 2053 0 2053 2053 2053 <> <>
  2054 43 20.537225 22.506691 -26.813862 138 G C 21 0.30000 0.30000 "GLY " " H  " 1 0 FFFFFF  0 1 7 ""  1 ""  <> 0 0 0 1 <> 0 0 2054 0 2054 2054 2054 <> <>
  2055 41 21.230064 19.869448 -28.080279 138 G C 21 0.06000 0.06000 "GLY " " HA3" 1 0 FFFFFF  0 1 7 ""  1 ""  <> 0 0 0 1 <> 0 0 2055 0 2055 2055 2055 <> <>
  2056 41 21.064715 21.385138 -28.931892 138 G C 21 0.06000 0.06000 "GLY " " HA2" 1 0 FFFFFF  0 1 7 ""  1 ""  <> 0 0 0 1 <> 0 0 2056 0 2056 2056 2056 <> <>
  2057 25 19.014720 20.247007 -29.570654 139 G C 38 -0.50000 -0.50000 "GLY " " N  " 7 0 2E2EFF  0 1 7 ""  1 ""  <> 0 0 0 1 11.45 0 0 2057 1 2057 2057 2057 <> <>
  2058 3 17.743572 20.114337 -30.148635 139 G C 24 0.08000 0.08000 "GLY " " CA " 6 0 808080  0 1 -1111 ""  1 ""  FFD200  0 0 0 1 11.45 0 0 2058 2 2058 2058 2058 <> <>
  2059 2 17.021391 18.831927 -29.733403 139 G C 24 0.50000 0.50000 "GLY " " C  " 6 0 808080  0 1 7 ""  1 ""  <> 0 0 0 1 11.45 0 0 2059 0 2059 2059 2059 <> <>
  2060 15 17.578589 17.740543 -29.992394 139 G C 70 -0.50000 -0.50000 "GLY " " O  " 8 0 FF2E2E  0 1 7 ""  1 ""  <> 0 0 0 1 11.45 0 0 2060 0 2060 2060 2060 <> <>
  2061 43 19.778442 20.007506 -30.186803 139 G C 21 0.30000 0.30000 "GLY " " H  " 1 0 FFFFFF  0 1 7 ""  1 ""  <> 0 0 0 1 <> 0 0 2061 0 2061 2061 2061 <> <>
  2062 41 18.024275 20.099482 -31.201153 139 G C 21 0.06000 0.06000 "GLY " " HA3" 1 0 FFFFFF  0 1 7 ""  1 ""  <> 0 0 0 1 <> 0 0 2062 0 2062 2062 2062 <> <>
  2063 41 17.326227 21.113303 -30.021453 139 G C 21 0.06000 0.06000 "GLY " " HA2" 1 0 FFFFFF  0 1 7 ""  1 ""  <> 0 0 0 1 <> 0 0 2063 0 2063 2063 2063 <> <>
  2064 25 15.856960 18.901949 -29.099664 140 S C 38 -0.50000 -0.50000 "SER " " N  " 7 0 2E2EFF  0 1 7 ""  1 ""  <> 0 0 0 1 10.98 0 0 2064 1 2064 2064 2064 <> <>
  2065 3 15.003265 17.762641 -28.776781 140 S C 24 0.14000 0.14000 "SER " " CA " 6 0 808080  0 1 -1111 ""  1 ""  FFD200  0 0 0 1 10.98 0 0 2065 1 2065 2065 2065 <> <>
  2066 2 13.532403 18.218075 -28.559682 140 S C 24 0.50000 0.50000 "SER " " C  " 6 0 808080  0 1 7 ""  1 ""  <> 0 0 0 1 10.98 0 0 2066 0 2066 2066 2066 <> <>
  2067 15 13.256542 19.394471 -28.403442 140 S C 70 -0.50000 -0.50000 "SER " " O  " 8 0 FF2E2E  0 1 7 ""  1 ""  <> 0 0 0 1 10.98 0 0 2067 0 2067 2067 2067 <> <>
  2068 3 15.754408 16.939953 -27.685847 140 S C 24 0.14500 0.14500 "SER " " CB " 6 0 808080  0 1 7 ""  1 ""  <> 0 0 0 1 10.98 0 0 2068 2 2068 2068 2068 <> <>
  2069 16 15.081512 16.068490 -26.804139 140 S C 70 -0.68300 -0.68300 "SER " " OG " 8 0 FF2E2E  0 1 7 "%UT"  13 ""  <> 0 0 0 1 10.98 0 0 2069 1 2069 2069 2069 <> <>
  2070 43 15.396704 19.799842 -29.148495 140 S C 21 0.30000 0.30000 "SER " " H  " 1 0 FFFFFF  0 1 7 ""  1 ""  <> 0 0 0 1 <> 0 0 2070 0 2070 2070 2070 <> <>
  2071 41 14.971205 17.083403 -29.627837 140 S C 21 0.06000 0.06000 "SER " " HA " 1 0 FFFFFF  0 1 7 ""  1 ""  <> 0 0 0 1 <> 0 0 2071 0 2071 2071 2071 <> <>
  2072 41 16.270968 17.686499 -27.083396 140 S C 21 0.06000 0.06000 "SER " " HB3" 1 0 FFFFFF  0 1 7 ""  1 ""  <> 0 0 0 1 <> 0 0 2072 0 2072 2072 2072 <> <>
  2073 41 16.534565 16.353400 -28.171427 140 S C 21 0.06000 0.06000 "SER " " HB2" 1 0 FFFFFF  0 1 7 ""  1 ""  <> 0 0 0 1 <> 0 0 2073 0 2073 2073 2073 <> <>
  2074 42 14.877254 16.518143 -25.999055 140 S C 21 0.41800 0.41800 "SER " " HG " 1 0 FFFFFF  0 1 7 ""  1 ""  <> 0 0 0 1 <> 0 0 2074 0 2074 2074 2074 <> <>
  2075 25 12.600356 17.288285 -28.545726 141 G C 38 -0.50000 -0.50000 "GLY " " N  " 7 0 2E2EFF  0 1 7 ""  1 ""  <> 0 0 0 1 10.98 0 0 2075 1 2075 2075 2075 <> <>
  2076 3 11.142891 17.325751 -28.786895 141 G C 24 0.08000 0.08000 "GLY " " CA " 6 0 808080  0 1 -1111 ""  1 ""  FFD200  0 0 0 1 10.98 0 0 2076 2 2076 2076 2076 <> <>
  2077 2 10.752907 17.369037 -30.300085 141 G C 24 0.50000 0.50000 "GLY " " C  " 6 0 808080  0 1 7 ""  1 ""  <> 0 0 0 1 10.98 0 0 2077 0 2077 2077 2077 <> <>
  2078 15 9.680225 17.872101 -30.576165 141 G C 70 -0.50000 -0.50000 "GLY " " O  " 8 0 FF2E2E  0 1 7 ""  1 ""  <> 0 0 0 1 10.98 0 0 2078 0 2078 2078 2078 <> <>
  2079 43 12.952485 16.343747 -28.481155 141 G C 21 0.30000 0.30000 "GLY " " H  " 1 0 FFFFFF  0 1 7 ""  1 ""  <> 0 0 0 1 <> 0 0 2079 0 2079 2079 2079 <> <>
  2080 41 10.684089 18.236440 -28.401911 141 G C 21 0.06000 0.06000 "GLY " " HA3" 1 0 FFFFFF  0 1 7 ""  1 ""  <> 0 0 0 1 <> 0 0 2080 0 2080 2080 2080 <> <>
  2081 41 10.757413 16.531308 -28.148058 141 G C 21 0.06000 0.06000 "GLY " " HA2" 1 0 FFFFFF  0 1 7 ""  1 ""  <> 0 0 0 1 <> 0 0 2081 0 2081 2081 2081 <> <>
  2082 25 11.569814 16.796015 -31.131115 142 G C 38 -0.50000 -0.50000 "GLY " " N  " 7 0 2E2EFF  0 1 7 ""  1 ""  <> 0 0 0 1 10.82 0 0 2082 1 2082 2082 2082 <> <>
  2083 3 11.286267 16.815080 -32.574078 142 G C 24 0.08000 0.08000 "GLY " " CA " 6 0 808080  0 1 -1111 ""  1 ""  FFD200  0 0 0 1 10.82 0 0 2083 2 2083 2083 2083 <> <>
  2084 2 12.010088 18.013495 -33.324428 142 G C 24 0.50000 0.50000 "GLY " " C  " 6 0 808080  0 1 7 ""  1 ""  <> 0 0 0 1 10.82 0 0 2084 0 2084 2084 2084 <> <>
  2085 15 12.559852 18.903741 -32.638589 142 G C 70 -0.50000 -0.50000 "GLY " " O  " 8 0 FF2E2E  0 1 7 ""  1 ""  <> 0 0 0 1 10.82 0 0 2085 0 2085 2085 2085 <> <>
  2086 43 12.263075 16.166164 -30.752654 142 G C 21 0.30000 0.30000 "GLY " " H  " 1 0 FFFFFF  0 1 7 ""  1 ""  <> 0 0 0 1 <> 0 0 2086 0 2086 2086 2086 <> <>
  2087 41 10.272753 16.880942 -32.970387 142 G C 21 0.06000 0.06000 "GLY " " HA3" 1 0 FFFFFF  0 1 7 ""  1 ""  <> 0 0 0 1 <> 0 0 2087 0 2087 2087 2087 <> <>
  2088 41 11.580730 15.839365 -32.960222 142 G C 21 0.06000 0.06000 "GLY " " HA2" 1 0 FFFFFF  0 1 7 ""  1 ""  <> 0 0 0 1 <> 0 0 2088 0 2088 2088 2088 <> <>
  2089 25 12.149691 17.993991 -34.665575 143 G C 38 -0.50000 -0.50000 "GLY " " N  " 7 0 2E2EFF  0 1 7 ""  1 ""  <> 0 0 0 1 10.62 0 0 2089 1 2089 2089 2089 <> <>
  2090 3 12.771253 19.025811 -35.463516 143 G C 24 0.08000 0.08000 "GLY " " CA " 6 0 808080  0 1 -1111 ""  1 ""  FFD200  0 0 0 1 10.62 0 0 2090 2 2090 2090 2090 <> <>
  2091 2 11.705084 19.921977 -36.143684 143 G C 24 0.50000 0.50000 "GLY " " C  " 6 0 808080  0 1 7 ""  1 ""  <> 0 0 0 1 10.62 0 0 2091 0 2091 2091 2091 <> <>
  2092 15 10.701212 19.352528 -36.607360 143 G C 70 -0.50000 -0.50000 "GLY " " O  " 8 0 FF2E2E  0 1 7 ""  1 ""  <> 0 0 0 1 10.62 0 0 2092 0 2092 2092 2092 <> <>
  2093 43 11.724997 17.227562 -35.167101 143 G C 21 0.30000 0.30000 "GLY " " H  " 1 0 FFFFFF  0 1 7 ""  1 ""  <> 0 0 0 1 <> 0 0 2093 0 2093 2093 2093 <> <>
  2094 41 13.475556 18.699731 -36.228722 143 G C 21 0.06000 0.06000 "GLY " " HA3" 1 0 FFFFFF  0 1 7 ""  1 ""  <> 0 0 0 1 <> 0 0 2094 0 2094 2094 2094 <> <>
  2095 41 13.321276 19.651578 -34.761462 143 G C 21 0.06000 0.06000 "GLY " " HA2" 1 0 FFFFFF  0 1 7 ""  1 ""  <> 0 0 0 1 <> 0 0 2095 0 2095 2095 2095 <> <>
  2096 25 11.790571 21.217420 -36.059240 144 G C 38 -0.50000 -0.50000 "GLY " " N  " 7 0 2E2EFF  0 1 7 ""  1 ""  <> 0 0 0 1 9.88 0 0 2096 1 2096 2096 2096 <> <>
  2097 3 10.772142 22.195429 -36.442695 144 G C 24 0.08000 0.08000 "GLY " " CA " 6 0 808080  0 1 -1112 ""  1 ""  FFF000  0 0 0 1 9.88 0 0 2097 2 2097 2097 2097 <> <>
  2098 2 11.349633 23.185565 -37.454437 144 G C 24 0.50000 0.50000 "GLY " " C  " 6 0 808080  0 1 7 ""  1 ""  <> 0 0 0 1 9.88 0 0 2098 0 2098 2098 2098 <> <>
  2099 15 10.794919 24.321499 -37.548354 144 G C 70 -0.50000 -0.50000 "GLY " " O  " 8 0 FF2E2E  0 1 7 ""  1 ""  <> 0 0 0 1 9.88 0 0 2099 0 2099 2099 2099 <> <>
  2100 43 12.599334 21.585479 -35.579358 144 G C 21 0.30000 0.30000 "GLY " " H  " 1 0 FFFFFF  0 1 7 ""  1 ""  <> 0 0 0 1 <> 0 0 2100 0 2100 2100 2100 <> <>
  2101 41 10.493189 22.806420 -35.584860 144 G C 21 0.06000 0.06000 "GLY " " HA3" 1 0 FFFFFF  0 1 7 ""  1 ""  <> 0 0 0 1 <> 0 0 2101 0 2101 2101 2101 <> <>
  2102 41 9.900672 21.656512 -36.814240 144 G C 21 0.06000 0.06000 "GLY " " HA2" 1 0 FFFFFF  0 1 7 ""  1 ""  <> 0 0 0 1 <> 0 0 2102 0 2102 2102 2102 <> <>
  2103 25 12.514631 22.851642 -38.002390 145 S C 38 -0.50000 -0.50000 "SER " " N  " 7 0 2E2EFF  0 1 7 ""  1 ""  <> 0 0 0 1 9.37 0 0 2103 1 2103 2103 2103 <> <>
  2104 3 13.150514 23.824818 -38.926540 145 S C 24 0.14000 0.14000 "SER " " CA " 6 0 808080  0 1 -1112 ""  1 ""  FFF000  0 0 0 1 9.37 0 0 2104 1 2104 2104 2104 <> <>
  2105 2 13.781038 23.237227 -40.134206 145 S C 24 0.50000 0.50000 "SER " " C  " 6 0 808080  0 1 7 ""  1 ""  <> 0 0 0 1 9.37 0 0 2105 0 2105 2105 2105 <> <>
  2106 15 14.577828 23.846097 -40.779272 145 S C 70 -0.50000 -0.50000 "SER " " O  " 8 0 FF2E2E  0 1 7 ""  1 ""  <> 0 0 0 1 9.37 0 0 2106 0 2106 2106 2106 <> <>
  2107 3 13.980740 24.901012 -38.192305 145 S C 24 0.14500 0.14500 "SER " " CB " 6 0 808080  0 1 7 ""  1 ""  <> 0 0 0 1 9.37 0 0 2107 2 2107 2107 2107 <> <>
  2108 16 15.052490 24.300780 -37.505558 145 S C 70 -0.68300 -0.68300 "SER " " OG " 8 0 FF2E2E  0 1 7 "%UT"  13 ""  <> 0 0 0 1 9.37 0 0 2108 1 2108 2108 2108 <> <>
  2109 43 13.090873 22.044760 -37.808843 145 S C 21 0.30000 0.30000 "SER " " H  " 1 0 FFFFFF  0 1 7 ""  1 ""  <> 0 0 0 1 <> 0 0 2109 0 2109 2109 2109 <> <>
  2110 41 12.371506 24.394908 -39.433131 145 S C 21 0.06000 0.06000 "SER " " HA " 1 0 FFFFFF  0 1 7 ""  1 ""  <> 0 0 0 1 <> 0 0 2110 0 2110 2110 2110 <> <>
  2111 41 13.262000 25.463612 -37.596394 145 S C 21 0.06000 0.06000 "SER " " HB3" 1 0 FFFFFF  0 1 7 ""  1 ""  <> 0 0 0 1 <> 0 0 2111 0 2111 2111 2111 <> <>
  2112 41 14.464632 25.543400 -38.927813 145 S C 21 0.06000 0.06000 "SER " " HB2" 1 0 FFFFFF  0 1 7 ""  1 ""  <> 0 0 0 1 <> 0 0 2112 0 2112 2112 2112 <> <>
  2113 42 14.890359 23.371028 -37.551262 145 S C 21 0.41800 0.41800 "SER " " HG " 1 0 FFFFFF  0 1 7 ""  1 ""  <> 0 0 0 1 <> 0 0 2113 0 2113 2113 2113 <> <>
  2114 25 13.375112 21.933491 -40.422513 146 E C 38 -0.50000 -0.50000 "GLU " " N  " 7 0 2E2EFF  0 1 7 ""  1 ""  <> 0 0 0 1 8.31 0 0 2114 1 2114 2114 2114 <> <>
  2115 3 13.773541 21.135215 -41.570960 146 E C 24 0.14000 0.14000 "GLU " " CA " 6 0 808080  0 1 -1112 ""  1 ""  FFF000  0 0 0 1 8.31 0 0 2115 1 2115 2115 2115 <> <>
  2116 2 13.141059 21.718144 -42.861175 146 E C 24 0.50000 0.50000 "GLU " " C  " 6 0 808080  0 1 7 ""  1 ""  <> 0 0 0 1 8.31 0 0 2116 0 2116 2116 2116 <> <>
  2117 15 11.992570 22.074702 -43.021873 146 E C 70 -0.50000 -0.50000 "GLU " " O  " 8 0 FF2E2E  0 1 7 ""  1 ""  <> 0 0 0 1 8.31 0 0 2117 0 2117 2117 2117 <> <>
  2118 3 13.202579 19.747394 -41.346611 146 E C 24 -0.12000 -0.12000 "GLU " " CB " 6 0 808080  0 1 7 ""  1 ""  <> 0 0 0 1 8.31 0 0 2118 2 2118 2118 2118 <> <>
  2119 3 13.511535 19.033047 -40.000249 146 E C 24 -0.22000 -0.22000 "GLU " " CG " 6 0 808080  0 1 7 ""  1 ""  <> 0 0 0 1 8.31 0 0 2119 2 2119 2119 2119 <> <>
  2120 2 15.047040 18.760649 -39.893979 146 E C 24 0.70000 0.70000 "GLU " " CD " 6 0 808080  0 1 7 "%UT"  13 ""  <> 0 0 0 1 8.31 0 0 2120 0 2120 2120 2120 4.20227047061272 <>
  2121 15 15.690124 19.228588 -38.921966 146 E C 70 -0.80000 -0.80000 "GLU " " OE1" 8 0 FF2E2E  0 1 7 ""  1 ""  <> 0 0 0 1 8.31 0 0 2121 0 2121 2121 2121 <> <>
  2122 18 15.568565 18.144622 -40.833111 146 E C 70 -0.80000 -0.80000 "GLU " " OE2" 8 -1 FF2E2E  0 1 7 ""  1 ""  <> 0 0 0 1 8.31 0 0 2122 0 2122 2122 2122 <> <>
  2123 43 12.617170 21.641523 -39.822077 146 E C 21 0.30000 0.30000 "GLU " " H  " 1 0 FFFFFF  0 1 7 ""  1 ""  <> 0 0 0 1 <> 0 0 2123 0 2123 2123 2123 <> <>
  2124 41 14.861779 21.104139 -41.633132 146 E C 21 0.06000 0.06000 "GLU " " HA " 1 0 FFFFFF  0 1 7 ""  1 ""  <> 0 0 0 1 <> 0 0 2124 0 2124 2124 2124 <> <>
  2125 41 13.522671 19.206173 -42.236349 146 E C 21 0.06000 0.06000 "GLU " " HB3" 1 0 FFFFFF  0 1 7 ""  1 ""  <> 0 0 0 1 <> 0 0 2125 0 2125 2125 2125 <> <>
  2126 41 12.114022 19.805283 -41.318493 146 E C 21 0.06000 0.06000 "GLU " " HB2" 1 0 FFFFFF  0 1 7 ""  1 ""  <> 0 0 0 1 <> 0 0 2126 0 2126 2126 2126 <> <>
  2127 41 12.974282 18.085471 -40.036756 146 E C 21 0.06000 0.06000 "GLU " " HG3" 1 0 FFFFFF  0 1 7 ""  1 ""  <> 0 0 0 1 <> 0 0 2127 0 2127 2127 2127 <> <>
  2128 41 13.123547 19.648805 -39.189342 146 E C 21 0.06000 0.06000 "GLU " " HG2" 1 0 FFFFFF  0 1 7 ""  1 ""  <> 0 0 0 1 <> 0 0 2128 0 2128 2128 2128 <> <>
  2129 25 13.966419 21.888592 -43.919982 147 V C 38 -0.50000 -0.50000 "VAL " " N  " 7 0 2E2EFF  0 1 7 ""  1 ""  <> 0 0 0 1 7.75 0 0 2129 1 2129 2129 2129 <> <>
  2130 3 13.673426 22.540256 -45.228941 147 V C 24 0.14000 0.14000 "VAL " " CA " 6 0 808080  0 1 -1112 ""  1 ""  FFF000  0 0 0 1 7.75 0 0 2130 1 2130 2130 2130 <> <>
  2131 2 14.110346 21.612379 -46.443984 147 V C 24 0.50000 0.50000 "VAL " " C  " 6 0 808080  0 1 7 ""  1 ""  <> 0 0 0 1 7.75 0 0 2131 0 2131 2131 2131 <> <>
  2132 15 14.260093 22.080846 -47.571986 147 V C 70 -0.50000 -0.50000 "VAL " " O  " 8 0 FF2E2E  0 1 7 ""  1 ""  <> 0 0 0 1 7.75 0 0 2132 0 2132 2132 2132 <> <>
  2133 3 14.236865 23.951764 -45.294226 147 V C 24 -0.06000 -0.06000 "VAL " " CB " 6 0 808080  0 1 7 ""  1 ""  <> 0 0 0 1 7.75 0 0 2133 1 2133 2133 2133 <> <>
  2134 3 13.630000 24.744185 -44.160350 147 V C 24 -0.18000 -0.18000 "VAL " " CG1" 6 0 808080  0 1 7 ""  1 ""  <> 0 0 0 1 7.75 0 0 2134 3 2134 2134 2134 <> <>
  2135 3 15.793090 24.001250 -45.261474 147 V C 24 -0.18000 -0.18000 "VAL " " CG2" 6 0 808080  0 1 7 ""  1 ""  <> 0 0 0 1 7.75 0 0 2135 3 2135 2135 2135 <> <>
  2136 43 14.915692 21.604869 -43.721833 147 V C 21 0.30000 0.30000 "VAL " " H  " 1 0 FFFFFF  0 1 7 ""  1 ""  <> 0 0 0 1 <> 0 0 2136 0 2136 2136 2136 <> <>
  2137 41 12.586762 22.620355 -45.271714 147 V C 21 0.06000 0.06000 "VAL " " HA " 1 0 FFFFFF  0 1 7 ""  1 ""  <> 0 0 0 1 <> 0 0 2137 0 2137 2137 2137 <> <>
  2138 41 13.828507 24.463087 -46.165583 147 V C 21 0.06000 0.06000 "VAL " " HB " 1 0 FFFFFF  0 1 7 ""  1 ""  <> 0 0 0 1 <> 0 0 2138 0 2138 2138 2138 <> <>
  2139 41 14.280010 24.629127 -43.293417 147 V C 21 0.06000 0.06000 "VAL " "HG11" 1 0 FFFFFF  0 1 7 ""  1 ""  <> 0 0 0 1 <> 0 0 2139 0 2139 2139 2139 <> <>
  2140 41 13.793718 25.809688 -44.321189 147 V C 21 0.06000 0.06000 "VAL " "HG12" 1 0 FFFFFF  0 1 7 ""  1 ""  <> 0 0 0 1 <> 0 0 2140 0 2140 2140 2140 <> <>
  2141 41 12.570721 24.589245 -43.953308 147 V C 21 0.06000 0.06000 "VAL " "HG13" 1 0 FFFFFF  0 1 7 ""  1 ""  <> 0 0 0 1 <> 0 0 2141 0 2141 2141 2141 <> <>
  2142 41 16.221577 24.033520 -44.260441 147 V C 21 0.06000 0.06000 "VAL " "HG21" 1 0 FFFFFF  0 1 7 ""  1 ""  <> 0 0 0 1 <> 0 0 2142 0 2142 2142 2142 <> <>
  2143 41 16.283000 23.134308 -45.704683 147 V C 21 0.06000 0.06000 "VAL " "HG22" 1 0 FFFFFF  0 1 7 ""  1 ""  <> 0 0 0 1 <> 0 0 2143 0 2143 2143 2143 <> <>
  2144 41 16.019542 24.938263 -45.770053 147 V C 21 0.06000 0.06000 "VAL " "HG23" 1 0 FFFFFF  0 1 7 ""  1 ""  <> 0 0 0 1 <> 0 0 2144 0 2144 2144 2144 <> <>
  2145 25 14.391400 20.335382 -46.142748 148 Q C 38 -0.50000 -0.50000 "GLN " " N  " 7 0 2E2EFF  2 1 7 ""  1 ""  <> 0 0 0 1 7.45 0 0 2145 1 2145 2145 2145 <> <>
  2146 3 14.828890 19.428816 -47.192140 148 Q C 24 0.14000 0.14000 "GLN " " CA " 6 0 808080  2 1 -1112 ""  1 ""  FFF000  0 0 0 1 7.45 0 0 2146 1 2146 2146 2146 <> <>
  2147 2 13.691316 18.879599 -48.023772 148 Q C 24 0.50000 0.50000 "GLN " " C  " 6 0 808080  2 1 7 ""  1 ""  <> 0 0 0 1 7.45 0 0 2147 0 2147 2147 2147 <> <>
  2148 15 13.810765 18.796414 -49.229813 148 Q C 70 -0.50000 -0.50000 "GLN " " O  " 8 0 FF2E2E  2 1 7 ""  1 ""  <> 0 0 0 1 7.45 0 0 2148 0 2148 2148 2148 <> <>
  2149 3 15.519119 18.220503 -46.512523 148 Q C 24 -0.12000 -0.12000 "GLN " " CB " 6 0 808080  2 1 7 ""  1 ""  <> 0 0 0 1 7.45 0 0 2149 2 2149 2149 2149 <> <>
  2150 3 16.765913 18.682836 -45.770583 148 Q C 24 -0.12000 -0.12000 "GLN " " CG " 6 0 808080  2 1 7 ""  1 ""  <> 0 0 0 1 7.45 0 0 2150 2 2150 2150 2150 <> <>
  2151 2 16.632137 18.781395 -44.247782 148 Q C 24 0.50000 0.50000 "GLN " " CD " 6 0 808080  2 1 7 "%UT"  13 ""  <> 0 0 0 1 7.45 0 0 2151 0 2151 2151 2151 <> "No Flip" 
  2152 15 17.654222 19.082160 -43.625421 148 Q C 70 -0.50000 -0.50000 "GLN " " OE1" 8 0 FF2E2E  2 1 7 ""  1 ""  <> 0 0 0 1 7.45 0 0 2152 0 2152 2152 2152 <> <>
  2153 25 15.490845 18.549197 -43.594788 148 Q C 38 -0.76000 -0.76000 "GLN " " NE2" 7 0 2E2EFF  2 1 7 ""  1 ""  <> 0 0 0 1 7.45 0 0 2153 2 2153 2153 2153 <> <>
  2154 43 14.164687 20.039615 -45.204491 148 Q C 21 0.30000 0.30000 "GLN " " H  " 1 0 FFFFFF  2 1 7 ""  1 ""  <> 0 0 0 1 <> 0 0 2154 0 2154 2154 2154 <> <>
  2155 41 15.509940 19.936437 -47.875171 148 Q C 21 0.06000 0.06000 "GLN " " HA " 1 0 FFFFFF  2 1 7 ""  1 ""  <> 0 0 0 1 <> 0 0 2155 0 2155 2155 2155 <> <>
  2156 41 15.912543 17.619711 -47.331982 148 Q C 21 0.06000 0.06000 "GLN " " HB3" 1 0 FFFFFF  2 1 7 ""  1 ""  <> 0 0 0 1 <> 0 0 2156 0 2156 2156 2156 <> <>
  2157 41 14.778721 17.721930 -45.886903 148 Q C 21 0.06000 0.06000 "GLN " " HB2" 1 0 FFFFFF  2 1 7 ""  1 ""  <> 0 0 0 1 <> 0 0 2157 0 2157 2157 2157 <> <>
  2158 41 16.988286 19.685698 -46.134986 148 Q C 21 0.06000 0.06000 "GLN " " HG3" 1 0 FFFFFF  2 1 7 ""  1 ""  <> 0 0 0 1 <> 0 0 2158 0 2158 2158 2158 <> <>
  2159 41 17.608137 18.061278 -46.075743 148 Q C 21 0.06000 0.06000 "GLN " " HG2" 1 0 FFFFFF  2 1 7 ""  1 ""  <> 0 0 0 1 <> 0 0 2159 0 2159 2159 2159 <> <>
  2160 43 15.588235 18.552231 -42.590176 148 Q C 21 0.38000 0.38000 "GLN " "HE22" 1 0 FFFFFF  2 1 7 ""  1 ""  <> 0 0 0 1 <> 0 0 2160 0 2160 2160 2160 <> <>
  2161 43 14.610706 18.315367 -44.031581 148 Q C 21 0.38000 0.38000 "GLN " "HE21" 1 0 FFFFFF  2 1 7 ""  1 ""  <> 0 0 0 1 <> 0 0 2161 0 2161 2161 2161 <> <>
  2162 25 12.594919 18.392525 -47.409108 149 L C 38 -0.50000 -0.50000 "LEU " " N  " 7 0 2E2EFF  2 1 7 ""  1 ""  <> 0 0 0 1 7.43 0 0 2162 1 2162 2162 2162 <> <>
  2163 3 11.365371 17.900730 -48.059948 149 L C 24 0.14000 0.14000 "LEU " " CA " 6 0 808080  2 1 -1112 ""  1 ""  FFF000  0 0 0 1 7.43 0 0 2163 1 2163 2163 2163 <> <>
  2164 2 10.311483 18.184824 -47.048710 149 L C 24 0.50000 0.50000 "LEU " " C  " 6 0 808080  2 1 7 ""  1 ""  <> 0 0 0 1 7.43 0 0 2164 0 2164 2164 2164 <> <>
  2165 15 10.454730 18.010512 -45.793968 149 L C 70 -0.50000 -0.50000 "LEU " " O  " 8 0 FF2E2E  2 1 7 ""  1 ""  <> 0 0 0 1 7.43 0 0 2165 0 2165 2165 2165 <> <>
  2166 3 11.540592 16.555180 -48.810969 149 L C 24 -0.12000 -0.12000 "LEU " " CB " 6 0 808080  2 1 7 ""  1 ""  <> 0 0 0 1 7.43 0 0 2166 2 2166 2166 2166 <> <>
  2167 3 11.490098 15.303948 -47.900914 149 L C 24 -0.06000 -0.06000 "LEU " " CG " 6 0 808080  2 1 7 ""  1 ""  <> 0 0 0 1 7.43 0 0 2167 1 2167 2167 2167 <> <>
  2168 3 11.537846 13.931350 -48.659699 149 L C 24 -0.18000 -0.18000 "LEU " " CD1" 6 0 808080  2 1 7 ""  1 ""  <> 0 0 0 1 7.43 0 0 2168 3 2168 2168 2168 <> <>
  2169 3 12.409869 15.278890 -46.640797 149 L C 24 -0.18000 -0.18000 "LEU " " CD2" 6 0 808080  2 1 7 ""  1 ""  <> 0 0 0 1 7.43 0 0 2169 3 2169 2169 2169 <> <>
  2170 43 12.624847 18.538639 -46.410901 149 L C 21 0.30000 0.30000 "LEU " " H  " 1 0 FFFFFF  2 1 7 ""  1 ""  <> 0 0 0 1 <> 0 0 2170 0 2170 2170 2170 <> <>
  2171 41 11.202200 18.680405 -48.803708 149 L C 21 0.06000 0.06000 "LEU " " HA " 1 0 FFFFFF  2 1 7 ""  1 ""  <> 0 0 0 1 <> 0 0 2171 0 2171 2171 2171 <> <>
  2172 41 12.449748 16.563476 -49.412526 149 L C 21 0.06000 0.06000 "LEU " " HB3" 1 0 FFFFFF  2 1 7 ""  1 ""  <> 0 0 0 1 <> 0 0 2172 0 2172 2172 2172 <> <>
  2173 41 10.704087 16.447393 -49.501134 149 L C 21 0.06000 0.06000 "LEU " " HB2" 1 0 FFFFFF  2 1 7 ""  1 ""  <> 0 0 0 1 <> 0 0 2173 0 2173 2173 2173 <> <>
  2174 41 10.498055 15.351578 -47.451025 149 L C 21 0.06000 0.06000 "LEU " " HG " 1 0 FFFFFF  2 1 7 ""  1 ""  <> 0 0 0 1 <> 0 0 2174 0 2174 2174 2174 <> <>
  2175 41 10.835385 13.946134 -49.492578 149 L C 21 0.06000 0.06000 "LEU " "HD11" 1 0 FFFFFF  2 1 7 ""  1 ""  <> 0 0 0 1 <> 0 0 2175 0 2175 2175 2175 <> <>
  2176 41 12.566190 13.782846 -48.990537 149 L C 21 0.06000 0.06000 "LEU " "HD12" 1 0 FFFFFF  2 1 7 ""  1 ""  <> 0 0 0 1 <> 0 0 2176 0 2176 2176 2176 <> <>
  2177 41 11.229477 13.131984 -47.986133 149 L C 21 0.06000 0.06000 "LEU " "HD13" 1 0 FFFFFF  2 1 7 ""  1 ""  <> 0 0 0 1 <> 0 0 2177 0 2177 2177 2177 <> <>
  2178 41 13.419754 15.476719 -47.001080 149 L C 21 0.06000 0.06000 "LEU " "HD21" 1 0 FFFFFF  2 1 7 ""  1 ""  <> 0 0 0 1 <> 0 0 2178 0 2178 2178 2178 <> <>
  2179 41 12.098832 16.118983 -46.020329 149 L C 21 0.06000 0.06000 "LEU " "HD22" 1 0 FFFFFF  2 1 7 ""  1 ""  <> 0 0 0 1 <> 0 0 2179 0 2179 2179 2179 <> <>
  2180 41 12.315995 14.336677 -46.101055 149 L C 21 0.06000 0.06000 "LEU " "HD23" 1 0 FFFFFF  2 1 7 ""  1 ""  <> 0 0 0 1 <> 0 0 2180 0 2180 2180 2180 <> <>
  2181 25 9.152422 18.648524 -47.482262 150 V C 38 -0.50000 -0.50000 "VAL " " N  " 7 0 2E2EFF  2 1 7 ""  1 ""  <> 0 0 0 1 7.42 0 0 2181 1 2181 2181 2181 <> <>
  2182 3 8.011080 18.957258 -46.623828 150 V C 24 0.14000 0.14000 "VAL " " CA " 6 0 808080  2 1 -1112 ""  1 ""  FFF000  0 0 0 1 7.42 0 0 2182 1 2182 2182 2182 <> <>
  2183 2 6.721147 18.659223 -47.416229 150 V C 24 0.50000 0.50000 "VAL " " C  " 6 0 808080  2 1 7 ""  1 ""  <> 0 0 0 1 7.42 0 0 2183 0 2183 2183 2183 <> <>
  2184 15 6.588986 18.891200 -48.636553 150 V C 70 -0.50000 -0.50000 "VAL " " O  " 8 0 FF2E2E  2 1 7 ""  1 ""  <> 0 0 0 1 7.42 0 0 2184 0 2184 2184 2184 <> <>
  2185 3 8.135554 20.403139 -46.157073 150 V C 24 -0.06000 -0.06000 "VAL " " CB " 6 0 808080  2 1 7 ""  1 ""  <> 0 0 0 1 7.42 0 0 2185 1 2185 2185 2185 <> <>
  2186 3 9.005601 20.439023 -44.904593 150 V C 24 -0.18000 -0.18000 "VAL " " CG1" 6 0 808080  2 1 7 ""  1 ""  <> 0 0 0 1 7.42 0 0 2186 3 2186 2186 2186 <> <>
  2187 3 8.548106 21.543161 -47.040668 150 V C 24 -0.18000 -0.18000 "VAL " " CG2" 6 0 808080  2 1 7 ""  1 ""  <> 0 0 0 1 7.42 0 0 2187 3 2187 2187 2187 <> <>
  2188 43 8.902729 18.577684 -48.457640 150 V C 21 0.30000 0.30000 "VAL " " H  " 1 0 FFFFFF  2 1 7 ""  1 ""  <> 0 0 0 1 <> 0 0 2188 0 2188 2188 2188 <> <>
  2189 41 7.972868 18.214286 -45.827531 150 V C 21 0.06000 0.06000 "VAL " " HA " 1 0 FFFFFF  2 1 7 ""  1 ""  <> 0 0 0 1 <> 0 0 2189 0 2189 2189 2189 <> <>
  2190 41 7.137254 20.716489 -45.850114 150 V C 21 0.06000 0.06000 "VAL " " HB " 1 0 FFFFFF  2 1 7 ""  1 ""  <> 0 0 0 1 <> 0 0 2190 0 2190 2190 2190 <> <>
  2191 41 8.851529 19.604881 -44.220329 150 V C 21 0.06000 0.06000 "VAL " "HG11" 1 0 FFFFFF  2 1 7 ""  1 ""  <> 0 0 0 1 <> 0 0 2191 0 2191 2191 2191 <> <>
  2192 41 10.085826 20.496373 -45.041961 150 V C 21 0.06000 0.06000 "VAL " "HG12" 1 0 FFFFFF  2 1 7 ""  1 ""  <> 0 0 0 1 <> 0 0 2192 0 2192 2192 2192 <> <>
  2193 41 8.672860 21.310393 -44.341030 150 V C 21 0.06000 0.06000 "VAL " "HG13" 1 0 FFFFFF  2 1 7 ""  1 ""  <> 0 0 0 1 <> 0 0 2193 0 2193 2193 2193 <> <>
  2194 41 8.091115 22.487022 -46.743240 150 V C 21 0.06000 0.06000 "VAL " "HG21" 1 0 FFFFFF  2 1 7 ""  1 ""  <> 0 0 0 1 <> 0 0 2194 0 2194 2194 2194 <> <>
  2195 41 9.633170 21.649050 -47.020989 150 V C 21 0.06000 0.06000 "VAL " "HG22" 1 0 FFFFFF  2 1 7 ""  1 ""  <> 0 0 0 1 <> 0 0 2195 0 2195 2195 2195 <> <>
  2196 41 8.203610 21.290446 -48.042647 150 V C 21 0.06000 0.06000 "VAL " "HG23" 1 0 FFFFFF  2 1 7 ""  1 ""  <> 0 0 0 1 <> 0 0 2196 0 2196 2196 2196 <> <>
  2197 25 5.721421 18.035263 -46.864093 151 E C 38 -0.50000 -0.50000 "GLU " " N  " 7 0 2E2EFF  0 1 7 ""  1 ""  <> 0 0 0 1 7.44 0 0 2197 1 2197 2197 2197 <> <>
  2198 3 4.497231 17.510337 -47.415330 151 E C 24 0.14000 0.14000 "GLU " " CA " 6 0 808080  0 1 -1112 ""  1 ""  FFF000  0 0 0 1 7.44 0 0 2198 1 2198 2198 2198 <> <>
  2199 2 3.425913 18.680652 -47.445338 151 E C 24 0.50000 0.50000 "GLU " " C  " 6 0 808080  0 1 7 ""  1 ""  <> 0 0 0 1 7.44 0 0 2199 0 2199 2199 2199 <> <>
  2200 15 3.463830 19.569708 -46.607892 151 E C 70 -0.50000 -0.50000 "GLU " " O  " 8 0 FF2E2E  0 1 7 ""  1 ""  <> 0 0 0 1 7.44 0 0 2200 0 2200 2200 2200 <> <>
  2201 3 3.946222 16.287382 -46.612908 151 E C 24 -0.12000 -0.12000 "GLU " " CB " 6 0 808080  0 1 7 ""  1 ""  <> 0 0 0 1 7.44 0 0 2201 2 2201 2201 2201 <> <>
  2202 3 5.057112 15.119759 -46.383747 151 E C 24 -0.22000 -0.22000 "GLU " " CG " 6 0 808080  0 1 7 ""  1 ""  <> 0 0 0 1 7.44 0 0 2202 2 2202 2202 2202 <> <>
  2203 2 5.959395 15.386021 -45.216259 151 E C 24 0.70000 0.70000 "GLU " " CD " 6 0 808080  0 1 7 "%UT"  13 ""  <> 0 0 0 1 7.44 0 0 2203 0 2203 2203 2203 5.52371977047226 <>
  2204 15 6.126462 16.503298 -44.730769 151 E C 70 -0.80000 -0.80000 "GLU " " OE1" 8 0 FF2E2E  0 1 7 ""  1 ""  <> 0 0 0 1 7.44 0 0 2204 0 2204 2204 2204 <> <>
  2205 18 6.563718 14.410085 -44.698001 151 E C 70 -0.80000 -0.80000 "GLU " " OE2" 8 -1 FF2E2E  0 1 7 ""  1 ""  <> 0 0 0 1 7.44 0 0 2205 0 2205 2205 2205 <> <>
  2206 43 5.860372 17.741615 -45.908307 151 E C 21 0.30000 0.30000 "GLU " " H  " 1 0 FFFFFF  0 1 7 ""  1 ""  <> 0 0 0 1 <> 0 0 2206 0 2206 2206 2206 <> <>
  2207 41 4.679671 17.212570 -48.447156 151 E C 21 0.06000 0.06000 "GLU " " HA " 1 0 FFFFFF  0 1 7 ""  1 ""  <> 0 0 0 1 <> 0 0 2207 0 2207 2207 2207 <> <>
  2208 41 3.091234 15.843840 -47.122836 151 E C 21 0.06000 0.06000 "GLU " " HB3" 1 0 FFFFFF  0 1 7 ""  1 ""  <> 0 0 0 1 <> 0 0 2208 0 2208 2208 2208 <> <>
  2209 41 3.514118 16.648029 -45.679982 151 E C 21 0.06000 0.06000 "GLU " " HB2" 1 0 FFFFFF  0 1 7 ""  1 ""  <> 0 0 0 1 <> 0 0 2209 0 2209 2209 2209 <> <>
  2210 41 5.749583 15.128036 -47.225293 151 E C 21 0.06000 0.06000 "GLU " " HG3" 1 0 FFFFFF  0 1 7 ""  1 ""  <> 0 0 0 1 <> 0 0 2210 0 2210 2210 2210 <> <>
  2211 41 4.609315 14.137276 -46.234843 151 E C 21 0.06000 0.06000 "GLU " " HG2" 1 0 FFFFFF  0 1 7 ""  1 ""  <> 0 0 0 1 <> 0 0 2211 0 2211 2211 2211 <> <>
  2212 25 2.503681 18.632123 -48.414864 152 S C 38 -0.50000 -0.50000 "SER " " N  " 7 0 2E2EFF  0 1 7 ""  1 ""  <> 0 0 0 1 7.45 0 0 2212 1 2212 2212 2212 <> <>
  2213 3 1.377215 19.561604 -48.569478 152 S C 24 0.14000 0.14000 "SER " " CA " 6 0 808080  0 1 -1112 ""  1 ""  FFF000  0 0 0 1 7.45 0 0 2213 1 2213 2213 2213 <> <>
  2214 2 0.059819 18.827287 -49.066858 152 S C 24 0.50000 0.50000 "SER " " C  " 6 0 808080  0 1 7 ""  1 ""  <> 0 0 0 1 7.45 0 0 2214 0 2214 2214 2214 <> <>
  2215 15 0.123376 17.992242 -49.987385 152 S C 70 -0.50000 -0.50000 "SER " " O  " 8 0 FF2E2E  0 1 7 ""  1 ""  <> 0 0 0 1 7.45 0 0 2215 0 2215 2215 2215 <> <>
  2216 3 1.773114 20.853747 -49.378478 152 S C 24 0.14500 0.14500 "SER " " CB " 6 0 808080  0 1 7 ""  1 ""  <> 0 0 0 1 7.45 0 0 2216 2 2216 2216 2216 <> <>
  2217 16 2.428746 20.703112 -50.665690 152 S C 70 -0.68300 -0.68300 "SER " " OG " 8 0 FF2E2E  0 1 7 "%UT"  13 ""  <> 0 0 0 1 7.45 0 0 2217 1 2217 2217 2217 <> <>
  2218 43 2.602689 18.078841 -49.253305 152 S C 21 0.30000 0.30000 "SER " " H  " 1 0 FFFFFF  0 1 7 ""  1 ""  <> 0 0 0 1 <> 0 0 2218 0 2218 2218 2218 <> <>
  2219 41 0.987746 19.877737 -47.602330 152 S C 21 0.06000 0.06000 "SER " " HA " 1 0 FFFFFF  0 1 7 ""  1 ""  <> 0 0 0 1 <> 0 0 2219 0 2219 2219 2219 <> <>
  2220 41 2.424755 21.499499 -48.790566 152 S C 21 0.06000 0.06000 "SER " " HB3" 1 0 FFFFFF  0 1 7 ""  1 ""  <> 0 0 0 1 <> 0 0 2220 0 2220 2220 2220 <> <>
  2221 41 0.836325 21.410270 -49.420784 152 S C 21 0.06000 0.06000 "SER " " HB2" 1 0 FFFFFF  0 1 7 ""  1 ""  <> 0 0 0 1 <> 0 0 2221 0 2221 2221 2221 <> <>
  2222 42 3.257818 20.284456 -50.489385 152 S C 21 0.41800 0.41800 "SER " " HG " 1 0 FFFFFF  0 1 7 ""  1 ""  <> 0 0 0 1 <> 0 0 2222 0 2222 2222 2222 <> <>
  2223 25 -1.094219 19.151934 -48.551435 153 G C 38 -0.50000 -0.50000 "GLY " " N  " 7 0 2E2EFF  0 1 7 ""  1 ""  <> 0 0 0 1 7.77 0 0 2223 1 2223 2223 2223 <> <>
  2224 3 -2.369005 18.631023 -48.960269 153 G C 24 0.08000 0.08000 "GLY " " CA " 6 0 808080  0 1 -1112 ""  1 ""  FFF000  0 0 0 1 7.77 0 0 2224 2 2224 2224 2224 <> <>
  2225 2 -3.272728 17.840003 -47.928511 153 G C 24 0.50000 0.50000 "GLY " " C  " 6 0 808080  0 1 7 ""  1 ""  <> 0 0 0 1 7.77 0 0 2225 0 2225 2225 2225 <> <>
  2226 15 -4.282202 17.377256 -48.281549 153 G C 70 -0.50000 -0.50000 "GLY " " O  " 8 0 FF2E2E  0 1 7 ""  1 ""  <> 0 0 0 1 7.77 0 0 2226 0 2226 2226 2226 <> <>
  2227 43 -1.158173 19.917660 -47.896640 153 G C 21 0.30000 0.30000 "GLY " " H  " 1 0 FFFFFF  0 1 7 ""  1 ""  <> 0 0 0 1 <> 0 0 2227 0 2227 2227 2227 <> <>
  2228 41 -2.292376 17.960442 -49.815384 153 G C 21 0.06000 0.06000 "GLY " " HA3" 1 0 FFFFFF  0 1 7 ""  1 ""  <> 0 0 0 1 <> 0 0 2228 0 2228 2228 2228 <> <>
  2229 41 -2.889415 19.531996 -49.285696 153 G C 21 0.06000 0.06000 "GLY " " HA2" 1 0 FFFFFF  0 1 7 ""  1 ""  <> 0 0 0 1 <> 0 0 2229 0 2229 2229 2229 <> <>
  2230 25 -2.884015 17.755268 -46.651865 154 G C 38 -0.50000 -0.50000 "GLY " " N  " 7 0 2E2EFF  0 1 7 ""  1 ""  <> 0 0 0 1 7.74 0 0 2230 1 2230 2230 2230 <> <>
  2231 3 -3.799406 17.546478 -45.588050 154 G C 24 0.08000 0.08000 "GLY " " CA " 6 0 808080  0 1 -1112 ""  1 ""  FFF000  0 0 0 1 7.74 0 0 2231 2 2231 2231 2231 <> <>
  2232 2 -4.954825 18.559756 -45.300592 154 G C 24 0.50000 0.50000 "GLY " " C  " 6 0 808080  0 1 7 ""  1 ""  <> 0 0 0 1 7.74 0 0 2232 0 2232 2232 2232 <> <>
  2233 15 -5.063558 19.522272 -46.079038 154 G C 70 -0.50000 -0.50000 "GLY " " O  " 8 0 FF2E2E  0 1 7 ""  1 ""  <> 0 0 0 1 7.74 0 0 2233 0 2233 2233 2233 <> <>
  2234 43 -1.930095 17.931060 -46.369714 154 G C 21 0.30000 0.30000 "GLY " " H  " 1 0 FFFFFF  0 1 7 ""  1 ""  <> 0 0 0 1 <> 0 0 2234 0 2234 2234 2234 <> <>
  2235 41 -3.233736 17.647757 -44.662486 154 G C 21 0.06000 0.06000 "GLY " " HA3" 1 0 FFFFFF  0 1 7 ""  1 ""  <> 0 0 0 1 <> 0 0 2235 0 2235 2235 2235 <> <>
  2236 41 -4.195389 16.533284 -45.654631 154 G C 21 0.06000 0.06000 "GLY " " HA2" 1 0 FFFFFF  0 1 7 ""  1 ""  <> 0 0 0 1 <> 0 0 2236 0 2236 2236 2236 <> <>
  2237 25 -5.827354 18.177876 -44.439375 155 G C 38 -0.50000 -0.50000 "GLY " " N  " 7 0 2E2EFF  2 1 7 ""  1 ""  <> 0 0 0 1 7.71 0 0 2237 1 2237 2237 2237 <> <>
  2238 3 -6.913054 19.008140 -44.079181 155 G C 24 0.08000 0.08000 "GLY " " CA " 6 0 808080  2 1 -1112 ""  1 ""  FFF000  0 0 0 1 7.71 0 0 2238 2 2238 2238 2238 <> <>
  2239 2 -8.184505 18.128934 -43.893905 155 G C 24 0.50000 0.50000 "GLY " " C  " 6 0 808080  2 1 7 ""  1 ""  <> 0 0 0 1 7.71 0 0 2239 0 2239 2239 2239 <> <>
  2240 15 -8.018488 16.982252 -43.525343 155 G C 70 -0.50000 -0.50000 "GLY " " O  " 8 0 FF2E2E  2 1 7 ""  1 ""  <> 0 0 0 1 7.71 0 0 2240 0 2240 2240 2240 <> <>
  2241 43 -5.694872 17.306273 -43.946652 155 G C 21 0.30000 0.30000 "GLY " " H  " 1 0 FFFFFF  2 1 7 ""  1 ""  <> 0 0 0 1 <> 0 0 2241 0 2241 2241 2241 <> <>
  2242 41 -7.124797 19.834935 -44.756988 155 G C 21 0.06000 0.06000 "GLY " " HA3" 1 0 FFFFFF  2 1 7 ""  1 ""  <> 0 0 0 1 <> 0 0 2242 0 2242 2242 2242 <> <>
  2243 41 -6.621366 19.494194 -43.149034 155 G C 21 0.06000 0.06000 "GLY " " HA2" 1 0 FFFFFF  2 1 7 ""  1 ""  <> 0 0 0 1 <> 0 0 2243 0 2243 2243 2243 <> <>
  2244 25 -9.337496 18.743606 -44.061753 156 L C 38 -0.50000 -0.50000 "LEU " " N  " 7 0 2E2EFF  2 1 7 ""  1 ""  <> 0 0 0 1 7.49 0 0 2244 1 2244 2244 2244 <> <>
  2245 3 -10.653332 18.227152 -43.737833 156 L C 24 0.14000 0.14000 "LEU " " CA " 6 0 808080  2 1 -1112 ""  1 ""  FFF000  0 0 0 1 7.49 0 0 2245 1 2245 2245 2245 <> <>
  2246 2 -11.402011 17.434985 -44.917385 156 L C 24 0.50000 0.50000 "LEU " " C  " 6 0 808080  2 1 7 ""  1 ""  <> 0 0 0 1 7.49 0 0 2246 0 2246 2246 2246 <> <>
  2247 15 -11.709688 18.038236 -45.956756 156 L C 70 -0.50000 -0.50000 "LEU " " O  " 8 0 FF2E2E  2 1 7 ""  1 ""  <> 0 0 0 1 7.49 0 0 2247 0 2247 2247 2247 <> <>
  2248 3 -11.533400 19.486060 -43.338030 156 L C 24 -0.12000 -0.12000 "LEU " " CB " 6 0 808080  2 1 7 ""  1 ""  <> 0 0 0 1 7.49 0 0 2248 2 2248 2248 2248 <> <>
  2249 3 -12.827337 19.104932 -42.581773 156 L C 24 -0.06000 -0.06000 "LEU " " CG " 6 0 808080  2 1 7 ""  1 ""  <> 0 0 0 1 7.49 0 0 2249 1 2249 2249 2249 <> <>
  2250 3 -12.428932 18.755876 -41.103058 156 L C 24 -0.18000 -0.18000 "LEU " " CD1" 6 0 808080  2 1 7 ""  1 ""  <> 0 0 0 1 7.49 0 0 2250 3 2250 2250 2250 <> <>
  2251 3 -13.884398 20.236560 -42.540211 156 L C 24 -0.18000 -0.18000 "LEU " " CD2" 6 0 808080  2 1 7 ""  1 ""  <> 0 0 0 1 7.49 0 0 2251 3 2251 2251 2251 <> <>
  2252 43 -9.248133 19.710424 -44.339771 156 L C 21 0.30000 0.30000 "LEU " " H  " 1 0 FFFFFF  2 1 7 ""  1 ""  <> 0 0 0 1 <> 0 0 2252 0 2252 2252 2252 <> <>
  2253 41 -10.606658 17.595401 -42.851215 156 L C 21 0.06000 0.06000 "LEU " " HA " 1 0 FFFFFF  2 1 7 ""  1 ""  <> 0 0 0 1 <> 0 0 2253 0 2253 2253 2253 <> <>
  2254 41 -11.635700 19.997358 -44.294738 156 L C 21 0.06000 0.06000 "LEU " " HB3" 1 0 FFFFFF  2 1 7 ""  1 ""  <> 0 0 0 1 <> 0 0 2254 0 2254 2254 2254 <> <>
  2255 41 -10.916614 20.082535 -42.666535 156 L C 21 0.06000 0.06000 "LEU " " HB2" 1 0 FFFFFF  2 1 7 ""  1 ""  <> 0 0 0 1 <> 0 0 2255 0 2255 2255 2255 <> <>
  2256 41 -13.327640 18.278508 -43.085734 156 L C 21 0.06000 0.06000 "LEU " " HG " 1 0 FFFFFF  2 1 7 ""  1 ""  <> 0 0 0 1 <> 0 0 2256 0 2256 2256 2256 <> <>
  2257 41 -11.599244 18.062793 -40.960987 156 L C 21 0.06000 0.06000 "LEU " "HD11" 1 0 FFFFFF  2 1 7 ""  1 ""  <> 0 0 0 1 <> 0 0 2257 0 2257 2257 2257 <> <>
  2258 41 -12.263375 19.667337 -40.529521 156 L C 21 0.06000 0.06000 "LEU " "HD12" 1 0 FFFFFF  2 1 7 ""  1 ""  <> 0 0 0 1 <> 0 0 2258 0 2258 2258 2258 <> <>
  2259 41 -13.296331 18.204442 -40.739742 156 L C 21 0.06000 0.06000 "LEU " "HD13" 1 0 FFFFFF  2 1 7 ""  1 ""  <> 0 0 0 1 <> 0 0 2259 0 2259 2259 2259 <> <>
  2260 41 -14.866383 19.991632 -42.134690 156 L C 21 0.06000 0.06000 "LEU " "HD21" 1 0 FFFFFF  2 1 7 ""  1 ""  <> 0 0 0 1 <> 0 0 2260 0 2260 2260 2260 <> <>
  2261 41 -13.572040 21.211535 -42.167032 156 L C 21 0.06000 0.06000 "LEU " "HD22" 1 0 FFFFFF  2 1 7 ""  1 ""  <> 0 0 0 1 <> 0 0 2261 0 2261 2261 2261 <> <>
  2262 41 -14.206840 20.353795 -43.574144 156 L C 21 0.06000 0.06000 "LEU " "HD23" 1 0 FFFFFF  2 1 7 ""  1 ""  <> 0 0 0 1 <> 0 0 2262 0 2262 2262 2262 <> <>
  2263 25 -11.856076 16.226869 -44.625840 157 V C 38 -0.50000 -0.50000 "VAL " " N  " 7 0 2E2EFF  0 1 7 ""  1 ""  <> 0 0 0 1 7.4 0 0 2263 1 2263 2263 2263 <> <>
  2264 3 -12.443106 15.494016 -45.739311 157 V C 24 0.14000 0.14000 "VAL " " CA " 6 0 808080  0 1 -1112 ""  1 ""  FFF000  0 0 0 1 7.4 0 0 2264 1 2264 2264 2264 <> <>
  2265 2 -13.595255 14.601255 -45.128451 157 V C 24 0.50000 0.50000 "VAL " " C  " 6 0 808080  0 1 7 ""  1 ""  <> 0 0 0 1 7.4 0 0 2265 0 2265 2265 2265 <> <>
  2266 15 -13.709247 14.481630 -43.885113 157 V C 70 -0.50000 -0.50000 "VAL " " O  " 8 0 FF2E2E  0 1 7 ""  1 ""  <> 0 0 0 1 7.4 0 0 2266 0 2266 2266 2266 <> <>
  2267 3 -11.413519 14.652248 -46.625590 157 V C 24 -0.06000 -0.06000 "VAL " " CB " 6 0 808080  0 1 7 ""  1 ""  <> 0 0 0 1 7.4 0 0 2267 1 2267 2267 2267 <> <>
  2268 3 -10.843890 15.421469 -47.865597 157 V C 24 -0.18000 -0.18000 "VAL " " CG1" 6 0 808080  0 1 7 ""  1 ""  <> 0 0 0 1 7.4 0 0 2268 3 2268 2268 2268 <> <>
  2269 3 -10.321778 14.039786 -45.765516 157 V C 24 -0.18000 -0.18000 "VAL " " CG2" 6 0 808080  0 1 7 ""  1 ""  <> 0 0 0 1 7.4 0 0 2269 3 2269 2269 2269 <> <>
  2270 43 -11.846056 15.888543 -43.674772 157 V C 21 0.30000 0.30000 "VAL " " H  " 1 0 FFFFFF  0 1 7 ""  1 ""  <> 0 0 0 1 <> 0 0 2270 0 2270 2270 2270 <> <>
  2271 41 -13.012620 16.156171 -46.391455 157 V C 21 0.06000 0.06000 "VAL " " HA " 1 0 FFFFFF  0 1 7 ""  1 ""  <> 0 0 0 1 <> 0 0 2271 0 2271 2271 2271 <> <>
  2272 41 -11.909191 13.770693 -47.031270 157 V C 21 0.06000 0.06000 "VAL " " HB " 1 0 FFFFFF  0 1 7 ""  1 ""  <> 0 0 0 1 <> 0 0 2272 0 2272 2272 2272 <> <>
  2273 41 -11.734099 15.785641 -48.378820 157 V C 21 0.06000 0.06000 "VAL " "HG11" 1 0 FFFFFF  0 1 7 ""  1 ""  <> 0 0 0 1 <> 0 0 2273 0 2273 2273 2273 <> <>
  2274 41 -10.212522 16.281645 -47.643747 157 V C 21 0.06000 0.06000 "VAL " "HG12" 1 0 FFFFFF  0 1 7 ""  1 ""  <> 0 0 0 1 <> 0 0 2274 0 2274 2274 2274 <> <>
  2275 41 -10.262411 14.774591 -48.522322 157 V C 21 0.06000 0.06000 "VAL " "HG13" 1 0 FFFFFF  0 1 7 ""  1 ""  <> 0 0 0 1 <> 0 0 2275 0 2275 2275 2275 <> <>
  2276 41 -9.908856 13.152479 -46.245147 157 V C 21 0.06000 0.06000 "VAL " "HG21" 1 0 FFFFFF  0 1 7 ""  1 ""  <> 0 0 0 1 <> 0 0 2276 0 2276 2276 2276 <> <>
  2277 41 -9.555150 14.801110 -45.621758 157 V C 21 0.06000 0.06000 "VAL " "HG22" 1 0 FFFFFF  0 1 7 ""  1 ""  <> 0 0 0 1 <> 0 0 2277 0 2277 2277 2277 <> <>
  2278 41 -10.704702 13.754357 -44.786170 157 V C 21 0.06000 0.06000 "VAL " "HG23" 1 0 FFFFFF  0 1 7 ""  1 ""  <> 0 0 0 1 <> 0 0 2278 0 2278 2278 2278 <> <>
  2279 25 -14.531167 14.138868 -45.976046 158 Q C 38 -0.50000 -0.50000 "GLN " " N  " 7 0 2E2EFF  0 1 7 ""  1 ""  <> 0 0 0 1 7.71 0 0 2279 1 2279 2279 2279 <> <>
  2280 3 -15.557433 13.118935 -45.677464 158 Q C 24 0.14000 0.14000 "GLN " " CA " 6 0 808080  0 1 -1112 ""  1 ""  FFF000  0 0 0 1 7.71 0 0 2280 1 2280 2280 2280 <> <>
  2281 2 -14.949752 11.695532 -45.911564 158 Q C 24 0.50000 0.50000 "GLN " " C  " 6 0 808080  0 1 7 ""  1 ""  <> 0 0 0 1 7.71 0 0 2281 0 2281 2281 2281 <> <>
  2282 15 -14.053354 11.578861 -46.810802 158 Q C 70 -0.50000 -0.50000 "GLN " " O  " 8 0 FF2E2E  0 1 7 ""  1 ""  <> 0 0 0 1 7.71 0 0 2282 0 2282 2282 2282 <> <>
  2283 3 -16.687717 13.307104 -46.724262 158 Q C 24 -0.12000 -0.12000 "GLN " " CB " 6 0 808080  0 1 7 ""  1 ""  <> 0 0 0 1 7.71 0 0 2283 2 2283 2283 2283 <> <>
  2284 3 -17.699291 14.462200 -46.489829 158 Q C 24 -0.12000 -0.12000 "GLN " " CG " 6 0 808080  0 1 7 ""  1 ""  <> 0 0 0 1 7.71 0 0 2284 2 2284 2284 2284 <> <>
  2285 2 -18.148182 14.458856 -45.041925 158 Q C 24 0.50000 0.50000 "GLN " " CD " 6 0 808080  0 1 7 "%UT"  13 "Flip"  <> 0 0 0 1 7.71 0 0 2285 0 2285 2285 2285 0.00447062777250041 "Flip" 
  2286 15 -18.855920 13.487075 -44.614653 158 Q C 70 -0.50000 -0.50000 "GLN " " OE1" 8 0 FF2E2E  0 1 7 ""  1 ""  <> 0 0 0 1 7.71 0 0 2286 0 2286 2286 2286 <> <>
  2287 25 -17.861394 15.522809 -44.276100 158 Q C 38 -0.76000 -0.76000 "GLN " " NE2" 7 0 2E2EFF  0 1 7 ""  1 ""  <> 0 0 0 1 7.71 0 0 2287 2 2287 2287 2287 <> <>
  2288 43 -14.585808 14.412999 -46.946039 158 Q C 21 0.30000 0.30000 "GLN " " H  " 1 0 FFFFFF  0 1 7 ""  1 ""  <> 0 0 0 1 <> 0 0 2288 0 2288 2288 2288 <> <>
  2289 41 -15.937901 13.182563 -44.658561 158 Q C 21 0.06000 0.06000 "GLN " " HA " 1 0 FFFFFF  0 1 7 ""  1 ""  <> 0 0 0 1 <> 0 0 2289 0 2289 2289 2289 <> <>
  2290 41 -17.273688 12.388566 -46.753337 158 Q C 21 0.06000 0.06000 "GLN " " HB3" 1 0 FFFFFF  0 1 7 ""  1 ""  <> 0 0 0 1 <> 0 0 2290 0 2290 2290 2290 <> <>
  2291 41 -16.274944 13.383319 -47.729699 158 Q C 21 0.06000 0.06000 "GLN " " HB2" 1 0 FFFFFF  0 1 7 ""  1 ""  <> 0 0 0 1 <> 0 0 2291 0 2291 2291 2291 <> <>
  2292 41 -18.548538 14.362622 -47.165555 158 Q C 21 0.06000 0.06000 "GLN " " HG3" 1 0 FFFFFF  0 1 7 ""  1 ""  <> 0 0 0 1 <> 0 0 2292 0 2292 2292 2292 <> <>
  2293 41 -17.311820 15.444323 -46.760565 158 Q C 21 0.06000 0.06000 "GLN " " HG2" 1 0 FFFFFF  0 1 7 ""  1 ""  <> 0 0 0 1 <> 0 0 2293 0 2293 2293 2293 <> <>
  2294 43 -18.317773 15.730759 -43.399841 158 Q C 21 0.38000 0.38000 "GLN " "HE22" 1 0 FFFFFF  0 1 7 ""  1 ""  <> 0 0 0 1 <> 0 0 2294 0 2294 2294 2294 <> <>
  2295 43 -17.494484 16.368918 -44.687776 158 Q C 21 0.38000 0.38000 "GLN " "HE21" 1 0 FFFFFF  0 1 7 ""  1 ""  <> 0 0 0 1 <> 0 0 2295 0 2295 2295 2295 <> <>
  2296 25 -15.411239 10.628812 -45.243563 159 P C 38 -0.14000 -0.14000 "PRO " " N  " 7 0 2E2EFF  0 1 7 ""  1 ""  <> 0 0 0 1 7.69 0 0 2296 0 2296 2296 2296 <> <>
  2297 3 -15.176401 9.228971 -45.631699 159 P C 24 0.01000 0.01000 "PRO " " CA " 6 0 808080  0 1 -1112 ""  1 ""  FFF000  0 0 0 1 7.69 0 0 2297 1 2297 2297 2297 <> <>
  2298 2 -15.722500 8.968330 -47.039347 159 P C 24 0.50000 0.50000 "PRO " " C  " 6 0 808080  0 1 7 ""  1 ""  <> 0 0 0 1 7.69 0 0 2298 0 2298 2298 2298 <> <>
  2299 15 -16.785914 9.427196 -47.385365 159 P C 70 -0.50000 -0.50000 "PRO " " O  " 8 0 FF2E2E  0 1 7 ""  1 ""  <> 0 0 0 1 7.69 0 0 2299 0 2299 2299 2299 <> <>
  2300 3 -16.428808 10.609446 -44.152765 159 P C 24 -0.05000 -0.05000 "PRO " " CD " 6 0 808080  0 1 7 ""  1 ""  <> 0 0 0 1 7.69 0 0 2300 2 2300 2300 2300 <> <>
  2301 3 -16.920697 9.238413 -43.947854 159 P C 24 -0.12000 -0.12000 "PRO " " CG " 6 0 808080  0 1 7 ""  1 ""  <> 0 0 0 1 7.69 0 0 2301 2 2301 2301 2301 <> <>
  2302 3 -15.765752 8.374044 -44.498667 159 P C 24 -0.12000 -0.12000 "PRO " " CB " 6 0 808080  0 1 7 ""  1 ""  <> 0 0 0 1 7.69 0 0 2302 2 2302 2302 2302 <> <>
  2303 41 -14.092148 9.114571 -45.652436 159 P C 21 0.06000 0.06000 "PRO " " HA " 1 0 FFFFFF  0 1 7 ""  1 ""  <> 0 0 0 1 <> 0 0 2303 0 2303 2303 2303 <> <>
  2304 41 -17.203641 11.322579 -44.435360 159 P C 21 0.06000 0.06000 "PRO " " HD2" 1 0 FFFFFF  0 1 7 ""  1 ""  <> 0 0 0 1 <> 0 0 2304 0 2304 2304 2304 <> <>
  2305 41 -15.938745 10.945615 -43.239790 159 P C 21 0.06000 0.06000 "PRO " " HD3" 1 0 FFFFFF  0 1 7 ""  1 ""  <> 0 0 0 1 <> 0 0 2305 0 2305 2305 2305 <> <>
  2306 41 -17.822214 9.110608 -44.546908 159 P C 21 0.06000 0.06000 "PRO " " HG2" 1 0 FFFFFF  0 1 7 ""  1 ""  <> 0 0 0 1 <> 0 0 2306 0 2306 2306 2306 <> <>
  2307 41 -17.340490 9.042608 -42.961630 159 P C 21 0.06000 0.06000 "PRO " " HG3" 1 0 FFFFFF  0 1 7 ""  1 ""  <> 0 0 0 1 <> 0 0 2307 0 2307 2307 2307 <> <>
  2308 41 -15.042472 8.051250 -43.749995 159 P C 21 0.06000 0.06000 "PRO " " HB3" 1 0 FFFFFF  0 1 7 ""  1 ""  <> 0 0 0 1 <> 0 0 2308 0 2308 2308 2308 <> <>
  2309 41 -16.159065 7.466943 -44.956659 159 P C 21 0.06000 0.06000 "PRO " " HB2" 1 0 FFFFFF  0 1 7 ""  1 ""  <> 0 0 0 1 <> 0 0 2309 0 2309 2309 2309 <> <>
  2310 25 -15.008733 8.153988 -47.850375 160 G C 38 -0.50000 -0.50000 "GLY " " N  " 7 0 2E2EFF  0 1 7 ""  1 ""  <> 0 0 0 1 7.71 0 0 2310 1 2310 2310 2310 <> <>
  2311 3 -15.379091 7.777712 -49.202454 160 G C 24 0.08000 0.08000 "GLY " " CA " 6 0 808080  0 1 -1112 ""  1 ""  FFF000  0 0 0 1 7.71 0 0 2311 2 2311 2311 2311 <> <>
  2312 2 -14.872292 8.628430 -50.325627 160 G C 24 0.50000 0.50000 "GLY " " C  " 6 0 808080  0 1 7 ""  1 ""  <> 0 0 0 1 7.71 0 0 2312 0 2312 2312 2312 <> <>
  2313 15 -14.978954 8.306029 -51.475029 160 G C 70 -0.50000 -0.50000 "GLY " " O  " 8 0 FF2E2E  0 1 7 ""  1 ""  <> 0 0 0 1 7.71 0 0 2313 0 2313 2313 2313 <> <>
  2314 43 -14.095798 7.863246 -47.529850 160 G C 21 0.30000 0.30000 "GLY " " H  " 1 0 FFFFFF  0 1 7 ""  1 ""  <> 0 0 0 1 <> 0 0 2314 0 2314 2314 2314 <> <>
  2315 41 -16.459898 7.633712 -49.194675 160 G C 21 0.06000 0.06000 "GLY " " HA3" 1 0 FFFFFF  0 1 7 ""  1 ""  <> 0 0 0 1 <> 0 0 2315 0 2315 2315 2315 <> <>
  2316 41 -14.931835 6.809322 -49.427008 160 G C 21 0.06000 0.06000 "GLY " " HA2" 1 0 FFFFFF  0 1 7 ""  1 ""  <> 0 0 0 1 <> 0 0 2316 0 2316 2316 2316 <> <>
  2317 25 -14.345509 9.858281 -50.056118 161 G C 38 -0.50000 -0.50000 "GLY " " N  " 7 0 2E2EFF  0 1 7 ""  1 ""  <> 0 0 0 1 7.79 0 0 2317 1 2317 2317 2317 <> <>
  2318 3 -14.051714 10.868325 -51.085539 161 G C 24 0.08000 0.08000 "GLY " " CA " 6 0 808080  0 1 -1112 ""  1 ""  FFF000  0 0 0 1 7.79 0 0 2318 2 2318 2318 2318 <> <>
  2319 2 -12.625311 10.696992 -51.724556 161 G C 24 0.50000 0.50000 "GLY " " C  " 6 0 808080  0 1 7 ""  1 ""  <> 0 0 0 1 7.79 0 0 2319 0 2319 2319 2319 <> <>
  2320 15 -12.081991 9.597318 -51.777385 161 G C 70 -0.50000 -0.50000 "GLY " " O  " 8 0 FF2E2E  0 1 7 ""  1 ""  <> 0 0 0 1 7.79 0 0 2320 0 2320 2320 2320 <> <>
  2321 43 -14.374200 10.188873 -49.102923 161 G C 21 0.30000 0.30000 "GLY " " H  " 1 0 FFFFFF  0 1 7 ""  1 ""  <> 0 0 0 1 <> 0 0 2321 0 2321 2321 2321 <> <>
  2322 41 -14.064125 11.853467 -50.619978 161 G C 21 0.06000 0.06000 "GLY " " HA3" 1 0 FFFFFF  0 1 7 ""  1 ""  <> 0 0 0 1 <> 0 0 2322 0 2322 2322 2322 <> <>
  2323 41 -14.772282 10.917037 -51.901538 161 G C 21 0.06000 0.06000 "GLY " " HA2" 1 0 FFFFFF  0 1 7 ""  1 ""  <> 0 0 0 1 <> 0 0 2323 0 2323 2323 2323 <> <>
  2324 25 -11.951636 11.781063 -52.064021 162 S C 38 -0.50000 -0.50000 "SER " " N  " 7 0 2E2EFF  0 1 7 ""  1 ""  <> 0 0 0 1 7.71 0 0 2324 1 2324 2324 2324 <> <>
  2325 3 -10.576539 11.916055 -52.549808 162 S C 24 0.14000 0.14000 "SER " " CA " 6 0 808080  0 1 -1112 ""  1 ""  FFF000  0 0 0 1 7.71 0 0 2325 1 2325 2325 2325 <> <>
  2326 2 -9.777451 13.044699 -51.847919 162 S C 24 0.50000 0.50000 "SER " " C  " 6 0 808080  0 1 7 ""  1 ""  <> 0 0 0 1 7.71 0 0 2326 0 2326 2326 2326 <> <>
  2327 15 -10.322344 14.135789 -51.665526 162 S C 70 -0.50000 -0.50000 "SER " " O  " 8 0 FF2E2E  0 1 7 ""  1 ""  <> 0 0 0 1 7.71 0 0 2327 0 2327 2327 2327 <> <>
  2328 3 -10.541378 11.928918 -54.091758 162 S C 24 0.14500 0.14500 "SER " " CB " 6 0 808080  0 1 7 ""  1 ""  <> 0 0 0 1 7.71 0 0 2328 2 2328 2328 2328 <> <>
  2329 16 -9.336707 12.141429 -54.758129 162 S C 70 -0.68300 -0.68300 "SER " " OG " 8 0 FF2E2E  0 1 7 "%UT"  13 ""  <> 0 0 0 1 7.71 0 0 2329 1 2329 2329 2329 <> <>
  2330 43 -12.408795 12.681799 -52.073986 162 S C 21 0.30000 0.30000 "SER " " H  " 1 0 FFFFFF  0 1 7 ""  1 ""  <> 0 0 0 1 <> 0 0 2330 0 2330 2330 2330 <> <>
  2331 41 -10.050455 11.019227 -52.222070 162 S C 21 0.06000 0.06000 "SER " " HA " 1 0 FFFFFF  0 1 7 ""  1 ""  <> 0 0 0 1 <> 0 0 2331 0 2331 2331 2331 <> <>
  2332 41 -11.257972 12.677710 -54.430102 162 S C 21 0.06000 0.06000 "SER " " HB3" 1 0 FFFFFF  0 1 7 ""  1 ""  <> 0 0 0 1 <> 0 0 2332 0 2332 2332 2332 <> <>
  2333 41 -10.962742 10.989919 -54.449780 162 S C 21 0.06000 0.06000 "SER " " HB2" 1 0 FFFFFF  0 1 7 ""  1 ""  <> 0 0 0 1 <> 0 0 2333 0 2333 2333 2333 <> <>
  2334 42 -8.833796 11.382625 -54.503843 162 S C 21 0.41800 0.41800 "SER " " HG " 1 0 FFFFFF  0 1 7 ""  1 ""  <> 0 0 0 1 <> 0 0 2334 0 2334 2334 2334 <> <>
  2335 25 -8.535371 12.825820 -51.451507 163 L C 38 -0.50000 -0.50000 "LEU " " N  " 7 0 2E2EFF  2 1 7 ""  1 ""  <> 0 0 0 1 7.37 0 0 2335 1 2335 2335 2335 <> <>
  2336 3 -7.596399 13.760170 -50.872860 163 L C 24 0.14000 0.14000 "LEU " " CA " 6 0 808080  2 1 -1113 ""  1 ""  FFFF00  0 0 0 1 7.37 0 0 2336 1 2336 2336 2336 <> <>
  2337 2 -6.295910 13.432053 -51.660230 163 L C 24 0.50000 0.50000 "LEU " " C  " 6 0 808080  2 1 7 ""  1 ""  <> 0 0 0 1 7.37 0 0 2337 0 2337 2337 2337 <> <>
  2338 15 -6.004358 12.350535 -51.989323 163 L C 70 -0.50000 -0.50000 "LEU " " O  " 8 0 FF2E2E  2 1 7 ""  1 ""  <> 0 0 0 1 7.37 0 0 2338 0 2338 2338 2338 <> <>
  2339 3 -7.276213 13.235829 -49.448140 163 L C 24 -0.12000 -0.12000 "LEU " " CB " 6 0 808080  2 1 7 ""  1 ""  <> 0 0 0 1 7.37 0 0 2339 2 2339 2339 2339 <> <>
  2340 3 -6.191925 14.045796 -48.654402 163 L C 24 -0.06000 -0.06000 "LEU " " CG " 6 0 808080  2 1 7 ""  1 ""  <> 0 0 0 1 7.37 0 0 2340 1 2340 2340 2340 <> <>
  2341 3 -6.719325 14.580198 -47.254048 163 L C 24 -0.18000 -0.18000 "LEU " " CD1" 6 0 808080  2 1 7 ""  1 ""  <> 0 0 0 1 7.37 0 0 2341 3 2341 2341 2341 <> <>
  2342 3 -5.036914 13.133293 -48.323918 163 L C 24 -0.18000 -0.18000 "LEU " " CD2" 6 0 808080  2 1 7 ""  1 ""  <> 0 0 0 1 7.37 0 0 2342 3 2342 2342 2342 <> <>
  2343 43 -8.153786 11.895708 -51.549246 163 L C 21 0.30000 0.30000 "LEU " " H  " 1 0 FFFFFF  2 1 7 ""  1 ""  <> 0 0 0 1 <> 0 0 2343 0 2343 2343 2343 <> <>
  2344 41 -7.944910 14.793016 -50.865864 163 L C 21 0.06000 0.06000 "LEU " " HA " 1 0 FFFFFF  2 1 7 ""  1 ""  <> 0 0 0 1 <> 0 0 2344 0 2344 2344 2344 <> <>
  2345 41 -7.017108 12.177237 -49.426924 163 L C 21 0.06000 0.06000 "LEU " " HB3" 1 0 FFFFFF  2 1 7 ""  1 ""  <> 0 0 0 1 <> 0 0 2345 0 2345 2345 2345 <> <>
  2346 41 -8.220740 13.288091 -48.906120 163 L C 21 0.06000 0.06000 "LEU " " HB2" 1 0 FFFFFF  2 1 7 ""  1 ""  <> 0 0 0 1 <> 0 0 2346 0 2346 2346 2346 <> <>
  2347 41 -5.871096 14.913754 -49.230246 163 L C 21 0.06000 0.06000 "LEU " " HG " 1 0 FFFFFF  2 1 7 ""  1 ""  <> 0 0 0 1 <> 0 0 2347 0 2347 2347 2347 <> <>
  2348 41 -7.002307 13.770976 -46.581100 163 L C 21 0.06000 0.06000 "LEU " "HD11" 1 0 FFFFFF  2 1 7 ""  1 ""  <> 0 0 0 1 <> 0 0 2348 0 2348 2348 2348 <> <>
  2349 41 -6.121480 15.370663 -46.801108 163 L C 21 0.06000 0.06000 "LEU " "HD12" 1 0 FFFFFF  2 1 7 ""  1 ""  <> 0 0 0 1 <> 0 0 2349 0 2349 2349 2349 <> <>
  2350 41 -7.626287 15.180828 -47.329525 163 L C 21 0.06000 0.06000 "LEU " "HD13" 1 0 FFFFFF  2 1 7 ""  1 ""  <> 0 0 0 1 <> 0 0 2350 0 2350 2350 2350 <> <>
  2351 41 -4.724060 12.539852 -49.182407 163 L C 21 0.06000 0.06000 "LEU " "HD21" 1 0 FFFFFF  2 1 7 ""  1 ""  <> 0 0 0 1 <> 0 0 2351 0 2351 2351 2351 <> <>
  2352 41 -4.221672 13.733143 -47.919765 163 L C 21 0.06000 0.06000 "LEU " "HD22" 1 0 FFFFFF  2 1 7 ""  1 ""  <> 0 0 0 1 <> 0 0 2352 0 2352 2352 2352 <> <>
  2353 41 -5.361205 12.390661 -47.595196 163 L C 21 0.06000 0.06000 "LEU " "HD23" 1 0 FFFFFF  2 1 7 ""  1 ""  <> 0 0 0 1 <> 0 0 2353 0 2353 2353 2353 <> <>
  2354 25 -5.530281 14.502163 -51.896010 164 R C 38 -0.50000 -0.50000 "ARG " " N  " 7 0 2E2EFF  2 1 7 ""  1 ""  <> 0 0 0 1 7.27 0 0 2354 1 2354 2354 2354 <> <>
  2355 3 -4.258279 14.421063 -52.638896 164 R C 24 0.14000 0.14000 "ARG " " CA " 6 0 808080  2 1 -1113 ""  1 ""  FFFF00  0 0 0 1 7.27 0 0 2355 1 2355 2355 2355 <> <>
  2356 2 -3.219695 15.008679 -51.672154 164 R C 24 0.50000 0.50000 "ARG " " C  " 6 0 808080  2 1 7 ""  1 ""  <> 0 0 0 1 7.27 0 0 2356 0 2356 2356 2356 <> <>
  2357 15 -3.569956 15.956678 -50.993747 164 R C 70 -0.50000 -0.50000 "ARG " " O  " 8 0 FF2E2E  2 1 7 ""  1 ""  <> 0 0 0 1 7.27 0 0 2357 0 2357 2357 2357 <> <>
  2358 3 -4.436564 15.312415 -53.875414 164 R C 24 -0.12000 -0.12000 "ARG " " CB " 6 0 808080  2 1 7 ""  1 ""  <> 0 0 0 1 7.27 0 0 2358 2 2358 2358 2358 <> <>
  2359 3 -5.547698 14.982457 -54.915130 164 R C 24 -0.05000 -0.05000 "ARG " " CG " 6 0 808080  2 1 7 ""  1 ""  <> 0 0 0 1 7.27 0 0 2359 2 2359 2359 2359 <> <>
  2360 3 -5.604229 15.855553 -56.181769 164 R C 24 0.19000 0.19000 "ARG " " CD " 6 0 808080  2 1 7 ""  1 ""  <> 0 0 0 1 7.27 0 0 2360 2 2360 2360 2360 <> <>
  2361 25 -5.975158 15.119025 -57.377730 164 R C 38 -0.69997 -0.69997 "ARG " " NE " 7 0 2E2EFF  2 1 7 ""  1 ""  <> 0 0 0 1 7.27 0 0 2361 1 2361 2361 2361 <> <>
  2362 2 -5.850222 15.609592 -58.616423 164 R C 24 0.63990 0.63990 "ARG " " CZ " 6 0 808080  2 1 7 ""  1 ""  <> 0 0 0 1 7.27 0 0 2362 0 2362 2362 2362 <> <>
  2363 25 -5.561325 16.884847 -58.843206 164 R C 38 -0.79997 -0.79997 "ARG " " NH1" 7 0 2E2EFF  2 1 7 ""  1 ""  <> 0 0 0 1 7.27 0 0 2363 2 2363 2363 2363 <> <>
  2364 31 -5.921640 14.744861 -59.618233 164 R C 38 -0.79997 -0.79997 "ARG " " NH2" 7 1 2E2EFF  2 1 7 ""  1 ""  <> 0 0 0 1 7.27 0 0 2364 2 2364 2364 2364 <> <>
  2365 43 -5.874156 15.380264 -51.534566 164 R C 21 0.30000 0.30000 "ARG " " H  " 1 0 FFFFFF  2 1 7 ""  1 ""  <> 0 0 0 1 <> 0 0 2365 0 2365 2365 2365 <> <>
  2366 41 -3.919314 13.396551 -52.792643 164 R C 21 0.06000 0.06000 "ARG " " HA " 1 0 FFFFFF  2 1 7 ""  1 ""  <> 0 0 0 1 <> 0 0 2366 0 2366 2366 2366 <> <>
  2367 41 -3.514859 15.329031 -54.457421 164 R C 21 0.06000 0.06000 "ARG " " HB3" 1 0 FFFFFF  2 1 7 ""  1 ""  <> 0 0 0 1 <> 0 0 2367 0 2367 2367 2367 <> <>
  2368 41 -4.524149 16.338778 -53.519678 164 R C 21 0.06000 0.06000 "ARG " " HB2" 1 0 FFFFFF  2 1 7 ""  1 ""  <> 0 0 0 1 <> 0 0 2368 0 2368 2368 2368 <> <>
  2369 41 -6.480617 15.095887 -54.362474 164 R C 21 0.06000 0.06000 "ARG " " HG3" 1 0 FFFFFF  2 1 7 ""  1 ""  <> 0 0 0 1 <> 0 0 2369 0 2369 2369 2369 <> <>
  2370 41 -5.290748 13.945978 -55.133494 164 R C 21 0.06000 0.06000 "ARG " " HG2" 1 0 FFFFFF  2 1 7 ""  1 ""  <> 0 0 0 1 <> 0 0 2370 0 2370 2370 2370 <> <>
  2371 41 -4.587072 16.223566 -56.318530 164 R C 21 0.06000 0.06000 "ARG " " HD3" 1 0 FFFFFF  2 1 7 ""  1 ""  <> 0 0 0 1 <> 0 0 2371 0 2371 2371 2371 <> <>
  2372 41 -6.236754 16.735380 -56.061671 164 R C 21 0.06000 0.06000 "ARG " " HD2" 1 0 FFFFFF  2 1 7 ""  1 ""  <> 0 0 0 1 <> 0 0 2372 0 2372 2372 2372 <> <>
  2373 43 -6.611828 14.361933 -57.173726 164 R C 21 0.44000 0.44000 "ARG " " HE " 1 0 FFFFFF  2 1 7 ""  1 ""  <> 0 0 0 1 <> 0 0 2373 0 2373 2373 2373 <> <>
  2374 43 -5.317468 17.243230 -59.755003 164 R C 21 0.46000 0.46000 "ARG " "HH12" 1 0 FFFFFF  2 1 7 ""  1 ""  <> 0 0 0 1 <> 0 0 2374 0 2374 2374 2374 <> <>
  2375 43 -5.156588 17.491991 -58.145662 164 R C 21 0.46000 0.46000 "ARG " "HH11" 1 0 FFFFFF  2 1 7 ""  1 ""  <> 0 0 0 1 <> 0 0 2375 0 2375 2375 2375 <> <>
  2376 44 -5.860561 15.028867 -60.585013 164 R C 21 0.46000 0.46000 "ARG " "HH22" 1 0 FFFFFF  2 1 7 ""  1 ""  <> 0 0 0 1 <> 0 0 2376 0 2376 2376 2376 <> <>
  2377 44 -5.969759 13.775115 -59.340163 164 R C 21 0.46000 0.46000 "ARG " "HH21" 1 0 FFFFFF  2 1 7 ""  1 ""  <> 0 0 0 1 <> 0 0 2377 0 2377 2377 2377 <> <>
  2378 25 -2.045286 14.350999 -51.582760 165 L C 38 -0.50000 -0.50000 "LEU " " N  " 7 0 2E2EFF  2 1 7 ""  1 ""  <> 0 0 0 1 7.26 0 0 2378 1 2378 2378 2378 <> <>
  2379 3 -0.845537 15.019818 -51.019027 165 L C 24 0.14000 0.14000 "LEU " " CA " 6 0 808080  2 1 -1113 ""  1 ""  FFFF00  0 0 0 1 7.26 0 0 2379 1 2379 2379 2379 <> <>
  2380 2 0.247927 15.148641 -52.151836 165 L C 24 0.50000 0.50000 "LEU " " C  " 6 0 808080  2 1 7 ""  1 ""  <> 0 0 0 1 7.26 0 0 2380 0 2380 2380 2380 <> <>
  2381 15 0.238509 14.536265 -53.220173 165 L C 70 -0.50000 -0.50000 "LEU " " O  " 8 0 FF2E2E  2 1 7 ""  1 ""  <> 0 0 0 1 7.26 0 0 2381 0 2381 2381 2381 <> <>
  2382 3 -0.254275 14.104453 -49.917348 165 L C 24 -0.12000 -0.12000 "LEU " " CB " 6 0 808080  2 1 7 ""  1 ""  <> 0 0 0 1 7.26 0 0 2382 2 2382 2382 2382 <> <>
  2383 3 -1.228508 13.575694 -48.850866 165 L C 24 -0.06000 -0.06000 "LEU " " CG " 6 0 808080  2 1 7 ""  1 ""  <> 0 0 0 1 7.26 0 0 2383 1 2383 2383 2383 <> <>
  2384 3 -0.586208 12.488880 -47.836991 165 L C 24 -0.18000 -0.18000 "LEU " " CD1" 6 0 808080  2 1 7 ""  1 ""  <> 0 0 0 1 7.26 0 0 2384 3 2384 2384 2384 <> <>
  2385 3 -1.848493 14.724320 -48.036056 165 L C 24 -0.18000 -0.18000 "LEU " " CD2" 6 0 808080  2 1 7 ""  1 ""  <> 0 0 0 1 7.26 0 0 2385 3 2385 2385 2385 <> <>
  2386 43 -1.918794 13.676049 -52.322723 165 L C 21 0.30000 0.30000 "LEU " " H  " 1 0 FFFFFF  2 1 7 ""  1 ""  <> 0 0 0 1 <> 0 0 2386 0 2386 2386 2386 <> <>
  2387 41 -1.101817 15.959107 -50.529455 165 L C 21 0.06000 0.06000 "LEU " " HA " 1 0 FFFFFF  2 1 7 ""  1 ""  <> 0 0 0 1 <> 0 0 2387 0 2387 2387 2387 <> <>
  2388 41 0.571084 14.553479 -49.365259 165 L C 21 0.06000 0.06000 "LEU " " HB3" 1 0 FFFFFF  2 1 7 ""  1 ""  <> 0 0 0 1 <> 0 0 2388 0 2388 2388 2388 <> <>
  2389 41 0.293917 13.317437 -50.435147 165 L C 21 0.06000 0.06000 "LEU " " HB2" 1 0 FFFFFF  2 1 7 ""  1 ""  <> 0 0 0 1 <> 0 0 2389 0 2389 2389 2389 <> <>
  2390 41 -2.024495 13.012579 -49.337645 165 L C 21 0.06000 0.06000 "LEU " " HG " 1 0 FFFFFF  2 1 7 ""  1 ""  <> 0 0 0 1 <> 0 0 2390 0 2390 2390 2390 <> <>
  2391 41 -0.296177 11.579948 -48.363617 165 L C 21 0.06000 0.06000 "LEU " "HD11" 1 0 FFFFFF  2 1 7 ""  1 ""  <> 0 0 0 1 <> 0 0 2391 0 2391 2391 2391 <> <>
  2392 41 0.310839 12.809789 -47.307644 165 L C 21 0.06000 0.06000 "LEU " "HD12" 1 0 FFFFFF  2 1 7 ""  1 ""  <> 0 0 0 1 <> 0 0 2392 0 2392 2392 2392 <> <>
  2393 41 -1.338320 12.332570 -47.063747 165 L C 21 0.06000 0.06000 "LEU " "HD13" 1 0 FFFFFF  2 1 7 ""  1 ""  <> 0 0 0 1 <> 0 0 2393 0 2393 2393 2393 <> <>
  2394 41 -2.519627 15.312493 -48.662033 165 L C 21 0.06000 0.06000 "LEU " "HD21" 1 0 FFFFFF  2 1 7 ""  1 ""  <> 0 0 0 1 <> 0 0 2394 0 2394 2394 2394 <> <>
  2395 41 -2.411855 14.417272 -47.155179 165 L C 21 0.06000 0.06000 "LEU " "HD22" 1 0 FFFFFF  2 1 7 ""  1 ""  <> 0 0 0 1 <> 0 0 2395 0 2395 2395 2395 <> <>
  2396 41 -1.044676 15.322257 -47.607011 165 L C 21 0.06000 0.06000 "LEU " "HD23" 1 0 FFFFFF  2 1 7 ""  1 ""  <> 0 0 0 1 <> 0 0 2396 0 2396 2396 2396 <> <>
  2397 25 1.196759 16.024255 -51.853136 166 S C 38 -0.50000 -0.50000 "SER " " N  " 7 0 2E2EFF  2 1 7 ""  1 ""  <> 0 0 0 1 7.27 0 0 2397 1 2397 2397 2397 <> <>
  2398 3 2.322489 16.345424 -52.699835 166 S C 24 0.14000 0.14000 "SER " " CA " 6 0 808080  2 1 -1113 ""  1 ""  FFFF00  0 0 0 1 7.27 0 0 2398 1 2398 2398 2398 <> <>
  2399 2 3.451059 16.651437 -51.743887 166 S C 24 0.50000 0.50000 "SER " " C  " 6 0 808080  2 1 7 ""  1 ""  <> 0 0 0 1 7.27 0 0 2399 0 2399 2399 2399 <> <>
  2400 15 3.317567 17.274235 -50.719693 166 S C 70 -0.50000 -0.50000 "SER " " O  " 8 0 FF2E2E  2 1 7 ""  1 ""  <> 0 0 0 1 7.27 0 0 2400 0 2400 2400 2400 <> <>
  2401 3 1.992930 17.426323 -53.708165 166 S C 24 0.14500 0.14500 "SER " " CB " 6 0 808080  2 1 7 ""  1 ""  <> 0 0 0 1 7.27 0 0 2401 2 2401 2401 2401 <> <>
  2402 16 3.126232 17.699582 -54.490591 166 S C 70 -0.68300 -0.68300 "SER " " OG " 8 0 FF2E2E  2 1 7 "%UT"  13 ""  <> 0 0 0 1 7.27 0 0 2402 1 2402 2402 2402 <> <>
  2403 43 1.158376 16.632009 -51.048106 166 S C 21 0.30000 0.30000 "SER " " H  " 1 0 FFFFFF  2 1 7 ""  1 ""  <> 0 0 0 1 <> 0 0 2403 0 2403 2403 2403 <> <>
  2404 41 2.649037 15.420162 -53.174179 166 S C 21 0.06000 0.06000 "SER " " HA " 1 0 FFFFFF  2 1 7 ""  1 ""  <> 0 0 0 1 <> 0 0 2404 0 2404 2404 2404 <> <>
  2405 41 1.763390 18.356918 -53.189659 166 S C 21 0.06000 0.06000 "SER " " HB3" 1 0 FFFFFF  2 1 7 ""  1 ""  <> 0 0 0 1 <> 0 0 2405 0 2405 2405 2405 <> <>
  2406 41 1.182544 17.136143 -54.376451 166 S C 21 0.06000 0.06000 "SER " " HB2" 1 0 FFFFFF  2 1 7 ""  1 ""  <> 0 0 0 1 <> 0 0 2406 0 2406 2406 2406 <> <>
  2407 42 3.461796 18.512959 -54.146647 166 S C 21 0.41800 0.41800 "SER " " HG " 1 0 FFFFFF  2 1 7 ""  1 ""  <> 0 0 0 1 <> 0 0 2407 0 2407 2407 2407 <> <>
  2408 25 4.631384 16.165398 -51.944905 167 C C 38 -0.50000 -0.50000 "CYS " " N  " 7 0 2E2EFF  2 1 7 ""  1 ""  <> 0 0 0 1 7.27 0 0 2408 1 2408 2408 2408 <> <>
  2409 3 5.895948 16.504616 -51.267270 167 C C 24 0.14000 0.14000 "CYS " " CA " 6 0 808080  2 1 -1113 ""  1 ""  FFFF00  0 0 0 1 7.27 0 0 2409 1 2409 2409 2409 <> <>
  2410 2 6.879425 16.929452 -52.375573 167 C C 24 0.50000 0.50000 "CYS " " C  " 6 0 808080  2 1 7 ""  1 ""  <> 0 0 0 1 7.27 0 0 2410 0 2410 2410 2410 <> <>
  2411 15 7.258460 16.275983 -53.339167 167 C C 70 -0.50000 -0.50000 "CYS " " O  " 8 0 FF2E2E  2 1 7 ""  1 ""  <> 0 0 0 1 7.27 0 0 2411 0 2411 2411 2411 <> <>
  2412 3 6.424196 15.399756 -50.365755 167 C C 24 0.06000 0.06000 "CYS " " CB " 6 0 808080  2 1 7 ""  1 ""  <> 0 0 0 1 7.27 0 0 2412 2 2412 2412 2412 <> <>
  2413 49 7.950912 15.917894 -49.582779 167 C C 143 -0.33500 -0.33500 "CYS " " SG " 16 0 FFFF6B  2 1 7 "%UT"  13 ""  <> 0 0 0 1 7.27 0 0 2413 1 2413 2413 2413 <> <>
  2414 43 4.752050 15.753495 -52.858469 167 C C 21 0.30000 0.30000 "CYS " " H  " 1 0 FFFFFF  2 1 7 ""  1 ""  <> 0 0 0 1 <> 0 0 2414 0 2414 2414 2414 <> <>
  2415 41 5.765205 17.318056 -50.554312 167 C C 21 0.06000 0.06000 "CYS " " HA " 1 0 FFFFFF  2 1 7 ""  1 ""  <> 0 0 0 1 <> 0 0 2415 0 2415 2415 2415 <> <>
  2416 41 6.694425 14.502757 -50.922445 167 C C 21 0.06000 0.06000 "CYS " " HB3" 1 0 FFFFFF  2 1 7 ""  1 ""  <> 0 0 0 1 <> 0 0 2416 0 2416 2416 2416 <> <>
  2417 41 5.721035 15.262803 -49.544376 167 C C 21 0.06000 0.06000 "CYS " " HB2" 1 0 FFFFFF  2 1 7 ""  1 ""  <> 0 0 0 1 <> 0 0 2417 0 2417 2417 2417 <> <>
  2418 41 7.605572 17.202800 -49.461535 167 C C 21 0.15500 0.15500 "CYS " " HG " 1 0 FFFFFF  2 1 7 ""  1 ""  <> 0 0 0 1 <> 0 0 2418 0 2418 2418 2418 <> <>
  2419 25 7.346864 18.147660 -52.341534 168 A C 38 -0.50000 -0.50000 "ALA " " N  " 7 0 2E2EFF  2 1 7 ""  1 ""  <> 0 0 0 1 7.3 0 0 2419 1 2419 2419 2419 <> <>
  2420 3 8.452311 18.757177 -53.104673 168 A C 24 0.14000 0.14000 "ALA " " CA " 6 0 808080  2 1 -1113 ""  1 ""  FFFF00  0 0 0 1 7.3 0 0 2420 1 2420 2420 2420 <> <>
  2421 2 9.672388 18.444739 -52.269544 168 A C 24 0.50000 0.50000 "ALA " " C  " 6 0 808080  2 1 7 ""  1 ""  <> 0 0 0 1 7.3 0 0 2421 0 2421 2421 2421 <> <>
  2422 15 9.654722 18.702739 -51.073049 168 A C 70 -0.50000 -0.50000 "ALA " " O  " 8 0 FF2E2E  2 1 7 ""  1 ""  <> 0 0 0 1 7.3 0 0 2422 0 2422 2422 2422 <> <>
  2423 3 8.248253 20.263087 -53.054811 168 A C 24 -0.18000 -0.18000 "ALA " " CB " 6 0 808080  2 1 7 ""  1 ""  <> 0 0 0 1 7.3 0 0 2423 3 2423 2423 2423 <> <>
  2424 43 7.044225 18.639950 -51.513746 168 A C 21 0.30000 0.30000 "ALA " " H  " 1 0 FFFFFF  2 1 7 ""  1 ""  <> 0 0 0 1 <> 0 0 2424 0 2424 2424 2424 <> <>
  2425 41 8.599061 18.350394 -54.104473 168 A C 21 0.06000 0.06000 "ALA " " HA " 1 0 FFFFFF  2 1 7 ""  1 ""  <> 0 0 0 1 <> 0 0 2425 0 2425 2425 2425 <> <>
  2426 41 7.708710 20.576424 -52.161450 168 A C 21 0.06000 0.06000 "ALA " " HB1" 1 0 FFFFFF  2 1 7 ""  1 ""  <> 0 0 0 1 <> 0 0 2426 0 2426 2426 2426 <> <>
  2427 41 9.141766 20.887466 -53.066831 168 A C 21 0.06000 0.06000 "ALA " " HB2" 1 0 FFFFFF  2 1 7 ""  1 ""  <> 0 0 0 1 <> 0 0 2427 0 2427 2427 2427 <> <>
  2428 41 7.657288 20.601095 -53.905698 168 A C 21 0.06000 0.06000 "ALA " " HB3" 1 0 FFFFFF  2 1 7 ""  1 ""  <> 0 0 0 1 <> 0 0 2428 0 2428 2428 2428 <> <>
  2429 25 10.666582 17.826236 -52.936750 169 A C 38 -0.50000 -0.50000 "ALA " " N  " 7 0 2E2EFF  2 1 7 ""  1 ""  <> 0 0 0 1 7.49 0 0 2429 1 2429 2429 2429 <> <>
  2430 3 11.977020 17.639705 -52.372864 169 A C 24 0.14000 0.14000 "ALA " " CA " 6 0 808080  2 1 -1113 ""  1 ""  FFFF00  0 0 0 1 7.49 0 0 2430 1 2430 2430 2430 <> <>
  2431 2 13.045740 18.615705 -52.933514 169 A C 24 0.50000 0.50000 "ALA " " C  " 6 0 808080  2 1 7 ""  1 ""  <> 0 0 0 1 7.49 0 0 2431 0 2431 2431 2431 <> <>
  2432 15 12.915472 18.958235 -54.170281 169 A C 70 -0.50000 -0.50000 "ALA " " O  " 8 0 FF2E2E  2 1 7 ""  1 ""  <> 0 0 0 1 7.49 0 0 2432 0 2432 2432 2432 <> <>
  2433 3 12.401094 16.178521 -52.666825 169 A C 24 -0.18000 -0.18000 "ALA " " CB " 6 0 808080  2 1 7 ""  1 ""  <> 0 0 0 1 7.49 0 0 2433 3 2433 2433 2433 <> <>
  2434 43 10.602502 17.656530 -53.929604 169 A C 21 0.30000 0.30000 "ALA " " H  " 1 0 FFFFFF  2 1 7 ""  1 ""  <> 0 0 0 1 <> 0 0 2434 0 2434 2434 2434 <> <>
  2435 41 11.842384 17.633898 -51.291903 169 A C 21 0.06000 0.06000 "ALA " " HA " 1 0 FFFFFF  2 1 7 ""  1 ""  <> 0 0 0 1 <> 0 0 2435 0 2435 2435 2435 <> <>
  2436 41 13.285543 15.922108 -52.083481 169 A C 21 0.06000 0.06000 "ALA " " HB1" 1 0 FFFFFF  2 1 7 ""  1 ""  <> 0 0 0 1 <> 0 0 2436 0 2436 2436 2436 <> <>
  2437 41 11.626496 15.440955 -52.456422 169 A C 21 0.06000 0.06000 "ALA " " HB2" 1 0 FFFFFF  2 1 7 ""  1 ""  <> 0 0 0 1 <> 0 0 2437 0 2437 2437 2437 <> <>
  2438 41 12.814613 16.099870 -53.671743 169 A C 21 0.06000 0.06000 "ALA " " HB3" 1 0 FFFFFF  2 1 7 ""  1 ""  <> 0 0 0 1 <> 0 0 2438 0 2438 2438 2438 <> <>
  2439 25 13.944003 19.026912 -52.079386 170 S C 38 -0.50000 -0.50000 "SER " " N  " 7 0 2E2EFF  2 1 7 ""  1 ""  <> 0 0 0 1 7.54 0 0 2439 1 2439 2439 2439 <> <>
  2440 3 14.911434 20.083805 -52.216905 170 S C 24 0.14000 0.14000 "SER " " CA " 6 0 808080  2 1 -1113 ""  1 ""  FFFF00  0 0 0 1 7.54 0 0 2440 1 2440 2440 2440 <> <>
  2441 2 16.174897 19.582423 -51.549591 170 S C 24 0.50000 0.50000 "SER " " C  " 6 0 808080  2 1 7 ""  1 ""  <> 0 0 0 1 7.54 0 0 2441 0 2441 2441 2441 <> <>
  2442 15 16.225723 18.989136 -50.465491 170 S C 70 -0.50000 -0.50000 "SER " " O  " 8 0 FF2E2E  2 1 7 ""  1 ""  <> 0 0 0 1 7.54 0 0 2442 0 2442 2442 2442 <> <>
  2443 3 14.325681 21.385576 -51.549908 170 S C 24 0.14500 0.14500 "SER " " CB " 6 0 808080  2 1 7 ""  1 ""  <> 0 0 0 1 7.54 0 0 2443 2 2443 2443 2443 <> <>
  2444 16 15.237592 22.472644 -51.485964 170 S C 70 -0.68300 -0.68300 "SER " " OG " 8 0 FF2E2E  2 1 7 "%UT"  13 ""  <> 0 0 0 1 7.54 0 0 2444 1 2444 2444 2444 <> <>
  2445 43 14.021651 18.685675 -51.132472 170 S C 21 0.30000 0.30000 "SER " " H  " 1 0 FFFFFF  2 1 7 ""  1 ""  <> 0 0 0 1 <> 0 0 2445 0 2445 2445 2445 <> <>
  2446 41 15.113770 20.365462 -53.249707 170 S C 21 0.06000 0.06000 "SER " " HA " 1 0 FFFFFF  2 1 7 ""  1 ""  <> 0 0 0 1 <> 0 0 2446 0 2446 2446 2446 <> <>
  2447 41 14.176814 21.231383 -50.481813 170 S C 21 0.06000 0.06000 "SER " " HB3" 1 0 FFFFFF  2 1 7 ""  1 ""  <> 0 0 0 1 <> 0 0 2447 0 2447 2447 2447 <> <>
  2448 41 13.327685 21.459823 -51.982376 170 S C 21 0.06000 0.06000 "SER " " HB2" 1 0 FFFFFF  2 1 7 ""  1 ""  <> 0 0 0 1 <> 0 0 2448 0 2448 2448 2448 <> <>
  2449 42 15.637032 22.520197 -50.631443 170 S C 21 0.41800 0.41800 "SER " " HG " 1 0 FFFFFF  2 1 7 ""  1 ""  <> 0 0 0 1 <> 0 0 2449 0 2449 2449 2449 <> <>
  2450 25 17.299538 20.035632 -52.152042 171 G C 38 -0.50000 -0.50000 "GLY " " N  " 7 0 2E2EFF  0 1 7 ""  1 ""  <> 0 0 0 1 7.77 0 0 2450 1 2450 2450 2450 <> <>
  2451 3 18.605467 19.859895 -51.643401 171 G C 24 0.08000 0.08000 "GLY " " CA " 6 0 808080  0 1 -1113 ""  1 ""  FFFF00  0 0 0 1 7.77 0 0 2451 2 2451 2451 2451 <> <>
  2452 2 19.342603 18.563223 -52.141339 171 G C 24 0.50000 0.50000 "GLY " " C  " 6 0 808080  0 1 7 ""  1 ""  <> 0 0 0 1 7.77 0 0 2452 0 2452 2452 2452 <> <>
  2453 15 20.553644 18.423879 -51.956628 171 G C 70 -0.50000 -0.50000 "GLY " " O  " 8 0 FF2E2E  0 1 7 ""  1 ""  <> 0 0 0 1 7.77 0 0 2453 0 2453 2453 2453 <> <>
  2454 43 17.252477 20.419031 -53.084747 171 G C 21 0.30000 0.30000 "GLY " " H  " 1 0 FFFFFF  0 1 7 ""  1 ""  <> 0 0 0 1 <> 0 0 2454 0 2454 2454 2454 <> <>
  2455 41 18.581023 19.863497 -50.554399 171 G C 21 0.06000 0.06000 "GLY " " HA3" 1 0 FFFFFF  0 1 7 ""  1 ""  <> 0 0 0 1 <> 0 0 2455 0 2455 2455 2455 <> <>
  2456 41 19.206912 20.697708 -51.996159 171 G C 21 0.06000 0.06000 "GLY " " HA2" 1 0 FFFFFF  0 1 7 ""  1 ""  <> 0 0 0 1 <> 0 0 2456 0 2456 2456 2456 <> <>
  2457 25 18.690446 17.737831 -52.939148 172 F C 38 -0.50000 -0.50000 "PHE " " N  " 7 0 2E2EFF  0 1 7 ""  1 ""  <> 0 0 0 1 7.81 0 0 2457 1 2457 2457 2457 <> <>
  2458 3 19.172587 16.494446 -53.526699 172 F C 24 0.14000 0.14000 "PHE " " CA " 6 0 808080  0 1 -1113 ""  1 ""  FFFF00  0 0 0 1 7.81 0 0 2458 1 2458 2458 2458 <> <>
  2459 2 18.111823 16.207277 -54.619718 172 F C 24 0.50000 0.50000 "PHE " " C  " 6 0 808080  0 1 7 ""  1 ""  <> 0 0 0 1 7.81 0 0 2459 0 2459 2459 2459 <> <>
  2460 15 16.904860 16.299343 -54.343585 172 F C 70 -0.50000 -0.50000 "PHE " " O  " 8 0 FF2E2E  0 1 7 ""  1 ""  <> 0 0 0 1 7.81 0 0 2460 0 2460 2460 2460 <> <>
  2461 3 19.204462 15.250983 -52.569040 172 F C 24 -0.00500 -0.00500 "PHE " " CB " 6 0 808080  0 1 7 ""  1 ""  <> 0 0 0 1 7.81 0 0 2461 2 2461 2461 2461 <> <>
  2462 2 17.938253 14.857442 -51.887900 172 F C 24 -0.11500 -0.11500 "PHE " " CG " 6 0 808080  0 1 7 ""  1 ""  <> 0 0 0 1 7.81 0 0 2462 0 2462 2462 2462 <> <>
  2463 2 17.210516 13.703027 -52.341491 172 F C 24 -0.11500 -0.11500 "PHE " " CD1" 6 0 808080  0 1 7 ""  1 ""  <> 0 0 0 1 7.81 0 0 2463 1 2463 2463 2463 <> <>
  2464 2 15.960934 13.382095 -51.881414 172 F C 24 -0.11500 -0.11500 "PHE " " CE1" 6 0 808080  0 1 7 ""  1 ""  <> 0 0 0 1 7.81 0 0 2464 1 2464 2464 2464 <> <>
  2465 2 15.418607 14.038456 -50.810647 172 F C 24 -0.11500 -0.11500 "PHE " " CZ " 6 0 808080  0 1 7 ""  1 ""  <> 0 0 0 1 7.81 0 0 2465 1 2465 2465 2465 <> <>
  2466 2 16.122568 15.224103 -50.349015 172 F C 24 -0.11500 -0.11500 "PHE " " CE2" 6 0 808080  0 1 7 ""  1 ""  <> 0 0 0 1 7.81 0 0 2466 1 2466 2466 2466 <> <>
  2467 2 17.394477 15.618388 -50.841469 172 F C 24 -0.11500 -0.11500 "PHE " " CD2" 6 0 808080  0 1 7 ""  1 ""  <> 0 0 0 1 7.81 0 0 2467 1 2467 2467 2467 <> <>
  2468 43 17.794150 18.039973 -53.294160 172 F C 21 0.30000 0.30000 "PHE " " H  " 1 0 FFFFFF  0 1 7 ""  1 ""  <> 0 0 0 1 <> 0 0 2468 0 2468 2468 2468 <> <>
  2469 41 20.197149 16.565282 -53.892954 172 F C 21 0.06000 0.06000 "PHE " " HA " 1 0 FFFFFF  0 1 7 ""  1 ""  <> 0 0 0 1 <> 0 0 2469 0 2469 2469 2469 <> <>
  2470 41 19.876314 15.548847 -51.764684 172 F C 21 0.06000 0.06000 "PHE " " HB3" 1 0 FFFFFF  0 1 7 ""  1 ""  <> 0 0 0 1 <> 0 0 2470 0 2470 2470 2470 <> <>
  2471 41 19.551670 14.386924 -53.135140 172 F C 21 0.06000 0.06000 "PHE " " HB2" 1 0 FFFFFF  0 1 7 ""  1 ""  <> 0 0 0 1 <> 0 0 2471 0 2471 2471 2471 <> <>
  2472 41 17.532889 13.074537 -53.157904 172 F C 21 0.11500 0.11500 "PHE " " HD1" 1 0 FFFFFF  0 1 7 ""  1 ""  <> 0 0 0 1 <> 0 0 2472 0 2472 2472 2472 <> <>
  2473 41 15.486114 12.584883 -52.433205 172 F C 21 0.11500 0.11500 "PHE " " HE1" 1 0 FFFFFF  0 1 7 ""  1 ""  <> 0 0 0 1 <> 0 0 2473 0 2473 2473 2473 <> <>
  2474 41 14.439415 13.795315 -50.424517 172 F C 21 0.11500 0.11500 "PHE " " HZ " 1 0 FFFFFF  0 1 7 ""  1 ""  <> 0 0 0 1 <> 0 0 2474 0 2474 2474 2474 <> <>
  2475 41 15.658628 15.715970 -49.507310 172 F C 21 0.11500 0.11500 "PHE " " HE2" 1 0 FFFFFF  0 1 7 ""  1 ""  <> 0 0 0 1 <> 0 0 2475 0 2475 2475 2475 <> <>
  2476 41 18.013614 16.405458 -50.437736 172 F C 21 0.11500 0.11500 "PHE " " HD2" 1 0 FFFFFF  0 1 7 ""  1 ""  <> 0 0 0 1 <> 0 0 2476 0 2476 2476 2476 <> <>
  2477 25 18.557805 15.897583 -55.829245 173 N C 38 -0.50000 -0.50000 "ASN " " N  " 7 0 2E2EFF  0 1 7 ""  1 ""  <> 0 0 0 1 7.73 0 0 2477 1 2477 2477 2477 <> <>
  2478 3 17.661362 15.189260 -56.792158 173 N C 24 0.14000 0.14000 "ASN " " CA " 6 0 808080  0 1 -1113 ""  1 ""  FFFF00  0 0 0 1 7.73 0 0 2478 1 2478 2478 2478 <> <>
  2479 2 17.527939 13.714060 -56.309368 173 N C 24 0.50000 0.50000 "ASN " " C  " 6 0 808080  0 1 7 ""  1 ""  <> 0 0 0 1 7.73 0 0 2479 0 2479 2479 2479 <> <>
  2480 15 18.445820 13.041028 -55.823061 173 N C 70 -0.50000 -0.50000 "ASN " " O  " 8 0 FF2E2E  0 1 7 ""  1 ""  <> 0 0 0 1 7.73 0 0 2480 0 2480 2480 2480 <> <>
  2481 3 18.266158 15.202124 -58.224026 173 N C 24 -0.12000 -0.12000 "ASN " " CB " 6 0 808080  0 1 7 ""  1 ""  <> 0 0 0 1 7.73 0 0 2481 2 2481 2481 2481 <> <>
  2482 2 17.325611 14.667172 -59.317703 173 N C 24 0.50000 0.50000 "ASN " " CG " 6 0 808080  0 1 7 "%UT"  13 ""  <> 0 0 0 1 7.73 0 0 2482 0 2482 2482 2482 <> "No Flip" 
  2483 15 17.254362 13.449448 -59.646572 173 N C 70 -0.50000 -0.50000 "ASN " " OD1" 8 0 FF2E2E  0 1 7 ""  1 ""  <> 0 0 0 1 7.73 0 0 2483 0 2483 2483 2483 <> <>
  2484 25 16.676281 15.613638 -60.032693 173 N C 38 -0.76000 -0.76000 "ASN " " ND2" 7 0 2E2EFF  0 1 7 ""  1 ""  <> 0 0 0 1 7.73 0 0 2484 2 2484 2484 2484 <> <>
  2485 43 19.555783 15.938236 -55.981878 173 N C 21 0.30000 0.30000 "ASN " " H  " 1 0 FFFFFF  0 1 7 ""  1 ""  <> 0 0 0 1 <> 0 0 2485 0 2485 2485 2485 <> <>
  2486 41 16.631834 15.547520 -56.762523 173 N C 21 0.06000 0.06000 "ASN " " HA " 1 0 FFFFFF  0 1 7 ""  1 ""  <> 0 0 0 1 <> 0 0 2486 0 2486 2486 2486 <> <>
  2487 41 19.097937 14.500331 -58.291602 173 N C 21 0.06000 0.06000 "ASN " " HB3" 1 0 FFFFFF  0 1 7 ""  1 ""  <> 0 0 0 1 <> 0 0 2487 0 2487 2487 2487 <> <>
  2488 41 18.728618 16.130856 -58.558099 173 N C 21 0.06000 0.06000 "ASN " " HB2" 1 0 FFFFFF  0 1 7 ""  1 ""  <> 0 0 0 1 <> 0 0 2488 0 2488 2488 2488 <> <>
  2489 43 16.021021 15.342165 -60.751205 173 N C 21 0.38000 0.38000 "ASN " "HD22" 1 0 FFFFFF  0 1 7 ""  1 ""  <> 0 0 0 1 <> 0 0 2489 0 2489 2489 2489 <> <>
  2490 43 16.786615 16.564229 -59.710532 173 N C 21 0.38000 0.38000 "ASN " "HD21" 1 0 FFFFFF  0 1 7 ""  1 ""  <> 0 0 0 1 <> 0 0 2490 0 2490 2490 2490 <> <>
  2491 25 16.273562 13.225738 -56.430117 174 I C 38 -0.50000 -0.50000 "ILE " " N  " 7 0 2E2EFF  0 1 7 ""  1 ""  <> 0 0 0 1 7.85 0 0 2491 1 2491 2491 2491 <> <>
  2492 3 15.862119 11.877521 -56.147957 174 I C 24 0.14000 0.14000 "ILE " " CA " 6 0 808080  0 1 -1113 ""  1 ""  FFFF00  0 0 0 1 7.85 0 0 2492 1 2492 2492 2492 <> <>
  2493 2 16.508950 10.897281 -57.213863 174 I C 24 0.50000 0.50000 "ILE " " C  " 6 0 808080  0 1 7 ""  1 ""  <> 0 0 0 1 7.85 0 0 2493 0 2493 2493 2493 <> <>
  2494 15 15.853816 10.563606 -58.206812 174 I C 70 -0.50000 -0.50000 "ILE " " O  " 8 0 FF2E2E  0 1 7 ""  1 ""  <> 0 0 0 1 7.85 0 0 2494 0 2494 2494 2494 <> <>
  2495 3 14.292466 11.941413 -56.171483 174 I C 24 -0.06000 -0.06000 "ILE " " CB " 6 0 808080  0 1 7 ""  1 ""  <> 0 0 0 1 7.85 0 0 2495 1 2495 2495 2495 <> <>
  2496 3 13.533503 10.562012 -56.037314 174 I C 24 -0.18000 -0.18000 "ILE " " CG2" 6 0 808080  0 1 7 ""  1 ""  <> 0 0 0 1 7.85 0 0 2496 3 2496 2496 2496 <> <>
  2497 3 13.751610 12.914985 -55.049678 174 I C 24 -0.12000 -0.12000 "ILE " " CG1" 6 0 808080  0 1 7 ""  1 ""  <> 0 0 0 1 7.85 0 0 2497 2 2497 2497 2497 <> <>
  2498 3 12.234180 13.178064 -55.236124 174 I C 24 -0.18000 -0.18000 "ILE " " CD1" 6 0 808080  0 1 7 ""  1 ""  <> 0 0 0 1 7.85 0 0 2498 3 2498 2498 2498 <> <>
  2499 43 15.535477 13.832648 -56.758045 174 I C 21 0.30000 0.30000 "ILE " " H  " 1 0 FFFFFF  0 1 7 ""  1 ""  <> 0 0 0 1 <> 0 0 2499 0 2499 2499 2499 <> <>
  2500 41 16.070331 11.675785 -55.097863 174 I C 21 0.06000 0.06000 "ILE " " HA " 1 0 FFFFFF  0 1 7 ""  1 ""  <> 0 0 0 1 <> 0 0 2500 0 2500 2500 2500 <> <>
  2501 41 13.906686 12.330588 -57.113254 174 I C 21 0.06000 0.06000 "ILE " " HB " 1 0 FFFFFF  0 1 7 ""  1 ""  <> 0 0 0 1 <> 0 0 2501 0 2501 2501 2501 <> <>
  2502 41 13.751246 9.989036 -55.136406 174 I C 21 0.06000 0.06000 "ILE " "HG21" 1 0 FFFFFF  0 1 7 ""  1 ""  <> 0 0 0 1 <> 0 0 2502 0 2502 2502 2502 <> <>
  2503 41 12.449509 10.662444 -56.100187 174 I C 21 0.06000 0.06000 "ILE " "HG22" 1 0 FFFFFF  0 1 7 ""  1 ""  <> 0 0 0 1 <> 0 0 2503 0 2503 2503 2503 <> <>
  2504 41 13.812554 9.879138 -56.839138 174 I C 21 0.06000 0.06000 "ILE " "HG23" 1 0 FFFFFF  0 1 7 ""  1 ""  <> 0 0 0 1 <> 0 0 2504 0 2504 2504 2504 <> <>
  2505 41 14.180739 13.916781 -55.060631 174 I C 21 0.06000 0.06000 "ILE " "HG13" 1 0 FFFFFF  0 1 7 ""  1 ""  <> 0 0 0 1 <> 0 0 2505 0 2505 2505 2505 <> <>
  2506 41 13.926087 12.506000 -54.055032 174 I C 21 0.06000 0.06000 "ILE " "HG12" 1 0 FFFFFF  0 1 7 ""  1 ""  <> 0 0 0 1 <> 0 0 2506 0 2506 2506 2506 <> <>
  2507 41 11.606105 12.311623 -55.028995 174 I C 21 0.06000 0.06000 "ILE " "HD11" 1 0 FFFFFF  0 1 7 ""  1 ""  <> 0 0 0 1 <> 0 0 2507 0 2507 2507 2507 <> <>
  2508 41 11.980311 13.987515 -54.552291 174 I C 21 0.06000 0.06000 "ILE " "HD12" 1 0 FFFFFF  0 1 7 ""  1 ""  <> 0 0 0 1 <> 0 0 2508 0 2508 2508 2508 <> <>
  2509 41 12.052048 13.420709 -56.282427 174 I C 21 0.06000 0.06000 "ILE " "HD13" 1 0 FFFFFF  0 1 7 ""  1 ""  <> 0 0 0 1 <> 0 0 2509 0 2509 2509 2509 <> <>
  2510 25 17.765894 10.603899 -56.952842 175 K C 38 -0.50000 -0.50000 "LYS " " N  " 7 0 2E2EFF  0 1 7 ""  1 ""  <> 0 0 0 1 7.76 0 0 2510 1 2510 2510 2510 <> <>
  2511 3 18.571772 9.775534 -57.854641 175 K C 24 0.14000 0.14000 "LYS " " CA " 6 0 808080  0 1 -1113 ""  1 ""  FFFF00  0 0 0 1 7.76 0 0 2511 1 2511 2511 2511 <> <>
  2512 2 19.565547 8.814994 -57.156936 175 K C 24 0.50000 0.50000 "LYS " " C  " 6 0 808080  0 1 7 ""  1 ""  <> 0 0 0 1 7.76 0 0 2512 0 2512 2512 2512 <> <>
  2513 15 20.214345 8.060276 -57.815489 175 K C 70 -0.50000 -0.50000 "LYS " " O  " 8 0 FF2E2E  0 1 7 ""  1 ""  <> 0 0 0 1 7.76 0 0 2513 0 2513 2513 2513 <> <>
  2514 3 19.291546 10.545208 -58.951701 175 K C 24 -0.12000 -0.12000 "LYS " " CB " 6 0 808080  0 1 7 ""  1 ""  <> 0 0 0 1 7.76 0 0 2514 2 2514 2514 2514 <> <>
  2515 3 20.439376 11.462925 -58.610682 175 K C 24 -0.12000 -0.12000 "LYS " " CG " 6 0 808080  0 1 7 ""  1 ""  <> 0 0 0 1 7.76 0 0 2515 2 2515 2515 2515 <> <>
  2516 3 21.369333 11.860917 -59.774742 175 K C 24 -0.12000 -0.12000 "LYS " " CD " 6 0 808080  0 1 7 ""  1 ""  <> 0 0 0 1 7.76 0 0 2516 2 2516 2516 2516 <> <>
  2517 3 22.362671 12.945432 -59.356243 175 K C 24 0.19000 0.19000 "LYS " " CE " 6 0 808080  0 1 7 ""  1 ""  <> 0 0 0 1 7.76 0 0 2517 2 2517 2517 2517 <> <>
  2518 32 23.145460 12.521959 -58.244311 175 K C 38 -0.30000 -0.30000 "LYS " " NZ " 7 1 2E2EFF  0 1 7 "%UT"  13 ""  <> 0 0 0 1 7.76 0 0 2518 3 2518 2518 2518 <> <>
  2519 43 18.137276 10.922159 -56.069912 175 K C 21 0.30000 0.30000 "LYS " " H  " 1 0 FFFFFF  0 1 7 ""  1 ""  <> 0 0 0 1 <> 0 0 2519 0 2519 2519 2519 <> <>
  2520 41 17.853286 9.073149 -58.276568 175 K C 21 0.06000 0.06000 "LYS " " HA " 1 0 FFFFFF  0 1 7 ""  1 ""  <> 0 0 0 1 <> 0 0 2520 0 2520 2520 2520 <> <>
  2521 41 18.558842 11.127761 -59.510404 175 K C 21 0.06000 0.06000 "LYS " " HB3" 1 0 FFFFFF  0 1 7 ""  1 ""  <> 0 0 0 1 <> 0 0 2521 0 2521 2521 2521 <> <>
  2522 41 19.770326 9.814647 -59.603423 175 K C 21 0.06000 0.06000 "LYS " " HB2" 1 0 FFFFFF  0 1 7 ""  1 ""  <> 0 0 0 1 <> 0 0 2522 0 2522 2522 2522 <> <>
  2523 41 21.106925 11.062752 -57.847755 175 K C 21 0.06000 0.06000 "LYS " " HG3" 1 0 FFFFFF  0 1 7 ""  1 ""  <> 0 0 0 1 <> 0 0 2523 0 2523 2523 2523 <> <>
  2524 41 20.038737 12.398561 -58.220749 175 K C 21 0.06000 0.06000 "LYS " " HG2" 1 0 FFFFFF  0 1 7 ""  1 ""  <> 0 0 0 1 <> 0 0 2524 0 2524 2524 2524 <> <>
  2525 41 20.783073 12.134800 -60.651482 175 K C 21 0.06000 0.06000 "LYS " " HD3" 1 0 FFFFFF  0 1 7 ""  1 ""  <> 0 0 0 1 <> 0 0 2525 0 2525 2525 2525 <> <>
  2526 41 21.969637 10.977400 -59.992719 175 K C 21 0.06000 0.06000 "LYS " " HD2" 1 0 FFFFFF  0 1 7 ""  1 ""  <> 0 0 0 1 <> 0 0 2526 0 2526 2526 2526 <> <>
  2527 41 21.886489 13.891862 -59.099789 175 K C 21 0.06000 0.06000 "LYS " " HE3" 1 0 FFFFFF  0 1 7 ""  1 ""  <> 0 0 0 1 <> 0 0 2527 0 2527 2527 2527 <> <>
  2528 41 23.019386 13.234438 -60.176619 175 K C 21 0.06000 0.06000 "LYS " " HE2" 1 0 FFFFFF  0 1 7 ""  1 ""  <> 0 0 0 1 <> 0 0 2528 0 2528 2528 2528 <> <>
  2529 44 23.649513 11.657636 -58.383113 175 K C 21 0.33000 0.33000 "LYS " " HZ1" 1 0 FFFFFF  0 1 7 ""  1 ""  <> 0 0 0 1 <> 0 0 2529 0 2529 2529 2529 <> <>
  2530 44 23.840058 13.253986 -58.286860 175 K C 21 0.33000 0.33000 "LYS " " HZ2" 1 0 FFFFFF  0 1 7 ""  1 ""  <> 0 0 0 1 <> 0 0 2530 0 2530 2530 2530 <> <>
  2531 44 22.681105 12.593024 -57.350615 175 K C 21 0.33000 0.33000 "LYS " " HZ3" 1 0 FFFFFF  0 1 7 ""  1 ""  <> 0 0 0 1 <> 0 0 2531 0 2531 2531 2531 <> <>
  2532 25 19.672081 8.864133 -55.879142 176 D C 38 -0.50000 -0.50000 "ASP " " N  " 7 0 2E2EFF  0 1 7 ""  1 ""  <> 0 0 0 1 7.78 0 0 2532 1 2532 2532 2532 <> <>
  2533 3 20.430694 7.843729 -55.092465 176 D C 24 0.14000 0.14000 "ASP " " CA " 6 0 808080  0 1 -1113 ""  1 ""  FFFF00  0 0 0 1 7.78 0 0 2533 1 2533 2533 2533 <> <>
  2534 2 19.791990 7.464696 -53.816879 176 D C 24 0.50000 0.50000 "ASP " " C  " 6 0 808080  0 1 7 ""  1 ""  <> 0 0 0 1 7.78 0 0 2534 0 2534 2534 2534 <> <>
  2535 15 20.413795 6.764276 -53.054917 176 D C 70 -0.50000 -0.50000 "ASP " " O  " 8 0 FF2E2E  0 1 7 ""  1 ""  <> 0 0 0 1 7.78 0 0 2535 0 2535 2535 2535 <> <>
  2536 3 21.958096 8.250291 -54.888460 176 D C 24 -0.22000 -0.22000 "ASP " " CB " 6 0 808080  0 1 7 ""  1 ""  <> 0 0 0 1 7.78 0 0 2536 2 2536 2536 2536 <> <>
  2537 2 22.220293 9.362868 -53.911031 176 D C 24 0.70000 0.70000 "ASP " " CG " 6 0 808080  0 1 7 "%UT"  13 ""  <> 0 0 0 1 7.78 0 0 2537 0 2537 2537 2537 4.76321627122463 <>
  2538 15 23.212275 9.181411 -53.156756 176 D C 70 -0.80000 -0.80000 "ASP " " OD1" 8 0 FF2E2E  0 1 7 ""  1 ""  <> 0 0 0 1 7.78 0 0 2538 0 2538 2538 2538 <> <>
  2539 18 21.550641 10.433868 -53.802855 176 D C 70 -0.80000 -0.80000 "ASP " " OD2" 8 -1 FF2E2E  0 1 7 ""  1 ""  <> 0 0 0 1 7.78 0 0 2539 0 2539 2539 2539 <> <>
  2540 43 19.350204 9.690265 -55.395760 176 D C 21 0.30000 0.30000 "ASP " " H  " 1 0 FFFFFF  0 1 7 ""  1 ""  <> 0 0 0 1 <> 0 0 2540 0 2540 2540 2540 <> <>
  2541 41 20.572046 6.923989 -55.659440 176 D C 21 0.06000 0.06000 "ASP " " HA " 1 0 FFFFFF  0 1 7 ""  1 ""  <> 0 0 0 1 <> 0 0 2541 0 2541 2541 2541 <> <>
  2542 41 22.482225 8.591214 -55.780975 176 D C 21 0.06000 0.06000 "ASP " " HB3" 1 0 FFFFFF  0 1 7 ""  1 ""  <> 0 0 0 1 <> 0 0 2542 0 2542 2542 2542 <> <>
  2543 41 22.489009 7.401207 -54.457634 176 D C 21 0.06000 0.06000 "ASP " " HB2" 1 0 FFFFFF  0 1 7 ""  1 ""  <> 0 0 0 1 <> 0 0 2543 0 2543 2543 2543 <> <>
  2544 25 18.594105 7.943946 -53.531128 177 T C 38 -0.50000 -0.50000 "THR " " N  " 7 0 2E2EFF  0 1 7 ""  1 ""  <> 0 0 0 1 7.68 0 0 2544 1 2544 2544 2544 <> <>
  2545 3 17.879646 7.437883 -52.421643 177 T C 24 0.14000 0.14000 "THR " " CA " 6 0 808080  0 1 -1113 ""  1 ""  FFFF00  0 0 0 1 7.68 0 0 2545 1 2545 2545 2545 <> <>
  2546 2 16.483628 6.916067 -52.848084 177 T C 24 0.50000 0.50000 "THR " " C  " 6 0 808080  0 1 7 ""  1 ""  <> 0 0 0 1 7.68 0 0 2546 0 2546 2546 2546 <> <>
  2547 15 15.917850 7.439911 -53.792073 177 T C 70 -0.50000 -0.50000 "THR " " O  " 8 0 FF2E2E  0 1 7 ""  1 ""  <> 0 0 0 1 7.68 0 0 2547 0 2547 2547 2547 <> <>
  2548 3 17.823281 8.550107 -51.338558 177 T C 24 0.20500 0.20500 "THR " " CB " 6 0 808080  0 1 7 ""  1 ""  <> 0 0 0 1 7.68 0 0 2548 1 2548 2548 2548 <> <>
  2549 3 19.107361 8.711169 -50.505511 177 T C 24 -0.18000 -0.18000 "THR " " CG2" 6 0 808080  0 1 7 ""  1 ""  <> 0 0 0 1 7.68 0 0 2549 3 2549 2549 2549 <> <>
  2550 16 17.467137 9.773067 -51.926461 177 T C 70 -0.68300 -0.68300 "THR " " OG1" 8 0 FF2E2E  0 1 7 "%UT"  13 ""  <> 0 0 0 1 7.68 0 0 2550 1 2550 2550 2550 <> <>
  2551 43 18.110009 8.513105 -54.210565 177 T C 21 0.30000 0.30000 "THR " " H  " 1 0 FFFFFF  0 1 7 ""  1 ""  <> 0 0 0 1 <> 0 0 2551 0 2551 2551 2551 <> <>
  2552 41 18.393440 6.615963 -51.922861 177 T C 21 0.06000 0.06000 "THR " " HA " 1 0 FFFFFF  0 1 7 ""  1 ""  <> 0 0 0 1 <> 0 0 2552 0 2552 2552 2552 <> <>
  2553 41 16.936058 8.295100 -50.758687 177 T C 21 0.06000 0.06000 "THR " " HB " 1 0 FFFFFF  0 1 7 ""  1 ""  <> 0 0 0 1 <> 0 0 2553 0 2553 2553 2553 <> <>
  2554 41 18.909153 9.311361 -49.618195 177 T C 21 0.06000 0.06000 "THR " "HG21" 1 0 FFFFFF  0 1 7 ""  1 ""  <> 0 0 0 1 <> 0 0 2554 0 2554 2554 2554 <> <>
  2555 41 19.476303 7.724526 -50.224876 177 T C 21 0.06000 0.06000 "THR " "HG22" 1 0 FFFFFF  0 1 7 ""  1 ""  <> 0 0 0 1 <> 0 0 2555 0 2555 2555 2555 <> <>
  2556 41 19.863563 9.315966 -51.006142 177 T C 21 0.06000 0.06000 "THR " "HG23" 1 0 FFFFFF  0 1 7 ""  1 ""  <> 0 0 0 1 <> 0 0 2556 0 2556 2556 2556 <> <>
  2557 42 18.117822 10.015085 -52.567582 177 T C 21 0.41800 0.41800 "THR " " HG1" 1 0 FFFFFF  0 1 7 ""  1 ""  <> 0 0 0 1 <> 0 0 2557 0 2557 2557 2557 <> <>
  2558 25 15.867417 5.978178 -52.111058 178 Y C 38 -0.50000 -0.50000 "TYR " " N  " 7 0 2E2EFF  2 1 7 ""  1 ""  <> 0 0 0 1 7.44 0 0 2558 1 2558 2558 2558 <> <>
  2559 3 14.533541 5.590140 -52.181686 178 Y C 24 0.14000 0.14000 "TYR " " CA " 6 0 808080  2 1 -1113 ""  1 ""  FFFF00  0 0 0 1 7.44 0 0 2559 1 2559 2559 2559 <> <>
  2560 2 13.688455 6.351831 -51.149523 178 Y C 24 0.50000 0.50000 "TYR " " C  " 6 0 808080  2 1 7 ""  1 ""  <> 0 0 0 1 7.44 0 0 2560 0 2560 2560 2560 <> <>
  2561 15 14.011668 6.386541 -49.966641 178 Y C 70 -0.50000 -0.50000 "TYR " " O  " 8 0 FF2E2E  2 1 7 ""  1 ""  <> 0 0 0 1 7.44 0 0 2561 0 2561 2561 2561 <> <>
  2562 3 14.457563 4.163844 -51.667380 178 Y C 24 -0.00500 -0.00500 "TYR " " CB " 6 0 808080  2 1 7 ""  1 ""  <> 0 0 0 1 7.44 0 0 2562 2 2562 2562 2562 <> <>
  2563 2 15.251136 3.214104 -52.537092 178 Y C 24 -0.11500 -0.11500 "TYR " " CG " 6 0 808080  2 1 7 ""  1 ""  <> 0 0 0 1 7.44 0 0 2563 0 2563 2563 2563 <> <>
  2564 2 16.665064 2.981794 -52.545598 178 Y C 24 -0.11500 -0.11500 "TYR " " CD1" 6 0 808080  2 1 7 ""  1 ""  <> 0 0 0 1 7.44 0 0 2564 1 2564 2564 2564 <> <>
  2565 2 17.246331 2.150877 -53.525427 178 Y C 24 -0.11500 -0.11500 "TYR " " CE1" 6 0 808080  2 1 7 ""  1 ""  <> 0 0 0 1 7.44 0 0 2565 1 2565 2565 2565 <> <>
  2566 2 16.520364 1.710170 -54.579531 178 Y C 24 0.15000 0.15000 "TYR " " CZ " 6 0 808080  2 1 7 ""  1 ""  <> 0 0 0 1 7.44 0 0 2566 0 2566 2566 2566 <> <>
  2567 16 17.032875 0.929563 -55.518106 178 Y C 70 -0.58500 -0.58500 "TYR " " OH " 8 0 FF2E2E  2 1 7 "%UT"  13 ""  <> 0 0 0 1 7.44 0 0 2567 1 2567 2567 2567 <> <>
  2568 2 15.148711 1.933467 -54.695702 178 Y C 24 -0.11500 -0.11500 "TYR " " CE2" 6 0 808080  2 1 7 ""  1 ""  <> 0 0 0 1 7.44 0 0 2568 1 2568 2568 2568 <> <>
  2569 2 14.538490 2.607394 -53.570603 178 Y C 24 -0.11500 -0.11500 "TYR " " CD2" 6 0 808080  2 1 7 ""  1 ""  <> 0 0 0 1 7.44 0 0 2569 1 2569 2569 2569 <> <>
  2570 43 16.392133 5.731868 -51.284350 178 Y C 21 0.30000 0.30000 "TYR " " H  " 1 0 FFFFFF  2 1 7 ""  1 ""  <> 0 0 0 1 <> 0 0 2570 0 2570 2570 2570 <> <>
  2571 41 14.000417 5.700869 -53.125381 178 Y C 21 0.06000 0.06000 "TYR " " HA " 1 0 FFFFFF  2 1 7 ""  1 ""  <> 0 0 0 1 <> 0 0 2571 0 2571 2571 2571 <> <>
  2572 41 13.429596 3.824005 -51.538616 178 Y C 21 0.06000 0.06000 "TYR " " HB3" 1 0 FFFFFF  2 1 7 ""  1 ""  <> 0 0 0 1 <> 0 0 2572 0 2572 2572 2572 <> <>
[truncated: 912,043 more chars]
