# Supplementary material for: Elucidating HER2-directed chimeric antigen receptor (CAR) activation mechanism using homology modeling and all-atom molecular dynamics simulation
Source: Comput Struct Biotechnol J. 2026 Jan 2;31:276–88. doi: 10.1016/j.csbj.2025.12.017 (PMC12813887; doi:10.1016/j.csbj.2025.12.017)
Supplement: Supplementary file 3 — Supplementary material [file mmc3.zip › desmond_setup_1_HER2_CAR_T_apo.mae]

{ 
 s_m_m2io_version
 :::
 2.0.0 
} 

f_m_ct { 
 s_m_title
 s_m_entry_id
 s_m_entry_name
 s_pdb_PDB_TITLE
 s_pdb_PDB_format_version
 s_m_Source_Path
 s_m_Source_File
 i_m_Source_File_Index
 s_ppw_entry_id_backup
 b_ppw_prepared
 b_ppw_assigned_bond_orders
 b_ppw_added_hydrogens
 b_ppw_treated_metals
 b_ppw_created_disulfur
 b_ppw_ran_protassign
 r_i_target_temperature
 b_ppw_ran_impref
 i_pdb_PDB_Model
 b_ppw_deleted_far_waters
 r_i_Potential_Energy-OPLS_2005
 r_i_RMS_Derivative-OPLS_2005
 r_i_Max_Derivative-OPLS_2005
 r_i_Stretch_Energy-OPLS_2005
 r_i_Bend_Energy-OPLS_2005
 r_i_LJ-14_Energy-OPLS_2005
 r_i_El-14_Energy-OPLS_2005
 r_i_Van_der_Waals_Energy-OPLS_2005
 r_i_Electrostatic_Energy-OPLS_2005
 r_i_Dihedral_Energy-OPLS_2005
 s_m_Chain_Name
 r_i_Potential_Energy-OPLS3
 r_i_RMS_Derivative-OPLS3
 r_i_Max_Derivative-OPLS3
 r_i_Stretch_Energy-OPLS3
 r_i_Bend_Energy-OPLS3
 r_i_LJ-14_Energy-OPLS3
 r_i_El-14_Energy-OPLS3
 r_i_Van_der_Waals_Energy-OPLS3
 r_i_Electrostatic_Energy-OPLS3
 r_i_Dihedral_Energy-OPLS3
 r_psp_Memb1_x
 r_psp_Memb1_y
 r_psp_Memb1_z
 r_psp_Memb2_x
 r_psp_Memb2_y
 r_psp_Memb2_z
 i_m_ct_format
 :::
 "CAR_T_379_491_noh aHelix_HER2 3H3B_chainA_molecule1_chainA" 
  5 
  "CAR_T_379_491_noh.1 aHelix_HER2.1 3h3b_HER2_Ab.1_A_mol2_A" 
  "model3_CD3z model3_CD137 model2_CD8a" 
  3.0 
  /storageA/lucas/CAR-T/desmond_setup_1_HER2_Car-T 
  CAR_T_379_491_noh_connected_min2.mae 
  1
  12 
  1
  1
  1
  1
  1
  1
  298
  1
  1
  1
  -921.944641113281
  0.0731243291069614
  1.49732458591461
  217.793694909145
  1035.77793896294
  2002.68849232208
  649.985823365992
  -3699.51831068573
  -2513.89025342251
  1331.7598263342
  A 
  -1992.67209428383
  0.0855873152320181
  2.53840024202154
  315.443549176027
  1597.31374914857
  2785.57287119377
  853.285592891937
  -5301.56882643972
  -3365.96543094311
  1061.43462596406
  0
  0
  -22.25
  0
  0
  22.25
  2
 m_atom[7119] { 
  # First column is atom index #
  i_m_mmod_type
  r_m_x_coord
  r_m_y_coord
  r_m_z_coord
  i_m_residue_number
  s_m_mmod_res
  s_m_chain_name
  i_m_color
  r_m_charge1
  r_m_charge2
  s_m_pdb_residue_name
  s_m_pdb_atom_name
  i_m_atomic_number
  i_m_formal_charge
  i_m_visibility
  s_m_color_rgb
  s_m_atom_name
  i_m_secondary_structure
  i_m_ribbon_style
  i_m_ribbon_color
  s_m_label_format
  i_m_label_color
  s_m_label_user_text
  s_m_ribbon_color_rgb
  r_m_pdb_occupancy
  r_m_pdb_tfactor
  i_i_constraint
  i_i_internal_atom_index
  i_m_minimize_atom_index
  i_pa_atomindex
  i_pdb_PDB_serial
  s_pa_state
  :::
  1 32 49.749024 53.459405 97.946448 22 D A 38 -0.30000 -0.30000 "ASP " " N  " 7 1 1 2F2FFF  N1  0 1 7 ""  1 ""  <> 1 7.57 0 3012 1 3012 1 <>
  2 3 50.436969 52.136407 98.138201 22 D A 2 0.25000 0.25000 "ASP " " CA " 6 0 1 A0A0A0  C2  0 1 -1106 ""  1 ""  FF3C00  1 7.57 0 3013 2 3013 2 <>
  3 2 51.939892 52.479598 98.251940 22 D A 2 0.50000 0.50000 "ASP " " C  " 6 0 1 A0A0A0  C3  0 1 7 ""  1 ""  <> 1 7.57 0 3014 3 3014 3 <>
  4 15 52.436760 53.349275 97.530700 22 D A 75 -0.50000 -0.50000 "ASP " " O  " 8 0 1 FF5757  O4  0 1 7 ""  1 ""  <> 1 7.57 0 3015 4 3015 4 <>
  5 3 50.159464 51.113418 97.002899 22 D A 2 -0.22000 -0.22000 "ASP " " CB " 6 0 1 A0A0A0  C5  0 1 7 ""  1 ""  <> 1 7.57 0 3016 5 3016 5 <>
  6 2 48.677247 50.834071 96.711736 22 D A 2 0.70000 0.70000 "ASP " " CG " 6 0 1 A0A0A0  C6  0 1 7 "%UT"  13 ""  <> 1 7.57 0 3017 6 3017 6 <>
  7 15 48.429441 49.996716 95.819410 22 D A 75 -0.80000 -0.80000 "ASP " " OD1" 8 0 1 FF5757  O7  0 1 7 ""  1 ""  <> 1 7.57 0 3018 7 3018 7 <>
  8 18 47.806642 51.440584 97.376512 22 D A 75 -0.80000 -0.80000 "ASP " " OD2" 8 -1 1 FF5757  O8  0 1 7 ""  1 ""  <> 1 7.57 0 3019 8 3019 8 <>
  9 25 52.635820 51.793960 99.175383 23 I A 38 -0.50000 -0.50000 "ILE " " N  " 7 0 1 2F2FFF  N9  0 1 7 ""  1 ""  <> 1 7.31 0 3026 9 3020 9 <>
  10 3 54.046471 52.042881 99.484124 23 I A 2 0.14000 0.14000 "ILE " " CA " 6 0 1 A0A0A0  C10  0 1 -1106 ""  1 ""  FF3C00  1 7.31 0 3027 10 3021 10 <>
  11 2 54.918109 51.060702 98.679074 23 I A 2 0.50000 0.50000 "ILE " " C  " 6 0 1 A0A0A0  C11  0 1 7 ""  1 ""  <> 1 7.31 0 3028 11 3022 11 <>
  12 15 54.778932 49.849033 98.851271 23 I A 75 -0.50000 -0.50000 "ILE " " O  " 8 0 1 FF5757  O12  0 1 7 ""  1 ""  <> 1 7.31 0 3029 12 3023 12 <>
  13 3 54.350521 51.836588 100.998747 23 I A 2 -0.06000 -0.06000 "ILE " " CB " 6 0 1 A0A0A0  C13  0 1 7 ""  1 ""  <> 1 7.31 0 3030 13 3024 13 <>
  14 3 55.795849 52.222382 101.376517 23 I A 2 -0.18000 -0.18000 "ILE " " CG2" 6 0 1 A0A0A0  C14  0 1 7 ""  1 ""  <> 1 7.31 0 3031 14 3025 14 <>
  15 3 53.339067 52.549092 101.928092 23 I A 2 -0.12000 -0.12000 "ILE " " CG1" 6 0 1 A0A0A0  C15  0 1 7 ""  1 ""  <> 1 7.31 0 3032 15 3026 15 <>
  16 3 53.121677 54.039743 101.632446 23 I A 2 -0.18000 -0.18000 "ILE " " CD1" 6 0 1 A0A0A0  C16  0 1 7 ""  1 ""  <> 1 7.31 0 3033 16 3027 16 <>
  17 25 55.783710 51.610906 97.812055 24 Q A 38 -0.50000 -0.50000 "GLN " " N  " 7 0 1 2F2FFF  N17  0 1 7 ""  1 ""  <> 1 7.3 0 3045 17 3028 17 <>
  18 3 56.642175 50.858192 96.893820 24 Q A 2 0.14000 0.14000 "GLN " " CA " 6 0 1 A0A0A0  C18  0 1 -1106 ""  1 ""  FF3C00  1 7.3 0 3046 18 3029 18 <>
  19 2 57.932237 50.371239 97.572056 24 Q A 2 0.50000 0.50000 "GLN " " C  " 6 0 1 A0A0A0  C19  0 1 7 ""  1 ""  <> 1 7.3 0 3047 19 3030 19 <>
  20 15 58.557267 51.148562 98.293954 24 Q A 75 -0.50000 -0.50000 "GLN " " O  " 8 0 1 FF5757  O20  0 1 7 ""  1 ""  <> 1 7.3 0 3048 20 3031 20 <>
  21 3 57.014840 51.767783 95.704727 24 Q A 2 -0.12000 -0.12000 "GLN " " CB " 6 0 1 A0A0A0  C21  0 1 7 ""  1 ""  <> 1 7.3 0 3049 21 3032 21 <>
  22 3 55.808671 52.220803 94.850550 24 Q A 2 -0.12000 -0.12000 "GLN " " CG " 6 0 1 A0A0A0  C22  0 1 7 ""  1 ""  <> 1 7.3 0 3050 22 3033 22 <>
  23 2 55.717962 53.743329 94.716255 24 Q A 2 0.50000 0.50000 "GLN " " CD " 6 0 1 A0A0A0  C23  0 1 7 "%UT"  13 ""  <> 1 7.3 0 3051 23 3034 23 "No Flip" 
  24 15 55.731591 54.460389 95.714775 24 Q A 75 -0.50000 -0.50000 "GLN " " OE1" 8 0 1 FF5757  O24  0 1 7 ""  1 ""  <> 1 7.3 0 3052 24 3035 24 <>
  25 25 55.599732 54.243575 93.484976 24 Q A 38 -0.76000 -0.76000 "GLN " " NE2" 7 0 1 2F2FFF  N25  0 1 7 ""  1 ""  <> 1 7.3 0 3053 25 3036 25 <>
  26 25 58.347062 49.132691 97.250038 25 M A 38 -0.50000 -0.50000 "MET " " N  " 7 0 1 2F2FFF  N26  2 1 7 ""  1 ""  <> 1 7.3 0 3062 26 3037 26 <>
  27 3 59.689666 48.617476 97.543038 25 M A 2 0.14000 0.14000 "MET " " CA " 6 0 1 A0A0A0  C27  2 1 -1106 ""  1 ""  FF3C00  1 7.3 0 3063 27 3038 27 <>
  28 2 60.645699 49.009920 96.401342 25 M A 2 0.50000 0.50000 "MET " " C  " 6 0 1 A0A0A0  C28  2 1 7 ""  1 ""  <> 1 7.3 0 3064 28 3039 28 <>
  29 15 60.247040 48.966822 95.235686 25 M A 75 -0.50000 -0.50000 "MET " " O  " 8 0 1 FF5757  O29  2 1 7 ""  1 ""  <> 1 7.3 0 3065 29 3040 29 <>
  30 3 59.697503 47.074076 97.698524 25 M A 2 -0.12000 -0.12000 "MET " " CB " 6 0 1 A0A0A0  C30  2 1 7 ""  1 ""  <> 1 7.3 0 3066 30 3041 30 <>
  31 3 58.519226 46.413212 98.433349 25 M A 2 0.04750 0.04750 "MET " " CG " 6 0 1 A0A0A0  C31  2 1 7 ""  1 ""  <> 1 7.3 0 3067 31 3042 31 <>
  32 49 57.913969 47.171766 99.968557 25 M A 13 -0.33500 -0.33500 "MET " " SD " 16 0 1 E1E11E  S32  2 1 7 ""  1 ""  <> 1 7.3 0 3068 32 3043 32 <>
  33 3 59.340111 46.895252 101.041256 25 M A 2 -0.01250 -0.01250 "MET " " CE " 6 0 1 A0A0A0  C33  2 1 7 ""  1 ""  <> 1 7.3 0 3069 33 3044 33 <>
  34 25 61.896079 49.342124 96.752416 26 T A 38 -0.50000 -0.50000 "THR " " N  " 7 0 1 2F2FFF  N34  2 1 7 ""  1 ""  <> 1 7.31 0 3079 34 3045 34 <>
  35 3 62.978530 49.619151 95.805649 26 T A 2 0.14000 0.14000 "THR " " CA " 6 0 1 A0A0A0  C35  2 1 -1106 ""  1 ""  FF3C00  1 7.31 0 3080 35 3046 35 <>
  36 2 64.256218 48.927250 96.323126 26 T A 2 0.50000 0.50000 "THR " " C  " 6 0 1 A0A0A0  C36  2 1 7 ""  1 ""  <> 1 7.31 0 3081 36 3047 36 <>
  37 15 65.071793 49.536728 97.016250 26 T A 75 -0.50000 -0.50000 "THR " " O  " 8 0 1 FF5757  O37  2 1 7 ""  1 ""  <> 1 7.31 0 3082 37 3048 37 <>
  38 3 63.201884 51.146113 95.593572 26 T A 2 0.20500 0.20500 "THR " " CB " 6 0 1 A0A0A0  C38  2 1 7 ""  1 ""  <> 1 7.31 0 3083 38 3049 38 <>
  39 3 62.000884 51.854422 94.949089 26 T A 2 -0.18000 -0.18000 "THR " " CG2" 6 0 1 A0A0A0  C39  2 1 7 ""  1 ""  <> 1 7.31 0 3084 39 3050 39 <>
  40 16 63.529954 51.829975 96.788755 26 T A 75 -0.68300 -0.68300 "THR " " OG1" 8 0 1 FF5757  O40  2 1 7 "%UT"  13 ""  <> 1 7.31 0 3085 40 3051 40 <>
  41 25 64.369415 47.627463 96.000179 27 Q A 38 -0.50000 -0.50000 "GLN " " N  " 7 0 1 2F2FFF  N41  2 1 7 ""  1 ""  <> 1 7.32 0 3093 41 3052 41 <>
  42 3 65.454760 46.741260 96.425746 27 Q A 2 0.14000 0.14000 "GLN " " CA " 6 0 1 A0A0A0  C42  2 1 -1106 ""  1 ""  FF3C00  1 7.32 0 3094 42 3053 42 <>
  43 2 66.776511 47.005859 95.685090 27 Q A 2 0.50000 0.50000 "GLN " " C  " 6 0 1 A0A0A0  C43  2 1 7 ""  1 ""  <> 1 7.32 0 3095 43 3054 43 <>
  44 15 66.763768 47.453599 94.537853 27 Q A 75 -0.50000 -0.50000 "GLN " " O  " 8 0 1 FF5757  O44  2 1 7 ""  1 ""  <> 1 7.32 0 3096 44 3055 44 <>
  45 3 65.020674 45.271406 96.257439 27 Q A 2 -0.12000 -0.12000 "GLN " " CB " 6 0 1 A0A0A0  C45  2 1 7 ""  1 ""  <> 1 7.32 0 3097 45 3056 45 <>
  46 3 63.789586 44.905831 97.115391 27 Q A 2 -0.12000 -0.12000 "GLN " " CG " 6 0 1 A0A0A0  C46  2 1 7 ""  1 ""  <> 1 7.32 0 3098 46 3057 46 <>
  47 2 63.524876 43.407132 97.252271 27 Q A 2 0.50000 0.50000 "GLN " " CD " 6 0 1 A0A0A0  C47  2 1 7 "%UT"  13 ""  <> 1 7.32 0 3099 47 3058 47 "No Flip" 
  48 15 62.373888 42.984218 97.219732 27 Q A 75 -0.50000 -0.50000 "GLN " " OE1" 8 0 1 FF5757  O48  2 1 7 ""  1 ""  <> 1 7.32 0 3100 48 3059 48 <>
  49 25 64.569363 42.599598 97.444819 27 Q A 38 -0.76000 -0.76000 "GLN " " NE2" 7 0 1 2F2FFF  N49  2 1 7 ""  1 ""  <> 1 7.32 0 3101 49 3060 49 <>
  50 25 67.890203 46.695395 96.366752 28 S A 38 -0.50000 -0.50000 "SER " " N  " 7 0 1 2F2FFF  N50  2 1 7 ""  1 ""  <> 1 7.69 0 3110 50 3061 50 <>
  51 3 69.255752 46.873393 95.878975 28 S A 2 0.14000 0.14000 "SER " " CA " 6 0 1 A0A0A0  C51  2 1 -1106 ""  1 ""  FF3C00  1 7.69 0 3111 51 3062 51 <>
  52 2 70.168264 45.870652 96.621791 28 S A 2 0.50000 0.50000 "SER " " C  " 6 0 1 A0A0A0  C52  2 1 7 ""  1 ""  <> 1 7.69 0 3112 52 3063 52 <>
  53 15 70.177819 45.903243 97.853068 28 S A 75 -0.50000 -0.50000 "SER " " O  " 8 0 1 FF5757  O53  2 1 7 ""  1 ""  <> 1 7.69 0 3113 53 3064 53 <>
  54 3 69.679421 48.335579 96.136932 28 S A 2 0.14500 0.14500 "SER " " CB " 6 0 1 A0A0A0  C54  2 1 7 ""  1 ""  <> 1 7.69 0 3114 54 3065 54 <>
  55 16 70.999215 48.569681 95.685492 28 S A 75 -0.68300 -0.68300 "SER " " OG " 8 0 1 FF5757  O55  2 1 7 "%UT"  13 ""  <> 1 7.69 0 3115 55 3066 55 <>
  56 25 70.937515 45.011853 95.908586 29 P A 38 -0.14000 -0.14000 "PRO " " N  " 7 0 1 2F2FFF  N56  0 1 7 ""  1 ""  <> 1 7.77 0 3121 56 3067 56 <>
  57 3 70.998523 44.843891 94.438134 29 P A 2 0.01000 0.01000 "PRO " " CA " 6 0 1 A0A0A0  C57  0 1 -1106 ""  1 ""  FF3C00  1 7.77 0 3122 57 3068 57 <>
  58 2 69.712985 44.296007 93.791177 29 P A 2 0.50000 0.50000 "PRO " " C  " 6 0 1 A0A0A0  C58  0 1 7 ""  1 ""  <> 1 7.77 0 3123 58 3069 58 <>
  59 15 68.841867 43.781963 94.488318 29 P A 75 -0.50000 -0.50000 "PRO " " O  " 8 0 1 FF5757  O59  0 1 7 ""  1 ""  <> 1 7.77 0 3124 59 3070 59 <>
  60 3 71.941025 44.174567 96.568525 29 P A 2 -0.05000 -0.05000 "PRO " " CD " 6 0 1 A0A0A0  C60  0 1 7 ""  1 ""  <> 1 7.77 0 3125 60 3071 60 <>
  61 3 72.996385 43.946444 95.501142 29 P A 2 -0.12000 -0.12000 "PRO " " CG " 6 0 1 A0A0A0  C61  0 1 7 ""  1 ""  <> 1 7.77 0 3126 61 3072 61 <>
  62 3 72.161949 43.848993 94.238247 29 P A 2 -0.12000 -0.12000 "PRO " " CB " 6 0 1 A0A0A0  C62  0 1 7 ""  1 ""  <> 1 7.77 0 3127 62 3073 62 <>
  63 25 69.640705 44.388421 92.454645 30 S A 38 -0.50000 -0.50000 "SER " " N  " 7 0 1 2F2FFF  N63  0 1 7 ""  1 ""  <> 1 7.76 0 3135 63 3074 63 <>
  64 3 68.653493 43.672623 91.638102 30 S A 2 0.14000 0.14000 "SER " " CA " 6 0 1 A0A0A0  C64  0 1 -1106 ""  1 ""  FF3C00  1 7.76 0 3136 64 3075 64 <>
  65 2 69.006102 42.176333 91.479381 30 S A 2 0.50000 0.50000 "SER " " C  " 6 0 1 A0A0A0  C65  0 1 7 ""  1 ""  <> 1 7.76 0 3137 65 3076 65 <>
  66 15 68.102169 41.348156 91.376389 30 S A 75 -0.50000 -0.50000 "SER " " O  " 8 0 1 FF5757  O66  0 1 7 ""  1 ""  <> 1 7.76 0 3138 66 3077 66 <>
  67 3 68.511473 44.395076 90.282333 30 S A 2 0.14500 0.14500 "SER " " CB " 6 0 1 A0A0A0  C67  0 1 7 ""  1 ""  <> 1 7.76 0 3139 67 3078 67 <>
  68 16 69.691872 44.312357 89.504793 30 S A 75 -0.68300 -0.68300 "SER " " OG " 8 0 1 FF5757  O68  0 1 7 "%UT"  13 ""  <> 1 7.76 0 3140 68 3079 68 <>
  69 25 70.312406 41.870066 91.506603 31 S A 38 -0.50000 -0.50000 "SER " " N  " 7 0 1 2F2FFF  N69  2 1 7 ""  1 ""  <> 1 7.9 0 3146 69 3080 69 <>
  70 3 70.911037 40.540264 91.453425 31 S A 2 0.14000 0.14000 "SER " " CA " 6 0 1 A0A0A0  C70  2 1 -1106 ""  1 ""  FF3C00  1 7.9 0 3147 70 3081 70 <>
  71 2 72.379346 40.646050 91.895786 31 S A 2 0.50000 0.50000 "SER " " C  " 6 0 1 A0A0A0  C71  2 1 7 ""  1 ""  <> 1 7.9 0 3148 71 3082 71 <>
  72 15 72.978628 41.715315 91.760053 31 S A 75 -0.50000 -0.50000 "SER " " O  " 8 0 1 FF5757  O72  2 1 7 ""  1 ""  <> 1 7.9 0 3149 72 3083 72 <>
  73 3 70.744750 39.922617 90.042890 31 S A 2 0.14500 0.14500 "SER " " CB " 6 0 1 A0A0A0  C73  2 1 7 ""  1 ""  <> 1 7.9 0 3150 73 3084 73 <>
  74 16 71.517209 40.585870 89.059716 31 S A 75 -0.68300 -0.68300 "SER " " OG " 8 0 1 FF5757  O74  2 1 7 "%UT"  13 ""  <> 1 7.9 0 3151 74 3085 74 <>
  75 25 72.938568 39.539038 92.410148 32 L A 38 -0.50000 -0.50000 "LEU " " N  " 7 0 1 2F2FFF  N75  2 1 7 ""  1 ""  <> 1 7.37 0 3157 75 3086 75 <>
  76 3 74.314893 39.497900 92.909652 32 L A 2 0.14000 0.14000 "LEU " " CA " 6 0 1 A0A0A0  C76  2 1 -1106 ""  1 ""  FF3C00  1 7.37 0 3158 76 3087 76 <>
  77 2 74.914219 38.090763 92.789273 32 L A 2 0.50000 0.50000 "LEU " " C  " 6 0 1 A0A0A0  C77  2 1 7 ""  1 ""  <> 1 7.37 0 3159 77 3088 77 <>
  78 15 74.193087 37.097353 92.890995 32 L A 75 -0.50000 -0.50000 "LEU " " O  " 8 0 1 FF5757  O78  2 1 7 ""  1 ""  <> 1 7.37 0 3160 78 3089 78 <>
  79 3 74.377035 40.084863 94.347613 32 L A 2 -0.12000 -0.12000 "LEU " " CB " 6 0 1 A0A0A0  C79  2 1 7 ""  1 ""  <> 1 7.37 0 3161 79 3090 79 <>
  80 3 73.696034 39.257914 95.468689 32 L A 2 -0.06000 -0.06000 "LEU " " CG " 6 0 1 A0A0A0  C80  2 1 7 ""  1 ""  <> 1 7.37 0 3162 80 3091 80 <>
  81 3 74.605998 38.147642 96.037216 32 L A 2 -0.18000 -0.18000 "LEU " " CD1" 6 0 1 A0A0A0  C81  2 1 7 ""  1 ""  <> 1 7.37 0 3163 81 3092 81 <>
  82 3 73.196036 40.176774 96.596823 32 L A 2 -0.18000 -0.18000 "LEU " " CD2" 6 0 1 A0A0A0  C82  2 1 7 ""  1 ""  <> 1 7.37 0 3164 82 3093 82 <>
  83 25 76.245003 38.060432 92.622290 33 S A 38 -0.50000 -0.50000 "SER " " N  " 7 0 1 2F2FFF  N83  2 1 7 ""  1 ""  <> 1 7.41 0 3176 83 3094 83 <>
  84 3 77.076104 36.860417 92.677088 33 S A 2 0.14000 0.14000 "SER " " CA " 6 0 1 A0A0A0  C84  2 1 -1106 ""  1 ""  FF3C00  1 7.41 0 3177 84 3095 84 <>
  85 2 77.828530 36.849710 94.013045 33 S A 2 0.50000 0.50000 "SER " " C  " 6 0 1 A0A0A0  C85  2 1 7 ""  1 ""  <> 1 7.41 0 3178 85 3096 85 <>
  86 15 78.286127 37.904361 94.457379 33 S A 75 -0.50000 -0.50000 "SER " " O  " 8 0 1 FF5757  O86  2 1 7 ""  1 ""  <> 1 7.41 0 3179 86 3097 86 <>
  87 3 78.085550 36.882527 91.513825 33 S A 2 0.14500 0.14500 "SER " " CB " 6 0 1 A0A0A0  C87  2 1 7 ""  1 ""  <> 1 7.41 0 3180 87 3098 87 <>
  88 16 77.422281 36.691680 90.282604 33 S A 75 -0.68300 -0.68300 "SER " " OG " 8 0 1 FF5757  O88  2 1 7 "%UT"  13 ""  <> 1 7.41 0 3181 88 3099 88 <>
  89 25 77.955814 35.661301 94.619992 34 A A 38 -0.50000 -0.50000 "ALA " " N  " 7 0 1 2F2FFF  N89  2 1 7 ""  1 ""  <> 1 7.45 0 3187 89 3100 89 <>
  90 3 78.591978 35.485170 95.924066 34 A A 2 0.14000 0.14000 "ALA " " CA " 6 0 1 A0A0A0  C90  2 1 -1106 ""  1 ""  FF3C00  1 7.45 0 3188 90 3101 90 <>
  91 2 79.103086 34.049763 96.106242 34 A A 2 0.50000 0.50000 "ALA " " C  " 6 0 1 A0A0A0  C91  2 1 7 ""  1 ""  <> 1 7.45 0 3189 91 3102 91 <>
  92 15 78.669346 33.144128 95.398111 34 A A 75 -0.50000 -0.50000 "ALA " " O  " 8 0 1 FF5757  O92  2 1 7 ""  1 ""  <> 1 7.45 0 3190 92 3103 92 <>
  93 3 77.596599 35.889614 97.021465 34 A A 2 -0.18000 -0.18000 "ALA " " CB " 6 0 1 A0A0A0  C93  2 1 7 ""  1 ""  <> 1 7.45 0 3191 93 3104 93 <>
  94 25 80.037089 33.880841 97.052564 35 S A 38 -0.50000 -0.50000 "SER " " N  " 7 0 1 2F2FFF  N94  0 1 7 ""  1 ""  <> 1 7.75 0 3197 94 3105 94 <>
  95 3 80.719362 32.618515 97.352231 35 S A 2 0.14000 0.14000 "SER " " CA " 6 0 1 A0A0A0  C95  0 1 -1106 ""  1 ""  FF3C00  1 7.75 0 3198 95 3106 95 <>
  96 2 79.908934 31.721679 98.308591 35 S A 2 0.50000 0.50000 "SER " " C  " 6 0 1 A0A0A0  C96  0 1 7 ""  1 ""  <> 1 7.75 0 3199 96 3107 96 <>
  97 15 78.904753 32.158562 98.869010 35 S A 75 -0.50000 -0.50000 "SER " " O  " 8 0 1 FF5757  O97  0 1 7 ""  1 ""  <> 1 7.75 0 3200 97 3108 97 <>
  98 3 82.090167 32.964201 97.975341 35 S A 2 0.14500 0.14500 "SER " " CB " 6 0 1 A0A0A0  C98  0 1 7 ""  1 ""  <> 1 7.75 0 3201 98 3109 98 <>
  99 16 82.944492 33.527798 97.002810 35 S A 75 -0.68300 -0.68300 "SER " " OG " 8 0 1 FF5757  O99  0 1 7 "%UT"  13 ""  <> 1 7.75 0 3202 99 3110 99 <>
  100 25 80.401601 30.492185 98.531119 36 V A 38 -0.50000 -0.50000 "VAL " " N  " 7 0 1 2F2FFF  N100  0 1 7 ""  1 ""  <> 1 7.76 0 3208 100 3111 100 <>
  101 3 80.012701 29.676552 99.683738 36 V A 2 0.14000 0.14000 "VAL " " CA " 6 0 1 A0A0A0  C101  0 1 -1106 ""  1 ""  FF3C00  1 7.76 0 3209 101 3112 101 <>
  102 2 80.885329 30.099857 100.885978 36 V A 2 0.50000 0.50000 "VAL " " C  " 6 0 1 A0A0A0  C102  0 1 7 ""  1 ""  <> 1 7.76 0 3210 102 3113 102 <>
  103 15 82.105995 30.193679 100.750826 36 V A 75 -0.50000 -0.50000 "VAL " " O  " 8 0 1 FF5757  O103  0 1 7 ""  1 ""  <> 1 7.76 0 3211 103 3114 103 <>
  104 3 80.196267 28.156165 99.410810 36 V A 2 -0.06000 -0.06000 "VAL " " CB " 6 0 1 A0A0A0  C104  0 1 7 ""  1 ""  <> 1 7.76 0 3212 104 3115 104 <>
  105 3 79.928439 27.261938 100.641308 36 V A 2 -0.18000 -0.18000 "VAL " " CG1" 6 0 1 A0A0A0  C105  0 1 7 ""  1 ""  <> 1 7.76 0 3213 105 3116 105 <>
  106 3 79.298298 27.696449 98.247942 36 V A 2 -0.18000 -0.18000 "VAL " " CG2" 6 0 1 A0A0A0  C106  0 1 7 ""  1 ""  <> 1 7.76 0 3214 106 3117 106 <>
  107 25 80.229558 30.371240 102.023698 37 G A 38 -0.50000 -0.50000 "GLY " " N  " 7 0 1 2F2FFF  N107  0 1 7 ""  1 ""  <> 1 7.77 0 3224 107 3118 107 <>
  108 3 80.833449 30.905294 103.244269 37 G A 2 0.08000 0.08000 "GLY " " CA " 6 0 1 A0A0A0  C108  0 1 -1106 ""  1 ""  FF3C00  1 7.77 0 3225 108 3119 108 <>
  109 2 80.838126 32.445530 103.265991 37 G A 2 0.50000 0.50000 "GLY " " C  " 6 0 1 A0A0A0  C109  0 1 7 ""  1 ""  <> 1 7.77 0 3226 109 3120 109 <>
  110 15 81.388116 33.020254 104.204266 37 G A 75 -0.50000 -0.50000 "GLY " " O  " 8 0 1 FF5757  O110  0 1 7 ""  1 ""  <> 1 7.77 0 3227 110 3121 110 <>
  111 25 80.245405 33.111465 102.255895 38 D A 38 -0.50000 -0.50000 "ASP " " N  " 7 0 1 2F2FFF  N111  0 1 7 ""  1 ""  <> 1 7.83 0 3231 111 3122 111 <>
  112 3 80.200227 34.571365 102.097552 38 D A 2 0.14000 0.14000 "ASP " " CA " 6 0 1 A0A0A0  C112  0 1 -1106 ""  1 ""  FF3C00  1 7.83 0 3232 112 3123 112 <>
  113 2 79.260090 35.227865 103.130804 38 D A 2 0.50000 0.50000 "ASP " " C  " 6 0 1 A0A0A0  C113  0 1 7 ""  1 ""  <> 1 7.83 0 3233 113 3124 113 <>
  114 15 78.394378 34.563713 103.696937 38 D A 75 -0.50000 -0.50000 "ASP " " O  " 8 0 1 FF5757  O114  0 1 7 ""  1 ""  <> 1 7.83 0 3234 114 3125 114 <>
  115 3 79.766405 34.931643 100.653809 38 D A 2 -0.22000 -0.22000 "ASP " " CB " 6 0 1 A0A0A0  C115  0 1 7 ""  1 ""  <> 1 7.83 0 3235 115 3126 115 <>
  116 2 80.429591 36.177628 100.054126 38 D A 2 0.70000 0.70000 "ASP " " CG " 6 0 1 A0A0A0  C116  0 1 7 "%UT"  13 ""  <> 1 7.83 0 3236 116 3127 116 <>
  117 15 80.791665 37.092306 100.825990 38 D A 75 -0.80000 -0.80000 "ASP " " OD1" 8 0 1 FF5757  O117  0 1 7 ""  1 ""  <> 1 7.83 0 3237 117 3128 117 <>
  118 18 80.508822 36.214905 98.806600 38 D A 75 -0.80000 -0.80000 "ASP " " OD2" 8 -1 1 FF5757  O118  0 1 7 ""  1 ""  <> 1 7.83 0 3238 118 3129 118 <>
  119 25 79.443225 36.538222 103.335338 39 R A 38 -0.50000 -0.50000 "ARG " " N  " 7 0 1 2F2FFF  N119  0 1 7 ""  1 ""  <> 1 7.68 0 3243 119 3130 119 <>
  120 3 78.669407 37.355959 104.263551 39 R A 2 0.14000 0.14000 "ARG " " CA " 6 0 1 A0A0A0  C120  0 1 -1106 ""  1 ""  FF3C00  1 7.68 0 3244 120 3131 120 <>
  121 2 77.959713 38.464772 103.468145 39 R A 2 0.50000 0.50000 "ARG " " C  " 6 0 1 A0A0A0  C121  0 1 7 ""  1 ""  <> 1 7.68 0 3245 121 3132 121 <>
  122 15 78.312403 39.639308 103.568544 39 R A 75 -0.50000 -0.50000 "ARG " " O  " 8 0 1 FF5757  O122  0 1 7 ""  1 ""  <> 1 7.68 0 3246 122 3133 122 <>
  123 3 79.605683 37.804282 105.409445 39 R A 2 -0.12000 -0.12000 "ARG " " CB " 6 0 1 A0A0A0  C123  0 1 7 ""  1 ""  <> 1 7.68 0 3247 123 3134 123 <>
  124 3 78.939725 38.671574 106.493559 39 R A 2 -0.05000 -0.05000 "ARG " " CG " 6 0 1 A0A0A0  C124  0 1 7 ""  1 ""  <> 1 7.68 0 3248 124 3135 124 <>
  125 3 79.437577 40.125539 106.512353 39 R A 2 0.19000 0.19000 "ARG " " CD " 6 0 1 A0A0A0  C125  0 1 7 ""  1 ""  <> 1 7.68 0 3249 125 3136 125 <>
  126 25 78.575361 40.981727 107.333679 39 R A 38 -0.69997 -0.69997 "ARG " " NE " 7 0 1 2F2FFF  N126  0 1 7 ""  1 ""  <> 1 7.68 0 3250 126 3137 126 <>
  127 2 77.446609 41.562208 106.895509 39 R A 2 0.63990 0.63990 "ARG " " CZ " 6 0 1 A0A0A0  C127  0 1 7 ""  1 ""  <> 1 7.68 0 3251 127 3138 127 <>
  128 25 77.039855 41.414180 105.627278 39 R A 38 -0.79997 -0.79997 "ARG " " NH1" 7 0 1 2F2FFF  N128  0 1 7 ""  1 ""  <> 1 7.68 0 3252 128 3139 128 <>
  129 31 76.714611 42.299644 107.738143 39 R A 38 -0.79997 -0.79997 "ARG " " NH2" 7 1 1 2F2FFF  N129  0 1 7 ""  1 ""  <> 1 7.68 0 3253 129 3140 129 <>
  130 25 76.969724 38.037131 102.666192 40 V A 38 -0.50000 -0.50000 "VAL " " N  " 7 0 1 2F2FFF  N130  2 1 7 ""  1 ""  <> 1 7.39 0 3267 130 3141 130 <>
  131 3 76.120345 38.869921 101.809442 40 V A 2 0.14000 0.14000 "VAL " " CA " 6 0 1 A0A0A0  C131  2 1 -1107 ""  1 ""  FF5A00  1 7.39 0 3268 131 3142 131 <>
  132 2 75.207439 39.805152 102.629859 40 V A 2 0.50000 0.50000 "VAL " " C  " 6 0 1 A0A0A0  C132  2 1 7 ""  1 ""  <> 1 7.39 0 3269 132 3143 132 <>
  133 15 74.762689 39.423092 103.711866 40 V A 75 -0.50000 -0.50000 "VAL " " O  " 8 0 1 FF5757  O133  2 1 7 ""  1 ""  <> 1 7.39 0 3270 133 3144 133 <>
  134 3 75.238987 37.955286 100.897537 40 V A 2 -0.06000 -0.06000 "VAL " " CB " 6 0 1 A0A0A0  C134  2 1 7 ""  1 ""  <> 1 7.39 0 3271 134 3145 134 <>
  135 3 74.059157 38.634360 100.163753 40 V A 2 -0.18000 -0.18000 "VAL " " CG1" 6 0 1 A0A0A0  C135  2 1 7 ""  1 ""  <> 1 7.39 0 3272 135 3146 135 <>
  136 3 76.111426 37.213998 99.871297 40 V A 2 -0.18000 -0.18000 "VAL " " CG2" 6 0 1 A0A0A0  C136  2 1 7 ""  1 ""  <> 1 7.39 0 3273 136 3147 136 <>
  137 25 74.919720 40.991597 102.070452 41 T A 38 -0.50000 -0.50000 "THR " " N  " 7 0 1 2F2FFF  N137  2 1 7 ""  1 ""  <> 1 7.27 0 3283 137 3148 137 <>
  138 3 73.906188 41.919070 102.571283 41 T A 2 0.14000 0.14000 "THR " " CA " 6 0 1 A0A0A0  C138  2 1 -1107 ""  1 ""  FF5A00  1 7.27 0 3284 138 3149 138 <>
  139 2 73.051978 42.395972 101.386198 41 T A 2 0.50000 0.50000 "THR " " C  " 6 0 1 A0A0A0  C139  2 1 7 ""  1 ""  <> 1 7.27 0 3285 139 3150 139 <>
  140 15 73.569251 42.616239 100.289797 41 T A 75 -0.50000 -0.50000 "THR " " O  " 8 0 1 FF5757  O140  2 1 7 ""  1 ""  <> 1 7.27 0 3286 140 3151 140 <>
  141 3 74.550327 43.139248 103.301713 41 T A 2 0.20500 0.20500 "THR " " CB " 6 0 1 A0A0A0  C141  2 1 7 ""  1 ""  <> 1 7.27 0 3287 141 3152 141 <>
  142 3 73.793827 44.486308 103.283371 41 T A 2 -0.18000 -0.18000 "THR " " CG2" 6 0 1 A0A0A0  C142  2 1 7 ""  1 ""  <> 1 7.27 0 3288 142 3153 142 <>
  143 16 74.711779 42.785232 104.660338 41 T A 75 -0.68300 -0.68300 "THR " " OG1" 8 0 1 FF5757  O143  2 1 7 "%UT"  13 ""  <> 1 7.27 0 3289 143 3154 143 <>
  144 25 71.748061 42.540982 101.663066 42 I A 38 -0.50000 -0.50000 "ILE " " N  " 7 0 1 2F2FFF  N144  2 1 7 ""  1 ""  <> 1 7.25 0 3297 144 3155 144 <>
  145 3 70.717063 42.987318 100.730819 42 I A 2 0.14000 0.14000 "ILE " " CA " 6 0 1 A0A0A0  C145  2 1 -1107 ""  1 ""  FF5A00  1 7.25 0 3298 145 3156 145 <>
  146 2 69.939551 44.126312 101.413273 42 I A 2 0.50000 0.50000 "ILE " " C  " 6 0 1 A0A0A0  C146  2 1 7 ""  1 ""  <> 1 7.25 0 3299 146 3157 146 <>
  147 15 69.644109 44.023085 102.602221 42 I A 75 -0.50000 -0.50000 "ILE " " O  " 8 0 1 FF5757  O147  2 1 7 ""  1 ""  <> 1 7.25 0 3300 147 3158 147 <>
  148 3 69.731962 41.826547 100.390650 42 I A 2 -0.06000 -0.06000 "ILE " " CB " 6 0 1 A0A0A0  C148  2 1 7 ""  1 ""  <> 1 7.25 0 3301 148 3159 148 <>
  149 3 68.558125 42.283936 99.496298 42 I A 2 -0.18000 -0.18000 "ILE " " CG2" 6 0 1 A0A0A0  C149  2 1 7 ""  1 ""  <> 1 7.25 0 3302 149 3160 149 <>
  150 3 70.488338 40.635038 99.748879 42 I A 2 -0.12000 -0.12000 "ILE " " CG1" 6 0 1 A0A0A0  C150  2 1 7 ""  1 ""  <> 1 7.25 0 3303 150 3161 150 <>
  151 3 69.635401 39.383570 99.503471 42 I A 2 -0.18000 -0.18000 "ILE " " CD1" 6 0 1 A0A0A0  C151  2 1 7 ""  1 ""  <> 1 7.25 0 3304 151 3162 151 <>
  152 25 69.632602 45.188195 100.653942 43 T A 38 -0.50000 -0.50000 "THR " " N  " 7 0 1 2F2FFF  N152  2 1 7 ""  1 ""  <> 1 7.25 0 3316 152 3163 152 <>
  153 3 68.994931 46.411537 101.148124 43 T A 2 0.14000 0.14000 "THR " " CA " 6 0 1 A0A0A0  C153  2 1 -1107 ""  1 ""  FF5A00  1 7.25 0 3317 153 3164 153 <>
  154 2 67.746208 46.766964 100.312906 43 T A 2 0.50000 0.50000 "THR " " C  " 6 0 1 A0A0A0  C154  2 1 7 ""  1 ""  <> 1 7.25 0 3318 154 3165 154 <>
  155 15 67.475742 46.126338 99.295578 43 T A 75 -0.50000 -0.50000 "THR " " O  " 8 0 1 FF5757  O155  2 1 7 ""  1 ""  <> 1 7.25 0 3319 155 3166 155 <>
  156 3 69.997142 47.606315 101.130791 43 T A 2 0.20500 0.20500 "THR " " CB " 6 0 1 A0A0A0  C156  2 1 7 ""  1 ""  <> 1 7.25 0 3320 156 3167 156 <>
  157 3 71.358723 47.291197 101.772134 43 T A 2 -0.18000 -0.18000 "THR " " CG2" 6 0 1 A0A0A0  C157  2 1 7 ""  1 ""  <> 1 7.25 0 3321 157 3168 157 <>
  158 16 70.201866 48.154510 99.840797 43 T A 75 -0.68300 -0.68300 "THR " " OG1" 8 0 1 FF5757  O158  2 1 7 "%UT"  13 ""  <> 1 7.25 0 3322 158 3169 158 <>
  159 25 67.001366 47.780222 100.784287 44 C A 38 -0.50000 -0.50000 "CYS " " N  " 7 0 1 2F2FFF  N159  2 1 7 ""  1 ""  <> 1 7.24 0 3330 159 3170 159 <>
  160 3 65.762776 48.286528 100.189160 44 C A 2 0.14000 0.14000 "CYS " " CA " 6 0 1 A0A0A0  C160  2 1 -1107 ""  1 ""  FF5A00  1 7.24 0 3331 160 3171 160 <>
  161 2 65.420502 49.659672 100.815373 44 C A 2 0.50000 0.50000 "CYS " " C  " 6 0 1 A0A0A0  C161  2 1 7 ""  1 ""  <> 1 7.24 0 3332 161 3172 161 <>
  162 15 66.029716 50.052598 101.812563 44 C A 75 -0.50000 -0.50000 "CYS " " O  " 8 0 1 FF5757  O162  2 1 7 ""  1 ""  <> 1 7.24 0 3333 162 3173 162 <>
  163 3 64.624409 47.224418 100.270904 44 C A 2 0.06000 0.06000 "CYS " " CB " 6 0 1 A0A0A0  C163  2 1 7 ""  1 ""  <> 1 7.24 0 3334 163 3174 163 <>
  164 49 63.023435 47.704826 99.558034 44 C A 13 -0.33500 -0.33500 "CYS " " SG " 16 0 1 E1E11E  S164  2 1 7 "%UT"  13 ""  <> 1 7.24 0 3335 164 3175 164 <>
  165 25 64.449943 50.368450 100.220822 45 R A 38 -0.50000 -0.50000 "ARG " " N  " 7 0 1 2F2FFF  N165  2 1 7 ""  1 ""  <> 1 7.26 0 3341 165 3176 165 <>
  166 3 63.873594 51.609697 100.729060 45 R A 2 0.14000 0.14000 "ARG " " CA " 6 0 1 A0A0A0  C166  2 1 -1107 ""  1 ""  FF5A00  1 7.26 0 3342 166 3177 166 <>
  167 2 62.363103 51.623101 100.431719 45 R A 2 0.50000 0.50000 "ARG " " C  " 6 0 1 A0A0A0  C167  2 1 7 ""  1 ""  <> 1 7.26 0 3343 167 3178 167 <>
  168 15 61.954605 51.202079 99.348079 45 R A 75 -0.50000 -0.50000 "ARG " " O  " 8 0 1 FF5757  O168  2 1 7 ""  1 ""  <> 1 7.26 0 3344 168 3179 168 <>
  169 3 64.676229 52.803774 100.149089 45 R A 2 -0.12000 -0.12000 "ARG " " CB " 6 0 1 A0A0A0  C169  2 1 7 ""  1 ""  <> 1 7.26 0 3345 169 3180 169 <>
  170 3 64.109273 54.212444 100.432193 45 R A 2 -0.05000 -0.05000 "ARG " " CG " 6 0 1 A0A0A0  C170  2 1 7 ""  1 ""  <> 1 7.26 0 3346 170 3181 170 <>
  171 3 63.454814 54.932656 99.235783 45 R A 2 0.19000 0.19000 "ARG " " CD " 6 0 1 A0A0A0  C171  2 1 7 ""  1 ""  <> 1 7.26 0 3347 171 3182 171 <>
  172 25 62.412197 54.132243 98.581330 45 R A 38 -0.69997 -0.69997 "ARG " " NE " 7 0 1 2F2FFF  N172  2 1 7 ""  1 ""  <> 1 7.26 0 3348 172 3183 172 <>
  173 2 61.289710 54.569528 97.991390 45 R A 2 0.63990 0.63990 "ARG " " CZ " 6 0 1 A0A0A0  C173  2 1 7 ""  1 ""  <> 1 7.26 0 3349 173 3184 173 <>
  174 25 61.000743 55.874155 97.895168 45 R A 38 -0.79997 -0.79997 "ARG " " NH1" 7 0 1 2F2FFF  N174  2 1 7 ""  1 ""  <> 1 7.26 0 3350 174 3185 174 <>
  175 31 60.431728 53.669941 97.497792 45 R A 38 -0.79997 -0.79997 "ARG " " NH2" 7 1 1 2F2FFF  N175  2 1 7 ""  1 ""  <> 1 7.26 0 3351 175 3186 175 <>
  176 25 61.572470 52.143617 101.385031 46 A A 38 -0.50000 -0.50000 "ALA " " N  " 7 0 1 2F2FFF  N176  2 1 7 ""  1 ""  <> 1 7.42 0 3365 176 3187 176 <>
  177 3 60.131722 52.375471 101.251152 46 A A 2 0.14000 0.14000 "ALA " " CA " 6 0 1 A0A0A0  C177  2 1 -1107 ""  1 ""  FF5A00  1 7.42 0 3366 177 3188 177 <>
  178 2 59.817196 53.856478 100.990177 46 A A 2 0.50000 0.50000 "ALA " " C  " 6 0 1 A0A0A0  C178  2 1 7 ""  1 ""  <> 1 7.42 0 3367 178 3189 178 <>
  179 15 60.603080 54.730416 101.358289 46 A A 75 -0.50000 -0.50000 "ALA " " O  " 8 0 1 FF5757  O179  2 1 7 ""  1 ""  <> 1 7.42 0 3368 179 3190 179 <>
  180 3 59.422253 51.909401 102.529203 46 A A 2 -0.18000 -0.18000 "ALA " " CB " 6 0 1 A0A0A0  C180  2 1 7 ""  1 ""  <> 1 7.42 0 3369 180 3191 180 <>
  181 25 58.647941 54.100701 100.374192 47 S A 38 -0.50000 -0.50000 "SER " " N  " 7 0 1 2F2FFF  N181  0 1 7 ""  1 ""  <> 1 7.67 0 3375 181 3192 181 <>
  182 3 58.129150 55.435290 100.051328 47 S A 2 0.14000 0.14000 "SER " " CA " 6 0 1 A0A0A0  C182  0 1 -1107 ""  1 ""  FF5A00  1 7.67 0 3376 182 3193 182 <>
  183 2 57.558003 56.211808 101.256996 47 S A 2 0.50000 0.50000 "SER " " C  " 6 0 1 A0A0A0  C183  0 1 7 ""  1 ""  <> 1 7.67 0 3377 183 3194 183 <>
  184 15 57.469443 57.436300 101.177844 47 S A 75 -0.50000 -0.50000 "SER " " O  " 8 0 1 FF5757  O184  0 1 7 ""  1 ""  <> 1 7.67 0 3378 184 3195 184 <>
  185 3 57.089611 55.311232 98.919542 47 S A 2 0.14500 0.14500 "SER " " CB " 6 0 1 A0A0A0  C185  0 1 7 ""  1 ""  <> 1 7.67 0 3379 185 3196 185 <>
  186 16 57.738535 55.121994 97.677427 47 S A 75 -0.68300 -0.68300 "SER " " OG " 8 0 1 FF5757  O186  0 1 7 "%UT"  13 ""  <> 1 7.67 0 3380 186 3197 186 <>
  187 25 57.211506 55.505474 102.345489 48 Q A 38 -0.50000 -0.50000 "GLN " " N  " 7 0 1 2F2FFF  N187  0 1 7 ""  1 ""  <> 1 7.71 0 3386 187 3198 187 <>
  188 3 56.855144 56.064433 103.652195 48 Q A 2 0.14000 0.14000 "GLN " " CA " 6 0 1 A0A0A0  C188  0 1 -1107 ""  1 ""  FF5A00  1 7.71 0 3387 188 3199 188 <>
  189 2 57.435631 55.165031 104.749790 48 Q A 2 0.50000 0.50000 "GLN " " C  " 6 0 1 A0A0A0  C189  0 1 7 ""  1 ""  <> 1 7.71 0 3388 189 3200 189 <>
  190 15 57.620821 53.969510 104.513365 48 Q A 75 -0.50000 -0.50000 "GLN " " O  " 8 0 1 FF5757  O190  0 1 7 ""  1 ""  <> 1 7.71 0 3389 190 3201 190 <>
  191 3 55.324152 56.191311 103.815113 48 Q A 2 -0.12000 -0.12000 "GLN " " CB " 6 0 1 A0A0A0  C191  0 1 7 ""  1 ""  <> 1 7.71 0 3390 191 3202 191 <>
  192 3 54.682373 57.277638 102.929187 48 Q A 2 -0.12000 -0.12000 "GLN " " CG " 6 0 1 A0A0A0  C192  0 1 7 ""  1 ""  <> 1 7.71 0 3391 192 3203 192 <>
  193 2 53.230846 57.588131 103.309574 48 Q A 2 0.50000 0.50000 "GLN " " CD " 6 0 1 A0A0A0  C193  0 1 7 "%UT"  13 ""  <> 1 7.71 0 3392 193 3204 193 "No Flip" 
  194 15 52.528327 56.758200 103.882781 48 Q A 75 -0.50000 -0.50000 "GLN " " OE1" 8 0 1 FF5757  O194  0 1 7 ""  1 ""  <> 1 7.71 0 3393 194 3205 194 <>
  195 25 52.764883 58.791388 102.970162 48 Q A 38 -0.76000 -0.76000 "GLN " " NE2" 7 0 1 2F2FFF  N195  0 1 7 ""  1 ""  <> 1 7.71 0 3394 195 3206 195 <>
  196 25 57.716520 55.759352 105.924243 49 D A 38 -0.50000 -0.50000 "ASP " " N  " 7 0 1 2F2FFF  N196  0 1 7 ""  1 ""  <> 1 7.71 0 3403 196 3207 196 <>
  197 3 58.294968 55.086697 107.093454 49 D A 2 0.14000 0.14000 "ASP " " CA " 6 0 1 A0A0A0  C197  0 1 -1107 ""  1 ""  FF5A00  1 7.71 0 3404 197 3208 197 <>
  198 2 57.417339 53.937307 107.605513 49 D A 2 0.50000 0.50000 "ASP " " C  " 6 0 1 A0A0A0  C198  0 1 7 ""  1 ""  <> 1 7.71 0 3405 198 3209 198 <>
  199 15 56.362943 54.174008 108.194155 49 D A 75 -0.50000 -0.50000 "ASP " " O  " 8 0 1 FF5757  O199  0 1 7 ""  1 ""  <> 1 7.71 0 3406 199 3210 199 <>
  200 3 58.680765 56.035618 108.251715 49 D A 2 -0.22000 -0.22000 "ASP " " CB " 6 0 1 A0A0A0  C200  0 1 7 ""  1 ""  <> 1 7.71 0 3407 200 3211 200 <>
  201 2 59.589366 57.190489 107.830268 49 D A 2 0.70000 0.70000 "ASP " " CG " 6 0 1 A0A0A0  C201  0 1 7 "%UT"  13 ""  <> 1 7.71 0 3408 201 3212 201 <>
  202 15 60.803483 57.087444 108.116098 49 D A 75 -0.80000 -0.80000 "ASP " " OD1" 8 0 1 FF5757  O202  0 1 7 ""  1 ""  <> 1 7.71 0 3409 202 3213 202 <>
  203 18 59.059467 58.146617 107.223756 49 D A 75 -0.80000 -0.80000 "ASP " " OD2" 8 -1 1 FF5757  O203  0 1 7 ""  1 ""  <> 1 7.71 0 3410 203 3214 203 <>
  204 25 57.895463 52.712455 107.348852 50 V A 38 -0.50000 -0.50000 "VAL " " N  " 7 0 1 2F2FFF  N204  0 1 7 ""  1 ""  <> 1 7.71 0 3415 204 3215 204 <>
  205 3 57.256968 51.455111 107.726946 50 V A 2 0.14000 0.14000 "VAL " " CA " 6 0 1 A0A0A0  C205  0 1 -1107 ""  1 ""  FF5A00  1 7.71 0 3416 205 3216 205 <>
  206 2 57.532848 51.108655 109.209695 50 V A 2 0.50000 0.50000 "VAL " " C  " 6 0 1 A0A0A0  C206  0 1 7 ""  1 ""  <> 1 7.71 0 3417 206 3217 206 <>
  207 15 56.735455 50.397046 109.820883 50 V A 75 -0.50000 -0.50000 "VAL " " O  " 8 0 1 FF5757  O207  0 1 7 ""  1 ""  <> 1 7.71 0 3418 207 3218 207 <>
  208 3 57.778785 50.296514 106.827968 50 V A 2 -0.06000 -0.06000 "VAL " " CB " 6 0 1 A0A0A0  C208  0 1 7 ""  1 ""  <> 1 7.71 0 3419 208 3219 208 <>
  209 3 57.038090 48.969699 107.045058 50 V A 2 -0.18000 -0.18000 "VAL " " CG1" 6 0 1 A0A0A0  C209  0 1 7 ""  1 ""  <> 1 7.71 0 3420 209 3220 209 <>
  210 3 57.719511 50.655577 105.332971 50 V A 2 -0.18000 -0.18000 "VAL " " CG2" 6 0 1 A0A0A0  C210  0 1 7 ""  1 ""  <> 1 7.71 0 3421 210 3221 210 <>
  211 25 58.628334 51.671513 109.758306 51 N A 38 -0.50000 -0.50000 "ASN " " N  " 7 0 1 2F2FFF  N211  0 1 7 ""  1 ""  <> 1 7.79 0 3431 211 3222 211 <>
  212 3 59.087125 51.619935 111.150060 51 N A 2 0.14000 0.14000 "ASN " " CA " 6 0 1 A0A0A0  C212  0 1 -1107 ""  1 ""  FF5A00  1 7.79 0 3432 212 3223 212 <>
  213 2 59.552335 50.210893 111.541108 51 N A 2 0.50000 0.50000 "ASN " " C  " 6 0 1 A0A0A0  C213  0 1 7 ""  1 ""  <> 1 7.79 0 3433 213 3224 213 <>
  214 15 60.750062 49.949269 111.448136 51 N A 75 -0.50000 -0.50000 "ASN " " O  " 8 0 1 FF5757  O214  0 1 7 ""  1 ""  <> 1 7.79 0 3434 214 3225 214 <>
  215 3 58.045960 52.234823 112.122908 51 N A 2 -0.12000 -0.12000 "ASN " " CB " 6 0 1 A0A0A0  C215  0 1 7 ""  1 ""  <> 1 7.79 0 3435 215 3226 215 <>
  216 2 57.894048 53.746474 111.928069 51 N A 2 0.50000 0.50000 "ASN " " CG " 6 0 1 A0A0A0  C216  0 1 7 "%UT"  13 ""  <> 1 7.79 0 3436 216 3227 216 "No Flip" 
  217 15 58.807661 54.505631 112.241656 51 N A 75 -0.50000 -0.50000 "ASN " " OD1" 8 0 1 FF5757  O217  0 1 7 ""  1 ""  <> 1 7.79 0 3437 217 3228 217 <>
  218 25 56.745800 54.190616 111.415115 51 N A 38 -0.76000 -0.76000 "ASN " " ND2" 7 0 1 2F2FFF  N218  0 1 7 ""  1 ""  <> 1 7.79 0 3438 218 3229 218 <>
  219 25 58.622472 49.347058 111.977882 52 T A 38 -0.50000 -0.50000 "THR " " N  " 7 0 1 2F2FFF  N219  0 1 7 ""  1 ""  <> 1 7.7 0 3445 219 3230 219 <>
  220 3 58.897400 47.979761 112.431411 52 T A 2 0.14000 0.14000 "THR " " CA " 6 0 1 A0A0A0  C220  0 1 -1107 ""  1 ""  FF5A00  1 7.7 0 3446 220 3231 220 <>
  221 2 58.018486 46.926394 111.719405 52 T A 2 0.50000 0.50000 "THR " " C  " 6 0 1 A0A0A0  C221  0 1 7 ""  1 ""  <> 1 7.7 0 3447 221 3232 221 <>
  222 15 58.266661 45.736451 111.910216 52 T A 75 -0.50000 -0.50000 "THR " " O  " 8 0 1 FF5757  O222  0 1 7 ""  1 ""  <> 1 7.7 0 3448 222 3233 222 <>
  223 3 58.665300 47.848503 113.963865 52 T A 2 0.20500 0.20500 "THR " " CB " 6 0 1 A0A0A0  C223  0 1 7 ""  1 ""  <> 1 7.7 0 3449 223 3234 223 <>
  224 3 59.481097 48.842895 114.805452 52 T A 2 -0.18000 -0.18000 "THR " " CG2" 6 0 1 A0A0A0  C224  0 1 7 ""  1 ""  <> 1 7.7 0 3450 224 3235 224 <>
  225 16 57.295961 47.957456 114.315255 52 T A 75 -0.68300 -0.68300 "THR " " OG1" 8 0 1 FF5757  O225  0 1 7 "%UT"  13 ""  <> 1 7.7 0 3451 225 3236 225 <>
  226 25 57.030082 47.354108 110.912508 53 A A 38 -0.50000 -0.50000 "ALA " " N  " 7 0 1 2F2FFF  N226  0 1 7 ""  1 ""  <> 1 7.69 0 3459 226 3237 226 <>
  227 3 56.061767 46.486200 110.236608 53 A A 2 0.14000 0.14000 "ALA " " CA " 6 0 1 A0A0A0  C227  0 1 -1107 ""  1 ""  FF5A00  1 7.69 0 3460 227 3238 227 <>
  228 2 56.603846 45.929954 108.903803 53 A A 2 0.50000 0.50000 "ALA " " C  " 6 0 1 A0A0A0  C228  0 1 7 ""  1 ""  <> 1 7.69 0 3461 228 3239 228 <>
  229 15 56.006583 46.171561 107.856176 53 A A 75 -0.50000 -0.50000 "ALA " " O  " 8 0 1 FF5757  O229  0 1 7 ""  1 ""  <> 1 7.69 0 3462 229 3240 229 <>
  230 3 54.754201 47.281793 110.064763 53 A A 2 -0.18000 -0.18000 "ALA " " CB " 6 0 1 A0A0A0  C230  0 1 7 ""  1 ""  <> 1 7.69 0 3463 230 3241 230 <>
  231 25 57.736728 45.211622 108.967030 54 V A 38 -0.50000 -0.50000 "VAL " " N  " 7 0 1 2F2FFF  N231  2 1 7 ""  1 ""  <> 1 7.28 0 3469 231 3242 231 <>
  232 3 58.461932 44.668421 107.815545 54 V A 2 0.14000 0.14000 "VAL " " CA " 6 0 1 A0A0A0  C232  2 1 -1107 ""  1 ""  FF5A00  1 7.28 0 3470 232 3243 232 <>
  233 2 58.653359 43.152011 107.951518 54 V A 2 0.50000 0.50000 "VAL " " C  " 6 0 1 A0A0A0  C233  2 1 7 ""  1 ""  <> 1 7.28 0 3471 233 3244 233 <>
  234 15 58.725201 42.640877 109.065082 54 V A 75 -0.50000 -0.50000 "VAL " " O  " 8 0 1 FF5757  O234  2 1 7 ""  1 ""  <> 1 7.28 0 3472 234 3245 234 <>
  235 3 59.861338 45.351785 107.686542 54 V A 2 -0.06000 -0.06000 "VAL " " CB " 6 0 1 A0A0A0  C235  2 1 7 ""  1 ""  <> 1 7.28 0 3473 235 3246 235 <>
  236 3 60.930721 44.614723 106.843773 54 V A 2 -0.18000 -0.18000 "VAL " " CG1" 6 0 1 A0A0A0  C236  2 1 7 ""  1 ""  <> 1 7.28 0 3474 236 3247 236 <>
  237 3 59.687938 46.780792 107.160930 54 V A 2 -0.18000 -0.18000 "VAL " " CG2" 6 0 1 A0A0A0  C237  2 1 7 ""  1 ""  <> 1 7.28 0 3475 237 3248 237 <>
  238 25 58.787258 42.475415 106.803438 55 A A 38 -0.50000 -0.50000 "ALA " " N  " 7 0 1 2F2FFF  N238  2 1 7 ""  1 ""  <> 1 7.25 0 3485 238 3249 238 <>
  239 3 59.269250 41.103973 106.714604 55 A A 2 0.14000 0.14000 "ALA " " CA " 6 0 1 A0A0A0  C239  2 1 -1107 ""  1 ""  FF5A00  1 7.25 0 3486 239 3250 239 <>
  240 2 60.236572 40.953999 105.538422 55 A A 2 0.50000 0.50000 "ALA " " C  " 6 0 1 A0A0A0  C240  2 1 7 ""  1 ""  <> 1 7.25 0 3487 240 3251 240 <>
  241 15 60.208584 41.755091 104.603902 55 A A 75 -0.50000 -0.50000 "ALA " " O  " 8 0 1 FF5757  O241  2 1 7 ""  1 ""  <> 1 7.25 0 3488 241 3252 241 <>
  242 3 58.084350 40.146538 106.555673 55 A A 2 -0.18000 -0.18000 "ALA " " CB " 6 0 1 A0A0A0  C242  2 1 7 ""  1 ""  <> 1 7.25 0 3489 242 3253 242 <>
  243 25 61.047485 39.891788 105.618130 56 W A 38 -0.50000 -0.50000 "TRP " " N  " 7 0 1 2F2FFF  N243  2 1 7 ""  1 ""  <> 1 7.25 0 3495 243 3254 243 <>
  244 3 61.919906 39.396126 104.560334 56 W A 2 0.14000 0.14000 "TRP " " CA " 6 0 1 A0A0A0  C244  2 1 -1107 ""  1 ""  FF5A00  1 7.25 0 3496 244 3255 244 <>
  245 2 61.437976 38.005501 104.126138 56 W A 2 0.50000 0.50000 "TRP " " C  " 6 0 1 A0A0A0  C245  2 1 7 ""  1 ""  <> 1 7.25 0 3497 245 3256 245 <>
  246 15 60.778894 37.300076 104.892424 56 W A 75 -0.50000 -0.50000 "TRP " " O  " 8 0 1 FF5757  O246  2 1 7 ""  1 ""  <> 1 7.25 0 3498 246 3257 246 <>
  247 3 63.374892 39.362981 105.059656 56 W A 2 -0.12000 -0.12000 "TRP " " CB " 6 0 1 A0A0A0  C247  2 1 7 ""  1 ""  <> 1 7.25 0 3499 247 3258 247 <>
  248 2 63.972309 40.697522 105.375774 56 W A 2 0.07500 0.07500 "TRP " " CG " 6 0 1 A0A0A0  C248  2 1 7 ""  1 ""  <> 1 7.25 0 3500 248 3259 248 <>
  249 2 63.863453 41.349238 106.556348 56 W A 2 -0.11500 -0.11500 "TRP " " CD1" 6 0 1 A0A0A0  C249  2 1 7 ""  1 ""  <> 1 7.25 0 3501 249 3260 249 <>
  250 25 64.476496 42.580293 106.462766 56 W A 38 -0.57000 -0.57000 "TRP " " NE1" 7 0 1 2F2FFF  N250  2 1 7 ""  1 ""  <> 1 7.25 0 3502 250 3261 250 <>
  251 2 65.001076 42.789859 105.204685 56 W A 2 0.13000 0.13000 "TRP " " CE2" 6 0 1 A0A0A0  C251  2 1 7 ""  1 ""  <> 1 7.25 0 3503 251 3262 251 <>
  252 2 65.697369 43.857770 104.619079 56 W A 2 -0.11500 -0.11500 "TRP " " CZ2" 6 0 1 A0A0A0  C252  2 1 7 ""  1 ""  <> 1 7.25 0 3504 252 3263 252 <>
  253 2 66.116437 43.760304 103.278508 56 W A 2 -0.11500 -0.11500 "TRP " " CH2" 6 0 1 A0A0A0  C253  2 1 7 ""  1 ""  <> 1 7.25 0 3505 253 3264 253 <>
  254 2 65.834355 42.594149 102.541581 56 W A 2 -0.11500 -0.11500 "TRP " " CZ3" 6 0 1 A0A0A0  C254  2 1 7 ""  1 ""  <> 1 7.25 0 3506 254 3265 254 <>
  255 2 65.137433 41.524040 103.140940 56 W A 2 -0.11500 -0.11500 "TRP " " CE3" 6 0 1 A0A0A0  C255  2 1 7 ""  1 ""  <> 1 7.25 0 3507 255 3266 255 <>
  256 2 64.697871 41.595126 104.484801 56 W A 2 -0.05500 -0.05500 "TRP " " CD2" 6 0 1 A0A0A0  C256  2 1 7 ""  1 ""  <> 1 7.25 0 3508 256 3267 256 <>
  257 25 61.750804 37.664858 102.870919 57 Y A 38 -0.50000 -0.50000 "TYR " " N  " 7 0 1 2F2FFF  N257  2 1 7 ""  1 ""  <> 1 7.25 0 3519 257 3268 257 <>
  258 3 61.257678 36.482497 102.173188 57 Y A 2 0.14000 0.14000 "TYR " " CA " 6 0 1 A0A0A0  C258  2 1 -1107 ""  1 ""  FF5A00  1 7.25 0 3520 258 3269 258 <>
  259 2 62.372921 35.858316 101.336278 57 Y A 2 0.50000 0.50000 "TYR " " C  " 6 0 1 A0A0A0  C259  2 1 7 ""  1 ""  <> 1 7.25 0 3521 259 3270 259 <>
  260 15 63.270587 36.565611 100.881708 57 Y A 75 -0.50000 -0.50000 "TYR " " O  " 8 0 1 FF5757  O260  2 1 7 ""  1 ""  <> 1 7.25 0 3522 260 3271 260 <>
  261 3 60.092392 36.897529 101.252184 57 Y A 2 -0.00500 -0.00500 "TYR " " CB " 6 0 1 A0A0A0  C261  2 1 7 ""  1 ""  <> 1 7.25 0 3523 261 3272 261 <>
  262 2 58.817660 37.262548 101.976184 57 Y A 2 -0.11500 -0.11500 "TYR " " CG " 6 0 1 A0A0A0  C262  2 1 7 ""  1 ""  <> 1 7.25 0 3524 262 3273 262 <>
  263 2 58.578429 38.598203 102.358183 57 Y A 2 -0.11500 -0.11500 "TYR " " CD1" 6 0 1 A0A0A0  C263  2 1 7 ""  1 ""  <> 1 7.25 0 3525 263 3274 263 <>
  264 2 57.436438 38.917090 103.111218 57 Y A 2 -0.11500 -0.11500 "TYR " " CE1" 6 0 1 A0A0A0  C264  2 1 7 ""  1 ""  <> 1 7.25 0 3526 264 3275 264 <>
  265 2 56.534216 37.902977 103.478357 57 Y A 2 0.15000 0.15000 "TYR " " CZ " 6 0 1 A0A0A0  C265  2 1 7 ""  1 ""  <> 1 7.25 0 3527 265 3276 265 <>
  266 16 55.466484 38.205680 104.263269 57 Y A 75 -0.58500 -0.58500 "TYR " " OH " 8 0 1 FF5757  O266  2 1 7 "%UT"  13 ""  <> 1 7.25 0 3528 266 3277 266 <>
  267 2 56.747452 36.575531 103.058390 57 Y A 2 -0.11500 -0.11500 "TYR " " CE2" 6 0 1 A0A0A0  C267  2 1 7 ""  1 ""  <> 1 7.25 0 3529 267 3278 267 <>
  268 2 57.888021 36.256825 102.302638 57 Y A 2 -0.11500 -0.11500 "TYR " " CD2" 6 0 1 A0A0A0  C268  2 1 7 ""  1 ""  <> 1 7.25 0 3530 268 3279 268 <>
  269 25 62.240149 34.547016 101.102056 58 Q A 38 -0.50000 -0.50000 "GLN " " N  " 7 0 1 2F2FFF  N269  2 1 7 ""  1 ""  <> 1 7.34 0 3540 269 3280 269 <>
  270 3 63.063088 33.775732 100.179673 58 Q A 2 0.14000 0.14000 "GLN " " CA " 6 0 1 A0A0A0  C270  2 1 -1107 ""  1 ""  FF5A00  1 7.34 0 3541 270 3281 270 <>
  271 2 62.112866 33.040737 99.230253 58 Q A 2 0.50000 0.50000 "GLN " " C  " 6 0 1 A0A0A0  C271  2 1 7 ""  1 ""  <> 1 7.34 0 3542 271 3282 271 <>
  272 15 61.305146 32.237906 99.699376 58 Q A 75 -0.50000 -0.50000 "GLN " " O  " 8 0 1 FF5757  O272  2 1 7 ""  1 ""  <> 1 7.34 0 3543 272 3283 272 <>
  273 3 63.915061 32.780191 100.989222 58 Q A 2 -0.12000 -0.12000 "GLN " " CB " 6 0 1 A0A0A0  C273  2 1 7 ""  1 ""  <> 1 7.34 0 3544 273 3284 273 <>
  274 3 64.890784 31.941595 100.139485 58 Q A 2 -0.12000 -0.12000 "GLN " " CG " 6 0 1 A0A0A0  C274  2 1 7 ""  1 ""  <> 1 7.34 0 3545 274 3285 274 <>
  275 2 65.389683 30.709005 100.888115 58 Q A 2 0.50000 0.50000 "GLN " " CD " 6 0 1 A0A0A0  C275  2 1 7 "%UT"  13 ""  <> 1 7.34 0 3546 275 3286 275 "No Flip" 
  276 15 64.614361 29.796797 101.161988 58 Q A 75 -0.50000 -0.50000 "GLN " " OE1" 8 0 1 FF5757  O276  2 1 7 ""  1 ""  <> 1 7.34 0 3547 276 3287 276 <>
  277 25 66.685429 30.652157 101.192691 58 Q A 38 -0.76000 -0.76000 "GLN " " NE2" 7 0 1 2F2FFF  N277  2 1 7 ""  1 ""  <> 1 7.34 0 3548 277 3288 277 <>
  278 25 62.255146 33.303036 97.922944 59 Q A 38 -0.50000 -0.50000 "GLN " " N  " 7 0 1 2F2FFF  N278  2 1 7 ""  1 ""  <> 1 7.33 0 3557 278 3289 278 <>
  279 3 61.531698 32.602192 96.868438 59 Q A 2 0.14000 0.14000 "GLN " " CA " 6 0 1 A0A0A0  C279  2 1 -1107 ""  1 ""  FF5A00  1 7.33 0 3558 279 3290 279 <>
  280 2 62.508845 31.707321 96.101239 59 Q A 2 0.50000 0.50000 "GLN " " C  " 6 0 1 A0A0A0  C280  2 1 7 ""  1 ""  <> 1 7.33 0 3559 280 3291 280 <>
  281 15 63.425793 32.218886 95.458907 59 Q A 75 -0.50000 -0.50000 "GLN " " O  " 8 0 1 FF5757  O281  2 1 7 ""  1 ""  <> 1 7.33 0 3560 281 3292 281 <>
  282 3 60.849876 33.627878 95.940083 59 Q A 2 -0.12000 -0.12000 "GLN " " CB " 6 0 1 A0A0A0  C282  2 1 7 ""  1 ""  <> 1 7.33 0 3561 282 3293 282 <>
  283 3 59.980268 32.963813 94.854218 59 Q A 2 -0.12000 -0.12000 "GLN " " CG " 6 0 1 A0A0A0  C283  2 1 7 ""  1 ""  <> 1 7.33 0 3562 283 3294 283 <>
  284 2 59.249276 33.949123 93.944919 59 Q A 2 0.50000 0.50000 "GLN " " CD " 6 0 1 A0A0A0  C284  2 1 7 "%UT"  13 ""  <> 1 7.33 0 3563 284 3295 284 "No Flip" 
  285 15 59.703441 35.066944 93.712643 59 Q A 75 -0.50000 -0.50000 "GLN " " OE1" 8 0 1 FF5757  O285  2 1 7 ""  1 ""  <> 1 7.33 0 3564 285 3296 285 <>
  286 25 58.123047 33.507765 93.386164 59 Q A 38 -0.76000 -0.76000 "GLN " " NE2" 7 0 1 2F2FFF  N286  2 1 7 ""  1 ""  <> 1 7.33 0 3565 286 3297 286 <>
  287 25 62.250367 30.391175 96.137349 60 K A 38 -0.50000 -0.50000 "LYS " " N  " 7 0 1 2F2FFF  N287  0 1 7 ""  1 ""  <> 1 7.66 0 3574 287 3298 287 <>
  288 3 62.906763 29.409914 95.274007 60 K A 2 0.14000 0.14000 "LYS " " CA " 6 0 1 A0A0A0  C288  0 1 -1107 ""  1 ""  FF5A00  1 7.66 0 3575 288 3299 288 <>
  289 2 62.298739 29.485313 93.854264 60 K A 2 0.50000 0.50000 "LYS " " C  " 6 0 1 A0A0A0  C289  0 1 7 ""  1 ""  <> 1 7.66 0 3576 289 3300 289 <>
  290 15 61.092142 29.712232 93.743109 60 K A 75 -0.50000 -0.50000 "LYS " " O  " 8 0 1 FF5757  O290  0 1 7 ""  1 ""  <> 1 7.66 0 3577 290 3301 290 <>
  291 3 62.684050 27.995868 95.852490 60 K A 2 -0.12000 -0.12000 "LYS " " CB " 6 0 1 A0A0A0  C291  0 1 7 ""  1 ""  <> 1 7.66 0 3578 291 3302 291 <>
  292 3 63.197181 27.765720 97.282994 60 K A 2 -0.12000 -0.12000 "LYS " " CG " 6 0 1 A0A0A0  C292  0 1 7 ""  1 ""  <> 1 7.66 0 3579 292 3303 292 <>
  293 3 64.664376 28.156901 97.503915 60 K A 2 -0.12000 -0.12000 "LYS " " CD " 6 0 1 A0A0A0  C293  0 1 7 ""  1 ""  <> 1 7.66 0 3580 293 3304 293 <>
  294 3 65.237678 27.502408 98.764997 60 K A 2 0.19000 0.19000 "LYS " " CE " 6 0 1 A0A0A0  C294  0 1 7 ""  1 ""  <> 1 7.66 0 3581 294 3305 294 <>
  295 32 66.554726 28.055002 99.099636 60 K A 38 -0.30000 -0.30000 "LYS " " NZ " 7 1 1 2F2FFF  N295  0 1 7 "%UT"  13 ""  <> 1 7.66 0 3582 295 3306 295 <>
  296 25 63.119339 29.291110 92.795536 61 P A 38 -0.14000 -0.14000 "PRO " " N  " 7 0 1 2F2FFF  N296  0 1 7 ""  1 ""  <> 1 7.67 0 3596 296 3307 296 <>
  297 3 62.631409 29.315939 91.402313 61 P A 2 0.01000 0.01000 "PRO " " CA " 6 0 1 A0A0A0  C297  0 1 -1107 ""  1 ""  FF5A00  1 7.67 0 3597 297 3308 297 <>
  298 2 61.626504 28.185057 91.096601 61 P A 2 0.50000 0.50000 "PRO " " C  " 6 0 1 A0A0A0  C298  0 1 7 ""  1 ""  <> 1 7.67 0 3598 298 3309 298 <>
  299 15 61.919341 27.019033 91.362673 61 P A 75 -0.50000 -0.50000 "PRO " " O  " 8 0 1 FF5757  O299  0 1 7 ""  1 ""  <> 1 7.67 0 3599 299 3310 299 <>
  300 3 64.554346 29.000774 92.855680 61 P A 2 -0.05000 -0.05000 "PRO " " CD " 6 0 1 A0A0A0  C300  0 1 7 ""  1 ""  <> 1 7.67 0 3600 300 3311 300 <>
  301 3 64.910484 28.485740 91.467037 61 P A 2 -0.12000 -0.12000 "PRO " " CG " 6 0 1 A0A0A0  C301  0 1 7 ""  1 ""  <> 1 7.67 0 3601 301 3312 301 <>
  302 3 63.919398 29.207236 90.568129 61 P A 2 -0.12000 -0.12000 "PRO " " CB " 6 0 1 A0A0A0  C302  0 1 7 ""  1 ""  <> 1 7.67 0 3602 302 3313 302 <>
  303 25 60.450429 28.569485 90.571715 62 G A 38 -0.50000 -0.50000 "GLY " " N  " 7 0 1 2F2FFF  N303  0 1 7 ""  1 ""  <> 1 7.69 0 3610 303 3314 303 <>
  304 3 59.346666 27.657657 90.255566 62 G A 2 0.08000 0.08000 "GLY " " CA " 6 0 1 A0A0A0  C304  0 1 -1107 ""  1 ""  FF5A00  1 7.69 0 3611 304 3315 304 <>
  305 2 58.417294 27.412026 91.458893 62 G A 2 0.50000 0.50000 "GLY " " C  " 6 0 1 A0A0A0  C305  0 1 7 ""  1 ""  <> 1 7.69 0 3612 305 3316 305 <>
  306 15 57.533405 26.560073 91.366115 62 G A 75 -0.50000 -0.50000 "GLY " " O  " 8 0 1 FF5757  O306  0 1 7 ""  1 ""  <> 1 7.69 0 3613 306 3317 306 <>
  307 25 58.612890 28.131888 92.576487 63 K A 38 -0.50000 -0.50000 "LYS " " N  " 7 0 1 2F2FFF  N307  0 1 7 ""  1 ""  <> 1 7.69 0 3617 307 3318 307 <>
  308 3 57.829127 28.038549 93.808252 63 K A 2 0.14000 0.14000 "LYS " " CA " 6 0 1 A0A0A0  C308  0 1 -1107 ""  1 ""  FF5A00  1 7.69 0 3618 308 3319 308 <>
  309 2 57.481668 29.439655 94.326128 63 K A 2 0.50000 0.50000 "LYS " " C  " 6 0 1 A0A0A0  C309  0 1 7 ""  1 ""  <> 1 7.69 0 3619 309 3320 309 <>
  310 15 58.065952 30.432789 93.890796 63 K A 75 -0.50000 -0.50000 "LYS " " O  " 8 0 1 FF5757  O310  0 1 7 ""  1 ""  <> 1 7.69 0 3620 310 3321 310 <>
  311 3 58.642476 27.263139 94.873750 63 K A 2 -0.12000 -0.12000 "LYS " " CB " 6 0 1 A0A0A0  C311  0 1 7 ""  1 ""  <> 1 7.69 0 3621 311 3322 311 <>
  312 3 58.818729 25.750592 94.624581 63 K A 2 -0.12000 -0.12000 "LYS " " CG " 6 0 1 A0A0A0  C312  0 1 7 ""  1 ""  <> 1 7.69 0 3622 312 3323 312 <>
  313 3 57.752957 24.854945 95.287338 63 K A 2 -0.12000 -0.12000 "LYS " " CD " 6 0 1 A0A0A0  C313  0 1 7 ""  1 ""  <> 1 7.69 0 3623 313 3324 313 <>
  314 3 56.298355 25.113370 94.867036 63 K A 2 0.19000 0.19000 "LYS " " CE " 6 0 1 A0A0A0  C314  0 1 7 ""  1 ""  <> 1 7.69 0 3624 314 3325 314 <>
  315 32 56.084776 24.880674 93.427548 63 K A 38 -0.30000 -0.30000 "LYS " " NZ " 7 1 1 2F2FFF  N315  0 1 7 "%UT"  13 ""  <> 1 7.69 0 3625 315 3326 315 <>
  316 25 56.539315 29.479104 95.279957 64 A A 38 -0.50000 -0.50000 "ALA " " N  " 7 0 1 2F2FFF  N316  0 1 7 ""  1 ""  <> 1 7.67 0 3639 316 3327 316 <>
  317 3 56.167648 30.681549 96.019371 64 A A 2 0.14000 0.14000 "ALA " " CA " 6 0 1 A0A0A0  C317  0 1 -1108 ""  1 ""  FF7800  1 7.67 0 3640 317 3328 317 <>
  318 2 57.213556 31.029320 97.107301 64 A A 2 0.50000 0.50000 "ALA " " C  " 6 0 1 A0A0A0  C318  0 1 7 ""  1 ""  <> 1 7.67 0 3641 318 3329 318 <>
  319 15 57.931692 30.131278 97.553653 64 A A 75 -0.50000 -0.50000 "ALA " " O  " 8 0 1 FF5757  O319  0 1 7 ""  1 ""  <> 1 7.67 0 3642 319 3330 319 <>
  320 3 54.803319 30.430245 96.670284 64 A A 2 -0.18000 -0.18000 "ALA " " CB " 6 0 1 A0A0A0  C320  0 1 7 ""  1 ""  <> 1 7.67 0 3643 320 3331 320 <>
  321 25 57.246935 32.304935 97.563566 65 P A 38 -0.14000 -0.14000 "PRO " " N  " 7 0 1 2F2FFF  N321  0 1 7 ""  1 ""  <> 1 7.68 0 3649 321 3332 321 <>
  322 3 57.993302 32.716245 98.771816 65 P A 2 0.01000 0.01000 "PRO " " CA " 6 0 1 A0A0A0  C322  0 1 -1108 ""  1 ""  FF7800  1 7.68 0 3650 322 3333 322 <>
  323 2 57.610896 31.995773 100.079717 65 P A 2 0.50000 0.50000 "PRO " " C  " 6 0 1 A0A0A0  C323  0 1 7 ""  1 ""  <> 1 7.68 0 3651 323 3334 323 <>
  324 15 56.549183 31.379814 100.167142 65 P A 75 -0.50000 -0.50000 "PRO " " O  " 8 0 1 FF5757  O324  0 1 7 ""  1 ""  <> 1 7.68 0 3652 324 3335 324 <>
  325 3 56.593404 33.451880 96.933688 65 P A 2 -0.05000 -0.05000 "PRO " " CD " 6 0 1 A0A0A0  C325  0 1 7 ""  1 ""  <> 1 7.68 0 3653 325 3336 325 <>
  326 3 57.280623 34.673443 97.518987 65 P A 2 -0.12000 -0.12000 "PRO " " CG " 6 0 1 A0A0A0  C326  0 1 7 ""  1 ""  <> 1 7.68 0 3654 326 3337 326 <>
  327 3 57.700664 34.221085 98.899380 65 P A 2 -0.12000 -0.12000 "PRO " " CB " 6 0 1 A0A0A0  C327  0 1 7 ""  1 ""  <> 1 7.68 0 3655 327 3338 327 <>
  328 25 58.471384 32.161934 101.094442 66 K A 38 -0.50000 -0.50000 "LYS " " N  " 7 0 1 2F2FFF  N328  0 1 7 ""  1 ""  <> 1 7.28 0 3663 328 3339 328 <>
  329 3 58.173400 31.842492 102.488459 66 K A 2 0.14000 0.14000 "LYS " " CA " 6 0 1 A0A0A0  C329  0 1 -1108 ""  1 ""  FF7800  1 7.28 0 3664 329 3340 329 <>
  330 2 58.854713 32.872302 103.402226 66 K A 2 0.50000 0.50000 "LYS " " C  " 6 0 1 A0A0A0  C330  0 1 7 ""  1 ""  <> 1 7.28 0 3665 330 3341 330 <>
  331 15 59.952424 33.339844 103.096241 66 K A 75 -0.50000 -0.50000 "LYS " " O  " 8 0 1 FF5757  O331  0 1 7 ""  1 ""  <> 1 7.28 0 3666 331 3342 331 <>
  332 3 58.557342 30.377036 102.809699 66 K A 2 -0.12000 -0.12000 "LYS " " CB " 6 0 1 A0A0A0  C332  0 1 7 ""  1 ""  <> 1 7.28 0 3667 332 3343 332 <>
  333 3 58.360764 29.936201 104.278679 66 K A 2 -0.12000 -0.12000 "LYS " " CG " 6 0 1 A0A0A0  C333  0 1 7 ""  1 ""  <> 1 7.28 0 3668 333 3344 333 <>
  334 3 56.904065 29.989498 104.780063 66 K A 2 -0.12000 -0.12000 "LYS " " CD " 6 0 1 A0A0A0  C334  0 1 7 ""  1 ""  <> 1 7.28 0 3669 334 3345 334 <>
  335 3 56.807614 29.768937 106.295870 66 K A 2 0.19000 0.19000 "LYS " " CE " 6 0 1 A0A0A0  C335  0 1 7 ""  1 ""  <> 1 7.28 0 3670 335 3346 335 <>
  336 32 55.411728 29.800663 106.760221 66 K A 38 -0.30000 -0.30000 "LYS " " NZ " 7 1 1 2F2FFF  N336  0 1 7 "%UT"  13 ""  <> 1 7.28 0 3671 336 3347 336 <>
  337 25 58.154742 33.197977 104.500135 67 L A 38 -0.50000 -0.50000 "LEU " " N  " 7 0 1 2F2FFF  N337  0 1 7 ""  1 ""  <> 1 7.26 0 3685 337 3348 337 <>
  338 3 58.508282 34.160488 105.540307 67 L A 2 0.14000 0.14000 "LEU " " CA " 6 0 1 A0A0A0  C338  0 1 -1108 ""  1 ""  FF7800  1 7.26 0 3686 338 3349 338 <>
  339 2 59.802679 33.774074 106.285108 67 L A 2 0.50000 0.50000 "LEU " " C  " 6 0 1 A0A0A0  C339  0 1 7 ""  1 ""  <> 1 7.26 0 3687 339 3350 339 <>
  340 15 59.753431 32.904517 107.155784 67 L A 75 -0.50000 -0.50000 "LEU " " O  " 8 0 1 FF5757  O340  0 1 7 ""  1 ""  <> 1 7.26 0 3688 340 3351 340 <>
  341 3 57.275125 34.253092 106.479305 67 L A 2 -0.12000 -0.12000 "LEU " " CB " 6 0 1 A0A0A0  C341  0 1 7 ""  1 ""  <> 1 7.26 0 3689 341 3352 341 <>
  342 3 57.341136 35.311929 107.599940 67 L A 2 -0.06000 -0.06000 "LEU " " CG " 6 0 1 A0A0A0  C342  0 1 7 ""  1 ""  <> 1 7.26 0 3690 342 3353 342 <>
  343 3 57.615606 36.710983 107.042286 67 L A 2 -0.18000 -0.18000 "LEU " " CD1" 6 0 1 A0A0A0  C343  0 1 7 ""  1 ""  <> 1 7.26 0 3691 343 3354 343 <>
  344 3 56.051105 35.306129 108.441337 67 L A 2 -0.18000 -0.18000 "LEU " " CD2" 6 0 1 A0A0A0  C344  0 1 7 ""  1 ""  <> 1 7.26 0 3692 344 3355 344 <>
  345 25 60.923970 34.428723 105.929510 68 L A 38 -0.50000 -0.50000 "LEU " " N  " 7 0 1 2F2FFF  N345  0 1 7 ""  1 ""  <> 1 7.26 0 3704 345 3356 345 <>
  346 3 62.222985 34.274159 106.589606 68 L A 2 0.14000 0.14000 "LEU " " CA " 6 0 1 A0A0A0  C346  0 1 -1108 ""  1 ""  FF7800  1 7.26 0 3705 346 3357 346 <>
  347 2 62.608851 35.618693 107.224279 68 L A 2 0.50000 0.50000 "LEU " " C  " 6 0 1 A0A0A0  C347  0 1 7 ""  1 ""  <> 1 7.26 0 3706 347 3358 347 <>
  348 15 63.323661 36.396923 106.598982 68 L A 75 -0.50000 -0.50000 "LEU " " O  " 8 0 1 FF5757  O348  0 1 7 ""  1 ""  <> 1 7.26 0 3707 348 3359 348 <>
  349 3 63.316342 33.779423 105.603490 68 L A 2 -0.12000 -0.12000 "LEU " " CB " 6 0 1 A0A0A0  C349  0 1 7 ""  1 ""  <> 1 7.26 0 3708 349 3360 349 <>
  350 3 63.085323 32.463984 104.816808 68 L A 2 -0.06000 -0.06000 "LEU " " CG " 6 0 1 A0A0A0  C350  0 1 7 ""  1 ""  <> 1 7.26 0 3709 350 3361 350 <>
  351 3 64.432538 31.925330 104.308654 68 L A 2 -0.18000 -0.18000 "LEU " " CD1" 6 0 1 A0A0A0  C351  0 1 7 ""  1 ""  <> 1 7.26 0 3710 351 3362 351 <>
  352 3 62.299186 31.346995 105.530201 68 L A 2 -0.18000 -0.18000 "LEU " " CD2" 6 0 1 A0A0A0  C352  0 1 7 ""  1 ""  <> 1 7.26 0 3711 352 3363 352 <>
  353 25 62.106122 35.838473 108.451354 69 I A 38 -0.50000 -0.50000 "ILE " " N  " 7 0 1 2F2FFF  N353  0 1 7 ""  1 ""  <> 1 7.26 0 3723 353 3364 353 <>
  354 3 62.141331 37.049991 109.284553 69 I A 2 0.14000 0.14000 "ILE " " CA " 6 0 1 A0A0A0  C354  0 1 -1108 ""  1 ""  FF7800  1 7.26 0 3724 354 3365 354 <>
  355 2 60.868717 37.887874 109.095598 69 I A 2 0.50000 0.50000 "ILE " " C  " 6 0 1 A0A0A0  C355  0 1 7 ""  1 ""  <> 1 7.26 0 3725 355 3366 355 <>
  356 15 60.539131 38.261051 107.973469 69 I A 75 -0.50000 -0.50000 "ILE " " O  " 8 0 1 FF5757  O356  0 1 7 ""  1 ""  <> 1 7.26 0 3726 356 3367 356 <>
  357 3 63.409813 37.971421 109.192176 69 I A 2 -0.06000 -0.06000 "ILE " " CB " 6 0 1 A0A0A0  C357  0 1 7 ""  1 ""  <> 1 7.26 0 3727 357 3368 357 <>
  358 3 63.284347 39.334627 109.920276 69 I A 2 -0.18000 -0.18000 "ILE " " CG2" 6 0 1 A0A0A0  C358  0 1 7 ""  1 ""  <> 1 7.26 0 3728 358 3369 358 <>
  359 3 64.664375 37.230790 109.698729 69 I A 2 -0.12000 -0.12000 "ILE " " CG1" 6 0 1 A0A0A0  C359  0 1 7 ""  1 ""  <> 1 7.26 0 3729 359 3370 359 <>
  360 3 65.975290 37.776359 109.123691 69 I A 2 -0.18000 -0.18000 "ILE " " CD1" 6 0 1 A0A0A0  C360  0 1 7 ""  1 ""  <> 1 7.26 0 3730 360 3371 360 <>
  361 25 60.222840 38.193191 110.227677 70 Y A 38 -0.50000 -0.50000 "TYR " " N  " 7 0 1 2F2FFF  N361  0 1 7 ""  1 ""  <> 1 7.32 0 3742 361 3372 361 <>
  362 3 59.070380 39.077494 110.375983 70 Y A 2 0.14000 0.14000 "TYR " " CA " 6 0 1 A0A0A0  C362  0 1 -1108 ""  1 ""  FF7800  1 7.32 0 3743 362 3373 362 <>
  363 2 59.410502 40.153088 111.428157 70 Y A 2 0.50000 0.50000 "TYR " " C  " 6 0 1 A0A0A0  C363  0 1 7 ""  1 ""  <> 1 7.32 0 3744 363 3374 363 <>
  364 15 60.439152 40.058715 112.098253 70 Y A 75 -0.50000 -0.50000 "TYR " " O  " 8 0 1 FF5757  O364  0 1 7 ""  1 ""  <> 1 7.32 0 3745 364 3375 364 <>
  365 3 57.843051 38.220456 110.773831 70 Y A 2 -0.00500 -0.00500 "TYR " " CB " 6 0 1 A0A0A0  C365  0 1 7 ""  1 ""  <> 1 7.32 0 3746 365 3376 365 <>
  366 2 57.822977 37.711223 112.208588 70 Y A 2 -0.11500 -0.11500 "TYR " " CG " 6 0 1 A0A0A0  C366  0 1 7 ""  1 ""  <> 1 7.32 0 3747 366 3377 366 <>
  367 2 58.647481 36.632547 112.592515 70 Y A 2 -0.11500 -0.11500 "TYR " " CD1" 6 0 1 A0A0A0  C367  0 1 7 ""  1 ""  <> 1 7.32 0 3748 367 3378 367 <>
  368 2 58.678686 36.207446 113.933868 70 Y A 2 -0.11500 -0.11500 "TYR " " CE1" 6 0 1 A0A0A0  C368  0 1 7 ""  1 ""  <> 1 7.32 0 3749 368 3379 368 <>
  369 2 57.869665 36.845465 114.894053 70 Y A 2 0.15000 0.15000 "TYR " " CZ " 6 0 1 A0A0A0  C369  0 1 7 ""  1 ""  <> 1 7.32 0 3750 369 3380 369 <>
  370 16 57.901168 36.436597 116.194760 70 Y A 75 -0.58500 -0.58500 "TYR " " OH " 8 0 1 FF5757  O370  0 1 7 "%UT"  13 ""  <> 1 7.32 0 3751 370 3381 370 <>
  371 2 57.026002 37.905622 114.510443 70 Y A 2 -0.11500 -0.11500 "TYR " " CE2" 6 0 1 A0A0A0  C371  0 1 7 ""  1 ""  <> 1 7.32 0 3752 371 3382 371 <>
  372 2 57.002240 38.336995 113.170781 70 Y A 2 -0.11500 -0.11500 "TYR " " CD2" 6 0 1 A0A0A0  C372  0 1 7 ""  1 ""  <> 1 7.32 0 3753 372 3383 372 <>
  373 25 58.541948 41.171085 111.551738 71 S A 38 -0.50000 -0.50000 "SER " " N  " 7 0 1 2F2FFF  N373  0 1 7 ""  1 ""  <> 1 7.72 0 3763 373 3384 373 <>
  374 3 58.649265 42.297206 112.494373 71 S A 2 0.14000 0.14000 "SER " " CA " 6 0 1 A0A0A0  C374  0 1 -1108 ""  1 ""  FF7800  1 7.72 0 3764 374 3385 374 <>
  375 2 60.010358 43.040908 112.455600 71 S A 2 0.50000 0.50000 "SER " " C  " 6 0 1 A0A0A0  C375  0 1 7 ""  1 ""  <> 1 7.72 0 3765 375 3386 375 <>
  376 15 60.517239 43.467781 113.492707 71 S A 75 -0.50000 -0.50000 "SER " " O  " 8 0 1 FF5757  O376  0 1 7 ""  1 ""  <> 1 7.72 0 3766 376 3387 376 <>
  377 3 58.222144 41.838153 113.909649 71 S A 2 0.14500 0.14500 "SER " " CB " 6 0 1 A0A0A0  C377  0 1 7 ""  1 ""  <> 1 7.72 0 3767 377 3388 377 <>
  378 16 56.816459 41.704227 113.968082 71 S A 75 -0.68300 -0.68300 "SER " " OG " 8 0 1 FF5757  O378  0 1 7 "%UT"  13 ""  <> 1 7.72 0 3768 378 3389 378 <>
  379 25 60.571263 43.163046 111.238113 72 A A 38 -0.50000 -0.50000 "ALA " " N  " 7 0 1 2F2FFF  N379  0 1 7 ""  1 ""  <> 1 7.71 0 3774 379 3390 379 <>
  380 3 61.827226 43.816290 110.854456 72 A A 2 0.14000 0.14000 "ALA " " CA " 6 0 1 A0A0A0  C380  0 1 -1108 ""  1 ""  FF7800  1 7.71 0 3775 380 3391 380 <>
  381 2 63.131878 43.078558 111.213800 72 A A 2 0.50000 0.50000 "ALA " " C  " 6 0 1 A0A0A0  C381  0 1 7 ""  1 ""  <> 1 7.71 0 3776 381 3392 381 <>
  382 15 64.137800 43.347880 110.555455 72 A A 75 -0.50000 -0.50000 "ALA " " O  " 8 0 1 FF5757  O382  0 1 7 ""  1 ""  <> 1 7.71 0 3777 382 3393 382 <>
  383 3 61.868641 45.269319 111.362402 72 A A 2 -0.18000 -0.18000 "ALA " " CB " 6 0 1 A0A0A0  C383  0 1 7 ""  1 ""  <> 1 7.71 0 3778 383 3394 383 <>
  384 25 63.124017 42.198012 112.231122 73 S A 38 -0.50000 -0.50000 "SER " " N  " 7 0 1 2F2FFF  N384  0 1 7 ""  1 ""  <> 1 7.68 0 3784 384 3395 384 <>
  385 3 64.345830 41.610119 112.798487 73 S A 2 0.14000 0.14000 "SER " " CA " 6 0 1 A0A0A0  C385  0 1 -1108 ""  1 ""  FF7800  1 7.68 0 3785 385 3396 385 <>
  386 2 64.148797 40.262363 113.521097 73 S A 2 0.50000 0.50000 "SER " " C  " 6 0 1 A0A0A0  C386  0 1 7 ""  1 ""  <> 1 7.68 0 3786 386 3397 386 <>
  387 15 65.148087 39.583632 113.759192 73 S A 75 -0.50000 -0.50000 "SER " " O  " 8 0 1 FF5757  O387  0 1 7 ""  1 ""  <> 1 7.68 0 3787 387 3398 387 <>
  388 3 65.045124 42.655556 113.699947 73 S A 2 0.14500 0.14500 "SER " " CB " 6 0 1 A0A0A0  C388  0 1 7 ""  1 ""  <> 1 7.68 0 3788 388 3399 388 <>
  389 16 64.276676 42.960193 114.848898 73 S A 75 -0.68300 -0.68300 "SER " " OG " 8 0 1 FF5757  O389  0 1 7 "%UT"  13 ""  <> 1 7.68 0 3789 389 3400 389 <>
  390 25 62.901358 39.882864 113.848820 74 F A 38 -0.50000 -0.50000 "PHE " " N  " 7 0 1 2F2FFF  N390  0 1 7 ""  1 ""  <> 1 7.5 0 3795 390 3401 390 <>
  391 3 62.567013 38.624048 114.522071 74 F A 2 0.14000 0.14000 "PHE " " CA " 6 0 1 A0A0A0  C391  0 1 -1108 ""  1 ""  FF7800  1 7.5 0 3796 391 3402 391 <>
  392 2 62.579672 37.461902 113.519479 74 F A 2 0.50000 0.50000 "PHE " " C  " 6 0 1 A0A0A0  C392  0 1 7 ""  1 ""  <> 1 7.5 0 3797 392 3403 392 <>
  393 15 61.757263 37.465988 112.606745 74 F A 75 -0.50000 -0.50000 "PHE " " O  " 8 0 1 FF5757  O393  0 1 7 ""  1 ""  <> 1 7.5 0 3798 393 3404 393 <>
  394 3 61.165900 38.726934 115.171335 74 F A 2 -0.00500 -0.00500 "PHE " " CB " 6 0 1 A0A0A0  C394  0 1 7 ""  1 ""  <> 1 7.5 0 3799 394 3405 394 <>
  395 2 61.024678 39.722223 116.308612 74 F A 2 -0.11500 -0.11500 "PHE " " CG " 6 0 1 A0A0A0  C395  0 1 7 ""  1 ""  <> 1 7.5 0 3800 395 3406 395 <>
  396 2 60.933355 41.103719 116.039695 74 F A 2 -0.11500 -0.11500 "PHE " " CD1" 6 0 1 A0A0A0  C396  0 1 7 ""  1 ""  <> 1 7.5 0 3801 396 3407 396 <>
  397 2 60.843860 42.013698 117.083159 74 F A 2 -0.11500 -0.11500 "PHE " " CE1" 6 0 1 A0A0A0  C397  0 1 7 ""  1 ""  <> 1 7.5 0 3802 397 3408 397 <>
  398 2 60.865834 41.569221 118.398919 74 F A 2 -0.11500 -0.11500 "PHE " " CZ " 6 0 1 A0A0A0  C398  0 1 7 ""  1 ""  <> 1 7.5 0 3803 398 3409 398 <>
  399 2 60.993851 40.214465 118.681056 74 F A 2 -0.11500 -0.11500 "PHE " " CE2" 6 0 1 A0A0A0  C399  0 1 7 ""  1 ""  <> 1 7.5 0 3804 399 3410 399 <>
  400 2 61.089233 39.289204 117.649542 74 F A 2 -0.11500 -0.11500 "PHE " " CD2" 6 0 1 A0A0A0  C400  0 1 7 ""  1 ""  <> 1 7.5 0 3805 400 3411 400 <>
  401 25 63.468939 36.472530 113.713306 75 L A 38 -0.50000 -0.50000 "LEU " " N  " 7 0 1 2F2FFF  N401  0 1 7 ""  1 ""  <> 1 7.52 0 3815 401 3412 401 <>
  402 3 63.490426 35.244618 112.909717 75 L A 2 0.14000 0.14000 "LEU " " CA " 6 0 1 A0A0A0  C402  0 1 -1108 ""  1 ""  FF7800  1 7.52 0 3816 402 3413 402 <>
  403 2 62.220628 34.408904 113.155482 75 L A 2 0.50000 0.50000 "LEU " " C  " 6 0 1 A0A0A0  C403  0 1 7 ""  1 ""  <> 1 7.52 0 3817 403 3414 403 <>
  404 15 61.840435 34.194885 114.307267 75 L A 75 -0.50000 -0.50000 "LEU " " O  " 8 0 1 FF5757  O404  0 1 7 ""  1 ""  <> 1 7.52 0 3818 404 3415 404 <>
  405 3 64.762300 34.407774 113.193711 75 L A 2 -0.12000 -0.12000 "LEU " " CB " 6 0 1 A0A0A0  C405  0 1 7 ""  1 ""  <> 1 7.52 0 3819 405 3416 405 <>
  406 3 66.047106 34.909274 112.487885 75 L A 2 -0.06000 -0.06000 "LEU " " CG " 6 0 1 A0A0A0  C406  0 1 7 ""  1 ""  <> 1 7.52 0 3820 406 3417 406 <>
  407 3 66.594966 36.224678 113.084216 75 L A 2 -0.18000 -0.18000 "LEU " " CD1" 6 0 1 A0A0A0  C407  0 1 7 ""  1 ""  <> 1 7.52 0 3821 407 3418 407 <>
  408 3 67.126424 33.803564 112.436015 75 L A 2 -0.18000 -0.18000 "LEU " " CD2" 6 0 1 A0A0A0  C408  0 1 7 ""  1 ""  <> 1 7.52 0 3822 408 3419 408 <>
  409 25 61.602560 33.954195 112.053882 76 Y A 38 -0.50000 -0.50000 "TYR " " N  " 7 0 1 2F2FFF  N409  0 1 7 ""  1 ""  <> 1 7.71 0 3834 409 3420 409 <>
  410 3 60.427054 33.081427 112.048065 76 Y A 2 0.14000 0.14000 "TYR " " CA " 6 0 1 A0A0A0  C410  0 1 -1108 ""  1 ""  FF7800  1 7.71 0 3835 410 3421 410 <>
  411 2 60.784153 31.651910 112.512772 76 Y A 2 0.50000 0.50000 "TYR " " C  " 6 0 1 A0A0A0  C411  0 1 7 ""  1 ""  <> 1 7.71 0 3836 411 3422 411 <>
  412 15 61.952296 31.262401 112.468529 76 Y A 75 -0.50000 -0.50000 "TYR " " O  " 8 0 1 FF5757  O412  0 1 7 ""  1 ""  <> 1 7.71 0 3837 412 3423 412 <>
  413 3 59.810008 33.142141 110.631376 76 Y A 2 -0.00500 -0.00500 "TYR " " CB " 6 0 1 A0A0A0  C413  0 1 7 ""  1 ""  <> 1 7.71 0 3838 413 3424 413 <>
  414 2 58.525357 32.363795 110.405435 76 Y A 2 -0.11500 -0.11500 "TYR " " CG " 6 0 1 A0A0A0  C414  0 1 7 ""  1 ""  <> 1 7.71 0 3839 414 3425 414 <>
  415 2 57.283609 32.984674 110.639443 76 Y A 2 -0.11500 -0.11500 "TYR " " CD1" 6 0 1 A0A0A0  C415  0 1 7 ""  1 ""  <> 1 7.71 0 3840 415 3426 415 <>
  416 2 56.086452 32.286723 110.394882 76 Y A 2 -0.11500 -0.11500 "TYR " " CE1" 6 0 1 A0A0A0  C416  0 1 7 ""  1 ""  <> 1 7.71 0 3841 416 3427 416 <>
  417 2 56.123424 30.953109 109.946656 76 Y A 2 0.15000 0.15000 "TYR " " CZ " 6 0 1 A0A0A0  C417  0 1 7 ""  1 ""  <> 1 7.71 0 3842 417 3428 417 <>
  418 16 54.960992 30.282537 109.700975 76 Y A 75 -0.58500 -0.58500 "TYR " " OH " 8 0 1 FF5757  O418  0 1 7 "%UT"  13 ""  <> 1 7.71 0 3843 418 3429 418 <>
  419 2 57.362723 30.320371 109.733640 76 Y A 2 -0.11500 -0.11500 "TYR " " CE2" 6 0 1 A0A0A0  C419  0 1 7 ""  1 ""  <> 1 7.71 0 3844 419 3430 419 <>
  420 2 58.559549 31.031498 109.941534 76 Y A 2 -0.11500 -0.11500 "TYR " " CD2" 6 0 1 A0A0A0  C420  0 1 7 ""  1 ""  <> 1 7.71 0 3845 420 3431 420 <>
  421 25 59.766117 30.903654 112.966182 77 S A 38 -0.50000 -0.50000 "SER " " N  " 7 0 1 2F2FFF  N421  0 1 7 ""  1 ""  <> 1 7.75 0 3855 421 3432 421 <>
  422 3 59.875908 29.538078 113.484917 77 S A 2 0.14000 0.14000 "SER " " CA " 6 0 1 A0A0A0  C422  0 1 -1108 ""  1 ""  FF7800  1 7.75 0 3856 422 3433 422 <>
  423 2 60.481572 28.544845 112.472457 77 S A 2 0.50000 0.50000 "SER " " C  " 6 0 1 A0A0A0  C423  0 1 7 ""  1 ""  <> 1 7.75 0 3857 423 3434 423 <>
  424 15 59.927604 28.369510 111.387280 77 S A 75 -0.50000 -0.50000 "SER " " O  " 8 0 1 FF5757  O424  0 1 7 ""  1 ""  <> 1 7.75 0 3858 424 3435 424 <>
  425 3 58.476962 29.070591 113.931314 77 S A 2 0.14500 0.14500 "SER " " CB " 6 0 1 A0A0A0  C425  0 1 7 ""  1 ""  <> 1 7.75 0 3859 425 3436 425 <>
  426 16 58.102416 29.722564 115.128194 77 S A 75 -0.68300 -0.68300 "SER " " OG " 8 0 1 FF5757  O426  0 1 7 "%UT"  13 ""  <> 1 7.75 0 3860 426 3437 426 <>
  427 25 61.597673 27.907389 112.865151 78 G A 38 -0.50000 -0.50000 "GLY " " N  " 7 0 1 2F2FFF  N427  0 1 7 ""  1 ""  <> 1 7.75 0 3866 427 3438 427 <>
  428 3 62.282026 26.870544 112.088126 78 G A 2 0.08000 0.08000 "GLY " " CA " 6 0 1 A0A0A0  C428  0 1 -1108 ""  1 ""  FF7800  1 7.75 0 3867 428 3439 428 <>
  429 2 63.260220 27.426179 111.036506 78 G A 2 0.50000 0.50000 "GLY " " C  " 6 0 1 A0A0A0  C429  0 1 7 ""  1 ""  <> 1 7.75 0 3868 429 3440 429 <>
  430 15 63.847525 26.631340 110.303230 78 G A 75 -0.50000 -0.50000 "GLY " " O  " 8 0 1 FF5757  O430  0 1 7 ""  1 ""  <> 1 7.75 0 3869 430 3441 430 <>
  431 25 63.444690 28.755547 110.948658 79 V A 38 -0.50000 -0.50000 "VAL " " N  " 7 0 1 2F2FFF  N431  0 1 7 ""  1 ""  <> 1 7.74 0 3873 431 3442 431 <>
  432 3 64.342912 29.405363 109.989659 79 V A 2 0.14000 0.14000 "VAL " " CA " 6 0 1 A0A0A0  C432  0 1 -1108 ""  1 ""  FF7800  1 7.74 0 3874 432 3443 432 <>
  433 2 65.792891 29.392286 110.530774 79 V A 2 0.50000 0.50000 "VAL " " C  " 6 0 1 A0A0A0  C433  0 1 7 ""  1 ""  <> 1 7.74 0 3875 433 3444 433 <>
  434 15 65.983715 29.812236 111.674117 79 V A 75 -0.50000 -0.50000 "VAL " " O  " 8 0 1 FF5757  O434  0 1 7 ""  1 ""  <> 1 7.74 0 3876 434 3445 434 <>
  435 3 63.911325 30.881292 109.768420 79 V A 2 -0.06000 -0.06000 "VAL " " CB " 6 0 1 A0A0A0  C435  0 1 7 ""  1 ""  <> 1 7.74 0 3877 435 3446 435 <>
  436 3 64.862124 31.713836 108.879923 79 V A 2 -0.18000 -0.18000 "VAL " " CG1" 6 0 1 A0A0A0  C436  0 1 7 ""  1 ""  <> 1 7.74 0 3878 436 3447 436 <>
  437 3 62.499617 30.911116 109.169690 79 V A 2 -0.18000 -0.18000 "VAL " " CG2" 6 0 1 A0A0A0  C437  0 1 7 ""  1 ""  <> 1 7.74 0 3879 437 3448 437 <>
  438 25 66.777029 28.918739 109.722402 80 P A 38 -0.14000 -0.14000 "PRO " " N  " 7 0 1 2F2FFF  N438  0 1 7 ""  1 ""  <> 1 7.75 0 3889 438 3449 438 <>
  439 3 68.214289 28.943037 110.071985 80 P A 2 0.01000 0.01000 "PRO " " CA " 6 0 1 A0A0A0  C439  0 1 -1108 ""  1 ""  FF7800  1 7.75 0 3890 439 3450 439 <>
  440 2 68.760465 30.281192 110.598495 80 P A 2 0.50000 0.50000 "PRO " " C  " 6 0 1 A0A0A0  C440  0 1 7 ""  1 ""  <> 1 7.75 0 3891 440 3451 440 <>
  441 15 68.397547 31.340951 110.086232 80 P A 75 -0.50000 -0.50000 "PRO " " O  " 8 0 1 FF5757  O441  0 1 7 ""  1 ""  <> 1 7.75 0 3892 441 3452 441 <>
  442 3 66.582352 28.303896 108.404277 80 P A 2 -0.05000 -0.05000 "PRO " " CD " 6 0 1 A0A0A0  C442  0 1 7 ""  1 ""  <> 1 7.75 0 3893 442 3453 442 <>
  443 3 67.919002 27.668435 108.048476 80 P A 2 -0.12000 -0.12000 "PRO " " CG " 6 0 1 A0A0A0  C443  0 1 7 ""  1 ""  <> 1 7.75 0 3894 443 3454 443 <>
  444 3 68.915022 28.562029 108.757138 80 P A 2 -0.12000 -0.12000 "PRO " " CB " 6 0 1 A0A0A0  C444  0 1 7 ""  1 ""  <> 1 7.75 0 3895 444 3455 444 <>
  445 25 69.662784 30.182910 111.588424 81 S A 38 -0.50000 -0.50000 "SER " " N  " 7 0 1 2F2FFF  N445  0 1 7 ""  1 ""  <> 1 7.71 0 3903 445 3456 445 <>
  446 3 70.385721 31.294093 112.221853 81 S A 2 0.14000 0.14000 "SER " " CA " 6 0 1 A0A0A0  C446  0 1 -1108 ""  1 ""  FF7800  1 7.71 0 3904 446 3457 446 <>
  447 2 71.361145 32.059727 111.295513 81 S A 2 0.50000 0.50000 "SER " " C  " 6 0 1 A0A0A0  C447  0 1 7 ""  1 ""  <> 1 7.71 0 3905 447 3458 447 <>
  448 15 72.006091 33.000699 111.756882 81 S A 75 -0.50000 -0.50000 "SER " " O  " 8 0 1 FF5757  O448  0 1 7 ""  1 ""  <> 1 7.71 0 3906 448 3459 448 <>
  449 3 71.113129 30.750638 113.469510 81 S A 2 0.14500 0.14500 "SER " " CB " 6 0 1 A0A0A0  C449  0 1 7 ""  1 ""  <> 1 7.71 0 3907 449 3460 449 <>
  450 16 70.177514 30.436544 114.481354 81 S A 75 -0.68300 -0.68300 "SER " " OG " 8 0 1 FF5757  O450  0 1 7 "%UT"  13 ""  <> 1 7.71 0 3908 450 3461 450 <>
  451 25 71.437489 31.665867 110.011367 82 R A 38 -0.50000 -0.50000 "ARG " " N  " 7 0 1 2F2FFF  N451  0 1 7 ""  1 ""  <> 1 7.73 0 3914 451 3462 451 <>
  452 3 72.171384 32.336065 108.939470 82 R A 2 0.14000 0.14000 "ARG " " CA " 6 0 1 A0A0A0  C452  0 1 -1108 ""  1 ""  FF7800  1 7.73 0 3915 452 3463 452 <>
  453 2 71.663352 33.765868 108.659599 82 R A 2 0.50000 0.50000 "ARG " " C  " 6 0 1 A0A0A0  C453  0 1 7 ""  1 ""  <> 1 7.73 0 3916 453 3464 453 <>
  454 15 72.468773 34.629658 108.319239 82 R A 75 -0.50000 -0.50000 "ARG " " O  " 8 0 1 FF5757  O454  0 1 7 ""  1 ""  <> 1 7.73 0 3917 454 3465 454 <>
  455 3 72.076522 31.458751 107.670144 82 R A 2 -0.12000 -0.12000 "ARG " " CB " 6 0 1 A0A0A0  C455  0 1 7 ""  1 ""  <> 1 7.73 0 3918 455 3466 455 <>
  456 3 73.082677 31.837397 106.569885 82 R A 2 -0.05000 -0.05000 "ARG " " CG " 6 0 1 A0A0A0  C456  0 1 7 ""  1 ""  <> 1 7.73 0 3919 456 3467 456 <>
  457 3 73.096243 30.880126 105.368626 82 R A 2 0.19000 0.19000 "ARG " " CD " 6 0 1 A0A0A0  C457  0 1 7 ""  1 ""  <> 1 7.73 0 3920 457 3468 457 <>
  458 25 71.825221 30.797754 104.640173 82 R A 38 -0.69997 -0.69997 "ARG " " NE " 7 0 1 2F2FFF  N458  0 1 7 ""  1 ""  <> 1 7.73 0 3921 458 3469 458 <>
  459 2 70.854172 29.882691 104.774681 82 R A 2 0.63990 0.63990 "ARG " " CZ " 6 0 1 A0A0A0  C459  0 1 7 ""  1 ""  <> 1 7.73 0 3922 459 3470 459 <>
  460 25 70.911633 28.913693 105.697700 82 R A 38 -0.79997 -0.79997 "ARG " " NH1" 7 0 1 2F2FFF  N460  0 1 7 ""  1 ""  <> 1 7.73 0 3923 460 3471 460 <>
  461 31 69.816797 29.943107 103.935546 82 R A 38 -0.79997 -0.79997 "ARG " " NH2" 7 1 1 2F2FFF  N461  0 1 7 ""  1 ""  <> 1 7.73 0 3924 461 3472 461 <>
  462 25 70.347093 33.984701 108.815298 83 F A 38 -0.50000 -0.50000 "PHE " " N  " 7 0 1 2F2FFF  N462  2 1 7 ""  1 ""  <> 1 7.37 0 3938 462 3473 462 <>
  463 3 69.683257 35.259628 108.553181 83 F A 2 0.14000 0.14000 "PHE " " CA " 6 0 1 A0A0A0  C463  2 1 -1108 ""  1 ""  FF7800  1 7.37 0 3939 463 3474 463 <>
  464 2 69.659598 36.158676 109.797872 83 F A 2 0.50000 0.50000 "PHE " " C  " 6 0 1 A0A0A0  C464  2 1 7 ""  1 ""  <> 1 7.37 0 3940 464 3475 464 <>
  465 15 69.512676 35.657673 110.913191 83 F A 75 -0.50000 -0.50000 "PHE " " O  " 8 0 1 FF5757  O465  2 1 7 ""  1 ""  <> 1 7.37 0 3941 465 3476 465 <>
  466 3 68.240824 34.987287 108.085451 83 F A 2 -0.00500 -0.00500 "PHE " " CB " 6 0 1 A0A0A0  C466  2 1 7 ""  1 ""  <> 1 7.37 0 3942 466 3477 466 <>
  467 2 68.135634 34.194357 106.799234 83 F A 2 -0.11500 -0.11500 "PHE " " CG " 6 0 1 A0A0A0  C467  2 1 7 ""  1 ""  <> 1 7.37 0 3943 467 3478 467 <>
  468 2 67.848349 32.813536 106.829180 83 F A 2 -0.11500 -0.11500 "PHE " " CD1" 6 0 1 A0A0A0  C468  2 1 7 ""  1 ""  <> 1 7.37 0 3944 468 3479 468 <>
  469 2 67.827072 32.086935 105.647733 83 F A 2 -0.11500 -0.11500 "PHE " " CE1" 6 0 1 A0A0A0  C469  2 1 7 ""  1 ""  <> 1 7.37 0 3945 469 3480 469 <>
  470 2 68.122009 32.708112 104.440689 83 F A 2 -0.11500 -0.11500 "PHE " " CZ " 6 0 1 A0A0A0  C470  2 1 7 ""  1 ""  <> 1 7.37 0 3946 470 3481 470 <>
  471 2 68.455560 34.055554 104.404805 83 F A 2 -0.11500 -0.11500 "PHE " " CE2" 6 0 1 A0A0A0  C471  2 1 7 ""  1 ""  <> 1 7.37 0 3947 471 3482 471 <>
  472 2 68.465074 34.804638 105.572136 83 F A 2 -0.11500 -0.11500 "PHE " " CD2" 6 0 1 A0A0A0  C472  2 1 7 ""  1 ""  <> 1 7.37 0 3948 472 3483 472 <>
  473 25 69.727606 37.478303 109.562243 84 S A 38 -0.50000 -0.50000 "SER " " N  " 7 0 1 2F2FFF  N473  2 1 7 ""  1 ""  <> 1 7.29 0 3958 473 3484 473 <>
  474 3 69.535162 38.518364 110.571562 84 S A 2 0.14000 0.14000 "SER " " CA " 6 0 1 A0A0A0  C474  2 1 -1109 ""  1 ""  FF9600  1 7.29 0 3959 474 3485 474 <>
  475 2 69.117735 39.831364 109.887607 84 S A 2 0.50000 0.50000 "SER " " C  " 6 0 1 A0A0A0  C475  2 1 7 ""  1 ""  <> 1 7.29 0 3960 475 3486 475 <>
  476 15 69.777459 40.258883 108.940467 84 S A 75 -0.50000 -0.50000 "SER " " O  " 8 0 1 FF5757  O476  2 1 7 ""  1 ""  <> 1 7.29 0 3961 476 3487 476 <>
  477 3 70.789854 38.653192 111.469162 84 S A 2 0.14500 0.14500 "SER " " CB " 6 0 1 A0A0A0  C477  2 1 7 ""  1 ""  <> 1 7.29 0 3962 477 3488 477 <>
  478 16 71.909922 39.178341 110.782676 84 S A 75 -0.68300 -0.68300 "SER " " OG " 8 0 1 FF5757  O478  2 1 7 "%UT"  13 ""  <> 1 7.29 0 3963 478 3489 478 <>
  479 25 68.032920 40.444164 110.388077 85 G A 38 -0.50000 -0.50000 "GLY " " N  " 7 0 1 2F2FFF  N479  2 1 7 ""  1 ""  <> 1 7.29 0 3969 479 3490 479 <>
  480 3 67.512912 41.723880 109.906567 85 G A 2 0.08000 0.08000 "GLY " " CA " 6 0 1 A0A0A0  C480  2 1 -1109 ""  1 ""  FF9600  1 7.29 0 3970 480 3491 480 <>
  481 2 67.896154 42.820226 110.907470 85 G A 2 0.50000 0.50000 "GLY " " C  " 6 0 1 A0A0A0  C481  2 1 7 ""  1 ""  <> 1 7.29 0 3971 481 3492 481 <>
  482 15 67.934267 42.578164 112.114435 85 G A 75 -0.50000 -0.50000 "GLY " " O  " 8 0 1 FF5757  O482  2 1 7 ""  1 ""  <> 1 7.29 0 3972 482 3493 482 <>
  483 25 68.146784 44.035796 110.398447 86 S A 38 -0.50000 -0.50000 "SER " " N  " 7 0 1 2F2FFF  N483  0 1 7 ""  1 ""  <> 1 7.32 0 3976 483 3494 483 <>
  484 3 68.521861 45.214113 111.182745 86 S A 2 0.14000 0.14000 "SER " " CA " 6 0 1 A0A0A0  C484  0 1 -1109 ""  1 ""  FF9600  1 7.32 0 3977 484 3495 484 <>
  485 2 68.225399 46.472323 110.355706 86 S A 2 0.50000 0.50000 "SER " " C  " 6 0 1 A0A0A0  C485  0 1 7 ""  1 ""  <> 1 7.32 0 3978 485 3496 485 <>
  486 15 68.807009 46.633599 109.285009 86 S A 75 -0.50000 -0.50000 "SER " " O  " 8 0 1 FF5757  O486  0 1 7 ""  1 ""  <> 1 7.32 0 3979 486 3497 486 <>
  487 3 69.997741 45.111550 111.644473 86 S A 2 0.14500 0.14500 "SER " " CB " 6 0 1 A0A0A0  C487  0 1 7 ""  1 ""  <> 1 7.32 0 3980 487 3498 487 <>
  488 16 70.915473 45.106942 110.565224 86 S A 75 -0.68300 -0.68300 "SER " " OG " 8 0 1 FF5757  O488  0 1 7 "%UT"  13 ""  <> 1 7.32 0 3981 488 3499 488 <>
  489 25 67.305038 47.322843 110.840340 87 R A 38 -0.50000 -0.50000 "ARG " " N  " 7 0 1 2F2FFF  N489  0 1 7 ""  1 ""  <> 1 7.44 0 3987 489 3500 489 <>
  490 3 66.752565 48.442286 110.070130 87 R A 2 0.14000 0.14000 "ARG " " CA " 6 0 1 A0A0A0  C490  0 1 -1109 ""  1 ""  FF9600  1 7.44 0 3988 490 3501 490 <>
  491 2 65.896781 49.372502 110.953629 87 R A 2 0.50000 0.50000 "ARG " " C  " 6 0 1 A0A0A0  C491  0 1 7 ""  1 ""  <> 1 7.44 0 3989 491 3502 491 <>
  492 15 65.595486 49.036776 112.100050 87 R A 75 -0.50000 -0.50000 "ARG " " O  " 8 0 1 FF5757  O492  0 1 7 ""  1 ""  <> 1 7.44 0 3990 492 3503 492 <>
  493 3 65.923915 47.887415 108.881475 87 R A 2 -0.12000 -0.12000 "ARG " " CB " 6 0 1 A0A0A0  C493  0 1 7 ""  1 ""  <> 1 7.44 0 3991 493 3504 493 <>
  494 3 64.786745 46.930216 109.298362 87 R A 2 -0.05000 -0.05000 "ARG " " CG " 6 0 1 A0A0A0  C494  0 1 7 ""  1 ""  <> 1 7.44 0 3992 494 3505 494 <>
  495 3 63.812721 46.594164 108.165059 87 R A 2 0.19000 0.19000 "ARG " " CD " 6 0 1 A0A0A0  C495  0 1 7 ""  1 ""  <> 1 7.44 0 3993 495 3506 495 <>
  496 25 63.103048 47.795914 107.710621 87 R A 38 -0.69997 -0.69997 "ARG " " NE " 7 0 1 2F2FFF  N496  0 1 7 ""  1 ""  <> 1 7.44 0 3994 496 3507 496 <>
  497 2 62.164337 48.476647 108.386722 87 R A 2 0.63990 0.63990 "ARG " " CZ " 6 0 1 A0A0A0  C497  0 1 7 ""  1 ""  <> 1 7.44 0 3995 497 3508 497 <>
  498 25 61.674622 48.029498 109.547930 87 R A 38 -0.79997 -0.79997 "ARG " " NH1" 7 0 1 2F2FFF  N498  0 1 7 ""  1 ""  <> 1 7.44 0 3996 498 3509 498 <>
  499 31 61.726472 49.639612 107.895293 87 R A 38 -0.79997 -0.79997 "ARG " " NH2" 7 1 1 2F2FFF  N499  0 1 7 ""  1 ""  <> 1 7.44 0 3997 499 3510 499 <>
  500 25 65.490545 50.510560 110.367024 88 S A 38 -0.50000 -0.50000 "SER " " N  " 7 0 1 2F2FFF  N500  0 1 7 ""  1 ""  <> 1 7.34 0 4011 500 3511 500 <>
  501 3 64.571077 51.498271 110.941557 88 S A 2 0.14000 0.14000 "SER " " CA " 6 0 1 A0A0A0  C501  0 1 -1109 ""  1 ""  FF9600  1 7.34 0 4012 501 3512 501 <>
  502 2 63.722551 52.151858 109.828369 88 S A 2 0.50000 0.50000 "SER " " C  " 6 0 1 A0A0A0  C502  0 1 7 ""  1 ""  <> 1 7.34 0 4013 502 3513 502 <>
  503 15 63.926891 51.828770 108.660409 88 S A 75 -0.50000 -0.50000 "SER " " O  " 8 0 1 FF5757  O503  0 1 7 ""  1 ""  <> 1 7.34 0 4014 503 3514 503 <>
  504 3 65.386726 52.509195 111.786875 88 S A 2 0.14500 0.14500 "SER " " CB " 6 0 1 A0A0A0  C504  0 1 7 ""  1 ""  <> 1 7.34 0 4015 504 3515 504 <>
  505 16 66.002604 53.523351 111.013608 88 S A 75 -0.68300 -0.68300 "SER " " OG " 8 0 1 FF5757  O505  0 1 7 "%UT"  13 ""  <> 1 7.34 0 4016 505 3516 505 <>
  506 25 62.811757 53.067239 110.221621 89 G A 38 -0.50000 -0.50000 "GLY " " N  " 7 0 1 2F2FFF  N506  0 1 7 ""  1 ""  <> 1 7.79 0 4022 506 3517 506 <>
  507 3 62.020962 54.004286 109.398370 89 G A 2 0.08000 0.08000 "GLY " " CA " 6 0 1 A0A0A0  C507  0 1 -1109 ""  1 ""  FF9600  1 7.79 0 4023 507 3518 507 <>
  508 2 61.658422 53.508848 107.987010 89 G A 2 0.50000 0.50000 "GLY " " C  " 6 0 1 A0A0A0  C508  0 1 7 ""  1 ""  <> 1 7.79 0 4024 508 3519 508 <>
  509 15 60.943170 52.516525 107.845061 89 G A 75 -0.50000 -0.50000 "GLY " " O  " 8 0 1 FF5757  O509  0 1 7 ""  1 ""  <> 1 7.79 0 4025 509 3520 509 <>
  510 25 62.144614 54.225305 106.958152 90 T A 38 -0.50000 -0.50000 "THR " " N  " 7 0 1 2F2FFF  N510  0 1 7 ""  1 ""  <> 1 7.71 0 4029 510 3521 510 <>
  511 3 62.042512 53.851708 105.541214 90 T A 2 0.14000 0.14000 "THR " " CA " 6 0 1 A0A0A0  C511  0 1 -1109 ""  1 ""  FF9600  1 7.71 0 4030 511 3522 511 <>
  512 2 63.117878 52.840061 105.090349 90 T A 2 0.50000 0.50000 "THR " " C  " 6 0 1 A0A0A0  C512  0 1 7 ""  1 ""  <> 1 7.71 0 4031 512 3523 512 <>
  513 15 62.863749 52.167409 104.092428 90 T A 75 -0.50000 -0.50000 "THR " " O  " 8 0 1 FF5757  O513  0 1 7 ""  1 ""  <> 1 7.71 0 4032 513 3524 513 <>
  514 3 62.212117 55.074608 104.591305 90 T A 2 0.20500 0.20500 "THR " " CB " 6 0 1 A0A0A0  C514  0 1 7 ""  1 ""  <> 1 7.71 0 4033 514 3525 514 <>
  515 3 60.985890 55.985052 104.537159 90 T A 2 -0.18000 -0.18000 "THR " " CG2" 6 0 1 A0A0A0  C515  0 1 7 ""  1 ""  <> 1 7.71 0 4034 515 3526 515 <>
  516 16 63.330119 55.863674 104.958043 90 T A 75 -0.68300 -0.68300 "THR " " OG1" 8 0 1 FF5757  O516  0 1 7 "%UT"  13 ""  <> 1 7.71 0 4035 516 3527 516 <>
  517 25 64.280929 52.747216 105.768094 91 D A 38 -0.50000 -0.50000 "ASP " " N  " 7 0 1 2F2FFF  N517  2 1 7 ""  1 ""  <> 1 7.32 0 4043 517 3528 517 <>
  518 3 65.402799 51.901478 105.326022 91 D A 2 0.14000 0.14000 "ASP " " CA " 6 0 1 A0A0A0  C518  2 1 -1109 ""  1 ""  FF9600  1 7.32 0 4044 518 3529 518 <>
  519 2 65.114385 50.402848 105.545646 91 D A 2 0.50000 0.50000 "ASP " " C  " 6 0 1 A0A0A0  C519  2 1 7 ""  1 ""  <> 1 7.32 0 4045 519 3530 519 <>
  520 15 64.212829 50.040994 106.299201 91 D A 75 -0.50000 -0.50000 "ASP " " O  " 8 0 1 FF5757  O520  2 1 7 ""  1 ""  <> 1 7.32 0 4046 520 3531 520 <>
  521 3 66.765487 52.293429 105.958605 91 D A 2 -0.22000 -0.22000 "ASP " " CB " 6 0 1 A0A0A0  C521  2 1 7 ""  1 ""  <> 1 7.32 0 4047 521 3532 521 <>
  522 2 66.910475 52.066749 107.467894 91 D A 2 0.70000 0.70000 "ASP " " CG " 6 0 1 A0A0A0  C522  2 1 7 "%UT"  13 ""  <> 1 7.32 0 4048 522 3533 522 <>
  523 15 67.214494 50.913079 107.841587 91 D A 75 -0.80000 -0.80000 "ASP " " OD1" 8 0 1 FF5757  O523  2 1 7 ""  1 ""  <> 1 7.32 0 4049 523 3534 523 <>
  524 18 66.751074 53.049504 108.223259 91 D A 75 -0.80000 -0.80000 "ASP " " OD2" 8 -1 1 FF5757  O524  2 1 7 ""  1 ""  <> 1 7.32 0 4050 524 3535 524 <>
  525 25 65.904868 49.560384 104.871802 92 F A 38 -0.50000 -0.50000 "PHE " " N  " 7 0 1 2F2FFF  N525  2 1 7 ""  1 ""  <> 1 7.37 0 4055 525 3536 525 <>
  526 3 65.898082 48.106774 105.001148 92 F A 2 0.14000 0.14000 "PHE " " CA " 6 0 1 A0A0A0  C526  2 1 -1109 ""  1 ""  FF9600  1 7.37 0 4056 526 3537 526 <>
  527 2 67.345390 47.622411 104.869234 92 F A 2 0.50000 0.50000 "PHE " " C  " 6 0 1 A0A0A0  C527  2 1 7 ""  1 ""  <> 1 7.37 0 4057 527 3538 527 <>
  528 15 68.058595 48.103664 103.987292 92 F A 75 -0.50000 -0.50000 "PHE " " O  " 8 0 1 FF5757  O528  2 1 7 ""  1 ""  <> 1 7.37 0 4058 528 3539 528 <>
  529 3 65.058561 47.461761 103.878088 92 F A 2 -0.00500 -0.00500 "PHE " " CB " 6 0 1 A0A0A0  C529  2 1 7 ""  1 ""  <> 1 7.37 0 4059 529 3540 529 <>
  530 2 63.553653 47.667031 103.865575 92 F A 2 -0.11500 -0.11500 "PHE " " CG " 6 0 1 A0A0A0  C530  2 1 7 ""  1 ""  <> 1 7.37 0 4060 530 3541 530 <>
  531 2 63.008945 48.922697 103.532457 92 F A 2 -0.11500 -0.11500 "PHE " " CD1" 6 0 1 A0A0A0  C531  2 1 7 ""  1 ""  <> 1 7.37 0 4061 531 3542 531 <>
  532 2 61.641935 49.128333 103.590532 92 F A 2 -0.11500 -0.11500 "PHE " " CE1" 6 0 1 A0A0A0  C532  2 1 7 ""  1 ""  <> 1 7.37 0 4062 532 3543 532 <>
  533 2 60.792207 48.088165 103.931427 92 F A 2 -0.11500 -0.11500 "PHE " " CZ " 6 0 1 A0A0A0  C533  2 1 7 ""  1 ""  <> 1 7.37 0 4063 533 3544 533 <>
  534 2 61.307758 46.830561 104.211192 92 F A 2 -0.11500 -0.11500 "PHE " " CE2" 6 0 1 A0A0A0  C534  2 1 7 ""  1 ""  <> 1 7.37 0 4064 534 3545 534 <>
  535 2 62.680179 46.616584 104.217993 92 F A 2 -0.11500 -0.11500 "PHE " " CD2" 6 0 1 A0A0A0  C535  2 1 7 ""  1 ""  <> 1 7.37 0 4065 535 3546 535 <>
  536 25 67.728883 46.637233 105.693555 93 T A 38 -0.50000 -0.50000 "THR " " N  " 7 0 1 2F2FFF  N536  2 1 7 ""  1 ""  <> 1 7.3 0 4075 536 3547 536 <>
  537 3 68.979092 45.894494 105.553970 93 T A 2 0.14000 0.14000 "THR " " CA " 6 0 1 A0A0A0  C537  2 1 -1109 ""  1 ""  FF9600  1 7.3 0 4076 537 3548 537 <>
  538 2 68.788778 44.493771 106.162088 93 T A 2 0.50000 0.50000 "THR " " C  " 6 0 1 A0A0A0  C538  2 1 7 ""  1 ""  <> 1 7.3 0 4077 538 3549 538 <>
  539 15 68.312229 44.355169 107.289391 93 T A 75 -0.50000 -0.50000 "THR " " O  " 8 0 1 FF5757  O539  2 1 7 ""  1 ""  <> 1 7.3 0 4078 539 3550 539 <>
  540 3 70.190700 46.621875 106.214475 93 T A 2 0.20500 0.20500 "THR " " CB " 6 0 1 A0A0A0  C540  2 1 7 ""  1 ""  <> 1 7.3 0 4079 540 3551 540 <>
  541 3 71.423274 45.757780 106.552761 93 T A 2 -0.18000 -0.18000 "THR " " CG2" 6 0 1 A0A0A0  C541  2 1 7 ""  1 ""  <> 1 7.3 0 4080 541 3552 541 <>
  542 16 70.633912 47.649118 105.351045 93 T A 75 -0.68300 -0.68300 "THR " " OG1" 8 0 1 FF5757  O542  2 1 7 "%UT"  13 ""  <> 1 7.3 0 4081 542 3553 542 <>
  543 25 69.192839 43.493041 105.370269 94 L A 38 -0.50000 -0.50000 "LEU " " N  " 7 0 1 2F2FFF  N543  2 1 7 ""  1 ""  <> 1 7.31 0 4089 543 3554 543 <>
  544 3 69.311465 42.081029 105.711542 94 L A 2 0.14000 0.14000 "LEU " " CA " 6 0 1 A0A0A0  C544  2 1 -1109 ""  1 ""  FF9600  1 7.31 0 4090 544 3555 544 <>
  545 2 70.793974 41.705075 105.617888 94 L A 2 0.50000 0.50000 "LEU " " C  " 6 0 1 A0A0A0  C545  2 1 7 ""  1 ""  <> 1 7.31 0 4091 545 3556 545 <>
  546 15 71.525251 42.281626 104.812121 94 L A 75 -0.50000 -0.50000 "LEU " " O  " 8 0 1 FF5757  O546  2 1 7 ""  1 ""  <> 1 7.31 0 4092 546 3557 546 <>
  547 3 68.473631 41.268978 104.692692 94 L A 2 -0.12000 -0.12000 "LEU " " CB " 6 0 1 A0A0A0  C547  2 1 7 ""  1 ""  <> 1 7.31 0 4093 547 3558 547 <>
  548 3 68.455289 39.726196 104.841512 94 L A 2 -0.06000 -0.06000 "LEU " " CG " 6 0 1 A0A0A0  C548  2 1 7 ""  1 ""  <> 1 7.31 0 4094 548 3559 548 <>
  549 3 67.848620 39.270749 106.187026 94 L A 2 -0.18000 -0.18000 "LEU " " CD1" 6 0 1 A0A0A0  C549  2 1 7 ""  1 ""  <> 1 7.31 0 4095 549 3560 549 <>
  550 3 67.763563 39.060825 103.629852 94 L A 2 -0.18000 -0.18000 "LEU " " CD2" 6 0 1 A0A0A0  C550  2 1 7 ""  1 ""  <> 1 7.31 0 4096 550 3561 550 <>
  551 25 71.189837 40.709110 106.416192 95 T A 38 -0.50000 -0.50000 "THR " " N  " 7 0 1 2F2FFF  N551  2 1 7 ""  1 ""  <> 1 7.31 0 4108 551 3562 551 <>
  552 3 72.480838 40.040635 106.328075 95 T A 2 0.14000 0.14000 "THR " " CA " 6 0 1 A0A0A0  C552  2 1 -1109 ""  1 ""  FF9600  1 7.31 0 4109 552 3563 552 <>
  553 2 72.230166 38.526894 106.261358 95 T A 2 0.50000 0.50000 "THR " " C  " 6 0 1 A0A0A0  C553  2 1 7 ""  1 ""  <> 1 7.31 0 4110 553 3564 553 <>
  554 15 71.420210 38.008050 107.030725 95 T A 75 -0.50000 -0.50000 "THR " " O  " 8 0 1 FF5757  O554  2 1 7 ""  1 ""  <> 1 7.31 0 4111 554 3565 554 <>
  555 3 73.356911 40.349734 107.569264 95 T A 2 0.20500 0.20500 "THR " " CB " 6 0 1 A0A0A0  C555  2 1 7 ""  1 ""  <> 1 7.31 0 4112 555 3566 555 <>
  556 3 74.673268 39.555296 107.664393 95 T A 2 -0.18000 -0.18000 "THR " " CG2" 6 0 1 A0A0A0  C556  2 1 7 ""  1 ""  <> 1 7.31 0 4113 556 3567 556 <>
  557 16 73.671675 41.729229 107.565468 95 T A 75 -0.68300 -0.68300 "THR " " OG1" 8 0 1 FF5757  O557  2 1 7 "%UT"  13 ""  <> 1 7.31 0 4114 557 3568 557 <>
  558 25 72.954830 37.858158 105.352960 96 I A 38 -0.50000 -0.50000 "ILE " " N  " 7 0 1 2F2FFF  N558  2 1 7 ""  1 ""  <> 1 7.32 0 4122 558 3569 558 <>
  559 3 72.989112 36.406552 105.213448 96 I A 2 0.14000 0.14000 "ILE " " CA " 6 0 1 A0A0A0  C559  2 1 -1109 ""  1 ""  FF9600  1 7.32 0 4123 559 3570 559 <>
  560 2 74.447634 36.010822 105.520854 96 I A 2 0.50000 0.50000 "ILE " " C  " 6 0 1 A0A0A0  C560  2 1 7 ""  1 ""  <> 1 7.32 0 4124 560 3571 560 <>
  561 15 75.323321 36.123077 104.662640 96 I A 75 -0.50000 -0.50000 "ILE " " O  " 8 0 1 FF5757  O561  2 1 7 ""  1 ""  <> 1 7.32 0 4125 561 3572 561 <>
  562 3 72.576038 35.932912 103.787797 96 I A 2 -0.06000 -0.06000 "ILE " " CB " 6 0 1 A0A0A0  C562  2 1 7 ""  1 ""  <> 1 7.32 0 4126 562 3573 562 <>
  563 3 72.464129 34.395380 103.747861 96 I A 2 -0.18000 -0.18000 "ILE " " CG2" 6 0 1 A0A0A0  C563  2 1 7 ""  1 ""  <> 1 7.32 0 4127 563 3574 563 <>
  564 3 71.251644 36.584118 103.313418 96 I A 2 -0.12000 -0.12000 "ILE " " CG1" 6 0 1 A0A0A0  C564  2 1 7 ""  1 ""  <> 1 7.32 0 4128 564 3575 564 <>
  565 3 70.868777 36.257037 101.861705 96 I A 2 -0.18000 -0.18000 "ILE " " CD1" 6 0 1 A0A0A0  C565  2 1 7 ""  1 ""  <> 1 7.32 0 4129 565 3576 565 <>
  566 25 74.672575 35.679557 106.801815 97 S A 38 -0.50000 -0.50000 "SER " " N  " 7 0 1 2F2FFF  N566  0 1 7 ""  1 ""  <> 1 7.74 0 4141 566 3577 566 <>
  567 3 75.961653 35.695154 107.498958 97 S A 2 0.14000 0.14000 "SER " " CA " 6 0 1 A0A0A0  C567  0 1 -1109 ""  1 ""  FF9600  1 7.74 0 4142 567 3578 567 <>
  568 2 77.021156 34.698433 107.000088 97 S A 2 0.50000 0.50000 "SER " " C  " 6 0 1 A0A0A0  C568  0 1 7 ""  1 ""  <> 1 7.74 0 4143 568 3579 568 <>
  569 15 78.208564 35.008028 107.090860 97 S A 75 -0.50000 -0.50000 "SER " " O  " 8 0 1 FF5757  O569  0 1 7 ""  1 ""  <> 1 7.74 0 4144 569 3580 569 <>
  570 3 75.706485 35.458970 109.002641 97 S A 2 0.14500 0.14500 "SER " " CB " 6 0 1 A0A0A0  C570  0 1 7 ""  1 ""  <> 1 7.74 0 4145 570 3581 570 <>
  571 16 75.053701 36.565638 109.590417 97 S A 75 -0.68300 -0.68300 "SER " " OG " 8 0 1 FF5757  O571  0 1 7 "%UT"  13 ""  <> 1 7.74 0 4146 571 3582 571 <>
  572 25 76.584803 33.521747 106.526996 98 S A 38 -0.50000 -0.50000 "SER " " N  " 7 0 1 2F2FFF  N572  0 1 7 ""  1 ""  <> 1 7.75 0 4152 572 3583 572 <>
  573 3 77.455171 32.413246 106.135244 98 S A 2 0.14000 0.14000 "SER " " CA " 6 0 1 A0A0A0  C573  0 1 -1109 ""  1 ""  FF9600  1 7.75 0 4153 573 3584 573 <>
  574 2 76.762178 31.634166 105.013591 98 S A 2 0.50000 0.50000 "SER " " C  " 6 0 1 A0A0A0  C574  0 1 7 ""  1 ""  <> 1 7.75 0 4154 574 3585 574 <>
  575 15 76.211744 30.561027 105.258532 98 S A 75 -0.50000 -0.50000 "SER " " O  " 8 0 1 FF5757  O575  0 1 7 ""  1 ""  <> 1 7.75 0 4155 575 3586 575 <>
  576 3 77.792953 31.546244 107.370809 98 S A 2 0.14500 0.14500 "SER " " CB " 6 0 1 A0A0A0  C576  0 1 7 ""  1 ""  <> 1 7.75 0 4156 576 3587 576 <>
  577 16 78.879189 32.101065 108.082884 98 S A 75 -0.68300 -0.68300 "SER " " OG " 8 0 1 FF5757  O577  0 1 7 "%UT"  13 ""  <> 1 7.75 0 4157 577 3588 577 <>
  578 25 76.767557 32.243536 103.816938 99 L A 38 -0.50000 -0.50000 "LEU " " N  " 7 0 1 2F2FFF  N578  0 1 7 ""  1 ""  <> 1 7.82 0 4163 578 3589 578 <>
  579 3 76.079348 31.835320 102.591416 99 L A 2 0.14000 0.14000 "LEU " " CA " 6 0 1 A0A0A0  C579  0 1 -1109 ""  1 ""  FF9600  1 7.82 0 4164 579 3590 579 <>
  580 2 76.379154 30.380591 102.178920 99 L A 2 0.50000 0.50000 "LEU " " C  " 6 0 1 A0A0A0  C580  0 1 7 ""  1 ""  <> 1 7.82 0 4165 580 3591 580 <>
  581 15 77.512921 29.928760 102.312339 99 L A 75 -0.50000 -0.50000 "LEU " " O  " 8 0 1 FF5757  O581  0 1 7 ""  1 ""  <> 1 7.82 0 4166 581 3592 581 <>
  582 3 76.473192 32.837873 101.480406 99 L A 2 -0.12000 -0.12000 "LEU " " CB " 6 0 1 A0A0A0  C582  0 1 7 ""  1 ""  <> 1 7.82 0 4167 582 3593 582 <>
  583 3 75.473919 32.932434 100.309611 99 L A 2 -0.06000 -0.06000 "LEU " " CG " 6 0 1 A0A0A0  C583  0 1 7 ""  1 ""  <> 1 7.82 0 4168 583 3594 583 <>
  584 3 74.216998 33.710467 100.722680 99 L A 2 -0.18000 -0.18000 "LEU " " CD1" 6 0 1 A0A0A0  C584  0 1 7 ""  1 ""  <> 1 7.82 0 4169 584 3595 584 <>
  585 3 76.111975 33.587190 99.076321 99 L A 2 -0.18000 -0.18000 "LEU " " CD2" 6 0 1 A0A0A0  C585  0 1 7 ""  1 ""  <> 1 7.82 0 4170 585 3596 585 <>
  586 25 75.348788 29.673504 101.703426 100 Q A 38 -0.50000 -0.50000 "GLN " " N  " 7 0 1 2F2FFF  N586  0 1 7 ""  1 ""  <> 1 7.74 0 4182 586 3597 586 <>
  587 3 75.385581 28.258126 101.334316 100 Q A 2 0.14000 0.14000 "GLN " " CA " 6 0 1 A0A0A0  C587  0 1 -1109 ""  1 ""  FF9600  1 7.74 0 4183 587 3598 587 <>
  588 2 74.976557 28.085370 99.858516 100 Q A 2 0.50000 0.50000 "GLN " " C  " 6 0 1 A0A0A0  C588  0 1 7 ""  1 ""  <> 1 7.74 0 4184 588 3599 588 <>
  589 15 74.375930 29.001127 99.295007 100 Q A 75 -0.50000 -0.50000 "GLN " " O  " 8 0 1 FF5757  O589  0 1 7 ""  1 ""  <> 1 7.74 0 4185 589 3600 589 <>
  590 3 74.401147 27.500871 102.267567 100 Q A 2 -0.12000 -0.12000 "GLN " " CB " 6 0 1 A0A0A0  C590  0 1 7 ""  1 ""  <> 1 7.74 0 4186 590 3601 590 <>
  591 3 74.768745 27.530101 103.765106 100 Q A 2 -0.12000 -0.12000 "GLN " " CG " 6 0 1 A0A0A0  C591  0 1 7 ""  1 ""  <> 1 7.74 0 4187 591 3602 591 <>
  592 2 76.142859 26.927439 104.068657 100 Q A 2 0.50000 0.50000 "GLN " " CD " 6 0 1 A0A0A0  C592  0 1 7 "%UT"  13 ""  <> 1 7.74 0 4188 592 3603 592 "No Flip" 
  593 15 76.442735 25.812447 103.648561 100 Q A 75 -0.50000 -0.50000 "GLN " " OE1" 8 0 1 FF5757  O593  0 1 7 ""  1 ""  <> 1 7.74 0 4189 593 3604 593 <>
  594 25 76.977033 27.655452 104.812791 100 Q A 38 -0.76000 -0.76000 "GLN " " NE2" 7 0 1 2F2FFF  N594  0 1 7 ""  1 ""  <> 1 7.74 0 4190 594 3605 594 <>
  595 25 75.206254 26.882499 99.273585 101 P A 38 -0.14000 -0.14000 "PRO " " N  " 7 0 1 2F2FFF  N595  0 1 7 ""  1 ""  <> 1 7.76 0 4199 595 3606 595 <>
  596 3 74.575262 26.485986 97.993146 101 P A 2 0.01000 0.01000 "PRO " " CA " 6 0 1 A0A0A0  C596  0 1 -1109 ""  1 ""  FF9600  1 7.76 0 4200 596 3607 596 <>
  597 2 73.030835 26.387324 98.023061 101 P A 2 0.50000 0.50000 "PRO " " C  " 6 0 1 A0A0A0  C597  0 1 7 ""  1 ""  <> 1 7.76 0 4201 597 3608 597 <>
  598 15 72.416651 26.305911 96.961458 101 P A 75 -0.50000 -0.50000 "PRO " " O  " 8 0 1 FF5757  O598  0 1 7 ""  1 ""  <> 1 7.76 0 4202 598 3609 598 <>
  599 3 76.063077 25.808736 99.788591 101 P A 2 -0.05000 -0.05000 "PRO " " CD " 6 0 1 A0A0A0  C599  0 1 7 ""  1 ""  <> 1 7.76 0 4203 599 3610 599 <>
  600 3 75.655835 24.570348 99.000294 101 P A 2 -0.12000 -0.12000 "PRO " " CG " 6 0 1 A0A0A0  C600  0 1 7 ""  1 ""  <> 1 7.76 0 4204 600 3611 600 <>
  601 3 75.243627 25.143246 97.654661 101 P A 2 -0.12000 -0.12000 "PRO " " CB " 6 0 1 A0A0A0  C601  0 1 7 ""  1 ""  <> 1 7.76 0 4205 601 3612 601 <>
  602 25 72.438674 26.439478 99.227851 102 E A 38 -0.50000 -0.50000 "GLU " " N  " 7 0 1 2F2FFF  N602  0 1 7 ""  1 ""  <> 1 7.75 0 4213 602 3613 602 <>
  603 3 71.011498 26.596160 99.505120 102 E A 2 0.14000 0.14000 "GLU " " CA " 6 0 1 A0A0A0  C603  0 1 -1109 ""  1 ""  FF9600  1 7.75 0 4214 603 3614 603 <>
  604 2 70.458487 27.958694 99.025928 102 E A 2 0.50000 0.50000 "GLU " " C  " 6 0 1 A0A0A0  C604  0 1 7 ""  1 ""  <> 1 7.75 0 4215 604 3615 604 <>
  605 15 69.340057 27.992814 98.517784 102 E A 75 -0.50000 -0.50000 "GLU " " O  " 8 0 1 FF5757  O605  0 1 7 ""  1 ""  <> 1 7.75 0 4216 605 3616 605 <>
  606 3 70.794576 26.262720 101.016622 102 E A 2 -0.12000 -0.12000 "GLU " " CB " 6 0 1 A0A0A0  C606  0 1 7 ""  1 ""  <> 1 7.75 0 4217 606 3617 606 <>
  607 3 70.043127 27.257395 101.935663 102 E A 2 -0.22000 -0.22000 "GLU " " CG " 6 0 1 A0A0A0  C607  0 1 7 ""  1 ""  <> 1 7.75 0 4218 607 3618 607 <>
  608 2 68.528023 27.363474 101.736507 102 E A 2 0.70000 0.70000 "GLU " " CD " 6 0 1 A0A0A0  C608  0 1 7 "%UT"  13 ""  <> 1 7.75 0 4219 608 3619 608 <>
  609 15 67.955270 26.508810 101.026252 102 E A 75 -0.80000 -0.80000 "GLU " " OE1" 8 0 1 FF5757  O609  0 1 7 ""  1 ""  <> 1 7.75 0 4220 609 3620 609 <>
  610 18 67.956799 28.319178 102.305288 102 E A 75 -0.80000 -0.80000 "GLU " " OE2" 8 -1 1 FF5757  O610  0 1 7 ""  1 ""  <> 1 7.75 0 4221 610 3621 610 <>
  611 25 71.241658 29.043658 99.172120 103 D A 38 -0.50000 -0.50000 "ASP " " N  " 7 0 1 2F2FFF  N611  0 1 7 ""  1 ""  <> 1 7.73 0 4228 611 3622 611 <>
  612 3 70.831054 30.438427 98.940927 103 D A 2 0.14000 0.14000 "ASP " " CA " 6 0 1 A0A0A0  C612  0 1 -1109 ""  1 ""  FF9600  1 7.73 0 4229 612 3623 612 <>
  613 2 70.623963 30.876402 97.472046 103 D A 2 0.50000 0.50000 "ASP " " C  " 6 0 1 A0A0A0  C613  0 1 7 ""  1 ""  <> 1 7.73 0 4230 613 3624 613 <>
  614 15 70.478418 32.076133 97.236907 103 D A 75 -0.50000 -0.50000 "ASP " " O  " 8 0 1 FF5757  O614  0 1 7 ""  1 ""  <> 1 7.73 0 4231 614 3625 614 <>
  615 3 71.678281 31.460968 99.736600 103 D A 2 -0.22000 -0.22000 "ASP " " CB " 6 0 1 A0A0A0  C615  0 1 7 ""  1 ""  <> 1 7.73 0 4232 615 3626 615 <>
  616 2 71.759033 31.170446 101.233333 103 D A 2 0.70000 0.70000 "ASP " " CG " 6 0 1 A0A0A0  C616  0 1 7 "%UT"  13 ""  <> 1 7.73 0 4233 616 3627 616 <>
  617 15 70.969974 31.786524 101.980233 103 D A 75 -0.80000 -0.80000 "ASP " " OD1" 8 0 1 FF5757  O617  0 1 7 ""  1 ""  <> 1 7.73 0 4234 617 3628 617 <>
  618 18 72.634994 30.374422 101.624206 103 D A 75 -0.80000 -0.80000 "ASP " " OD2" 8 -1 1 FF5757  O618  0 1 7 ""  1 ""  <> 1 7.73 0 4235 618 3629 618 <>
  619 25 70.530668 29.929082 96.519338 104 F A 38 -0.50000 -0.50000 "PHE " " N  " 7 0 1 2F2FFF  N619  0 1 7 ""  1 ""  <> 1 7.71 0 4240 619 3630 619 <>
  620 3 69.925761 30.147957 95.198999 104 F A 2 0.14000 0.14000 "PHE " " CA " 6 0 1 A0A0A0  C620  0 1 -1110 ""  1 ""  FFB400  1 7.71 0 4241 620 3631 620 <>
  621 2 68.433612 30.510430 95.333396 104 F A 2 0.50000 0.50000 "PHE " " C  " 6 0 1 A0A0A0  C621  0 1 7 ""  1 ""  <> 1 7.71 0 4242 621 3632 621 <>
  622 15 67.607867 29.613558 95.516643 104 F A 75 -0.50000 -0.50000 "PHE " " O  " 8 0 1 FF5757  O622  0 1 7 ""  1 ""  <> 1 7.71 0 4243 622 3633 622 <>
  623 3 70.106570 28.896809 94.307084 104 F A 2 -0.00500 -0.00500 "PHE " " CB " 6 0 1 A0A0A0  C623  0 1 7 ""  1 ""  <> 1 7.71 0 4244 623 3634 623 <>
  624 2 71.372861 28.855606 93.473362 104 F A 2 -0.11500 -0.11500 "PHE " " CG " 6 0 1 A0A0A0  C624  0 1 7 ""  1 ""  <> 1 7.71 0 4245 624 3635 624 <>
  625 2 72.470384 28.058064 93.856436 104 F A 2 -0.11500 -0.11500 "PHE " " CD1" 6 0 1 A0A0A0  C625  0 1 7 ""  1 ""  <> 1 7.71 0 4246 625 3636 625 <>
  626 2 73.618173 28.038372 93.075051 104 F A 2 -0.11500 -0.11500 "PHE " " CE1" 6 0 1 A0A0A0  C626  0 1 7 ""  1 ""  <> 1 7.71 0 4247 626 3637 626 <>
  627 2 73.705190 28.828321 91.936078 104 F A 2 -0.11500 -0.11500 "PHE " " CZ " 6 0 1 A0A0A0  C627  0 1 7 ""  1 ""  <> 1 7.71 0 4248 627 3638 627 <>
  628 2 72.642844 29.643384 91.566901 104 F A 2 -0.11500 -0.11500 "PHE " " CE2" 6 0 1 A0A0A0  C628  0 1 7 ""  1 ""  <> 1 7.71 0 4249 628 3639 628 <>
  629 2 71.486659 29.677419 92.332881 104 F A 2 -0.11500 -0.11500 "PHE " " CD2" 6 0 1 A0A0A0  C629  0 1 7 ""  1 ""  <> 1 7.71 0 4250 629 3640 629 <>
  630 25 68.128432 31.817557 95.289544 105 A A 38 -0.50000 -0.50000 "ALA " " N  " 7 0 1 2F2FFF  N630  2 1 7 ""  1 ""  <> 1 7.25 0 4260 630 3641 630 <>
  631 3 66.794647 32.348293 95.556889 105 A A 2 0.14000 0.14000 "ALA " " CA " 6 0 1 A0A0A0  C631  2 1 -1110 ""  1 ""  FFB400  1 7.25 0 4261 631 3642 631 <>
  632 2 66.696245 33.835783 95.203676 105 A A 2 0.50000 0.50000 "ALA " " C  " 6 0 1 A0A0A0  C632  2 1 7 ""  1 ""  <> 1 7.25 0 4262 632 3643 632 <>
  633 15 67.681100 34.569504 95.302152 105 A A 75 -0.50000 -0.50000 "ALA " " O  " 8 0 1 FF5757  O633  2 1 7 ""  1 ""  <> 1 7.25 0 4263 633 3644 633 <>
  634 3 66.432525 32.147391 97.042496 105 A A 2 -0.18000 -0.18000 "ALA " " CB " 6 0 1 A0A0A0  C634  2 1 7 ""  1 ""  <> 1 7.25 0 4264 634 3645 634 <>
  635 25 65.463343 34.249122 94.875051 106 T A 38 -0.50000 -0.50000 "THR " " N  " 7 0 1 2F2FFF  N635  2 1 7 ""  1 ""  <> 1 7.23 0 4270 635 3646 635 <>
  636 3 65.048666 35.642103 94.767466 106 T A 2 0.14000 0.14000 "THR " " CA " 6 0 1 A0A0A0  C636  2 1 -1110 ""  1 ""  FFB400  1 7.23 0 4271 636 3647 636 <>
  637 2 64.576368 36.108310 96.156977 106 T A 2 0.50000 0.50000 "THR " " C  " 6 0 1 A0A0A0  C637  2 1 7 ""  1 ""  <> 1 7.23 0 4272 637 3648 637 <>
  638 15 63.483041 35.743478 96.591629 106 T A 75 -0.50000 -0.50000 "THR " " O  " 8 0 1 FF5757  O638  2 1 7 ""  1 ""  <> 1 7.23 0 4273 638 3649 638 <>
  639 3 63.894922 35.801127 93.740870 106 T A 2 0.20500 0.20500 "THR " " CB " 6 0 1 A0A0A0  C639  2 1 7 ""  1 ""  <> 1 7.23 0 4274 639 3650 639 <>
  640 3 63.308200 37.216785 93.639903 106 T A 2 -0.18000 -0.18000 "THR " " CG2" 6 0 1 A0A0A0  C640  2 1 7 ""  1 ""  <> 1 7.23 0 4275 640 3651 640 <>
  641 16 64.375322 35.460432 92.455182 106 T A 75 -0.68300 -0.68300 "THR " " OG1" 8 0 1 FF5757  O641  2 1 7 "%UT"  13 ""  <> 1 7.23 0 4276 641 3652 641 <>
  642 25 65.437065 36.876888 96.839534 107 Y A 38 -0.50000 -0.50000 "TYR " " N  " 7 0 1 2F2FFF  N642  2 1 7 ""  1 ""  <> 1 7.24 0 4284 642 3653 642 <>
  643 3 65.174527 37.431235 98.163252 107 Y A 2 0.14000 0.14000 "TYR " " CA " 6 0 1 A0A0A0  C643  2 1 -1110 ""  1 ""  FFB400  1 7.24 0 4285 643 3654 643 <>
  644 2 64.324302 38.697058 98.066572 107 Y A 2 0.50000 0.50000 "TYR " " C  " 6 0 1 A0A0A0  C644  2 1 7 ""  1 ""  <> 1 7.24 0 4286 644 3655 644 <>
  645 15 64.748705 39.675494 97.456162 107 Y A 75 -0.50000 -0.50000 "TYR " " O  " 8 0 1 FF5757  O645  2 1 7 ""  1 ""  <> 1 7.24 0 4287 645 3656 645 <>
  646 3 66.500578 37.699382 98.891803 107 Y A 2 -0.00500 -0.00500 "TYR " " CB " 6 0 1 A0A0A0  C646  2 1 7 ""  1 ""  <> 1 7.24 0 4288 646 3657 646 <>
  647 2 67.106579 36.435751 99.459721 107 Y A 2 -0.11500 -0.11500 "TYR " " CG " 6 0 1 A0A0A0  C647  2 1 7 ""  1 ""  <> 1 7.24 0 4289 647 3658 647 <>
  648 2 68.108051 35.739278 98.754479 107 Y A 2 -0.11500 -0.11500 "TYR " " CD1" 6 0 1 A0A0A0  C648  2 1 7 ""  1 ""  <> 1 7.24 0 4290 648 3659 648 <>
  649 2 68.628989 34.539245 99.273668 107 Y A 2 -0.11500 -0.11500 "TYR " " CE1" 6 0 1 A0A0A0  C649  2 1 7 ""  1 ""  <> 1 7.24 0 4291 649 3660 649 <>
  650 2 68.122124 34.023285 100.482131 107 Y A 2 0.15000 0.15000 "TYR " " CZ " 6 0 1 A0A0A0  C650  2 1 7 ""  1 ""  <> 1 7.24 0 4292 650 3661 650 <>
  651 16 68.591635 32.849077 100.981274 107 Y A 75 -0.58500 -0.58500 "TYR " " OH " 8 0 1 FF5757  O651  2 1 7 "%UT"  13 ""  <> 1 7.24 0 4293 651 3662 651 <>
  652 2 67.117242 34.714038 101.183413 107 Y A 2 -0.11500 -0.11500 "TYR " " CE2" 6 0 1 A0A0A0  C652  2 1 7 ""  1 ""  <> 1 7.24 0 4294 652 3663 652 <>
  653 2 66.621084 35.927423 100.680939 107 Y A 2 -0.11500 -0.11500 "TYR " " CD2" 6 0 1 A0A0A0  C653  2 1 7 ""  1 ""  <> 1 7.24 0 4295 653 3664 653 <>
  654 25 63.146226 38.636418 98.695267 108 Y A 38 -0.50000 -0.50000 "TYR " " N  " 7 0 1 2F2FFF  N654  2 1 7 ""  1 ""  <> 1 7.24 0 4305 654 3665 654 <>
  655 3 62.153921 39.701460 98.738203 108 Y A 2 0.14000 0.14000 "TYR " " CA " 6 0 1 A0A0A0  C655  2 1 -1110 ""  1 ""  FFB400  1 7.24 0 4306 655 3666 655 <>
  656 2 62.059405 40.328100 100.134882 108 Y A 2 0.50000 0.50000 "TYR " " C  " 6 0 1 A0A0A0  C656  2 1 7 ""  1 ""  <> 1 7.24 0 4307 656 3667 656 <>
  657 15 62.616355 39.809850 101.102430 108 Y A 75 -0.50000 -0.50000 "TYR " " O  " 8 0 1 FF5757  O657  2 1 7 ""  1 ""  <> 1 7.24 0 4308 657 3668 657 <>
  658 3 60.799055 39.111005 98.281976 108 Y A 2 -0.00500 -0.00500 "TYR " " CB " 6 0 1 A0A0A0  C658  2 1 7 ""  1 ""  <> 1 7.24 0 4309 658 3669 658 <>
  659 2 60.519911 39.299909 96.809669 108 Y A 2 -0.11500 -0.11500 "TYR " " CG " 6 0 1 A0A0A0  C659  2 1 7 ""  1 ""  <> 1 7.24 0 4310 659 3670 659 <>
  660 2 60.450358 38.194269 95.937898 108 Y A 2 -0.11500 -0.11500 "TYR " " CD1" 6 0 1 A0A0A0  C660  2 1 7 ""  1 ""  <> 1 7.24 0 4311 660 3671 660 <>
  661 2 60.200585 38.401133 94.567961 108 Y A 2 -0.11500 -0.11500 "TYR " " CE1" 6 0 1 A0A0A0  C661  2 1 7 ""  1 ""  <> 1 7.24 0 4312 661 3672 661 <>
  662 2 60.038487 39.706963 94.071805 108 Y A 2 0.15000 0.15000 "TYR " " CZ " 6 0 1 A0A0A0  C662  2 1 7 ""  1 ""  <> 1 7.24 0 4313 662 3673 662 <>
  663 16 59.839909 39.915477 92.744205 108 Y A 75 -0.58500 -0.58500 "TYR " " OH " 8 0 1 FF5757  O663  2 1 7 "%UT"  13 ""  <> 1 7.24 0 4314 663 3674 663 <>
  664 2 60.102334 40.806316 94.942397 108 Y A 2 -0.11500 -0.11500 "TYR " " CE2" 6 0 1 A0A0A0  C664  2 1 7 ""  1 ""  <> 1 7.24 0 4315 664 3675 664 <>
  665 2 60.328542 40.602838 96.311167 108 Y A 2 -0.11500 -0.11500 "TYR " " CD2" 6 0 1 A0A0A0  C665  2 1 7 ""  1 ""  <> 1 7.24 0 4316 665 3676 665 <>
  666 25 61.317176 41.440659 100.191047 109 C A 38 -0.50000 -0.50000 "CYS " " N  " 7 0 1 2F2FFF  N666  2 1 7 ""  1 ""  <> 1 7.26 0 4326 666 3677 666 <>
  667 3 60.898179 42.125884 101.408352 109 C A 2 0.14000 0.14000 "CYS " " CA " 6 0 1 A0A0A0  C667  2 1 -1110 ""  1 ""  FFB400  1 7.26 0 4327 667 3678 667 <>
  668 2 59.589886 42.878020 101.129547 109 C A 2 0.50000 0.50000 "CYS " " C  " 6 0 1 A0A0A0  C668  2 1 7 ""  1 ""  <> 1 7.26 0 4328 668 3679 668 <>
  669 15 59.259914 43.125914 99.967601 109 C A 75 -0.50000 -0.50000 "CYS " " O  " 8 0 1 FF5757  O669  2 1 7 ""  1 ""  <> 1 7.26 0 4329 669 3680 669 <>
  670 3 62.009315 43.014534 102.006521 109 C A 2 0.06000 0.06000 "CYS " " CB " 6 0 1 A0A0A0  C670  2 1 7 ""  1 ""  <> 1 7.26 0 4330 670 3681 670 <>
  671 49 62.426231 44.429456 100.951501 109 C A 13 -0.33500 -0.33500 "CYS " " SG " 16 0 1 E1E11E  S671  2 1 7 "%UT"  13 ""  <> 1 7.26 0 4331 671 3682 671 <>
  672 25 58.856816 43.204546 102.205009 110 Q A 38 -0.50000 -0.50000 "GLN " " N  " 7 0 1 2F2FFF  N672  2 1 7 ""  1 ""  <> 1 7.32 0 4337 672 3683 672 <>
  673 3 57.512605 43.767498 102.112316 110 Q A 2 0.14000 0.14000 "GLN " " CA " 6 0 1 A0A0A0  C673  2 1 -1110 ""  1 ""  FFB400  1 7.32 0 4338 673 3684 673 <>
  674 2 57.201251 44.693915 103.296027 110 Q A 2 0.50000 0.50000 "GLN " " C  " 6 0 1 A0A0A0  C674  2 1 7 ""  1 ""  <> 1 7.32 0 4339 674 3685 674 <>
  675 15 57.751041 44.526478 104.384687 110 Q A 75 -0.50000 -0.50000 "GLN " " O  " 8 0 1 FF5757  O675  2 1 7 ""  1 ""  <> 1 7.32 0 4340 675 3686 675 <>
  676 3 56.507605 42.603830 101.976754 110 Q A 2 -0.12000 -0.12000 "GLN " " CB " 6 0 1 A0A0A0  C676  2 1 7 ""  1 ""  <> 1 7.32 0 4341 676 3687 676 <>
  677 3 55.039961 43.025596 101.790060 110 Q A 2 -0.12000 -0.12000 "GLN " " CG " 6 0 1 A0A0A0  C677  2 1 7 ""  1 ""  <> 1 7.32 0 4342 677 3688 677 <>
  678 2 54.177723 41.843768 101.369047 110 Q A 2 0.50000 0.50000 "GLN " " CD " 6 0 1 A0A0A0  C678  2 1 7 "%UT"  13 ""  <> 1 7.32 0 4343 678 3689 678 "No Flip" 
  679 15 53.582345 41.170073 102.204123 110 Q A 75 -0.50000 -0.50000 "GLN " " OE1" 8 0 1 FF5757  O679  2 1 7 ""  1 ""  <> 1 7.32 0 4344 679 3690 679 <>
  680 25 54.109246 41.592005 100.063737 110 Q A 38 -0.76000 -0.76000 "GLN " " NE2" 7 0 1 2F2FFF  N680  2 1 7 ""  1 ""  <> 1 7.32 0 4345 680 3691 680 <>
  681 25 56.292772 45.641306 103.023010 111 Q A 38 -0.50000 -0.50000 "GLN " " N  " 7 0 1 2F2FFF  N681  2 1 7 ""  1 ""  <> 1 7.32 0 4354 681 3692 681 <>
  682 3 55.702682 46.602081 103.947956 111 Q A 2 0.14000 0.14000 "GLN " " CA " 6 0 1 A0A0A0  C682  2 1 -1110 ""  1 ""  FFB400  1 7.32 0 4355 682 3693 682 <>
  683 2 54.318170 46.113077 104.416964 111 Q A 2 0.50000 0.50000 "GLN " " C  " 6 0 1 A0A0A0  C683  2 1 7 ""  1 ""  <> 1 7.32 0 4356 683 3694 683 <>
  684 15 53.535752 45.636563 103.592478 111 Q A 75 -0.50000 -0.50000 "GLN " " O  " 8 0 1 FF5757  O684  2 1 7 ""  1 ""  <> 1 7.32 0 4357 684 3695 684 <>
  685 3 55.690215 47.971506 103.214207 111 Q A 2 -0.12000 -0.12000 "GLN " " CB " 6 0 1 A0A0A0  C685  2 1 7 ""  1 ""  <> 1 7.32 0 4358 685 3696 685 <>
  686 3 54.782366 49.091857 103.774238 111 Q A 2 -0.12000 -0.12000 "GLN " " CG " 6 0 1 A0A0A0  C686  2 1 7 ""  1 ""  <> 1 7.32 0 4359 686 3697 686 <>
  687 2 53.303615 49.014601 103.370620 111 Q A 2 0.50000 0.50000 "GLN " " CD " 6 0 1 A0A0A0  C687  2 1 7 "%UT"  13 ""  <> 1 7.32 0 4360 687 3698 687 "No Flip" 
  688 15 52.439962 49.313313 104.185987 111 Q A 75 -0.50000 -0.50000 "GLN " " OE1" 8 0 1 FF5757  O688  2 1 7 ""  1 ""  <> 1 7.32 0 4361 688 3699 688 <>
  689 25 52.995224 48.614705 102.134199 111 Q A 38 -0.76000 -0.76000 "GLN " " NE2" 7 0 1 2F2FFF  N689  2 1 7 ""  1 ""  <> 1 7.32 0 4362 689 3700 689 <>
  690 25 54.036135 46.271544 105.722564 112 H A 38 -0.50000 -0.50000 "HIS " " N  " 7 0 1 2F2FFF  N690  0 1 7 ""  1 ""  <> 1 7.57 0 4371 690 3701 690 <>
  691 3 52.781443 45.863430 106.376909 112 H A 2 0.14000 0.14000 "HIS " " CA " 6 0 1 A0A0A0  C691  0 1 -1110 ""  1 ""  FFB400  1 7.57 0 4372 691 3702 691 <>
  692 2 52.166847 46.985609 107.235744 112 H A 2 0.50000 0.50000 "HIS " " C  " 6 0 1 A0A0A0  C692  0 1 7 ""  1 ""  <> 1 7.57 0 4373 692 3703 692 <>
  693 15 51.232488 46.713832 107.989375 112 H A 75 -0.50000 -0.50000 "HIS " " O  " 8 0 1 FF5757  O693  0 1 7 ""  1 ""  <> 1 7.57 0 4374 693 3704 693 <>
  694 3 52.999601 44.585586 107.226285 112 H A 2 -0.00500 -0.00500 "HIS " " CB " 6 0 1 A0A0A0  C694  0 1 7 ""  1 ""  <> 1 7.57 0 4375 694 3705 694 <>
  695 2 53.920159 43.546177 106.640256 112 H A 2 0.01500 0.01500 "HIS " " CG " 6 0 1 A0A0A0  C695  0 1 7 "%UT"  13 "HIS"  <> 1 7.57 0 4376 695 3706 695 "HIS" 
  696 25 53.684028 42.903646 105.437024 112 H A 38 -0.57000 -0.57000 "HIS " " ND1" 7 0 1 2F2FFF  N696  0 1 7 ""  1 ""  <> 1 7.57 0 4377 696 3707 696 <>
  697 2 54.716238 42.085138 105.223259 112 H A 2 0.29500 0.29500 "HIS " " CE1" 6 0 1 A0A0A0  C697  0 1 7 ""  1 ""  <> 1 7.57 0 4378 697 3708 697 <>
  698 25 55.627868 42.134930 106.180860 112 H A 38 -0.49000 -0.49000 "HIS " " NE2" 7 0 1 2F2FFF  N698  0 1 7 ""  1 ""  <> 1 7.57 0 4379 698 3709 698 <>
  699 2 55.118994 43.050749 107.096149 112 H A 2 -0.01500 -0.01500 "HIS " " CD2" 6 0 1 A0A0A0  C699  0 1 7 ""  1 ""  <> 1 7.57 0 4380 699 3710 699 <>
  700 25 52.691492 48.217504 107.115934 113 Y A 38 -0.50000 -0.50000 "TYR " " N  " 7 0 1 2F2FFF  N700  0 1 7 ""  1 ""  <> 1 7.73 0 4388 700 3711 700 <>
  701 3 52.268450 49.412556 107.856678 113 Y A 2 0.14000 0.14000 "TYR " " CA " 6 0 1 A0A0A0  C701  0 1 -1110 ""  1 ""  FFB400  1 7.73 0 4389 701 3712 701 <>
  702 2 50.853963 49.913584 107.483319 113 Y A 2 0.50000 0.50000 "TYR " " C  " 6 0 1 A0A0A0  C702  0 1 7 ""  1 ""  <> 1 7.73 0 4390 702 3713 702 <>
  703 15 50.211026 50.573162 108.298922 113 Y A 75 -0.50000 -0.50000 "TYR " " O  " 8 0 1 FF5757  O703  0 1 7 ""  1 ""  <> 1 7.73 0 4391 703 3714 703 <>
  704 3 53.351354 50.486710 107.634580 113 Y A 2 -0.00500 -0.00500 "TYR " " CB " 6 0 1 A0A0A0  C704  0 1 7 ""  1 ""  <> 1 7.73 0 4392 704 3715 704 <>
  705 2 53.305188 51.715294 108.521262 113 Y A 2 -0.11500 -0.11500 "TYR " " CG " 6 0 1 A0A0A0  C705  0 1 7 ""  1 ""  <> 1 7.73 0 4393 705 3716 705 <>
  706 2 53.632642 51.601017 109.888367 113 Y A 2 -0.11500 -0.11500 "TYR " " CD1" 6 0 1 A0A0A0  C706  0 1 7 ""  1 ""  <> 1 7.73 0 4394 706 3717 706 <>
  707 2 53.668419 52.746386 110.705256 113 Y A 2 -0.11500 -0.11500 "TYR " " CE1" 6 0 1 A0A0A0  C707  0 1 7 ""  1 ""  <> 1 7.73 0 4395 707 3718 707 <>
  708 2 53.379144 54.010780 110.156742 113 Y A 2 0.15000 0.15000 "TYR " " CZ " 6 0 1 A0A0A0  C708  0 1 7 ""  1 ""  <> 1 7.73 0 4396 708 3719 708 <>
  709 16 53.436987 55.121788 110.945887 113 Y A 75 -0.58500 -0.58500 "TYR " " OH " 8 0 1 FF5757  O709  0 1 7 "%UT"  13 ""  <> 1 7.73 0 4397 709 3720 709 <>
  710 2 53.039258 54.126685 108.793971 113 Y A 2 -0.11500 -0.11500 "TYR " " CE2" 6 0 1 A0A0A0  C710  0 1 7 ""  1 ""  <> 1 7.73 0 4398 710 3721 710 <>
  711 2 53.002643 52.980333 107.976443 113 Y A 2 -0.11500 -0.11500 "TYR " " CD2" 6 0 1 A0A0A0  C711  0 1 7 ""  1 ""  <> 1 7.73 0 4399 711 3722 711 <>
  712 25 50.389816 49.551305 106.278014 114 T A 38 -0.50000 -0.50000 "THR " " N  " 7 0 1 2F2FFF  N712  0 1 7 ""  1 ""  <> 1 7.7 0 4409 712 3723 712 <>
  713 3 49.044023 49.768184 105.755306 114 T A 2 0.14000 0.14000 "THR " " CA " 6 0 1 A0A0A0  C713  0 1 -1110 ""  1 ""  FFB400  1 7.7 0 4410 713 3724 713 <>
  714 2 48.669841 48.591845 104.821594 114 T A 2 0.50000 0.50000 "THR " " C  " 6 0 1 A0A0A0  C714  0 1 7 ""  1 ""  <> 1 7.7 0 4411 714 3725 714 <>
  715 15 49.554698 47.843762 104.398124 114 T A 75 -0.50000 -0.50000 "THR " " O  " 8 0 1 FF5757  O715  0 1 7 ""  1 ""  <> 1 7.7 0 4412 715 3726 715 <>
  716 3 48.925025 51.149702 105.043392 114 T A 2 0.20500 0.20500 "THR " " CB " 6 0 1 A0A0A0  C716  0 1 7 ""  1 ""  <> 1 7.7 0 4413 716 3727 716 <>
  717 3 49.902869 51.374466 103.873292 114 T A 2 -0.18000 -0.18000 "THR " " CG2" 6 0 1 A0A0A0  C717  0 1 7 ""  1 ""  <> 1 7.7 0 4414 717 3728 717 <>
  718 16 47.614509 51.376437 104.555468 114 T A 75 -0.68300 -0.68300 "THR " " OG1" 8 0 1 FF5757  O718  0 1 7 "%UT"  13 ""  <> 1 7.7 0 4415 718 3729 718 <>
  719 25 47.361106 48.411817 104.562170 115 T A 38 -0.50000 -0.50000 "THR " " N  " 7 0 1 2F2FFF  N719  0 1 7 ""  1 ""  <> 1 7.7 0 4423 719 3730 719 <>
  720 3 46.808275 47.223628 103.904953 115 T A 2 0.14000 0.14000 "THR " " CA " 6 0 1 A0A0A0  C720  0 1 -1110 ""  1 ""  FFB400  1 7.7 0 4424 720 3731 720 <>
  721 2 47.270494 46.841175 102.473002 115 T A 2 0.50000 0.50000 "THR " " C  " 6 0 1 A0A0A0  C721  0 1 7 ""  1 ""  <> 1 7.7 0 4425 721 3732 721 <>
  722 15 47.341903 45.635492 102.244357 115 T A 75 -0.50000 -0.50000 "THR " " O  " 8 0 1 FF5757  O722  0 1 7 ""  1 ""  <> 1 7.7 0 4426 722 3733 722 <>
  723 3 45.259540 47.143961 103.994892 115 T A 2 0.20500 0.20500 "THR " " CB " 6 0 1 A0A0A0  C723  0 1 7 ""  1 ""  <> 1 7.7 0 4427 723 3734 723 <>
  724 3 44.496686 48.239299 103.236868 115 T A 2 -0.18000 -0.18000 "THR " " CG2" 6 0 1 A0A0A0  C724  0 1 7 ""  1 ""  <> 1 7.7 0 4428 724 3735 724 <>
  725 16 44.767381 45.908608 103.513163 115 T A 75 -0.68300 -0.68300 "THR " " OG1" 8 0 1 FF5757  O725  0 1 7 "%UT"  13 ""  <> 1 7.7 0 4429 725 3736 725 <>
  726 25 47.626134 47.780346 101.559960 116 P A 38 -0.14000 -0.14000 "PRO " " N  " 7 0 1 2F2FFF  N726  0 1 7 ""  1 ""  <> 1 7.69 0 4437 726 3737 726 <>
  727 3 48.150138 47.385037 100.238042 116 P A 2 0.01000 0.01000 "PRO " " CA " 6 0 1 A0A0A0  C727  0 1 -1110 ""  1 ""  FFB400  1 7.69 0 4438 727 3738 727 <>
  728 2 49.668286 47.087143 100.293171 116 P A 2 0.50000 0.50000 "PRO " " C  " 6 0 1 A0A0A0  C728  0 1 7 ""  1 ""  <> 1 7.69 0 4439 728 3739 728 <>
  729 15 50.445358 48.029557 100.466432 116 P A 75 -0.50000 -0.50000 "PRO " " O  " 8 0 1 FF5757  O729  0 1 7 ""  1 ""  <> 1 7.69 0 4440 729 3740 729 <>
  730 3 47.357373 49.225577 101.609685 116 P A 2 -0.05000 -0.05000 "PRO " " CD " 6 0 1 A0A0A0  C730  0 1 7 ""  1 ""  <> 1 7.69 0 4441 730 3741 730 <>
  731 3 47.896327 49.801290 100.311762 116 P A 2 -0.12000 -0.12000 "PRO " " CG " 6 0 1 A0A0A0  C731  0 1 7 ""  1 ""  <> 1 7.69 0 4442 731 3742 731 <>
  732 3 47.838262 48.612808 99.371341 116 P A 2 -0.12000 -0.12000 "PRO " " CB " 6 0 1 A0A0A0  C732  0 1 7 ""  1 ""  <> 1 7.69 0 4443 732 3743 732 <>
  733 25 50.088598 45.803917 100.173172 117 P A 38 -0.14000 -0.14000 "PRO " " N  " 7 0 1 2F2FFF  N733  0 1 7 ""  1 ""  <> 1 7.68 0 4451 733 3744 733 <>
  734 3 51.521898 45.486426 100.050826 117 P A 2 0.01000 0.01000 "PRO " " CA " 6 0 1 A0A0A0  C734  0 1 -1110 ""  1 ""  FFB400  1 7.68 0 4452 734 3745 734 <>
  735 2 52.082488 45.845311 98.660027 117 P A 2 0.50000 0.50000 "PRO " " C  " 6 0 1 A0A0A0  C735  0 1 7 ""  1 ""  <> 1 7.68 0 4453 735 3746 735 <>
  736 15 51.318679 46.149377 97.746619 117 P A 75 -0.50000 -0.50000 "PRO " " O  " 8 0 1 FF5757  O736  0 1 7 ""  1 ""  <> 1 7.68 0 4454 736 3747 736 <>
  737 3 49.271558 44.595683 99.974258 117 P A 2 -0.05000 -0.05000 "PRO " " CD " 6 0 1 A0A0A0  C737  0 1 7 ""  1 ""  <> 1 7.68 0 4455 737 3748 737 <>
  738 3 50.250763 43.488200 99.613379 117 P A 2 -0.12000 -0.12000 "PRO " " CG " 6 0 1 A0A0A0  C738  0 1 7 ""  1 ""  <> 1 7.68 0 4456 738 3749 738 <>
  739 3 51.538948 43.967605 100.253871 117 P A 2 -0.12000 -0.12000 "PRO " " CB " 6 0 1 A0A0A0  C739  0 1 7 ""  1 ""  <> 1 7.68 0 4457 739 3750 739 <>
  740 25 53.405897 45.721330 98.514185 118 T A 38 -0.50000 -0.50000 "THR " " N  " 7 0 1 2F2FFF  N740  0 1 7 ""  1 ""  <> 1 7.34 0 4465 740 3751 740 <>
  741 3 54.082321 45.576282 97.224000 118 T A 2 0.14000 0.14000 "THR " " CA " 6 0 1 A0A0A0  C741  0 1 -1110 ""  1 ""  FFB400  1 7.34 0 4466 741 3752 741 <>
  742 2 55.304771 44.649210 97.422087 118 T A 2 0.50000 0.50000 "THR " " C  " 6 0 1 A0A0A0  C742  0 1 7 ""  1 ""  <> 1 7.34 0 4467 742 3753 742 <>
  743 15 55.614475 44.268542 98.554125 118 T A 75 -0.50000 -0.50000 "THR " " O  " 8 0 1 FF5757  O743  0 1 7 ""  1 ""  <> 1 7.34 0 4468 743 3754 743 <>
  744 3 54.529745 46.934016 96.597292 118 T A 2 0.20500 0.20500 "THR " " CB " 6 0 1 A0A0A0  C744  0 1 7 ""  1 ""  <> 1 7.34 0 4469 744 3755 744 <>
  745 3 53.412122 47.967944 96.386014 118 T A 2 -0.18000 -0.18000 "THR " " CG2" 6 0 1 A0A0A0  C745  0 1 7 ""  1 ""  <> 1 7.34 0 4470 745 3756 745 <>
  746 16 55.569213 47.548233 97.323356 118 T A 75 -0.68300 -0.68300 "THR " " OG1" 8 0 1 FF5757  O746  0 1 7 "%UT"  13 ""  <> 1 7.34 0 4471 746 3757 746 <>
  747 25 55.965550 44.285258 96.311591 119 F A 38 -0.50000 -0.50000 "PHE " " N  " 7 0 1 2F2FFF  N747  0 1 7 ""  1 ""  <> 1 7.43 0 4479 747 3758 747 <>
  748 3 57.151182 43.425675 96.300871 119 F A 2 0.14000 0.14000 "PHE " " CA " 6 0 1 A0A0A0  C748  0 1 -1110 ""  1 ""  FFB400  1 7.43 0 4480 748 3759 748 <>
  749 2 58.258534 43.982594 95.401263 119 F A 2 0.50000 0.50000 "PHE " " C  " 6 0 1 A0A0A0  C749  0 1 7 ""  1 ""  <> 1 7.43 0 4481 749 3760 749 <>
  750 15 59.386985 44.132989 95.870038 119 F A 75 -0.50000 -0.50000 "PHE " " O  " 8 0 1 FF5757  O750  0 1 7 ""  1 ""  <> 1 7.43 0 4482 750 3761 750 <>
  751 3 56.767340 41.977893 95.919467 119 F A 2 -0.00500 -0.00500 "PHE " " CB " 6 0 1 A0A0A0  C751  0 1 7 ""  1 ""  <> 1 7.43 0 4483 751 3762 751 <>
  752 2 56.456972 41.047415 97.078233 119 F A 2 -0.11500 -0.11500 "PHE " " CG " 6 0 1 A0A0A0  C752  0 1 7 ""  1 ""  <> 1 7.43 0 4484 752 3763 752 <>
  753 2 57.387447 40.877411 98.126294 119 F A 2 -0.11500 -0.11500 "PHE " " CD1" 6 0 1 A0A0A0  C753  0 1 7 ""  1 ""  <> 1 7.43 0 4485 753 3764 753 <>
  754 2 57.144917 39.956674 99.133900 119 F A 2 -0.11500 -0.11500 "PHE " " CE1" 6 0 1 A0A0A0  C754  0 1 7 ""  1 ""  <> 1 7.43 0 4486 754 3765 754 <>
  755 2 55.993313 39.184799 99.109493 119 F A 2 -0.11500 -0.11500 "PHE " " CZ " 6 0 1 A0A0A0  C755  0 1 7 ""  1 ""  <> 1 7.43 0 4487 755 3766 755 <>
  756 2 55.073338 39.330926 98.077109 119 F A 2 -0.11500 -0.11500 "PHE " " CE2" 6 0 1 A0A0A0  C756  0 1 7 ""  1 ""  <> 1 7.43 0 4488 756 3767 756 <>
  757 2 55.295158 40.248590 97.059971 119 F A 2 -0.11500 -0.11500 "PHE " " CD2" 6 0 1 A0A0A0  C757  0 1 7 ""  1 ""  <> 1 7.43 0 4489 757 3768 757 <>
  758 25 57.920306 44.292810 94.138976 120 G A 38 -0.50000 -0.50000 "GLY " " N  " 7 0 1 2F2FFF  N758  0 1 7 ""  1 ""  <> 1 7.72 0 4499 758 3769 758 <>
  759 3 58.842726 44.912393 93.192539 120 G A 2 0.08000 0.08000 "GLY " " CA " 6 0 1 A0A0A0  C759  0 1 -1110 ""  1 ""  FFB400  1 7.72 0 4500 759 3770 759 <>
  760 2 59.838422 43.888344 92.628759 120 G A 2 0.50000 0.50000 "GLY " " C  " 6 0 1 A0A0A0  C760  0 1 7 ""  1 ""  <> 1 7.72 0 4501 760 3771 760 <>
  761 15 59.443331 42.837706 92.121932 120 G A 75 -0.50000 -0.50000 "GLY " " O  " 8 0 1 FF5757  O761  0 1 7 ""  1 ""  <> 1 7.72 0 4502 761 3772 761 <>
  762 25 61.126456 44.261900 92.670210 121 Q A 38 -0.50000 -0.50000 "GLN " " N  " 7 0 1 2F2FFF  N762  0 1 7 ""  1 ""  <> 1 7.69 0 4506 762 3773 762 <>
  763 3 62.255136 43.649740 91.968083 121 Q A 2 0.14000 0.14000 "GLN " " CA " 6 0 1 A0A0A0  C763  0 1 -1110 ""  1 ""  FFB400  1 7.69 0 4507 763 3774 763 <>
  764 2 62.564186 42.213514 92.426231 121 Q A 2 0.50000 0.50000 "GLN " " C  " 6 0 1 A0A0A0  C764  0 1 7 ""  1 ""  <> 1 7.69 0 4508 764 3775 764 <>
  765 15 62.473093 41.289401 91.616644 121 Q A 75 -0.50000 -0.50000 "GLN " " O  " 8 0 1 FF5757  O765  0 1 7 ""  1 ""  <> 1 7.69 0 4509 765 3776 765 <>
  766 3 63.517761 44.543302 92.108617 121 Q A 2 -0.12000 -0.12000 "GLN " " CB " 6 0 1 A0A0A0  C766  0 1 7 ""  1 ""  <> 1 7.69 0 4510 766 3777 766 <>
  767 3 63.372615 46.012083 91.640040 121 Q A 2 -0.12000 -0.12000 "GLN " " CG " 6 0 1 A0A0A0  C767  0 1 7 ""  1 ""  <> 1 7.69 0 4511 767 3778 767 <>
  768 2 62.665913 46.944094 92.636708 121 Q A 2 0.50000 0.50000 "GLN " " CD " 6 0 1 A0A0A0  C768  0 1 7 "%UT"  13 ""  <> 1 7.69 0 4512 768 3779 768 "No Flip" 
  769 15 62.564520 46.646949 93.825922 121 Q A 75 -0.50000 -0.50000 "GLN " " OE1" 8 0 1 FF5757  O769  0 1 7 ""  1 ""  <> 1 7.69 0 4513 769 3780 769 <>
  770 25 62.167732 48.082638 92.152907 121 Q A 38 -0.76000 -0.76000 "GLN " " NE2" 7 0 1 2F2FFF  N770  0 1 7 ""  1 ""  <> 1 7.69 0 4514 770 3781 770 <>
  771 25 62.948670 42.068725 93.706594 122 G A 38 -0.50000 -0.50000 "GLY " " N  " 7 0 1 2F2FFF  N771  0 1 7 ""  1 ""  <> 1 7.7 0 4523 771 3782 771 <>
  772 3 63.454240 40.831386 94.298569 122 G A 2 0.08000 0.08000 "GLY " " CA " 6 0 1 A0A0A0  C772  0 1 -1110 ""  1 ""  FFB400  1 7.7 0 4524 772 3783 772 <>
  773 2 64.931639 40.651535 93.920316 122 G A 2 0.50000 0.50000 "GLY " " C  " 6 0 1 A0A0A0  C773  0 1 7 ""  1 ""  <> 1 7.7 0 4525 773 3784 773 <>
  774 15 65.264084 40.546783 92.739788 122 G A 75 -0.50000 -0.50000 "GLY " " O  " 8 0 1 FF5757  O774  0 1 7 ""  1 ""  <> 1 7.7 0 4526 774 3785 774 <>
  775 25 65.804048 40.585142 94.936377 123 T A 38 -0.50000 -0.50000 "THR " " N  " 7 0 1 2F2FFF  N775  2 1 7 ""  1 ""  <> 1 7.28 0 4530 775 3786 775 <>
  776 3 67.256341 40.475049 94.808251 123 T A 2 0.14000 0.14000 "THR " " CA " 6 0 1 A0A0A0  C776  2 1 -1111 ""  1 ""  FFD200  1 7.28 0 4531 776 3787 776 <>
  777 2 67.681835 39.022023 94.532312 123 T A 2 0.50000 0.50000 "THR " " C  " 6 0 1 A0A0A0  C777  2 1 7 ""  1 ""  <> 1 7.28 0 4532 777 3788 777 <>
  778 15 67.585083 38.176459 95.421711 123 T A 75 -0.50000 -0.50000 "THR " " O  " 8 0 1 FF5757  O778  2 1 7 ""  1 ""  <> 1 7.28 0 4533 778 3789 778 <>
  779 3 67.959919 40.950343 96.102903 123 T A 2 0.20500 0.20500 "THR " " CB " 6 0 1 A0A0A0  C779  2 1 7 ""  1 ""  <> 1 7.28 0 4534 779 3790 779 <>
  780 3 69.498414 40.915973 96.022577 123 T A 2 -0.18000 -0.18000 "THR " " CG2" 6 0 1 A0A0A0  C780  2 1 7 ""  1 ""  <> 1 7.28 0 4535 780 3791 780 <>
  781 16 67.550088 42.272285 96.392161 123 T A 75 -0.68300 -0.68300 "THR " " OG1" 8 0 1 FF5757  O781  2 1 7 "%UT"  13 ""  <> 1 7.28 0 4536 781 3792 781 <>
  782 25 68.119580 38.761340 93.292832 124 K A 38 -0.50000 -0.50000 "LYS " " N  " 7 0 1 2F2FFF  N782  2 1 7 ""  1 ""  <> 1 7.3 0 4544 782 3793 782 <>
  783 3 68.352835 37.413754 92.773581 124 K A 2 0.14000 0.14000 "LYS " " CA " 6 0 1 A0A0A0  C783  2 1 -1111 ""  1 ""  FFD200  1 7.3 0 4545 783 3794 783 <>
  784 2 69.799047 36.972454 93.046928 124 K A 2 0.50000 0.50000 "LYS " " C  " 6 0 1 A0A0A0  C784  2 1 7 ""  1 ""  <> 1 7.3 0 4546 784 3795 784 <>
  785 15 70.699819 37.283942 92.267642 124 K A 75 -0.50000 -0.50000 "LYS " " O  " 8 0 1 FF5757  O785  2 1 7 ""  1 ""  <> 1 7.3 0 4547 785 3796 785 <>
  786 3 67.957057 37.369487 91.279766 124 K A 2 -0.12000 -0.12000 "LYS " " CB " 6 0 1 A0A0A0  C786  2 1 7 ""  1 ""  <> 1 7.3 0 4548 786 3797 786 <>
  787 3 66.567741 37.990354 91.037796 124 K A 2 -0.12000 -0.12000 "LYS " " CG " 6 0 1 A0A0A0  C787  2 1 7 ""  1 ""  <> 1 7.3 0 4549 787 3798 787 <>
  788 3 65.905751 37.622325 89.704263 124 K A 2 -0.12000 -0.12000 "LYS " " CD " 6 0 1 A0A0A0  C788  2 1 7 ""  1 ""  <> 1 7.3 0 4550 788 3799 788 <>
  789 3 64.692640 38.513735 89.377872 124 K A 2 0.19000 0.19000 "LYS " " CE " 6 0 1 A0A0A0  C789  2 1 7 ""  1 ""  <> 1 7.3 0 4551 789 3800 789 <>
  790 32 63.715617 38.563556 90.481392 124 K A 38 -0.30000 -0.30000 "LYS " " NZ " 7 1 1 2F2FFF  N790  2 1 7 "%UT"  13 ""  <> 1 7.3 0 4552 790 3801 790 <>
  791 25 69.983851 36.270902 94.176789 125 V A 38 -0.50000 -0.50000 "VAL " " N  " 7 0 1 2F2FFF  N791  2 1 7 ""  1 ""  <> 1 7.4 0 4566 791 3802 791 <>
  792 3 71.264553 35.729356 94.627707 125 V A 2 0.14000 0.14000 "VAL " " CA " 6 0 1 A0A0A0  C792  2 1 -1111 ""  1 ""  FFD200  1 7.4 0 4567 792 3803 792 <>
  793 2 71.608815 34.441602 93.853544 125 V A 2 0.50000 0.50000 "VAL " " C  " 6 0 1 A0A0A0  C793  2 1 7 ""  1 ""  <> 1 7.4 0 4568 793 3804 793 <>
  794 15 70.777023 33.535828 93.770281 125 V A 75 -0.50000 -0.50000 "VAL " " O  " 8 0 1 FF5757  O794  2 1 7 ""  1 ""  <> 1 7.4 0 4569 794 3805 794 <>
  795 3 71.230622 35.419040 96.155453 125 V A 2 -0.06000 -0.06000 "VAL " " CB " 6 0 1 A0A0A0  C795  2 1 7 ""  1 ""  <> 1 7.4 0 4570 795 3806 795 <>
  796 3 72.448853 34.635036 96.693330 125 V A 2 -0.18000 -0.18000 "VAL " " CG1" 6 0 1 A0A0A0  C796  2 1 7 ""  1 ""  <> 1 7.4 0 4571 796 3807 796 <>
  797 3 71.062488 36.709994 96.977476 125 V A 2 -0.18000 -0.18000 "VAL " " CG2" 6 0 1 A0A0A0  C797  2 1 7 ""  1 ""  <> 1 7.4 0 4572 797 3808 797 <>
  798 25 72.847536 34.394374 93.342496 126 E A 38 -0.50000 -0.50000 "GLU " " N  " 7 0 1 2F2FFF  N798  2 1 7 ""  1 ""  <> 1 7.49 0 4582 798 3809 798 <>
  799 3 73.455637 33.247473 92.674280 126 E A 2 0.14000 0.14000 "GLU " " CA " 6 0 1 A0A0A0  C799  2 1 -1111 ""  1 ""  FFD200  1 7.49 0 4583 799 3810 799 <>
  800 2 74.762574 32.893106 93.395937 126 E A 2 0.50000 0.50000 "GLU " " C  " 6 0 1 A0A0A0  C800  2 1 7 ""  1 ""  <> 1 7.49 0 4584 800 3811 800 <>
  801 15 75.524649 33.791473 93.758963 126 E A 75 -0.50000 -0.50000 "GLU " " O  " 8 0 1 FF5757  O801  2 1 7 ""  1 ""  <> 1 7.49 0 4585 801 3812 801 <>
  802 3 73.582451 33.552611 91.157930 126 E A 2 -0.12000 -0.12000 "GLU " " CB " 6 0 1 A0A0A0  C802  2 1 7 ""  1 ""  <> 1 7.49 0 4586 802 3813 802 <>
  803 3 74.513431 32.648182 90.307355 126 E A 2 -0.22000 -0.22000 "GLU " " CG " 6 0 1 A0A0A0  C803  2 1 7 ""  1 ""  <> 1 7.49 0 4587 803 3814 803 <>
  804 2 75.986824 33.063891 90.244869 126 E A 2 0.70000 0.70000 "GLU " " CD " 6 0 1 A0A0A0  C804  2 1 7 "%UT"  13 ""  <> 1 7.49 0 4588 804 3815 804 <>
  805 15 76.793705 32.238584 89.764260 126 E A 75 -0.80000 -0.80000 "GLU " " OE1" 8 0 1 FF5757  O805  2 1 7 ""  1 ""  <> 1 7.49 0 4589 805 3816 805 <>
  806 18 76.301120 34.207300 90.636644 126 E A 75 -0.80000 -0.80000 "GLU " " OE2" 8 -1 1 FF5757  O806  2 1 7 ""  1 ""  <> 1 7.49 0 4590 806 3817 806 <>
  807 25 74.980026 31.585200 93.606310 127 I A 38 -0.50000 -0.50000 "ILE " " N  " 7 0 1 2F2FFF  N807  2 1 7 ""  1 ""  <> 1 7.89 0 4597 807 3818 807 <>
  808 3 76.109757 31.064081 94.370883 127 I A 2 0.14000 0.14000 "ILE " " CA " 6 0 1 A0A0A0  C808  2 1 -1111 ""  1 ""  FFD200  1 7.89 0 4598 808 3819 808 <>
  809 2 77.183539 30.595504 93.373505 127 I A 2 0.50000 0.50000 "ILE " " C  " 6 0 1 A0A0A0  C809  2 1 7 ""  1 ""  <> 1 7.89 0 4599 809 3820 809 <>
  810 15 77.139772 29.465765 92.883078 127 I A 75 -0.50000 -0.50000 "ILE " " O  " 8 0 1 FF5757  O810  2 1 7 ""  1 ""  <> 1 7.89 0 4600 810 3821 810 <>
  811 3 75.698354 29.895794 95.315785 127 I A 2 -0.06000 -0.06000 "ILE " " CB " 6 0 1 A0A0A0  C811  2 1 7 ""  1 ""  <> 1 7.89 0 4601 811 3822 811 <>
  812 3 76.831894 29.537313 96.299639 127 I A 2 -0.18000 -0.18000 "ILE " " CG2" 6 0 1 A0A0A0  C812  2 1 7 ""  1 ""  <> 1 7.89 0 4602 812 3823 812 <>
  813 3 74.371886 30.168830 96.065432 127 I A 2 -0.12000 -0.12000 "ILE " " CG1" 6 0 1 A0A0A0  C813  2 1 7 ""  1 ""  <> 1 7.89 0 4603 813 3824 813 <>
  814 3 74.389735 31.398718 96.976612 127 I A 2 -0.18000 -0.18000 "ILE " " CD1" 6 0 1 A0A0A0  C814  2 1 7 ""  1 ""  <> 1 7.89 0 4604 814 3825 814 <>
  815 25 78.100251 31.521958 93.058931 128 K A 38 -0.50000 -0.50000 "LYS " " N  " 7 0 1 2F2FFF  N815  0 1 7 ""  1 ""  <> 1 9.2 0 4616 815 3826 815 <>
  816 3 79.170812 31.350214 92.086963 128 K A 2 0.14000 0.14000 "LYS " " CA " 6 0 1 A0A0A0  C816  0 1 -1111 ""  1 ""  FFD200  1 9.2 0 4617 816 3827 816 <>
  817 2 80.297211 30.470002 92.651535 128 K A 2 0.50000 0.50000 "LYS " " C  " 6 0 1 A0A0A0  C817  0 1 7 ""  1 ""  <> 1 9.2 0 4618 817 3828 817 <>
  818 15 80.989306 30.879064 93.584184 128 K A 75 -0.50000 -0.50000 "LYS " " O  " 8 0 1 FF5757  O818  0 1 7 ""  1 ""  <> 1 9.2 0 4619 818 3829 818 <>
  819 3 79.662376 32.743551 91.638276 128 K A 2 -0.12000 -0.12000 "LYS " " CB " 6 0 1 A0A0A0  C819  0 1 7 ""  1 ""  <> 1 9.2 0 4620 819 3830 819 <>
  820 3 80.745762 32.700131 90.542504 128 K A 2 -0.12000 -0.12000 "LYS " " CG " 6 0 1 A0A0A0  C820  0 1 7 ""  1 ""  <> 1 9.2 0 4621 820 3831 820 <>
  821 3 80.987814 34.051254 89.842676 128 K A 2 -0.12000 -0.12000 "LYS " " CD " 6 0 1 A0A0A0  C821  0 1 7 ""  1 ""  <> 1 9.2 0 4622 821 3832 821 <>
  822 3 80.183030 34.249562 88.544522 128 K A 2 0.19000 0.19000 "LYS " " CE " 6 0 1 A0A0A0  C822  0 1 7 ""  1 ""  <> 1 9.2 0 4623 822 3833 822 <>
  823 32 78.731159 34.331696 88.773256 128 K A 38 -0.30000 -0.30000 "LYS " " NZ " 7 1 1 2F2FFF  N823  0 1 7 "%UT"  13 ""  <> 1 9.2 0 4624 823 3834 823 <>
  824 25 80.459115 29.286985 92.043562 129 R A 38 -0.50000 -0.50000 "ARG " " N  " 7 0 1 2F2FFF  N824  0 1 7 ""  1 ""  <> 1 9.48 0 4638 824 3835 824 <>
  825 3 81.530329 28.337259 92.320886 129 R A 2 0.14000 0.14000 "ARG " " CA " 6 0 1 A0A0A0  C825  0 1 -1111 ""  1 ""  FFD200  1 9.48 0 4639 825 3836 825 <>
  826 2 81.729369 27.474674 91.068561 129 R A 2 0.50000 0.50000 "ARG " " C  " 6 0 1 A0A0A0  C826  0 1 7 ""  1 ""  <> 1 9.48 0 4640 826 3837 826 <>
  827 15 80.792159 26.814211 90.620315 129 R A 75 -0.50000 -0.50000 "ARG " " O  " 8 0 1 FF5757  O827  0 1 7 ""  1 ""  <> 1 9.48 0 4641 827 3838 827 <>
  828 3 81.249526 27.505987 93.599131 129 R A 2 -0.12000 -0.12000 "ARG " " CB " 6 0 1 A0A0A0  C828  0 1 7 ""  1 ""  <> 1 9.48 0 4642 828 3839 828 <>
  829 3 79.824461 26.924807 93.737559 129 R A 2 -0.05000 -0.05000 "ARG " " CG " 6 0 1 A0A0A0  C829  0 1 7 ""  1 ""  <> 1 9.48 0 4643 829 3840 829 <>
  830 3 79.688155 25.896533 94.870706 129 R A 2 0.19000 0.19000 "ARG " " CD " 6 0 1 A0A0A0  C830  0 1 7 ""  1 ""  <> 1 9.48 0 4644 830 3841 830 <>
  831 25 80.334581 24.620438 94.529313 129 R A 38 -0.69997 -0.69997 "ARG " " NE " 7 0 1 2F2FFF  N831  0 1 7 ""  1 ""  <> 1 9.48 0 4645 831 3842 831 <>
  832 2 80.398767 23.533746 95.315664 129 R A 2 0.63990 0.63990 "ARG " " CZ " 6 0 1 A0A0A0  C832  0 1 7 ""  1 ""  <> 1 9.48 0 4646 832 3843 832 <>
  833 25 79.853392 23.519397 96.539947 129 R A 38 -0.79997 -0.79997 "ARG " " NH1" 7 0 1 2F2FFF  N833  0 1 7 ""  1 ""  <> 1 9.48 0 4647 833 3844 833 <>
  834 31 81.013525 22.436513 94.860583 129 R A 38 -0.79997 -0.79997 "ARG " " NH2" 7 1 1 2F2FFF  N834  0 1 7 ""  1 ""  <> 1 9.48 0 4648 834 3845 834 <>
  835 25 82.954884 27.508564 90.523590 130 T A 38 -0.50000 -0.50000 "THR " " N  " 7 0 1 2F2FFF  N835  0 1 7 ""  1 ""  <> 1 10.04 0 4662 835 3846 835 <>
  836 3 83.354679 26.752578 89.333490 130 T A 2 0.14000 0.14000 "THR " " CA " 6 0 1 A0A0A0  C836  0 1 -1111 ""  1 ""  FFD200  1 10.04 0 4663 836 3847 836 <>
  837 2 83.707189 25.280104 89.646822 130 T A 2 0.50000 0.50000 "THR " " C  " 6 0 1 A0A0A0  C837  0 1 7 ""  1 ""  <> 1 10.04 0 4664 837 3848 837 <>
  838 15 83.713435 24.467281 88.721925 130 T A 75 -0.50000 -0.50000 "THR " " O  " 8 0 1 FF5757  O838  0 1 7 ""  1 ""  <> 1 10.04 0 4665 838 3849 838 <>
  839 3 84.577557 27.416526 88.644808 130 T A 2 0.20500 0.20500 "THR " " CB " 6 0 1 A0A0A0  C839  0 1 7 ""  1 ""  <> 1 10.04 0 4666 839 3850 839 <>
  840 3 84.339766 28.884845 88.255618 130 T A 2 -0.18000 -0.18000 "THR " " CG2" 6 0 1 A0A0A0  C840  0 1 7 ""  1 ""  <> 1 10.04 0 4667 840 3851 840 <>
  841 16 85.752411 27.332527 89.433155 130 T A 75 -0.68300 -0.68300 "THR " " OG1" 8 0 1 FF5757  O841  0 1 7 "%UT"  13 ""  <> 1 10.04 0 4668 841 3852 841 <>
  842 25 83.961884 24.956368 90.928374 131 G A 38 -0.50000 -0.50000 "GLY " " N  " 7 0 1 2F2FFF  N842  0 1 7 ""  1 ""  <> 1 9.84 0 4676 842 3853 842 <>
  843 3 84.211631 23.596026 91.394573 131 G A 2 0.08000 0.08000 "GLY " " CA " 6 0 1 A0A0A0  C843  0 1 -1111 ""  1 ""  FFD200  1 9.84 0 4677 843 3854 843 <>
  844 2 82.873745 22.860020 91.536168 131 G A 2 0.50000 0.50000 "GLY " " C  " 6 0 1 A0A0A0  C844  0 1 7 ""  1 ""  <> 1 9.84 0 4678 844 3855 844 <>
  845 15 81.946702 23.367663 92.169851 131 G A 75 -0.50000 -0.50000 "GLY " " O  " 8 0 1 FF5757  O845  0 1 7 ""  1 ""  <> 1 9.84 0 4679 845 3856 845 <>
  846 25 82.807424 21.648907 90.963329 132 G A 38 -0.50000 -0.50000 "GLY " " N  " 7 0 1 2F2FFF  N846  0 1 7 ""  1 ""  <> 1 10.4 0 4683 846 3857 846 <>
  847 3 81.645293 20.763779 90.987348 132 G A 2 0.08000 0.08000 "GLY " " CA " 6 0 1 A0A0A0  C847  0 1 -1111 ""  1 ""  FFD200  1 10.4 0 4684 847 3858 847 <>
  848 2 81.869913 19.680172 92.047323 132 G A 2 0.50000 0.50000 "GLY " " C  " 6 0 1 A0A0A0  C848  0 1 7 ""  1 ""  <> 1 10.4 0 4685 848 3859 848 <>
  849 15 82.236315 19.980338 93.184826 132 G A 75 -0.50000 -0.50000 "GLY " " O  " 8 0 1 FF5757  O849  0 1 7 ""  1 ""  <> 1 10.4 0 4686 849 3860 849 <>
  850 25 81.612962 18.419521 91.661824 133 G A 38 -0.50000 -0.50000 "GLY " " N  " 7 0 1 2F2FFF  N850  0 1 7 ""  1 ""  <> 1 10.71 0 4690 850 3861 850 <>
  851 3 81.749817 17.242136 92.519066 133 G A 2 0.08000 0.08000 "GLY " " CA " 6 0 1 A0A0A0  C851  0 1 -1111 ""  1 ""  FFD200  1 10.71 0 4691 851 3862 851 <>
  852 2 80.489521 17.037222 93.370876 133 G A 2 0.50000 0.50000 "GLY " " C  " 6 0 1 A0A0A0  C852  0 1 7 ""  1 ""  <> 1 10.71 0 4692 852 3863 852 <>
  853 15 79.433166 17.610656 93.095105 133 G A 75 -0.50000 -0.50000 "GLY " " O  " 8 0 1 FF5757  O853  0 1 7 ""  1 ""  <> 1 10.71 0 4693 853 3864 853 <>
  854 25 80.612471 16.188313 94.406220 134 G A 38 -0.50000 -0.50000 "GLY " " N  " 7 0 1 2F2FFF  N854  0 1 7 ""  1 ""  <> 1 10.89 0 4697 854 3865 854 <>
  855 3 79.544136 15.898084 95.362613 134 G A 2 0.08000 0.08000 "GLY " " CA " 6 0 1 A0A0A0  C855  0 1 -1111 ""  1 ""  FFD200  1 10.89 0 4698 855 3866 855 <>
  856 2 79.358031 17.113777 96.276429 134 G A 2 0.50000 0.50000 "GLY " " C  " 6 0 1 A0A0A0  C856  0 1 7 ""  1 ""  <> 1 10.89 0 4699 856 3867 856 <>
  857 15 80.264060 17.462062 97.034006 134 G A 75 -0.50000 -0.50000 "GLY " " O  " 8 0 1 FF5757  O857  0 1 7 ""  1 ""  <> 1 10.89 0 4700 857 3868 857 <>
  858 25 78.184087 17.756542 96.179307 135 S A 38 -0.50000 -0.50000 "SER " " N  " 7 0 1 2F2FFF  N858  0 1 7 ""  1 ""  <> 1 10.5 0 4704 858 3869 858 <>
  859 3 77.868205 19.016063 96.858597 135 S A 2 0.14000 0.14000 "SER " " CA " 6 0 1 A0A0A0  C859  0 1 -1111 ""  1 ""  FFD200  1 10.5 0 4705 859 3870 859 <>
  860 2 76.352457 19.259999 97.012938 135 S A 2 0.50000 0.50000 "SER " " C  " 6 0 1 A0A0A0  C860  0 1 7 ""  1 ""  <> 1 10.5 0 4706 860 3871 860 <>
  861 15 75.959495 20.364145 97.390692 135 S A 75 -0.50000 -0.50000 "SER " " O  " 8 0 1 FF5757  O861  0 1 7 ""  1 ""  <> 1 10.5 0 4707 861 3872 861 <>
  862 3 78.625643 20.184592 96.174705 135 S A 2 0.14500 0.14500 "SER " " CB " 6 0 1 A0A0A0  C862  0 1 7 ""  1 ""  <> 1 10.5 0 4708 862 3873 862 <>
  863 16 79.855147 20.418642 96.834104 135 S A 75 -0.68300 -0.68300 "SER " " OG " 8 0 1 FF5757  O863  0 1 7 "%UT"  13 ""  <> 1 10.5 0 4709 863 3874 863 <>
  864 25 75.529084 18.226181 96.758746 136 G A 38 -0.50000 -0.50000 "GLY " " N  " 7 0 1 2F2FFF  N864  0 1 7 ""  1 ""  <> 1 10.68 0 4715 864 3875 864 <>
  865 3 74.087874 18.238976 97.011027 136 G A 2 0.08000 0.08000 "GLY " " CA " 6 0 1 A0A0A0  C865  0 1 -1111 ""  1 ""  FFD200  1 10.68 0 4716 865 3876 865 <>
  866 2 73.816573 17.816298 98.463289 136 G A 2 0.50000 0.50000 "GLY " " C  " 6 0 1 A0A0A0  C866  0 1 7 ""  1 ""  <> 1 10.68 0 4717 866 3877 866 <>
  867 15 74.608290 17.085510 99.062193 136 G A 75 -0.50000 -0.50000 "GLY " " O  " 8 0 1 FF5757  O867  0 1 7 ""  1 ""  <> 1 10.68 0 4718 867 3878 867 <>
  868 25 72.676820 18.267017 99.010470 137 G A 38 -0.50000 -0.50000 "GLY " " N  " 7 0 1 2F2FFF  N868  0 1 7 ""  1 ""  <> 1 10.89 0 4722 868 3879 868 <>
  869 3 72.248532 17.974852 100.378397 137 G A 2 0.08000 0.08000 "GLY " " CA " 6 0 1 A0A0A0  C869  0 1 -1111 ""  1 ""  FFD200  1 10.89 0 4723 869 3880 869 <>
  870 2 70.743896 17.677147 100.405772 137 G A 2 0.50000 0.50000 "GLY " " C  " 6 0 1 A0A0A0  C870  0 1 7 ""  1 ""  <> 1 10.89 0 4724 870 3881 870 <>
  871 15 70.014908 17.980885 99.459719 137 G A 75 -0.50000 -0.50000 "GLY " " O  " 8 0 1 FF5757  O871  0 1 7 ""  1 ""  <> 1 10.89 0 4725 871 3882 871 <>
  872 25 70.296288 17.091276 101.527459 138 G A 38 -0.50000 -0.50000 "GLY " " N  " 7 0 1 2F2FFF  N872  0 1 7 ""  1 ""  <> 1 10.89 0 4729 872 3883 872 <>
  873 3 68.901873 16.753900 101.811362 138 G A 2 0.08000 0.08000 "GLY " " CA " 6 0 1 A0A0A0  C873  0 1 -1111 ""  1 ""  FFD200  1 10.89 0 4730 873 3884 873 <>
  874 2 68.511483 17.385676 103.153197 138 G A 2 0.50000 0.50000 "GLY " " C  " 6 0 1 A0A0A0  C874  0 1 7 ""  1 ""  <> 1 10.89 0 4731 874 3885 874 <>
  875 15 68.922953 18.504383 103.464172 138 G A 75 -0.50000 -0.50000 "GLY " " O  " 8 0 1 FF5757  O875  0 1 7 ""  1 ""  <> 1 10.89 0 4732 875 3886 875 <>
  876 25 67.696390 16.658140 103.935509 139 G A 38 -0.50000 -0.50000 "GLY " " N  " 7 0 1 2F2FFF  N876  0 1 7 ""  1 ""  <> 1 11.45 0 4736 876 3887 876 <>
  877 3 67.234426 17.076556 105.262596 139 G A 2 0.08000 0.08000 "GLY " " CA " 6 0 1 A0A0A0  C877  0 1 -1111 ""  1 ""  FFD200  1 11.45 0 4737 877 3888 877 <>
  878 2 65.805763 17.644239 105.230879 139 G A 2 0.50000 0.50000 "GLY " " C  " 6 0 1 A0A0A0  C878  0 1 7 ""  1 ""  <> 1 11.45 0 4738 878 3889 878 <>
  879 15 65.388329 18.255866 106.213784 139 G A 75 -0.50000 -0.50000 "GLY " " O  " 8 0 1 FF5757  O879  0 1 7 ""  1 ""  <> 1 11.45 0 4739 879 3890 879 <>
  880 25 65.061836 17.450199 104.126470 140 S A 38 -0.50000 -0.50000 "SER " " N  " 7 0 1 2F2FFF  N880  0 1 7 ""  1 ""  <> 1 10.98 0 4743 880 3891 880 <>
  881 3 63.691514 17.926700 103.914135 140 S A 2 0.14000 0.14000 "SER " " CA " 6 0 1 A0A0A0  C881  0 1 -1111 ""  1 ""  FFD200  1 10.98 0 4744 881 3892 881 <>
  882 2 62.653186 17.022896 104.615148 140 S A 2 0.50000 0.50000 "SER " " C  " 6 0 1 A0A0A0  C882  0 1 7 ""  1 ""  <> 1 10.98 0 4745 882 3893 882 <>
  883 15 61.889405 16.328237 103.943572 140 S A 75 -0.50000 -0.50000 "SER " " O  " 8 0 1 FF5757  O883  0 1 7 ""  1 ""  <> 1 10.98 0 4746 883 3894 883 <>
  884 3 63.446927 18.023821 102.391873 140 S A 2 0.14500 0.14500 "SER " " CB " 6 0 1 A0A0A0  C884  0 1 7 ""  1 ""  <> 1 10.98 0 4747 884 3895 884 <>
  885 16 64.210472 19.074804 101.835868 140 S A 75 -0.68300 -0.68300 "SER " " OG " 8 0 1 FF5757  O885  0 1 7 "%UT"  13 ""  <> 1 10.98 0 4748 885 3896 885 <>
  886 25 62.655883 17.037226 105.959556 141 G A 38 -0.50000 -0.50000 "GLY " " N  " 7 0 1 2F2FFF  N886  0 1 7 ""  1 ""  <> 1 10.98 0 4754 886 3897 886 <>
  887 3 61.791162 16.197863 106.792739 141 G A 2 0.08000 0.08000 "GLY " " CA " 6 0 1 A0A0A0  C887  0 1 -1111 ""  1 ""  FFD200  1 10.98 0 4755 887 3898 887 <>
  888 2 60.375481 16.777328 106.956542 141 G A 2 0.50000 0.50000 "GLY " " C  " 6 0 1 A0A0A0  C888  0 1 7 ""  1 ""  <> 1 10.98 0 4756 888 3899 888 <>
  889 15 59.458429 16.022526 107.277394 141 G A 75 -0.50000 -0.50000 "GLY " " O  " 8 0 1 FF5757  O889  0 1 7 ""  1 ""  <> 1 10.98 0 4757 889 3900 889 <>
  890 25 60.190911 18.093104 106.739610 142 G A 38 -0.50000 -0.50000 "GLY " " N  " 7 0 1 2F2FFF  N890  0 1 7 ""  1 ""  <> 1 10.82 0 4761 890 3901 890 <>
  891 3 58.908322 18.801434 106.805525 142 G A 2 0.08000 0.08000 "GLY " " CA " 6 0 1 A0A0A0  C891  0 1 -1111 ""  1 ""  FFD200  1 10.82 0 4762 891 3902 891 <>
  892 2 58.521564 19.163462 108.249922 142 G A 2 0.50000 0.50000 "GLY " " C  " 6 0 1 A0A0A0  C892  0 1 7 ""  1 ""  <> 1 10.82 0 4763 892 3903 892 <>
  893 15 58.227049 20.325468 108.525660 142 G A 75 -0.50000 -0.50000 "GLY " " O  " 8 0 1 FF5757  O893  0 1 7 ""  1 ""  <> 1 10.82 0 4764 893 3904 893 <>
  894 25 58.525144 18.175892 109.161738 143 G A 38 -0.50000 -0.50000 "GLY " " N  " 7 0 1 2F2FFF  N894  0 1 7 ""  1 ""  <> 1 10.62 0 4768 894 3905 894 <>
  895 3 58.247187 18.323379 110.592551 143 G A 2 0.08000 0.08000 "GLY " " CA " 6 0 1 A0A0A0  C895  0 1 -1112 ""  1 ""  FFF000  1 10.62 0 4769 895 3906 895 <>
  896 2 56.747224 18.255258 110.932799 143 G A 2 0.50000 0.50000 "GLY " " C  " 6 0 1 A0A0A0  C896  0 1 7 ""  1 ""  <> 1 10.62 0 4770 896 3907 896 <>
  897 15 56.414661 17.920517 112.069237 143 G A 75 -0.50000 -0.50000 "GLY " " O  " 8 0 1 FF5757  O897  0 1 7 ""  1 ""  <> 1 10.62 0 4771 897 3908 897 <>
  898 25 55.848297 18.547554 109.975747 144 G A 38 -0.50000 -0.50000 "GLY " " N  " 7 0 1 2F2FFF  N898  0 1 7 ""  1 ""  <> 1 9.88 0 4775 898 3909 898 <>
  899 3 54.398032 18.578319 110.176746 144 G A 2 0.08000 0.08000 "GLY " " CA " 6 0 1 A0A0A0  C899  0 1 -1112 ""  1 ""  FFF000  1 9.88 0 4776 899 3910 899 <>
  900 2 53.948845 19.878465 110.865843 144 G A 2 0.50000 0.50000 "GLY " " C  " 6 0 1 A0A0A0  C900  0 1 7 ""  1 ""  <> 1 9.88 0 4777 900 3911 900 <>
  901 15 54.741039 20.798335 111.077907 144 G A 75 -0.50000 -0.50000 "GLY " " O  " 8 0 1 FF5757  O901  0 1 7 ""  1 ""  <> 1 9.88 0 4778 901 3912 901 <>
  902 25 52.642700 19.944284 111.184747 145 S A 38 -0.50000 -0.50000 "SER " " N  " 7 0 1 2F2FFF  N902  0 1 7 ""  1 ""  <> 1 9.37 0 4782 902 3913 902 <>
  903 3 51.928389 21.095156 111.766418 145 S A 2 0.14000 0.14000 "SER " " CA " 6 0 1 A0A0A0  C903  0 1 -1112 ""  1 ""  FFF000  1 9.37 0 4783 903 3914 903 <>
  904 2 51.925552 22.339705 110.848165 145 S A 2 0.50000 0.50000 "SER " " C  " 6 0 1 A0A0A0  C904  0 1 7 ""  1 ""  <> 1 9.37 0 4784 904 3915 904 <>
  905 15 51.923455 23.472272 111.331364 145 S A 75 -0.50000 -0.50000 "SER " " O  " 8 0 1 FF5757  O905  0 1 7 ""  1 ""  <> 1 9.37 0 4785 905 3916 905 <>
  906 3 52.425902 21.395354 113.202154 145 S A 2 0.14500 0.14500 "SER " " CB " 6 0 1 A0A0A0  C906  0 1 7 ""  1 ""  <> 1 9.37 0 4786 906 3917 906 <>
  907 16 52.077470 20.334416 114.067956 145 S A 75 -0.68300 -0.68300 "SER " " OG " 8 0 1 FF5757  O907  0 1 7 "%UT"  13 ""  <> 1 9.37 0 4787 907 3918 907 <>
  908 25 51.932130 22.088550 109.530055 146 E A 38 -0.50000 -0.50000 "GLU " " N  " 7 0 1 2F2FFF  N908  0 1 7 ""  1 ""  <> 1 8.31 0 4793 908 3919 908 <>
  909 3 51.976283 23.075075 108.455915 146 E A 2 0.14000 0.14000 "GLU " " CA " 6 0 1 A0A0A0  C909  0 1 -1112 ""  1 ""  FFF000  1 8.31 0 4794 909 3920 909 <>
  910 2 50.585428 23.653143 108.144782 146 E A 2 0.50000 0.50000 "GLU " " C  " 6 0 1 A0A0A0  C910  0 1 7 ""  1 ""  <> 1 8.31 0 4795 910 3921 910 <>
  911 15 49.568364 23.128948 108.603094 146 E A 75 -0.50000 -0.50000 "GLU " " O  " 8 0 1 FF5757  O911  0 1 7 ""  1 ""  <> 1 8.31 0 4796 911 3922 911 <>
  912 3 52.623671 22.399958 107.212779 146 E A 2 -0.12000 -0.12000 "GLU " " CB " 6 0 1 A0A0A0  C912  0 1 7 ""  1 ""  <> 1 8.31 0 4797 912 3923 912 <>
  913 3 51.730477 21.510641 106.303081 146 E A 2 -0.22000 -0.22000 "GLU " " CG " 6 0 1 A0A0A0  C913  0 1 7 ""  1 ""  <> 1 8.31 0 4798 913 3924 913 <>
  914 2 51.070207 20.306949 106.986509 146 E A 2 0.70000 0.70000 "GLU " " CD " 6 0 1 A0A0A0  C914  0 1 7 "%UT"  13 ""  <> 1 8.31 0 4799 914 3925 914 <>
  915 15 49.918874 20.004417 106.602442 146 E A 75 -0.80000 -0.80000 "GLU " " OE1" 8 0 1 FF5757  O915  0 1 7 ""  1 ""  <> 1 8.31 0 4800 915 3926 915 <>
  916 18 51.722458 19.705536 107.869302 146 E A 75 -0.80000 -0.80000 "GLU " " OE2" 8 -1 1 FF5757  O916  0 1 7 ""  1 ""  <> 1 8.31 0 4801 916 3927 916 <>
  917 25 50.587335 24.694771 107.301399 147 V A 38 -0.50000 -0.50000 "VAL " " N  " 7 0 1 2F2FFF  N917  0 1 7 ""  1 ""  <> 1 7.75 0 4808 917 3928 917 <>
  918 3 49.400150 25.172747 106.602687 147 V A 2 0.14000 0.14000 "VAL " " CA " 6 0 1 A0A0A0  C918  0 1 -1112 ""  1 ""  FFF000  1 7.75 0 4809 918 3929 918 <>
  919 2 49.646229 24.954929 105.099670 147 V A 2 0.50000 0.50000 "VAL " " C  " 6 0 1 A0A0A0  C919  0 1 7 ""  1 ""  <> 1 7.75 0 4810 919 3930 919 <>
  920 15 50.695830 25.340038 104.584189 147 V A 75 -0.50000 -0.50000 "VAL " " O  " 8 0 1 FF5757  O920  0 1 7 ""  1 ""  <> 1 7.75 0 4811 920 3931 920 <>
  921 3 49.129212 26.680220 106.850393 147 V A 2 -0.06000 -0.06000 "VAL " " CB " 6 0 1 A0A0A0  C921  0 1 7 ""  1 ""  <> 1 7.75 0 4812 921 3932 921 <>
  922 3 47.846055 27.172354 106.155654 147 V A 2 -0.18000 -0.18000 "VAL " " CG1" 6 0 1 A0A0A0  C922  0 1 7 ""  1 ""  <> 1 7.75 0 4813 922 3933 922 <>
  923 3 49.066337 27.016452 108.351520 147 V A 2 -0.18000 -0.18000 "VAL " " CG2" 6 0 1 A0A0A0  C923  0 1 7 ""  1 ""  <> 1 7.75 0 4814 923 3934 923 <>
  924 25 48.669073 24.323433 104.441098 148 Q A 38 -0.50000 -0.50000 "GLN " " N  " 7 0 1 2F2FFF  N924  2 1 7 ""  1 ""  <> 1 7.45 0 4824 924 3935 924 <>
  925 3 48.678864 23.964151 103.025519 148 Q A 2 0.14000 0.14000 "GLN " " CA " 6 0 1 A0A0A0  C925  2 1 -1112 ""  1 ""  FFF000  1 7.45 0 4825 925 3936 925 <>
  926 2 47.607969 24.777217 102.283147 148 Q A 2 0.50000 0.50000 "GLN " " C  " 6 0 1 A0A0A0  C926  2 1 7 ""  1 ""  <> 1 7.45 0 4826 926 3937 926 <>
  927 15 46.506128 24.957976 102.801792 148 Q A 75 -0.50000 -0.50000 "GLN " " O  " 8 0 1 FF5757  O927  2 1 7 ""  1 ""  <> 1 7.45 0 4827 927 3938 927 <>
  928 3 48.538050 22.430933 102.869914 148 Q A 2 -0.12000 -0.12000 "GLN " " CB " 6 0 1 A0A0A0  C928  2 1 7 ""  1 ""  <> 1 7.45 0 4828 928 3939 928 <>
  929 3 47.549843 21.760436 103.847009 148 Q A 2 -0.12000 -0.12000 "GLN " " CG " 6 0 1 A0A0A0  C929  2 1 7 ""  1 ""  <> 1 7.45 0 4829 929 3940 929 <>
  930 2 47.394908 20.265128 103.579522 148 Q A 2 0.50000 0.50000 "GLN " " CD " 6 0 1 A0A0A0  C930  2 1 7 "%UT"  13 ""  <> 1 7.45 0 4830 930 3941 930 "No Flip" 
  931 15 46.744556 19.872429 102.614087 148 Q A 75 -0.50000 -0.50000 "GLN " " OE1" 8 0 1 FF5757  O931  2 1 7 ""  1 ""  <> 1 7.45 0 4831 931 3942 931 <>
  932 25 47.977893 19.423410 104.436402 148 Q A 38 -0.76000 -0.76000 "GLN " " NE2" 7 0 1 2F2FFF  N932  2 1 7 ""  1 ""  <> 1 7.45 0 4832 932 3943 932 <>
  933 25 47.989976 25.308648 101.110801 149 L A 38 -0.50000 -0.50000 "LEU " " N  " 7 0 1 2F2FFF  N933  2 1 7 ""  1 ""  <> 1 7.43 0 4841 933 3944 933 <>
  934 3 47.299305 26.417010 100.449459 149 L A 2 0.14000 0.14000 "LEU " " CA " 6 0 1 A0A0A0  C934  2 1 -1112 ""  1 ""  FFF000  1 7.43 0 4842 934 3945 934 <>
  935 2 47.403587 26.263684 98.916707 149 L A 2 0.50000 0.50000 "LEU " " C  " 6 0 1 A0A0A0  C935  2 1 7 ""  1 ""  <> 1 7.43 0 4843 935 3946 935 <>
  936 15 47.760155 27.219245 98.231026 149 L A 75 -0.50000 -0.50000 "LEU " " O  " 8 0 1 FF5757  O936  2 1 7 ""  1 ""  <> 1 7.43 0 4844 936 3947 936 <>
  937 3 47.908174 27.734507 101.016264 149 L A 2 -0.12000 -0.12000 "LEU " " CB " 6 0 1 A0A0A0  C937  2 1 7 ""  1 ""  <> 1 7.43 0 4845 937 3948 937 <>
  938 3 47.113243 29.038807 100.785297 149 L A 2 -0.06000 -0.06000 "LEU " " CG " 6 0 1 A0A0A0  C938  2 1 7 ""  1 ""  <> 1 7.43 0 4846 938 3949 938 <>
  939 3 45.779569 29.047115 101.565617 149 L A 2 -0.18000 -0.18000 "LEU " " CD1" 6 0 1 A0A0A0  C939  2 1 7 ""  1 ""  <> 1 7.43 0 4847 939 3950 939 <>
  940 3 47.978908 30.272947 101.108276 149 L A 2 -0.18000 -0.18000 "LEU " " CD2" 6 0 1 A0A0A0  C940  2 1 7 ""  1 ""  <> 1 7.43 0 4848 940 3951 940 <>
  941 25 47.113283 25.054243 98.401919 150 V A 38 -0.50000 -0.50000 "VAL " " N  " 7 0 1 2F2FFF  N941  2 1 7 ""  1 ""  <> 1 7.42 0 4860 941 3952 941 <>
  942 3 47.270553 24.681364 96.989034 150 V A 2 0.14000 0.14000 "VAL " " CA " 6 0 1 A0A0A0  C942  2 1 -1112 ""  1 ""  FFF000  1 7.42 0 4861 942 3953 942 <>
  943 2 46.221635 25.367302 96.086043 150 V A 2 0.50000 0.50000 "VAL " " C  " 6 0 1 A0A0A0  C943  2 1 7 ""  1 ""  <> 1 7.42 0 4862 943 3954 943 <>
  944 15 45.024341 25.211056 96.320616 150 V A 75 -0.50000 -0.50000 "VAL " " O  " 8 0 1 FF5757  O944  2 1 7 ""  1 ""  <> 1 7.42 0 4863 944 3955 944 <>
  945 3 47.179346 23.138720 96.800799 150 V A 2 -0.06000 -0.06000 "VAL " " CB " 6 0 1 A0A0A0  C945  2 1 7 ""  1 ""  <> 1 7.42 0 4864 945 3956 945 <>
  946 3 47.220870 22.671981 95.328205 150 V A 2 -0.18000 -0.18000 "VAL " " CG1" 6 0 1 A0A0A0  C946  2 1 7 ""  1 ""  <> 1 7.42 0 4865 946 3957 946 <>
  947 3 48.287554 22.418775 97.592962 150 V A 2 -0.18000 -0.18000 "VAL " " CG2" 6 0 1 A0A0A0  C947  2 1 7 ""  1 ""  <> 1 7.42 0 4866 947 3958 947 <>
  948 25 46.718259 26.119692 95.089876 151 E A 38 -0.50000 -0.50000 "GLU " " N  " 7 0 1 2F2FFF  N948  0 1 7 ""  1 ""  <> 1 7.44 0 4876 948 3959 948 <>
  949 3 45.983232 27.063310 94.249021 151 E A 2 0.14000 0.14000 "GLU " " CA " 6 0 1 A0A0A0  C949  0 1 -1112 ""  1 ""  FFF000  1 7.44 0 4877 949 3960 949 <>
  950 2 44.980553 26.434258 93.274541 151 E A 2 0.50000 0.50000 "GLU " " C  " 6 0 1 A0A0A0  C950  0 1 7 ""  1 ""  <> 1 7.44 0 4878 950 3961 950 <>
  951 15 43.814971 26.814828 93.312882 151 E A 75 -0.50000 -0.50000 "GLU " " O  " 8 0 1 FF5757  O951  0 1 7 ""  1 ""  <> 1 7.44 0 4879 951 3962 951 <>
  952 3 46.944799 28.007307 93.490257 151 E A 2 -0.12000 -0.12000 "GLU " " CB " 6 0 1 A0A0A0  C952  0 1 7 ""  1 ""  <> 1 7.44 0 4880 952 3963 952 <>
  953 3 47.715616 29.011293 94.372439 151 E A 2 -0.22000 -0.22000 "GLU " " CG " 6 0 1 A0A0A0  C953  0 1 7 ""  1 ""  <> 1 7.44 0 4881 953 3964 953 <>
  954 2 48.920498 28.454849 95.136494 151 E A 2 0.70000 0.70000 "GLU " " CD " 6 0 1 A0A0A0  C954  0 1 7 "%UT"  13 ""  <> 1 7.44 0 4882 954 3965 954 <>
  955 15 49.224849 27.253593 94.973757 151 E A 75 -0.80000 -0.80000 "GLU " " OE1" 8 0 1 FF5757  O955  0 1 7 ""  1 ""  <> 1 7.44 0 4883 955 3966 955 <>
  956 18 49.551673 29.256399 95.857121 151 E A 75 -0.80000 -0.80000 "GLU " " OE2" 8 -1 1 FF5757  O956  0 1 7 ""  1 ""  <> 1 7.44 0 4884 956 3967 956 <>
  957 25 45.446641 25.536485 92.387435 152 S A 38 -0.50000 -0.50000 "SER " " N  " 7 0 1 2F2FFF  N957  0 1 7 ""  1 ""  <> 1 7.45 0 4891 957 3968 957 <>
  958 3 44.651996 24.870452 91.339112 152 S A 2 0.14000 0.14000 "SER " " CA " 6 0 1 A0A0A0  C958  0 1 -1112 ""  1 ""  FFF000  1 7.45 0 4892 958 3969 958 <>
  959 2 43.935658 25.859280 90.369244 152 S A 2 0.50000 0.50000 "SER " " C  " 6 0 1 A0A0A0  C959  0 1 7 ""  1 ""  <> 1 7.45 0 4893 959 3970 959 <>
  960 15 44.261402 27.047126 90.351548 152 S A 75 -0.50000 -0.50000 "SER " " O  " 8 0 1 FF5757  O960  0 1 7 ""  1 ""  <> 1 7.45 0 4894 960 3971 960 <>
  961 3 43.700362 23.851587 92.024548 152 S A 2 0.14500 0.14500 "SER " " CB " 6 0 1 A0A0A0  C961  0 1 7 ""  1 ""  <> 1 7.45 0 4895 961 3972 961 <>
  962 16 43.138131 22.922909 91.117108 152 S A 75 -0.68300 -0.68300 "SER " " OG " 8 0 1 FF5757  O962  0 1 7 "%UT"  13 ""  <> 1 7.45 0 4896 962 3973 962 <>
  963 25 42.974853 25.348232 89.578695 153 G A 38 -0.50000 -0.50000 "GLY " " N  " 7 0 1 2F2FFF  N963  0 1 7 ""  1 ""  <> 1 7.77 0 4902 963 3974 963 <>
  964 3 41.986871 26.110366 88.803929 153 G A 2 0.08000 0.08000 "GLY " " CA " 6 0 1 A0A0A0  C964  0 1 -1112 ""  1 ""  FFF000  1 7.77 0 4903 964 3975 964 <>
  965 2 42.549074 27.012836 87.689219 153 G A 2 0.50000 0.50000 "GLY " " C  " 6 0 1 A0A0A0  C965  0 1 7 ""  1 ""  <> 1 7.77 0 4904 965 3976 965 <>
  966 15 41.857409 27.943682 87.279052 153 G A 75 -0.50000 -0.50000 "GLY " " O  " 8 0 1 FF5757  O966  0 1 7 ""  1 ""  <> 1 7.77 0 4905 966 3977 966 <>
  967 25 43.779743 26.761828 87.214811 154 G A 38 -0.50000 -0.50000 "GLY " " N  " 7 0 1 2F2FFF  N967  0 1 7 ""  1 ""  <> 1 7.74 0 4909 967 3978 967 <>
  968 3 44.429100 27.526012 86.150094 154 G A 2 0.08000 0.08000 "GLY " " CA " 6 0 1 A0A0A0  C968  0 1 -1112 ""  1 ""  FFF000  1 7.74 0 4910 968 3979 968 <>
  969 2 44.432861 26.701979 84.859377 154 G A 2 0.50000 0.50000 "GLY " " C  " 6 0 1 A0A0A0  C969  0 1 7 ""  1 ""  <> 1 7.74 0 4911 969 3980 969 <>
  970 15 43.453991 26.026870 84.538433 154 G A 75 -0.50000 -0.50000 "GLY " " O  " 8 0 1 FF5757  O970  0 1 7 ""  1 ""  <> 1 7.74 0 4912 970 3981 970 <>
  971 25 45.542528 26.795703 84.112325 155 G A 38 -0.50000 -0.50000 "GLY " " N  " 7 0 1 2F2FFF  N971  2 1 7 ""  1 ""  <> 1 7.71 0 4916 971 3982 971 <>
  972 3 45.747646 26.134904 82.826401 155 G A 2 0.08000 0.08000 "GLY " " CA " 6 0 1 A0A0A0  C972  2 1 -1112 ""  1 ""  FFF000  1 7.71 0 4917 972 3983 972 <>
  973 2 45.589758 27.150388 81.688883 155 G A 2 0.50000 0.50000 "GLY " " C  " 6 0 1 A0A0A0  C973  2 1 7 ""  1 ""  <> 1 7.71 0 4918 973 3984 973 <>
  974 15 45.700797 28.360727 81.889375 155 G A 75 -0.50000 -0.50000 "GLY " " O  " 8 0 1 FF5757  O974  2 1 7 ""  1 ""  <> 1 7.71 0 4919 974 3985 974 <>
  975 25 45.373013 26.630897 80.472002 156 L A 38 -0.50000 -0.50000 "LEU " " N  " 7 0 1 2F2FFF  N975  2 1 7 ""  1 ""  <> 1 7.49 0 4923 975 3986 975 <>
  976 3 45.234992 27.419910 79.249466 156 L A 2 0.14000 0.14000 "LEU " " CA " 6 0 1 A0A0A0  C976  2 1 -1112 ""  1 ""  FFF000  1 7.49 0 4924 976 3987 976 <>
  977 2 43.771538 27.836676 79.030345 156 L A 2 0.50000 0.50000 "LEU " " C  " 6 0 1 A0A0A0  C977  2 1 7 ""  1 ""  <> 1 7.49 0 4925 977 3988 977 <>
  978 15 42.857029 27.059470 79.306973 156 L A 75 -0.50000 -0.50000 "LEU " " O  " 8 0 1 FF5757  O978  2 1 7 ""  1 ""  <> 1 7.49 0 4926 978 3989 978 <>
  979 3 45.748302 26.611128 78.034493 156 L A 2 -0.12000 -0.12000 "LEU " " CB " 6 0 1 A0A0A0  C979  2 1 7 ""  1 ""  <> 1 7.49 0 4927 979 3990 979 <>
  980 3 47.278387 26.370698 78.011540 156 L A 2 -0.06000 -0.06000 "LEU " " CG " 6 0 1 A0A0A0  C980  2 1 7 ""  1 ""  <> 1 7.49 0 4928 980 3991 980 <>
  981 3 47.729641 25.269130 78.998187 156 L A 2 -0.18000 -0.18000 "LEU " " CD1" 6 0 1 A0A0A0  C981  2 1 7 ""  1 ""  <> 1 7.49 0 4929 981 3992 981 <>
  982 3 47.778465 26.102402 76.574089 156 L A 2 -0.18000 -0.18000 "LEU " " CD2" 6 0 1 A0A0A0  C982  2 1 7 ""  1 ""  <> 1 7.49 0 4930 982 3993 982 <>
  983 25 43.599197 29.047990 78.484897 157 V A 38 -0.50000 -0.50000 "VAL " " N  " 7 0 1 2F2FFF  N983  0 1 7 ""  1 ""  <> 1 7.4 0 4942 983 3994 983 <>
  984 3 42.325570 29.616062 78.045206 157 V A 2 0.14000 0.14000 "VAL " " CA " 6 0 1 A0A0A0  C984  0 1 -1112 ""  1 ""  FFF000  1 7.4 0 4943 984 3995 984 <>
  985 2 42.613203 30.614350 76.893784 157 V A 2 0.50000 0.50000 "VAL " " C  " 6 0 1 A0A0A0  C985  0 1 7 ""  1 ""  <> 1 7.4 0 4944 985 3996 985 <>
  986 15 43.612141 30.433811 76.194394 157 V A 75 -0.50000 -0.50000 "VAL " " O  " 8 0 1 FF5757  O986  0 1 7 ""  1 ""  <> 1 7.4 0 4945 986 3997 986 <>
  987 3 41.505095 30.189948 79.249564 157 V A 2 -0.06000 -0.06000 "VAL " " CB " 6 0 1 A0A0A0  C987  0 1 7 ""  1 ""  <> 1 7.4 0 4946 987 3998 987 <>
  988 3 42.081660 31.468759 79.879863 157 V A 2 -0.18000 -0.18000 "VAL " " CG1" 6 0 1 A0A0A0  C988  0 1 7 ""  1 ""  <> 1 7.4 0 4947 988 3999 988 <>
  989 3 39.999242 30.357571 78.964549 157 V A 2 -0.18000 -0.18000 "VAL " " CG2" 6 0 1 A0A0A0  C989  0 1 7 ""  1 ""  <> 1 7.4 0 4948 989 4000 989 <>
  990 25 41.732140 31.596835 76.652383 158 Q A 38 -0.50000 -0.50000 "GLN " " N  " 7 0 1 2F2FFF  N990  0 1 7 ""  1 ""  <> 1 7.71 0 4958 990 4001 990 <>
  991 3 41.833523 32.578802 75.567301 158 Q A 2 0.14000 0.14000 "GLN " " CA " 6 0 1 A0A0A0  C991  0 1 -1112 ""  1 ""  FFF000  1 7.71 0 4959 991 4002 991 <>
  992 2 41.477087 33.985353 76.095144 158 Q A 2 0.50000 0.50000 "GLN " " C  " 6 0 1 A0A0A0  C992  0 1 7 ""  1 ""  <> 1 7.71 0 4960 992 4003 992 <>
  993 15 40.767219 34.079700 77.100035 158 Q A 75 -0.50000 -0.50000 "GLN " " O  " 8 0 1 FF5757  O993  0 1 7 ""  1 ""  <> 1 7.71 0 4961 993 4004 993 <>
  994 3 40.908484 32.143891 74.404061 158 Q A 2 -0.12000 -0.12000 "GLN " " CB " 6 0 1 A0A0A0  C994  0 1 7 ""  1 ""  <> 1 7.71 0 4962 994 4005 994 <>
  995 3 41.367028 30.836113 73.715130 158 Q A 2 -0.12000 -0.12000 "GLN " " CG " 6 0 1 A0A0A0  C995  0 1 7 ""  1 ""  <> 1 7.71 0 4963 995 4006 995 <>
  996 2 40.726433 30.534041 72.354476 158 Q A 2 0.50000 0.50000 "GLN " " CD " 6 0 1 A0A0A0  C996  0 1 7 "%UT"  13 ""  <> 1 7.71 0 4964 996 4007 996 "No Flip" 
  997 15 41.082363 29.540772 71.725857 158 Q A 75 -0.50000 -0.50000 "GLN " " OE1" 8 0 1 FF5757  O997  0 1 7 ""  1 ""  <> 1 7.71 0 4965 997 4008 997 <>
  998 25 39.790627 31.360330 71.879752 158 Q A 38 -0.76000 -0.76000 "GLN " " NE2" 7 0 1 2F2FFF  N998  0 1 7 ""  1 ""  <> 1 7.71 0 4966 998 4009 998 <>
  999 25 41.963253 35.061347 75.425340 159 P A 38 -0.14000 -0.14000 "PRO " " N  " 7 0 1 2F2FFF  N999  0 1 7 ""  1 ""  <> 1 7.69 0 4975 999 4010 999 <>
  1000 3 41.662801 36.440453 75.841661 159 P A 2 0.01000 0.01000 "PRO " " CA " 6 0 1 A0A0A0  C1000  0 1 -1112 ""  1 ""  FFF000  1 7.69 0 4976 1000 4011 1000 <>
  1001 2 40.201871 36.826665 75.539132 159 P A 2 0.50000 0.50000 "PRO " " C  " 6 0 1 A0A0A0  C1001  0 1 7 ""  1 ""  <> 1 7.69 0 4977 1001 4012 1001 <>
  1002 15 39.659321 36.437431 74.504500 159 P A 75 -0.50000 -0.50000 "PRO " " O  " 8 0 1 FF5757  O1002  0 1 7 ""  1 ""  <> 1 7.69 0 4978 1002 4013 1002 <>
  1003 3 42.800530 35.053082 74.221047 159 P A 2 -0.05000 -0.05000 "PRO " " CD " 6 0 1 A0A0A0  C1003  0 1 7 ""  1 ""  <> 1 7.69 0 4979 1003 4014 1003 <>
  1004 3 42.905081 36.508828 73.776544 159 P A 2 -0.12000 -0.12000 "PRO " " CG " 6 0 1 A0A0A0  C1004  0 1 7 ""  1 ""  <> 1 7.69 0 4980 1004 4015 1004 <>
  1005 3 42.680479 37.283860 75.062187 159 P A 2 -0.12000 -0.12000 "PRO " " CB " 6 0 1 A0A0A0  C1005  0 1 7 ""  1 ""  <> 1 7.69 0 4981 1005 4016 1005 <>
  1006 25 39.588825 37.541031 76.492654 160 G A 38 -0.50000 -0.50000 "GLY " " N  " 7 0 1 2F2FFF  N1006  0 1 7 ""  1 ""  <> 1 7.71 0 4989 1006 4017 1006 <>
  1007 3 38.157622 37.831071 76.544544 160 G A 2 0.08000 0.08000 "GLY " " CA " 6 0 1 A0A0A0  C1007  0 1 -1112 ""  1 ""  FFF000  1 7.71 0 4990 1007 4018 1007 <>
  1008 2 37.395452 36.726903 77.300950 160 G A 2 0.50000 0.50000 "GLY " " C  " 6 0 1 A0A0A0  C1008  0 1 7 ""  1 ""  <> 1 7.71 0 4991 1008 4019 1008 <>
  1009 15 36.221646 36.919861 77.614069 160 G A 75 -0.50000 -0.50000 "GLY " " O  " 8 0 1 FF5757  O1009  0 1 7 ""  1 ""  <> 1 7.71 0 4992 1009 4020 1009 <>
  1010 25 38.052661 35.593891 77.610911 161 G A 38 -0.50000 -0.50000 "GLY " " N  " 7 0 1 2F2FFF  N1010  0 1 7 ""  1 ""  <> 1 7.79 0 4996 1010 4021 1010 <>
  1011 3 37.488971 34.457086 78.331113 161 G A 2 0.08000 0.08000 "GLY " " CA " 6 0 1 A0A0A0  C1011  0 1 -1112 ""  1 ""  FFF000  1 7.79 0 4997 1011 4022 1011 <>
  1012 2 37.598657 34.649255 79.849378 161 G A 2 0.50000 0.50000 "GLY " " C  " 6 0 1 A0A0A0  C1012  0 1 7 ""  1 ""  <> 1 7.79 0 4998 1012 4023 1012 <>
  1013 15 38.105753 35.660071 80.341319 161 G A 75 -0.50000 -0.50000 "GLY " " O  " 8 0 1 FF5757  O1013  0 1 7 ""  1 ""  <> 1 7.79 0 4999 1013 4024 1013 <>
  1014 25 37.106459 33.638526 80.579357 162 S A 38 -0.50000 -0.50000 "SER " " N  " 7 0 1 2F2FFF  N1014  0 1 7 ""  1 ""  <> 1 7.71 0 5003 1014 4025 1014 <>
  1015 3 37.060292 33.583119 82.038496 162 S A 2 0.14000 0.14000 "SER " " CA " 6 0 1 A0A0A0  C1015  0 1 -1112 ""  1 ""  FFF000  1 7.71 0 5004 1015 4026 1015 <>
  1016 2 37.681813 32.273634 82.554773 162 S A 2 0.50000 0.50000 "SER " " C  " 6 0 1 A0A0A0  C1016  0 1 7 ""  1 ""  <> 1 7.71 0 5005 1016 4027 1016 <>
  1017 15 37.703634 31.270482 81.840452 162 S A 75 -0.50000 -0.50000 "SER " " O  " 8 0 1 FF5757  O1017  0 1 7 ""  1 ""  <> 1 7.71 0 5006 1017 4028 1017 <>
  1018 3 35.596299 33.777478 82.492949 162 S A 2 0.14500 0.14500 "SER " " CB " 6 0 1 A0A0A0  C1018  0 1 7 ""  1 ""  <> 1 7.71 0 5007 1018 4029 1018 <>
  1019 16 34.762404 32.697161 82.116905 162 S A 75 -0.68300 -0.68300 "SER " " OG " 8 0 1 FF5757  O1019  0 1 7 "%UT"  13 ""  <> 1 7.71 0 5008 1019 4030 1019 <>
  1020 25 38.172595 32.322820 83.801668 163 L A 38 -0.50000 -0.50000 "LEU " " N  " 7 0 1 2F2FFF  N1020  2 1 7 ""  1 ""  <> 1 7.37 0 5014 1020 4031 1020 <>
  1021 3 38.883345 31.240183 84.485856 163 L A 2 0.14000 0.14000 "LEU " " CA " 6 0 1 A0A0A0  C1021  2 1 -1113 ""  1 ""  FFFF00  1 7.37 0 5015 1021 4032 1021 <>
  1022 2 38.805009 31.495682 86.003162 163 L A 2 0.50000 0.50000 "LEU " " C  " 6 0 1 A0A0A0  C1022  2 1 7 ""  1 ""  <> 1 7.37 0 5016 1022 4033 1022 <>
  1023 15 38.676365 32.649699 86.408277 163 L A 75 -0.50000 -0.50000 "LEU " " O  " 8 0 1 FF5757  O1023  2 1 7 ""  1 ""  <> 1 7.37 0 5017 1023 4034 1023 <>
  1024 3 40.329993 31.183530 83.930827 163 L A 2 -0.12000 -0.12000 "LEU " " CB " 6 0 1 A0A0A0  C1024  2 1 7 ""  1 ""  <> 1 7.37 0 5018 1024 4035 1024 <>
  1025 3 41.258721 30.088938 84.501118 163 L A 2 -0.06000 -0.06000 "LEU " " CG " 6 0 1 A0A0A0  C1025  2 1 7 ""  1 ""  <> 1 7.37 0 5019 1025 4036 1025 <>
  1026 3 40.705126 28.672231 84.238830 163 L A 2 -0.18000 -0.18000 "LEU " " CD1" 6 0 1 A0A0A0  C1026  2 1 7 ""  1 ""  <> 1 7.37 0 5020 1026 4037 1026 <>
  1027 3 42.694092 30.265113 83.957987 163 L A 2 -0.18000 -0.18000 "LEU " " CD2" 6 0 1 A0A0A0  C1027  2 1 7 ""  1 ""  <> 1 7.37 0 5021 1027 4038 1027 <>
  1028 25 38.848247 30.430560 86.821832 164 R A 38 -0.50000 -0.50000 "ARG " " N  " 7 0 1 2F2FFF  N1028  2 1 7 ""  1 ""  <> 1 7.27 0 5033 1028 4039 1028 <>
  1029 3 38.575901 30.525182 88.258167 164 R A 2 0.14000 0.14000 "ARG " " CA " 6 0 1 A0A0A0  C1029  2 1 -1113 ""  1 ""  FFFF00  1 7.27 0 5034 1029 4040 1029 <>
  1030 2 39.570149 29.680256 89.066252 164 R A 2 0.50000 0.50000 "ARG " " C  " 6 0 1 A0A0A0  C1030  2 1 7 ""  1 ""  <> 1 7.27 0 5035 1030 4041 1030 <>
  1031 15 39.337016 28.488457 89.273482 164 R A 75 -0.50000 -0.50000 "ARG " " O  " 8 0 1 FF5757  O1031  2 1 7 ""  1 ""  <> 1 7.27 0 5036 1031 4042 1031 <>
  1032 3 37.099872 30.151573 88.510361 164 R A 2 -0.12000 -0.12000 "ARG " " CB " 6 0 1 A0A0A0  C1032  2 1 7 ""  1 ""  <> 1 7.27 0 5037 1032 4043 1032 <>
  1033 3 36.603715 30.427227 89.944703 164 R A 2 -0.05000 -0.05000 "ARG " " CG " 6 0 1 A0A0A0  C1033  2 1 7 ""  1 ""  <> 1 7.27 0 5038 1033 4044 1033 <>
  1034 3 35.163750 29.942143 90.174632 164 R A 2 0.19000 0.19000 "ARG " " CD " 6 0 1 A0A0A0  C1034  2 1 7 ""  1 ""  <> 1 7.27 0 5039 1034 4045 1034 <>
  1035 25 35.079392 28.475113 90.236083 164 R A 38 -0.69997 -0.69997 "ARG " " NE " 7 0 1 2F2FFF  N1035  2 1 7 ""  1 ""  <> 1 7.27 0 5040 1035 4046 1035 <>
  1036 2 34.927632 27.739444 91.349359 164 R A 2 0.63990 0.63990 "ARG " " CZ " 6 0 1 A0A0A0  C1036  2 1 7 ""  1 ""  <> 1 7.27 0 5041 1036 4047 1036 <>
  1037 25 34.752739 28.316883 92.543597 164 R A 38 -0.79997 -0.79997 "ARG " " NH1" 7 0 1 2F2FFF  N1037  2 1 7 ""  1 ""  <> 1 7.27 0 5042 1037 4048 1037 <>
  1038 31 34.944897 26.403662 91.264447 164 R A 38 -0.79997 -0.79997 "ARG " " NH2" 7 1 1 2F2FFF  N1038  2 1 7 ""  1 ""  <> 1 7.27 0 5043 1038 4049 1038 <>
  1039 25 40.647445 30.335256 89.528866 165 L A 38 -0.50000 -0.50000 "LEU " " N  " 7 0 1 2F2FFF  N1039  2 1 7 ""  1 ""  <> 1 7.26 0 5057 1039 4050 1039 <>
  1040 3 41.656251 29.779337 90.434311 165 L A 2 0.14000 0.14000 "LEU " " CA " 6 0 1 A0A0A0  C1040  2 1 -1113 ""  1 ""  FFFF00  1 7.26 0 5058 1040 4051 1040 <>
  1041 2 41.033083 29.576730 91.829347 165 L A 2 0.50000 0.50000 "LEU " " C  " 6 0 1 A0A0A0  C1041  2 1 7 ""  1 ""  <> 1 7.26 0 5059 1041 4052 1041 <>
  1042 15 40.622838 30.562205 92.442347 165 L A 75 -0.50000 -0.50000 "LEU " " O  " 8 0 1 FF5757  O1042  2 1 7 ""  1 ""  <> 1 7.26 0 5060 1042 4053 1042 <>
  1043 3 42.851138 30.750478 90.498897 165 L A 2 -0.12000 -0.12000 "LEU " " CB " 6 0 1 A0A0A0  C1043  2 1 7 ""  1 ""  <> 1 7.26 0 5061 1043 4054 1043 <>
  1044 3 43.590804 30.991161 89.161777 165 L A 2 -0.06000 -0.06000 "LEU " " CG " 6 0 1 A0A0A0  C1044  2 1 7 ""  1 ""  <> 1 7.26 0 5062 1044 4055 1044 <>
  1045 3 44.023049 32.460071 89.060016 165 L A 2 -0.18000 -0.18000 "LEU " " CD1" 6 0 1 A0A0A0  C1045  2 1 7 ""  1 ""  <> 1 7.26 0 5063 1045 4056 1045 <>
  1046 3 44.796840 30.049169 88.972193 165 L A 2 -0.18000 -0.18000 "LEU " " CD2" 6 0 1 A0A0A0  C1046  2 1 7 ""  1 ""  <> 1 7.26 0 5064 1046 4057 1046 <>
  1047 25 40.925177 28.312862 92.273259 166 S A 38 -0.50000 -0.50000 "SER " " N  " 7 0 1 2F2FFF  N1047  2 1 7 ""  1 ""  <> 1 7.27 0 5076 1047 4058 1047 <>
  1048 3 40.126843 27.919583 93.439714 166 S A 2 0.14000 0.14000 "SER " " CA " 6 0 1 A0A0A0  C1048  2 1 -1113 ""  1 ""  FFFF00  1 7.27 0 5077 1048 4059 1048 <>
  1049 2 41.012978 27.246877 94.498149 166 S A 2 0.50000 0.50000 "SER " " C  " 6 0 1 A0A0A0  C1049  2 1 7 ""  1 ""  <> 1 7.27 0 5078 1049 4060 1049 <>
  1050 15 41.085778 26.018667 94.555127 166 S A 75 -0.50000 -0.50000 "SER " " O  " 8 0 1 FF5757  O1050  2 1 7 ""  1 ""  <> 1 7.27 0 5079 1050 4061 1050 <>
  1051 3 38.978941 27.003113 92.967415 166 S A 2 0.14500 0.14500 "SER " " CB " 6 0 1 A0A0A0  C1051  2 1 7 ""  1 ""  <> 1 7.27 0 5080 1051 4062 1051 <>
  1052 16 38.029091 27.746527 92.231026 166 S A 75 -0.68300 -0.68300 "SER " " OG " 8 0 1 FF5757  O1052  2 1 7 "%UT"  13 ""  <> 1 7.27 0 5081 1052 4063 1052 <>
  1053 25 41.702804 28.084896 95.288411 167 C A 38 -0.50000 -0.50000 "CYS " " N  " 7 0 1 2F2FFF  N1053  2 1 7 ""  1 ""  <> 1 7.27 0 5087 1053 4064 1053 <>
  1054 3 42.695364 27.701691 96.289473 167 C A 2 0.14000 0.14000 "CYS " " CA " 6 0 1 A0A0A0  C1054  2 1 -1113 ""  1 ""  FFFF00  1 7.27 0 5088 1054 4065 1054 <>
  1055 2 42.064318 27.058614 97.529929 167 C A 2 0.50000 0.50000 "CYS " " C  " 6 0 1 A0A0A0  C1055  2 1 7 ""  1 ""  <> 1 7.27 0 5089 1055 4066 1055 <>
  1056 15 41.462050 27.777142 98.322396 167 C A 75 -0.50000 -0.50000 "CYS " " O  " 8 0 1 FF5757  O1056  2 1 7 ""  1 ""  <> 1 7.27 0 5090 1056 4067 1056 <>
  1057 3 43.574321 28.908099 96.676559 167 C A 2 0.06000 0.06000 "CYS " " CB " 6 0 1 A0A0A0  C1057  2 1 7 ""  1 ""  <> 1 7.27 0 5091 1057 4068 1057 <>
  1058 49 44.779333 28.506972 97.964836 167 C A 13 -0.33500 -0.33500 "CYS " " SG " 16 0 1 E1E11E  S1058  2 1 7 "%UT"  13 ""  <> 1 7.27 0 5092 1058 4069 1058 <>
  1059 25 42.263821 25.743621 97.704261 168 A A 38 -0.50000 -0.50000 "ALA " " N  " 7 0 1 2F2FFF  N1059  2 1 7 ""  1 ""  <> 1 7.3 0 5098 1059 4070 1059 <>
  1060 3 41.875733 25.010860 98.907501 168 A A 2 0.14000 0.14000 "ALA " " CA " 6 0 1 A0A0A0  C1060  2 1 -1113 ""  1 ""  FFFF00  1 7.3 0 5099 1060 4071 1060 <>
  1061 2 42.864835 25.272450 100.054291 168 A A 2 0.50000 0.50000 "ALA " " C  " 6 0 1 A0A0A0  C1061  2 1 7 ""  1 ""  <> 1 7.3 0 5100 1061 4072 1061 <>
  1062 15 44.059500 25.022176 99.888068 168 A A 75 -0.50000 -0.50000 "ALA " " O  " 8 0 1 FF5757  O1062  2 1 7 ""  1 ""  <> 1 7.3 0 5101 1062 4073 1062 <>
  1063 3 41.802619 23.513339 98.576237 168 A A 2 -0.18000 -0.18000 "ALA " " CB " 6 0 1 A0A0A0  C1063  2 1 7 ""  1 ""  <> 1 7.3 0 5102 1063 4074 1063 <>
  1064 25 42.337188 25.749006 101.193619 169 A A 38 -0.50000 -0.50000 "ALA " " N  " 7 0 1 2F2FFF  N1064  2 1 7 ""  1 ""  <> 1 7.49 0 5108 1064 4075 1064 <>
  1065 3 43.094562 25.982184 102.421037 169 A A 2 0.14000 0.14000 "ALA " " CA " 6 0 1 A0A0A0  C1065  2 1 -1113 ""  1 ""  FFFF00  1 7.49 0 5109 1065 4076 1065 <>
  1066 2 42.777875 24.890200 103.450500 169 A A 2 0.50000 0.50000 "ALA " " C  " 6 0 1 A0A0A0  C1066  2 1 7 ""  1 ""  <> 1 7.49 0 5110 1066 4077 1066 <>
  1067 15 41.612759 24.531446 103.628786 169 A A 75 -0.50000 -0.50000 "ALA " " O  " 8 0 1 FF5757  O1067  2 1 7 ""  1 ""  <> 1 7.49 0 5111 1067 4078 1067 <>
  1068 3 42.731960 27.364146 102.983735 169 A A 2 -0.18000 -0.18000 "ALA " " CB " 6 0 1 A0A0A0  C1068  2 1 7 ""  1 ""  <> 1 7.49 0 5112 1068 4079 1068 <>
  1069 25 43.826819 24.420165 104.138111 170 S A 38 -0.50000 -0.50000 "SER " " N  " 7 0 1 2F2FFF  N1069  2 1 7 ""  1 ""  <> 1 7.54 0 5118 1069 4080 1069 <>
  1070 3 43.752838 23.453399 105.230751 170 S A 2 0.14000 0.14000 "SER " " CA " 6 0 1 A0A0A0  C1070  2 1 -1113 ""  1 ""  FFFF00  1 7.54 0 5119 1070 4081 1070 <>
  1071 2 44.964801 23.653533 106.156769 170 S A 2 0.50000 0.50000 "SER " " C  " 6 0 1 A0A0A0  C1071  2 1 7 ""  1 ""  <> 1 7.54 0 5120 1071 4082 1071 <>
  1072 15 46.012007 24.122975 105.712352 170 S A 75 -0.50000 -0.50000 "SER " " O  " 8 0 1 FF5757  O1072  2 1 7 ""  1 ""  <> 1 7.54 0 5121 1072 4083 1072 <>
  1073 3 43.617696 22.021868 104.660872 170 S A 2 0.14500 0.14500 "SER " " CB " 6 0 1 A0A0A0  C1073  2 1 7 ""  1 ""  <> 1 7.54 0 5122 1073 4084 1073 <>
  1074 16 43.566260 21.044218 105.681181 170 S A 75 -0.68300 -0.68300 "SER " " OG " 8 0 1 FF5757  O1074  2 1 7 "%UT"  13 ""  <> 1 7.54 0 5123 1074 4085 1074 <>
  1075 25 44.779135 23.337310 107.447280 171 G A 38 -0.50000 -0.50000 "GLY " " N  " 7 0 1 2F2FFF  N1075  0 1 7 ""  1 ""  <> 1 7.77 0 5129 1075 4086 1075 <>
  1076 3 45.736846 23.638149 108.514338 171 G A 2 0.08000 0.08000 "GLY " " CA " 6 0 1 A0A0A0  C1076  0 1 -1113 ""  1 ""  FFFF00  1 7.77 0 5130 1076 4087 1076 <>
  1077 2 45.523202 25.052277 109.089471 171 G A 2 0.50000 0.50000 "GLY " " C  " 6 0 1 A0A0A0  C1077  0 1 7 ""  1 ""  <> 1 7.77 0 5131 1077 4088 1077 <>
  1078 15 46.139174 25.382613 110.101684 171 G A 75 -0.50000 -0.50000 "GLY " " O  " 8 0 1 FF5757  O1078  0 1 7 ""  1 ""  <> 1 7.77 0 5132 1078 4089 1078 <>
  1079 25 44.641134 25.868135 108.483064 172 F A 38 -0.50000 -0.50000 "PHE " " N  " 7 0 1 2F2FFF  N1079  0 1 7 ""  1 ""  <> 1 7.81 0 5136 1079 4090 1079 <>
  1080 3 44.209803 27.168022 108.988827 172 F A 2 0.14000 0.14000 "PHE " " CA " 6 0 1 A0A0A0  C1080  0 1 -1113 ""  1 ""  FFFF00  1 7.81 0 5137 1080 4091 1080 <>
  1081 2 42.820881 27.466029 108.397950 172 F A 2 0.50000 0.50000 "PHE " " C  " 6 0 1 A0A0A0  C1081  0 1 7 ""  1 ""  <> 1 7.81 0 5138 1081 4092 1081 <>
  1082 15 42.580573 27.191168 107.219555 172 F A 75 -0.50000 -0.50000 "PHE " " O  " 8 0 1 FF5757  O1082  0 1 7 ""  1 ""  <> 1 7.81 0 5139 1082 4093 1082 <>
  1083 3 45.245763 28.260318 108.624967 172 F A 2 -0.00500 -0.00500 "PHE " " CB " 6 0 1 A0A0A0  C1083  0 1 7 ""  1 ""  <> 1 7.81 0 5140 1083 4094 1083 <>
  1084 2 45.152625 29.501043 109.495909 172 F A 2 -0.11500 -0.11500 "PHE " " CG " 6 0 1 A0A0A0  C1084  0 1 7 ""  1 ""  <> 1 7.81 0 5141 1084 4095 1084 <>
  1085 2 45.874918 29.560547 110.706674 172 F A 2 -0.11500 -0.11500 "PHE " " CD1" 6 0 1 A0A0A0  C1085  0 1 7 ""  1 ""  <> 1 7.81 0 5142 1085 4096 1085 <>
  1086 2 45.679934 30.620579 111.582162 172 F A 2 -0.11500 -0.11500 "PHE " " CE1" 6 0 1 A0A0A0  C1086  0 1 7 ""  1 ""  <> 1 7.81 0 5143 1086 4097 1086 <>
  1087 2 44.741319 31.602906 111.293091 172 F A 2 -0.11500 -0.11500 "PHE " " CZ " 6 0 1 A0A0A0  C1087  0 1 7 ""  1 ""  <> 1 7.81 0 5144 1087 4098 1087 <>
  1088 2 43.995250 31.536921 110.123923 172 F A 2 -0.11500 -0.11500 "PHE " " CE2" 6 0 1 A0A0A0  C1088  0 1 7 ""  1 ""  <> 1 7.81 0 5145 1088 4099 1088 <>
  1089 2 44.199653 30.503123 109.219665 172 F A 2 -0.11500 -0.11500 "PHE " " CD2" 6 0 1 A0A0A0  C1089  0 1 7 ""  1 ""  <> 1 7.81 0 5146 1089 4100 1089 <>
  1090 25 41.939734 28.040194 109.233683 173 N A 38 -0.50000 -0.50000 "ASN " " N  " 7 0 1 2F2FFF  N1090  0 1 7 ""  1 ""  <> 1 7.73 0 5156 1090 4101 1090 <>
  1091 3 40.584716 28.455222 108.869890 173 N A 2 0.14000 0.14000 "ASN " " CA " 6 0 1 A0A0A0  C1091  0 1 -1113 ""  1 ""  FFFF00  1 7.73 0 5157 1091 4102 1091 <>
  1092 2 40.634027 29.758279 108.050068 173 N A 2 0.50000 0.50000 "ASN " " C  " 6 0 1 A0A0A0  C1092  0 1 7 ""  1 ""  <> 1 7.73 0 5158 1092 4103 1092 <>
  1093 15 41.029964 30.793493 108.586110 173 N A 75 -0.50000 -0.50000 "ASN " " O  " 8 0 1 FF5757  O1093  0 1 7 ""  1 ""  <> 1 7.73 0 5159 1093 4104 1093 <>
  1094 3 39.755452 28.626729 110.163844 173 N A 2 -0.12000 -0.12000 "ASN " " CB " 6 0 1 A0A0A0  C1094  0 1 7 ""  1 ""  <> 1 7.73 0 5160 1094 4105 1094 <>
  1095 2 38.241589 28.629851 109.934296 173 N A 2 0.50000 0.50000 "ASN " " CG " 6 0 1 A0A0A0  C1095  0 1 7 "%UT"  13 ""  <> 1 7.73 0 5161 1095 4106 1095 "No Flip" 
  1096 15 37.719513 27.822259 109.169468 173 N A 75 -0.50000 -0.50000 "ASN " " OD1" 8 0 1 FF5757  O1096  0 1 7 ""  1 ""  <> 1 7.73 0 5162 1096 4107 1096 <>
  1097 25 37.526103 29.522291 110.619065 173 N A 38 -0.76000 -0.76000 "ASN " " ND2" 7 0 1 2F2FFF  N1097  0 1 7 ""  1 ""  <> 1 7.73 0 5163 1097 4108 1097 <>
  1098 25 40.258319 29.670676 106.762062 174 I A 38 -0.50000 -0.50000 "ILE " " N  " 7 0 1 2F2FFF  N1098  0 1 7 ""  1 ""  <> 1 7.85 0 5170 1098 4109 1098 <>
  1099 3 40.443570 30.721871 105.754898 174 I A 2 0.14000 0.14000 "ILE " " CA " 6 0 1 A0A0A0  C1099  0 1 -1113 ""  1 ""  FFFF00  1 7.85 0 5171 1099 4110 1099 <>
  1100 2 39.634186 32.015600 106.022144 174 I A 2 0.50000 0.50000 "ILE " " C  " 6 0 1 A0A0A0  C1100  0 1 7 ""  1 ""  <> 1 7.85 0 5172 1100 4111 1100 <>
  1101 15 40.014354 33.076111 105.527683 174 I A 75 -0.50000 -0.50000 "ILE " " O  " 8 0 1 FF5757  O1101  0 1 7 ""  1 ""  <> 1 7.85 0 5173 1101 4112 1101 <>
  1102 3 40.126868 30.180261 104.322023 174 I A 2 -0.06000 -0.06000 "ILE " " CB " 6 0 1 A0A0A0  C1102  0 1 7 ""  1 ""  <> 1 7.85 0 5174 1102 4113 1102 <>
  1103 3 38.662420 30.366829 103.849242 174 I A 2 -0.18000 -0.18000 "ILE " " CG2" 6 0 1 A0A0A0  C1103  0 1 7 ""  1 ""  <> 1 7.85 0 5175 1103 4114 1103 <>
  1104 3 41.129414 30.758373 103.300905 174 I A 2 -0.12000 -0.12000 "ILE " " CG1" 6 0 1 A0A0A0  C1104  0 1 7 ""  1 ""  <> 1 7.85 0 5176 1104 4115 1104 <>
  1105 3 40.944338 30.248277 101.868018 174 I A 2 -0.18000 -0.18000 "ILE " " CD1" 6 0 1 A0A0A0  C1105  0 1 7 ""  1 ""  <> 1 7.85 0 5177 1105 4116 1105 <>
  1106 25 38.549236 31.901800 106.805409 175 K A 38 -0.50000 -0.50000 "LYS " " N  " 7 0 1 2F2FFF  N1106  0 1 7 ""  1 ""  <> 1 7.76 0 5189 1106 4117 1106 <>
  1107 3 37.644450 32.992580 107.169343 175 K A 2 0.14000 0.14000 "LYS " " CA " 6 0 1 A0A0A0  C1107  0 1 -1113 ""  1 ""  FFFF00  1 7.76 0 5190 1107 4118 1107 <>
  1108 2 38.203484 33.912986 108.268901 175 K A 2 0.50000 0.50000 "LYS " " C  " 6 0 1 A0A0A0  C1108  0 1 7 ""  1 ""  <> 1 7.76 0 5191 1108 4119 1108 <>
  1109 15 37.626456 34.975389 108.487912 175 K A 75 -0.50000 -0.50000 "LYS " " O  " 8 0 1 FF5757  O1109  0 1 7 ""  1 ""  <> 1 7.76 0 5192 1109 4120 1109 <>
  1110 3 36.293918 32.401542 107.627889 175 K A 2 -0.12000 -0.12000 "LYS " " CB " 6 0 1 A0A0A0  C1110  0 1 7 ""  1 ""  <> 1 7.76 0 5193 1110 4121 1110 <>
  1111 3 35.619105 31.488554 106.587331 175 K A 2 -0.12000 -0.12000 "LYS " " CG " 6 0 1 A0A0A0  C1111  0 1 7 ""  1 ""  <> 1 7.76 0 5194 1111 4122 1111 <>
  1112 3 35.879000 29.984391 106.793650 175 K A 2 -0.12000 -0.12000 "LYS " " CD " 6 0 1 A0A0A0  C1112  0 1 7 ""  1 ""  <> 1 7.76 0 5195 1112 4123 1112 <>
  1113 3 34.992160 29.370380 107.886953 175 K A 2 0.19000 0.19000 "LYS " " CE " 6 0 1 A0A0A0  C1113  0 1 7 ""  1 ""  <> 1 7.76 0 5196 1113 4124 1113 <>
  1114 32 35.121823 27.904441 107.911816 175 K A 38 -0.30000 -0.30000 "LYS " " NZ " 7 1 1 2F2FFF  N1114  0 1 7 "%UT"  13 ""  <> 1 7.76 0 5197 1114 4125 1114 <>
  1115 25 39.286316 33.486851 108.940912 176 D A 38 -0.50000 -0.50000 "ASP " " N  " 7 0 1 2F2FFF  N1115  0 1 7 ""  1 ""  <> 1 7.78 0 5211 1115 4126 1115 <>
  1116 3 39.913945 34.166443 110.081238 176 D A 2 0.14000 0.14000 "ASP " " CA " 6 0 1 A0A0A0  C1116  0 1 -1113 ""  1 ""  FFFF00  1 7.78 0 5212 1116 4127 1116 <>
  1117 2 41.282009 34.767897 109.694826 176 D A 2 0.50000 0.50000 "ASP " " C  " 6 0 1 A0A0A0  C1117  0 1 7 ""  1 ""  <> 1 7.78 0 5213 1117 4128 1117 <>
  1118 15 42.095729 35.035815 110.579431 176 D A 75 -0.50000 -0.50000 "ASP " " O  " 8 0 1 FF5757  O1118  0 1 7 ""  1 ""  <> 1 7.78 0 5214 1118 4129 1118 <>
  1119 3 40.053707 33.240191 111.321629 176 D A 2 -0.22000 -0.22000 "ASP " " CB " 6 0 1 A0A0A0  C1119  0 1 7 ""  1 ""  <> 1 7.78 0 5215 1119 4130 1119 <>
  1120 2 38.815810 32.410782 111.688362 176 D A 2 0.70000 0.70000 "ASP " " CG " 6 0 1 A0A0A0  C1120  0 1 7 "%UT"  13 ""  <> 1 7.78 0 5216 1120 4131 1120 <>
  1121 15 37.685885 32.836313 111.363083 176 D A 75 -0.80000 -0.80000 "ASP " " OD1" 8 0 1 FF5757  O1121  0 1 7 ""  1 ""  <> 1 7.78 0 5217 1121 4132 1121 <>
  1122 18 39.018811 31.368595 112.348209 176 D A 75 -0.80000 -0.80000 "ASP " " OD2" 8 -1 1 FF5757  O1122  0 1 7 ""  1 ""  <> 1 7.78 0 5218 1122 4133 1122 <>
  1123 25 41.521336 34.965112 108.387983 177 T A 38 -0.50000 -0.50000 "THR " " N  " 7 0 1 2F2FFF  N1123  0 1 7 ""  1 ""  <> 1 7.68 0 5223 1123 4134 1123 <>
  1124 3 42.789890 35.426868 107.832315 177 T A 2 0.14000 0.14000 "THR " " CA " 6 0 1 A0A0A0  C1124  0 1 -1113 ""  1 ""  FFFF00  1 7.68 0 5224 1124 4135 1124 <>
  1125 2 42.560165 36.273492 106.566523 177 T A 2 0.50000 0.50000 "THR " " C  " 6 0 1 A0A0A0  C1125  0 1 7 ""  1 ""  <> 1 7.68 0 5225 1125 4136 1125 <>
  1126 15 41.569691 36.088337 105.858251 177 T A 75 -0.50000 -0.50000 "THR " " O  " 8 0 1 FF5757  O1126  0 1 7 ""  1 ""  <> 1 7.68 0 5226 1126 4137 1126 <>
  1127 3 43.747374 34.227330 107.558853 177 T A 2 0.20500 0.20500 "THR " " CB " 6 0 1 A0A0A0  C1127  0 1 7 ""  1 ""  <> 1 7.68 0 5227 1127 4138 1127 <>
  1128 3 43.140919 33.119110 106.685358 177 T A 2 -0.18000 -0.18000 "THR " " CG2" 6 0 1 A0A0A0  C1128  0 1 7 ""  1 ""  <> 1 7.68 0 5228 1128 4139 1128 <>
  1129 16 44.947919 34.602448 106.919273 177 T A 75 -0.68300 -0.68300 "THR " " OG1" 8 0 1 FF5757  O1129  0 1 7 "%UT"  13 ""  <> 1 7.68 0 5229 1129 4140 1129 <>
  1130 25 43.489080 37.214444 106.346496 178 Y A 38 -0.50000 -0.50000 "TYR " " N  " 7 0 1 2F2FFF  N1130  0 1 7 ""  1 ""  <> 1 7.44 0 5237 1130 4141 1130 <>
  1131 3 43.507403 38.187883 105.260809 178 Y A 2 0.14000 0.14000 "TYR " " CA " 6 0 1 A0A0A0  C1131  0 1 -1113 ""  1 ""  FFFF00  1 7.44 0 5238 1131 4142 1131 <>
  1132 2 44.221170 37.531349 104.068446 178 Y A 2 0.50000 0.50000 "TYR " " C  " 6 0 1 A0A0A0  C1132  0 1 7 ""  1 ""  <> 1 7.44 0 5239 1132 4143 1132 <>
  1133 15 45.406927 37.229190 104.173414 178 Y A 75 -0.50000 -0.50000 "TYR " " O  " 8 0 1 FF5757  O1133  0 1 7 ""  1 ""  <> 1 7.44 0 5240 1133 4144 1133 <>
  1134 3 44.236574 39.472230 105.745324 178 Y A 2 -0.00500 -0.00500 "TYR " " CB " 6 0 1 A0A0A0  C1134  0 1 7 ""  1 ""  <> 1 7.44 0 5241 1134 4145 1134 <>
  1135 2 43.751319 40.053972 107.071251 178 Y A 2 -0.11500 -0.11500 "TYR " " CG " 6 0 1 A0A0A0  C1135  0 1 7 ""  1 ""  <> 1 7.44 0 5242 1135 4146 1135 <>
  1136 2 44.086358 39.422342 108.288808 178 Y A 2 -0.11500 -0.11500 "TYR " " CD1" 6 0 1 A0A0A0  C1136  0 1 7 ""  1 ""  <> 1 7.44 0 5243 1136 4147 1136 <>
  1137 2 43.505857 39.833212 109.498144 178 Y A 2 -0.11500 -0.11500 "TYR " " CE1" 6 0 1 A0A0A0  C1137  0 1 7 ""  1 ""  <> 1 7.44 0 5244 1137 4148 1137 <>
  1138 2 42.611133 40.913126 109.509157 178 Y A 2 0.15000 0.15000 "TYR " " CZ " 6 0 1 A0A0A0  C1138  0 1 7 ""  1 ""  <> 1 7.44 0 5245 1138 4149 1138 <>
  1139 16 41.963027 41.224016 110.667058 178 Y A 75 -0.58500 -0.58500 "TYR " " OH " 8 0 1 FF5757  O1139  0 1 7 "%UT"  13 ""  <> 1 7.44 0 5246 1139 4150 1139 <>
  1140 2 42.370223 41.634161 108.323832 178 Y A 2 -0.11500 -0.11500 "TYR " " CE2" 6 0 1 A0A0A0  C1140  0 1 7 ""  1 ""  <> 1 7.44 0 5247 1140 4151 1140 <>
  1141 2 42.932053 41.201819 107.102644 178 Y A 2 -0.11500 -0.11500 "TYR " " CD2" 6 0 1 A0A0A0  C1141  0 1 7 ""  1 ""  <> 1 7.44 0 5248 1141 4152 1141 <>
  1142 25 43.483453 37.265015 102.982901 179 I A 38 -0.50000 -0.50000 "ILE " " N  " 7 0 1 2F2FFF  N1142  2 1 7 ""  1 ""  <> 1 7.27 0 5258 1142 4153 1142 <>
  1143 3 43.957132 36.466310 101.849852 179 I A 2 0.14000 0.14000 "ILE " " CA " 6 0 1 A0A0A0  C1143  2 1 -1113 ""  1 ""  FFFF00  1 7.27 0 5259 1143 4154 1143 <>
  1144 2 44.319621 37.400073 100.679418 179 I A 2 0.50000 0.50000 "ILE " " C  " 6 0 1 A0A0A0  C1144  2 1 7 ""  1 ""  <> 1 7.27 0 5260 1144 4155 1144 <>
  1145 15 43.599076 38.361427 100.422416 179 I A 75 -0.50000 -0.50000 "ILE " " O  " 8 0 1 FF5757  O1145  2 1 7 ""  1 ""  <> 1 7.27 0 5261 1145 4156 1145 <>
  1146 3 42.848775 35.497474 101.333016 179 I A 2 -0.06000 -0.06000 "ILE " " CB " 6 0 1 A0A0A0  C1146  2 1 7 ""  1 ""  <> 1 7.27 0 5262 1146 4157 1146 <>
  1147 3 43.334030 34.559640 100.206411 179 I A 2 -0.18000 -0.18000 "ILE " " CG2" 6 0 1 A0A0A0  C1147  2 1 7 ""  1 ""  <> 1 7.27 0 5263 1147 4158 1147 <>
  1148 3 42.167371 34.665585 102.448181 179 I A 2 -0.12000 -0.12000 "ILE " " CG1" 6 0 1 A0A0A0  C1148  2 1 7 ""  1 ""  <> 1 7.27 0 5264 1148 4159 1148 <>
  1149 3 40.736081 34.235917 102.083758 179 I A 2 -0.18000 -0.18000 "ILE " " CD1" 6 0 1 A0A0A0  C1149  2 1 7 ""  1 ""  <> 1 7.27 0 5265 1149 4160 1149 <>
  1150 25 45.394383 37.059038 99.958445 180 H A 38 -0.50000 -0.50000 "HIS " " N  " 7 0 1 2F2FFF  N1150  2 1 7 ""  1 ""  <> 1 7.24 0 5277 1150 4161 1150 <>
  1151 3 45.773354 37.661090 98.682994 180 H A 2 0.14000 0.14000 "HIS " " CA " 6 0 1 A0A0A0  C1151  2 1 -1113 ""  1 ""  FFFF00  1 7.24 0 5278 1151 4162 1151 <>
  1152 2 45.795557 36.569971 97.611295 180 H A 2 0.50000 0.50000 "HIS " " C  " 6 0 1 A0A0A0  C1152  2 1 7 ""  1 ""  <> 1 7.24 0 5279 1152 4163 1152 <>
  1153 15 46.080392 35.409783 97.911738 180 H A 75 -0.50000 -0.50000 "HIS " " O  " 8 0 1 FF5757  O1153  2 1 7 ""  1 ""  <> 1 7.24 0 5280 1153 4164 1153 <>
  1154 3 47.197595 38.265403 98.736252 180 H A 2 -0.00500 -0.00500 "HIS " " CB " 6 0 1 A0A0A0  C1154  2 1 7 ""  1 ""  <> 1 7.24 0 5281 1154 4165 1154 <>
  1155 2 47.588577 39.076588 99.941395 180 H A 2 0.01500 0.01500 "HIS " " CG " 6 0 1 A0A0A0  C1155  2 1 7 "%UT"  13 "HIS"  <> 1 7.24 0 5282 1155 4166 1155 "HIS" 
  1156 25 47.784670 38.514147 101.189817 180 H A 38 -0.57000 -0.57000 "HIS " " ND1" 7 0 1 2F2FFF  N1156  2 1 7 ""  1 ""  <> 1 7.24 0 5283 1156 4167 1156 <>
  1157 2 48.191814 39.491508 101.997184 180 H A 2 0.29500 0.29500 "HIS " " CE1" 6 0 1 A0A0A0  C1157  2 1 7 ""  1 ""  <> 1 7.24 0 5284 1157 4168 1157 <>
  1158 25 48.303376 40.666793 101.392774 180 H A 38 -0.49000 -0.49000 "HIS " " NE2" 7 0 1 2F2FFF  N1158  2 1 7 ""  1 ""  <> 1 7.24 0 5285 1158 4169 1158 <>
  1159 2 47.917861 40.406476 100.075760 180 H A 2 -0.01500 -0.01500 "HIS " " CD2" 6 0 1 A0A0A0  C1159  2 1 7 ""  1 ""  <> 1 7.24 0 5286 1159 4170 1159 <>
  1160 25 45.651372 37.018048 96.361724 181 W A 38 -0.50000 -0.50000 "TRP " " N  " 7 0 1 2F2FFF  N1160  2 1 7 ""  1 ""  <> 1 7.23 0 5294 1160 4171 1160 <>
  1161 3 46.275788 36.368231 95.217059 181 W A 2 0.14000 0.14000 "TRP " " CA " 6 0 1 A0A0A0  C1161  2 1 -1113 ""  1 ""  FFFF00  1 7.23 0 5295 1161 4172 1161 <>
  1162 2 47.444798 37.252061 94.773509 181 W A 2 0.50000 0.50000 "TRP " " C  " 6 0 1 A0A0A0  C1162  2 1 7 ""  1 ""  <> 1 7.23 0 5296 1162 4173 1162 <>
  1163 15 47.356715 38.474119 94.878792 181 W A 75 -0.50000 -0.50000 "TRP " " O  " 8 0 1 FF5757  O1163  2 1 7 ""  1 ""  <> 1 7.23 0 5297 1163 4174 1163 <>
  1164 3 45.235767 36.139345 94.111829 181 W A 2 -0.12000 -0.12000 "TRP " " CB " 6 0 1 A0A0A0  C1164  2 1 7 ""  1 ""  <> 1 7.23 0 5298 1164 4175 1164 <>
  1165 2 44.316225 34.992884 94.397596 181 W A 2 0.07500 0.07500 "TRP " " CG " 6 0 1 A0A0A0  C1165  2 1 7 ""  1 ""  <> 1 7.23 0 5299 1165 4176 1165 <>
  1166 2 43.199658 35.032412 95.159980 181 W A 2 -0.11500 -0.11500 "TRP " " CD1" 6 0 1 A0A0A0  C1166  2 1 7 ""  1 ""  <> 1 7.23 0 5300 1166 4177 1166 <>
  1167 25 42.661751 33.765072 95.260206 181 W A 38 -0.57000 -0.57000 "TRP " " NE1" 7 0 1 2F2FFF  N1167  2 1 7 ""  1 ""  <> 1 7.23 0 5301 1167 4178 1167 <>
  1168 2 43.423021 32.837359 94.580213 181 W A 2 0.13000 0.13000 "TRP " " CE2" 6 0 1 A0A0A0  C1168  2 1 7 ""  1 ""  <> 1 7.23 0 5302 1168 4179 1168 <>
  1169 2 43.309643 31.452188 94.385204 181 W A 2 -0.11500 -0.11500 "TRP " " CZ2" 6 0 1 A0A0A0  C1169  2 1 7 ""  1 ""  <> 1 7.23 0 5303 1169 4180 1169 <>
  1170 2 44.306987 30.777910 93.657209 181 W A 2 -0.11500 -0.11500 "TRP " " CH2" 6 0 1 A0A0A0  C1170  2 1 7 ""  1 ""  <> 1 7.23 0 5304 1170 4181 1170 <>
  1171 2 45.386756 31.494910 93.108198 181 W A 2 -0.11500 -0.11500 "TRP " " CZ3" 6 0 1 A0A0A0  C1171  2 1 7 ""  1 ""  <> 1 7.23 0 5305 1171 4182 1171 <>
  1172 2 45.474983 32.888427 93.287581 181 W A 2 -0.11500 -0.11500 "TRP " " CE3" 6 0 1 A0A0A0  C1172  2 1 7 ""  1 ""  <> 1 7.23 0 5306 1172 4183 1172 <>
  1173 2 44.500590 33.595112 94.030200 181 W A 2 -0.05500 -0.05500 "TRP " " CD2" 6 0 1 A0A0A0  C1173  2 1 7 ""  1 ""  <> 1 7.23 0 5307 1173 4184 1173 <>
  1174 25 48.536298 36.615542 94.331640 182 V A 38 -0.50000 -0.50000 "VAL " " N  " 7 0 1 2F2FFF  N1174  2 1 7 ""  1 ""  <> 1 7.22 0 5318 1174 4185 1174 <>
  1175 3 49.755669 37.279315 93.882676 182 V A 2 0.14000 0.14000 "VAL " " CA " 6 0 1 A0A0A0  C1175  2 1 -1113 ""  1 ""  FFFF00  1 7.22 0 5319 1175 4186 1175 <>
  1176 2 50.324261 36.447523 92.728962 182 V A 2 0.50000 0.50000 "VAL " " C  " 6 0 1 A0A0A0  C1176  2 1 7 ""  1 ""  <> 1 7.22 0 5320 1176 4187 1176 <>
  1177 15 50.631269 35.277227 92.935696 182 V A 75 -0.50000 -0.50000 "VAL " " O  " 8 0 1 FF5757  O1177  2 1 7 ""  1 ""  <> 1 7.22 0 5321 1177 4188 1177 <>
  1178 3 50.841669 37.379770 95.002614 182 V A 2 -0.06000 -0.06000 "VAL " " CB " 6 0 1 A0A0A0  C1178  2 1 7 ""  1 ""  <> 1 7.22 0 5322 1178 4189 1178 <>
  1179 3 52.148957 38.049002 94.526049 182 V A 2 -0.18000 -0.18000 "VAL " " CG1" 6 0 1 A0A0A0  C1179  2 1 7 ""  1 ""  <> 1 7.22 0 5323 1179 4190 1179 <>
  1180 3 50.344988 38.089699 96.276355 182 V A 2 -0.18000 -0.18000 "VAL " " CG2" 6 0 1 A0A0A0  C1180  2 1 7 ""  1 ""  <> 1 7.22 0 5324 1180 4191 1180 <>
  1181 25 50.462455 37.059264 91.545503 183 R A 38 -0.50000 -0.50000 "ARG " " N  " 7 0 1 2F2FFF  N1181  2 1 7 ""  1 ""  <> 1 7.25 0 5334 1181 4192 1181 <>
  1182 3 51.006485 36.403858 90.358783 183 R A 2 0.14000 0.14000 "ARG " " CA " 6 0 1 A0A0A0  C1182  2 1 -1113 ""  1 ""  FFFF00  1 7.25 0 5335 1182 4193 1182 <>
  1183 2 52.421906 36.904967 90.046064 183 R A 2 0.50000 0.50000 "ARG " " C  " 6 0 1 A0A0A0  C1183  2 1 7 ""  1 ""  <> 1 7.25 0 5336 1183 4194 1183 <>
  1184 15 52.940354 37.790286 90.725782 183 R A 75 -0.50000 -0.50000 "ARG " " O  " 8 0 1 FF5757  O1184  2 1 7 ""  1 ""  <> 1 7.25 0 5337 1184 4195 1184 <>
  1185 3 50.019423 36.560135 89.180214 183 R A 2 -0.12000 -0.12000 "ARG " " CB " 6 0 1 A0A0A0  C1185  2 1 7 ""  1 ""  <> 1 7.25 0 5338 1185 4196 1185 <>
  1186 3 49.977429 37.951159 88.523096 183 R A 2 -0.05000 -0.05000 "ARG " " CG " 6 0 1 A0A0A0  C1186  2 1 7 ""  1 ""  <> 1 7.25 0 5339 1186 4197 1186 <>
  1187 3 48.839982 38.070617 87.505088 183 R A 2 0.19000 0.19000 "ARG " " CD " 6 0 1 A0A0A0  C1187  2 1 7 ""  1 ""  <> 1 7.25 0 5340 1187 4198 1187 <>
  1188 25 48.843173 39.351533 86.793074 183 R A 38 -0.69997 -0.69997 "ARG " " NE " 7 0 1 2F2FFF  N1188  2 1 7 ""  1 ""  <> 1 7.25 0 5341 1188 4199 1188 <>
  1189 2 49.445608 39.578165 85.616111 183 R A 2 0.63990 0.63990 "ARG " " CZ " 6 0 1 A0A0A0  C1189  2 1 7 ""  1 ""  <> 1 7.25 0 5342 1189 4200 1189 <>
  1190 25 50.152886 38.619057 85.004897 183 R A 38 -0.79997 -0.79997 "ARG " " NH1" 7 0 1 2F2FFF  N1190  2 1 7 ""  1 ""  <> 1 7.25 0 5343 1190 4201 1190 <>
  1191 31 49.320014 40.775428 85.032331 183 R A 38 -0.79997 -0.79997 "ARG " " NH2" 7 1 1 2F2FFF  N1191  2 1 7 ""  1 ""  <> 1 7.25 0 5344 1191 4202 1191 <>
  1192 25 53.018526 36.295858 89.015029 184 Q A 38 -0.50000 -0.50000 "GLN " " N  " 7 0 1 2F2FFF  N1192  2 1 7 ""  1 ""  <> 1 7.3 0 5358 1192 4203 1192 <>
  1193 3 54.367369 36.572775 88.550396 184 Q A 2 0.14000 0.14000 "GLN " " CA " 6 0 1 A0A0A0  C1193  2 1 -1113 ""  1 ""  FFFF00  1 7.3 0 5359 1193 4204 1193 <>
  1194 2 54.450544 36.150833 87.081805 184 Q A 2 0.50000 0.50000 "GLN " " C  " 6 0 1 A0A0A0  C1194  2 1 7 ""  1 ""  <> 1 7.3 0 5360 1194 4205 1194 <>
  1195 15 54.445612 34.952909 86.796512 184 Q A 75 -0.50000 -0.50000 "GLN " " O  " 8 0 1 FF5757  O1195  2 1 7 ""  1 ""  <> 1 7.3 0 5361 1195 4206 1195 <>
  1196 3 55.367851 35.824023 89.455795 184 Q A 2 -0.12000 -0.12000 "GLN " " CB " 6 0 1 A0A0A0  C1196  2 1 7 ""  1 ""  <> 1 7.3 0 5362 1196 4207 1196 <>
  1197 3 56.843736 36.003813 89.063537 184 Q A 2 -0.12000 -0.12000 "GLN " " CG " 6 0 1 A0A0A0  C1197  2 1 7 ""  1 ""  <> 1 7.3 0 5363 1197 4208 1197 <>
  1198 2 57.788564 35.345153 90.068671 184 Q A 2 0.50000 0.50000 "GLN " " CD " 6 0 1 A0A0A0  C1198  2 1 7 "%UT"  13 ""  <> 1 7.3 0 5364 1198 4209 1198 "No Flip" 
  1199 15 57.505921 34.263038 90.578914 184 Q A 75 -0.50000 -0.50000 "GLN " " OE1" 8 0 1 FF5757  O1199  2 1 7 ""  1 ""  <> 1 7.3 0 5365 1199 4210 1199 <>
  1200 25 58.925500 35.986181 90.343777 184 Q A 38 -0.76000 -0.76000 "GLN " " NE2" 7 0 1 2F2FFF  N1200  2 1 7 ""  1 ""  <> 1 7.3 0 5366 1200 4211 1200 <>
  1201 25 54.511206 37.139260 86.175415 185 A A 38 -0.50000 -0.50000 "ALA " " N  " 7 0 1 2F2FFF  N1201  0 1 7 ""  1 ""  <> 1 7.62 0 5375 1201 4212 1201 <>
  1202 3 54.684244 36.916357 84.737362 185 A A 2 0.14000 0.14000 "ALA " " CA " 6 0 1 A0A0A0  C1202  0 1 -1113 ""  1 ""  FFFF00  1 7.62 0 5376 1202 4213 1202 <>
  1203 2 56.111883 36.419766 84.398067 185 A A 2 0.50000 0.50000 "ALA " " C  " 6 0 1 A0A0A0  C1203  0 1 7 ""  1 ""  <> 1 7.62 0 5377 1203 4214 1203 <>
  1204 15 57.008913 36.604074 85.223423 185 A A 75 -0.50000 -0.50000 "ALA " " O  " 8 0 1 FF5757  O1204  0 1 7 ""  1 ""  <> 1 7.62 0 5378 1204 4215 1204 <>
  1205 3 54.336088 38.216447 83.998721 185 A A 2 -0.18000 -0.18000 "ALA " " CB " 6 0 1 A0A0A0  C1205  0 1 7 ""  1 ""  <> 1 7.62 0 5379 1205 4216 1205 <>
  1206 25 56.318174 35.816677 83.199868 186 P A 38 -0.14000 -0.14000 "PRO " " N  " 7 0 1 2F2FFF  N1206  0 1 7 ""  1 ""  <> 1 7.66 0 5385 1206 4217 1206 <>
  1207 3 57.654136 35.380516 82.733802 186 P A 2 0.01000 0.01000 "PRO " " CA " 6 0 1 A0A0A0  C1207  0 1 -1113 ""  1 ""  FFFF00  1 7.66 0 5386 1207 4218 1207 <>
  1208 2 58.730613 36.486206 82.739752 186 P A 2 0.50000 0.50000 "PRO " " C  " 6 0 1 A0A0A0  C1208  0 1 7 ""  1 ""  <> 1 7.66 0 5387 1208 4219 1208 <>
  1209 15 58.608345 37.464841 82.003295 186 P A 75 -0.50000 -0.50000 "PRO " " O  " 8 0 1 FF5757  O1209  0 1 7 ""  1 ""  <> 1 7.66 0 5388 1209 4220 1209 <>
  1210 3 55.283152 35.433831 82.233871 186 P A 2 -0.05000 -0.05000 "PRO " " CD " 6 0 1 A0A0A0  C1210  0 1 7 ""  1 ""  <> 1 7.66 0 5389 1210 4221 1210 <>
  1211 3 55.941157 34.379448 81.355688 186 P A 2 -0.12000 -0.12000 "PRO " " CG " 6 0 1 A0A0A0  C1211  0 1 7 ""  1 ""  <> 1 7.66 0 5390 1211 4222 1211 <>
  1212 3 57.390243 34.827549 81.320880 186 P A 2 -0.12000 -0.12000 "PRO " " CB " 6 0 1 A0A0A0  C1212  0 1 7 ""  1 ""  <> 1 7.66 0 5391 1212 4223 1212 <>
  1213 25 59.743828 36.311527 83.605367 187 G A 38 -0.50000 -0.50000 "GLY " " N  " 7 0 1 2F2FFF  N1213  0 1 7 ""  1 ""  <> 1 7.66 0 5399 1213 4224 1213 <>
  1214 3 60.869976 37.233990 83.780747 187 G A 2 0.08000 0.08000 "GLY " " CA " 6 0 1 A0A0A0  C1214  0 1 -1114 ""  1 ""  CCFF00  1 7.66 0 5400 1214 4225 1214 <>
  1215 2 60.553283 38.425834 84.705170 187 G A 2 0.50000 0.50000 "GLY " " C  " 6 0 1 A0A0A0  C1215  0 1 7 ""  1 ""  <> 1 7.66 0 5401 1215 4226 1215 <>
  1216 15 61.466429 39.187427 85.021479 187 G A 75 -0.50000 -0.50000 "GLY " " O  " 8 0 1 FF5757  O1216  0 1 7 ""  1 ""  <> 1 7.66 0 5402 1216 4227 1216 <>
  1217 25 59.293601 38.588855 85.144896 188 K A 38 -0.50000 -0.50000 "LYS " " N  " 7 0 1 2F2FFF  N1217  0 1 7 ""  1 ""  <> 1 7.65 0 5406 1217 4228 1217 <>
  1218 3 58.838650 39.647645 86.047336 188 K A 2 0.14000 0.14000 "LYS " " CA " 6 0 1 A0A0A0  C1218  0 1 -1114 ""  1 ""  CCFF00  1 7.65 0 5407 1218 4229 1218 <>
  1219 2 58.989682 39.199800 87.515934 188 K A 2 0.50000 0.50000 "LYS " " C  " 6 0 1 A0A0A0  C1219  0 1 7 ""  1 ""  <> 1 7.65 0 5408 1219 4230 1219 <>
  1220 15 59.136135 38.008567 87.796119 188 K A 75 -0.50000 -0.50000 "LYS " " O  " 8 0 1 FF5757  O1220  0 1 7 ""  1 ""  <> 1 7.65 0 5409 1220 4231 1220 <>
  1221 3 57.364296 39.965424 85.693592 188 K A 2 -0.12000 -0.12000 "LYS " " CB " 6 0 1 A0A0A0  C1221  0 1 7 ""  1 ""  <> 1 7.65 0 5410 1221 4232 1221 <>
  1222 3 56.795154 41.273305 86.287047 188 K A 2 -0.12000 -0.12000 "LYS " " CG " 6 0 1 A0A0A0  C1222  0 1 7 ""  1 ""  <> 1 7.65 0 5411 1222 4233 1222 <>
  1223 3 55.280581 41.423443 86.091886 188 K A 2 -0.12000 -0.12000 "LYS " " CD " 6 0 1 A0A0A0  C1223  0 1 7 ""  1 ""  <> 1 7.65 0 5412 1223 4234 1223 <>
  1224 3 54.856534 41.881232 84.689884 188 K A 2 0.19000 0.19000 "LYS " " CE " 6 0 1 A0A0A0  C1224  0 1 7 ""  1 ""  <> 1 7.65 0 5413 1224 4235 1224 <>
  1225 32 53.389283 41.888009 84.567126 188 K A 38 -0.30000 -0.30000 "LYS " " NZ " 7 1 1 2F2FFF  N1225  0 1 7 "%UT"  13 ""  <> 1 7.65 0 5414 1225 4236 1225 <>
  1226 25 58.914806 40.175975 88.431224 189 G A 38 -0.50000 -0.50000 "GLY " " N  " 7 0 1 2F2FFF  N1226  0 1 7 ""  1 ""  <> 1 7.61 0 5428 1226 4237 1226 <>
  1227 3 58.776271 39.954780 89.865597 189 G A 2 0.08000 0.08000 "GLY " " CA " 6 0 1 A0A0A0  C1227  0 1 -1114 ""  1 ""  CCFF00  1 7.61 0 5429 1227 4238 1227 <>
  1228 2 57.303242 39.732157 90.256452 189 G A 2 0.50000 0.50000 "GLY " " C  " 6 0 1 A0A0A0  C1228  0 1 7 ""  1 ""  <> 1 7.61 0 5430 1228 4239 1228 <>
  1229 15 56.408098 39.684739 89.409730 189 G A 75 -0.50000 -0.50000 "GLY " " O  " 8 0 1 FF5757  O1229  0 1 7 ""  1 ""  <> 1 7.61 0 5431 1229 4240 1229 <>
  1230 25 57.069160 39.589251 91.570213 190 L A 38 -0.50000 -0.50000 "LEU " " N  " 7 0 1 2F2FFF  N1230  2 1 7 ""  1 ""  <> 1 7.39 0 5435 1230 4241 1230 <>
  1231 3 55.750382 39.407361 92.178649 190 L A 2 0.14000 0.14000 "LEU " " CA " 6 0 1 A0A0A0  C1231  2 1 -1114 ""  1 ""  CCFF00  1 7.39 0 5436 1231 4242 1231 <>
  1232 2 54.898851 40.687830 92.084140 190 L A 2 0.50000 0.50000 "LEU " " C  " 6 0 1 A0A0A0  C1232  2 1 7 ""  1 ""  <> 1 7.39 0 5437 1232 4243 1232 <>
  1233 15 55.375233 41.765143 92.446356 190 L A 75 -0.50000 -0.50000 "LEU " " O  " 8 0 1 FF5757  O1233  2 1 7 ""  1 ""  <> 1 7.39 0 5438 1233 4244 1233 <>
  1234 3 55.926141 39.000699 93.657189 190 L A 2 -0.12000 -0.12000 "LEU " " CB " 6 0 1 A0A0A0  C1234  2 1 7 ""  1 ""  <> 1 7.39 0 5439 1234 4245 1234 <>
  1235 3 56.573861 37.619637 93.896506 190 L A 2 -0.06000 -0.06000 "LEU " " CG " 6 0 1 A0A0A0  C1235  2 1 7 ""  1 ""  <> 1 7.39 0 5440 1235 4246 1235 <>
  1236 3 56.962445 37.458021 95.373690 190 L A 2 -0.18000 -0.18000 "LEU " " CD1" 6 0 1 A0A0A0  C1236  2 1 7 ""  1 ""  <> 1 7.39 0 5441 1236 4247 1236 <>
  1237 3 55.703487 36.443107 93.412340 190 L A 2 -0.18000 -0.18000 "LEU " " CD2" 6 0 1 A0A0A0  C1237  2 1 7 ""  1 ""  <> 1 7.39 0 5442 1237 4248 1237 <>
  1238 25 53.649301 40.522093 91.625559 191 E A 38 -0.50000 -0.50000 "GLU " " N  " 7 0 1 2F2FFF  N1238  2 1 7 ""  1 ""  <> 1 7.22 0 5454 1238 4249 1238 <>
  1239 3 52.646229 41.574935 91.471669 191 E A 2 0.14000 0.14000 "GLU " " CA " 6 0 1 A0A0A0  C1239  2 1 -1114 ""  1 ""  CCFF00  1 7.22 0 5455 1239 4250 1239 <>
  1240 2 51.343865 41.064576 92.111321 191 E A 2 0.50000 0.50000 "GLU " " C  " 6 0 1 A0A0A0  C1240  2 1 7 ""  1 ""  <> 1 7.22 0 5456 1240 4251 1240 <>
  1241 15 50.855079 40.001482 91.726773 191 E A 75 -0.50000 -0.50000 "GLU " " O  " 8 0 1 FF5757  O1241  2 1 7 ""  1 ""  <> 1 7.22 0 5457 1241 4252 1241 <>
  1242 3 52.526074 41.942860 89.967288 191 E A 2 -0.12000 -0.12000 "GLU " " CB " 6 0 1 A0A0A0  C1242  2 1 7 ""  1 ""  <> 1 7.22 0 5458 1242 4253 1242 <>
  1243 3 51.948501 40.844618 89.042613 191 E A 2 -0.22000 -0.22000 "GLU " " CG " 6 0 1 A0A0A0  C1243  2 1 7 ""  1 ""  <> 1 7.22 0 5459 1243 4254 1243 <>
  1244 2 52.047458 41.152295 87.548586 191 E A 2 0.70000 0.70000 "GLU " " CD " 6 0 1 A0A0A0  C1244  2 1 7 "%UT"  13 ""  <> 1 7.22 0 5460 1244 4255 1244 <>
  1245 15 51.929806 42.340128 87.174632 191 E A 75 -0.80000 -0.80000 "GLU " " OE1" 8 0 1 FF5757  O1245  2 1 7 ""  1 ""  <> 1 7.22 0 5461 1245 4256 1245 <>
  1246 18 52.240924 40.181294 86.783300 191 E A 75 -0.80000 -0.80000 "GLU " " OE2" 8 -1 1 FF5757  O1246  2 1 7 ""  1 ""  <> 1 7.22 0 5462 1246 4257 1246 <>
  1247 25 50.825673 41.798914 93.112394 192 W A 38 -0.50000 -0.50000 "TRP " " N  " 7 0 1 2F2FFF  N1247  2 1 7 ""  1 ""  <> 1 7.22 0 5469 1247 4258 1247 <>
  1248 3 49.642643 41.385739 93.873033 192 W A 2 0.14000 0.14000 "TRP " " CA " 6 0 1 A0A0A0  C1248  2 1 -1114 ""  1 ""  CCFF00  1 7.22 0 5470 1248 4259 1248 <>
  1249 2 48.344826 41.641325 93.086638 192 W A 2 0.50000 0.50000 "TRP " " C  " 6 0 1 A0A0A0  C1249  2 1 7 ""  1 ""  <> 1 7.22 0 5471 1249 4260 1249 <>
  1250 15 48.205427 42.673852 92.430536 192 W A 75 -0.50000 -0.50000 "TRP " " O  " 8 0 1 FF5757  O1250  2 1 7 ""  1 ""  <> 1 7.22 0 5472 1250 4261 1250 <>
  1251 3 49.647186 41.999919 95.285867 192 W A 2 -0.12000 -0.12000 "TRP " " CB " 6 0 1 A0A0A0  C1251  2 1 7 ""  1 ""  <> 1 7.22 0 5473 1251 4262 1251 <>
  1252 2 49.385416 43.467677 95.429636 192 W A 2 0.07500 0.07500 "TRP " " CG " 6 0 1 A0A0A0  C1252  2 1 7 ""  1 ""  <> 1 7.22 0 5474 1252 4263 1252 <>
  1253 2 50.231462 44.457467 95.068273 192 W A 2 -0.11500 -0.11500 "TRP " " CD1" 6 0 1 A0A0A0  C1253  2 1 7 ""  1 ""  <> 1 7.22 0 5475 1253 4264 1253 <>
  1254 25 49.661377 45.678106 95.360643 192 W A 38 -0.57000 -0.57000 "TRP " " NE1" 7 0 1 2F2FFF  N1254  2 1 7 ""  1 ""  <> 1 7.22 0 5476 1254 4265 1254 <>
  1255 2 48.422258 45.536623 95.944322 192 W A 2 0.13000 0.13000 "TRP " " CE2" 6 0 1 A0A0A0  C1255  2 1 7 ""  1 ""  <> 1 7.22 0 5477 1255 4266 1255 <>
  1256 2 47.485702 46.454759 96.447230 192 W A 2 -0.11500 -0.11500 "TRP " " CZ2" 6 0 1 A0A0A0  C1256  2 1 7 ""  1 ""  <> 1 7.22 0 5478 1256 4267 1256 <>
  1257 2 46.271659 45.981836 96.975112 192 W A 2 -0.11500 -0.11500 "TRP " " CH2" 6 0 1 A0A0A0  C1257  2 1 7 ""  1 ""  <> 1 7.22 0 5479 1257 4268 1257 <>
  1258 2 46.010672 44.599067 96.997514 192 W A 2 -0.11500 -0.11500 "TRP " " CZ3" 6 0 1 A0A0A0  C1258  2 1 7 ""  1 ""  <> 1 7.22 0 5480 1258 4269 1258 <>
  1259 2 46.968411 43.684102 96.509696 192 W A 2 -0.11500 -0.11500 "TRP " " CE3" 6 0 1 A0A0A0  C1259  2 1 7 ""  1 ""  <> 1 7.22 0 5481 1259 4270 1259 <>
  1260 2 48.200533 44.127457 95.975460 192 W A 2 -0.05500 -0.05500 "TRP " " CD2" 6 0 1 A0A0A0  C1260  2 1 7 ""  1 ""  <> 1 7.22 0 5482 1260 4271 1260 <>
  1261 25 47.439492 40.657795 93.163764 193 V A 38 -0.50000 -0.50000 "VAL " " N  " 7 0 1 2F2FFF  N1261  0 1 7 ""  1 ""  <> 1 7.22 0 5493 1261 4272 1261 <>
  1262 3 46.222388 40.537066 92.368620 193 V A 2 0.14000 0.14000 "VAL " " CA " 6 0 1 A0A0A0  C1262  0 1 -1114 ""  1 ""  CCFF00  1 7.22 0 5494 1262 4273 1262 <>
  1263 2 45.019531 40.580405 93.332025 193 V A 2 0.50000 0.50000 "VAL " " C  " 6 0 1 A0A0A0  C1263  0 1 7 ""  1 ""  <> 1 7.22 0 5495 1263 4274 1263 <>
  1264 15 44.320118 39.585061 93.526004 193 V A 75 -0.50000 -0.50000 "VAL " " O  " 8 0 1 FF5757  O1264  0 1 7 ""  1 ""  <> 1 7.22 0 5496 1264 4275 1264 <>
  1265 3 46.217833 39.200717 91.564024 193 V A 2 -0.06000 -0.06000 "VAL " " CB " 6 0 1 A0A0A0  C1265  0 1 7 ""  1 ""  <> 1 7.22 0 5497 1265 4276 1265 <>
  1266 3 45.045780 39.092871 90.574795 193 V A 2 -0.18000 -0.18000 "VAL " " CG1" 6 0 1 A0A0A0  C1266  0 1 7 ""  1 ""  <> 1 7.22 0 5498 1266 4277 1266 <>
  1267 3 47.522399 38.974856 90.791593 193 V A 2 -0.18000 -0.18000 "VAL " " CG2" 6 0 1 A0A0A0  C1267  0 1 7 ""  1 ""  <> 1 7.22 0 5499 1267 4278 1267 <>
  1268 25 44.844624 41.753483 93.963033 194 A A 38 -0.50000 -0.50000 "ALA " " N  " 7 0 1 2F2FFF  N1268  0 1 7 ""  1 ""  <> 1 7.29 0 5509 1268 4279 1268 <>
  1269 3 43.848633 42.058809 94.994015 194 A A 2 0.14000 0.14000 "ALA " " CA " 6 0 1 A0A0A0  C1269  0 1 -1114 ""  1 ""  CCFF00  1 7.29 0 5510 1269 4280 1269 <>
  1270 2 44.113372 41.366345 96.345411 194 A A 2 0.50000 0.50000 "ALA " " C  " 6 0 1 A0A0A0  C1270  0 1 7 ""  1 ""  <> 1 7.29 0 5511 1270 4281 1270 <>
  1271 15 44.828393 40.365116 96.422128 194 A A 75 -0.50000 -0.50000 "ALA " " O  " 8 0 1 FF5757  O1271  0 1 7 ""  1 ""  <> 1 7.29 0 5512 1271 4282 1271 <>
  1272 3 42.422086 41.763713 94.484852 194 A A 2 -0.18000 -0.18000 "ALA " " CB " 6 0 1 A0A0A0  C1272  0 1 7 ""  1 ""  <> 1 7.29 0 5513 1272 4283 1272 <>
  1273 25 43.512578 41.943038 97.395725 195 R A 38 -0.50000 -0.50000 "ARG " " N  " 7 0 1 2F2FFF  N1273  2 1 7 ""  1 ""  <> 1 7.33 0 5519 1273 4284 1273 <>
  1274 3 43.567955 41.451434 98.765141 195 R A 2 0.14000 0.14000 "ARG " " CA " 6 0 1 A0A0A0  C1274  2 1 -1114 ""  1 ""  CCFF00  1 7.33 0 5520 1274 4285 1274 <>
  1275 2 42.169808 41.557622 99.374117 195 R A 2 0.50000 0.50000 "ARG " " C  " 6 0 1 A0A0A0  C1275  2 1 7 ""  1 ""  <> 1 7.33 0 5521 1275 4286 1275 <>
  1276 15 41.612550 42.654198 99.423794 195 R A 75 -0.50000 -0.50000 "ARG " " O  " 8 0 1 FF5757  O1276  2 1 7 ""  1 ""  <> 1 7.33 0 5522 1276 4287 1276 <>
  1277 3 44.635099 42.224668 99.575366 195 R A 2 -0.12000 -0.12000 "ARG " " CB " 6 0 1 A0A0A0  C1277  2 1 7 ""  1 ""  <> 1 7.33 0 5523 1277 4288 1277 <>
  1278 3 44.964479 41.569431 100.930712 195 R A 2 -0.05000 -0.05000 "ARG " " CG " 6 0 1 A0A0A0  C1278  2 1 7 ""  1 ""  <> 1 7.33 0 5524 1278 4289 1278 <>
  1279 3 44.105862 41.967362 102.145948 195 R A 2 0.19000 0.19000 "ARG " " CD " 6 0 1 A0A0A0  C1279  2 1 7 ""  1 ""  <> 1 7.33 0 5525 1279 4290 1279 <>
  1280 25 44.798720 42.940964 103.002334 195 R A 38 -0.69997 -0.69997 "ARG " " NE " 7 0 1 2F2FFF  N1280  2 1 7 ""  1 ""  <> 1 7.33 0 5526 1280 4291 1280 <>
  1281 2 45.815385 42.644533 103.833027 195 R A 2 0.63990 0.63990 "ARG " " CZ " 6 0 1 A0A0A0  C1281  2 1 7 ""  1 ""  <> 1 7.33 0 5527 1281 4292 1281 <>
  1282 25 46.284609 41.396155 103.955610 195 R A 38 -0.79997 -0.79997 "ARG " " NH1" 7 0 1 2F2FFF  N1282  2 1 7 ""  1 ""  <> 1 7.33 0 5528 1282 4293 1282 <>
  1283 31 46.382604 43.615224 104.554959 195 R A 38 -0.79997 -0.79997 "ARG " " NH2" 7 1 1 2F2FFF  N1283  2 1 7 ""  1 ""  <> 1 7.33 0 5529 1283 4294 1283 <>
  1284 25 41.659134 40.413755 99.846640 196 I A 38 -0.50000 -0.50000 "ILE " " N  " 7 0 1 2F2FFF  N1284  2 1 7 ""  1 ""  <> 1 7.34 0 5543 1284 4295 1284 <>
  1285 3 40.381693 40.277669 100.534140 196 I A 2 0.14000 0.14000 "ILE " " CA " 6 0 1 A0A0A0  C1285  2 1 -1114 ""  1 ""  CCFF00  1 7.34 0 5544 1285 4296 1285 <>
  1286 2 40.610119 39.995141 102.029423 196 I A 2 0.50000 0.50000 "ILE " " C  " 6 0 1 A0A0A0  C1286  2 1 7 ""  1 ""  <> 1 7.34 0 5545 1286 4297 1286 <>
  1287 15 41.651385 39.473622 102.424215 196 I A 75 -0.50000 -0.50000 "ILE " " O  " 8 0 1 FF5757  O1287  2 1 7 ""  1 ""  <> 1 7.34 0 5546 1287 4298 1287 <>
  1288 3 39.530429 39.139160 99.904877 196 I A 2 -0.06000 -0.06000 "ILE " " CB " 6 0 1 A0A0A0  C1288  2 1 7 ""  1 ""  <> 1 7.34 0 5547 1288 4299 1288 <>
  1289 3 40.167109 37.740583 99.985136 196 I A 2 -0.18000 -0.18000 "ILE " " CG2" 6 0 1 A0A0A0  C1289  2 1 7 ""  1 ""  <> 1 7.34 0 5548 1289 4300 1289 <>
  1290 3 38.089510 39.088057 100.456196 196 I A 2 -0.12000 -0.12000 "ILE " " CG1" 6 0 1 A0A0A0  C1290  2 1 7 ""  1 ""  <> 1 7.34 0 5549 1290 4301 1290 <>
  1291 3 37.112749 38.403566 99.506357 196 I A 2 -0.18000 -0.18000 "ILE " " CD1" 6 0 1 A0A0A0  C1291  2 1 7 ""  1 ""  <> 1 7.34 0 5550 1291 4302 1291 <>
  1292 25 39.615988 40.379502 102.832833 197 Y A 38 -0.50000 -0.50000 "TYR " " N  " 7 0 1 2F2FFF  N1292  0 1 7 ""  1 ""  <> 1 7.68 0 5562 1292 4303 1292 <>
  1293 3 39.624522 40.309240 104.287768 197 Y A 2 0.14000 0.14000 "TYR " " CA " 6 0 1 A0A0A0  C1293  0 1 -1114 ""  1 ""  CCFF00  1 7.68 0 5563 1293 4304 1293 <>
  1294 2 38.969319 39.020112 104.815060 197 Y A 2 0.50000 0.50000 "TYR " " C  " 6 0 1 A0A0A0  C1294  0 1 7 ""  1 ""  <> 1 7.68 0 5564 1294 4305 1294 <>
  1295 15 38.263968 38.351595 104.056421 197 Y A 75 -0.50000 -0.50000 "TYR " " O  " 8 0 1 FF5757  O1295  0 1 7 ""  1 ""  <> 1 7.68 0 5565 1295 4306 1295 <>
  1296 3 38.900777 41.574307 104.786659 197 Y A 2 -0.00500 -0.00500 "TYR " " CB " 6 0 1 A0A0A0  C1296  0 1 7 ""  1 ""  <> 1 7.68 0 5566 1296 4307 1296 <>
  1297 2 39.831840 42.765468 104.835514 197 Y A 2 -0.11500 -0.11500 "TYR " " CG " 6 0 1 A0A0A0  C1297  0 1 7 ""  1 ""  <> 1 7.68 0 5567 1297 4308 1297 <>
  1298 2 40.311486 43.375842 103.656194 197 Y A 2 -0.11500 -0.11500 "TYR " " CD1" 6 0 1 A0A0A0  C1298  0 1 7 ""  1 ""  <> 1 7.68 0 5568 1298 4309 1298 <>
  1299 2 41.227556 44.438986 103.733251 197 Y A 2 -0.11500 -0.11500 "TYR " " CE1" 6 0 1 A0A0A0  C1299  0 1 7 ""  1 ""  <> 1 7.68 0 5569 1299 4310 1299 <>
  1300 2 41.655045 44.895998 104.990543 197 Y A 2 0.15000 0.15000 "TYR " " CZ " 6 0 1 A0A0A0  C1300  0 1 7 ""  1 ""  <> 1 7.68 0 5570 1300 4311 1300 <>
  1301 16 42.505948 45.946565 105.078291 197 Y A 75 -0.58500 -0.58500 "TYR " " OH " 8 0 1 FF5757  O1301  0 1 7 "%UT"  13 ""  <> 1 7.68 0 5571 1301 4312 1301 <>
  1302 2 41.192581 44.281867 106.163177 197 Y A 2 -0.11500 -0.11500 "TYR " " CE2" 6 0 1 A0A0A0  C1302  0 1 7 ""  1 ""  <> 1 7.68 0 5572 1302 4313 1302 <>
  1303 2 40.280424 43.220797 106.085047 197 Y A 2 -0.11500 -0.11500 "TYR " " CD2" 6 0 1 A0A0A0  C1303  0 1 7 ""  1 ""  <> 1 7.68 0 5573 1303 4314 1303 <>
  1304 25 39.161992 38.722277 106.125514 198 P A 38 -0.14000 -0.14000 "PRO " " N  " 7 0 1 2F2FFF  N1304  0 1 7 ""  1 ""  <> 1 7.99 0 5583 1304 4315 1304 <>
  1305 3 38.399461 37.679830 106.836659 198 P A 2 0.01000 0.01000 "PRO " " CA " 6 0 1 A0A0A0  C1305  0 1 -1114 ""  1 ""  CCFF00  1 7.99 0 5584 1305 4316 1305 <>
  1306 2 36.876318 37.874494 106.729200 198 P A 2 0.50000 0.50000 "PRO " " C  " 6 0 1 A0A0A0  C1306  0 1 7 ""  1 ""  <> 1 7.99 0 5585 1306 4317 1306 <>
  1307 15 36.391096 38.993680 106.896264 198 P A 75 -0.50000 -0.50000 "PRO " " O  " 8 0 1 FF5757  O1307  0 1 7 ""  1 ""  <> 1 7.99 0 5586 1307 4318 1307 <>
  1308 3 40.103281 39.376123 107.036508 198 P A 2 -0.05000 -0.05000 "PRO " " CD " 6 0 1 A0A0A0  C1308  0 1 7 ""  1 ""  <> 1 7.99 0 5587 1308 4319 1308 <>
  1309 3 39.545839 39.133367 108.426070 198 P A 2 -0.12000 -0.12000 "PRO " " CG " 6 0 1 A0A0A0  C1309  0 1 7 ""  1 ""  <> 1 7.99 0 5588 1309 4320 1309 <>
  1310 3 38.900514 37.769359 108.292165 198 P A 2 -0.12000 -0.12000 "PRO " " CB " 6 0 1 A0A0A0  C1310  0 1 7 ""  1 ""  <> 1 7.99 0 5589 1310 4321 1310 <>
  1311 25 36.177778 36.775871 106.393853 199 T A 38 -0.50000 -0.50000 "THR " " N  " 7 0 1 2F2FFF  N1311  0 1 7 ""  1 ""  <> 1 8.03 0 5597 1311 4322 1311 <>
  1312 3 34.729750 36.673917 106.154690 199 T A 2 0.14000 0.14000 "THR " " CA " 6 0 1 A0A0A0  C1312  0 1 -1114 ""  1 ""  CCFF00  1 8.03 0 5598 1312 4323 1312 <>
  1313 2 34.215968 37.427434 104.902269 199 T A 2 0.50000 0.50000 "THR " " C  " 6 0 1 A0A0A0  C1313  0 1 7 ""  1 ""  <> 1 8.03 0 5599 1313 4324 1313 <>
  1314 15 33.002627 37.574178 104.753623 199 T A 75 -0.50000 -0.50000 "THR " " O  " 8 0 1 FF5757  O1314  0 1 7 ""  1 ""  <> 1 8.03 0 5600 1314 4325 1314 <>
  1315 3 33.863460 37.053737 107.396731 199 T A 2 0.20500 0.20500 "THR " " CB " 6 0 1 A0A0A0  C1315  0 1 7 ""  1 ""  <> 1 8.03 0 5601 1315 4326 1315 <>
  1316 3 34.348002 36.425993 108.706921 199 T A 2 -0.18000 -0.18000 "THR " " CG2" 6 0 1 A0A0A0  C1316  0 1 7 ""  1 ""  <> 1 8.03 0 5602 1316 4327 1316 <>
  1317 16 33.666474 38.447388 107.572178 199 T A 75 -0.68300 -0.68300 "THR " " OG1" 8 0 1 FF5757  O1317  0 1 7 "%UT"  13 ""  <> 1 8.03 0 5603 1317 4328 1317 <>
  1318 25 35.130535 37.846641 104.004989 200 N A 38 -0.50000 -0.50000 "ASN " " N  " 7 0 1 2F2FFF  N1318  0 1 7 ""  1 ""  <> 1 7.93 0 5611 1318 4329 1318 <>
  1319 3 34.874816 38.656513 102.800705 200 N A 2 0.14000 0.14000 "ASN " " CA " 6 0 1 A0A0A0  C1319  0 1 -1114 ""  1 ""  CCFF00  1 7.93 0 5612 1319 4330 1319 <>
  1320 2 34.492265 40.115678 103.142417 200 N A 2 0.50000 0.50000 "ASN " " C  " 6 0 1 A0A0A0  C1320  0 1 7 ""  1 ""  <> 1 7.93 0 5613 1320 4331 1320 <>
  1321 15 33.797782 40.753398 102.350791 200 N A 75 -0.50000 -0.50000 "ASN " " O  " 8 0 1 FF5757  O1321  0 1 7 ""  1 ""  <> 1 7.93 0 5614 1321 4332 1321 <>
  1322 3 33.830287 38.012948 101.838450 200 N A 2 -0.12000 -0.12000 "ASN " " CB " 6 0 1 A0A0A0  C1322  0 1 7 ""  1 ""  <> 1 7.93 0 5615 1322 4333 1322 <>
  1323 2 34.139268 36.573679 101.422068 200 N A 2 0.50000 0.50000 "ASN " " CG " 6 0 1 A0A0A0  C1323  0 1 7 "%UT"  13 ""  <> 1 7.93 0 5616 1323 4334 1323 "No Flip" 
  1324 15 34.926238 36.351649 100.509646 200 N A 75 -0.50000 -0.50000 "ASN " " OD1" 8 0 1 FF5757  O1324  0 1 7 ""  1 ""  <> 1 7.93 0 5617 1324 4335 1324 <>
  1325 25 33.498660 35.592064 102.059426 200 N A 38 -0.76000 -0.76000 "ASN " " ND2" 7 0 1 2F2FFF  N1325  0 1 7 ""  1 ""  <> 1 7.93 0 5618 1325 4336 1325 <>
  1326 25 34.936918 40.616996 104.312296 201 G A 38 -0.50000 -0.50000 "GLY " " N  " 7 0 1 2F2FFF  N1326  0 1 7 ""  1 ""  <> 1 7.86 0 5625 1326 4337 1326 <>
  1327 3 34.508211 41.890335 104.905424 201 G A 2 0.08000 0.08000 "GLY " " CA " 6 0 1 A0A0A0  C1327  0 1 -1114 ""  1 ""  CCFF00  1 7.86 0 5626 1327 4338 1327 <>
  1328 2 34.853198 43.140333 104.074571 201 G A 2 0.50000 0.50000 "GLY " " C  " 6 0 1 A0A0A0  C1328  0 1 7 ""  1 ""  <> 1 7.86 0 5627 1328 4339 1328 <>
  1329 15 34.184126 44.159994 104.224165 201 G A 75 -0.50000 -0.50000 "GLY " " O  " 8 0 1 FF5757  O1329  0 1 7 ""  1 ""  <> 1 7.86 0 5628 1329 4340 1329 <>
  1330 25 35.860568 43.061538 103.192300 202 Y A 38 -0.50000 -0.50000 "TYR " " N  " 7 0 1 2F2FFF  N1330  0 1 7 ""  1 ""  <> 1 7.86 0 5632 1330 4341 1330 <>
  1331 3 36.294063 44.126247 102.287688 202 Y A 2 0.14000 0.14000 "TYR " " CA " 6 0 1 A0A0A0  C1331  0 1 -1114 ""  1 ""  CCFF00  1 7.86 0 5633 1331 4342 1331 <>
  1332 2 37.235326 43.526787 101.228365 202 Y A 2 0.50000 0.50000 "TYR " " C  " 6 0 1 A0A0A0  C1332  0 1 7 ""  1 ""  <> 1 7.86 0 5634 1332 4343 1332 <>
  1333 15 37.846343 42.488508 101.479645 202 Y A 75 -0.50000 -0.50000 "TYR " " O  " 8 0 1 FF5757  O1333  0 1 7 ""  1 ""  <> 1 7.86 0 5635 1333 4344 1333 <>
  1334 3 36.953728 45.276640 103.094298 202 Y A 2 -0.00500 -0.00500 "TYR " " CB " 6 0 1 A0A0A0  C1334  0 1 7 ""  1 ""  <> 1 7.86 0 5636 1334 4345 1334 <>
  1335 2 37.496325 46.429103 102.266038 202 Y A 2 -0.11500 -0.11500 "TYR " " CG " 6 0 1 A0A0A0  C1335  0 1 7 ""  1 ""  <> 1 7.86 0 5637 1335 4346 1335 <>
  1336 2 38.853286 46.447032 101.891410 202 Y A 2 -0.11500 -0.11500 "TYR " " CD1" 6 0 1 A0A0A0  C1336  0 1 7 ""  1 ""  <> 1 7.86 0 5638 1336 4347 1336 <>
  1337 2 39.366894 47.503432 101.121826 202 Y A 2 -0.11500 -0.11500 "TYR " " CE1" 6 0 1 A0A0A0  C1337  0 1 7 ""  1 ""  <> 1 7.86 0 5639 1337 4348 1337 <>
  1338 2 38.518067 48.543595 100.700501 202 Y A 2 0.15000 0.15000 "TYR " " CZ " 6 0 1 A0A0A0  C1338  0 1 7 ""  1 ""  <> 1 7.86 0 5640 1338 4349 1338 <>
  1339 16 39.013845 49.567784 99.948490 202 Y A 75 -0.58500 -0.58500 "TYR " " OH " 8 0 1 FF5757  O1339  0 1 7 "%UT"  13 ""  <> 1 7.86 0 5641 1339 4350 1339 <>
  1340 2 37.155873 48.524782 101.059808 202 Y A 2 -0.11500 -0.11500 "TYR " " CE2" 6 0 1 A0A0A0  C1340  0 1 7 ""  1 ""  <> 1 7.86 0 5642 1340 4351 1340 <>
  1341 2 36.645965 47.472160 101.845943 202 Y A 2 -0.11500 -0.11500 "TYR " " CD2" 6 0 1 A0A0A0  C1341  0 1 7 ""  1 ""  <> 1 7.86 0 5643 1341 4352 1341 <>
  1342 25 37.354071 44.207101 100.076939 203 T A 38 -0.50000 -0.50000 "THR " " N  " 7 0 1 2F2FFF  N1342  2 1 7 ""  1 ""  <> 1 7.42 0 5653 1342 4353 1342 <>
  1343 3 38.291051 43.875968 99.003651 203 T A 2 0.14000 0.14000 "THR " " CA " 6 0 1 A0A0A0  C1343  2 1 -1114 ""  1 ""  CCFF00  1 7.42 0 5654 1343 4354 1343 <>
  1344 2 38.962622 45.169129 98.495378 203 T A 2 0.50000 0.50000 "THR " " C  " 6 0 1 A0A0A0  C1344  2 1 7 ""  1 ""  <> 1 7.42 0 5655 1344 4355 1344 <>
  1345 15 38.265681 46.100604 98.089325 203 T A 75 -0.50000 -0.50000 "THR " " O  " 8 0 1 FF5757  O1345  2 1 7 ""  1 ""  <> 1 7.42 0 5656 1345 4356 1345 <>
  1346 3 37.573635 43.184705 97.807200 203 T A 2 0.20500 0.20500 "THR " " CB " 6 0 1 A0A0A0  C1346  2 1 7 ""  1 ""  <> 1 7.42 0 5657 1346 4357 1346 <>
  1347 3 36.958688 41.827391 98.168099 203 T A 2 -0.18000 -0.18000 "THR " " CG2" 6 0 1 A0A0A0  C1347  2 1 7 ""  1 ""  <> 1 7.42 0 5658 1347 4358 1347 <>
  1348 16 36.542828 43.986110 97.257927 203 T A 75 -0.68300 -0.68300 "THR " " OG1" 8 0 1 FF5757  O1348  2 1 7 "%UT"  13 ""  <> 1 7.42 0 5659 1348 4359 1348 <>
  1349 25 40.307904 45.183859 98.500101 204 R A 38 -0.50000 -0.50000 "ARG " " N  " 7 0 1 2F2FFF  N1349  2 1 7 ""  1 ""  <> 1 7.36 0 5667 1349 4360 1349 <>
  1350 3 41.128386 46.187587 97.813408 204 R A 2 0.14000 0.14000 "ARG " " CA " 6 0 1 A0A0A0  C1350  2 1 -1114 ""  1 ""  CCFF00  1 7.36 0 5668 1350 4361 1350 <>
  1351 2 41.685634 45.509586 96.553313 204 R A 2 0.50000 0.50000 "ARG " " C  " 6 0 1 A0A0A0  C1351  2 1 7 ""  1 ""  <> 1 7.36 0 5669 1351 4362 1351 <>
  1352 15 42.211977 44.403855 96.662662 204 R A 75 -0.50000 -0.50000 "ARG " " O  " 8 0 1 FF5757  O1352  2 1 7 ""  1 ""  <> 1 7.36 0 5670 1352 4363 1352 <>
  1353 3 42.309702 46.659302 98.712647 204 R A 2 -0.12000 -0.12000 "ARG " " CB " 6 0 1 A0A0A0  C1353  2 1 7 ""  1 ""  <> 1 7.36 0 5671 1353 4364 1353 <>
  1354 3 42.493648 48.188701 98.877763 204 R A 2 -0.05000 -0.05000 "ARG " " CG " 6 0 1 A0A0A0  C1354  2 1 7 ""  1 ""  <> 1 7.36 0 5672 1354 4365 1354 <>
  1355 3 42.495625 49.061939 97.605784 204 R A 2 0.19000 0.19000 "ARG " " CD " 6 0 1 A0A0A0  C1355  2 1 7 ""  1 ""  <> 1 7.36 0 5673 1355 4366 1355 <>
  1356 25 43.636233 48.828198 96.714143 204 R A 38 -0.69997 -0.69997 "ARG " " NE " 7 0 1 2F2FFF  N1356  2 1 7 ""  1 ""  <> 1 7.36 0 5674 1356 4367 1356 <>
  1357 2 44.829376 49.442370 96.745623 204 R A 2 0.63990 0.63990 "ARG " " CZ " 6 0 1 A0A0A0  C1357  2 1 7 ""  1 ""  <> 1 7.36 0 5675 1357 4368 1357 <>
  1358 25 45.151520 50.324502 97.700633 204 R A 38 -0.79997 -0.79997 "ARG " " NH1" 7 0 1 2F2FFF  N1358  2 1 7 ""  1 ""  <> 1 7.36 0 5676 1358 4369 1358 <>
  1359 31 45.710896 49.171943 95.778077 204 R A 38 -0.79997 -0.79997 "ARG " " NH2" 7 1 1 2F2FFF  N1359  2 1 7 ""  1 ""  <> 1 7.36 0 5677 1359 4370 1359 <>
  1360 25 41.598264 46.186574 95.400708 205 Y A 38 -0.50000 -0.50000 "TYR " " N  " 7 0 1 2F2FFF  N1360  0 1 7 ""  1 ""  <> 1 7.45 0 5691 1360 4371 1360 <>
  1361 3 42.138977 45.701706 94.128199 205 Y A 2 0.14000 0.14000 "TYR " " CA " 6 0 1 A0A0A0  C1361  0 1 -1114 ""  1 ""  CCFF00  1 7.45 0 5692 1361 4372 1361 <>
  1362 2 43.375186 46.511313 93.728074 205 Y A 2 0.50000 0.50000 "TYR " " C  " 6 0 1 A0A0A0  C1362  0 1 7 ""  1 ""  <> 1 7.45 0 5693 1362 4373 1362 <>
  1363 15 43.457211 47.701104 94.034904 205 Y A 75 -0.50000 -0.50000 "TYR " " O  " 8 0 1 FF5757  O1363  0 1 7 ""  1 ""  <> 1 7.45 0 5694 1363 4374 1363 <>
  1364 3 41.054562 45.814233 93.034616 205 Y A 2 -0.00500 -0.00500 "TYR " " CB " 6 0 1 A0A0A0  C1364  0 1 7 ""  1 ""  <> 1 7.45 0 5695 1364 4375 1364 <>
  1365 2 39.907766 44.836911 93.210689 205 Y A 2 -0.11500 -0.11500 "TYR " " CG " 6 0 1 A0A0A0  C1365  0 1 7 ""  1 ""  <> 1 7.45 0 5696 1365 4376 1365 <>
  1366 2 39.991939 43.544585 92.652553 205 Y A 2 -0.11500 -0.11500 "TYR " " CD1" 6 0 1 A0A0A0  C1366  0 1 7 ""  1 ""  <> 1 7.45 0 5697 1366 4377 1366 <>
  1367 2 38.960906 42.610838 92.868412 205 Y A 2 -0.11500 -0.11500 "TYR " " CE1" 6 0 1 A0A0A0  C1367  0 1 7 ""  1 ""  <> 1 7.45 0 5698 1367 4378 1367 <>
  1368 2 37.829373 42.974254 93.624634 205 Y A 2 0.15000 0.15000 "TYR " " CZ " 6 0 1 A0A0A0  C1368  0 1 7 ""  1 ""  <> 1 7.45 0 5699 1368 4379 1368 <>
  1369 16 36.839326 42.064463 93.855984 205 Y A 75 -0.58500 -0.58500 "TYR " " OH " 8 0 1 FF5757  O1369  0 1 7 "%UT"  13 ""  <> 1 7.45 0 5700 1369 4380 1369 <>
  1370 2 37.725802 44.276821 94.149992 205 Y A 2 -0.11500 -0.11500 "TYR " " CE2" 6 0 1 A0A0A0  C1370  0 1 7 ""  1 ""  <> 1 7.45 0 5701 1370 4381 1370 <>
  1371 2 38.765802 45.204305 93.951421 205 Y A 2 -0.11500 -0.11500 "TYR " " CD2" 6 0 1 A0A0A0  C1371  0 1 7 ""  1 ""  <> 1 7.45 0 5702 1371 4382 1371 <>
  1372 25 44.278023 45.864147 92.973610 206 A A 38 -0.50000 -0.50000 "ALA " " N  " 7 0 1 2F2FFF  N1372  0 1 7 ""  1 ""  <> 1 7.62 0 5712 1372 4383 1372 <>
  1373 3 45.249818 46.552686 92.124250 206 A A 2 0.14000 0.14000 "ALA " " CA " 6 0 1 A0A0A0  C1373  0 1 -1114 ""  1 ""  CCFF00  1 7.62 0 5713 1373 4384 1373 <>
  1374 2 44.506309 47.190376 90.937070 206 A A 2 0.50000 0.50000 "ALA " " C  " 6 0 1 A0A0A0  C1374  0 1 7 ""  1 ""  <> 1 7.62 0 5714 1374 4385 1374 <>
  1375 15 43.586061 46.567065 90.406694 206 A A 75 -0.50000 -0.50000 "ALA " " O  " 8 0 1 FF5757  O1375  0 1 7 ""  1 ""  <> 1 7.62 0 5715 1375 4386 1375 <>
  1376 3 46.300814 45.540271 91.644912 206 A A 2 -0.18000 -0.18000 "ALA " " CB " 6 0 1 A0A0A0  C1376  0 1 7 ""  1 ""  <> 1 7.62 0 5716 1376 4387 1376 <>
  1377 25 44.887319 48.421684 90.556604 207 D A 38 -0.50000 -0.50000 "ASP " " N  " 7 0 1 2F2FFF  N1377  0 1 7 ""  1 ""  <> 1 7.73 0 5722 1377 4388 1377 <>
  1378 3 44.181523 49.213469 89.538089 207 D A 2 0.14000 0.14000 "ASP " " CA " 6 0 1 A0A0A0  C1378  0 1 -1115 ""  1 ""  99FF00  1 7.73 0 5723 1378 4389 1378 <>
  1379 2 44.243249 48.584337 88.126305 207 D A 2 0.50000 0.50000 "ASP " " C  " 6 0 1 A0A0A0  C1379  0 1 7 ""  1 ""  <> 1 7.73 0 5724 1379 4390 1379 <>
  1380 15 43.290636 48.729552 87.359819 207 D A 75 -0.50000 -0.50000 "ASP " " O  " 8 0 1 FF5757  O1380  0 1 7 ""  1 ""  <> 1 7.73 0 5725 1380 4391 1380 <>
  1381 3 44.683054 50.676178 89.518554 207 D A 2 -0.22000 -0.22000 "ASP " " CB " 6 0 1 A0A0A0  C1381  0 1 7 ""  1 ""  <> 1 7.73 0 5726 1381 4392 1381 <>
  1382 2 43.768201 51.635612 88.747626 207 D A 2 0.70000 0.70000 "ASP " " CG " 6 0 1 A0A0A0  C1382  0 1 7 "%UT"  13 ""  <> 1 7.73 0 5727 1382 4393 1382 <>
  1383 15 44.315653 52.469879 87.996562 207 D A 75 -0.80000 -0.80000 "ASP " " OD1" 8 0 1 FF5757  O1383  0 1 7 ""  1 ""  <> 1 7.73 0 5728 1383 4394 1383 <>
  1384 18 42.539336 51.561714 88.967483 207 D A 75 -0.80000 -0.80000 "ASP " " OD2" 8 -1 1 FF5757  O1384  0 1 7 ""  1 ""  <> 1 7.73 0 5729 1384 4395 1384 <>
  1385 25 45.334816 47.855602 87.836423 208 S A 38 -0.50000 -0.50000 "SER " " N  " 7 0 1 2F2FFF  N1385  0 1 7 ""  1 ""  <> 1 7.71 0 5734 1385 4396 1385 <>
  1386 3 45.518806 47.060161 86.622516 208 S A 2 0.14000 0.14000 "SER " " CA " 6 0 1 A0A0A0  C1386  0 1 -1115 ""  1 ""  99FF00  1 7.71 0 5735 1386 4397 1386 <>
  1387 2 44.576645 45.842801 86.523522 208 S A 2 0.50000 0.50000 "SER " " C  " 6 0 1 A0A0A0  C1387  0 1 7 ""  1 ""  <> 1 7.71 0 5736 1387 4398 1387 <>
  1388 15 44.281800 45.425917 85.406932 208 S A 75 -0.50000 -0.50000 "SER " " O  " 8 0 1 FF5757  O1388  0 1 7 ""  1 ""  <> 1 7.71 0 5737 1388 4399 1388 <>
  1389 3 47.003699 46.652435 86.521782 208 S A 2 0.14500 0.14500 "SER " " CB " 6 0 1 A0A0A0  C1389  0 1 7 ""  1 ""  <> 1 7.71 0 5738 1389 4400 1389 <>
  1390 16 47.375500 45.733004 87.532938 208 S A 75 -0.68300 -0.68300 "SER " " OG " 8 0 1 FF5757  O1390  0 1 7 "%UT"  13 ""  <> 1 7.71 0 5739 1390 4401 1390 <>
  1391 25 44.127870 45.311923 87.673653 209 V A 38 -0.50000 -0.50000 "VAL " " N  " 7 0 1 2F2FFF  N1391  0 1 7 ""  1 ""  <> 1 7.73 0 5745 1391 4402 1391 <>
  1392 3 43.237969 44.153763 87.799507 209 V A 2 0.14000 0.14000 "VAL " " CA " 6 0 1 A0A0A0  C1392  0 1 -1115 ""  1 ""  99FF00  1 7.73 0 5746 1392 4403 1392 <>
  1393 2 41.752982 44.570043 87.889491 209 V A 2 0.50000 0.50000 "VAL " " C  " 6 0 1 A0A0A0  C1393  0 1 7 ""  1 ""  <> 1 7.73 0 5747 1393 4404 1393 <>
  1394 15 40.888244 43.790354 87.487056 209 V A 75 -0.50000 -0.50000 "VAL " " O  " 8 0 1 FF5757  O1394  0 1 7 ""  1 ""  <> 1 7.73 0 5748 1394 4405 1394 <>
  1395 3 43.630066 43.325937 89.060684 209 V A 2 -0.06000 -0.06000 "VAL " " CB " 6 0 1 A0A0A0  C1395  0 1 7 ""  1 ""  <> 1 7.73 0 5749 1395 4406 1395 <>
  1396 3 42.634488 42.224856 89.476530 209 V A 2 -0.18000 -0.18000 "VAL " " CG1" 6 0 1 A0A0A0  C1396  0 1 7 ""  1 ""  <> 1 7.73 0 5750 1396 4407 1396 <>
  1397 3 45.029459 42.711835 88.879442 209 V A 2 -0.18000 -0.18000 "VAL " " CG2" 6 0 1 A0A0A0  C1397  0 1 7 ""  1 ""  <> 1 7.73 0 5751 1397 4408 1397 <>
  1398 25 41.491447 45.795296 88.380486 210 K A 38 -0.50000 -0.50000 "LYS " " N  " 7 0 1 2F2FFF  N1398  0 1 7 ""  1 ""  <> 1 7.65 0 5761 1398 4409 1398 <>
  1399 3 40.180840 46.442338 88.435624 210 K A 2 0.14000 0.14000 "LYS " " CA " 6 0 1 A0A0A0  C1399  0 1 -1115 ""  1 ""  99FF00  1 7.65 0 5762 1399 4410 1399 <>
  1400 2 39.617159 46.640509 87.015385 210 K A 2 0.50000 0.50000 "LYS " " C  " 6 0 1 A0A0A0  C1400  0 1 7 ""  1 ""  <> 1 7.65 0 5763 1400 4411 1400 <>
  1401 15 40.224878 47.358649 86.219922 210 K A 75 -0.50000 -0.50000 "LYS " " O  " 8 0 1 FF5757  O1401  0 1 7 ""  1 ""  <> 1 7.65 0 5764 1401 4412 1401 <>
  1402 3 40.337989 47.780024 89.194017 210 K A 2 -0.12000 -0.12000 "LYS " " CB " 6 0 1 A0A0A0  C1402  0 1 7 ""  1 ""  <> 1 7.65 0 5765 1402 4413 1402 <>
  1403 3 39.049895 48.620218 89.344685 210 K A 2 -0.12000 -0.12000 "LYS " " CG " 6 0 1 A0A0A0  C1403  0 1 7 ""  1 ""  <> 1 7.65 0 5766 1403 4414 1403 <>
  1404 3 39.291811 50.141133 89.401409 210 K A 2 -0.12000 -0.12000 "LYS " " CD " 6 0 1 A0A0A0  C1404  0 1 7 ""  1 ""  <> 1 7.65 0 5767 1404 4415 1404 <>
  1405 3 39.374924 50.827358 88.021869 210 K A 2 0.19000 0.19000 "LYS " " CE " 6 0 1 A0A0A0  C1405  0 1 7 ""  1 ""  <> 1 7.65 0 5768 1405 4416 1405 <>
  1406 32 40.587118 50.467210 87.266396 210 K A 38 -0.30000 -0.30000 "LYS " " NZ " 7 1 1 2F2FFF  N1406  0 1 7 "%UT"  13 ""  <> 1 7.65 0 5769 1406 4417 1406 <>
  1407 25 38.470240 45.998986 86.745719 211 G A 38 -0.50000 -0.50000 "GLY " " N  " 7 0 1 2F2FFF  N1407  0 1 7 ""  1 ""  <> 1 7.67 0 5783 1407 4418 1407 <>
  1408 3 37.837442 45.958158 85.427195 211 G A 2 0.08000 0.08000 "GLY " " CA " 6 0 1 A0A0A0  C1408  0 1 -1115 ""  1 ""  99FF00  1 7.67 0 5784 1408 4419 1408 <>
  1409 2 37.972290 44.569999 84.776928 211 G A 2 0.50000 0.50000 "GLY " " C  " 6 0 1 A0A0A0  C1409  0 1 7 ""  1 ""  <> 1 7.67 0 5785 1409 4420 1409 <>
  1410 15 37.528127 44.407839 83.641087 211 G A 75 -0.50000 -0.50000 "GLY " " O  " 8 0 1 FF5757  O1410  0 1 7 ""  1 ""  <> 1 7.67 0 5786 1410 4421 1410 <>
  1411 25 38.556982 43.579061 85.475761 212 R A 38 -0.50000 -0.50000 "ARG " " N  " 7 0 1 2F2FFF  N1411  0 1 7 ""  1 ""  <> 1 7.62 0 5790 1411 4422 1411 <>
  1412 3 38.642953 42.185257 85.045700 212 R A 2 0.14000 0.14000 "ARG " " CA " 6 0 1 A0A0A0  C1412  0 1 -1115 ""  1 ""  99FF00  1 7.62 0 5791 1412 4423 1412 <>
  1413 2 38.239035 41.261615 86.204513 212 R A 2 0.50000 0.50000 "ARG " " C  " 6 0 1 A0A0A0  C1413  0 1 7 ""  1 ""  <> 1 7.62 0 5792 1413 4424 1413 <>
  1414 15 37.108577 40.773821 86.198855 212 R A 75 -0.50000 -0.50000 "ARG " " O  " 8 0 1 FF5757  O1414  0 1 7 ""  1 ""  <> 1 7.62 0 5793 1414 4425 1414 <>
  1415 3 40.040500 41.871830 84.453273 212 R A 2 -0.12000 -0.12000 "ARG " " CB " 6 0 1 A0A0A0  C1415  0 1 7 ""  1 ""  <> 1 7.62 0 5794 1415 4426 1415 <>
  1416 3 40.227529 42.400369 83.019442 212 R A 2 -0.05000 -0.05000 "ARG " " CG " 6 0 1 A0A0A0  C1416  0 1 7 ""  1 ""  <> 1 7.62 0 5795 1416 4427 1416 <>
  1417 3 41.391781 41.753556 82.243292 212 R A 2 0.19000 0.19000 "ARG " " CD " 6 0 1 A0A0A0  C1417  0 1 7 ""  1 ""  <> 1 7.62 0 5796 1417 4428 1417 <>
  1418 25 42.710375 41.845014 82.884450 212 R A 38 -0.69997 -0.69997 "ARG " " NE " 7 0 1 2F2FFF  N1418  0 1 7 ""  1 ""  <> 1 7.62 0 5797 1418 4429 1418 <>
  1419 2 43.308828 42.923857 83.411516 212 R A 2 0.63990 0.63990 "ARG " " CZ " 6 0 1 A0A0A0  C1419  0 1 7 ""  1 ""  <> 1 7.62 0 5798 1419 4430 1419 <>
  1420 25 42.716483 44.123803 83.441132 212 R A 38 -0.79997 -0.79997 "ARG " " NH1" 7 0 1 2F2FFF  N1420  0 1 7 ""  1 ""  <> 1 7.62 0 5799 1420 4431 1420 <>
  1421 31 44.540715 42.795302 83.912772 212 R A 38 -0.79997 -0.79997 "ARG " " NH2" 7 1 1 2F2FFF  N1421  0 1 7 ""  1 ""  <> 1 7.62 0 5800 1421 4432 1421 <>
  1422 25 39.159483 40.986318 87.144439 213 F A 38 -0.50000 -0.50000 "PHE " " N  " 7 0 1 2F2FFF  N1422  0 1 7 ""  1 ""  <> 1 7.3 0 5814 1422 4433 1422 <>
  1423 3 38.985843 39.897036 88.113163 213 F A 2 0.14000 0.14000 "PHE " " CA " 6 0 1 A0A0A0  C1423  0 1 -1115 ""  1 ""  99FF00  1 7.3 0 5815 1423 4434 1423 <>
  1424 2 38.215875 40.364750 89.359485 213 F A 2 0.50000 0.50000 "PHE " " C  " 6 0 1 A0A0A0  C1424  0 1 7 ""  1 ""  <> 1 7.3 0 5816 1424 4435 1424 <>
  1425 15 38.276715 41.540814 89.720490 213 F A 75 -0.50000 -0.50000 "PHE " " O  " 8 0 1 FF5757  O1425  0 1 7 ""  1 ""  <> 1 7.3 0 5817 1425 4436 1425 <>
  1426 3 40.354881 39.329160 88.553101 213 F A 2 -0.00500 -0.00500 "PHE " " CB " 6 0 1 A0A0A0  C1426  0 1 7 ""  1 ""  <> 1 7.3 0 5818 1426 4437 1426 <>
  1427 2 41.431543 39.093538 87.501638 213 F A 2 -0.11500 -0.11500 "PHE " " CG " 6 0 1 A0A0A0  C1427  0 1 7 ""  1 ""  <> 1 7.3 0 5819 1427 4438 1427 <>
  1428 2 41.144522 38.893563 86.132840 213 F A 2 -0.11500 -0.11500 "PHE " " CD1" 6 0 1 A0A0A0  C1428  0 1 7 ""  1 ""  <> 1 7.3 0 5820 1428 4439 1428 <>
  1429 2 42.174185 38.668809 85.231051 213 F A 2 -0.11500 -0.11500 "PHE " " CE1" 6 0 1 A0A0A0  C1429  0 1 7 ""  1 ""  <> 1 7.3 0 5821 1429 4440 1429 <>
  1430 2 43.483633 38.570258 85.679348 213 F A 2 -0.11500 -0.11500 "PHE " " CZ " 6 0 1 A0A0A0  C1430  0 1 7 ""  1 ""  <> 1 7.3 0 5822 1430 4441 1430 <>
  1431 2 43.777999 38.693372 87.028935 213 F A 2 -0.11500 -0.11500 "PHE " " CE2" 6 0 1 A0A0A0  C1431  0 1 7 ""  1 ""  <> 1 7.3 0 5823 1431 4442 1431 <>
  1432 2 42.761346 38.938811 87.938156 213 F A 2 -0.11500 -0.11500 "PHE " " CD2" 6 0 1 A0A0A0  C1432  0 1 7 ""  1 ""  <> 1 7.3 0 5824 1432 4443 1432 <>
  1433 25 37.550454 39.399375 90.011047 214 T A 38 -0.50000 -0.50000 "THR " " N  " 7 0 1 2F2FFF  N1433  2 1 7 ""  1 ""  <> 1 7.26 0 5834 1433 4444 1433 <>
  1434 3 36.867953 39.554645 91.293145 214 T A 2 0.14000 0.14000 "THR " " CA " 6 0 1 A0A0A0  C1434  2 1 -1115 ""  1 ""  99FF00  1 7.26 0 5835 1434 4445 1434 <>
  1435 2 37.435874 38.515384 92.274180 214 T A 2 0.50000 0.50000 "THR " " C  " 6 0 1 A0A0A0  C1435  2 1 7 ""  1 ""  <> 1 7.26 0 5836 1435 4446 1435 <>
  1436 15 37.428894 37.323840 91.962376 214 T A 75 -0.50000 -0.50000 "THR " " O  " 8 0 1 FF5757  O1436  2 1 7 ""  1 ""  <> 1 7.26 0 5837 1436 4447 1436 <>
  1437 3 35.342940 39.301942 91.144896 214 T A 2 0.20500 0.20500 "THR " " CB " 6 0 1 A0A0A0  C1437  2 1 7 ""  1 ""  <> 1 7.26 0 5838 1437 4448 1437 <>
  1438 3 34.540707 39.281734 92.461894 214 T A 2 -0.18000 -0.18000 "THR " " CG2" 6 0 1 A0A0A0  C1438  2 1 7 ""  1 ""  <> 1 7.26 0 5839 1438 4449 1438 <>
  1439 16 34.796747 40.319936 90.329995 214 T A 75 -0.68300 -0.68300 "THR " " OG1" 8 0 1 FF5757  O1439  2 1 7 "%UT"  13 ""  <> 1 7.26 0 5840 1439 4450 1439 <>
  1440 25 37.894622 38.986909 93.444364 215 I A 38 -0.50000 -0.50000 "ILE " " N  " 7 0 1 2F2FFF  N1440  2 1 7 ""  1 ""  <> 1 7.27 0 5848 1440 4451 1440 <>
  1441 3 38.375182 38.142262 94.538930 215 I A 2 0.14000 0.14000 "ILE " " CA " 6 0 1 A0A0A0  C1441  2 1 -1115 ""  1 ""  99FF00  1 7.27 0 5849 1441 4452 1441 <>
  1442 2 37.229468 37.889365 95.545335 215 I A 2 0.50000 0.50000 "ILE " " C  " 6 0 1 A0A0A0  C1442  2 1 7 ""  1 ""  <> 1 7.27 0 5850 1442 4453 1442 <>
  1443 15 36.452248 38.798633 95.840423 215 I A 75 -0.50000 -0.50000 "ILE " " O  " 8 0 1 FF5757  O1443  2 1 7 ""  1 ""  <> 1 7.27 0 5851 1443 4454 1443 <>
  1444 3 39.608770 38.787052 95.245941 215 I A 2 -0.06000 -0.06000 "ILE " " CB " 6 0 1 A0A0A0  C1444  2 1 7 ""  1 ""  <> 1 7.27 0 5852 1444 4455 1444 <>
  1445 3 39.311515 40.134310 95.938020 215 I A 2 -0.18000 -0.18000 "ILE " " CG2" 6 0 1 A0A0A0  C1445  2 1 7 ""  1 ""  <> 1 7.27 0 5853 1445 4456 1445 <>
  1446 3 40.310951 37.808703 96.217350 215 I A 2 -0.12000 -0.12000 "ILE " " CG1" 6 0 1 A0A0A0  C1446  2 1 7 ""  1 ""  <> 1 7.27 0 5854 1446 4457 1446 <>
  1447 3 41.720582 38.252349 96.644239 215 I A 2 -0.18000 -0.18000 "ILE " " CD1" 6 0 1 A0A0A0  C1447  2 1 7 ""  1 ""  <> 1 7.27 0 5855 1447 4458 1447 <>
  1448 25 37.144090 36.641981 96.030197 216 S A 38 -0.50000 -0.50000 "SER " " N  " 7 0 1 2F2FFF  N1448  2 1 7 ""  1 ""  <> 1 7.3 0 5867 1448 4459 1448 <>
  1449 3 36.123659 36.135319 96.951590 216 S A 2 0.14000 0.14000 "SER " " CA " 6 0 1 A0A0A0  C1449  2 1 -1115 ""  1 ""  99FF00  1 7.3 0 5868 1449 4460 1449 <>
  1450 2 36.652808 34.893548 97.699578 216 S A 2 0.50000 0.50000 "SER " " C  " 6 0 1 A0A0A0  C1450  2 1 7 ""  1 ""  <> 1 7.3 0 5869 1450 4461 1450 <>
  1451 15 37.798852 34.492347 97.489283 216 S A 75 -0.50000 -0.50000 "SER " " O  " 8 0 1 FF5757  O1451  2 1 7 ""  1 ""  <> 1 7.3 0 5870 1451 4462 1451 <>
  1452 3 34.788288 35.916670 96.200855 216 S A 2 0.14500 0.14500 "SER " " CB " 6 0 1 A0A0A0  C1452  2 1 7 ""  1 ""  <> 1 7.3 0 5871 1452 4463 1452 <>
  1453 16 34.855066 34.849927 95.278643 216 S A 75 -0.68300 -0.68300 "SER " " OG " 8 0 1 FF5757  O1453  2 1 7 "%UT"  13 ""  <> 1 7.3 0 5872 1453 4464 1453 <>
  1454 25 35.821938 34.315642 98.581980 217 A A 38 -0.50000 -0.50000 "ALA " " N  " 7 0 1 2F2FFF  N1454  2 1 7 ""  1 ""  <> 1 7.32 0 5878 1454 4465 1454 <>
  1455 3 36.155823 33.123025 99.358049 217 A A 2 0.14000 0.14000 "ALA " " CA " 6 0 1 A0A0A0  C1455  2 1 -1115 ""  1 ""  99FF00  1 7.32 0 5879 1455 4466 1455 <>
  1456 2 34.890629 32.438552 99.886778 217 A A 2 0.50000 0.50000 "ALA " " C  " 6 0 1 A0A0A0  C1456  2 1 7 ""  1 ""  <> 1 7.32 0 5880 1456 4467 1456 <>
  1457 15 33.994838 33.106071 100.404800 217 A A 75 -0.50000 -0.50000 "ALA " " O  " 8 0 1 FF5757  O1457  2 1 7 ""  1 ""  <> 1 7.32 0 5881 1457 4468 1457 <>
  1458 3 37.121721 33.469029 100.509133 217 A A 2 -0.18000 -0.18000 "ALA " " CB " 6 0 1 A0A0A0  C1458  2 1 7 ""  1 ""  <> 1 7.32 0 5882 1458 4469 1458 <>
  1459 25 34.873417 31.102699 99.768979 218 D A 38 -0.50000 -0.50000 "ASP " " N  " 7 0 1 2F2FFF  N1459  2 1 7 ""  1 ""  <> 1 7.4 0 5888 1459 4470 1459 <>
  1460 3 33.829080 30.211645 100.261507 218 D A 2 0.14000 0.14000 "ASP " " CA " 6 0 1 A0A0A0  C1460  2 1 -1115 ""  1 ""  99FF00  1 7.4 0 5889 1460 4471 1460 <>
  1461 2 34.121619 29.901143 101.735295 218 D A 2 0.50000 0.50000 "ASP " " C  " 6 0 1 A0A0A0  C1461  2 1 7 ""  1 ""  <> 1 7.4 0 5890 1461 4472 1461 <>
  1462 15 35.173941 29.342121 102.053299 218 D A 75 -0.50000 -0.50000 "ASP " " O  " 8 0 1 FF5757  O1462  2 1 7 ""  1 ""  <> 1 7.4 0 5891 1462 4473 1462 <>
  1463 3 33.780203 28.920464 99.416014 218 D A 2 -0.22000 -0.22000 "ASP " " CB " 6 0 1 A0A0A0  C1463  2 1 7 ""  1 ""  <> 1 7.4 0 5892 1463 4474 1463 <>
  1464 2 32.467215 28.135990 99.494239 218 D A 2 0.70000 0.70000 "ASP " " CG " 6 0 1 A0A0A0  C1464  2 1 7 "%UT"  13 ""  <> 1 7.4 0 5893 1464 4475 1464 <>
  1465 15 31.890113 28.047949 100.600166 218 D A 75 -0.80000 -0.80000 "ASP " " OD1" 8 0 1 FF5757  O1465  2 1 7 ""  1 ""  <> 1 7.4 0 5894 1465 4476 1465 <>
  1466 18 32.100281 27.553432 98.449923 218 D A 75 -0.80000 -0.80000 "ASP " " OD2" 8 -1 1 FF5757  O1466  2 1 7 ""  1 ""  <> 1 7.4 0 5895 1466 4477 1466 <>
  1467 25 33.162686 30.269331 102.594138 219 T A 38 -0.50000 -0.50000 "THR " " N  " 7 0 1 2F2FFF  N1467  0 1 7 ""  1 ""  <> 1 7.95 0 5900 1467 4478 1467 <>
  1468 3 33.222240 30.066305 104.037044 219 T A 2 0.14000 0.14000 "THR " " CA " 6 0 1 A0A0A0  C1468  0 1 -1115 ""  1 ""  99FF00  1 7.95 0 5901 1468 4479 1468 <>
  1469 2 32.856797 28.624018 104.456305 219 T A 2 0.50000 0.50000 "THR " " C  " 6 0 1 A0A0A0  C1469  0 1 7 ""  1 ""  <> 1 7.95 0 5902 1469 4480 1469 <>
  1470 15 33.326616 28.179596 105.502522 219 T A 75 -0.50000 -0.50000 "THR " " O  " 8 0 1 FF5757  O1470  0 1 7 ""  1 ""  <> 1 7.95 0 5903 1470 4481 1470 <>
  1471 3 32.274701 31.057430 104.766646 219 T A 2 0.20500 0.20500 "THR " " CB " 6 0 1 A0A0A0  C1471  0 1 7 ""  1 ""  <> 1 7.95 0 5904 1471 4482 1471 <>
  1472 3 32.550036 32.533440 104.428010 219 T A 2 -0.18000 -0.18000 "THR " " CG2" 6 0 1 A0A0A0  C1472  0 1 7 ""  1 ""  <> 1 7.95 0 5905 1472 4483 1472 <>
  1473 16 30.906816 30.775357 104.527346 219 T A 75 -0.68300 -0.68300 "THR " " OG1" 8 0 1 FF5757  O1473  0 1 7 "%UT"  13 ""  <> 1 7.95 0 5906 1473 4484 1473 <>
  1474 25 32.054870 27.913925 103.643401 220 S A 38 -0.50000 -0.50000 "SER " " N  " 7 0 1 2F2FFF  N1474  0 1 7 ""  1 ""  <> 1 7.96 0 5914 1474 4485 1474 <>
  1475 3 31.597007 26.551661 103.926525 220 S A 2 0.14000 0.14000 "SER " " CA " 6 0 1 A0A0A0  C1475  0 1 -1115 ""  1 ""  99FF00  1 7.96 0 5915 1475 4486 1475 <>
  1476 2 32.630220 25.473877 103.545415 220 S A 2 0.50000 0.50000 "SER " " C  " 6 0 1 A0A0A0  C1476  0 1 7 ""  1 ""  <> 1 7.96 0 5916 1476 4487 1476 <>
  1477 15 32.713540 24.463732 104.242797 220 S A 75 -0.50000 -0.50000 "SER " " O  " 8 0 1 FF5757  O1477  0 1 7 ""  1 ""  <> 1 7.96 0 5917 1477 4488 1477 <>
  1478 3 30.215396 26.332454 103.267398 220 S A 2 0.14500 0.14500 "SER " " CB " 6 0 1 A0A0A0  C1478  0 1 7 ""  1 ""  <> 1 7.96 0 5918 1478 4489 1478 <>
  1479 16 30.277725 26.148103 101.865035 220 S A 75 -0.68300 -0.68300 "SER " " OG " 8 0 1 FF5757  O1479  0 1 7 "%UT"  13 ""  <> 1 7.96 0 5919 1479 4490 1479 <>
  1480 25 33.391602 25.711279 102.463432 221 K A 38 -0.50000 -0.50000 "LYS " " N  " 7 0 1 2F2FFF  N1480  0 1 7 ""  1 ""  <> 1 7.95 0 5925 1480 4491 1480 <>
  1481 3 34.350383 24.759303 101.890666 221 K A 2 0.14000 0.14000 "LYS " " CA " 6 0 1 A0A0A0  C1481  0 1 -1115 ""  1 ""  99FF00  1 7.95 0 5926 1481 4492 1481 <>
  1482 2 35.814349 25.117622 102.203437 221 K A 2 0.50000 0.50000 "LYS " " C  " 6 0 1 A0A0A0  C1482  0 1 7 ""  1 ""  <> 1 7.95 0 5927 1482 4493 1482 <>
  1483 15 36.687976 24.296827 101.924488 221 K A 75 -0.50000 -0.50000 "LYS " " O  " 8 0 1 FF5757  O1483  0 1 7 ""  1 ""  <> 1 7.95 0 5928 1483 4494 1483 <>
  1484 3 34.112128 24.674669 100.369294 221 K A 2 -0.12000 -0.12000 "LYS " " CB " 6 0 1 A0A0A0  C1484  0 1 7 ""  1 ""  <> 1 7.95 0 5929 1484 4495 1484 <>
  1485 3 32.741285 24.083139 100.004845 221 K A 2 -0.12000 -0.12000 "LYS " " CG " 6 0 1 A0A0A0  C1485  0 1 7 ""  1 ""  <> 1 7.95 0 5930 1485 4496 1485 <>
  1486 3 32.437825 24.167708 98.500114 221 K A 2 -0.12000 -0.12000 "LYS " " CD " 6 0 1 A0A0A0  C1486  0 1 7 ""  1 ""  <> 1 7.95 0 5931 1486 4497 1486 <>
  1487 3 30.935241 24.161792 98.178854 221 K A 2 0.19000 0.19000 "LYS " " CE " 6 0 1 A0A0A0  C1487  0 1 7 ""  1 ""  <> 1 7.95 0 5932 1487 4498 1487 <>
  1488 32 30.257847 25.352379 98.725474 221 K A 38 -0.30000 -0.30000 "LYS " " NZ " 7 1 1 2F2FFF  N1488  0 1 7 "%UT"  13 ""  <> 1 7.95 0 5933 1488 4499 1488 <>
  1489 25 36.058012 26.308410 102.785025 222 N A 38 -0.50000 -0.50000 "ASN " " N  " 7 0 1 2F2FFF  N1489  0 1 7 ""  1 ""  <> 1 7.77 0 5947 1489 4500 1489 <>
  1490 3 37.365574 26.811532 103.222902 222 N A 2 0.14000 0.14000 "ASN " " CA " 6 0 1 A0A0A0  C1490  0 1 -1115 ""  1 ""  99FF00  1 7.77 0 5948 1490 4501 1490 <>
  1491 2 38.341766 26.992160 102.038089 222 N A 2 0.50000 0.50000 "ASN " " C  " 6 0 1 A0A0A0  C1491  0 1 7 ""  1 ""  <> 1 7.77 0 5949 1491 4502 1491 <>
  1492 15 39.421769 26.399900 102.028740 222 N A 75 -0.50000 -0.50000 "ASN " " O  " 8 0 1 FF5757  O1492  0 1 7 ""  1 ""  <> 1 7.77 0 5950 1492 4503 1492 <>
  1493 3 37.939403 25.911280 104.355054 222 N A 2 -0.12000 -0.12000 "ASN " " CB " 6 0 1 A0A0A0  C1493  0 1 7 ""  1 ""  <> 1 7.77 0 5951 1493 4504 1493 <>
  1494 2 38.787493 26.675661 105.372968 222 N A 2 0.50000 0.50000 "ASN " " CG " 6 0 1 A0A0A0  C1494  0 1 7 "%UT"  13 ""  <> 1 7.77 0 5952 1494 4505 1494 "No Flip" 
  1495 15 38.279871 27.547190 106.074987 222 N A 75 -0.50000 -0.50000 "ASN " " OD1" 8 0 1 FF5757  O1495  0 1 7 ""  1 ""  <> 1 7.77 0 5953 1495 4506 1495 <>
  1496 25 40.075315 26.339275 105.468599 222 N A 38 -0.76000 -0.76000 "ASN " " ND2" 7 0 1 2F2FFF  N1496  0 1 7 ""  1 ""  <> 1 7.77 0 5954 1496 4507 1496 <>
  1497 25 37.921262 27.791261 101.042474 223 T A 38 -0.50000 -0.50000 "THR " " N  " 7 0 1 2F2FFF  N1497  2 1 7 ""  1 ""  <> 1 7.38 0 5961 1497 4508 1497 <>
  1498 3 38.640731 27.966884 99.780666 223 T A 2 0.14000 0.14000 "THR " " CA " 6 0 1 A0A0A0  C1498  2 1 -1115 ""  1 ""  99FF00  1 7.38 0 5962 1498 4509 1498 <>
  1499 2 38.457393 29.383625 99.203954 223 T A 2 0.50000 0.50000 "THR " " C  " 6 0 1 A0A0A0  C1499  2 1 7 ""  1 ""  <> 1 7.38 0 5963 1499 4510 1499 <>
  1500 15 37.332474 29.871548 99.137767 223 T A 75 -0.50000 -0.50000 "THR " " O  " 8 0 1 FF5757  O1500  2 1 7 ""  1 ""  <> 1 7.38 0 5964 1500 4511 1500 <>
  1501 3 38.242098 26.876107 98.735439 223 T A 2 0.20500 0.20500 "THR " " CB " 6 0 1 A0A0A0  C1501  2 1 7 ""  1 ""  <> 1 7.38 0 5965 1501 4512 1501 <>
  1502 3 36.729270 26.704196 98.543120 223 T A 2 -0.18000 -0.18000 "THR " " CG2" 6 0 1 A0A0A0  C1502  2 1 7 ""  1 ""  <> 1 7.38 0 5966 1502 4513 1502 <>
  1503 16 38.770737 27.131336 97.446457 223 T A 75 -0.68300 -0.68300 "THR " " OG1" 8 0 1 FF5757  O1503  2 1 7 "%UT"  13 ""  <> 1 7.38 0 5967 1503 4514 1503 <>
  1504 25 39.576173 30.003264 98.789843 224 A A 38 -0.50000 -0.50000 "ALA " " N  " 7 0 1 2F2FFF  N1504  2 1 7 ""  1 ""  <> 1 7.3 0 5975 1504 4515 1504 <>
  1505 3 39.629286 31.325114 98.167689 224 A A 2 0.14000 0.14000 "ALA " " CA " 6 0 1 A0A0A0  C1505  2 1 -1115 ""  1 ""  99FF00  1 7.3 0 5976 1505 4516 1505 <>
  1506 2 39.467359 31.207308 96.649236 224 A A 2 0.50000 0.50000 "ALA " " C  " 6 0 1 A0A0A0  C1506  2 1 7 ""  1 ""  <> 1 7.3 0 5977 1506 4517 1506 <>
  1507 15 40.172778 30.413245 96.030585 224 A A 75 -0.50000 -0.50000 "ALA " " O  " 8 0 1 FF5757  O1507  2 1 7 ""  1 ""  <> 1 7.3 0 5978 1507 4518 1507 <>
  1508 3 40.972732 31.986703 98.503363 224 A A 2 -0.18000 -0.18000 "ALA " " CB " 6 0 1 A0A0A0  C1508  2 1 7 ""  1 ""  <> 1 7.3 0 5979 1508 4519 1508 <>
  1509 25 38.568155 32.019867 96.078375 225 Y A 38 -0.50000 -0.50000 "TYR " " N  " 7 0 1 2F2FFF  N1509  2 1 7 ""  1 ""  <> 1 7.28 0 5985 1509 4520 1509 <>
  1510 3 38.285381 32.054304 94.645495 225 Y A 2 0.14000 0.14000 "TYR " " CA " 6 0 1 A0A0A0  C1510  2 1 -1115 ""  1 ""  99FF00  1 7.28 0 5986 1510 4521 1510 <>
  1511 2 38.772358 33.382309 94.052357 225 Y A 2 0.50000 0.50000 "TYR " " C  " 6 0 1 A0A0A0  C1511  2 1 7 ""  1 ""  <> 1 7.28 0 5987 1511 4522 1511 <>
  1512 15 38.431879 34.441372 94.577730 225 Y A 75 -0.50000 -0.50000 "TYR " " O  " 8 0 1 FF5757  O1512  2 1 7 ""  1 ""  <> 1 7.28 0 5988 1512 4523 1512 <>
  1513 3 36.764348 31.915124 94.411413 225 Y A 2 -0.00500 -0.00500 "TYR " " CB " 6 0 1 A0A0A0  C1513  2 1 7 ""  1 ""  <> 1 7.28 0 5989 1513 4524 1513 <>
  1514 2 36.064197 30.671761 94.943668 225 Y A 2 -0.11500 -0.11500 "TYR " " CG " 6 0 1 A0A0A0  C1514  2 1 7 ""  1 ""  <> 1 7.28 0 5990 1514 4525 1514 <>
  1515 2 36.730121 29.430925 95.038055 225 Y A 2 -0.11500 -0.11500 "TYR " " CD1" 6 0 1 A0A0A0  C1515  2 1 7 ""  1 ""  <> 1 7.28 0 5991 1515 4526 1515 <>
  1516 2 36.048085 28.287857 95.493271 225 Y A 2 -0.11500 -0.11500 "TYR " " CE1" 6 0 1 A0A0A0  C1516  2 1 7 ""  1 ""  <> 1 7.28 0 5992 1516 4527 1516 <>
  1517 2 34.691896 28.374732 95.859238 225 Y A 2 0.15000 0.15000 "TYR " " CZ " 6 0 1 A0A0A0  C1517  2 1 7 ""  1 ""  <> 1 7.28 0 5993 1517 4528 1517 <>
  1518 16 34.037539 27.262538 96.302670 225 Y A 75 -0.58500 -0.58500 "TYR " " OH " 8 0 1 FF5757  O1518  2 1 7 "%UT"  13 ""  <> 1 7.28 0 5994 1518 4529 1518 <>
  1519 2 34.020158 29.609924 95.769380 225 Y A 2 -0.11500 -0.11500 "TYR " " CE2" 6 0 1 A0A0A0  C1519  2 1 7 ""  1 ""  <> 1 7.28 0 5995 1519 4530 1519 <>
  1520 2 34.705676 30.754092 95.317201 225 Y A 2 -0.11500 -0.11500 "TYR " " CD2" 6 0 1 A0A0A0  C1520  2 1 7 ""  1 ""  <> 1 7.28 0 5996 1520 4531 1520 <>
  1521 25 39.499207 33.300609 92.929166 226 L A 38 -0.50000 -0.50000 "LEU " " N  " 7 0 1 2F2FFF  N1521  2 1 7 ""  1 ""  <> 1 7.26 0 6006 1521 4532 1521 <>
  1522 3 39.797825 34.440402 92.068122 226 L A 2 0.14000 0.14000 "LEU " " CA " 6 0 1 A0A0A0  C1522  2 1 -1116 ""  1 ""  66FF00  1 7.26 0 6007 1522 4533 1522 <>
  1523 2 39.095519 34.183385 90.733806 226 L A 2 0.50000 0.50000 "LEU " " C  " 6 0 1 A0A0A0  C1523  2 1 7 ""  1 ""  <> 1 7.26 0 6008 1523 4534 1523 <>
  1524 15 39.665467 33.536708 89.854339 226 L A 75 -0.50000 -0.50000 "LEU " " O  " 8 0 1 FF5757  O1524  2 1 7 ""  1 ""  <> 1 7.26 0 6009 1524 4535 1524 <>
  1525 3 41.325051 34.614592 91.923466 226 L A 2 -0.12000 -0.12000 "LEU " " CB " 6 0 1 A0A0A0  C1525  2 1 7 ""  1 ""  <> 1 7.26 0 6010 1525 4536 1525 <>
  1526 3 41.766995 35.887371 91.163653 226 L A 2 -0.06000 -0.06000 "LEU " " CG " 6 0 1 A0A0A0  C1526  2 1 7 ""  1 ""  <> 1 7.26 0 6011 1526 4537 1526 <>
  1527 3 41.352613 37.180280 91.901757 226 L A 2 -0.18000 -0.18000 "LEU " " CD1" 6 0 1 A0A0A0  C1527  2 1 7 ""  1 ""  <> 1 7.26 0 6012 1527 4538 1527 <>
  1528 3 43.278578 35.847698 90.859965 226 L A 2 -0.18000 -0.18000 "LEU " " CD2" 6 0 1 A0A0A0  C1528  2 1 7 ""  1 ""  <> 1 7.26 0 6013 1528 4539 1528 <>
  1529 25 37.854716 34.684421 90.632073 227 Q A 38 -0.50000 -0.50000 "GLN " " N  " 7 0 1 2F2FFF  N1529  2 1 7 ""  1 ""  <> 1 7.3 0 6025 1529 4540 1529 <>
  1530 3 37.042834 34.663730 89.421303 227 Q A 2 0.14000 0.14000 "GLN " " CA " 6 0 1 A0A0A0  C1530  2 1 -1116 ""  1 ""  66FF00  1 7.3 0 6026 1530 4541 1530 <>
  1531 2 37.558776 35.724730 88.438059 227 Q A 2 0.50000 0.50000 "GLN " " C  " 6 0 1 A0A0A0  C1531  2 1 7 ""  1 ""  <> 1 7.3 0 6027 1531 4542 1531 <>
  1532 15 37.174927 36.890046 88.534605 227 Q A 75 -0.50000 -0.50000 "GLN " " O  " 8 0 1 FF5757  O1532  2 1 7 ""  1 ""  <> 1 7.3 0 6028 1532 4543 1532 <>
  1533 3 35.555346 34.862635 89.806076 227 Q A 2 -0.12000 -0.12000 "GLN " " CB " 6 0 1 A0A0A0  C1533  2 1 7 ""  1 ""  <> 1 7.3 0 6029 1533 4544 1533 <>
  1534 3 34.556182 34.925209 88.626227 227 Q A 2 -0.12000 -0.12000 "GLN " " CG " 6 0 1 A0A0A0  C1534  2 1 7 ""  1 ""  <> 1 7.3 0 6030 1534 4545 1534 <>
  1535 2 34.619832 33.701512 87.707804 227 Q A 2 0.50000 0.50000 "GLN " " CD " 6 0 1 A0A0A0  C1535  2 1 7 "%UT"  13 ""  <> 1 7.3 0 6031 1535 4546 1535 "No Flip" 
  1536 15 34.616481 32.568953 88.181183 227 Q A 75 -0.50000 -0.50000 "GLN " " OE1" 8 0 1 FF5757  O1536  2 1 7 ""  1 ""  <> 1 7.3 0 6032 1536 4547 1536 <>
  1537 25 34.658919 33.917871 86.392627 227 Q A 38 -0.76000 -0.76000 "GLN " " NE2" 7 0 1 2F2FFF  N1537  2 1 7 ""  1 ""  <> 1 7.3 0 6033 1537 4548 1537 <>
  1538 25 38.435988 35.288995 87.524765 228 M A 38 -0.50000 -0.50000 "MET " " N  " 7 0 1 2F2FFF  N1538  2 1 7 ""  1 ""  <> 1 7.38 0 6042 1538 4549 1538 <>
  1539 3 38.990023 36.103312 86.451154 228 M A 2 0.14000 0.14000 "MET " " CA " 6 0 1 A0A0A0  C1539  2 1 -1116 ""  1 ""  66FF00  1 7.38 0 6043 1539 4550 1539 <>
  1540 2 37.991740 36.192333 85.293514 228 M A 2 0.50000 0.50000 "MET " " C  " 6 0 1 A0A0A0  C1540  2 1 7 ""  1 ""  <> 1 7.38 0 6044 1540 4551 1540 <>
  1541 15 37.444601 35.166757 84.890230 228 M A 75 -0.50000 -0.50000 "MET " " O  " 8 0 1 FF5757  O1541  2 1 7 ""  1 ""  <> 1 7.38 0 6045 1541 4552 1541 <>
  1542 3 40.334981 35.519569 85.977590 228 M A 2 -0.12000 -0.12000 "MET " " CB " 6 0 1 A0A0A0  C1542  2 1 7 ""  1 ""  <> 1 7.38 0 6046 1542 4553 1542 <>
  1543 3 41.347322 35.305504 87.114906 228 M A 2 0.04750 0.04750 "MET " " CG " 6 0 1 A0A0A0  C1543  2 1 7 ""  1 ""  <> 1 7.38 0 6047 1543 4554 1543 <>
  1544 49 43.045913 34.981551 86.581422 228 M A 13 -0.33500 -0.33500 "MET " " SD " 16 0 1 E1E11E  S1544  2 1 7 ""  1 ""  <> 1 7.38 0 6048 1544 4555 1544 <>
  1545 3 42.803166 33.453403 85.647609 228 M A 2 -0.01250 -0.01250 "MET " " CE " 6 0 1 A0A0A0  C1545  2 1 7 ""  1 ""  <> 1 7.38 0 6049 1545 4556 1545 <>
  1546 25 37.775806 37.416149 84.792164 229 N A 38 -0.50000 -0.50000 "ASN " " N  " 7 0 1 2F2FFF  N1546  0 1 7 ""  1 ""  <> 1 7.66 0 6059 1546 4557 1546 <>
  1547 3 36.857895 37.706397 83.688836 229 N A 2 0.14000 0.14000 "ASN " " CA " 6 0 1 A0A0A0  C1547  0 1 -1116 ""  1 ""  66FF00  1 7.66 0 6060 1547 4558 1547 <>
  1548 2 37.566210 38.628296 82.691297 229 N A 2 0.50000 0.50000 "ASN " " C  " 6 0 1 A0A0A0  C1548  0 1 7 ""  1 ""  <> 1 7.66 0 6061 1548 4559 1548 <>
  1549 15 38.357883 39.472623 83.109862 229 N A 75 -0.50000 -0.50000 "ASN " " O  " 8 0 1 FF5757  O1549  0 1 7 ""  1 ""  <> 1 7.66 0 6062 1549 4560 1549 <>
  1550 3 35.569800 38.414082 84.184371 229 N A 2 -0.12000 -0.12000 "ASN " " CB " 6 0 1 A0A0A0  C1550  0 1 7 ""  1 ""  <> 1 7.66 0 6063 1550 4561 1550 <>
  1551 2 34.879892 37.728655 85.367142 229 N A 2 0.50000 0.50000 "ASN " " CG " 6 0 1 A0A0A0  C1551  0 1 7 "%UT"  13 ""  <> 1 7.66 0 6064 1551 4562 1551 "No Flip" 
  1552 15 34.340810 36.633826 85.227213 229 N A 75 -0.50000 -0.50000 "ASN " " OD1" 8 0 1 FF5757  O1552  0 1 7 ""  1 ""  <> 1 7.66 0 6065 1552 4563 1552 <>
  1553 25 34.899317 38.374317 86.535496 229 N A 38 -0.76000 -0.76000 "ASN " " ND2" 7 0 1 2F2FFF  N1553  0 1 7 ""  1 ""  <> 1 7.66 0 6066 1553 4564 1553 <>
  1554 25 37.229865 38.481873 81.398145 230 S A 38 -0.50000 -0.50000 "SER " " N  " 7 0 1 2F2FFF  N1554  0 1 7 ""  1 ""  <> 1 7.7 0 6073 1554 4565 1554 <>
  1555 3 37.679319 39.329824 80.284676 230 S A 2 0.14000 0.14000 "SER " " CA " 6 0 1 A0A0A0  C1555  0 1 -1116 ""  1 ""  66FF00  1 7.7 0 6074 1555 4566 1555 <>
  1556 2 39.216377 39.399107 80.132975 230 S A 2 0.50000 0.50000 "SER " " C  " 6 0 1 A0A0A0  C1556  0 1 7 ""  1 ""  <> 1 7.7 0 6075 1556 4567 1556 <>
  1557 15 39.748586 40.476715 79.867173 230 S A 75 -0.50000 -0.50000 "SER " " O  " 8 0 1 FF5757  O1557  0 1 7 ""  1 ""  <> 1 7.7 0 6076 1557 4568 1557 <>
  1558 3 37.020264 40.729186 80.382647 230 S A 2 0.14500 0.14500 "SER " " CB " 6 0 1 A0A0A0  C1558  0 1 7 ""  1 ""  <> 1 7.7 0 6077 1558 4569 1558 <>
  1559 16 35.629028 40.630574 80.157828 230 S A 75 -0.68300 -0.68300 "SER " " OG " 8 0 1 FF5757  O1559  0 1 7 "%UT"  13 ""  <> 1 7.7 0 6078 1559 4570 1559 <>
  1560 25 39.887296 38.245782 80.324984 231 L A 38 -0.50000 -0.50000 "LEU " " N  " 7 0 1 2F2FFF  N1560  0 1 7 ""  1 ""  <> 1 7.83 0 6084 1560 4571 1560 <>
  1561 3 41.344585 38.033342 80.338291 231 L A 2 0.14000 0.14000 "LEU " " CA " 6 0 1 A0A0A0  C1561  0 1 -1116 ""  1 ""  66FF00  1 7.83 0 6085 1561 4572 1561 <>
  1562 2 42.097594 38.661006 79.146671 231 L A 2 0.50000 0.50000 "LEU " " C  " 6 0 1 A0A0A0  C1562  0 1 7 ""  1 ""  <> 1 7.83 0 6086 1562 4573 1562 <>
  1563 15 41.519763 38.842599 78.077737 231 L A 75 -0.50000 -0.50000 "LEU " " O  " 8 0 1 FF5757  O1563  0 1 7 ""  1 ""  <> 1 7.83 0 6087 1563 4574 1563 <>
  1564 3 41.595328 36.508275 80.391272 231 L A 2 -0.12000 -0.12000 "LEU " " CB " 6 0 1 A0A0A0  C1564  0 1 7 ""  1 ""  <> 1 7.83 0 6088 1564 4575 1564 <>
  1565 3 41.436211 35.883896 81.799596 231 L A 2 -0.06000 -0.06000 "LEU " " CG " 6 0 1 A0A0A0  C1565  0 1 7 ""  1 ""  <> 1 7.83 0 6089 1565 4576 1565 <>
  1566 3 41.007110 34.403149 81.747182 231 L A 2 -0.18000 -0.18000 "LEU " " CD1" 6 0 1 A0A0A0  C1566  0 1 7 ""  1 ""  <> 1 7.83 0 6090 1566 4577 1566 <>
  1567 3 42.712444 36.082912 82.644386 231 L A 2 -0.18000 -0.18000 "LEU " " CD2" 6 0 1 A0A0A0  C1567  0 1 7 ""  1 ""  <> 1 7.83 0 6091 1567 4578 1567 <>
  1568 25 43.381734 38.983732 79.352680 232 R A 38 -0.50000 -0.50000 "ARG " " N  " 7 0 1 2F2FFF  N1568  0 1 7 ""  1 ""  <> 1 7.74 0 6103 1568 4579 1568 <>
  1569 3 44.219731 39.666099 78.364341 232 R A 2 0.14000 0.14000 "ARG " " CA " 6 0 1 A0A0A0  C1569  0 1 -1116 ""  1 ""  66FF00  1 7.74 0 6104 1569 4580 1569 <>
  1570 2 45.666938 39.144157 78.432363 232 R A 2 0.50000 0.50000 "ARG " " C  " 6 0 1 A0A0A0  C1570  0 1 7 ""  1 ""  <> 1 7.74 0 6105 1570 4581 1570 <>
  1571 15 46.019559 38.439010 79.376442 232 R A 75 -0.50000 -0.50000 "ARG " " O  " 8 0 1 FF5757  O1571  0 1 7 ""  1 ""  <> 1 7.74 0 6106 1571 4582 1571 <>
  1572 3 44.059044 41.189062 78.578186 232 R A 2 -0.12000 -0.12000 "ARG " " CB " 6 0 1 A0A0A0  C1572  0 1 7 ""  1 ""  <> 1 7.74 0 6107 1572 4583 1572 <>
  1573 3 44.703731 42.089279 77.505260 232 R A 2 -0.05000 -0.05000 "ARG " " CG " 6 0 1 A0A0A0  C1573  0 1 7 ""  1 ""  <> 1 7.74 0 6108 1573 4584 1573 <>
  1574 3 44.326179 43.568387 77.669593 232 R A 2 0.19000 0.19000 "ARG " " CD " 6 0 1 A0A0A0  C1574  0 1 7 ""  1 ""  <> 1 7.74 0 6109 1574 4585 1574 <>
  1575 25 44.862193 44.122473 78.918591 232 R A 38 -0.69997 -0.69997 "ARG " " NE " 7 0 1 2F2FFF  N1575  0 1 7 ""  1 ""  <> 1 7.74 0 6110 1575 4586 1575 <>
  1576 2 44.550272 45.312496 79.456076 232 R A 2 0.63990 0.63990 "ARG " " CZ " 6 0 1 A0A0A0  C1576  0 1 7 ""  1 ""  <> 1 7.74 0 6111 1576 4587 1576 <>
  1577 25 43.704399 46.156038 78.847116 232 R A 38 -0.79997 -0.79997 "ARG " " NH1" 7 0 1 2F2FFF  N1577  0 1 7 ""  1 ""  <> 1 7.74 0 6112 1577 4588 1577 <>
  1578 31 45.096865 45.655169 80.627598 232 R A 38 -0.79997 -0.79997 "ARG " " NH2" 7 1 1 2F2FFF  N1578  0 1 7 ""  1 ""  <> 1 7.74 0 6113 1578 4589 1578 <>
  1579 25 46.463366 39.449836 77.393229 233 A A 38 -0.50000 -0.50000 "ALA " " N  " 7 0 1 2F2FFF  N1579  0 1 7 ""  1 ""  <> 1 7.68 0 6127 1579 4590 1579 <>
  1580 3 47.811739 38.923861 77.149368 233 A A 2 0.14000 0.14000 "ALA " " CA " 6 0 1 A0A0A0  C1580  0 1 -1116 ""  1 ""  66FF00  1 7.68 0 6128 1580 4591 1580 <>
  1581 2 48.824410 39.075901 78.299635 233 A A 2 0.50000 0.50000 "ALA " " C  " 6 0 1 A0A0A0  C1581  0 1 7 ""  1 ""  <> 1 7.68 0 6129 1581 4592 1581 <>
  1582 15 49.606276 38.149489 78.517137 233 A A 75 -0.50000 -0.50000 "ALA " " O  " 8 0 1 FF5757  O1582  0 1 7 ""  1 ""  <> 1 7.68 0 6130 1582 4593 1582 <>
  1583 3 48.364473 39.553077 75.862464 233 A A 2 -0.18000 -0.18000 "ALA " " CB " 6 0 1 A0A0A0  C1583  0 1 7 ""  1 ""  <> 1 7.68 0 6131 1583 4594 1583 <>
  1584 25 48.782382 40.207959 79.026728 234 E A 38 -0.50000 -0.50000 "GLU " " N  " 7 0 1 2F2FFF  N1584  0 1 7 ""  1 ""  <> 1 7.6 0 6137 1584 4595 1584 <>
  1585 3 49.668475 40.487516 80.162075 234 E A 2 0.14000 0.14000 "GLU " " CA " 6 0 1 A0A0A0  C1585  0 1 -1116 ""  1 ""  66FF00  1 7.6 0 6138 1585 4596 1585 <>
  1586 2 49.311275 39.693501 81.434025 234 E A 2 0.50000 0.50000 "GLU " " C  " 6 0 1 A0A0A0  C1586  0 1 7 ""  1 ""  <> 1 7.6 0 6139 1586 4597 1586 <>
  1587 15 50.167148 39.597135 82.312539 234 E A 75 -0.50000 -0.50000 "GLU " " O  " 8 0 1 FF5757  O1587  0 1 7 ""  1 ""  <> 1 7.6 0 6140 1587 4598 1587 <>
  1588 3 49.792792 42.018678 80.396547 234 E A 2 -0.12000 -0.12000 "GLU " " CB " 6 0 1 A0A0A0  C1588  0 1 7 ""  1 ""  <> 1 7.6 0 6141 1588 4599 1588 <>
  1589 3 48.823883 42.718027 81.385547 234 E A 2 -0.22000 -0.22000 "GLU " " CG " 6 0 1 A0A0A0  C1589  0 1 7 ""  1 ""  <> 1 7.6 0 6142 1589 4600 1589 <>
  1590 2 47.366111 42.848996 80.937038 234 E A 2 0.70000 0.70000 "GLU " " CD " 6 0 1 A0A0A0  C1590  0 1 7 "%UT"  13 ""  <> 1 7.6 0 6143 1590 4601 1590 <>
  1591 15 47.013218 42.326746 79.858441 234 E A 75 -0.80000 -0.80000 "GLU " " OE1" 8 0 1 FF5757  O1591  0 1 7 ""  1 ""  <> 1 7.6 0 6144 1591 4602 1591 <>
  1592 18 46.618127 43.524461 81.676449 234 E A 75 -0.80000 -0.80000 "GLU " " OE2" 8 -1 1 FF5757  O1592  0 1 7 ""  1 ""  <> 1 7.6 0 6145 1592 4603 1592 <>
  1593 25 48.094467 39.119867 81.495788 235 D A 38 -0.50000 -0.50000 "ASP " " N  " 7 0 1 2F2FFF  N1593  0 1 7 ""  1 ""  <> 1 7.6 0 6152 1593 4604 1593 <>
  1594 3 47.607003 38.232735 82.561623 235 D A 2 0.14000 0.14000 "ASP " " CA " 6 0 1 A0A0A0  C1594  0 1 -1116 ""  1 ""  66FF00  1 7.6 0 6153 1594 4605 1594 <>
  1595 2 48.243923 36.828867 82.559478 235 D A 2 0.50000 0.50000 "ASP " " C  " 6 0 1 A0A0A0  C1595  0 1 7 ""  1 ""  <> 1 7.6 0 6154 1595 4606 1595 <>
  1596 15 48.008493 36.086457 83.511996 235 D A 75 -0.50000 -0.50000 "ASP " " O  " 8 0 1 FF5757  O1596  0 1 7 ""  1 ""  <> 1 7.6 0 6155 1596 4607 1596 <>
  1597 3 46.063565 38.111851 82.600906 235 D A 2 -0.22000 -0.22000 "ASP " " CB " 6 0 1 A0A0A0  C1597  0 1 7 ""  1 ""  <> 1 7.6 0 6156 1597 4608 1597 <>
  1598 2 45.315226 39.447484 82.636503 235 D A 2 0.70000 0.70000 "ASP " " CG " 6 0 1 A0A0A0  C1598  0 1 7 "%UT"  13 ""  <> 1 7.6 0 6157 1598 4609 1598 <>
  1599 15 45.861280 40.410111 83.218630 235 D A 75 -0.80000 -0.80000 "ASP " " OD1" 8 0 1 FF5757  O1599  0 1 7 ""  1 ""  <> 1 7.6 0 6158 1599 4610 1599 <>
  1600 18 44.149904 39.458186 82.184618 235 D A 75 -0.80000 -0.80000 "ASP " " OD2" 8 -1 1 FF5757  O1600  0 1 7 ""  1 ""  <> 1 7.6 0 6159 1600 4611 1600 <>
  1601 25 49.047466 36.491087 81.533109 236 T A 38 -0.50000 -0.50000 "THR " " N  " 7 0 1 2F2FFF  N1601  0 1 7 ""  1 ""  <> 1 7.67 0 6164 1601 4612 1601 <>
  1602 3 49.849707 35.265755 81.472608 236 T A 2 0.14000 0.14000 "THR " " CA " 6 0 1 A0A0A0  C1602  0 1 -1116 ""  1 ""  66FF00  1 7.67 0 6165 1602 4613 1602 <>
  1603 2 50.946730 35.288723 82.559413 236 T A 2 0.50000 0.50000 "THR " " C  " 6 0 1 A0A0A0  C1603  0 1 7 ""  1 ""  <> 1 7.67 0 6166 1603 4614 1603 <>
  1604 15 51.777963 36.198671 82.561181 236 T A 75 -0.50000 -0.50000 "THR " " O  " 8 0 1 FF5757  O1604  0 1 7 ""  1 ""  <> 1 7.67 0 6167 1604 4615 1604 <>
  1605 3 50.519330 35.097826 80.080816 236 T A 2 0.20500 0.20500 "THR " " CB " 6 0 1 A0A0A0  C1605  0 1 7 ""  1 ""  <> 1 7.67 0 6168 1605 4616 1605 <>
  1606 3 51.468576 33.891576 79.938614 236 T A 2 -0.18000 -0.18000 "THR " " CG2" 6 0 1 A0A0A0  C1606  0 1 7 ""  1 ""  <> 1 7.67 0 6169 1606 4617 1606 <>
  1607 16 49.509076 34.969805 79.097787 236 T A 75 -0.68300 -0.68300 "THR " " OG1" 8 0 1 FF5757  O1607  0 1 7 "%UT"  13 ""  <> 1 7.67 0 6170 1607 4618 1607 <>
  1608 25 50.887913 34.313662 83.481816 237 A A 38 -0.50000 -0.50000 "ALA " " N  " 7 0 1 2F2FFF  N1608  2 1 7 ""  1 ""  <> 1 7.23 0 6178 1608 4619 1608 <>
  1609 3 51.681837 34.270101 84.711821 237 A A 2 0.14000 0.14000 "ALA " " CA " 6 0 1 A0A0A0  C1609  2 1 -1116 ""  1 ""  66FF00  1 7.23 0 6179 1609 4620 1609 <>
  1610 2 51.413102 32.984335 85.501511 237 A A 2 0.50000 0.50000 "ALA " " C  " 6 0 1 A0A0A0  C1610  2 1 7 ""  1 ""  <> 1 7.23 0 6180 1610 4621 1610 <>
  1611 15 50.374356 32.357576 85.305925 237 A A 75 -0.50000 -0.50000 "ALA " " O  " 8 0 1 FF5757  O1611  2 1 7 ""  1 ""  <> 1 7.23 0 6181 1611 4622 1611 <>
  1612 3 51.322296 35.481796 85.598583 237 A A 2 -0.18000 -0.18000 "ALA " " CB " 6 0 1 A0A0A0  C1612  2 1 7 ""  1 ""  <> 1 7.23 0 6182 1612 4623 1612 <>
  1613 25 52.319593 32.664203 86.440850 238 V A 38 -0.50000 -0.50000 "VAL " " N  " 7 0 1 2F2FFF  N1613  2 1 7 ""  1 ""  <> 1 7.22 0 6188 1613 4624 1613 <>
  1614 3 52.052595 31.724584 87.531403 238 V A 2 0.14000 0.14000 "VAL " " CA " 6 0 1 A0A0A0  C1614  2 1 -1116 ""  1 ""  66FF00  1 7.22 0 6189 1614 4625 1614 <>
  1615 2 51.388223 32.482620 88.698170 238 V A 2 0.50000 0.50000 "VAL " " C  " 6 0 1 A0A0A0  C1615  2 1 7 ""  1 ""  <> 1 7.22 0 6190 1615 4626 1615 <>
  1616 15 51.955137 33.455523 89.190440 238 V A 75 -0.50000 -0.50000 "VAL " " O  " 8 0 1 FF5757  O1616  2 1 7 ""  1 ""  <> 1 7.22 0 6191 1616 4627 1616 <>
  1617 3 53.334887 30.971430 88.001697 238 V A 2 -0.06000 -0.06000 "VAL " " CB " 6 0 1 A0A0A0  C1617  2 1 7 ""  1 ""  <> 1 7.22 0 6192 1617 4628 1617 <>
  1618 3 54.516704 31.870637 88.415345 238 V A 2 -0.18000 -0.18000 "VAL " " CG1" 6 0 1 A0A0A0  C1618  2 1 7 ""  1 ""  <> 1 7.22 0 6193 1618 4629 1618 <>
  1619 3 53.048831 29.943906 89.114671 238 V A 2 -0.18000 -0.18000 "VAL " " CG2" 6 0 1 A0A0A0  C1619  2 1 7 ""  1 ""  <> 1 7.22 0 6194 1619 4630 1619 <>
  1620 25 50.182922 32.035676 89.083207 239 Y A 38 -0.50000 -0.50000 "TYR " " N  " 7 0 1 2F2FFF  N1620  2 1 7 ""  1 ""  <> 1 7.22 0 6204 1620 4631 1620 <>
  1621 3 49.359887 32.621589 90.139955 239 Y A 2 0.14000 0.14000 "TYR " " CA " 6 0 1 A0A0A0  C1621  2 1 -1116 ""  1 ""  66FF00  1 7.22 0 6205 1621 4632 1621 <>
  1622 2 49.542531 31.824078 91.428392 239 Y A 2 0.50000 0.50000 "TYR " " C  " 6 0 1 A0A0A0  C1622  2 1 7 ""  1 ""  <> 1 7.22 0 6206 1622 4633 1622 <>
  1623 15 49.156171 30.656455 91.478576 239 Y A 75 -0.50000 -0.50000 "TYR " " O  " 8 0 1 FF5757  O1623  2 1 7 ""  1 ""  <> 1 7.22 0 6207 1623 4634 1623 <>
  1624 3 47.872366 32.609700 89.730919 239 Y A 2 -0.00500 -0.00500 "TYR " " CB " 6 0 1 A0A0A0  C1624  2 1 7 ""  1 ""  <> 1 7.22 0 6208 1624 4635 1624 <>
  1625 2 47.461637 33.693123 88.752407 239 Y A 2 -0.11500 -0.11500 "TYR " " CG " 6 0 1 A0A0A0  C1625  2 1 7 ""  1 ""  <> 1 7.22 0 6209 1625 4636 1625 <>
  1626 2 47.943521 33.665269 87.430399 239 Y A 2 -0.11500 -0.11500 "TYR " " CD1" 6 0 1 A0A0A0  C1626  2 1 7 ""  1 ""  <> 1 7.22 0 6210 1626 4637 1626 <>
  1627 2 47.531828 34.639097 86.506486 239 Y A 2 -0.11500 -0.11500 "TYR " " CE1" 6 0 1 A0A0A0  C1627  2 1 7 ""  1 ""  <> 1 7.22 0 6211 1627 4638 1627 <>
  1628 2 46.620771 35.637567 86.890817 239 Y A 2 0.15000 0.15000 "TYR " " CZ " 6 0 1 A0A0A0  C1628  2 1 7 ""  1 ""  <> 1 7.22 0 6212 1628 4639 1628 <>
  1629 16 46.218176 36.568637 85.980712 239 Y A 75 -0.58500 -0.58500 "TYR " " OH " 8 0 1 FF5757  O1629  2 1 7 "%UT"  13 ""  <> 1 7.22 0 6213 1629 4640 1629 <>
  1630 2 46.149888 35.684226 88.216746 239 Y A 2 -0.11500 -0.11500 "TYR " " CE2" 6 0 1 A0A0A0  C1630  2 1 7 ""  1 ""  <> 1 7.22 0 6214 1630 4641 1630 <>
  1631 2 46.576169 34.718939 89.149631 239 Y A 2 -0.11500 -0.11500 "TYR " " CD2" 6 0 1 A0A0A0  C1631  2 1 7 ""  1 ""  <> 1 7.22 0 6215 1631 4642 1631 <>
  1632 25 50.076745 32.504817 92.448244 240 Y A 38 -0.50000 -0.50000 "TYR " " N  " 7 0 1 2F2FFF  N1632  2 1 7 ""  1 ""  <> 1 7.23 0 6225 1632 4643 1632 <>
  1633 3 50.164291 32.027369 93.821616 240 Y A 2 0.14000 0.14000 "TYR " " CA " 6 0 1 A0A0A0  C1633  2 1 -1116 ""  1 ""  66FF00  1 7.23 0 6226 1633 4644 1633 <>
  1634 2 49.010129 32.625008 94.645414 240 Y A 2 0.50000 0.50000 "TYR " " C  " 6 0 1 A0A0A0  C1634  2 1 7 ""  1 ""  <> 1 7.23 0 6227 1634 4645 1634 <>
  1635 15 48.506538 33.700747 94.322531 240 Y A 75 -0.50000 -0.50000 "TYR " " O  " 8 0 1 FF5757  O1635  2 1 7 ""  1 ""  <> 1 7.23 0 6228 1635 4646 1635 <>
  1636 3 51.504072 32.470775 94.447155 240 Y A 2 -0.00500 -0.00500 "TYR " " CB " 6 0 1 A0A0A0  C1636  2 1 7 ""  1 ""  <> 1 7.23 0 6229 1636 4647 1636 <>
  1637 2 52.754512 32.248156 93.612847 240 Y A 2 -0.11500 -0.11500 "TYR " " CG " 6 0 1 A0A0A0  C1637  2 1 7 ""  1 ""  <> 1 7.23 0 6230 1637 4648 1637 <>
  1638 2 53.283864 30.951323 93.466755 240 Y A 2 -0.11500 -0.11500 "TYR " " CD1" 6 0 1 A0A0A0  C1638  2 1 7 ""  1 ""  <> 1 7.23 0 6231 1638 4649 1638 <>
  1639 2 54.450953 30.741779 92.706964 240 Y A 2 -0.11500 -0.11500 "TYR " " CE1" 6 0 1 A0A0A0  C1639  2 1 7 ""  1 ""  <> 1 7.23 0 6232 1639 4650 1639 <>
  1640 2 55.098749 31.832119 92.095193 240 Y A 2 0.15000 0.15000 "TYR " " CZ " 6 0 1 A0A0A0  C1640  2 1 7 ""  1 ""  <> 1 7.23 0 6233 1640 4651 1640 <>
  1641 16 56.237929 31.631420 91.371529 240 Y A 75 -0.58500 -0.58500 "TYR " " OH " 8 0 1 FF5757  O1641  2 1 7 "%UT"  13 ""  <> 1 7.23 0 6234 1641 4652 1641 <>
  1642 2 54.571352 33.129747 92.236721 240 Y A 2 -0.11500 -0.11500 "TYR " " CE2" 6 0 1 A0A0A0  C1642  2 1 7 ""  1 ""  <> 1 7.23 0 6235 1642 4653 1642 <>
  1643 2 53.404285 33.338276 92.994867 240 Y A 2 -0.11500 -0.11500 "TYR " " CD2" 6 0 1 A0A0A0  C1643  2 1 7 ""  1 ""  <> 1 7.23 0 6236 1643 4654 1643 <>
  1644 25 48.667447 31.940166 95.739426 241 C A 38 -0.50000 -0.50000 "CYS " " N  " 7 0 1 2F2FFF  N1644  2 1 7 ""  1 ""  <> 1 7.26 0 6246 1644 4655 1644 <>
  1645 3 47.846714 32.450028 96.831559 241 C A 2 0.14000 0.14000 "CYS " " CA " 6 0 1 A0A0A0  C1645  2 1 -1116 ""  1 ""  66FF00  1 7.26 0 6247 1645 4656 1645 <>
  1646 2 48.779456 32.670277 98.034878 241 C A 2 0.50000 0.50000 "CYS " " C  " 6 0 1 A0A0A0  C1646  2 1 7 ""  1 ""  <> 1 7.26 0 6248 1646 4657 1646 <>
  1647 15 49.756072 31.934051 98.193389 241 C A 75 -0.50000 -0.50000 "CYS " " O  " 8 0 1 FF5757  O1647  2 1 7 ""  1 ""  <> 1 7.26 0 6249 1647 4658 1647 <>
  1648 3 46.700355 31.465714 97.151000 241 C A 2 0.06000 0.06000 "CYS " " CB " 6 0 1 A0A0A0  C1648  2 1 7 ""  1 ""  <> 1 7.26 0 6250 1648 4659 1648 <>
  1649 49 45.578263 32.060250 98.453563 241 C A 13 -0.33500 -0.33500 "CYS " " SG " 16 0 1 E1E11E  S1649  2 1 7 "%UT"  13 ""  <> 1 7.26 0 6251 1649 4660 1649 <>
  1650 25 48.449954 33.663425 98.871862 242 S A 38 -0.50000 -0.50000 "SER " " N  " 7 0 1 2F2FFF  N1650  2 1 7 ""  1 ""  <> 1 7.3 0 6257 1650 4661 1650 <>
  1651 3 49.112203 33.902561 100.150563 242 S A 2 0.14000 0.14000 "SER " " CA " 6 0 1 A0A0A0  C1651  2 1 -1116 ""  1 ""  66FF00  1 7.3 0 6258 1651 4662 1651 <>
  1652 2 48.078829 34.343154 101.191858 242 S A 2 0.50000 0.50000 "SER " " C  " 6 0 1 A0A0A0  C1652  2 1 7 ""  1 ""  <> 1 7.3 0 6259 1652 4663 1652 <>
  1653 15 47.093767 34.989044 100.839265 242 S A 75 -0.50000 -0.50000 "SER " " O  " 8 0 1 FF5757  O1653  2 1 7 ""  1 ""  <> 1 7.3 0 6260 1653 4664 1653 <>
  1654 3 50.283629 34.894957 99.972337 242 S A 2 0.14500 0.14500 "SER " " CB " 6 0 1 A0A0A0  C1654  2 1 7 ""  1 ""  <> 1 7.3 0 6261 1654 4665 1654 <>
  1655 16 49.878520 36.244885 99.877081 242 S A 75 -0.68300 -0.68300 "SER " " OG " 8 0 1 FF5757  O1655  2 1 7 "%UT"  13 ""  <> 1 7.3 0 6262 1655 4666 1655 <>
  1656 25 48.335104 33.997050 102.459992 243 R A 38 -0.50000 -0.50000 "ARG " " N  " 7 0 1 2F2FFF  N1656  2 1 7 ""  1 ""  <> 1 7.29 0 6268 1656 4667 1656 <>
  1657 3 47.505176 34.393269 103.594134 243 R A 2 0.14000 0.14000 "ARG " " CA " 6 0 1 A0A0A0  C1657  2 1 -1116 ""  1 ""  66FF00  1 7.29 0 6269 1657 4668 1657 <>
  1658 2 48.367047 35.063459 104.672756 243 R A 2 0.50000 0.50000 "ARG " " C  " 6 0 1 A0A0A0  C1658  2 1 7 ""  1 ""  <> 1 7.29 0 6270 1658 4669 1658 <>
  1659 15 49.571289 34.824261 104.740765 243 R A 75 -0.50000 -0.50000 "ARG " " O  " 8 0 1 FF5757  O1659  2 1 7 ""  1 ""  <> 1 7.29 0 6271 1659 4670 1659 <>
  1660 3 46.702741 33.185923 104.115482 243 R A 2 -0.12000 -0.12000 "ARG " " CB " 6 0 1 A0A0A0  C1660  2 1 7 ""  1 ""  <> 1 7.29 0 6272 1660 4671 1660 <>
  1661 3 47.520121 31.997455 104.661748 243 R A 2 -0.05000 -0.05000 "ARG " " CG " 6 0 1 A0A0A0  C1661  2 1 7 ""  1 ""  <> 1 7.29 0 6273 1661 4672 1661 <>
  1662 3 46.742242 31.177689 105.701662 243 R A 2 0.19000 0.19000 "ARG " " CD " 6 0 1 A0A0A0  C1662  2 1 7 ""  1 ""  <> 1 7.29 0 6274 1662 4673 1662 <>
  1663 25 46.651404 31.891180 106.985361 243 R A 38 -0.69997 -0.69997 "ARG " " NE " 7 0 1 2F2FFF  N1663  2 1 7 ""  1 ""  <> 1 7.29 0 6275 1663 4674 1663 <>
  1664 2 47.601250 31.891721 107.936564 243 R A 2 0.63990 0.63990 "ARG " " CZ " 6 0 1 A0A0A0  C1664  2 1 7 ""  1 ""  <> 1 7.29 0 6276 1664 4675 1664 <>
  1665 25 48.694279 31.125004 107.830356 243 R A 38 -0.79997 -0.79997 "ARG " " NH1" 7 0 1 2F2FFF  N1665  2 1 7 ""  1 ""  <> 1 7.29 0 6277 1665 4676 1665 <>
  1666 31 47.467324 32.681768 109.007946 243 R A 38 -0.79997 -0.79997 "ARG " " NH2" 7 1 1 2F2FFF  N1666  2 1 7 ""  1 ""  <> 1 7.29 0 6278 1666 4677 1666 <>
  1667 25 47.710276 35.912683 105.472808 244 W A 38 -0.50000 -0.50000 "TRP " " N  " 7 0 1 2F2FFF  N1667  2 1 7 ""  1 ""  <> 1 7.63 0 6292 1667 4678 1667 <>
  1668 3 48.315328 36.912229 106.348454 244 W A 2 0.14000 0.14000 "TRP " " CA " 6 0 1 A0A0A0  C1668  2 1 -1116 ""  1 ""  66FF00  1 7.63 0 6293 1668 4679 1668 <>
  1669 2 47.536279 36.982521 107.666093 244 W A 2 0.50000 0.50000 "TRP " " C  " 6 0 1 A0A0A0  C1669  2 1 7 ""  1 ""  <> 1 7.63 0 6294 1669 4680 1669 <>
  1670 15 46.308758 36.926796 107.640351 244 W A 75 -0.50000 -0.50000 "TRP " " O  " 8 0 1 FF5757  O1670  2 1 7 ""  1 ""  <> 1 7.63 0 6295 1670 4681 1670 <>
  1671 3 48.379911 38.232996 105.524825 244 W A 2 -0.12000 -0.12000 "TRP " " CB " 6 0 1 A0A0A0  C1671  2 1 7 ""  1 ""  <> 1 7.63 0 6296 1671 4682 1671 <>
  1672 2 48.490484 39.622587 106.102515 244 W A 2 0.07500 0.07500 "TRP " " CG " 6 0 1 A0A0A0  C1672  2 1 7 ""  1 ""  <> 1 7.63 0 6297 1672 4683 1672 <>
  1673 2 47.728845 40.161649 107.082381 244 W A 2 -0.11500 -0.11500 "TRP " " CD1" 6 0 1 A0A0A0  C1673  2 1 7 ""  1 ""  <> 1 7.63 0 6298 1673 4684 1673 <>
  1674 25 48.005932 41.504458 107.214852 244 W A 38 -0.57000 -0.57000 "TRP " " NE1" 7 0 1 2F2FFF  N1674  2 1 7 ""  1 ""  <> 1 7.63 0 6299 1674 4685 1674 <>
  1675 2 48.928844 41.928318 106.285312 244 W A 2 0.13000 0.13000 "TRP " " CE2" 6 0 1 A0A0A0  C1675  2 1 7 ""  1 ""  <> 1 7.63 0 6300 1675 4686 1675 <>
  1676 2 49.472057 43.186416 105.965675 244 W A 2 -0.11500 -0.11500 "TRP " " CZ2" 6 0 1 A0A0A0  C1676  2 1 7 ""  1 ""  <> 1 7.63 0 6301 1676 4687 1676 <>
  1677 2 50.342279 43.296301 104.865924 244 W A 2 -0.11500 -0.11500 "TRP " " CH2" 6 0 1 A0A0A0  C1677  2 1 7 ""  1 ""  <> 1 7.63 0 6302 1677 4688 1677 <>
  1678 2 50.697093 42.148210 104.134363 244 W A 2 -0.11500 -0.11500 "TRP " " CZ3" 6 0 1 A0A0A0  C1678  2 1 7 ""  1 ""  <> 1 7.63 0 6303 1678 4689 1678 <>
  1679 2 50.172297 40.890973 104.489901 244 W A 2 -0.11500 -0.11500 "TRP " " CE3" 6 0 1 A0A0A0  C1679  2 1 7 ""  1 ""  <> 1 7.63 0 6304 1679 4690 1679 <>
  1680 2 49.259810 40.743633 105.559447 244 W A 2 -0.05500 -0.05500 "TRP " " CD2" 6 0 1 A0A0A0  C1680  2 1 7 ""  1 ""  <> 1 7.63 0 6305 1680 4691 1680 <>
  1681 25 48.258086 37.119433 108.789684 245 G A 38 -0.50000 -0.50000 "GLY " " N  " 7 0 1 2F2FFF  N1681  0 1 7 ""  1 ""  <> 1 7.85 0 6316 1681 4692 1681 <>
  1682 3 47.671745 37.316941 110.117096 245 G A 2 0.08000 0.08000 "GLY " " CA " 6 0 1 A0A0A0  C1682  0 1 -1116 ""  1 ""  66FF00  1 7.85 0 6317 1682 4693 1682 <>
  1683 2 47.624539 38.819576 110.417112 245 G A 2 0.50000 0.50000 "GLY " " C  " 6 0 1 A0A0A0  C1683  0 1 7 ""  1 ""  <> 1 7.85 0 6318 1683 4694 1683 <>
  1684 15 48.484579 39.566113 109.957438 245 G A 75 -0.50000 -0.50000 "GLY " " O  " 8 0 1 FF5757  O1684  0 1 7 ""  1 ""  <> 1 7.85 0 6319 1684 4695 1684 <>
  1685 25 46.641172 39.263815 111.216410 246 G A 38 -0.50000 -0.50000 "GLY " " N  " 7 0 1 2F2FFF  N1685  0 1 7 ""  1 ""  <> 1 8.04 0 6323 1685 4696 1685 <>
  1686 3 46.506372 40.669348 111.620263 246 G A 2 0.08000 0.08000 "GLY " " CA " 6 0 1 A0A0A0  C1686  0 1 -1117 ""  1 ""  33FF00  1 8.04 0 6324 1686 4697 1686 <>
  1687 2 47.412132 41.030205 112.813619 246 G A 2 0.50000 0.50000 "GLY " " C  " 6 0 1 A0A0A0  C1687  0 1 7 ""  1 ""  <> 1 8.04 0 6325 1687 4698 1687 <>
  1688 15 47.564404 42.212991 113.112954 246 G A 75 -0.50000 -0.50000 "GLY " " O  " 8 0 1 FF5757  O1688  0 1 7 ""  1 ""  <> 1 8.04 0 6326 1688 4699 1688 <>
  1689 25 47.999671 40.022739 113.480739 247 D A 38 -0.50000 -0.50000 "ASP " " N  " 7 0 1 2F2FFF  N1689  0 1 7 ""  1 ""  <> 1 8.01 0 6330 1689 4700 1689 <>
  1690 3 48.810254 40.127282 114.693429 247 D A 2 0.14000 0.14000 "ASP " " CA " 6 0 1 A0A0A0  C1690  0 1 -1117 ""  1 ""  33FF00  1 8.01 0 6331 1690 4701 1690 <>
  1691 2 49.813689 38.951666 114.700366 247 D A 2 0.50000 0.50000 "ASP " " C  " 6 0 1 A0A0A0  C1691  0 1 7 ""  1 ""  <> 1 8.01 0 6332 1691 4702 1691 <>
  1692 15 49.592162 37.952479 114.010941 247 D A 75 -0.50000 -0.50000 "ASP " " O  " 8 0 1 FF5757  O1692  0 1 7 ""  1 ""  <> 1 8.01 0 6333 1692 4703 1692 <>
  1693 3 47.886819 40.147390 115.944387 247 D A 2 -0.22000 -0.22000 "ASP " " CB " 6 0 1 A0A0A0  C1693  0 1 7 ""  1 ""  <> 1 8.01 0 6334 1693 4704 1693 <>
  1694 2 48.561108 40.399698 117.300826 247 D A 2 0.70000 0.70000 "ASP " " CG " 6 0 1 A0A0A0  C1694  0 1 7 "%UT"  13 ""  <> 1 8.01 0 6335 1694 4705 1694 <>
  1695 15 49.661130 40.994339 117.320178 247 D A 75 -0.80000 -0.80000 "ASP " " OD1" 8 0 1 FF5757  O1695  0 1 7 ""  1 ""  <> 1 8.01 0 6336 1695 4706 1695 <>
  1696 18 47.921797 40.042718 118.313416 247 D A 75 -0.80000 -0.80000 "ASP " " OD2" 8 -1 1 FF5757  O1696  0 1 7 ""  1 ""  <> 1 8.01 0 6337 1696 4707 1696 <>
  1697 25 50.898271 39.089158 115.484191 248 G A 38 -0.50000 -0.50000 "GLY " " N  " 7 0 1 2F2FFF  N1697  0 1 7 ""  1 ""  <> 1 8.12 0 6342 1697 4708 1697 <>
  1698 3 51.951651 38.084909 115.637718 248 G A 2 0.08000 0.08000 "GLY " " CA " 6 0 1 A0A0A0  C1698  0 1 -1117 ""  1 ""  33FF00  1 8.12 0 6343 1698 4709 1698 <>
  1699 2 52.840306 38.114309 114.393025 248 G A 2 0.50000 0.50000 "GLY " " C  " 6 0 1 A0A0A0  C1699  0 1 7 ""  1 ""  <> 1 8.12 0 6344 1699 4710 1699 <>
  1700 15 53.675072 39.008054 114.248258 248 G A 75 -0.50000 -0.50000 "GLY " " O  " 8 0 1 FF5757  O1700  0 1 7 ""  1 ""  <> 1 8.12 0 6345 1700 4711 1700 <>
  1701 25 52.622955 37.145351 113.488280 249 F A 38 -0.50000 -0.50000 "PHE " " N  " 7 0 1 2F2FFF  N1701  0 1 7 ""  1 ""  <> 1 8.29 0 6349 1701 4712 1701 <>
  1702 3 53.183962 37.105949 112.136569 249 F A 2 0.14000 0.14000 "PHE " " CA " 6 0 1 A0A0A0  C1702  0 1 -1117 ""  1 ""  33FF00  1 8.29 0 6350 1702 4713 1702 <>
  1703 2 52.381085 38.055534 111.219069 249 F A 2 0.50000 0.50000 "PHE " " C  " 6 0 1 A0A0A0  C1703  0 1 7 ""  1 ""  <> 1 8.29 0 6351 1703 4714 1703 <>
  1704 15 51.669160 37.588589 110.327325 249 F A 75 -0.50000 -0.50000 "PHE " " O  " 8 0 1 FF5757  O1704  0 1 7 ""  1 ""  <> 1 8.29 0 6352 1704 4715 1704 <>
  1705 3 53.163023 35.641337 111.626236 249 F A 2 -0.00500 -0.00500 "PHE " " CB " 6 0 1 A0A0A0  C1705  0 1 7 ""  1 ""  <> 1 8.29 0 6353 1705 4716 1705 <>
  1706 2 53.884369 34.608512 112.482721 249 F A 2 -0.11500 -0.11500 "PHE " " CG " 6 0 1 A0A0A0  C1706  0 1 7 ""  1 ""  <> 1 8.29 0 6354 1706 4717 1706 <>
  1707 2 53.332624 33.316956 112.631198 249 F A 2 -0.11500 -0.11500 "PHE " " CD1" 6 0 1 A0A0A0  C1707  0 1 7 ""  1 ""  <> 1 8.29 0 6355 1707 4718 1707 <>
  1708 2 54.018259 32.341385 113.343438 249 F A 2 -0.11500 -0.11500 "PHE " " CE1" 6 0 1 A0A0A0  C1708  0 1 7 ""  1 ""  <> 1 8.29 0 6356 1708 4719 1708 <>
  1709 2 55.262084 32.621250 113.894291 249 F A 2 -0.11500 -0.11500 "PHE " " CZ " 6 0 1 A0A0A0  C1709  0 1 7 ""  1 ""  <> 1 8.29 0 6357 1709 4720 1709 <>
  1710 2 55.836154 33.874313 113.726223 249 F A 2 -0.11500 -0.11500 "PHE " " CE2" 6 0 1 A0A0A0  C1710  0 1 7 ""  1 ""  <> 1 8.29 0 6358 1710 4721 1710 <>
  1711 2 55.168542 34.862140 113.012924 249 F A 2 -0.11500 -0.11500 "PHE " " CD2" 6 0 1 A0A0A0  C1711  0 1 7 ""  1 ""  <> 1 8.29 0 6359 1711 4722 1711 <>
  1712 25 52.485033 39.373884 111.483066 250 Y A 38 -0.50000 -0.50000 "TYR " " N  " 7 0 1 2F2FFF  N1712  0 1 7 ""  1 ""  <> 1 8.08 0 6369 1712 4723 1712 <>
  1713 3 51.780848 40.438988 110.764696 250 Y A 2 0.14000 0.14000 "TYR " " CA " 6 0 1 A0A0A0  C1713  0 1 -1117 ""  1 ""  33FF00  1 8.08 0 6370 1713 4724 1713 <>
  1714 2 52.493458 40.742973 109.436879 250 Y A 2 0.50000 0.50000 "TYR " " C  " 6 0 1 A0A0A0  C1714  0 1 7 ""  1 ""  <> 1 8.08 0 6371 1714 4725 1714 <>
  1715 15 53.287647 41.678477 109.351032 250 Y A 75 -0.50000 -0.50000 "TYR " " O  " 8 0 1 FF5757  O1715  0 1 7 ""  1 ""  <> 1 8.08 0 6372 1715 4726 1715 <>
  1716 3 51.596967 41.666436 111.689006 250 Y A 2 -0.00500 -0.00500 "TYR " " CB " 6 0 1 A0A0A0  C1716  0 1 7 ""  1 ""  <> 1 8.08 0 6373 1716 4727 1716 <>
  1717 2 50.789183 42.849632 111.155092 250 Y A 2 -0.11500 -0.11500 "TYR " " CG " 6 0 1 A0A0A0  C1717  0 1 7 ""  1 ""  <> 1 8.08 0 6374 1717 4728 1717 <>
  1718 2 49.825267 42.698394 110.131303 250 Y A 2 -0.11500 -0.11500 "TYR " " CD1" 6 0 1 A0A0A0  C1718  0 1 7 ""  1 ""  <> 1 8.08 0 6375 1718 4729 1718 <>
  1719 2 49.059619 43.797726 109.700839 250 Y A 2 -0.11500 -0.11500 "TYR " " CE1" 6 0 1 A0A0A0  C1719  0 1 7 ""  1 ""  <> 1 8.08 0 6376 1719 4730 1719 <>
  1720 2 49.247604 45.060651 110.287086 250 Y A 2 0.15000 0.15000 "TYR " " CZ " 6 0 1 A0A0A0  C1720  0 1 7 ""  1 ""  <> 1 8.08 0 6377 1720 4731 1720 <>
  1721 16 48.490494 46.115886 109.872195 250 Y A 75 -0.58500 -0.58500 "TYR " " OH " 8 0 1 FF5757  O1721  0 1 7 "%UT"  13 ""  <> 1 8.08 0 6378 1721 4732 1721 <>
  1722 2 50.211393 45.226141 111.300533 250 Y A 2 -0.11500 -0.11500 "TYR " " CE2" 6 0 1 A0A0A0  C1722  0 1 7 ""  1 ""  <> 1 8.08 0 6379 1722 4733 1722 <>
  1723 2 50.978801 44.124719 111.729563 250 Y A 2 -0.11500 -0.11500 "TYR " " CD2" 6 0 1 A0A0A0  C1723  0 1 7 ""  1 ""  <> 1 8.08 0 6380 1723 4734 1723 <>
  1724 25 52.210557 39.874368 108.457844 251 A A 38 -0.50000 -0.50000 "ALA " " N  " 7 0 1 2F2FFF  N1724  0 1 7 ""  1 ""  <> 1 7.9 0 6390 1724 4735 1724 <>
  1725 3 52.892756 39.689750 107.180886 251 A A 2 0.14000 0.14000 "ALA " " CA " 6 0 1 A0A0A0  C1725  0 1 -1117 ""  1 ""  33FF00  1 7.9 0 6391 1725 4736 1725 <>
  1726 2 52.201309 38.528618 106.446096 251 A A 2 0.50000 0.50000 "ALA " " C  " 6 0 1 A0A0A0  C1726  0 1 7 ""  1 ""  <> 1 7.9 0 6392 1726 4737 1726 <>
  1727 15 51.350948 37.865946 107.042673 251 A A 75 -0.50000 -0.50000 "ALA " " O  " 8 0 1 FF5757  O1727  0 1 7 ""  1 ""  <> 1 7.9 0 6393 1727 4738 1727 <>
  1728 3 54.376868 39.342015 107.436005 251 A A 2 -0.18000 -0.18000 "ALA " " CB " 6 0 1 A0A0A0  C1728  0 1 7 ""  1 ""  <> 1 7.9 0 6394 1728 4739 1728 <>
  1729 25 52.593942 38.259452 105.185071 252 M A 38 -0.50000 -0.50000 "MET " " N  " 7 0 1 2F2FFF  N1729  2 1 7 ""  1 ""  <> 1 7.79 0 6400 1729 4740 1729 <>
  1730 3 52.228965 37.022676 104.475990 252 M A 2 0.14000 0.14000 "MET " " CA " 6 0 1 A0A0A0  C1730  2 1 -1117 ""  1 ""  33FF00  1 7.79 0 6401 1730 4741 1730 <>
  1731 2 52.914331 35.815812 105.146223 252 M A 2 0.50000 0.50000 "MET " " C  " 6 0 1 A0A0A0  C1731  2 1 7 ""  1 ""  <> 1 7.79 0 6402 1731 4742 1731 <>
  1732 15 54.094595 35.568923 104.901249 252 M A 75 -0.50000 -0.50000 "MET " " O  " 8 0 1 FF5757  O1732  2 1 7 ""  1 ""  <> 1 7.79 0 6403 1732 4743 1732 <>
  1733 3 52.573837 37.095580 102.969972 252 M A 2 -0.12000 -0.12000 "MET " " CB " 6 0 1 A0A0A0  C1733  2 1 7 ""  1 ""  <> 1 7.79 0 6404 1733 4744 1733 <>
  1734 3 51.859890 38.209844 102.196861 252 M A 2 0.04750 0.04750 "MET " " CG " 6 0 1 A0A0A0  C1734  2 1 7 ""  1 ""  <> 1 7.79 0 6405 1734 4745 1734 <>
  1735 49 52.449422 38.372017 100.492877 252 M A 13 -0.33500 -0.33500 "MET " " SD " 16 0 1 E1E11E  S1735  2 1 7 ""  1 ""  <> 1 7.79 0 6406 1735 4746 1735 <>
  1736 3 51.326132 39.636428 99.859069 252 M A 2 -0.01250 -0.01250 "MET " " CE " 6 0 1 A0A0A0  C1736  2 1 7 ""  1 ""  <> 1 7.79 0 6407 1736 4747 1736 <>
  1737 25 52.160235 35.133938 106.021627 253 D A 38 -0.50000 -0.50000 "ASP " " N  " 7 0 1 2F2FFF  N1737  2 1 7 ""  1 ""  <> 1 7.78 0 6417 1737 4748 1737 <>
  1738 3 52.580877 33.991456 106.828657 253 D A 2 0.14000 0.14000 "ASP " " CA " 6 0 1 A0A0A0  C1738  2 1 -1117 ""  1 ""  33FF00  1 7.78 0 6418 1738 4749 1738 <>
  1739 2 52.896968 32.763135 105.953833 253 D A 2 0.50000 0.50000 "ASP " " C  " 6 0 1 A0A0A0  C1739  2 1 7 ""  1 ""  <> 1 7.78 0 6419 1739 4750 1739 <>
  1740 15 53.987552 32.204790 106.076323 253 D A 75 -0.50000 -0.50000 "ASP " " O  " 8 0 1 FF5757  O1740  2 1 7 ""  1 ""  <> 1 7.78 0 6420 1740 4751 1740 <>
  1741 3 51.518274 33.692493 107.920393 253 D A 2 -0.22000 -0.22000 "ASP " " CB " 6 0 1 A0A0A0  C1741  2 1 7 ""  1 ""  <> 1 7.78 0 6421 1741 4752 1741 <>
  1742 2 51.822249 32.526977 108.873609 253 D A 2 0.70000 0.70000 "ASP " " CG " 6 0 1 A0A0A0  C1742  2 1 7 "%UT"  13 ""  <> 1 7.78 0 6422 1742 4753 1742 <>
  1743 15 53.014481 32.200895 109.060108 253 D A 75 -0.80000 -0.80000 "ASP " " OD1" 8 0 1 FF5757  O1743  2 1 7 ""  1 ""  <> 1 7.78 0 6423 1743 4754 1743 <>
  1744 18 50.841023 32.017040 109.457621 253 D A 75 -0.80000 -0.80000 "ASP " " OD2" 8 -1 1 FF5757  O1744  2 1 7 ""  1 ""  <> 1 7.78 0 6424 1744 4755 1744 <>
  1745 25 51.939892 32.383043 105.091584 254 Y A 38 -0.50000 -0.50000 "TYR " " N  " 7 0 1 2F2FFF  N1745  2 1 7 ""  1 ""  <> 1 7.34 0 6429 1745 4756 1745 <>
  1746 3 51.994271 31.165771 104.283933 254 Y A 2 0.14000 0.14000 "TYR " " CA " 6 0 1 A0A0A0  C1746  2 1 -1117 ""  1 ""  33FF00  1 7.34 0 6430 1746 4757 1746 <>
  1747 2 51.587278 31.416040 102.830773 254 Y A 2 0.50000 0.50000 "TYR " " C  " 6 0 1 A0A0A0  C1747  2 1 7 ""  1 ""  <> 1 7.34 0 6431 1747 4758 1747 <>
  1748 15 50.885094 32.380881 102.531847 254 Y A 75 -0.50000 -0.50000 "TYR " " O  " 8 0 1 FF5757  O1748  2 1 7 ""  1 ""  <> 1 7.34 0 6432 1748 4759 1748 <>
  1749 3 51.111681 30.077727 104.935592 254 Y A 2 -0.00500 -0.00500 "TYR " " CB " 6 0 1 A0A0A0  C1749  2 1 7 ""  1 ""  <> 1 7.34 0 6433 1749 4760 1749 <>
  1750 2 51.915498 28.994434 105.623879 254 Y A 2 -0.11500 -0.11500 "TYR " " CG " 6 0 1 A0A0A0  C1750  2 1 7 ""  1 ""  <> 1 7.34 0 6434 1750 4761 1750 <>
  1751 2 52.048316 28.975351 107.027477 254 Y A 2 -0.11500 -0.11500 "TYR " " CD1" 6 0 1 A0A0A0  C1751  2 1 7 ""  1 ""  <> 1 7.34 0 6435 1751 4762 1751 <>
  1752 2 52.773180 27.940344 107.650022 254 Y A 2 -0.11500 -0.11500 "TYR " " CE1" 6 0 1 A0A0A0  C1752  2 1 7 ""  1 ""  <> 1 7.34 0 6436 1752 4763 1752 <>
  1753 2 53.379576 26.934539 106.871155 254 Y A 2 0.15000 0.15000 "TYR " " CZ " 6 0 1 A0A0A0  C1753  2 1 7 ""  1 ""  <> 1 7.34 0 6437 1753 4764 1753 <>
  1754 16 54.080717 25.933338 107.475364 254 Y A 75 -0.58500 -0.58500 "TYR " " OH " 8 0 1 FF5757  O1754  2 1 7 "%UT"  13 ""  <> 1 7.34 0 6438 1754 4765 1754 <>
  1755 2 53.265396 26.965219 105.468583 254 Y A 2 -0.11500 -0.11500 "TYR " " CE2" 6 0 1 A0A0A0  C1755  2 1 7 ""  1 ""  <> 1 7.34 0 6439 1755 4766 1755 <>
  1756 2 52.530672 27.991151 104.846798 254 Y A 2 -0.11500 -0.11500 "TYR " " CD2" 6 0 1 A0A0A0  C1756  2 1 7 ""  1 ""  <> 1 7.34 0 6440 1756 4767 1756 <>
  1757 25 52.063113 30.498730 101.975320 255 W A 38 -0.50000 -0.50000 "TRP " " N  " 7 0 1 2F2FFF  N1757  2 1 7 ""  1 ""  <> 1 7.4 0 6450 1757 4768 1757 <>
  1758 3 51.871790 30.445942 100.528980 255 W A 2 0.14000 0.14000 "TRP " " CA " 6 0 1 A0A0A0  C1758  2 1 -1117 ""  1 ""  33FF00  1 7.4 0 6451 1758 4769 1758 <>
  1759 2 51.622309 28.988238 100.086949 255 W A 2 0.50000 0.50000 "TRP " " C  " 6 0 1 A0A0A0  C1759  2 1 7 ""  1 ""  <> 1 7.4 0 6452 1759 4770 1759 <>
  1760 15 51.663360 28.079999 100.920239 255 W A 75 -0.50000 -0.50000 "TRP " " O  " 8 0 1 FF5757  O1760  2 1 7 ""  1 ""  <> 1 7.4 0 6453 1760 4771 1760 <>
  1761 3 53.128353 30.998816 99.829050 255 W A 2 -0.12000 -0.12000 "TRP " " CB " 6 0 1 A0A0A0  C1761  2 1 7 ""  1 ""  <> 1 7.4 0 6454 1761 4772 1761 <>
  1762 2 53.498025 32.440901 100.020492 255 W A 2 0.07500 0.07500 "TRP " " CG " 6 0 1 A0A0A0  C1762  2 1 7 ""  1 ""  <> 1 7.4 0 6455 1762 4773 1762 <>
  1763 2 54.040199 32.995001 101.131092 255 W A 2 -0.11500 -0.11500 "TRP " " CD1" 6 0 1 A0A0A0  C1763  2 1 7 ""  1 ""  <> 1 7.4 0 6456 1763 4774 1763 <>
  1764 25 54.319849 34.324604 100.897093 255 W A 38 -0.57000 -0.57000 "TRP " " NE1" 7 0 1 2F2FFF  N1764  2 1 7 ""  1 ""  <> 1 7.4 0 6457 1764 4775 1764 <>
  1765 2 53.976121 34.694384 99.614400 255 W A 2 0.13000 0.13000 "TRP " " CE2" 6 0 1 A0A0A0  C1765  2 1 7 ""  1 ""  <> 1 7.4 0 6458 1765 4776 1765 <>
  1766 2 54.103096 35.888303 98.890008 255 W A 2 -0.11500 -0.11500 "TRP " " CZ2" 6 0 1 A0A0A0  C1766  2 1 7 ""  1 ""  <> 1 7.4 0 6459 1766 4777 1766 <>
  1767 2 53.645000 35.943544 97.561449 255 W A 2 -0.11500 -0.11500 "TRP " " CH2" 6 0 1 A0A0A0  C1767  2 1 7 ""  1 ""  <> 1 7.4 0 6460 1767 4778 1767 <>
  1768 2 53.053651 34.810335 96.977962 255 W A 2 -0.11500 -0.11500 "TRP " " CZ3" 6 0 1 A0A0A0  C1768  2 1 7 ""  1 ""  <> 1 7.4 0 6461 1768 4779 1768 <>
  1769 2 52.930662 33.615327 97.714403 255 W A 2 -0.11500 -0.11500 "TRP " " CE3" 6 0 1 A0A0A0  C1769  2 1 7 ""  1 ""  <> 1 7.4 0 6462 1769 4780 1769 <>
  1770 2 53.407781 33.517830 99.043098 255 W A 2 -0.05500 -0.05500 "TRP " " CD2" 6 0 1 A0A0A0  C1770  2 1 7 ""  1 ""  <> 1 7.4 0 6463 1770 4781 1770 <>
  1771 25 51.371901 28.793961 98.780032 256 G A 38 -0.50000 -0.50000 "GLY " " N  " 7 0 1 2F2FFF  N1771  0 1 7 ""  1 ""  <> 1 7.69 0 6474 1771 4782 1771 <>
  1772 3 51.102717 27.488931 98.175937 256 G A 2 0.08000 0.08000 "GLY " " CA " 6 0 1 A0A0A0  C1772  0 1 -1117 ""  1 ""  33FF00  1 7.69 0 6475 1772 4783 1772 <>
  1773 2 52.130700 27.127288 97.093506 256 G A 2 0.50000 0.50000 "GLY " " C  " 6 0 1 A0A0A0  C1773  0 1 7 ""  1 ""  <> 1 7.69 0 6476 1773 4784 1773 <>
  1774 15 53.279656 27.568425 97.113658 256 G A 75 -0.50000 -0.50000 "GLY " " O  " 8 0 1 FF5757  O1774  0 1 7 ""  1 ""  <> 1 7.69 0 6477 1774 4785 1774 <>
  1775 25 51.682139 26.263999 96.167575 257 Q A 38 -0.50000 -0.50000 "GLN " " N  " 7 0 1 2F2FFF  N1775  0 1 7 ""  1 ""  <> 1 7.71 0 6481 1775 4786 1775 <>
  1776 3 52.396581 25.737565 95.001936 257 Q A 2 0.14000 0.14000 "GLN " " CA " 6 0 1 A0A0A0  C1776  0 1 -1117 ""  1 ""  33FF00  1 7.71 0 6482 1776 4787 1776 <>
  1777 2 52.688955 26.777819 93.905737 257 Q A 2 0.50000 0.50000 "GLN " " C  " 6 0 1 A0A0A0  C1777  0 1 7 ""  1 ""  <> 1 7.71 0 6483 1777 4788 1777 <>
  1778 15 53.830932 26.885857 93.458981 257 Q A 75 -0.50000 -0.50000 "GLN " " O  " 8 0 1 FF5757  O1778  0 1 7 ""  1 ""  <> 1 7.71 0 6484 1778 4789 1778 <>
  1779 3 51.561023 24.578281 94.400601 257 Q A 2 -0.12000 -0.12000 "GLN " " CB " 6 0 1 A0A0A0  C1779  0 1 7 ""  1 ""  <> 1 7.71 0 6485 1779 4790 1779 <>
  1780 3 51.690744 23.231883 95.138698 257 Q A 2 -0.12000 -0.12000 "GLN " " CG " 6 0 1 A0A0A0  C1780  0 1 7 ""  1 ""  <> 1 7.71 0 6486 1780 4791 1780 <>
  1781 2 52.885207 22.392525 94.670413 257 Q A 2 0.50000 0.50000 "GLN " " CD " 6 0 1 A0A0A0  C1781  0 1 7 "%UT"  13 ""  <> 1 7.71 0 6487 1781 4792 1781 "No Flip" 
  1782 15 53.860485 22.911062 94.131085 257 Q A 75 -0.50000 -0.50000 "GLN " " OE1" 8 0 1 FF5757  O1782  0 1 7 ""  1 ""  <> 1 7.71 0 6488 1782 4793 1782 <>
  1783 25 52.816133 21.077756 94.885280 257 Q A 38 -0.76000 -0.76000 "GLN " " NE2" 7 0 1 2F2FFF  N1783  0 1 7 ""  1 ""  <> 1 7.71 0 6489 1783 4794 1783 <>
  1784 25 51.626450 27.462625 93.459095 258 G A 38 -0.50000 -0.50000 "GLY " " N  " 7 0 1 2F2FFF  N1784  0 1 7 ""  1 ""  <> 1 7.69 0 6498 1784 4795 1784 <>
  1785 3 51.580053 28.273873 92.247542 258 G A 2 0.08000 0.08000 "GLY " " CA " 6 0 1 A0A0A0  C1785  0 1 -1117 ""  1 ""  33FF00  1 7.69 0 6499 1785 4796 1785 <>
  1786 2 51.008104 27.424597 91.104820 258 G A 2 0.50000 0.50000 "GLY " " C  " 6 0 1 A0A0A0  C1786  0 1 7 ""  1 ""  <> 1 7.69 0 6500 1786 4797 1786 <>
  1787 15 51.415698 26.276209 90.922521 258 G A 75 -0.50000 -0.50000 "GLY " " O  " 8 0 1 FF5757  O1787  0 1 7 ""  1 ""  <> 1 7.69 0 6501 1787 4798 1787 <>
  1788 25 50.094600 28.013350 90.314511 259 T A 38 -0.50000 -0.50000 "THR " " N  " 7 0 1 2F2FFF  N1788  2 1 7 ""  1 ""  <> 1 7.29 0 6505 1788 4799 1788 <>
  1789 3 49.474021 27.381921 89.145701 259 T A 2 0.14000 0.14000 "THR " " CA " 6 0 1 A0A0A0  C1789  2 1 -1117 ""  1 ""  33FF00  1 7.29 0 6506 1789 4800 1789 <>
  1790 2 49.545331 28.334031 87.940500 259 T A 2 0.50000 0.50000 "THR " " C  " 6 0 1 A0A0A0  C1790  2 1 7 ""  1 ""  <> 1 7.29 0 6507 1790 4801 1790 <>
  1791 15 49.212009 29.511398 88.076779 259 T A 75 -0.50000 -0.50000 "THR " " O  " 8 0 1 FF5757  O1791  2 1 7 ""  1 ""  <> 1 7.29 0 6508 1791 4802 1791 <>
  1792 3 47.976052 27.049653 89.386858 259 T A 2 0.20500 0.20500 "THR " " CB " 6 0 1 A0A0A0  C1792  2 1 7 ""  1 ""  <> 1 7.29 0 6509 1792 4803 1792 <>
  1793 3 47.297865 26.287356 88.233762 259 T A 2 -0.18000 -0.18000 "THR " " CG2" 6 0 1 A0A0A0  C1793  2 1 7 ""  1 ""  <> 1 7.29 0 6510 1793 4804 1793 <>
  1794 16 47.840533 26.237022 90.531968 259 T A 75 -0.68300 -0.68300 "THR " " OG1" 8 0 1 FF5757  O1794  2 1 7 "%UT"  13 ""  <> 1 7.29 0 6511 1794 4805 1794 <>
  1795 25 49.958567 27.794251 86.780946 260 L A 38 -0.50000 -0.50000 "LEU " " N  " 7 0 1 2F2FFF  N1795  2 1 7 ""  1 ""  <> 1 7.23 0 6519 1795 4806 1795 <>
  1796 3 50.076194 28.509053 85.507268 260 L A 2 0.14000 0.14000 "LEU " " CA " 6 0 1 A0A0A0  C1796  2 1 -1117 ""  1 ""  33FF00  1 7.23 0 6520 1796 4807 1796 <>
  1797 2 48.730767 29.029501 84.968606 260 L A 2 0.50000 0.50000 "LEU " " C  " 6 0 1 A0A0A0  C1797  2 1 7 ""  1 ""  <> 1 7.23 0 6521 1797 4808 1797 <>
  1798 15 47.694003 28.402097 85.175525 260 L A 75 -0.50000 -0.50000 "LEU " " O  " 8 0 1 FF5757  O1798  2 1 7 ""  1 ""  <> 1 7.23 0 6522 1798 4809 1798 <>
  1799 3 50.821895 27.622015 84.474421 260 L A 2 -0.12000 -0.12000 "LEU " " CB " 6 0 1 A0A0A0  C1799  2 1 7 ""  1 ""  <> 1 7.23 0 6523 1799 4810 1799 <>
  1800 3 50.005279 26.531117 83.727955 260 L A 2 -0.06000 -0.06000 "LEU " " CG " 6 0 1 A0A0A0  C1800  2 1 7 ""  1 ""  <> 1 7.23 0 6524 1800 4811 1800 <>
  1801 3 50.835848 25.910543 82.584010 260 L A 2 -0.18000 -0.18000 "LEU " " CD1" 6 0 1 A0A0A0  C1801  2 1 7 ""  1 ""  <> 1 7.23 0 6525 1801 4812 1801 <>
  1802 3 49.437700 25.450744 84.672171 260 L A 2 -0.18000 -0.18000 "LEU " " CD2" 6 0 1 A0A0A0  C1802  2 1 7 ""  1 ""  <> 1 7.23 0 6526 1802 4813 1802 <>
  1803 25 48.801903 30.152726 84.247060 261 V A 38 -0.50000 -0.50000 "VAL " " N  " 7 0 1 2F2FFF  N1803  2 1 7 ""  1 ""  <> 1 7.23 0 6538 1803 4814 1803 <>
  1804 3 47.710559 30.763970 83.496003 261 V A 2 0.14000 0.14000 "VAL " " CA " 6 0 1 A0A0A0  C1804  2 1 -1117 ""  1 ""  33FF00  1 7.23 0 6539 1804 4815 1804 <>
  1805 2 48.317930 31.295242 82.189046 261 V A 2 0.50000 0.50000 "VAL " " C  " 6 0 1 A0A0A0  C1805  2 1 7 ""  1 ""  <> 1 7.23 0 6540 1805 4816 1805 <>
  1806 15 49.380896 31.916329 82.226969 261 V A 75 -0.50000 -0.50000 "VAL " " O  " 8 0 1 FF5757  O1806  2 1 7 ""  1 ""  <> 1 7.23 0 6541 1806 4817 1806 <>
  1807 3 47.045042 31.932955 84.277447 261 V A 2 -0.06000 -0.06000 "VAL " " CB " 6 0 1 A0A0A0  C1807  2 1 7 ""  1 ""  <> 1 7.23 0 6542 1807 4818 1807 <>
  1808 3 46.066421 32.800527 83.454092 261 V A 2 -0.18000 -0.18000 "VAL " " CG1" 6 0 1 A0A0A0  C1808  2 1 7 ""  1 ""  <> 1 7.23 0 6543 1808 4819 1808 <>
  1809 3 46.343520 31.423682 85.551043 261 V A 2 -0.18000 -0.18000 "VAL " " CG2" 6 0 1 A0A0A0  C1809  2 1 7 ""  1 ""  <> 1 7.23 0 6544 1809 4820 1809 <>
  1810 25 47.646212 31.021713 81.061743 262 T A 38 -0.50000 -0.50000 "THR " " N  " 7 0 1 2F2FFF  N1810  2 1 7 ""  1 ""  <> 1 7.32 0 6554 1810 4821 1810 <>
  1811 3 48.103631 31.381370 79.718519 262 T A 2 0.14000 0.14000 "THR " " CA " 6 0 1 A0A0A0  C1811  2 1 -1117 ""  1 ""  33FF00  1 7.32 0 6555 1811 4822 1811 <>
  1812 2 46.882588 31.652023 78.826014 262 T A 2 0.50000 0.50000 "THR " " C  " 6 0 1 A0A0A0  C1812  2 1 7 ""  1 ""  <> 1 7.32 0 6556 1812 4823 1812 <>
  1813 15 45.859653 30.981082 78.971448 262 T A 75 -0.50000 -0.50000 "THR " " O  " 8 0 1 FF5757  O1813  2 1 7 ""  1 ""  <> 1 7.32 0 6557 1813 4824 1813 <>
  1814 3 48.941524 30.223621 79.096984 262 T A 2 0.20500 0.20500 "THR " " CB " 6 0 1 A0A0A0  C1814  2 1 7 ""  1 ""  <> 1 7.32 0 6558 1814 4825 1814 <>
  1815 3 49.244584 30.313525 77.587356 262 T A 2 -0.18000 -0.18000 "THR " " CG2" 6 0 1 A0A0A0  C1815  2 1 7 ""  1 ""  <> 1 7.32 0 6559 1815 4826 1815 <>
  1816 16 50.186263 30.143413 79.762816 262 T A 75 -0.68300 -0.68300 "THR " " OG1" 8 0 1 FF5757  O1816  2 1 7 "%UT"  13 ""  <> 1 7.32 0 6560 1816 4827 1816 <>
  1817 25 47.031694 32.617458 77.904210 263 V A 38 -0.50000 -0.50000 "VAL " " N  " 7 0 1 2F2FFF  N1817  0 1 7 ""  1 ""  <> 1 7.31 0 6568 1817 4828 1817 <>
  1818 3 46.029140 32.963394 76.897652 263 V A 2 0.14000 0.14000 "VAL " " CA " 6 0 1 A0A0A0  C1818  0 1 -1117 ""  1 ""  33FF00  1 7.31 0 6569 1818 4829 1818 <>
  1819 2 46.680636 33.136186 75.512754 263 V A 2 0.50000 0.50000 "VAL " " C  " 6 0 1 A0A0A0  C1819  0 1 7 ""  1 ""  <> 1 7.31 0 6570 1819 4830 1819 <>
  1820 15 47.839874 33.544338 75.424898 263 V A 75 -0.50000 -0.50000 "VAL " " O  " 8 0 1 FF5757  O1820  0 1 7 ""  1 ""  <> 1 7.31 0 6571 1820 4831 1820 <>
  1821 3 45.258660 34.261663 77.265570 263 V A 2 -0.06000 -0.06000 "VAL " " CB " 6 0 1 A0A0A0  C1821  0 1 7 ""  1 ""  <> 1 7.31 0 6572 1821 4832 1821 <>
  1822 3 44.404244 34.082225 78.525331 263 V A 2 -0.18000 -0.18000 "VAL " " CG1" 6 0 1 A0A0A0  C1822  0 1 7 ""  1 ""  <> 1 7.31 0 6573 1822 4833 1822 <>
  1823 3 46.112417 35.537702 77.359232 263 V A 2 -0.18000 -0.18000 "VAL " " CG2" 6 0 1 A0A0A0  C1823  0 1 7 ""  1 ""  <> 1 7.31 0 6574 1823 4834 1823 <>
  1824 25 45.910114 32.819637 74.457937 264 S A 38 -0.50000 -0.50000 "SER " " N  " 7 0 1 2F2FFF  N1824  0 1 7 ""  1 ""  <> 1 7.52 0 6584 1824 4835 1824 <>
  1825 3 46.333099 32.889352 73.056434 264 S A 2 0.14000 0.14000 "SER " " CA " 6 0 1 A0A0A0  C1825  0 1 -1117 ""  1 ""  33FF00  1 7.52 0 6585 1825 4836 1825 <>
  1826 2 45.118710 33.037488 72.121322 264 S A 2 0.50000 0.50000 "SER " " C  " 6 0 1 A0A0A0  C1826  0 1 7 ""  1 ""  <> 1 7.52 0 6586 1826 4837 1826 <>
  1827 15 44.020126 32.606965 72.471918 264 S A 75 -0.50000 -0.50000 "SER " " O  " 8 0 1 FF5757  O1827  0 1 7 ""  1 ""  <> 1 7.52 0 6587 1827 4838 1827 <>
  1828 3 47.206385 31.658748 72.712909 264 S A 2 0.14500 0.14500 "SER " " CB " 6 0 1 A0A0A0  C1828  0 1 7 ""  1 ""  <> 1 7.52 0 6588 1828 4839 1828 <>
  1829 16 46.467600 30.450568 72.717840 264 S A 75 -0.68300 -0.68300 "SER " " OG " 8 0 1 FF5757  O1829  0 1 7 "%UT"  13 ""  <> 1 7.52 0 6589 1829 4840 1829 <>
  1830 25 45.348972 33.632297 70.938402 265 S A 38 -0.50000 -0.50000 "SER " " N  " 7 0 1 2F2FFF  N1830  0 1 7 ""  1 ""  <> 1 8.51 0 6595 1830 4841 1830 <>
  1831 3 44.331287 33.882249 69.911658 265 S A 2 0.14000 0.14000 "SER " " CA " 6 0 1 A0A0A0  C1831  0 1 -1117 ""  1 ""  33FF00  1 8.51 0 6596 1831 4842 1831 <>
  1832 2 44.990391 34.017051 68.520794 265 S A 2 0.50000 0.50000 "SER " " C  " 6 0 1 A0A0A0  C1832  0 1 7 ""  1 ""  <> 1 8.51 0 6597 1832 4843 1832 <>
  1833 15 46.216265 33.952929 68.410791 265 S A 75 -0.50000 -0.50000 "SER " " O  " 8 0 1 FF5757  O1833  0 1 7 ""  1 ""  <> 1 8.51 0 6598 1833 4844 1833 <>
  1834 3 43.490398 35.119302 70.318597 265 S A 2 0.14500 0.14500 "SER " " CB " 6 0 1 A0A0A0  C1834  0 1 7 ""  1 ""  <> 1 8.51 0 6599 1834 4845 1834 <>
  1835 16 42.355667 35.309181 69.495377 265 S A 75 -0.68300 -0.68300 "SER " " OG " 8 0 1 FF5757  O1835  0 1 7 "%UT"  13 ""  <> 1 8.51 0 6600 1835 4846 1835 <>
  1836 25 44.151870 34.191949 67.486399 266 A A 38 -0.50000 -0.50000 "ALA " " N  " 7 0 1 2F2FFF  N1836  0 1 7 ""  1 ""  <> 1 9.08 0 6606 1836 4847 1836 <>
  1837 3 44.532795 34.381402 66.084708 266 A A 2 0.14000 0.14000 "ALA " " CA " 6 0 1 A0A0A0  C1837  0 1 -1118 ""  1 ""  00CC33  1 9.08 0 6607 1837 4848 1837 <>
  1838 2 43.937719 35.692249 65.528230 266 A A 2 0.50000 0.50000 "ALA " " C  " 6 0 1 A0A0A0  C1838  0 1 7 ""  1 ""  <> 1 9.08 0 6608 1838 4849 1838 <>
  1839 15 43.472109 36.532266 66.300551 266 A A 75 -0.50000 -0.50000 "ALA " " O  " 8 0 1 FF5757  O1839  0 1 7 ""  1 ""  <> 1 9.08 0 6609 1839 4850 1839 <>
  1840 3 44.077609 33.142508 65.290447 266 A A 2 -0.18000 -0.18000 "ALA " " CB " 6 0 1 A0A0A0  C1840  0 1 7 ""  1 ""  <> 1 9.08 0 6610 1840 4851 1840 <>
  1841 25 43.989961 35.852935 64.194675 267 A A 38 -0.50000 -0.50000 "ALA " " N  " 7 0 1 2F2FFF  N1841  0 1 7 ""  1 ""  <> 1 10.01 0 6616 1841 4852 1841 <>
  1842 3 43.498833 37.025002 63.466357 267 A A 2 0.14000 0.14000 "ALA " " CA " 6 0 1 A0A0A0  C1842  0 1 -1118 ""  1 ""  00CC33  1 10.01 0 6617 1842 4853 1842 <>
  1843 2 42.760488 36.612402 62.181511 267 A A 2 0.50000 0.50000 "ALA " " C  " 6 0 1 A0A0A0  C1843  0 1 7 ""  1 ""  <> 1 10.01 0 6618 1843 4854 1843 <>
  1844 15 42.870624 35.466841 61.741246 267 A A 75 -0.50000 -0.50000 "ALA " " O  " 8 0 1 FF5757  O1844  0 1 7 ""  1 ""  <> 1 10.01 0 6619 1844 4855 1844 <>
  1845 3 44.687281 37.951272 63.158726 267 A A 2 -0.18000 -0.18000 "ALA " " CB " 6 0 1 A0A0A0  C1845  0 1 7 ""  1 ""  <> 1 10.01 0 6620 1845 4856 1845 <>
  1846 25 42.011845 37.571109 61.612501 268 A A 38 -0.50000 -0.50000 "ALA " " N  " 7 0 1 2F2FFF  N1846  0 1 7 ""  1 ""  <> 1 17.33 0 6626 1846 4857 1846 <>
  1847 3 41.137809 37.387508 60.453576 268 A A 2 0.14000 0.14000 "ALA " " CA " 6 0 1 A0A0A0  C1847  0 1 -1118 ""  1 ""  00CC33  1 17.33 0 6627 1847 4858 1847 <>
  1848 2 40.836606 38.756804 59.814301 268 A A 2 0.50000 0.50000 "ALA " " C  " 6 0 1 A0A0A0  C1848  0 1 7 ""  1 ""  <> 1 17.33 0 6628 1848 4859 1848 <>
  1849 15 40.651249 39.715253 60.562920 268 A A 75 -0.50000 -0.50000 "ALA " " O  " 8 0 1 FF5757  O1849  0 1 7 ""  1 ""  <> 1 17.33 0 6629 1849 4860 1849 <>
  1850 3 39.838030 36.707098 60.934679 268 A A 2 -0.18000 -0.18000 "ALA " " CB " 6 0 1 A0A0A0  C1850  0 1 7 ""  1 ""  <> 1 17.33 0 6630 1850 4861 1850 <>
  1851 25 40.754051 38.907839 58.477833 269 T A 38 -0.50000 -0.50000 "THR " " N  " 7 0 1 2F2FFF  N1851  0 1 7 ""  1 ""  <> 1 <> 0 6636 1851 4862 1851 <>
  1852 3 40.949642 37.947943 57.377848 269 T A 2 0.14000 0.14000 "THR " " CA " 6 0 1 A0A0A0  C1852  0 1 -1118 ""  1 ""  00CC33  1 <> 0 6637 1852 4863 1852 <>
  1853 2 40.878383 38.650905 55.993033 269 T A 2 0.50000 0.50000 "THR " " C  " 6 0 1 A0A0A0  C1853  0 1 7 ""  1 ""  <> 1 <> 0 6638 1853 4864 1853 <>
  1854 15 41.311934 38.060771 55.006733 269 T A 75 -0.50000 -0.50000 "THR " " O  " 8 0 1 FF5757  O1854  0 1 7 ""  1 ""  <> 1 <> 0 6639 1854 4865 1854 <>
  1855 3 39.902289 36.780323 57.381022 269 T A 2 0.20500 0.20500 "THR " " CB " 6 0 1 A0A0A0  C1855  0 1 7 ""  1 ""  <> 1 <> 0 6640 1855 4866 1855 <>
  1856 16 40.120861 35.854267 56.331128 269 T A 75 -0.68300 -0.68300 "THR " " OG1" 8 0 1 FF5757  O1856  0 1 7 "%UT"  13 ""  <> 1 <> 0 6641 1856 4867 1856 <>
  1857 3 38.433426 37.237275 57.272860 269 T A 2 -0.18000 -0.18000 "THR " " CG2" 6 0 1 A0A0A0  C1857  0 1 7 ""  1 ""  <> 1 <> 0 6642 1857 4868 1857 <>
  1858 25 40.287991 39.859598 55.942700 270 T A 38 -0.50000 -0.50000 "THR " " N  " 7 0 1 2F2FFF  N1858  0 1 7 ""  1 ""  <> 1 <> 0 6650 1858 4869 1858 <>
  1859 3 39.700039 40.535526 54.780088 270 T A 2 0.14000 0.14000 "THR " " CA " 6 0 1 A0A0A0  C1859  0 1 -1118 ""  1 ""  00CC33  1 <> 0 6651 1859 4870 1859 <>
  1860 2 40.517264 40.637269 53.472885 270 T A 2 0.50000 0.50000 "THR " " C  " 6 0 1 A0A0A0  C1860  0 1 7 ""  1 ""  <> 1 <> 0 6652 1860 4871 1860 <>
  1861 15 39.931807 40.414263 52.416382 270 T A 75 -0.50000 -0.50000 "THR " " O  " 8 0 1 FF5757  O1861  0 1 7 ""  1 ""  <> 1 <> 0 6653 1861 4872 1861 <>
  1862 3 39.256839 41.975021 55.169981 270 T A 2 0.20500 0.20500 "THR " " CB " 6 0 1 A0A0A0  C1862  0 1 7 ""  1 ""  <> 1 <> 0 6654 1862 4873 1862 <>
  1863 16 38.445071 41.914372 56.328203 270 T A 75 -0.68300 -0.68300 "THR " " OG1" 8 0 1 FF5757  O1863  0 1 7 "%UT"  13 ""  <> 1 <> 0 6655 1863 4874 1863 <>
  1864 3 38.491767 42.771838 54.094291 270 T A 2 -0.18000 -0.18000 "THR " " CG2" 6 0 1 A0A0A0  C1864  0 1 7 ""  1 ""  <> 1 <> 0 6656 1864 4875 1864 <>
  1865 25 41.801561 41.029009 53.538906 271 T A 38 -0.50000 -0.50000 "THR " " N  " 7 0 1 2F2FFF  N1865  0 1 7 ""  1 ""  <> 1 <> 0 6664 1865 4876 1865 <>
  1866 3 42.557363 41.563609 52.390881 271 T A 2 0.14000 0.14000 "THR " " CA " 6 0 1 A0A0A0  C1866  0 1 -1118 ""  1 ""  00CC33  1 <> 0 6665 1866 4877 1866 <>
  1867 2 42.638134 40.721499 51.083910 271 T A 2 0.50000 0.50000 "THR " " C  " 6 0 1 A0A0A0  C1867  0 1 7 ""  1 ""  <> 1 <> 0 6666 1867 4878 1867 <>
  1868 15 42.507280 41.325828 50.017954 271 T A 75 -0.50000 -0.50000 "THR " " O  " 8 0 1 FF5757  O1868  0 1 7 ""  1 ""  <> 1 <> 0 6667 1868 4879 1868 <>
  1869 3 43.988019 42.021320 52.792968 271 T A 2 0.20500 0.20500 "THR " " CB " 6 0 1 A0A0A0  C1869  0 1 7 ""  1 ""  <> 1 <> 0 6668 1869 4880 1869 <>
  1870 16 43.901728 42.862339 53.927847 271 T A 75 -0.68300 -0.68300 "THR " " OG1" 8 0 1 FF5757  O1870  0 1 7 "%UT"  13 ""  <> 1 <> 0 6669 1870 4881 1870 <>
  1871 3 44.789216 42.768555 51.708642 271 T A 2 -0.18000 -0.18000 "THR " " CG2" 6 0 1 A0A0A0  C1871  0 1 7 ""  1 ""  <> 1 <> 0 6670 1871 4882 1871 <>
  1872 25 42.764233 39.372412 51.144257 272 P A 38 -0.14000 -0.14000 "PRO " " N  " 7 0 1 2F2FFF  N1872  0 1 7 ""  1 ""  <> 1 <> 0 6678 1872 4883 1872 <>
  1873 3 42.763202 38.526739 49.931341 272 P A 2 0.01000 0.01000 "PRO " " CA " 6 0 1 A0A0A0  C1873  0 1 -1118 ""  1 ""  00CC33  1 <> 0 6679 1873 4884 1873 <>
  1874 2 41.396504 38.311267 49.248702 272 P A 2 0.50000 0.50000 "PRO " " C  " 6 0 1 A0A0A0  C1874  0 1 7 ""  1 ""  <> 1 <> 0 6680 1874 4885 1874 <>
  1875 15 41.390806 37.698238 48.184923 272 P A 75 -0.50000 -0.50000 "PRO " " O  " 8 0 1 FF5757  O1875  0 1 7 ""  1 ""  <> 1 <> 0 6681 1875 4886 1875 <>
  1876 3 43.131463 38.570408 52.306780 272 P A 2 -0.05000 -0.05000 "PRO " " CD " 6 0 1 A0A0A0  C1876  0 1 7 ""  1 ""  <> 1 <> 0 6682 1876 4887 1876 <>
  1877 3 43.351398 37.180346 50.406412 272 P A 2 -0.12000 -0.12000 "PRO " " CB " 6 0 1 A0A0A0  C1877  0 1 7 ""  1 ""  <> 1 <> 0 6683 1877 4888 1877 <>
  1878 3 44.020573 37.479540 51.736302 272 P A 2 -0.12000 -0.12000 "PRO " " CG " 6 0 1 A0A0A0  C1878  0 1 7 ""  1 ""  <> 1 <> 0 6684 1878 4889 1878 <>
  1879 25 40.288049 38.784120 49.852979 273 A A 38 -0.50000 -0.50000 "ALA " " N  " 7 0 1 2F2FFF  N1879  0 1 7 ""  1 ""  <> 1 <> 0 6692 1879 4890 1879 <>
  1880 3 38.897899 38.455706 49.505023 273 A A 2 0.14000 0.14000 "ALA " " CA " 6 0 1 A0A0A0  C1880  0 1 -1118 ""  1 ""  00CC33  1 <> 0 6693 1880 4891 1880 <>
  1881 2 38.406076 38.544337 48.040687 273 A A 2 0.50000 0.50000 "ALA " " C  " 6 0 1 A0A0A0  C1881  0 1 7 ""  1 ""  <> 1 <> 0 6694 1881 4892 1881 <>
  1882 15 37.594991 37.686910 47.692070 273 A A 75 -0.50000 -0.50000 "ALA " " O  " 8 0 1 FF5757  O1882  0 1 7 ""  1 ""  <> 1 <> 0 6695 1882 4893 1882 <>
  1883 3 37.924070 39.200291 50.431830 273 A A 2 -0.18000 -0.18000 "ALA " " CB " 6 0 1 A0A0A0  C1883  0 1 7 ""  1 ""  <> 1 <> 0 6696 1883 4894 1883 <>
  1884 25 38.876759 39.492509 47.191653 274 P A 38 -0.14000 -0.14000 "PRO " " N  " 7 0 1 2F2FFF  N1884  0 1 7 ""  1 ""  <> 1 <> 0 6702 1884 4895 1884 <>
  1885 3 38.451091 39.512226 45.777144 274 P A 2 0.01000 0.01000 "PRO " " CA " 6 0 1 A0A0A0  C1885  0 1 -1118 ""  1 ""  00CC33  1 <> 0 6703 1885 4896 1885 <>
  1886 2 39.183036 38.513683 44.856767 274 P A 2 0.50000 0.50000 "PRO " " C  " 6 0 1 A0A0A0  C1886  0 1 7 ""  1 ""  <> 1 <> 0 6704 1886 4897 1886 <>
  1887 15 38.701451 38.291593 43.747843 274 P A 75 -0.50000 -0.50000 "PRO " " O  " 8 0 1 FF5757  O1887  0 1 7 ""  1 ""  <> 1 <> 0 6705 1887 4898 1887 <>
  1888 3 39.577763 40.733565 47.542269 274 P A 2 -0.05000 -0.05000 "PRO " " CD " 6 0 1 A0A0A0  C1888  0 1 7 ""  1 ""  <> 1 <> 0 6706 1888 4899 1888 <>
  1889 3 38.677513 40.968907 45.345783 274 P A 2 -0.12000 -0.12000 "PRO " " CB " 6 0 1 A0A0A0  C1889  0 1 7 ""  1 ""  <> 1 <> 0 6707 1889 4900 1889 <>
  1890 3 39.827772 41.442647 46.215740 274 P A 2 -0.12000 -0.12000 "PRO " " CG " 6 0 1 A0A0A0  C1890  0 1 7 ""  1 ""  <> 1 <> 0 6708 1890 4901 1890 <>
  1891 25 40.308304 37.929090 45.304792 275 R A 38 -0.50000 -0.50000 "ARG " " N  " 7 0 1 2F2FFF  N1891  0 1 7 ""  1 ""  <> 1 <> 0 6716 1891 4902 1891 <>
  1892 3 41.129023 37.023561 44.497484 275 R A 2 0.14000 0.14000 "ARG " " CA " 6 0 1 A0A0A0  C1892  0 1 -1118 ""  1 ""  00CC33  1 <> 0 6717 1892 4903 1892 <>
  1893 2 40.540892 35.606197 44.270831 275 R A 2 0.50000 0.50000 "ARG " " C  " 6 0 1 A0A0A0  C1893  0 1 7 ""  1 ""  <> 1 <> 0 6718 1893 4904 1893 <>
  1894 15 40.552302 35.183998 43.114274 275 R A 75 -0.50000 -0.50000 "ARG " " O  " 8 0 1 FF5757  O1894  0 1 7 ""  1 ""  <> 1 <> 0 6719 1894 4905 1894 <>
  1895 3 42.580043 37.015806 45.026273 275 R A 2 -0.12000 -0.12000 "ARG " " CB " 6 0 1 A0A0A0  C1895  0 1 7 ""  1 ""  <> 1 <> 0 6720 1895 4906 1895 <>
  1896 3 43.586201 36.337319 44.078154 275 R A 2 -0.05000 -0.05000 "ARG " " CG " 6 0 1 A0A0A0  C1896  0 1 7 ""  1 ""  <> 1 <> 0 6721 1896 4907 1896 <>
  1897 3 45.045687 36.597606 44.477484 275 R A 2 0.19000 0.19000 "ARG " " CD " 6 0 1 A0A0A0  C1897  0 1 7 ""  1 ""  <> 1 <> 0 6722 1897 4908 1897 <>
  1898 25 45.988091 35.845473 43.637829 275 R A 38 -0.69997 -0.69997 "ARG " " NE " 7 0 1 2F2FFF  N1898  0 1 7 ""  1 ""  <> 1 <> 0 6723 1898 4909 1898 <>
  1899 2 46.374012 34.572104 43.824382 275 R A 2 0.63990 0.63990 "ARG " " CZ " 6 0 1 A0A0A0  C1899  0 1 7 ""  1 ""  <> 1 <> 0 6724 1899 4910 1899 <>
  1900 25 45.928637 33.853493 44.864905 275 R A 38 -0.79997 -0.79997 "ARG " " NH1" 7 0 1 2F2FFF  N1900  0 1 7 ""  1 ""  <> 1 <> 0 6725 1900 4911 1900 <>
  1901 31 47.221050 34.011432 42.952099 275 R A 38 -0.79997 -0.79997 "ARG " " NH2" 7 1 1 2F2FFF  N1901  0 1 7 ""  1 ""  <> 1 <> 0 6726 1901 4912 1901 <>
  1902 25 40.011526 34.899601 45.305940 276 P A 38 -0.14000 -0.14000 "PRO " " N  " 7 0 1 2F2FFF  N1902  0 1 7 ""  1 ""  <> 1 <> 0 6740 1902 4913 1902 <>
  1903 3 39.363867 33.591510 45.090215 276 P A 2 0.01000 0.01000 "PRO " " CA " 6 0 1 A0A0A0  C1903  0 1 -1118 ""  1 ""  00CC33  1 <> 0 6741 1903 4914 1903 <>
  1904 2 38.036178 33.571239 44.290381 276 P A 2 0.50000 0.50000 "PRO " " C  " 6 0 1 A0A0A0  C1904  0 1 7 ""  1 ""  <> 1 <> 0 6742 1904 4915 1904 <>
  1905 15 37.843736 32.587433 43.575390 276 P A 75 -0.50000 -0.50000 "PRO " " O  " 8 0 1 FF5757  O1905  0 1 7 ""  1 ""  <> 1 <> 0 6743 1905 4916 1905 <>
  1906 3 40.170856 35.165293 46.738038 276 P A 2 -0.05000 -0.05000 "PRO " " CD " 6 0 1 A0A0A0  C1906  0 1 7 ""  1 ""  <> 1 <> 0 6744 1906 4917 1906 <>
  1907 3 39.257060 32.962088 46.488349 276 P A 2 -0.12000 -0.12000 "PRO " " CB " 6 0 1 A0A0A0  C1907  0 1 7 ""  1 ""  <> 1 <> 0 6745 1907 4918 1907 <>
  1908 3 39.322230 34.125868 47.461251 276 P A 2 -0.12000 -0.12000 "PRO " " CG " 6 0 1 A0A0A0  C1908  0 1 7 ""  1 ""  <> 1 <> 0 6746 1908 4919 1908 <>
  1909 25 37.210939 34.650521 44.287285 277 P A 38 -0.14000 -0.14000 "PRO " " N  " 7 0 1 2F2FFF  N1909  0 1 7 ""  1 ""  <> 1 <> 0 6754 1909 4920 1909 <>
  1910 3 36.262045 34.902722 43.192297 277 P A 2 0.01000 0.01000 "PRO " " CA " 6 0 1 A0A0A0  C1910  0 1 -1118 ""  1 ""  00CC33  1 <> 0 6755 1910 4921 1910 <>
  1911 2 36.986502 35.569482 42.002349 277 P A 2 0.50000 0.50000 "PRO " " C  " 6 0 1 A0A0A0  C1911  0 1 7 ""  1 ""  <> 1 <> 0 6756 1911 4922 1911 <>
  1912 15 37.867186 34.917741 41.449192 277 P A 75 -0.50000 -0.50000 "PRO " " O  " 8 0 1 FF5757  O1912  0 1 7 ""  1 ""  <> 1 <> 0 6757 1912 4923 1912 <>
  1913 3 36.961053 35.566865 45.401172 277 P A 2 -0.05000 -0.05000 "PRO " " CD " 6 0 1 A0A0A0  C1913  0 1 7 ""  1 ""  <> 1 <> 0 6758 1913 4924 1913 <>
  1914 3 35.145899 35.722059 43.865277 277 P A 2 -0.12000 -0.12000 "PRO " " CB " 6 0 1 A0A0A0  C1914  0 1 7 ""  1 ""  <> 1 <> 0 6759 1914 4925 1914 <>
  1915 3 35.868969 36.523509 44.929518 277 P A 2 -0.12000 -0.12000 "PRO " " CG " 6 0 1 A0A0A0  C1915  0 1 7 ""  1 ""  <> 1 <> 0 6760 1915 4926 1915 <>
  1916 25 36.572641 36.792025 41.611946 278 T A 38 -0.50000 -0.50000 "THR " " N  " 7 0 1 2F2FFF  N1916  0 1 7 ""  1 ""  <> 1 <> 0 6768 1916 4927 1916 <>
  1917 3 36.891773 37.592116 40.410518 278 T A 2 0.14000 0.14000 "THR " " CA " 6 0 1 A0A0A0  C1917  0 1 -1118 ""  1 ""  00CC33  1 <> 0 6769 1917 4928 1917 <>
  1918 2 37.404255 36.848339 39.141328 278 T A 2 0.50000 0.50000 "THR " " C  " 6 0 1 A0A0A0  C1918  0 1 7 ""  1 ""  <> 1 <> 0 6770 1918 4929 1918 <>
  1919 15 36.579133 36.654828 38.246140 278 T A 75 -0.50000 -0.50000 "THR " " O  " 8 0 1 FF5757  O1919  0 1 7 ""  1 ""  <> 1 <> 0 6771 1919 4930 1919 <>
  1920 3 37.678195 38.900488 40.714794 278 T A 2 0.20500 0.20500 "THR " " CB " 6 0 1 A0A0A0  C1920  0 1 7 ""  1 ""  <> 1 <> 0 6772 1920 4931 1920 <>
  1921 16 37.004761 39.618738 41.729381 278 T A 75 -0.68300 -0.68300 "THR " " OG1" 8 0 1 FF5757  O1921  0 1 7 "%UT"  13 ""  <> 1 <> 0 6773 1921 4932 1921 <>
  1922 3 37.869384 39.840620 39.510476 278 T A 2 -0.18000 -0.18000 "THR " " CG2" 6 0 1 A0A0A0  C1922  0 1 7 ""  1 ""  <> 1 <> 0 6774 1922 4933 1922 <>
  1923 25 38.690468 36.417506 39.043801 279 P A 38 -0.14000 -0.14000 "PRO " " N  " 7 0 1 2F2FFF  N1923  0 1 7 ""  1 ""  <> 1 <> 0 6782 1923 4934 1923 <>
  1924 3 39.146060 35.584888 37.908211 279 P A 2 0.01000 0.01000 "PRO " " CA " 6 0 1 A0A0A0  C1924  0 1 -1118 ""  1 ""  00CC33  1 <> 0 6783 1924 4935 1924 <>
  1925 2 38.458599 34.209605 37.758030 279 P A 2 0.50000 0.50000 "PRO " " C  " 6 0 1 A0A0A0  C1925  0 1 7 ""  1 ""  <> 1 <> 0 6784 1925 4936 1925 <>
  1926 15 38.284952 33.771997 36.624657 279 P A 75 -0.50000 -0.50000 "PRO " " O  " 8 0 1 FF5757  O1926  0 1 7 ""  1 ""  <> 1 <> 0 6785 1926 4937 1926 <>
  1927 3 39.810365 36.694084 39.948910 279 P A 2 -0.05000 -0.05000 "PRO " " CD " 6 0 1 A0A0A0  C1927  0 1 7 ""  1 ""  <> 1 <> 0 6786 1927 4938 1927 <>
  1928 3 40.660849 35.434403 38.131394 279 P A 2 -0.12000 -0.12000 "PRO " " CB " 6 0 1 A0A0A0  C1928  0 1 7 ""  1 ""  <> 1 <> 0 6787 1928 4939 1928 <>
  1929 3 40.847340 35.628166 39.626021 279 P A 2 -0.12000 -0.12000 "PRO " " CG " 6 0 1 A0A0A0  C1929  0 1 7 ""  1 ""  <> 1 <> 0 6788 1929 4940 1929 <>
  1930 25 38.069372 33.560897 38.869581 280 A A 38 -0.50000 -0.50000 "ALA " " N  " 7 0 1 2F2FFF  N1930  0 1 7 ""  1 ""  <> 1 <> 0 6796 1930 4941 1930 <>
  1931 3 37.402505 32.254084 38.883842 280 A A 2 0.14000 0.14000 "ALA " " CA " 6 0 1 A0A0A0  C1931  0 1 -1118 ""  1 ""  00CC33  1 <> 0 6797 1931 4942 1931 <>
  1932 2 36.012976 32.214399 38.200079 280 A A 2 0.50000 0.50000 "ALA " " C  " 6 0 1 A0A0A0  C1932  0 1 7 ""  1 ""  <> 1 <> 0 6798 1932 4943 1932 <>
  1933 15 35.851586 31.383304 37.307230 280 A A 75 -0.50000 -0.50000 "ALA " " O  " 8 0 1 FF5757  O1933  0 1 7 ""  1 ""  <> 1 <> 0 6799 1933 4944 1933 <>
  1934 3 37.368334 31.701417 40.318170 280 A A 2 -0.18000 -0.18000 "ALA " " CB " 6 0 1 A0A0A0  C1934  0 1 7 ""  1 ""  <> 1 <> 0 6800 1934 4945 1934 <>
  1935 25 35.054243 33.111390 38.548205 281 P A 38 -0.14000 -0.14000 "PRO " " N  " 7 0 1 2F2FFF  N1935  0 1 7 ""  1 ""  <> 1 <> 0 6806 1935 4946 1935 <>
  1936 3 33.785565 33.228819 37.813829 281 P A 2 0.01000 0.01000 "PRO " " CA " 6 0 1 A0A0A0  C1936  0 1 -1118 ""  1 ""  00CC33  1 <> 0 6807 1936 4947 1936 <>
  1937 2 33.905055 33.851588 36.410982 281 P A 2 0.50000 0.50000 "PRO " " C  " 6 0 1 A0A0A0  C1937  0 1 7 ""  1 ""  <> 1 <> 0 6808 1937 4948 1937 <>
  1938 15 32.975221 33.664436 35.636021 281 P A 75 -0.50000 -0.50000 "PRO " " O  " 8 0 1 FF5757  O1938  0 1 7 ""  1 ""  <> 1 <> 0 6809 1938 4949 1938 <>
  1939 3 35.040328 33.995338 39.707972 281 P A 2 -0.05000 -0.05000 "PRO " " CD " 6 0 1 A0A0A0  C1939  0 1 7 ""  1 ""  <> 1 <> 0 6810 1939 4950 1939 <>
  1940 3 32.880289 34.057537 38.737962 281 P A 2 -0.12000 -0.12000 "PRO " " CB " 6 0 1 A0A0A0  C1940  0 1 7 ""  1 ""  <> 1 <> 0 6811 1940 4951 1940 <>
  1941 3 33.847495 34.922957 39.518496 281 P A 2 -0.12000 -0.12000 "PRO " " CG " 6 0 1 A0A0A0  C1941  0 1 7 ""  1 ""  <> 1 <> 0 6812 1941 4952 1941 <>
  1942 25 35.020153 34.532001 36.081651 282 T A 38 -0.50000 -0.50000 "THR " " N  " 7 0 1 2F2FFF  N1942  0 1 7 ""  1 ""  <> 1 <> 0 6820 1942 4953 1942 <>
  1943 3 35.309227 34.998953 34.717724 282 T A 2 0.14000 0.14000 "THR " " CA " 6 0 1 A0A0A0  C1943  0 1 -1118 ""  1 ""  00CC33  1 <> 0 6821 1943 4954 1943 <>
  1944 2 35.745533 33.829808 33.808822 282 T A 2 0.50000 0.50000 "THR " " C  " 6 0 1 A0A0A0  C1944  0 1 7 ""  1 ""  <> 1 <> 0 6822 1944 4955 1944 <>
  1945 15 35.246278 33.715912 32.689052 282 T A 75 -0.50000 -0.50000 "THR " " O  " 8 0 1 FF5757  O1945  0 1 7 ""  1 ""  <> 1 <> 0 6823 1945 4956 1945 <>
  1946 3 36.416035 36.088858 34.692847 282 T A 2 0.20500 0.20500 "THR " " CB " 6 0 1 A0A0A0  C1946  0 1 7 ""  1 ""  <> 1 <> 0 6824 1946 4957 1946 <>
  1947 16 35.975099 37.210366 35.431563 282 T A 75 -0.68300 -0.68300 "THR " " OG1" 8 0 1 FF5757  O1947  0 1 7 "%UT"  13 ""  <> 1 <> 0 6825 1947 4958 1947 <>
  1948 3 36.826850 36.589938 33.294620 282 T A 2 -0.18000 -0.18000 "THR " " CG2" 6 0 1 A0A0A0  C1948  0 1 7 ""  1 ""  <> 1 <> 0 6826 1948 4959 1948 <>
  1949 25 36.617085 32.955791 34.343287 283 I A 38 -0.50000 -0.50000 "ILE " " N  " 7 0 1 2F2FFF  N1949  0 1 7 ""  1 ""  <> 1 <> 0 6834 1949 4960 1949 <>
  1950 3 37.054228 31.693504 33.740584 283 I A 2 0.14000 0.14000 "ILE " " CA " 6 0 1 A0A0A0  C1950  0 1 -1118 ""  1 ""  00CC33  1 <> 0 6835 1950 4961 1950 <>
  1951 2 35.913466 30.659938 33.625979 283 I A 2 0.50000 0.50000 "ILE " " C  " 6 0 1 A0A0A0  C1951  0 1 7 ""  1 ""  <> 1 <> 0 6836 1951 4962 1951 <>
  1952 15 35.953226 29.841502 32.709498 283 I A 75 -0.50000 -0.50000 "ILE " " O  " 8 0 1 FF5757  O1952  0 1 7 ""  1 ""  <> 1 <> 0 6837 1952 4963 1952 <>
  1953 3 38.259335 31.094557 34.536956 283 I A 2 -0.06000 -0.06000 "ILE " " CB " 6 0 1 A0A0A0  C1953  0 1 7 ""  1 ""  <> 1 <> 0 6838 1953 4964 1953 <>
  1954 3 39.531092 31.943352 34.299718 283 I A 2 -0.12000 -0.12000 "ILE " " CG1" 6 0 1 A0A0A0  C1954  0 1 7 ""  1 ""  <> 1 <> 0 6839 1954 4965 1954 <>
  1955 3 38.579911 29.602065 34.284483 283 I A 2 -0.18000 -0.18000 "ILE " " CG2" 6 0 1 A0A0A0  C1955  0 1 7 ""  1 ""  <> 1 <> 0 6840 1955 4966 1955 <>
  1956 3 40.620855 31.749019 35.366005 283 I A 2 -0.18000 -0.18000 "ILE " " CD1" 6 0 1 A0A0A0  C1956  0 1 7 ""  1 ""  <> 1 <> 0 6841 1956 4967 1956 <>
  1957 25 34.913659 30.738266 34.523152 284 A A 38 -0.50000 -0.50000 "ALA " " N  " 7 0 1 2F2FFF  N1957  0 1 7 ""  1 ""  <> 1 <> 0 6853 1957 4968 1957 <>
  1958 3 33.688854 29.945422 34.463654 284 A A 2 0.14000 0.14000 "ALA " " CA " 6 0 1 A0A0A0  C1958  0 1 -1118 ""  1 ""  00CC33  1 <> 0 6854 1958 4969 1958 <>
  1959 2 32.679327 30.525124 33.462627 284 A A 2 0.50000 0.50000 "ALA " " C  " 6 0 1 A0A0A0  C1959  0 1 7 ""  1 ""  <> 1 <> 0 6855 1959 4970 1959 <>
  1960 15 32.108200 29.747653 32.706874 284 A A 75 -0.50000 -0.50000 "ALA " " O  " 8 0 1 FF5757  O1960  0 1 7 ""  1 ""  <> 1 <> 0 6856 1960 4971 1960 <>
  1961 3 33.061127 29.837031 35.860045 284 A A 2 -0.18000 -0.18000 "ALA " " CB " 6 0 1 A0A0A0  C1961  0 1 7 ""  1 ""  <> 1 <> 0 6857 1961 4972 1961 <>
  1962 25 32.495152 31.859536 33.447378 285 S A 38 -0.50000 -0.50000 "SER " " N  " 7 0 1 2F2FFF  N1962  0 1 7 ""  1 ""  <> 1 <> 0 6863 1962 4973 1962 <>
  1963 3 31.561810 32.579871 32.570199 285 S A 2 0.14000 0.14000 "SER " " CA " 6 0 1 A0A0A0  C1963  0 1 -1149 ""  1 ""  00FF33  1 <> 0 6864 1963 4974 1963 <>
  1964 2 31.898454 32.474037 31.072863 285 S A 2 0.50000 0.50000 "SER " " C  " 6 0 1 A0A0A0  C1964  0 1 7 ""  1 ""  <> 1 <> 0 6865 1964 4975 1964 <>
  1965 15 30.984308 32.598829 30.263467 285 S A 75 -0.50000 -0.50000 "SER " " O  " 8 0 1 FF5757  O1965  0 1 7 ""  1 ""  <> 1 <> 0 6866 1965 4976 1965 <>
  1966 3 31.440546 34.052633 33.023837 285 S A 2 0.14500 0.14500 "SER " " CB " 6 0 1 A0A0A0  C1966  0 1 7 ""  1 ""  <> 1 <> 0 6867 1966 4977 1966 <>
  1967 16 30.521885 34.798112 32.246913 285 S A 75 -0.68300 -0.68300 "SER " " OG " 8 0 1 FF5757  O1967  0 1 7 "%UT"  13 ""  <> 1 <> 0 6868 1967 4978 1967 <>
  1968 25 33.171695 32.227319 30.722171 286 Q A 38 -0.50000 -0.50000 "GLN " " N  " 7 0 1 2F2FFF  N1968  1 1 7 ""  1 ""  <> 1 <> 0 6874 1968 4979 1968 <>
  1969 3 33.608784 31.991894 29.346286 286 Q A 2 0.14000 0.14000 "GLN " " CA " 6 0 1 A0A0A0  C1969  1 1 -1149 ""  1 ""  00FF33  1 <> 0 6875 1969 4980 1969 <>
  1970 2 32.913442 30.764280 28.697029 286 Q A 2 0.50000 0.50000 "GLN " " C  " 6 0 1 A0A0A0  C1970  1 1 7 ""  1 ""  <> 1 <> 0 6876 1970 4981 1970 <>
  1971 15 32.145167 30.981979 27.761577 286 Q A 75 -0.50000 -0.50000 "GLN " " O  " 8 0 1 FF5757  O1971  1 1 7 ""  1 ""  <> 1 <> 0 6877 1971 4982 1971 <>
  1972 3 35.153571 32.033087 29.291499 286 Q A 2 -0.12000 -0.12000 "GLN " " CB " 6 0 1 A0A0A0  C1972  1 1 7 ""  1 ""  <> 1 <> 0 6878 1972 4983 1972 <>
  1973 3 35.766730 31.669953 27.923748 286 Q A 2 -0.12000 -0.12000 "GLN " " CG " 6 0 1 A0A0A0  C1973  1 1 7 ""  1 ""  <> 1 <> 0 6879 1973 4984 1973 <>
  1974 2 37.278520 31.909755 27.875267 286 Q A 2 0.50000 0.50000 "GLN " " CD " 6 0 1 A0A0A0  C1974  1 1 7 "%UT"  13 ""  <> 1 <> 0 6880 1974 4985 1974 "No Flip" 
  1975 15 37.974751 31.776855 28.879666 286 Q A 75 -0.50000 -0.50000 "GLN " " OE1" 8 0 1 FF5757  O1975  1 1 7 ""  1 ""  <> 1 <> 0 6881 1975 4986 1975 <>
  1976 25 37.800086 32.240278 26.692419 286 Q A 38 -0.76000 -0.76000 "GLN " " NE2" 7 0 1 2F2FFF  N1976  1 1 7 ""  1 ""  <> 1 <> 0 6882 1976 4987 1976 <>
  1977 25 33.102074 29.528687 29.223153 287 P A 38 -0.14000 -0.14000 "PRO " " N  " 7 0 1 2F2FFF  N1977  1 1 7 ""  1 ""  <> 1 <> 0 6891 1977 4988 1977 <>
  1978 3 32.333353 28.354149 28.774483 287 P A 2 0.01000 0.01000 "PRO " " CA " 6 0 1 A0A0A0  C1978  1 1 -1149 ""  1 ""  00FF33  1 <> 0 6892 1978 4989 1978 <>
  1979 2 30.853955 28.317112 29.219398 287 P A 2 0.50000 0.50000 "PRO " " C  " 6 0 1 A0A0A0  C1979  1 1 7 ""  1 ""  <> 1 <> 0 6893 1979 4990 1979 <>
  1980 15 30.050603 27.747580 28.484464 287 P A 75 -0.50000 -0.50000 "PRO " " O  " 8 0 1 FF5757  O1980  1 1 7 ""  1 ""  <> 1 <> 0 6894 1980 4991 1980 <>
  1981 3 34.116984 29.138667 30.198440 287 P A 2 -0.05000 -0.05000 "PRO " " CD " 6 0 1 A0A0A0  C1981  1 1 7 ""  1 ""  <> 1 <> 0 6895 1981 4992 1981 <>
  1982 3 33.126468 27.161314 29.331160 287 P A 2 -0.12000 -0.12000 "PRO " " CB " 6 0 1 A0A0A0  C1982  1 1 7 ""  1 ""  <> 1 <> 0 6896 1982 4993 1982 <>
  1983 3 33.788742 27.701676 30.585529 287 P A 2 -0.12000 -0.12000 "PRO " " CG " 6 0 1 A0A0A0  C1983  1 1 7 ""  1 ""  <> 1 <> 0 6897 1983 4994 1983 <>
  1984 25 30.508028 28.891963 30.388834 288 L A 38 -0.50000 -0.50000 "LEU " " N  " 7 0 1 2F2FFF  N1984  1 1 7 ""  1 ""  <> 1 <> 0 6905 1984 4995 1984 <>
  1985 3 29.148529 28.851701 30.952228 288 L A 2 0.14000 0.14000 "LEU " " CA " 6 0 1 A0A0A0  C1985  1 1 -1149 ""  1 ""  00FF33  1 <> 0 6906 1985 4996 1985 <>
  1986 2 28.164893 29.812938 30.262973 288 L A 2 0.50000 0.50000 "LEU " " C  " 6 0 1 A0A0A0  C1986  1 1 7 ""  1 ""  <> 1 <> 0 6907 1986 4997 1986 <>
  1987 15 26.970982 29.520484 30.278446 288 L A 75 -0.50000 -0.50000 "LEU " " O  " 8 0 1 FF5757  O1987  1 1 7 ""  1 ""  <> 1 <> 0 6908 1987 4998 1987 <>
  1988 3 29.198699 29.069131 32.483841 288 L A 2 -0.12000 -0.12000 "LEU " " CB " 6 0 1 A0A0A0  C1988  1 1 7 ""  1 ""  <> 1 <> 0 6909 1988 4999 1988 <>
  1989 3 27.869738 28.924528 33.264960 288 L A 2 -0.06000 -0.06000 "LEU " " CG " 6 0 1 A0A0A0  C1989  1 1 7 ""  1 ""  <> 1 <> 0 6910 1989 5000 1989 <>
  1990 3 27.220747 27.535425 33.079434 288 L A 2 -0.18000 -0.18000 "LEU " " CD1" 6 0 1 A0A0A0  C1990  1 1 7 ""  1 ""  <> 1 <> 0 6911 1990 5001 1990 <>
  1991 3 28.075729 29.280390 34.753764 288 L A 2 -0.18000 -0.18000 "LEU " " CD2" 6 0 1 A0A0A0  C1991  1 1 7 ""  1 ""  <> 1 <> 0 6912 1991 5002 1991 <>
  1992 25 28.660416 30.904483 29.651024 289 S A 38 -0.50000 -0.50000 "SER " " N  " 7 0 1 2F2FFF  N1992  1 1 7 ""  1 ""  <> 1 <> 0 6924 1992 5003 1992 <>
  1993 3 27.869821 31.749355 28.753082 289 S A 2 0.14000 0.14000 "SER " " CA " 6 0 1 A0A0A0  C1993  1 1 -1149 ""  1 ""  00FF33  1 <> 0 6925 1993 5004 1993 <>
  1994 2 27.815348 31.121677 27.354299 289 S A 2 0.50000 0.50000 "SER " " C  " 6 0 1 A0A0A0  C1994  1 1 7 ""  1 ""  <> 1 <> 0 6926 1994 5005 1994 <>
  1995 15 26.726534 31.049114 26.797045 289 S A 75 -0.50000 -0.50000 "SER " " O  " 8 0 1 FF5757  O1995  1 1 7 ""  1 ""  <> 1 <> 0 6927 1995 5006 1995 <>
  1996 3 28.414676 33.192509 28.715695 289 S A 2 0.14500 0.14500 "SER " " CB " 6 0 1 A0A0A0  C1996  1 1 7 ""  1 ""  <> 1 <> 0 6928 1996 5007 1996 <>
  1997 16 27.562516 34.058859 27.988025 289 S A 75 -0.68300 -0.68300 "SER " " OG " 8 0 1 FF5757  O1997  1 1 7 "%UT"  13 ""  <> 1 <> 0 6929 1997 5008 1997 <>
  1998 25 28.962284 30.627050 26.848763 290 L A 38 -0.50000 -0.50000 "LEU " " N  " 7 0 1 2F2FFF  N1998  0 1 7 ""  1 ""  <> 1 <> 0 6935 1998 5009 1998 <>
  1999 3 29.112640 29.966198 25.545858 290 L A 2 0.14000 0.14000 "LEU " " CA " 6 0 1 A0A0A0  C1999  0 1 -1149 ""  1 ""  00FF33  1 <> 0 6936 1999 5010 1999 <>
  2000 2 28.253281 28.697366 25.371244 290 L A 2 0.50000 0.50000 "LEU " " C  " 6 0 1 A0A0A0  C2000  0 1 7 ""  1 ""  <> 1 <> 0 6937 2000 5011 2000 <>
  2001 15 27.913656 28.375411 24.238772 290 L A 75 -0.50000 -0.50000 "LEU " " O  " 8 0 1 FF5757  O2001  0 1 7 ""  1 ""  <> 1 <> 0 6938 2001 5012 2001 <>
  2002 3 30.616071 29.684153 25.313775 290 L A 2 -0.12000 -0.12000 "LEU " " CB " 6 0 1 A0A0A0  C2002  0 1 7 ""  1 ""  <> 1 <> 0 6939 2002 5013 2002 <>
  2003 3 31.026190 29.063769 23.956499 290 L A 2 -0.06000 -0.06000 "LEU " " CG " 6 0 1 A0A0A0  C2003  0 1 7 ""  1 ""  <> 1 <> 0 6940 2003 5014 2003 <>
  2004 3 30.671588 29.985002 22.769278 290 L A 2 -0.18000 -0.18000 "LEU " " CD1" 6 0 1 A0A0A0  C2004  0 1 7 ""  1 ""  <> 1 <> 0 6941 2004 5015 2004 <>
  2005 3 32.519568 28.668429 23.969027 290 L A 2 -0.18000 -0.18000 "LEU " " CD2" 6 0 1 A0A0A0  C2005  0 1 7 ""  1 ""  <> 1 <> 0 6942 2005 5016 2005 <>
  2006 25 27.900374 28.011025 26.470140 291 R A 38 -0.50000 -0.50000 "ARG " " N  " 7 0 1 2F2FFF  N2006  1 1 7 ""  1 ""  <> 1 <> 0 6954 2006 5017 2006 <>
  2007 3 27.040757 26.825720 26.484186 291 R A 2 0.14000 0.14000 "ARG " " CA " 6 0 1 A0A0A0  C2007  1 1 -1149 ""  1 ""  00FF33  1 <> 0 6955 2007 5018 2007 <>
  2008 2 25.604356 27.125751 25.975641 291 R A 2 0.50000 0.50000 "ARG " " C  " 6 0 1 A0A0A0  C2008  1 1 7 ""  1 ""  <> 1 <> 0 6956 2008 5019 2008 <>
  2009 15 25.260186 26.602585 24.915246 291 R A 75 -0.50000 -0.50000 "ARG " " O  " 8 0 1 FF5757  O2009  1 1 7 ""  1 ""  <> 1 <> 0 6957 2009 5020 2009 <>
  2010 3 27.171894 26.155182 27.873506 291 R A 2 -0.12000 -0.12000 "ARG " " CB " 6 0 1 A0A0A0  C2010  1 1 7 ""  1 ""  <> 1 <> 0 6958 2010 5021 2010 <>
  2011 3 26.216883 24.983839 28.158513 291 R A 2 -0.05000 -0.05000 "ARG " " CG " 6 0 1 A0A0A0  C2011  1 1 7 ""  1 ""  <> 1 <> 0 6959 2011 5022 2011 <>
  2012 3 26.665005 24.181372 29.390857 291 R A 2 0.19000 0.19000 "ARG " " CD " 6 0 1 A0A0A0  C2012  1 1 7 ""  1 ""  <> 1 <> 0 6960 2012 5023 2012 <>
  2013 25 25.660383 23.201938 29.825763 291 R A 38 -0.69997 -0.69997 "ARG " " NE " 7 0 1 2F2FFF  N2013  1 1 7 ""  1 ""  <> 1 <> 0 6961 2013 5024 2013 <>
  2014 2 24.752867 23.386130 30.800264 291 R A 2 0.63990 0.63990 "ARG " " CZ " 6 0 1 A0A0A0  C2014  1 1 7 ""  1 ""  <> 1 <> 0 6962 2014 5025 2014 <>
  2015 25 24.699748 24.530999 31.496495 291 R A 38 -0.79997 -0.79997 "ARG " " NH1" 7 0 1 2F2FFF  N2015  1 1 7 ""  1 ""  <> 1 <> 0 6963 2015 5026 2015 <>
  2016 31 23.887090 22.404649 31.084007 291 R A 38 -0.79997 -0.79997 "ARG " " NH2" 7 1 1 2F2FFF  N2016  1 1 7 ""  1 ""  <> 1 <> 0 6964 2016 5027 2016 <>
  2017 25 24.814666 27.994851 26.654629 292 P A 38 -0.14000 -0.14000 "PRO " " N  " 7 0 1 2F2FFF  N2017  1 1 7 ""  1 ""  <> 1 <> 0 6978 2017 5028 2017 <>
  2018 3 23.522981 28.465712 26.123805 292 P A 2 0.01000 0.01000 "PRO " " CA " 6 0 1 A0A0A0  C2018  1 1 -1149 ""  1 ""  00FF33  1 <> 0 6979 2018 5029 2018 <>
  2019 2 23.617151 29.443784 24.932099 292 P A 2 0.50000 0.50000 "PRO " " C  " 6 0 1 A0A0A0  C2019  1 1 7 ""  1 ""  <> 1 <> 0 6980 2019 5030 2019 <>
  2020 15 22.659827 29.511239 24.164209 292 P A 75 -0.50000 -0.50000 "PRO " " O  " 8 0 1 FF5757  O2020  1 1 7 ""  1 ""  <> 1 <> 0 6981 2020 5031 2020 <>
  2021 3 25.046178 28.532313 27.991982 292 P A 2 -0.05000 -0.05000 "PRO " " CD " 6 0 1 A0A0A0  C2021  1 1 7 ""  1 ""  <> 1 <> 0 6982 2021 5032 2021 <>
  2022 3 22.837941 29.112174 27.337584 292 P A 2 -0.12000 -0.12000 "PRO " " CB " 6 0 1 A0A0A0  C2022  1 1 7 ""  1 ""  <> 1 <> 0 6983 2022 5033 2022 <>
  2023 3 23.987322 29.609020 28.195100 292 P A 2 -0.12000 -0.12000 "PRO " " CG " 6 0 1 A0A0A0  C2023  1 1 7 ""  1 ""  <> 1 <> 0 6984 2023 5034 2023 <>
  2024 25 24.738462 30.174609 24.786726 293 E A 38 -0.50000 -0.50000 "GLU " " N  " 7 0 1 2F2FFF  N2024  1 1 7 ""  1 ""  <> 1 <> 0 6992 2024 5035 2024 <>
  2025 3 24.947372 31.164252 23.721792 293 E A 2 0.14000 0.14000 "GLU " " CA " 6 0 1 A0A0A0  C2025  1 1 -1149 ""  1 ""  00FF33  1 <> 0 6993 2025 5036 2025 <>
  2026 2 25.437590 30.560681 22.390753 293 E A 2 0.50000 0.50000 "GLU " " C  " 6 0 1 A0A0A0  C2026  1 1 7 ""  1 ""  <> 1 <> 0 6994 2026 5037 2026 <>
  2027 15 25.349021 31.243468 21.372089 293 E A 75 -0.50000 -0.50000 "GLU " " O  " 8 0 1 FF5757  O2027  1 1 7 ""  1 ""  <> 1 <> 0 6995 2027 5038 2027 <>
  2028 3 25.838421 32.305076 24.253297 293 E A 2 -0.12000 -0.12000 "GLU " " CB " 6 0 1 A0A0A0  C2028  1 1 7 ""  1 ""  <> 1 <> 0 6996 2028 5039 2028 <>
  2029 3 26.031854 33.484355 23.289767 293 E A 2 -0.22000 -0.22000 "GLU " " CG " 6 0 1 A0A0A0  C2029  1 1 7 ""  1 ""  <> 1 <> 0 6997 2029 5040 2029 <>
  2030 2 26.508659 34.757079 23.988883 293 E A 2 0.70000 0.70000 "GLU " " CD " 6 0 1 A0A0A0  C2030  1 1 7 "%UT"  13 ""  <> 1 <> 0 6998 2030 5041 2030 <>
  2031 15 27.345870 34.639107 24.911710 293 E A 75 -0.80000 -0.80000 "GLU " " OE1" 8 0 1 FF5757  O2031  1 1 7 ""  1 ""  <> 1 <> 0 6999 2031 5042 2031 <>
  2032 18 26.002703 35.829747 23.587832 293 E A 75 -0.80000 -0.80000 "GLU " " OE2" 8 -1 1 FF5757  O2032  1 1 7 ""  1 ""  <> 1 <> 0 7000 2032 5043 2032 <>
  2033 25 25.882945 29.292652 22.404129 294 A A 38 -0.50000 -0.50000 "ALA " " N  " 7 0 1 2F2FFF  N2033  1 1 7 ""  1 ""  <> 1 <> 0 7007 2033 5044 2033 <>
  2034 3 26.055614 28.457878 21.212989 294 A A 2 0.14000 0.14000 "ALA " " CA " 6 0 1 A0A0A0  C2034  1 1 -1149 ""  1 ""  00FF33  1 <> 0 7008 2034 5045 2034 <>
  2035 2 24.799791 27.615017 20.947100 294 A A 2 0.50000 0.50000 "ALA " " C  " 6 0 1 A0A0A0  C2035  1 1 7 ""  1 ""  <> 1 <> 0 7009 2035 5046 2035 <>
  2036 15 24.538201 27.309849 19.786263 294 A A 75 -0.50000 -0.50000 "ALA " " O  " 8 0 1 FF5757  O2036  1 1 7 ""  1 ""  <> 1 <> 0 7010 2036 5047 2036 <>
  2037 3 27.273946 27.538515 21.371143 294 A A 2 -0.18000 -0.18000 "ALA " " CB " 6 0 1 A0A0A0  C2037  1 1 7 ""  1 ""  <> 1 <> 0 7011 2037 5048 2037 <>
  2038 25 24.025273 27.296177 22.002872 295 C A 38 -0.50000 -0.50000 "CYS " " N  " 7 0 1 2F2FFF  N2038  0 1 7 ""  1 ""  <> 1 <> 0 7017 2038 5049 2038 <>
  2039 3 22.729138 26.619009 21.913303 295 C A 2 0.14000 0.14000 "CYS " " CA " 6 0 1 A0A0A0  C2039  0 1 -1149 ""  1 ""  00FF33  1 <> 0 7018 2039 5050 2039 <>
  2040 2 21.648409 27.510692 21.263281 295 C A 2 0.50000 0.50000 "CYS " " C  " 6 0 1 A0A0A0  C2040  0 1 7 ""  1 ""  <> 1 <> 0 7019 2040 5051 2040 <>
  2041 15 20.753555 26.979140 20.614224 295 C A 75 -0.50000 -0.50000 "CYS " " O  " 8 0 1 FF5757  O2041  0 1 7 ""  1 ""  <> 1 <> 0 7020 2041 5052 2041 <>
  2042 3 22.271524 26.079504 23.284358 295 C A 2 0.06000 0.06000 "CYS " " CB " 6 0 1 A0A0A0  C2042  0 1 7 ""  1 ""  <> 1 <> 0 7021 2042 5053 2042 <>
  2043 49 20.850555 24.953612 23.153987 295 C A 13 -0.33500 -0.33500 "CYS " " SG " 16 0 1 E1E11E  S2043  0 1 7 "%UT"  13 ""  <> 1 <> 0 7022 2043 5054 2043 <>
  2044 25 21.763349 28.840782 21.423239 296 R A 38 -0.50000 -0.50000 "ARG " " N  " 7 0 1 2F2FFF  N2044  1 1 7 ""  1 ""  <> 1 <> 0 7028 2044 5055 2044 <>
  2045 3 20.894669 29.857547 20.827373 296 R A 2 0.14000 0.14000 "ARG " " CA " 6 0 1 A0A0A0  C2045  1 1 -1149 ""  1 ""  00FF33  1 <> 0 7029 2045 5056 2045 <>
  2046 2 20.927936 29.843542 19.275210 296 R A 2 0.50000 0.50000 "ARG " " C  " 6 0 1 A0A0A0  C2046  1 1 7 ""  1 ""  <> 1 <> 0 7030 2046 5057 2046 <>
  2047 15 19.874029 29.596360 18.692004 296 R A 75 -0.50000 -0.50000 "ARG " " O  " 8 0 1 FF5757  O2047  1 1 7 ""  1 ""  <> 1 <> 0 7031 2047 5058 2047 <>
  2048 3 21.210382 31.216440 21.501952 296 R A 2 -0.12000 -0.12000 "ARG " " CB " 6 0 1 A0A0A0  C2048  1 1 7 ""  1 ""  <> 1 <> 0 7032 2048 5059 2048 <>
  2049 3 20.443043 32.436615 20.952594 296 R A 2 -0.05000 -0.05000 "ARG " " CG " 6 0 1 A0A0A0  C2049  1 1 7 ""  1 ""  <> 1 <> 0 7033 2049 5060 2049 <>
  2050 3 20.892869 33.764738 21.587935 296 R A 2 0.19000 0.19000 "ARG " " CD " 6 0 1 A0A0A0  C2050  1 1 7 ""  1 ""  <> 1 <> 0 7034 2050 5061 2050 <>
  2051 25 22.193391 34.217359 21.065127 296 R A 38 -0.69997 -0.69997 "ARG " " NE " 7 0 1 2F2FFF  N2051  1 1 7 ""  1 ""  <> 1 <> 0 7035 2051 5062 2051 <>
  2052 2 23.106401 34.967041 21.709728 296 R A 2 0.63990 0.63990 "ARG " " CZ " 6 0 1 A0A0A0  C2052  1 1 7 ""  1 ""  <> 1 <> 0 7036 2052 5063 2052 <>
  2053 25 22.950212 35.334841 22.989653 296 R A 38 -0.79997 -0.79997 "ARG " " NH1" 7 0 1 2F2FFF  N2053  1 1 7 ""  1 ""  <> 1 <> 0 7037 2053 5064 2053 <>
  2054 31 24.208622 35.359598 21.058363 296 R A 38 -0.79997 -0.79997 "ARG " " NH2" 7 1 1 2F2FFF  N2054  1 1 7 ""  1 ""  <> 1 <> 0 7038 2054 5065 2054 <>
  2055 25 22.103469 30.028824 18.623398 297 P A 38 -0.14000 -0.14000 "PRO " " N  " 7 0 1 2F2FFF  N2055  1 1 7 ""  1 ""  <> 1 <> 0 7052 2055 5066 2055 <>
  2056 3 22.247230 29.851545 17.166709 297 P A 2 0.01000 0.01000 "PRO " " CA " 6 0 1 A0A0A0  C2056  1 1 -1149 ""  1 ""  00FF33  1 <> 0 7053 2056 5067 2056 <>
  2057 2 22.341314 28.389521 16.680332 297 P A 2 0.50000 0.50000 "PRO " " C  " 6 0 1 A0A0A0  C2057  1 1 7 ""  1 ""  <> 1 <> 0 7054 2057 5068 2057 <>
  2058 15 22.453944 28.205812 15.471379 297 P A 75 -0.50000 -0.50000 "PRO " " O  " 8 0 1 FF5757  O2058  1 1 7 ""  1 ""  <> 1 <> 0 7055 2058 5069 2058 <>
  2059 3 23.346970 30.539231 19.192754 297 P A 2 -0.05000 -0.05000 "PRO " " CD " 6 0 1 A0A0A0  C2059  1 1 7 ""  1 ""  <> 1 <> 0 7056 2059 5070 2059 <>
  2060 3 23.529890 30.632856 16.837814 297 P A 2 -0.12000 -0.12000 "PRO " " CB " 6 0 1 A0A0A0  C2060  1 1 7 ""  1 ""  <> 1 <> 0 7057 2060 5071 2060 <>
  2061 3 24.382404 30.460444 18.079793 297 P A 2 -0.12000 -0.12000 "PRO " " CG " 6 0 1 A0A0A0  C2061  1 1 7 ""  1 ""  <> 1 <> 0 7058 2061 5072 2061 <>
  2062 25 22.285821 27.387099 17.577619 298 A A 38 -0.50000 -0.50000 "ALA " " N  " 7 0 1 2F2FFF  N2062  1 1 7 ""  1 ""  <> 1 <> 0 7066 2062 5073 2062 <>
  2063 3 22.167818 25.971700 17.205036 298 A A 2 0.14000 0.14000 "ALA " " CA " 6 0 1 A0A0A0  C2063  1 1 -1149 ""  1 ""  00FF33  1 <> 0 7067 2063 5074 2063 <>
  2064 2 20.704436 25.508582 17.191975 298 A A 2 0.50000 0.50000 "ALA " " C  " 6 0 1 A0A0A0  C2064  1 1 7 ""  1 ""  <> 1 <> 0 7068 2064 5075 2064 <>
  2065 15 20.371478 24.652447 16.378827 298 A A 75 -0.50000 -0.50000 "ALA " " O  " 8 0 1 FF5757  O2065  1 1 7 ""  1 ""  <> 1 <> 0 7069 2065 5076 2065 <>
  2066 3 22.994983 25.091043 18.148781 298 A A 2 -0.18000 -0.18000 "ALA " " CB " 6 0 1 A0A0A0  C2066  1 1 7 ""  1 ""  <> 1 <> 0 7070 2066 5077 2066 <>
  2067 25 19.858379 26.091694 18.058381 299 A A 38 -0.50000 -0.50000 "ALA " " N  " 7 0 1 2F2FFF  N2067  1 1 7 ""  1 ""  <> 1 <> 0 7076 2067 5078 2067 <>
  2068 3 18.407554 25.908034 18.073082 299 A A 2 0.14000 0.14000 "ALA " " CA " 6 0 1 A0A0A0  C2068  1 1 -1149 ""  1 ""  00FF33  1 <> 0 7077 2068 5079 2068 <>
  2069 2 17.728228 26.804989 17.029001 299 A A 2 0.50000 0.50000 "ALA " " C  " 6 0 1 A0A0A0  C2069  1 1 7 ""  1 ""  <> 1 <> 0 7078 2069 5080 2069 <>
  2070 15 16.823992 26.341292 16.339544 299 A A 75 -0.50000 -0.50000 "ALA " " O  " 8 0 1 FF5757  O2070  1 1 7 ""  1 ""  <> 1 <> 0 7079 2070 5081 2070 <>
  2071 3 17.865337 26.205608 19.478819 299 A A 2 -0.18000 -0.18000 "ALA " " CB " 6 0 1 A0A0A0  C2071  1 1 7 ""  1 ""  <> 1 <> 0 7080 2071 5082 2071 <>
  2072 25 18.214955 28.050664 16.893596 300 G A 38 -0.50000 -0.50000 "GLY " " N  " 7 0 1 2F2FFF  N2072  1 1 7 ""  1 ""  <> 1 <> 0 7086 2072 5083 2072 <>
  2073 3 17.821689 28.986829 15.842342 300 G A 2 0.08000 0.08000 "GLY " " CA " 6 0 1 A0A0A0  C2073  1 1 -1149 ""  1 ""  00FF33  1 <> 0 7087 2073 5084 2073 <>
  2074 2 18.454323 28.599774 14.495963 300 G A 2 0.50000 0.50000 "GLY " " C  " 6 0 1 A0A0A0  C2074  1 1 7 ""  1 ""  <> 1 <> 0 7088 2074 5085 2074 <>
  2075 15 17.880439 28.909174 13.454646 300 G A 75 -0.50000 -0.50000 "GLY " " O  " 8 0 1 FF5757  O2075  1 1 7 ""  1 ""  <> 1 <> 0 7089 2075 5086 2075 <>
  2076 25 19.599198 27.892727 14.516121 301 G A 38 -0.50000 -0.50000 "GLY " " N  " 7 0 1 2F2FFF  N2076  1 1 7 ""  1 ""  <> 1 <> 0 7093 2076 5087 2076 <>
  2077 3 20.250927 27.324535 13.337284 301 G A 2 0.08000 0.08000 "GLY " " CA " 6 0 1 A0A0A0  C2077  1 1 -1149 ""  1 ""  00FF33  1 <> 0 7094 2077 5088 2077 <>
  2078 2 19.570900 26.016586 12.919225 301 G A 2 0.50000 0.50000 "GLY " " C  " 6 0 1 A0A0A0  C2078  1 1 7 ""  1 ""  <> 1 <> 0 7095 2078 5089 2078 <>
  2079 15 19.557012 25.710063 11.729986 301 G A 75 -0.50000 -0.50000 "GLY " " O  " 8 0 1 FF5757  O2079  1 1 7 ""  1 ""  <> 1 <> 0 7096 2079 5090 2079 <>
  2080 25 18.979156 25.272099 13.872173 302 A A 38 -0.50000 -0.50000 "ALA " " N  " 7 0 1 2F2FFF  N2080  1 1 7 ""  1 ""  <> 1 <> 0 7100 2080 5091 2080 <>
  2081 3 18.140059 24.105321 13.608740 302 A A 2 0.14000 0.14000 "ALA " " CA " 6 0 1 A0A0A0  C2081  1 1 -1149 ""  1 ""  00FF33  1 <> 0 7101 2081 5092 2081 <>
  2082 2 16.787524 24.509302 13.013818 302 A A 2 0.50000 0.50000 "ALA " " C  " 6 0 1 A0A0A0  C2082  1 1 7 ""  1 ""  <> 1 <> 0 7102 2082 5093 2082 <>
  2083 15 16.348174 23.841325 12.088189 302 A A 75 -0.50000 -0.50000 "ALA " " O  " 8 0 1 FF5757  O2083  1 1 7 ""  1 ""  <> 1 <> 0 7103 2083 5094 2083 <>
  2084 3 17.951206 23.264705 14.879741 302 A A 2 -0.18000 -0.18000 "ALA " " CB " 6 0 1 A0A0A0  C2084  1 1 7 ""  1 ""  <> 1 <> 0 7104 2084 5095 2084 <>
  2085 25 16.188865 25.612415 13.498215 303 V A 38 -0.50000 -0.50000 "VAL " " N  " 7 0 1 2F2FFF  N2085  1 1 7 ""  1 ""  <> 1 <> 0 7110 2085 5096 2085 <>
  2086 3 14.989501 26.234633 12.925632 303 V A 2 0.14000 0.14000 "VAL " " CA " 6 0 1 A0A0A0  C2086  1 1 -1149 ""  1 ""  00FF33  1 <> 0 7111 2086 5097 2086 <>
  2087 2 15.245926 26.839350 11.527902 303 V A 2 0.50000 0.50000 "VAL " " C  " 6 0 1 A0A0A0  C2087  1 1 7 ""  1 ""  <> 1 <> 0 7112 2087 5098 2087 <>
  2088 15 14.358479 26.762961 10.679655 303 V A 75 -0.50000 -0.50000 "VAL " " O  " 8 0 1 FF5757  O2088  1 1 7 ""  1 ""  <> 1 <> 0 7113 2088 5099 2088 <>
  2089 3 14.404802 27.312131 13.890821 303 V A 2 -0.06000 -0.06000 "VAL " " CB " 6 0 1 A0A0A0  C2089  1 1 7 ""  1 ""  <> 1 <> 0 7114 2089 5100 2089 <>
  2090 3 13.431680 28.339185 13.269378 303 V A 2 -0.18000 -0.18000 "VAL " " CG1" 6 0 1 A0A0A0  C2090  1 1 7 ""  1 ""  <> 1 <> 0 7115 2090 5101 2090 <>
  2091 3 13.717807 26.637802 15.092025 303 V A 2 -0.18000 -0.18000 "VAL " " CG2" 6 0 1 A0A0A0  C2091  1 1 7 ""  1 ""  <> 1 <> 0 7116 2091 5102 2091 <>
  2092 25 16.459930 27.373387 11.299237 304 H A 38 -0.50000 -0.50000 "HIS " " N  " 7 0 1 2F2FFF  N2092  1 1 7 ""  1 ""  <> 1 <> 0 7126 2092 5103 2092 <>
  2093 3 16.929184 27.838384 9.992786 304 H A 2 0.14000 0.14000 "HIS " " CA " 6 0 1 A0A0A0  C2093  1 1 -1149 ""  1 ""  00FF33  1 <> 0 7127 2093 5104 2093 <>
  2094 2 17.148981 26.676937 9.008399 304 H A 2 0.50000 0.50000 "HIS " " C  " 6 0 1 A0A0A0  C2094  1 1 7 ""  1 ""  <> 1 <> 0 7128 2094 5105 2094 <>
  2095 15 16.817089 26.838052 7.839204 304 H A 75 -0.50000 -0.50000 "HIS " " O  " 8 0 1 FF5757  O2095  1 1 7 ""  1 ""  <> 1 <> 0 7129 2095 5106 2095 <>
  2096 3 18.198958 28.698634 10.169719 304 H A 2 -0.00500 -0.00500 "HIS " " CB " 6 0 1 A0A0A0  C2096  1 1 7 ""  1 ""  <> 1 <> 0 7130 2096 5107 2096 <>
  2097 2 18.773826 29.306572 8.910385 304 H A 2 0.01500 0.01500 "HIS " " CG " 6 0 1 A0A0A0  C2097  1 1 7 "%UT"  13 "HIS"  <> 1 <> 0 7131 2097 5108 2097 "HIS" 
  2098 25 19.603111 28.611229 8.044199 304 H A 38 -0.57000 -0.57000 "HIS " " ND1" 7 0 1 2F2FFF  N2098  1 1 7 ""  1 ""  <> 1 <> 0 7132 2098 5109 2098 <>
  2099 2 18.664649 30.572043 8.376804 304 H A 2 -0.01500 -0.01500 "HIS " " CD2" 6 0 1 A0A0A0  C2099  1 1 7 ""  1 ""  <> 1 <> 0 7133 2099 5110 2099 <>
  2100 2 19.929086 29.444834 7.053230 304 H A 2 0.29500 0.29500 "HIS " " CE1" 6 0 1 A0A0A0  C2100  1 1 7 ""  1 ""  <> 1 <> 0 7134 2100 5111 2100 <>
  2101 25 19.398007 30.653606 7.190633 304 H A 38 -0.49000 -0.49000 "HIS " " NE2" 7 0 1 2F2FFF  N2101  1 1 7 ""  1 ""  <> 1 <> 0 7135 2101 5112 2101 <>
  2102 25 17.671567 25.534578 9.488833 305 T A 38 -0.50000 -0.50000 "THR " " N  " 7 0 1 2F2FFF  N2102  1 1 7 ""  1 ""  <> 1 <> 0 7143 2102 5113 2102 <>
  2103 3 17.872272 24.317906 8.694757 305 T A 2 0.14000 0.14000 "THR " " CA " 6 0 1 A0A0A0  C2103  1 1 -1149 ""  1 ""  00FF33  1 <> 0 7144 2103 5114 2103 <>
  2104 2 16.542795 23.593943 8.398617 305 T A 2 0.50000 0.50000 "THR " " C  " 6 0 1 A0A0A0  C2104  1 1 7 ""  1 ""  <> 1 <> 0 7145 2104 5115 2104 <>
  2105 15 16.371984 23.119291 7.278071 305 T A 75 -0.50000 -0.50000 "THR " " O  " 8 0 1 FF5757  O2105  1 1 7 ""  1 ""  <> 1 <> 0 7146 2105 5116 2105 <>
  2106 3 18.845517 23.325921 9.387398 305 T A 2 0.20500 0.20500 "THR " " CB " 6 0 1 A0A0A0  C2106  1 1 7 ""  1 ""  <> 1 <> 0 7147 2106 5117 2106 <>
  2107 16 20.105076 23.951650 9.534545 305 T A 75 -0.68300 -0.68300 "THR " " OG1" 8 0 1 FF5757  O2107  1 1 7 "%UT"  13 ""  <> 1 <> 0 7148 2107 5118 2107 <>
  2108 3 19.084444 21.995105 8.648012 305 T A 2 -0.18000 -0.18000 "THR " " CG2" 6 0 1 A0A0A0  C2108  1 1 7 ""  1 ""  <> 1 <> 0 7149 2108 5119 2108 <>
  2109 25 15.611494 23.589741 9.372524 306 R A 38 -0.50000 -0.50000 "ARG " " N  " 7 0 1 2F2FFF  N2109  1 1 7 ""  1 ""  <> 1 <> 0 7157 2109 5120 2109 <>
  2110 3 14.233791 23.094687 9.242836 306 R A 2 0.14000 0.14000 "ARG " " CA " 6 0 1 A0A0A0  C2110  1 1 -1149 ""  1 ""  00FF33  1 <> 0 7158 2110 5121 2110 <>
  2111 2 13.305088 24.120141 8.535365 306 R A 2 0.50000 0.50000 "ARG " " C  " 6 0 1 A0A0A0  C2111  1 1 7 ""  1 ""  <> 1 <> 0 7159 2111 5122 2111 <>
  2112 15 12.107061 23.874402 8.413553 306 R A 75 -0.50000 -0.50000 "ARG " " O  " 8 0 1 FF5757  O2112  1 1 7 ""  1 ""  <> 1 <> 0 7160 2112 5123 2112 <>
  2113 3 13.699669 22.638468 10.625901 306 R A 2 -0.12000 -0.12000 "ARG " " CB " 6 0 1 A0A0A0  C2113  1 1 7 ""  1 ""  <> 1 <> 0 7161 2113 5124 2113 <>
  2114 3 12.942662 21.289893 10.690057 306 R A 2 -0.05000 -0.05000 "ARG " " CG " 6 0 1 A0A0A0  C2114  1 1 7 ""  1 ""  <> 1 <> 0 7162 2114 5125 2114 <>
  2115 3 11.560692 21.208822 10.019820 306 R A 2 0.19000 0.19000 "ARG " " CD " 6 0 1 A0A0A0  C2115  1 1 7 ""  1 ""  <> 1 <> 0 7163 2115 5126 2115 <>
  2116 25 11.632171 20.966617 8.570989 306 R A 38 -0.69997 -0.69997 "ARG " " NE " 7 0 1 2F2FFF  N2116  1 1 7 ""  1 ""  <> 1 <> 0 7164 2116 5127 2116 <>
  2117 2 10.619622 21.120106 7.699696 306 R A 2 0.63990 0.63990 "ARG " " CZ " 6 0 1 A0A0A0  C2117  1 1 7 ""  1 ""  <> 1 <> 0 7165 2117 5128 2117 <>
  2118 25 9.428724 21.602856 8.082863 306 R A 38 -0.79997 -0.79997 "ARG " " NH1" 7 0 1 2F2FFF  N2118  1 1 7 ""  1 ""  <> 1 <> 0 7166 2118 5129 2118 <>
  2119 31 10.803594 20.773595 6.420748 306 R A 38 -0.79997 -0.79997 "ARG " " NH2" 7 1 1 2F2FFF  N2119  1 1 7 ""  1 ""  <> 1 <> 0 7167 2119 5130 2119 <>
  2120 25 13.869669 25.246168 8.067434 307 G A 38 -0.50000 -0.50000 "GLY " " N  " 7 0 1 2F2FFF  N2120  1 1 7 ""  1 ""  <> 1 <> 0 7181 2120 5131 2120 <>
  2121 3 13.218811 26.219909 7.194516 307 G A 2 0.08000 0.08000 "GLY " " CA " 6 0 1 A0A0A0  C2121  1 1 -1149 ""  1 ""  00FF33  1 <> 0 7182 2121 5132 2121 <>
  2122 2 13.876247 26.192601 5.805118 307 G A 2 0.50000 0.50000 "GLY " " C  " 6 0 1 A0A0A0  C2122  1 1 7 ""  1 ""  <> 1 <> 0 7183 2122 5133 2122 <>
  2123 15 13.204224 26.478476 4.816405 307 G A 75 -0.50000 -0.50000 "GLY " " O  " 8 0 1 FF5757  O2123  1 1 7 ""  1 ""  <> 1 <> 0 7184 2123 5134 2123 <>
  2124 25 15.172511 25.840898 5.722983 308 L A 38 -0.50000 -0.50000 "LEU " " N  " 7 0 1 2F2FFF  N2124  1 1 7 ""  1 ""  <> 1 <> 0 7188 2124 5135 2124 <>
  2125 3 15.957097 25.741187 4.492935 308 L A 2 0.14000 0.14000 "LEU " " CA " 6 0 1 A0A0A0  C2125  1 1 -1149 ""  1 ""  00FF33  1 <> 0 7189 2125 5136 2125 <>
  2126 2 15.659577 24.442537 3.729762 308 L A 2 0.50000 0.50000 "LEU " " C  " 6 0 1 A0A0A0  C2126  1 1 7 ""  1 ""  <> 1 <> 0 7190 2126 5137 2126 <>
  2127 15 15.603145 24.490222 2.502127 308 L A 75 -0.50000 -0.50000 "LEU " " O  " 8 0 1 FF5757  O2127  1 1 7 ""  1 ""  <> 1 <> 0 7191 2127 5138 2127 <>
  2128 3 17.458265 25.898748 4.835261 308 L A 2 -0.12000 -0.12000 "LEU " " CB " 6 0 1 A0A0A0  C2128  1 1 7 ""  1 ""  <> 1 <> 0 7192 2128 5139 2128 <>
  2129 3 18.450530 25.839442 3.649367 308 L A 2 -0.06000 -0.06000 "LEU " " CG " 6 0 1 A0A0A0  C2129  1 1 7 ""  1 ""  <> 1 <> 0 7193 2129 5140 2129 <>
  2130 3 18.155811 26.913348 2.579975 308 L A 2 -0.18000 -0.18000 "LEU " " CD1" 6 0 1 A0A0A0  C2130  1 1 7 ""  1 ""  <> 1 <> 0 7194 2130 5141 2130 <>
  2131 3 19.907462 25.906590 4.156695 308 L A 2 -0.18000 -0.18000 "LEU " " CD2" 6 0 1 A0A0A0  C2131  1 1 7 ""  1 ""  <> 1 <> 0 7195 2131 5142 2131 <>
  2132 25 15.424014 23.328538 4.451998 309 D A 38 -0.50000 -0.50000 "ASP " " N  " 7 0 1 2F2FFF  N2132  1 1 7 ""  1 ""  <> 1 <> 0 7207 2132 5143 2132 <>
  2133 3 14.955875 22.067042 3.863819 309 D A 2 0.14000 0.14000 "ASP " " CA " 6 0 1 A0A0A0  C2133  1 1 -1149 ""  1 ""  00FF33  1 <> 0 7208 2133 5144 2133 <>
  2134 2 13.504438 22.194426 3.359329 309 D A 2 0.50000 0.50000 "ASP " " C  " 6 0 1 A0A0A0  C2134  1 1 7 ""  1 ""  <> 1 <> 0 7209 2134 5145 2134 <>
  2135 15 13.148291 21.481885 2.430283 309 D A 75 -0.50000 -0.50000 "ASP " " O  " 8 0 1 FF5757  O2135  1 1 7 ""  1 ""  <> 1 <> 0 7210 2135 5146 2135 <>
  2136 3 15.093653 20.825160 4.792802 309 D A 2 -0.22000 -0.22000 "ASP " " CB " 6 0 1 A0A0A0  C2136  1 1 7 ""  1 ""  <> 1 <> 0 7211 2136 5147 2136 <>
  2137 2 14.295428 20.833655 6.105994 309 D A 2 0.70000 0.70000 "ASP " " CG " 6 0 1 A0A0A0  C2137  1 1 7 "%UT"  13 ""  <> 1 <> 0 7212 2137 5148 2137 <>
  2138 15 14.350369 19.810480 6.820097 309 D A 75 -0.80000 -0.80000 "ASP " " OD1" 8 0 1 FF5757  O2138  1 1 7 ""  1 ""  <> 1 <> 0 7213 2138 5149 2138 <>
  2139 18 13.604734 21.835691 6.377664 309 D A 75 -0.80000 -0.80000 "ASP " " OD2" 8 -1 1 FF5757  O2139  1 1 7 ""  1 ""  <> 1 <> 0 7214 2139 5150 2139 <>
  2140 25 12.712506 23.081320 3.990776 310 F A 38 -0.50000 -0.50000 "PHE " " N  " 7 0 1 2F2FFF  N2140  1 1 7 ""  1 ""  <> 1 <> 0 7219 2140 5151 2140 <>
  2141 3 11.300816 23.325808 3.719786 310 F A 2 0.14000 0.14000 "PHE " " CA " 6 0 1 A0A0A0  C2141  1 1 -1150 ""  1 ""  00FF66  1 <> 0 7220 2141 5152 2141 <>
  2142 2 11.130296 24.238306 2.495801 310 F A 2 0.50000 0.50000 "PHE " " C  " 6 0 1 A0A0A0  C2142  1 1 7 ""  1 ""  <> 1 <> 0 7221 2142 5153 2142 <>
  2143 15 10.252513 23.983754 1.674637 310 F A 75 -0.50000 -0.50000 "PHE " " O  " 8 0 1 FF5757  O2143  1 1 7 ""  1 ""  <> 1 <> 0 7222 2143 5154 2143 <>
  2144 3 10.658372 23.930549 4.987351 310 F A 2 -0.00500 -0.00500 "PHE " " CB " 6 0 1 A0A0A0  C2144  1 1 7 ""  1 ""  <> 1 <> 0 7223 2144 5155 2144 <>
  2145 2 9.142051 24.057685 5.010801 310 F A 2 -0.11500 -0.11500 "PHE " " CG " 6 0 1 A0A0A0  C2145  1 1 7 ""  1 ""  <> 1 <> 0 7224 2145 5156 2145 <>
  2146 2 8.308720 23.034704 4.501714 310 F A 2 -0.11500 -0.11500 "PHE " " CD1" 6 0 1 A0A0A0  C2146  1 1 7 ""  1 ""  <> 1 <> 0 7225 2146 5157 2146 <>
  2147 2 8.549453 25.118259 5.729477 310 F A 2 -0.11500 -0.11500 "PHE " " CD2" 6 0 1 A0A0A0  C2147  1 1 7 ""  1 ""  <> 1 <> 0 7226 2147 5158 2147 <>
  2148 2 6.930808 23.121607 4.646618 310 F A 2 -0.11500 -0.11500 "PHE " " CE1" 6 0 1 A0A0A0  C2148  1 1 7 ""  1 ""  <> 1 <> 0 7227 2148 5159 2148 <>
  2149 2 7.169262 25.185477 5.865912 310 F A 2 -0.11500 -0.11500 "PHE " " CE2" 6 0 1 A0A0A0  C2149  1 1 7 ""  1 ""  <> 1 <> 0 7228 2149 5160 2149 <>
  2150 2 6.363411 24.194443 5.321543 310 F A 2 -0.11500 -0.11500 "PHE " " CZ " 6 0 1 A0A0A0  C2150  1 1 7 ""  1 ""  <> 1 <> 0 7229 2150 5161 2150 <>
  2151 25 12.017792 25.240068 2.366594 311 A A 38 -0.50000 -0.50000 "ALA " " N  " 7 0 1 2F2FFF  N2151  1 1 7 ""  1 ""  <> 1 <> 0 7239 2151 5162 2151 <>
  2152 3 12.164598 26.079211 1.180761 311 A A 2 0.14000 0.14000 "ALA " " CA " 6 0 1 A0A0A0  C2152  1 1 -1150 ""  1 ""  00FF66  1 <> 0 7240 2152 5163 2152 <>
  2153 2 12.688196 25.284465 -0.025818 311 A A 2 0.50000 0.50000 "ALA " " C  " 6 0 1 A0A0A0  C2153  1 1 7 ""  1 ""  <> 1 <> 0 7241 2153 5164 2153 <>
  2154 15 12.190310 25.491317 -1.129279 311 A A 75 -0.50000 -0.50000 "ALA " " O  " 8 0 1 FF5757  O2154  1 1 7 ""  1 ""  <> 1 <> 0 7242 2154 5165 2154 <>
  2155 3 13.096853 27.255238 1.507207 311 A A 2 -0.18000 -0.18000 "ALA " " CB " 6 0 1 A0A0A0  C2155  1 1 7 ""  1 ""  <> 1 <> 0 7243 2155 5166 2155 <>
  2156 25 13.643935 24.368767 0.218308 312 C A 38 -0.50000 -0.50000 "CYS " " N  " 7 0 1 2F2FFF  N2156  1 1 7 ""  1 ""  <> 1 <> 0 7249 2156 5167 2156 <>
  2157 3 14.198261 23.438559 -0.765897 312 C A 2 0.14000 0.14000 "CYS " " CA " 6 0 1 A0A0A0  C2157  1 1 -1150 ""  1 ""  00FF66  1 <> 0 7250 2157 5168 2157 <>
  2158 2 13.169713 22.373959 -1.199395 312 C A 2 0.50000 0.50000 "CYS " " C  " 6 0 1 A0A0A0  C2158  1 1 7 ""  1 ""  <> 1 <> 0 7251 2158 5169 2158 <>
  2159 15 13.107982 22.065914 -2.384487 312 C A 75 -0.50000 -0.50000 "CYS " " O  " 8 0 1 FF5757  O2159  1 1 7 ""  1 ""  <> 1 <> 0 7252 2159 5170 2159 <>
  2160 3 15.514224 22.811654 -0.257319 312 C A 2 0.06000 0.06000 "CYS " " CB " 6 0 1 A0A0A0  C2160  1 1 7 ""  1 ""  <> 1 <> 0 7253 2160 5171 2160 <>
  2161 49 16.343765 21.792406 -1.511156 312 C A 13 -0.33500 -0.33500 "CYS " " SG " 16 0 1 E1E11E  S2161  1 1 7 "%UT"  13 ""  <> 1 <> 0 7254 2161 5172 2161 <>
  2162 25 12.363323 21.871915 -0.246902 313 D A 38 -0.50000 -0.50000 "ASP " " N  " 7 0 1 2F2FFF  N2162  1 1 7 ""  1 ""  <> 1 <> 0 7260 2162 5173 2162 <>
  2163 3 11.236319 20.950642 -0.432686 313 D A 2 0.14000 0.14000 "ASP " " CA " 6 0 1 A0A0A0  C2163  1 1 -1150 ""  1 ""  00FF66  1 <> 0 7261 2163 5174 2163 <>
  2164 2 10.175451 21.543002 -1.371820 313 D A 2 0.50000 0.50000 "ASP " " C  " 6 0 1 A0A0A0  C2164  1 1 7 ""  1 ""  <> 1 <> 0 7262 2164 5175 2164 <>
  2165 15 9.838801 20.897910 -2.358050 313 D A 75 -0.50000 -0.50000 "ASP " " O  " 8 0 1 FF5757  O2165  1 1 7 ""  1 ""  <> 1 <> 0 7263 2165 5176 2165 <>
  2166 3 10.653475 20.510278 0.938537 313 D A 2 -0.22000 -0.22000 "ASP " " CB " 6 0 1 A0A0A0  C2166  1 1 7 ""  1 ""  <> 1 <> 0 7264 2166 5177 2166 <>
  2167 2 9.314569 19.761377 0.957410 313 D A 2 0.70000 0.70000 "ASP " " CG " 6 0 1 A0A0A0  C2167  1 1 7 "%UT"  13 ""  <> 1 <> 0 7265 2167 5178 2167 <>
  2168 15 9.057591 18.980834 0.015116 313 D A 75 -0.80000 -0.80000 "ASP " " OD1" 8 0 1 FF5757  O2168  1 1 7 ""  1 ""  <> 1 <> 0 7266 2168 5179 2168 <>
  2169 18 8.603386 19.929815 1.972779 313 D A 75 -0.80000 -0.80000 "ASP " " OD2" 8 -1 1 FF5757  O2169  1 1 7 ""  1 ""  <> 1 <> 0 7267 2169 5180 2169 <>
  2170 25 9.707034 22.763559 -1.066599 314 I A 38 -0.50000 -0.50000 "ILE " " N  " 7 0 1 2F2FFF  N2170  1 1 7 ""  1 ""  <> 1 <> 0 7272 2170 5181 2170 <>
  2171 3 8.729201 23.509490 -1.862955 314 I A 2 0.14000 0.14000 "ILE " " CA " 6 0 1 A0A0A0  C2171  1 1 -1150 ""  1 ""  00FF66  1 <> 0 7273 2171 5182 2171 <>
  2172 2 9.261465 23.884409 -3.265525 314 I A 2 0.50000 0.50000 "ILE " " C  " 6 0 1 A0A0A0  C2172  1 1 7 ""  1 ""  <> 1 <> 0 7274 2172 5183 2172 <>
  2173 15 8.514274 23.773470 -4.239015 314 I A 75 -0.50000 -0.50000 "ILE " " O  " 8 0 1 FF5757  O2173  1 1 7 ""  1 ""  <> 1 <> 0 7275 2173 5184 2173 <>
  2174 3 8.248060 24.778268 -1.093571 314 I A 2 -0.06000 -0.06000 "ILE " " CB " 6 0 1 A0A0A0  C2174  1 1 7 ""  1 ""  <> 1 <> 0 7276 2174 5185 2174 <>
  2175 3 7.408117 24.370006 0.142491 314 I A 2 -0.12000 -0.12000 "ILE " " CG1" 6 0 1 A0A0A0  C2175  1 1 7 ""  1 ""  <> 1 <> 0 7277 2175 5186 2175 <>
  2176 3 7.465068 25.811486 -1.936380 314 I A 2 -0.18000 -0.18000 "ILE " " CG2" 6 0 1 A0A0A0  C2176  1 1 7 ""  1 ""  <> 1 <> 0 7278 2176 5187 2176 <>
  2177 3 7.289354 25.468369 1.210660 314 I A 2 -0.18000 -0.18000 "ILE " " CD1" 6 0 1 A0A0A0  C2177  1 1 7 ""  1 ""  <> 1 <> 0 7279 2177 5188 2177 <>
  2178 25 10.551509 24.261026 -3.340778 315 Y A 38 -0.50000 -0.50000 "TYR " " N  " 7 0 1 2F2FFF  N2178  1 1 7 ""  1 ""  <> 1 <> 0 7291 2178 5189 2178 <>
  2179 3 11.272646 24.566328 -4.579102 315 Y A 2 0.14000 0.14000 "TYR " " CA " 6 0 1 A0A0A0  C2179  1 1 -1150 ""  1 ""  00FF66  1 <> 0 7292 2179 5190 2179 <>
  2180 2 11.566306 23.326637 -5.448681 315 Y A 2 0.50000 0.50000 "TYR " " C  " 6 0 1 A0A0A0  C2180  1 1 7 ""  1 ""  <> 1 <> 0 7293 2180 5191 2180 <>
  2181 15 11.745993 23.489605 -6.652725 315 Y A 75 -0.50000 -0.50000 "TYR " " O  " 8 0 1 FF5757  O2181  1 1 7 ""  1 ""  <> 1 <> 0 7294 2181 5192 2181 <>
  2182 3 12.557435 25.350524 -4.234689 315 Y A 2 -0.00500 -0.00500 "TYR " " CB " 6 0 1 A0A0A0  C2182  1 1 7 ""  1 ""  <> 1 <> 0 7295 2182 5193 2182 <>
  2183 2 13.388825 25.806569 -5.421654 315 Y A 2 -0.11500 -0.11500 "TYR " " CG " 6 0 1 A0A0A0  C2183  1 1 7 ""  1 ""  <> 1 <> 0 7296 2183 5194 2183 <>
  2184 2 14.593070 25.147120 -5.747083 315 Y A 2 -0.11500 -0.11500 "TYR " " CD1" 6 0 1 A0A0A0  C2184  1 1 7 ""  1 ""  <> 1 <> 0 7297 2184 5195 2184 <>
  2185 2 12.944205 26.883506 -6.216399 315 Y A 2 -0.11500 -0.11500 "TYR " " CD2" 6 0 1 A0A0A0  C2185  1 1 7 ""  1 ""  <> 1 <> 0 7298 2185 5196 2185 <>
  2186 2 15.342944 25.558986 -6.865831 315 Y A 2 -0.11500 -0.11500 "TYR " " CE1" 6 0 1 A0A0A0  C2186  1 1 7 ""  1 ""  <> 1 <> 0 7299 2186 5197 2186 <>
  2187 2 13.694791 27.295666 -7.334051 315 Y A 2 -0.11500 -0.11500 "TYR " " CE2" 6 0 1 A0A0A0  C2187  1 1 7 ""  1 ""  <> 1 <> 0 7300 2187 5198 2187 <>
  2188 2 14.893820 26.632091 -7.660395 315 Y A 2 0.15000 0.15000 "TYR " " CZ " 6 0 1 A0A0A0  C2188  1 1 7 ""  1 ""  <> 1 <> 0 7301 2188 5199 2188 <>
  2189 16 15.620272 27.026515 -8.745764 315 Y A 75 -0.58500 -0.58500 "TYR " " OH " 8 0 1 FF5757  O2189  1 1 7 "%UT"  13 ""  <> 1 <> 0 7302 2189 5200 2189 <>
  2190 25 11.589512 22.125079 -4.847541 316 I A 38 -0.50000 -0.50000 "ILE " " N  " 7 0 1 2F2FFF  N2190  1 1 7 ""  1 ""  <> 1 <> 0 7312 2190 5201 2190 <>
  2191 3 11.653790 20.845895 -5.553167 316 I A 2 0.14000 0.14000 "ILE " " CA " 6 0 1 A0A0A0  C2191  1 1 -1150 ""  1 ""  00FF66  1 <> 0 7313 2191 5202 2191 <>
  2192 2 10.247710 20.406488 -5.989123 316 I A 2 0.50000 0.50000 "ILE " " C  " 6 0 1 A0A0A0  C2192  1 1 7 ""  1 ""  <> 1 <> 0 7314 2192 5203 2192 <>
  2193 15 10.073578 20.111283 -7.163933 316 I A 75 -0.50000 -0.50000 "ILE " " O  " 8 0 1 FF5757  O2193  1 1 7 ""  1 ""  <> 1 <> 0 7315 2193 5204 2193 <>
  2194 3 12.342028 19.728317 -4.703237 316 I A 2 -0.06000 -0.06000 "ILE " " CB " 6 0 1 A0A0A0  C2194  1 1 7 ""  1 ""  <> 1 <> 0 7316 2194 5205 2194 <>
  2195 3 13.872059 19.950073 -4.679709 316 I A 2 -0.12000 -0.12000 "ILE " " CG1" 6 0 1 A0A0A0  C2195  1 1 7 ""  1 ""  <> 1 <> 0 7317 2195 5206 2195 <>
  2196 3 12.033235 18.271229 -5.131079 316 I A 2 -0.18000 -0.18000 "ILE " " CG2" 6 0 1 A0A0A0  C2196  1 1 7 ""  1 ""  <> 1 <> 0 7318 2196 5207 2196 <>
  2197 3 14.595506 19.205186 -3.548012 316 I A 2 -0.18000 -0.18000 "ILE " " CD1" 6 0 1 A0A0A0  C2197  1 1 7 ""  1 ""  <> 1 <> 0 7319 2197 5208 2197 <>
  2198 25 9.287345 20.392164 -5.048985 317 W A 38 -0.50000 -0.50000 "TRP " " N  " 7 0 1 2F2FFF  N2198  1 1 7 ""  1 ""  <> 1 <> 0 7331 2198 5209 2198 <>
  2199 3 7.906093 19.922011 -5.188935 317 W A 2 0.14000 0.14000 "TRP " " CA " 6 0 1 A0A0A0  C2199  1 1 -1150 ""  1 ""  00FF66  1 <> 0 7332 2199 5210 2199 <>
  2200 2 7.128575 20.516239 -6.376079 317 W A 2 0.50000 0.50000 "TRP " " C  " 6 0 1 A0A0A0  C2200  1 1 7 ""  1 ""  <> 1 <> 0 7333 2200 5211 2200 <>
  2201 15 6.470275 19.759717 -7.089442 317 W A 75 -0.50000 -0.50000 "TRP " " O  " 8 0 1 FF5757  O2201  1 1 7 ""  1 ""  <> 1 <> 0 7334 2201 5212 2201 <>
  2202 3 7.171492 20.140805 -3.846905 317 W A 2 -0.12000 -0.12000 "TRP " " CB " 6 0 1 A0A0A0  C2202  1 1 7 ""  1 ""  <> 1 <> 0 7335 2202 5213 2202 <>
  2203 2 5.690474 19.899037 -3.812384 317 W A 2 0.07500 0.07500 "TRP " " CG " 6 0 1 A0A0A0  C2203  1 1 7 ""  1 ""  <> 1 <> 0 7336 2203 5214 2203 <>
  2204 2 5.092085 18.698175 -3.644679 317 W A 2 -0.11500 -0.11500 "TRP " " CD1" 6 0 1 A0A0A0  C2204  1 1 7 ""  1 ""  <> 1 <> 0 7337 2204 5215 2204 <>
  2205 2 4.610701 20.858974 -4.029096 317 W A 2 -0.05500 -0.05500 "TRP " " CD2" 6 0 1 A0A0A0  C2205  1 1 7 ""  1 ""  <> 1 <> 0 7338 2205 5216 2205 <>
  2206 25 3.722747 18.850583 -3.719887 317 W A 38 -0.57000 -0.57000 "TRP " " NE1" 7 0 1 2F2FFF  N2206  1 1 7 ""  1 ""  <> 1 <> 0 7339 2206 5217 2206 <>
  2207 2 3.366056 20.161897 -3.959821 317 W A 2 0.13000 0.13000 "TRP " " CE2" 6 0 1 A0A0A0  C2207  1 1 7 ""  1 ""  <> 1 <> 0 7340 2207 5218 2207 <>
  2208 2 4.554461 22.250658 -4.282031 317 W A 2 -0.11500 -0.11500 "TRP " " CE3" 6 0 1 A0A0A0  C2208  1 1 7 ""  1 ""  <> 1 <> 0 7341 2208 5219 2208 <>
  2209 2 2.130564 20.811607 -4.128196 317 W A 2 -0.11500 -0.11500 "TRP " " CZ2" 6 0 1 A0A0A0  C2209  1 1 7 ""  1 ""  <> 1 <> 0 7342 2209 5220 2209 <>
  2210 2 3.321932 22.912418 -4.456982 317 W A 2 -0.11500 -0.11500 "TRP " " CZ3" 6 0 1 A0A0A0  C2210  1 1 7 ""  1 ""  <> 1 <> 0 7343 2210 5221 2210 <>
  2211 2 2.111487 22.196439 -4.379026 317 W A 2 -0.11500 -0.11500 "TRP " " CH2" 6 0 1 A0A0A0  C2211  1 1 7 ""  1 ""  <> 1 <> 0 7344 2211 5222 2211 <>
  2212 25 7.222982 21.843488 -6.564218 318 A A 38 -0.50000 -0.50000 "ALA " " N  " 7 0 1 2F2FFF  N2212  1 1 7 ""  1 ""  <> 1 <> 0 7355 2212 5223 2212 <>
  2213 3 6.554179 22.569681 -7.644435 318 A A 2 0.14000 0.14000 "ALA " " CA " 6 0 1 A0A0A0  C2213  1 1 -1150 ""  1 ""  00FF66  1 <> 0 7356 2213 5224 2213 <>
  2214 2 7.023264 22.147190 -9.058707 318 A A 2 0.50000 0.50000 "ALA " " C  " 6 0 1 A0A0A0  C2214  1 1 7 ""  1 ""  <> 1 <> 0 7357 2214 5225 2214 <>
  2215 15 6.179824 21.665647 -9.815929 318 A A 75 -0.50000 -0.50000 "ALA " " O  " 8 0 1 FF5757  O2215  1 1 7 ""  1 ""  <> 1 <> 0 7358 2215 5226 2215 <>
  2216 3 6.645033 24.083045 -7.378843 318 A A 2 -0.18000 -0.18000 "ALA " " CB " 6 0 1 A0A0A0  C2216  1 1 7 ""  1 ""  <> 1 <> 0 7359 2216 5227 2216 <>
  2217 25 8.335304 22.247905 -9.387891 319 P A 38 -0.14000 -0.14000 "PRO " " N  " 7 0 1 2F2FFF  N2217  1 1 7 ""  1 ""  <> 1 <> 0 7365 2217 5228 2217 <>
  2218 3 8.861052 21.720759 -10.659750 319 P A 2 0.01000 0.01000 "PRO " " CA " 6 0 1 A0A0A0  C2218  1 1 -1150 ""  1 ""  00FF66  1 <> 0 7366 2218 5229 2218 <>
  2219 2 8.995230 20.186878 -10.749074 319 P A 2 0.50000 0.50000 "PRO " " C  " 6 0 1 A0A0A0  C2219  1 1 7 ""  1 ""  <> 1 <> 0 7367 2219 5230 2219 <>
  2220 15 9.192091 19.710257 -11.860497 319 P A 75 -0.50000 -0.50000 "PRO " " O  " 8 0 1 FF5757  O2220  1 1 7 ""  1 ""  <> 1 <> 0 7368 2220 5231 2220 <>
  2221 3 9.371392 22.994913 -8.674160 319 P A 2 -0.05000 -0.05000 "PRO " " CD " 6 0 1 A0A0A0  C2221  1 1 7 ""  1 ""  <> 1 <> 0 7369 2221 5232 2221 <>
  2222 3 10.215564 22.424883 -10.823494 319 P A 2 -0.12000 -0.12000 "PRO " " CB " 6 0 1 A0A0A0  C2222  1 1 7 ""  1 ""  <> 1 <> 0 7370 2222 5233 2222 <>
  2223 3 10.674071 22.675073 -9.401079 319 P A 2 -0.12000 -0.12000 "PRO " " CG " 6 0 1 A0A0A0  C2223  1 1 7 ""  1 ""  <> 1 <> 0 7371 2223 5234 2223 <>
  2224 25 8.871003 19.436090 -9.638506 320 L A 38 -0.50000 -0.50000 "LEU " " N  " 7 0 1 2F2FFF  N2224  1 1 7 ""  1 ""  <> 1 <> 0 7379 2224 5235 2224 <>
  2225 3 8.814808 17.966139 -9.631720 320 L A 2 0.14000 0.14000 "LEU " " CA " 6 0 1 A0A0A0  C2225  1 1 -1150 ""  1 ""  00FF66  1 <> 0 7380 2225 5236 2225 <>
  2226 2 7.439145 17.469196 -10.099622 320 L A 2 0.50000 0.50000 "LEU " " C  " 6 0 1 A0A0A0  C2226  1 1 7 ""  1 ""  <> 1 <> 0 7381 2226 5237 2226 <>
  2227 15 7.382015 16.533934 -10.895430 320 L A 75 -0.50000 -0.50000 "LEU " " O  " 8 0 1 FF5757  O2227  1 1 7 ""  1 ""  <> 1 <> 0 7382 2227 5238 2227 <>
  2228 3 9.192223 17.417767 -8.233630 320 L A 2 -0.12000 -0.12000 "LEU " " CB " 6 0 1 A0A0A0  C2228  1 1 7 ""  1 ""  <> 1 <> 0 7383 2228 5239 2228 <>
  2229 3 9.104481 15.885135 -8.034066 320 L A 2 -0.06000 -0.06000 "LEU " " CG " 6 0 1 A0A0A0  C2229  1 1 7 ""  1 ""  <> 1 <> 0 7384 2229 5240 2229 <>
  2230 3 10.012374 15.109301 -9.011851 320 L A 2 -0.18000 -0.18000 "LEU " " CD1" 6 0 1 A0A0A0  C2230  1 1 7 ""  1 ""  <> 1 <> 0 7385 2230 5241 2230 <>
  2231 3 9.379071 15.511246 -6.561565 320 L A 2 -0.18000 -0.18000 "LEU " " CD2" 6 0 1 A0A0A0  C2231  1 1 7 ""  1 ""  <> 1 <> 0 7386 2231 5242 2231 <>
  2232 25 6.367764 18.138961 -9.640197 321 A A 38 -0.50000 -0.50000 "ALA " " N  " 7 0 1 2F2FFF  N2232  1 1 7 ""  1 ""  <> 1 <> 0 7398 2232 5243 2232 <>
  2233 3 5.004429 17.971073 -10.141884 321 A A 2 0.14000 0.14000 "ALA " " CA " 6 0 1 A0A0A0  C2233  1 1 -1150 ""  1 ""  00FF66  1 <> 0 7399 2233 5244 2233 <>
  2234 2 4.846171 18.474030 -11.589213 321 A A 2 0.50000 0.50000 "ALA " " C  " 6 0 1 A0A0A0  C2234  1 1 7 ""  1 ""  <> 1 <> 0 7400 2234 5245 2234 <>
  2235 15 4.051683 17.903068 -12.334982 321 A A 75 -0.50000 -0.50000 "ALA " " O  " 8 0 1 FF5757  O2235  1 1 7 ""  1 ""  <> 1 <> 0 7401 2235 5246 2235 <>
  2236 3 4.031678 18.695104 -9.199563 321 A A 2 -0.18000 -0.18000 "ALA " " CB " 6 0 1 A0A0A0  C2236  1 1 7 ""  1 ""  <> 1 <> 0 7402 2236 5247 2236 <>
  2237 25 5.639569 19.493513 -11.967062 322 G A 38 -0.50000 -0.50000 "GLY " " N  " 7 0 1 2F2FFF  N2237  1 1 7 ""  1 ""  <> 1 <> 0 7408 2237 5248 2237 <>
  2238 3 5.724126 20.027353 -13.324002 322 G A 2 0.08000 0.08000 "GLY " " CA " 6 0 1 A0A0A0  C2238  1 1 -1150 ""  1 ""  00FF66  1 <> 0 7409 2238 5249 2238 <>
  2239 2 6.477417 19.064131 -14.253987 322 G A 2 0.50000 0.50000 "GLY " " C  " 6 0 1 A0A0A0  C2239  1 1 7 ""  1 ""  <> 1 <> 0 7410 2239 5250 2239 <>
  2240 15 6.051409 18.883206 -15.390203 322 G A 75 -0.50000 -0.50000 "GLY " " O  " 8 0 1 FF5757  O2240  1 1 7 ""  1 ""  <> 1 <> 0 7411 2240 5251 2240 <>
  2241 25 7.556750 18.420186 -13.772136 323 T A 38 -0.50000 -0.50000 "THR " " N  " 7 0 1 2F2FFF  N2241  1 1 7 ""  1 ""  <> 1 <> 0 7415 2241 5252 2241 <>
  2242 3 8.330499 17.403615 -14.495779 323 T A 2 0.14000 0.14000 "THR " " CA " 6 0 1 A0A0A0  C2242  1 1 -1150 ""  1 ""  00FF66  1 <> 0 7416 2242 5253 2242 <>
  2243 2 7.539095 16.093755 -14.659218 323 T A 2 0.50000 0.50000 "THR " " C  " 6 0 1 A0A0A0  C2243  1 1 7 ""  1 ""  <> 1 <> 0 7417 2243 5254 2243 <>
  2244 15 7.650322 15.467857 -15.709316 323 T A 75 -0.50000 -0.50000 "THR " " O  " 8 0 1 FF5757  O2244  1 1 7 ""  1 ""  <> 1 <> 0 7418 2244 5255 2244 <>
  2245 3 9.677205 17.081600 -13.786027 323 T A 2 0.20500 0.20500 "THR " " CB " 6 0 1 A0A0A0  C2245  1 1 7 ""  1 ""  <> 1 <> 0 7419 2245 5256 2245 <>
  2246 16 10.506340 18.223901 -13.847593 323 T A 75 -0.68300 -0.68300 "THR " " OG1" 8 0 1 FF5757  O2246  1 1 7 "%UT"  13 ""  <> 1 <> 0 7420 2246 5257 2246 <>
  2247 3 10.495161 15.906560 -14.358595 323 T A 2 -0.18000 -0.18000 "THR " " CG2" 6 0 1 A0A0A0  C2247  1 1 7 ""  1 ""  <> 1 <> 0 7421 2247 5258 2247 <>
  2248 25 6.725337 15.734522 -13.651149 324 C A 38 -0.50000 -0.50000 "CYS " " N  " 7 0 1 2F2FFF  N2248  1 1 7 ""  1 ""  <> 1 <> 0 7429 2248 5259 2248 <>
  2249 3 5.781390 14.617279 -13.687322 324 C A 2 0.14000 0.14000 "CYS " " CA " 6 0 1 A0A0A0  C2249  1 1 -1150 ""  1 ""  00FF66  1 <> 0 7430 2249 5260 2249 <>
  2250 2 4.645993 14.859712 -14.704636 324 C A 2 0.50000 0.50000 "CYS " " C  " 6 0 1 A0A0A0  C2250  1 1 7 ""  1 ""  <> 1 <> 0 7431 2250 5261 2250 <>
  2251 15 4.243988 13.918166 -15.385770 324 C A 75 -0.50000 -0.50000 "CYS " " O  " 8 0 1 FF5757  O2251  1 1 7 ""  1 ""  <> 1 <> 0 7432 2251 5262 2251 <>
  2252 3 5.246939 14.306530 -12.271863 324 C A 2 0.06000 0.06000 "CYS " " CB " 6 0 1 A0A0A0  C2252  1 1 7 ""  1 ""  <> 1 <> 0 7433 2252 5263 2252 <>
  2253 49 4.176807 12.837778 -12.223786 324 C A 13 -0.33500 -0.33500 "CYS " " SG " 16 0 1 E1E11E  S2253  1 1 7 "%UT"  13 ""  <> 1 <> 0 7434 2253 5264 2253 <>
  2254 25 4.187944 16.119654 -14.818614 325 G A 38 -0.50000 -0.50000 "GLY " " N  " 7 0 1 2F2FFF  N2254  1 1 7 ""  1 ""  <> 1 <> 0 7440 2254 5265 2254 <>
  2255 3 3.174983 16.549975 -15.780879 325 G A 2 0.08000 0.08000 "GLY " " CA " 6 0 1 A0A0A0  C2255  1 1 -1150 ""  1 ""  00FF66  1 <> 0 7441 2255 5266 2255 <>
  2256 2 3.738943 16.606268 -17.209348 325 G A 2 0.50000 0.50000 "GLY " " C  " 6 0 1 A0A0A0  C2256  1 1 7 ""  1 ""  <> 1 <> 0 7442 2256 5267 2256 <>
  2257 15 3.022464 16.259427 -18.144127 325 G A 75 -0.50000 -0.50000 "GLY " " O  " 8 0 1 FF5757  O2257  1 1 7 ""  1 ""  <> 1 <> 0 7443 2257 5268 2257 <>
  2258 25 5.014552 17.000709 -17.376377 326 V A 38 -0.50000 -0.50000 "VAL " " N  " 7 0 1 2F2FFF  N2258  1 1 7 ""  1 ""  <> 1 <> 0 7447 2258 5269 2258 <>
  2259 3 5.741387 17.006983 -18.651115 326 V A 2 0.14000 0.14000 "VAL " " CA " 6 0 1 A0A0A0  C2259  1 1 -1150 ""  1 ""  00FF66  1 <> 0 7448 2259 5270 2259 <>
  2260 2 6.093334 15.584589 -19.133308 326 V A 2 0.50000 0.50000 "VAL " " C  " 6 0 1 A0A0A0  C2260  1 1 7 ""  1 ""  <> 1 <> 0 7449 2260 5271 2260 <>
  2261 15 6.021570 15.332209 -20.334108 326 V A 75 -0.50000 -0.50000 "VAL " " O  " 8 0 1 FF5757  O2261  1 1 7 ""  1 ""  <> 1 <> 0 7450 2261 5272 2261 <>
  2262 3 7.023640 17.892567 -18.564174 326 V A 2 -0.06000 -0.06000 "VAL " " CB " 6 0 1 A0A0A0  C2262  1 1 7 ""  1 ""  <> 1 <> 0 7451 2262 5273 2262 <>
  2263 3 8.118941 17.629832 -19.622201 326 V A 2 -0.18000 -0.18000 "VAL " " CG1" 6 0 1 A0A0A0  C2263  1 1 7 ""  1 ""  <> 1 <> 0 7452 2263 5274 2263 <>
  2264 3 6.644768 19.384318 -18.600073 326 V A 2 -0.18000 -0.18000 "VAL " " CG2" 6 0 1 A0A0A0  C2264  1 1 7 ""  1 ""  <> 1 <> 0 7453 2264 5275 2264 <>
  2265 25 6.423523 14.680457 -18.195231 327 L A 38 -0.50000 -0.50000 "LEU " " N  " 7 0 1 2F2FFF  N2265  1 1 7 ""  1 ""  <> 1 <> 0 7463 2265 5276 2265 <>
  2266 3 6.659548 13.256274 -18.438892 327 L A 2 0.14000 0.14000 "LEU " " CA " 6 0 1 A0A0A0  C2266  1 1 -1150 ""  1 ""  00FF66  1 <> 0 7464 2266 5277 2266 <>
  2267 2 5.373808 12.530370 -18.871672 327 L A 2 0.50000 0.50000 "LEU " " C  " 6 0 1 A0A0A0  C2267  1 1 7 ""  1 ""  <> 1 <> 0 7465 2267 5278 2267 <>
  2268 15 5.428314 11.725238 -19.799477 327 L A 75 -0.50000 -0.50000 "LEU " " O  " 8 0 1 FF5757  O2268  1 1 7 ""  1 ""  <> 1 <> 0 7466 2268 5279 2268 <>
  2269 3 7.297768 12.632182 -17.174123 327 L A 2 -0.12000 -0.12000 "LEU " " CB " 6 0 1 A0A0A0  C2269  1 1 7 ""  1 ""  <> 1 <> 0 7467 2269 5280 2269 <>
  2270 3 7.603284 11.116439 -17.228451 327 L A 2 -0.06000 -0.06000 "LEU " " CG " 6 0 1 A0A0A0  C2270  1 1 7 ""  1 ""  <> 1 <> 0 7468 2270 5281 2270 <>
  2271 3 8.565590 10.751207 -18.378976 327 L A 2 -0.18000 -0.18000 "LEU " " CD1" 6 0 1 A0A0A0  C2271  1 1 7 ""  1 ""  <> 1 <> 0 7469 2271 5282 2271 <>
  2272 3 8.108430 10.612545 -15.859131 327 L A 2 -0.18000 -0.18000 "LEU " " CD2" 6 0 1 A0A0A0  C2272  1 1 7 ""  1 ""  <> 1 <> 0 7470 2272 5283 2272 <>
  2273 25 4.245055 12.862342 -18.220409 328 L A 38 -0.50000 -0.50000 "LEU " " N  " 7 0 1 2F2FFF  N2273  1 1 7 ""  1 ""  <> 1 <> 0 7482 2273 5284 2273 <>
  2274 3 2.907291 12.379441 -18.560551 328 L A 2 0.14000 0.14000 "LEU " " CA " 6 0 1 A0A0A0  C2274  1 1 -1150 ""  1 ""  00FF66  1 <> 0 7483 2274 5285 2274 <>
  2275 2 2.418155 12.919665 -19.916976 328 L A 2 0.50000 0.50000 "LEU " " C  " 6 0 1 A0A0A0  C2275  1 1 7 ""  1 ""  <> 1 <> 0 7484 2275 5286 2275 <>
  2276 15 1.818929 12.159160 -20.671748 328 L A 75 -0.50000 -0.50000 "LEU " " O  " 8 0 1 FF5757  O2276  1 1 7 ""  1 ""  <> 1 <> 0 7485 2276 5287 2276 <>
  2277 3 1.942018 12.719157 -17.400757 328 L A 2 -0.12000 -0.12000 "LEU " " CB " 6 0 1 A0A0A0  C2277  1 1 7 ""  1 ""  <> 1 <> 0 7486 2277 5288 2277 <>
  2278 3 0.474055 12.260909 -17.574407 328 L A 2 -0.06000 -0.06000 "LEU " " CG " 6 0 1 A0A0A0  C2278  1 1 7 ""  1 ""  <> 1 <> 0 7487 2278 5289 2278 <>
  2279 3 0.352355 10.735430 -17.781177 328 L A 2 -0.18000 -0.18000 "LEU " " CD1" 6 0 1 A0A0A0  C2279  1 1 7 ""  1 ""  <> 1 <> 0 7488 2279 5290 2279 <>
  2280 3 -0.395455 12.763328 -16.401965 328 L A 2 -0.18000 -0.18000 "LEU " " CD2" 6 0 1 A0A0A0  C2280  1 1 7 ""  1 ""  <> 1 <> 0 7489 2280 5291 2280 <>
  2281 25 2.711910 14.196750 -20.218195 329 L A 38 -0.50000 -0.50000 "LEU " " N  " 7 0 1 2F2FFF  N2281  1 1 7 ""  1 ""  <> 1 <> 0 7501 2281 5292 2281 <>
  2282 3 2.415099 14.846068 -21.497063 329 L A 2 0.14000 0.14000 "LEU " " CA " 6 0 1 A0A0A0  C2282  1 1 -1151 ""  1 ""  00FF99  1 <> 0 7502 2282 5293 2282 <>
  2283 2 3.216284 14.234508 -22.660053 329 L A 2 0.50000 0.50000 "LEU " " C  " 6 0 1 A0A0A0  C2283  1 1 7 ""  1 ""  <> 1 <> 0 7503 2283 5294 2283 <>
  2284 15 2.634939 13.988873 -23.713791 329 L A 75 -0.50000 -0.50000 "LEU " " O  " 8 0 1 FF5757  O2284  1 1 7 ""  1 ""  <> 1 <> 0 7504 2284 5295 2284 <>
  2285 3 2.638861 16.370098 -21.354327 329 L A 2 -0.12000 -0.12000 "LEU " " CB " 6 0 1 A0A0A0  C2285  1 1 7 ""  1 ""  <> 1 <> 0 7505 2285 5296 2285 <>
  2286 3 2.404776 17.225943 -22.621018 329 L A 2 -0.06000 -0.06000 "LEU " " CG " 6 0 1 A0A0A0  C2286  1 1 7 ""  1 ""  <> 1 <> 0 7506 2286 5297 2286 <>
  2287 3 0.972747 17.076217 -23.177495 329 L A 2 -0.18000 -0.18000 "LEU " " CD1" 6 0 1 A0A0A0  C2287  1 1 7 ""  1 ""  <> 1 <> 0 7507 2287 5298 2287 <>
  2288 3 2.781159 18.700155 -22.360231 329 L A 2 -0.18000 -0.18000 "LEU " " CD2" 6 0 1 A0A0A0  C2288  1 1 7 ""  1 ""  <> 1 <> 0 7508 2288 5299 2288 <>
  2289 25 4.513336 13.963169 -22.433164 330 S A 38 -0.50000 -0.50000 "SER " " N  " 7 0 1 2F2FFF  N2289  1 1 7 ""  1 ""  <> 1 <> 0 7520 2289 5300 2289 <>
  2290 3 5.409927 13.288227 -23.373797 330 S A 2 0.14000 0.14000 "SER " " CA " 6 0 1 A0A0A0  C2290  1 1 -1151 ""  1 ""  00FF99  1 <> 0 7521 2290 5301 2290 <>
  2291 2 4.985950 11.832366 -23.651613 330 S A 2 0.50000 0.50000 "SER " " C  " 6 0 1 A0A0A0  C2291  1 1 7 ""  1 ""  <> 1 <> 0 7522 2291 5302 2291 <>
  2292 15 5.062968 11.398578 -24.800354 330 S A 75 -0.50000 -0.50000 "SER " " O  " 8 0 1 FF5757  O2292  1 1 7 ""  1 ""  <> 1 <> 0 7523 2292 5303 2292 <>
  2293 3 6.856920 13.385858 -22.845046 330 S A 2 0.14500 0.14500 "SER " " CB " 6 0 1 A0A0A0  C2293  1 1 7 ""  1 ""  <> 1 <> 0 7524 2293 5304 2293 <>
  2294 16 7.793118 12.810923 -23.735731 330 S A 75 -0.68300 -0.68300 "SER " " OG " 8 0 1 FF5757  O2294  1 1 7 "%UT"  13 ""  <> 1 <> 0 7525 2294 5305 2294 <>
  2295 25 4.510511 11.128982 -22.608113 331 L A 38 -0.50000 -0.50000 "LEU " " N  " 7 0 1 2F2FFF  N2295  1 1 7 ""  1 ""  <> 1 <> 0 7531 2295 5306 2295 <>
  2296 3 3.947261 9.780643 -22.684776 331 L A 2 0.14000 0.14000 "LEU " " CA " 6 0 1 A0A0A0  C2296  1 1 -1151 ""  1 ""  00FF99  1 <> 0 7532 2296 5307 2296 <>
  2297 2 2.627109 9.742686 -23.476949 331 L A 2 0.50000 0.50000 "LEU " " C  " 6 0 1 A0A0A0  C2297  1 1 7 ""  1 ""  <> 1 <> 0 7533 2297 5308 2297 <>
  2298 15 2.451324 8.832317 -24.282103 331 L A 75 -0.50000 -0.50000 "LEU " " O  " 8 0 1 FF5757  O2298  1 1 7 ""  1 ""  <> 1 <> 0 7534 2298 5309 2298 <>
  2299 3 3.802297 9.216707 -21.250605 331 L A 2 -0.12000 -0.12000 "LEU " " CB " 6 0 1 A0A0A0  C2299  1 1 7 ""  1 ""  <> 1 <> 0 7535 2299 5310 2299 <>
  2300 3 3.209816 7.792980 -21.123885 331 L A 2 -0.06000 -0.06000 "LEU " " CG " 6 0 1 A0A0A0  C2300  1 1 7 ""  1 ""  <> 1 <> 0 7536 2300 5311 2300 <>
  2301 3 4.048189 6.737789 -21.876931 331 L A 2 -0.18000 -0.18000 "LEU " " CD1" 6 0 1 A0A0A0  C2301  1 1 7 ""  1 ""  <> 1 <> 0 7537 2301 5312 2301 <>
  2302 3 2.994803 7.422574 -19.640334 331 L A 2 -0.18000 -0.18000 "LEU " " CD2" 6 0 1 A0A0A0  C2302  1 1 7 ""  1 ""  <> 1 <> 0 7538 2302 5313 2302 <>
  2303 25 1.750771 10.740493 -23.265327 332 V A 38 -0.50000 -0.50000 "VAL " " N  " 7 0 1 2F2FFF  N2303  1 1 7 ""  1 ""  <> 1 <> 0 7550 2303 5314 2303 <>
  2304 3 0.489743 10.925791 -23.990251 332 V A 2 0.14000 0.14000 "VAL " " CA " 6 0 1 A0A0A0  C2304  1 1 -1151 ""  1 ""  00FF99  1 <> 0 7551 2304 5315 2304 <>
  2305 2 0.697815 11.264750 -25.481330 332 V A 2 0.50000 0.50000 "VAL " " C  " 6 0 1 A0A0A0  C2305  1 1 7 ""  1 ""  <> 1 <> 0 7552 2305 5316 2305 <>
  2306 15 -0.038904 10.737196 -26.311341 332 V A 75 -0.50000 -0.50000 "VAL " " O  " 8 0 1 FF5757  O2306  1 1 7 ""  1 ""  <> 1 <> 0 7553 2306 5317 2306 <>
  2307 3 -0.405016 11.998499 -23.293250 332 V A 2 -0.06000 -0.06000 "VAL " " CB " 6 0 1 A0A0A0  C2307  1 1 7 ""  1 ""  <> 1 <> 0 7554 2307 5318 2307 <>
  2308 3 -1.494600 12.664192 -24.163269 332 V A 2 -0.18000 -0.18000 "VAL " " CG1" 6 0 1 A0A0A0  C2308  1 1 7 ""  1 ""  <> 1 <> 0 7555 2308 5319 2308 <>
  2309 3 -1.063089 11.404807 -22.034167 332 V A 2 -0.18000 -0.18000 "VAL " " CG2" 6 0 1 A0A0A0  C2309  1 1 7 ""  1 ""  <> 1 <> 0 7556 2309 5320 2309 <>
  2310 25 1.714903 12.086567 -25.795007 333 I A 38 -0.50000 -0.50000 "ILE " " N  " 7 0 1 2F2FFF  N2310  1 1 7 ""  1 ""  <> 1 <> 0 7566 2310 5321 2310 <>
  2311 3 2.137629 12.424113 -27.159558 333 I A 2 0.14000 0.14000 "ILE " " CA " 6 0 1 A0A0A0  C2311  1 1 -1151 ""  1 ""  00FF99  1 <> 0 7567 2311 5322 2311 <>
  2312 2 2.720768 11.212743 -27.921314 333 I A 2 0.50000 0.50000 "ILE " " C  " 6 0 1 A0A0A0  C2312  1 1 7 ""  1 ""  <> 1 <> 0 7568 2312 5323 2312 <>
  2313 15 2.460926 11.075569 -29.117166 333 I A 75 -0.50000 -0.50000 "ILE " " O  " 8 0 1 FF5757  O2313  1 1 7 ""  1 ""  <> 1 <> 0 7569 2313 5324 2313 <>
  2314 3 3.149396 13.615826 -27.149614 333 I A 2 -0.06000 -0.06000 "ILE " " CB " 6 0 1 A0A0A0  C2314  1 1 7 ""  1 ""  <> 1 <> 0 7570 2314 5325 2314 <>
  2315 3 2.412016 14.936539 -26.821539 333 I A 2 -0.12000 -0.12000 "ILE " " CG1" 6 0 1 A0A0A0  C2315  1 1 7 ""  1 ""  <> 1 <> 0 7571 2315 5326 2315 <>
  2316 3 4.001965 13.796214 -28.428397 333 I A 2 -0.18000 -0.18000 "ILE " " CG2" 6 0 1 A0A0A0  C2316  1 1 7 ""  1 ""  <> 1 <> 0 7572 2316 5327 2316 <>
  2317 3 3.331163 16.065764 -26.331494 333 I A 2 -0.18000 -0.18000 "ILE " " CD1" 6 0 1 A0A0A0  C2317  1 1 7 ""  1 ""  <> 1 <> 0 7573 2317 5328 2317 <>
  2318 25 3.456300 10.342672 -27.207790 334 T A 38 -0.50000 -0.50000 "THR " " N  " 7 0 1 2F2FFF  N2318  1 1 7 ""  1 ""  <> 1 <> 0 7585 2318 5329 2318 <>
  2319 3 3.992824 9.081676 -27.728173 334 T A 2 0.14000 0.14000 "THR " " CA " 6 0 1 A0A0A0  C2319  1 1 -1151 ""  1 ""  00FF99  1 <> 0 7586 2319 5330 2319 <>
  2320 2 2.893165 8.016920 -27.943286 334 T A 2 0.50000 0.50000 "THR " " C  " 6 0 1 A0A0A0  C2320  1 1 7 ""  1 ""  <> 1 <> 0 7587 2320 5331 2320 <>
  2321 15 2.990476 7.240189 -28.891479 334 T A 75 -0.50000 -0.50000 "THR " " O  " 8 0 1 FF5757  O2321  1 1 7 ""  1 ""  <> 1 <> 0 7588 2321 5332 2321 <>
  2322 3 5.069130 8.498775 -26.768770 334 T A 2 0.20500 0.20500 "THR " " CB " 6 0 1 A0A0A0  C2322  1 1 7 ""  1 ""  <> 1 <> 0 7589 2322 5333 2322 <>
  2323 16 6.135390 9.421246 -26.657698 334 T A 75 -0.68300 -0.68300 "THR " " OG1" 8 0 1 FF5757  O2323  1 1 7 "%UT"  13 ""  <> 1 <> 0 7590 2323 5334 2323 <>
  2324 3 5.677275 7.143103 -27.176330 334 T A 2 -0.18000 -0.18000 "THR " " CG2" 6 0 1 A0A0A0  C2324  1 1 7 ""  1 ""  <> 1 <> 0 7591 2324 5335 2324 <>
  2325 25 1.865940 8.017037 -27.077498 335 L A 38 -0.50000 -0.50000 "LEU " " N  " 7 0 1 2F2FFF  N2325  1 1 7 ""  1 ""  <> 1 <> 0 7599 2325 5336 2325 <>
  2326 3 0.733365 7.088606 -27.095669 335 L A 2 0.14000 0.14000 "LEU " " CA " 6 0 1 A0A0A0  C2326  1 1 -1151 ""  1 ""  00FF99  1 <> 0 7600 2326 5337 2326 <>
  2327 2 -0.346250 7.456181 -28.135336 335 L A 2 0.50000 0.50000 "LEU " " C  " 6 0 1 A0A0A0  C2327  1 1 7 ""  1 ""  <> 1 <> 0 7601 2327 5338 2327 <>
  2328 15 -1.073863 6.559959 -28.560177 335 L A 75 -0.50000 -0.50000 "LEU " " O  " 8 0 1 FF5757  O2328  1 1 7 ""  1 ""  <> 1 <> 0 7602 2328 5339 2328 <>
  2329 3 0.162223 7.031880 -25.655995 335 L A 2 -0.12000 -0.12000 "LEU " " CB " 6 0 1 A0A0A0  C2329  1 1 7 ""  1 ""  <> 1 <> 0 7603 2329 5340 2329 <>
  2330 3 -1.018878 6.068061 -25.395346 335 L A 2 -0.06000 -0.06000 "LEU " " CG " 6 0 1 A0A0A0  C2330  1 1 7 ""  1 ""  <> 1 <> 0 7604 2330 5341 2330 <>
  2331 3 -0.659257 4.601871 -25.717696 335 L A 2 -0.18000 -0.18000 "LEU " " CD1" 6 0 1 A0A0A0  C2331  1 1 7 ""  1 ""  <> 1 <> 0 7605 2331 5342 2331 <>
  2332 3 -1.549755 6.238396 -23.955134 335 L A 2 -0.18000 -0.18000 "LEU " " CD2" 6 0 1 A0A0A0  C2332  1 1 7 ""  1 ""  <> 1 <> 0 7606 2332 5343 2332 <>
  2333 25 -0.429697 8.748098 -28.507160 336 Y A 38 -0.50000 -0.50000 "TYR " " N  " 7 0 1 2F2FFF  N2333  0 1 7 ""  1 ""  <> 1 <> 0 7618 2333 5344 2333 <>
  2334 3 -1.470601 9.386921 -29.325857 336 Y A 2 0.14000 0.14000 "TYR " " CA " 6 0 1 A0A0A0  C2334  0 1 -1151 ""  1 ""  00FF99  1 <> 0 7619 2334 5345 2334 <>
  2335 2 -1.948582 8.612098 -30.580114 336 Y A 2 0.50000 0.50000 "TYR " " C  " 6 0 1 A0A0A0  C2335  0 1 7 ""  1 ""  <> 1 <> 0 7620 2335 5346 2335 <>
  2336 15 -3.153157 8.391031 -30.686981 336 Y A 75 -0.50000 -0.50000 "TYR " " O  " 8 0 1 FF5757  O2336  0 1 7 ""  1 ""  <> 1 <> 0 7621 2336 5347 2336 <>
  2337 3 -1.079075 10.864335 -29.586936 336 Y A 2 -0.00500 -0.00500 "TYR " " CB " 6 0 1 A0A0A0  C2337  0 1 7 ""  1 ""  <> 1 <> 0 7622 2337 5348 2337 <>
  2338 2 -1.976862 11.706613 -30.483762 336 Y A 2 -0.11500 -0.11500 "TYR " " CG " 6 0 1 A0A0A0  C2338  0 1 7 ""  1 ""  <> 1 <> 0 7623 2338 5349 2338 <>
  2339 2 -1.400703 12.538515 -31.467751 336 Y A 2 -0.11500 -0.11500 "TYR " " CD1" 6 0 1 A0A0A0  C2339  0 1 7 ""  1 ""  <> 1 <> 0 7624 2339 5350 2339 <>
  2340 2 -3.377565 11.712102 -30.307273 336 Y A 2 -0.11500 -0.11500 "TYR " " CD2" 6 0 1 A0A0A0  C2340  0 1 7 ""  1 ""  <> 1 <> 0 7625 2340 5351 2340 <>
  2341 2 -2.212754 13.365492 -32.266803 336 Y A 2 -0.11500 -0.11500 "TYR " " CE1" 6 0 1 A0A0A0  C2341  0 1 7 ""  1 ""  <> 1 <> 0 7626 2341 5352 2341 <>
  2342 2 -4.191420 12.535338 -31.109981 336 Y A 2 -0.11500 -0.11500 "TYR " " CE2" 6 0 1 A0A0A0  C2342  0 1 7 ""  1 ""  <> 1 <> 0 7627 2342 5353 2342 <>
  2343 2 -3.608817 13.369981 -32.083169 336 Y A 2 0.15000 0.15000 "TYR " " CZ " 6 0 1 A0A0A0  C2343  0 1 7 ""  1 ""  <> 1 <> 0 7628 2343 5354 2343 <>
  2344 16 -4.393661 14.195606 -32.834063 336 Y A 75 -0.58500 -0.58500 "TYR " " OH " 8 0 1 FF5757  O2344  0 1 7 "%UT"  13 ""  <> 1 <> 0 7629 2344 5355 2344 <>
  2345 25 -1.080972 8.140701 -31.493430 337 C A 38 -0.50000 -0.50000 "CYS " " N  " 7 0 1 2F2FFF  N2345  0 1 7 ""  1 ""  <> 1 12 0 7639 2345 5356 2345 <>
  2346 3 0.333965 8.462918 -31.673050 337 C A 2 0.14000 0.14000 "CYS " " CA " 6 0 1 A0A0A0  C2346  0 1 -1151 ""  1 ""  00FF99  1 12 0 7640 2346 5357 2346 <>
  2347 2 0.450154 9.410087 -32.877580 337 C A 2 0.50000 0.50000 "CYS " " C  " 6 0 1 A0A0A0  C2347  0 1 7 ""  1 ""  <> 1 12 0 7641 2347 5358 2347 <>
  2348 15 0.924616 10.531829 -32.714918 337 C A 75 -0.50000 -0.50000 "CYS " " O  " 8 0 1 FF5757  O2348  0 1 7 ""  1 ""  <> 1 12 0 7642 2348 5359 2348 <>
  2349 3 1.185771 7.184357 -31.841506 337 C A 2 0.06000 0.06000 "CYS " " CB " 6 0 1 A0A0A0  C2349  0 1 7 ""  1 ""  <> 1 12 0 7643 2349 5360 2349 <>
  2350 49 2.944683 7.555727 -32.121257 337 C A 13 -0.33500 -0.33500 "CYS " " SG " 16 0 1 E1E11E  S2350  0 1 7 "%UT"  13 ""  <> 1 12 0 7644 2350 5361 2350 <>
  2351 25 -0.016130 8.935150 -34.044440 338 K A 38 -0.50000 -0.50000 "LYS " " N  " 7 0 1 2F2FFF  N2351  0 1 7 ""  1 ""  <> 1 12.62 0 7650 2351 5362 2351 <>
  2352 3 -0.131336 9.663738 -35.309475 338 K A 2 0.14000 0.14000 "LYS " " CA " 6 0 1 A0A0A0  C2352  0 1 -1151 ""  1 ""  00FF99  1 12.62 0 7651 2352 5363 2352 <>
  2353 2 -1.592171 9.553233 -35.798199 338 K A 2 0.50000 0.50000 "LYS " " C  " 6 0 1 A0A0A0  C2353  0 1 7 ""  1 ""  <> 1 12.62 0 7652 2353 5364 2353 <>
  2354 15 -2.312075 8.650614 -35.365933 338 K A 75 -0.50000 -0.50000 "LYS " " O  " 8 0 1 FF5757  O2354  0 1 7 ""  1 ""  <> 1 12.62 0 7653 2354 5365 2354 <>
  2355 3 0.829922 9.036304 -36.347507 338 K A 2 -0.12000 -0.12000 "LYS " " CB " 6 0 1 A0A0A0  C2355  0 1 7 ""  1 ""  <> 1 12.62 0 7654 2355 5366 2355 <>
  2356 3 2.335209 8.995491 -35.988272 338 K A 2 -0.12000 -0.12000 "LYS " " CG " 6 0 1 A0A0A0  C2356  0 1 7 ""  1 ""  <> 1 12.62 0 7655 2356 5367 2356 <>
  2357 3 3.119458 10.315764 -36.158844 338 K A 2 -0.12000 -0.12000 "LYS " " CD " 6 0 1 A0A0A0  C2357  0 1 7 ""  1 ""  <> 1 12.62 0 7656 2357 5368 2357 <>
  2358 3 3.118448 11.279407 -34.960233 338 K A 2 0.19000 0.19000 "LYS " " CE " 6 0 1 A0A0A0  C2358  0 1 7 ""  1 ""  <> 1 12.62 0 7657 2358 5369 2358 <>
  2359 32 3.750957 10.686297 -33.767484 338 K A 38 -0.30000 -0.30000 "LYS " " NZ " 7 1 1 2F2FFF  N2359  0 1 7 "%UT"  13 ""  <> 1 12.62 0 7658 2359 5370 2359 <>
  2360 25 -2.010080 10.471866 -36.687591 339 R A 38 -0.50000 -0.50000 "ARG " " N  " 7 0 1 2F2FFF  N2360  0 1 7 ""  1 ""  <> 1 1 0 7672 2360 5371 2360 <>
  2361 3 -3.411833 10.619887 -37.112703 339 R A 2 0.14000 0.14000 "ARG " " CA " 6 0 1 A0A0A0  C2361  0 1 -1151 ""  1 ""  00FF99  1 1 0 7673 2361 5372 2361 <>
  2362 2 -3.546507 10.988043 -38.611133 339 R A 2 0.50000 0.50000 "ARG " " C  " 6 0 1 A0A0A0  C2362  0 1 7 ""  1 ""  <> 1 1 0 7674 2362 5373 2362 <>
  2363 15 -4.614772 11.426055 -39.034832 339 R A 75 -0.50000 -0.50000 "ARG " " O  " 8 0 1 FF5757  O2363  0 1 7 ""  1 ""  <> 1 1 0 7675 2363 5374 2363 <>
  2364 3 -4.080969 11.645758 -36.158669 339 R A 2 -0.12000 -0.12000 "ARG " " CB " 6 0 1 A0A0A0  C2364  0 1 7 ""  1 ""  <> 1 1 0 7676 2364 5375 2364 <>
  2365 3 -5.622276 11.699514 -36.163638 339 R A 2 -0.05000 -0.05000 "ARG " " CG " 6 0 1 A0A0A0  C2365  0 1 7 ""  1 ""  <> 1 1 0 7677 2365 5376 2365 <>
  2366 3 -6.145430 12.707085 -35.132904 339 R A 2 0.19000 0.19000 "ARG " " CD " 6 0 1 A0A0A0  C2366  0 1 7 ""  1 ""  <> 1 1 0 7678 2366 5377 2366 <>
  2367 25 -7.589202 12.939182 -35.261375 339 R A 38 -0.69997 -0.69997 "ARG " " NE " 7 0 1 2F2FFF  N2367  0 1 7 ""  1 ""  <> 1 1 0 7679 2367 5378 2367 <>
  2368 2 -8.319154 13.716655 -34.443123 339 R A 2 0.63990 0.63990 "ARG " " CZ " 6 0 1 A0A0A0  C2368  0 1 7 ""  1 ""  <> 1 1 0 7680 2368 5379 2368 <>
  2369 25 -7.758538 14.350195 -33.401618 339 R A 38 -0.79997 -0.79997 "ARG " " NH1" 7 0 1 2F2FFF  N2369  0 1 7 ""  1 ""  <> 1 1 0 7681 2369 5380 2369 <>
  2370 31 -9.629915 13.864128 -34.674238 339 R A 38 -0.79997 -0.79997 "ARG " " NH2" 7 1 1 2F2FFF  N2370  0 1 7 ""  1 ""  <> 1 1 0 7682 2370 5381 2370 <>
  2371 25 -2.467933 10.834247 -39.398553 340 G A 38 -0.50000 -0.50000 "GLY " " N  " 7 0 1 2F2FFF  N2371  0 1 7 ""  1 ""  <> 1 1 0 7696 2371 5382 2371 <>
  2372 3 -2.371355 11.412320 -40.741199 340 G A 2 0.08000 0.08000 "GLY " " CA " 6 0 1 A0A0A0  C2372  0 1 -1151 ""  1 ""  00FF99  1 1 0 7697 2372 5383 2372 <>
  2373 2 -3.046434 10.600841 -41.861087 340 G A 2 0.50000 0.50000 "GLY " " C  " 6 0 1 A0A0A0  C2373  0 1 7 ""  1 ""  <> 1 1 0 7698 2373 5384 2373 <>
  2374 15 -3.215220 11.163318 -42.938816 340 G A 75 -0.50000 -0.50000 "GLY " " O  " 8 0 1 FF5757  O2374  0 1 7 ""  1 ""  <> 1 1 0 7699 2374 5385 2374 <>
  2375 25 -3.399608 9.318003 -41.641354 341 R A 38 -0.50000 -0.50000 "ARG " " N  " 7 0 1 2F2FFF  N2375  0 1 7 ""  1 ""  <> 1 1 0 7703 2375 5386 2375 <>
  2376 3 -3.717361 8.295966 -42.660824 341 R A 2 0.14000 0.14000 "ARG " " CA " 6 0 1 A0A0A0  C2376  0 1 -1151 ""  1 ""  00FF99  1 1 0 7704 2376 5387 2376 <>
  2377 2 -4.711879 8.672895 -43.788754 341 R A 2 0.50000 0.50000 "ARG " " C  " 6 0 1 A0A0A0  C2377  0 1 7 ""  1 ""  <> 1 1 0 7705 2377 5388 2377 <>
  2378 15 -4.534736 8.185512 -44.905834 341 R A 75 -0.50000 -0.50000 "ARG " " O  " 8 0 1 FF5757  O2378  0 1 7 ""  1 ""  <> 1 1 0 7706 2378 5389 2378 <>
  2379 3 -4.113325 6.982890 -41.937444 341 R A 2 -0.12000 -0.12000 "ARG " " CB " 6 0 1 A0A0A0  C2379  0 1 7 ""  1 ""  <> 1 1 0 7707 2379 5390 2379 <>
  2380 3 -4.392406 5.745718 -42.824298 341 R A 2 -0.05000 -0.05000 "ARG " " CG " 6 0 1 A0A0A0  C2380  0 1 7 ""  1 ""  <> 1 1 0 7708 2380 5391 2380 <>
  2381 3 -3.207814 5.322516 -43.712438 341 R A 2 0.19000 0.19000 "ARG " " CD " 6 0 1 A0A0A0  C2381  0 1 7 ""  1 ""  <> 1 1 0 7709 2381 5392 2381 <>
  2382 25 -3.475064 4.051266 -44.402600 341 R A 38 -0.69997 -0.69997 "ARG " " NE " 7 0 1 2F2FFF  N2382  0 1 7 ""  1 ""  <> 1 1 0 7710 2382 5393 2382 <>
  2383 2 -2.813957 3.577669 -45.474731 341 R A 2 0.63990 0.63990 "ARG " " CZ " 6 0 1 A0A0A0  C2383  0 1 7 ""  1 ""  <> 1 1 0 7711 2383 5394 2383 <>
  2384 25 -1.808505 4.263007 -46.039428 341 R A 38 -0.79997 -0.79997 "ARG " " NH1" 7 0 1 2F2FFF  N2384  0 1 7 ""  1 ""  <> 1 1 0 7712 2384 5395 2384 <>
  2385 31 -3.166867 2.393667 -45.991633 341 R A 38 -0.79997 -0.79997 "ARG " " NH2" 7 1 1 2F2FFF  N2385  0 1 7 ""  1 ""  <> 1 1 0 7713 2385 5396 2385 <>
  2386 25 -5.704524 9.533202 -43.507446 342 K A 38 -0.50000 -0.50000 "LYS " " N  " 7 0 1 2F2FFF  N2386  0 1 7 ""  1 ""  <> 1 1 0 7727 2386 5397 2386 <>
  2387 3 -6.695836 9.999531 -44.485777 342 K A 2 0.14000 0.14000 "LYS " " CA " 6 0 1 A0A0A0  C2387  0 1 -1151 ""  1 ""  00FF99  1 1 0 7728 2387 5398 2387 <>
  2388 2 -6.824184 11.534170 -44.504637 342 K A 2 0.50000 0.50000 "LYS " " C  " 6 0 1 A0A0A0  C2388  0 1 7 ""  1 ""  <> 1 1 0 7729 2388 5399 2388 <>
  2389 15 -7.923829 12.065547 -44.653553 342 K A 75 -0.50000 -0.50000 "LYS " " O  " 8 0 1 FF5757  O2389  0 1 7 ""  1 ""  <> 1 1 0 7730 2389 5400 2389 <>
  2390 3 -8.016508 9.189637 -44.350742 342 K A 2 -0.12000 -0.12000 "LYS " " CB " 6 0 1 A0A0A0  C2390  0 1 7 ""  1 ""  <> 1 1 0 7731 2390 5401 2390 <>
  2391 3 -8.129518 8.042710 -45.378037 342 K A 2 -0.12000 -0.12000 "LYS " " CG " 6 0 1 A0A0A0  C2391  0 1 7 ""  1 ""  <> 1 1 0 7732 2391 5402 2391 <>
  2392 3 -8.582317 8.523488 -46.771538 342 K A 2 -0.12000 -0.12000 "LYS " " CD " 6 0 1 A0A0A0  C2392  0 1 7 ""  1 ""  <> 1 1 0 7733 2392 5403 2392 <>
  2393 3 -8.187012 7.571774 -47.913554 342 K A 2 0.19000 0.19000 "LYS " " CE " 6 0 1 A0A0A0  C2393  0 1 7 ""  1 ""  <> 1 1 0 7734 2393 5404 2393 <>
  2394 32 -8.639361 8.079745 -49.221301 342 K A 38 -0.30000 -0.30000 "LYS " " NZ " 7 1 1 2F2FFF  N2394  0 1 7 "%UT"  13 ""  <> 1 1 0 7735 2394 5405 2394 <>
  2395 25 -5.663961 12.215241 -44.447263 343 K A 38 -0.50000 -0.50000 "LYS " " N  " 7 0 1 2F2FFF  N2395  0 1 7 ""  1 ""  <> 1 1 0 7749 2395 5406 2395 <>
  2396 3 -5.479267 13.634226 -44.786815 343 K A 2 0.14000 0.14000 "LYS " " CA " 6 0 1 A0A0A0  C2396  0 1 -1151 ""  1 ""  00FF99  1 1 0 7750 2396 5407 2396 <>
  2397 2 -5.840962 13.919342 -46.264370 343 K A 2 0.50000 0.50000 "LYS " " C  " 6 0 1 A0A0A0  C2397  0 1 7 ""  1 ""  <> 1 1 0 7751 2397 5408 2397 <>
  2398 15 -6.454194 14.942145 -46.564058 343 K A 75 -0.50000 -0.50000 "LYS " " O  " 8 0 1 FF5757  O2398  0 1 7 ""  1 ""  <> 1 1 0 7752 2398 5409 2398 <>
  2399 3 -4.012503 14.002176 -44.461739 343 K A 2 -0.12000 -0.12000 "LYS " " CB " 6 0 1 A0A0A0  C2399  0 1 7 ""  1 ""  <> 1 1 0 7753 2399 5410 2399 <>
  2400 3 -3.617952 15.472558 -44.686483 343 K A 2 -0.12000 -0.12000 "LYS " " CG " 6 0 1 A0A0A0  C2400  0 1 7 ""  1 ""  <> 1 1 0 7754 2400 5411 2400 <>
  2401 3 -2.116112 15.705872 -44.442556 343 K A 2 -0.12000 -0.12000 "LYS " " CD " 6 0 1 A0A0A0  C2401  0 1 7 ""  1 ""  <> 1 1 0 7755 2401 5412 2401 <>
  2402 3 -1.664782 17.154552 -44.683211 343 K A 2 0.19000 0.19000 "LYS " " CE " 6 0 1 A0A0A0  C2402  0 1 7 ""  1 ""  <> 1 1 0 7756 2402 5413 2402 <>
  2403 32 -1.808945 17.548850 -46.095678 343 K A 38 -0.30000 -0.30000 "LYS " " NZ " 7 1 1 2F2FFF  N2403  0 1 7 "%UT"  13 ""  <> 1 1 0 7757 2403 5414 2403 <>
  2404 25 -5.483941 12.959174 -47.129105 344 L A 38 -0.50000 -0.50000 "LEU " " N  " 7 0 1 2F2FFF  N2404  0 1 7 ""  1 ""  <> 1 1 0 7771 2404 5415 2404 <>
  2405 3 -5.913257 12.772330 -48.512034 344 L A 2 0.14000 0.14000 "LEU " " CA " 6 0 1 A0A0A0  C2405  0 1 -1151 ""  1 ""  00FF99  1 1 0 7772 2405 5416 2405 <>
  2406 2 -5.656459 11.280244 -48.801332 344 L A 2 0.50000 0.50000 "LEU " " C  " 6 0 1 A0A0A0  C2406  0 1 7 ""  1 ""  <> 1 1 0 7773 2406 5417 2406 <>
  2407 15 -6.126439 10.445257 -48.029093 344 L A 75 -0.50000 -0.50000 "LEU " " O  " 8 0 1 FF5757  O2407  0 1 7 ""  1 ""  <> 1 1 0 7774 2407 5418 2407 <>
  2408 3 -5.257556 13.796052 -49.483624 344 L A 2 -0.12000 -0.12000 "LEU " " CB " 6 0 1 A0A0A0  C2408  0 1 7 ""  1 ""  <> 1 1 0 7775 2408 5419 2408 <>
  2409 3 -3.711016 13.932343 -49.416372 344 L A 2 -0.06000 -0.06000 "LEU " " CG " 6 0 1 A0A0A0  C2409  0 1 7 ""  1 ""  <> 1 1 0 7776 2409 5420 2409 <>
  2410 3 -3.093303 14.118862 -50.818044 344 L A 2 -0.18000 -0.18000 "LEU " " CD1" 6 0 1 A0A0A0  C2410  0 1 7 ""  1 ""  <> 1 1 0 7777 2410 5421 2410 <>
  2411 3 -3.265159 15.044553 -48.443906 344 L A 2 -0.18000 -0.18000 "LEU " " CD2" 6 0 1 A0A0A0  C2411  0 1 7 ""  1 ""  <> 1 1 0 7778 2411 5422 2411 <>
  2412 25 -4.852744 10.954075 -49.824882 345 L A 38 -0.50000 -0.50000 "LEU " " N  " 7 0 1 2F2FFF  N2412  0 1 7 ""  1 ""  <> 1 1 0 7790 2412 5423 2412 <>
  2413 3 -4.024616 9.747211 -49.805055 345 L A 2 0.14000 0.14000 "LEU " " CA " 6 0 1 A0A0A0  C2413  0 1 -1151 ""  1 ""  00FF99  1 1 0 7791 2413 5424 2413 <>
  2414 2 -2.718887 10.143949 -49.109521 345 L A 2 0.50000 0.50000 "LEU " " C  " 6 0 1 A0A0A0  C2414  0 1 7 ""  1 ""  <> 1 1 0 7792 2414 5425 2414 <>
  2415 15 -1.924272 10.868274 -49.709868 345 L A 75 -0.50000 -0.50000 "LEU " " O  " 8 0 1 FF5757  O2415  0 1 7 ""  1 ""  <> 1 1 0 7793 2415 5426 2415 <>
  2416 3 -3.784766 9.232117 -51.244834 345 L A 2 -0.12000 -0.12000 "LEU " " CB " 6 0 1 A0A0A0  C2416  0 1 7 ""  1 ""  <> 1 1 0 7794 2416 5427 2416 <>
  2417 3 -4.807224 8.156641 -51.665873 345 L A 2 -0.06000 -0.06000 "LEU " " CG " 6 0 1 A0A0A0  C2417  0 1 7 ""  1 ""  <> 1 1 0 7795 2417 5428 2417 <>
  2418 3 -4.770061 7.894449 -53.181329 345 L A 2 -0.18000 -0.18000 "LEU " " CD1" 6 0 1 A0A0A0  C2418  0 1 7 ""  1 ""  <> 1 1 0 7796 2418 5429 2418 <>
  2419 3 -4.635665 6.847452 -50.866156 345 L A 2 -0.18000 -0.18000 "LEU " " CD2" 6 0 1 A0A0A0  C2419  0 1 7 ""  1 ""  <> 1 1 0 7797 2419 5430 2419 <>
  2420 25 -2.551138 9.717832 -47.843213 346 Y A 38 -0.50000 -0.50000 "TYR " " N  " 7 0 1 2F2FFF  N2420  0 1 7 ""  1 ""  <> 1 1 0 7809 2420 5431 2420 <>
  2421 3 -1.399127 10.063739 -47.005030 346 Y A 2 0.14000 0.14000 "TYR " " CA " 6 0 1 A0A0A0  C2421  0 1 -1151 ""  1 ""  00FF99  1 1 0 7810 2421 5432 2421 <>
  2422 2 -0.161372 9.238596 -47.387571 346 Y A 2 0.50000 0.50000 "TYR " " C  " 6 0 1 A0A0A0  C2422  0 1 7 ""  1 ""  <> 1 1 0 7811 2422 5433 2422 <>
  2423 15 0.247609 8.326239 -46.669660 346 Y A 75 -0.50000 -0.50000 "TYR " " O  " 8 0 1 FF5757  O2423  0 1 7 ""  1 ""  <> 1 1 0 7812 2423 5434 2423 <>
  2424 3 -1.773995 9.950334 -45.520239 346 Y A 2 -0.00500 -0.00500 "TYR " " CB " 6 0 1 A0A0A0  C2424  0 1 7 ""  1 ""  <> 1 1 0 7813 2424 5435 2424 <>
  2425 2 -0.712361 10.461732 -44.557632 346 Y A 2 -0.11500 -0.11500 "TYR " " CG " 6 0 1 A0A0A0  C2425  0 1 7 ""  1 ""  <> 1 1 0 7814 2425 5436 2425 <>
  2426 2 -0.432642 11.842971 -44.487816 346 Y A 2 -0.11500 -0.11500 "TYR " " CD1" 6 0 1 A0A0A0  C2426  0 1 7 ""  1 ""  <> 1 1 0 7815 2426 5437 2426 <>
  2427 2 0.543123 12.324159 -43.594495 346 Y A 2 -0.11500 -0.11500 "TYR " " CE1" 6 0 1 A0A0A0  C2427  0 1 7 ""  1 ""  <> 1 1 0 7816 2427 5438 2427 <>
  2428 2 1.244503 11.425613 -42.767038 346 Y A 2 0.15000 0.15000 "TYR " " CZ " 6 0 1 A0A0A0  C2428  0 1 7 ""  1 ""  <> 1 1 0 7817 2428 5439 2428 <>
  2429 16 2.190858 11.894004 -41.903293 346 Y A 75 -0.58500 -0.58500 "TYR " " OH " 8 0 1 FF5757  O2429  0 1 7 "%UT"  13 ""  <> 1 1 0 7818 2429 5440 2429 <>
  2430 2 0.966760 10.045788 -42.831660 346 Y A 2 -0.11500 -0.11500 "TYR " " CE2" 6 0 1 A0A0A0  C2430  0 1 7 ""  1 ""  <> 1 1 0 7819 2430 5441 2430 <>
  2431 2 -0.011297 9.565350 -43.723448 346 Y A 2 -0.11500 -0.11500 "TYR " " CD2" 6 0 1 A0A0A0  C2431  0 1 7 ""  1 ""  <> 1 1 0 7820 2431 5442 2431 <>
  2432 25 0.377099 9.608662 -48.550271 347 I A 38 -0.50000 -0.50000 "ILE " " N  " 7 0 1 2F2FFF  N2432  0 1 7 ""  1 ""  <> 1 1 0 7830 2432 5443 2432 <>
  2433 3 1.559057 9.084771 -49.208569 347 I A 2 0.14000 0.14000 "ILE " " CA " 6 0 1 A0A0A0  C2433  0 1 -1151 ""  1 ""  00FF99  1 1 0 7831 2433 5444 2433 <>
  2434 2 1.821343 9.892963 -50.492765 347 I A 2 0.50000 0.50000 "ILE " " C  " 6 0 1 A0A0A0  C2434  0 1 7 ""  1 ""  <> 1 1 0 7832 2434 5445 2434 <>
  2435 15 2.983223 10.080332 -50.843576 347 I A 75 -0.50000 -0.50000 "ILE " " O  " 8 0 1 FF5757  O2435  0 1 7 ""  1 ""  <> 1 1 0 7833 2435 5446 2435 <>
  2436 3 1.498232 7.565191 -49.518003 347 I A 2 -0.06000 -0.06000 "ILE " " CB " 6 0 1 A0A0A0  C2436  0 1 7 ""  1 ""  <> 1 1 0 7834 2436 5447 2436 <>
  2437 3 0.346469 7.135055 -50.451389 347 I A 2 -0.18000 -0.18000 "ILE " " CG2" 6 0 1 A0A0A0  C2437  0 1 7 ""  1 ""  <> 1 1 0 7835 2437 5448 2437 <>
  2438 3 2.856889 7.046686 -50.025864 347 I A 2 -0.12000 -0.12000 "ILE " " CG1" 6 0 1 A0A0A0  C2438  0 1 7 ""  1 ""  <> 1 1 0 7836 2438 5449 2438 <>
  2439 3 3.188530 5.657029 -49.493984 347 I A 2 -0.18000 -0.18000 "ILE " " CD1" 6 0 1 A0A0A0  C2439  0 1 7 ""  1 ""  <> 1 1 0 7837 2439 5450 2439 <>
  2440 25 0.749514 10.421554 -51.114500 348 F A 38 -0.50000 -0.50000 "PHE " " N  " 7 0 1 2F2FFF  N2440  0 1 7 ""  1 ""  <> 1 1 0 7849 2440 5451 2440 <>
  2441 3 0.796665 11.418561 -52.180874 348 F A 2 0.14000 0.14000 "PHE " " CA " 6 0 1 A0A0A0  C2441  0 1 -1151 ""  1 ""  00FF99  1 1 0 7850 2441 5452 2441 <>
  2442 2 1.132252 12.797637 -51.589263 348 F A 2 0.50000 0.50000 "PHE " " C  " 6 0 1 A0A0A0  C2442  0 1 7 ""  1 ""  <> 1 1 0 7851 2442 5453 2442 <>
  2443 15 0.398475 13.287478 -50.731124 348 F A 75 -0.50000 -0.50000 "PHE " " O  " 8 0 1 FF5757  O2443  0 1 7 ""  1 ""  <> 1 1 0 7852 2443 5454 2443 <>
  2444 3 -0.551615 11.448061 -52.936935 348 F A 2 -0.00500 -0.00500 "PHE " " CB " 6 0 1 A0A0A0  C2444  0 1 7 ""  1 ""  <> 1 1 0 7853 2444 5455 2444 <>
  2445 2 -0.891999 10.281917 -53.859893 348 F A 2 -0.11500 -0.11500 "PHE " " CG " 6 0 1 A0A0A0  C2445  0 1 7 ""  1 ""  <> 1 1 0 7854 2445 5456 2445 <>
  2446 2 -0.139857 9.083997 -53.893108 348 F A 2 -0.11500 -0.11500 "PHE " " CD1" 6 0 1 A0A0A0  C2446  0 1 7 ""  1 ""  <> 1 1 0 7855 2446 5457 2446 <>
  2447 2 -0.533301 8.034516 -54.712970 348 F A 2 -0.11500 -0.11500 "PHE " " CE1" 6 0 1 A0A0A0  C2447  0 1 7 ""  1 ""  <> 1 1 0 7856 2447 5458 2447 <>
  2448 2 -1.666457 8.151098 -55.506654 348 F A 2 -0.11500 -0.11500 "PHE " " CZ " 6 0 1 A0A0A0  C2448  0 1 7 ""  1 ""  <> 1 1 0 7857 2448 5459 2448 <>
  2449 2 -2.418352 9.318046 -55.485767 348 F A 2 -0.11500 -0.11500 "PHE " " CE2" 6 0 1 A0A0A0  C2449  0 1 7 ""  1 ""  <> 1 1 0 7858 2449 5460 2449 <>
  2450 2 -2.048435 10.374545 -54.664013 348 F A 2 -0.11500 -0.11500 "PHE " " CD2" 6 0 1 A0A0A0  C2450  0 1 7 ""  1 ""  <> 1 1 0 7859 2450 5461 2450 <>
  2451 25 2.256662 13.365623 -52.052614 349 K A 38 -0.50000 -0.50000 "LYS " " N  " 7 0 1 2F2FFF  N2451  0 1 7 ""  1 ""  <> 1 1 0 7869 2451 5462 2451 <>
  2452 3 2.892027 14.626828 -51.647484 349 K A 2 0.14000 0.14000 "LYS " " CA " 6 0 1 A0A0A0  C2452  0 1 -1152 ""  1 ""  00FFCC  1 1 0 7870 2452 5463 2452 <>
  2453 2 3.586066 14.608904 -50.261601 349 K A 2 0.50000 0.50000 "LYS " " C  " 6 0 1 A0A0A0  C2453  0 1 7 ""  1 ""  <> 1 1 0 7871 2453 5464 2453 <>
  2454 15 4.478187 15.429197 -50.047829 349 K A 75 -0.50000 -0.50000 "LYS " " O  " 8 0 1 FF5757  O2454  0 1 7 ""  1 ""  <> 1 1 0 7872 2454 5465 2454 <>
  2455 3 1.934365 15.825945 -51.854206 349 K A 2 -0.12000 -0.12000 "LYS " " CB " 6 0 1 A0A0A0  C2455  0 1 7 ""  1 ""  <> 1 1 0 7873 2455 5466 2455 <>
  2456 3 2.633893 17.197784 -51.829712 349 K A 2 -0.12000 -0.12000 "LYS " " CG " 6 0 1 A0A0A0  C2456  0 1 7 ""  1 ""  <> 1 1 0 7874 2456 5467 2456 <>
  2457 3 1.756709 18.328397 -52.391643 349 K A 2 -0.12000 -0.12000 "LYS " " CD " 6 0 1 A0A0A0  C2457  0 1 7 ""  1 ""  <> 1 1 0 7875 2457 5468 2457 <>
  2458 3 2.468110 19.690554 -52.431604 349 K A 2 0.19000 0.19000 "LYS " " CE " 6 0 1 A0A0A0  C2458  0 1 7 ""  1 ""  <> 1 1 0 7876 2458 5469 2458 <>
  2459 32 3.611985 19.690463 -53.361708 349 K A 38 -0.30000 -0.30000 "LYS " " NZ " 7 1 1 2F2FFF  N2459  0 1 7 "%UT"  13 ""  <> 1 1 0 7877 2459 5470 2459 <>
  2460 25 3.217815 13.674143 -49.366513 350 Q A 38 -0.50000 -0.50000 "GLN " " N  " 7 0 1 2F2FFF  N2460  0 1 7 ""  1 ""  <> 1 1 0 7891 2460 5471 2460 <>
  2461 3 3.846361 13.452822 -48.057435 350 Q A 2 0.14000 0.14000 "GLN " " CA " 6 0 1 A0A0A0  C2461  0 1 -1152 ""  1 ""  00FFCC  1 1 0 7892 2461 5472 2461 <>
  2462 2 3.735823 11.947592 -47.732109 350 Q A 2 0.50000 0.50000 "GLN " " C  " 6 0 1 A0A0A0  C2462  0 1 7 ""  1 ""  <> 1 1 0 7893 2462 5473 2462 <>
  2463 15 2.616550 11.526601 -47.438320 350 Q A 75 -0.50000 -0.50000 "GLN " " O  " 8 0 1 FF5757  O2463  0 1 7 ""  1 ""  <> 1 1 0 7894 2463 5474 2463 <>
  2464 3 3.217614 14.322913 -46.918125 350 Q A 2 -0.12000 -0.12000 "GLN " " CB " 6 0 1 A0A0A0  C2464  0 1 7 ""  1 ""  <> 1 1 0 7895 2464 5475 2464 <>
  2465 3 2.150573 15.392314 -47.258421 350 Q A 2 -0.12000 -0.12000 "GLN " " CG " 6 0 1 A0A0A0  C2465  0 1 7 ""  1 ""  <> 1 1 0 7896 2465 5476 2465 <>
  2466 2 0.726998 14.891059 -47.537403 350 Q A 2 0.50000 0.50000 "GLN " " CD " 6 0 1 A0A0A0  C2466  0 1 7 "%UT"  13 ""  <> 1 1 0 7897 2466 5477 2466 "No Flip" 
  2467 15 -0.165500 15.710655 -47.736446 350 Q A 75 -0.50000 -0.50000 "GLN " " OE1" 8 0 1 FF5757  O2467  0 1 7 ""  1 ""  <> 1 1 0 7898 2467 5478 2467 <>
  2468 25 0.482317 13.578867 -47.547812 350 Q A 38 -0.76000 -0.76000 "GLN " " NE2" 7 0 1 2F2FFF  N2468  0 1 7 ""  1 ""  <> 1 1 0 7899 2468 5479 2468 <>
  2469 25 4.841441 11.155760 -47.749836 351 P A 38 -0.14000 -0.14000 "PRO " " N  " 7 0 1 2F2FFF  N2469  0 1 7 ""  1 ""  <> 1 1 0 7908 2469 5480 2469 <>
  2470 3 6.240283 11.524516 -48.065332 351 P A 2 0.01000 0.01000 "PRO " " CA " 6 0 1 A0A0A0  C2470  0 1 -1152 ""  1 ""  00FFCC  1 1 0 7909 2470 5481 2470 <>
  2471 2 6.477930 11.992594 -49.515670 351 P A 2 0.50000 0.50000 "PRO " " C  " 6 0 1 A0A0A0  C2471  0 1 7 ""  1 ""  <> 1 1 0 7910 2471 5482 2471 <>
  2472 15 6.687147 13.189164 -49.702203 351 P A 75 -0.50000 -0.50000 "PRO " " O  " 8 0 1 FF5757  O2472  0 1 7 ""  1 ""  <> 1 1 0 7911 2472 5483 2472 <>
  2473 3 4.793521 9.779869 -47.249931 351 P A 2 -0.05000 -0.05000 "PRO " " CD " 6 0 1 A0A0A0  C2473  0 1 7 ""  1 ""  <> 1 1 0 7912 2473 5484 2473 <>
  2474 3 6.181796 9.530227 -46.686863 351 P A 2 -0.12000 -0.12000 "PRO " " CG " 6 0 1 A0A0A0  C2474  0 1 7 ""  1 ""  <> 1 1 0 7913 2474 5485 2474 <>
  2475 3 7.054242 10.268202 -47.681649 351 P A 2 -0.12000 -0.12000 "PRO " " CB " 6 0 1 A0A0A0  C2475  0 1 7 ""  1 ""  <> 1 1 0 7914 2475 5486 2475 <>
  2476 25 6.415879 11.067941 -50.495362 352 F A 38 -0.50000 -0.50000 "PHE " " N  " 7 0 1 2F2FFF  N2476  0 1 7 ""  1 ""  <> 1 1 0 7922 2476 5487 2476 <>
  2477 3 6.444901 11.263606 -51.957161 352 F A 2 0.14000 0.14000 "PHE " " CA " 6 0 1 A0A0A0  C2477  0 1 -1152 ""  1 ""  00FFCC  1 1 0 7923 2477 5488 2477 <>
  2478 2 7.761796 11.855115 -52.506357 352 F A 2 0.50000 0.50000 "PHE " " C  " 6 0 1 A0A0A0  C2478  0 1 7 ""  1 ""  <> 1 1 0 7924 2478 5489 2478 <>
  2479 15 8.444139 11.187087 -53.282778 352 F A 75 -0.50000 -0.50000 "PHE " " O  " 8 0 1 FF5757  O2479  0 1 7 ""  1 ""  <> 1 1 0 7925 2479 5490 2479 <>
  2480 3 5.229008 12.107592 -52.383435 352 F A 2 -0.00500 -0.00500 "PHE " " CB " 6 0 1 A0A0A0  C2480  0 1 7 ""  1 ""  <> 1 1 0 7926 2480 5491 2480 <>
  2481 2 4.763399 11.928305 -53.814570 352 F A 2 -0.11500 -0.11500 "PHE " " CG " 6 0 1 A0A0A0  C2481  0 1 7 ""  1 ""  <> 1 1 0 7927 2481 5492 2481 <>
  2482 2 4.046974 10.768156 -54.177308 352 F A 2 -0.11500 -0.11500 "PHE " " CD1" 6 0 1 A0A0A0  C2482  0 1 7 ""  1 ""  <> 1 1 0 7928 2482 5493 2482 <>
  2483 2 3.642529 10.585393 -55.492024 352 F A 2 -0.11500 -0.11500 "PHE " " CE1" 6 0 1 A0A0A0  C2483  0 1 7 ""  1 ""  <> 1 1 0 7929 2483 5494 2483 <>
  2484 2 3.967968 11.527765 -56.459328 352 F A 2 -0.11500 -0.11500 "PHE " " CZ " 6 0 1 A0A0A0  C2484  0 1 7 ""  1 ""  <> 1 1 0 7930 2484 5495 2484 <>
  2485 2 4.712671 12.652451 -56.124044 352 F A 2 -0.11500 -0.11500 "PHE " " CE2" 6 0 1 A0A0A0  C2485  0 1 7 ""  1 ""  <> 1 1 0 7931 2485 5496 2485 <>
  2486 2 5.125698 12.855286 -54.813467 352 F A 2 -0.11500 -0.11500 "PHE " " CD2" 6 0 1 A0A0A0  C2486  0 1 7 ""  1 ""  <> 1 1 0 7932 2486 5497 2486 <>
  2487 25 8.105494 13.081651 -52.070419 353 M A 38 -0.50000 -0.50000 "MET " " N  " 7 0 1 2F2FFF  N2487  0 1 7 ""  1 ""  <> 1 1 0 7942 2487 5498 2487 <>
  2488 3 9.376150 13.774152 -52.296178 353 M A 2 0.14000 0.14000 "MET " " CA " 6 0 1 A0A0A0  C2488  0 1 -1152 ""  1 ""  00FFCC  1 1 0 7943 2488 5499 2488 <>
  2489 2 10.587275 13.039922 -51.683753 353 M A 2 0.50000 0.50000 "MET " " C  " 6 0 1 A0A0A0  C2489  0 1 7 ""  1 ""  <> 1 1 0 7944 2489 5500 2489 <>
  2490 15 11.702322 13.266781 -52.133602 353 M A 75 -0.50000 -0.50000 "MET " " O  " 8 0 1 FF5757  O2490  0 1 7 ""  1 ""  <> 1 1 0 7945 2490 5501 2490 <>
  2491 3 9.242900 15.234978 -51.808073 353 M A 2 -0.12000 -0.12000 "MET " " CB " 6 0 1 A0A0A0  C2491  0 1 7 ""  1 ""  <> 1 1 0 7946 2491 5502 2491 <>
  2492 3 10.499359 16.103009 -52.002957 353 M A 2 0.04750 0.04750 "MET " " CG " 6 0 1 A0A0A0  C2492  0 1 7 ""  1 ""  <> 1 1 0 7947 2492 5503 2492 <>
  2493 49 10.242052 17.870070 -51.703110 353 M A 13 -0.33500 -0.33500 "MET " " SD " 16 0 1 E1E11E  S2493  0 1 7 ""  1 ""  <> 1 1 0 7948 2493 5504 2493 <>
  2494 3 11.913817 18.473908 -52.058868 353 M A 2 -0.01250 -0.01250 "MET " " CE " 6 0 1 A0A0A0  C2494  0 1 7 ""  1 ""  <> 1 1 0 7949 2494 5505 2494 <>
  2495 25 10.345404 12.123894 -50.737150 354 R A 38 -0.50000 -0.50000 "ARG " " N  " 7 0 1 2F2FFF  N2495  0 1 7 ""  1 ""  <> 1 1 0 7959 2495 5506 2495 <>
  2496 3 11.207180 10.981316 -50.457407 354 R A 2 0.14000 0.14000 "ARG " " CA " 6 0 1 A0A0A0  C2496  0 1 -1152 ""  1 ""  00FFCC  1 1 0 7960 2496 5507 2496 <>
  2497 2 10.283882 9.763543 -50.653581 354 R A 2 0.50000 0.50000 "ARG " " C  " 6 0 1 A0A0A0  C2497  0 1 7 ""  1 ""  <> 1 1 0 7961 2497 5508 2497 <>
  2498 15 9.274498 9.697948 -49.953268 354 R A 75 -0.50000 -0.50000 "ARG " " O  " 8 0 1 FF5757  O2498  0 1 7 ""  1 ""  <> 1 1 0 7962 2498 5509 2498 <>
  2499 3 11.773383 11.114501 -49.027495 354 R A 2 -0.12000 -0.12000 "ARG " " CB " 6 0 1 A0A0A0  C2499  0 1 7 ""  1 ""  <> 1 1 0 7963 2499 5510 2499 <>
  2500 3 12.792104 10.011877 -48.701353 354 R A 2 -0.05000 -0.05000 "ARG " " CG " 6 0 1 A0A0A0  C2500  0 1 7 ""  1 ""  <> 1 1 0 7964 2500 5511 2500 <>
  2501 3 13.785903 10.366829 -47.590278 354 R A 2 0.19000 0.19000 "ARG " " CD " 6 0 1 A0A0A0  C2501  0 1 7 ""  1 ""  <> 1 1 0 7965 2501 5512 2501 <>
  2502 25 14.669065 9.227783 -47.290450 354 R A 38 -0.69997 -0.69997 "ARG " " NE " 7 0 1 2F2FFF  N2502  0 1 7 ""  1 ""  <> 1 1 0 7966 2502 5513 2502 <>
  2503 2 15.992081 9.270472 -47.045137 354 R A 2 0.63990 0.63990 "ARG " " CZ " 6 0 1 A0A0A0  C2503  0 1 7 ""  1 ""  <> 1 1 0 7967 2503 5514 2503 <>
  2504 25 16.685045 10.418066 -47.079322 354 R A 38 -0.79997 -0.79997 "ARG " " NH1" 7 0 1 2F2FFF  N2504  0 1 7 ""  1 ""  <> 1 1 0 7968 2504 5515 2504 <>
  2505 31 16.639887 8.132912 -46.768285 354 R A 38 -0.79997 -0.79997 "ARG " " NH2" 7 1 1 2F2FFF  N2505  0 1 7 ""  1 ""  <> 1 1 0 7969 2505 5516 2505 <>
  2506 25 10.541906 8.887487 -51.652833 355 P A 38 -0.14000 -0.14000 "PRO " " N  " 7 0 1 2F2FFF  N2506  0 1 7 ""  1 ""  <> 1 1 0 7983 2506 5517 2506 <>
  2507 3 11.881641 8.421525 -52.058608 355 P A 2 0.01000 0.01000 "PRO " " CA " 6 0 1 A0A0A0  C2507  0 1 -1152 ""  1 ""  00FFCC  1 1 0 7984 2507 5518 2507 <>
  2508 2 12.627995 9.175864 -53.177525 355 P A 2 0.50000 0.50000 "PRO " " C  " 6 0 1 A0A0A0  C2508  0 1 7 ""  1 ""  <> 1 1 0 7985 2508 5519 2508 <>
  2509 15 13.712317 8.716153 -53.530070 355 P A 75 -0.50000 -0.50000 "PRO " " O  " 8 0 1 FF5757  O2509  0 1 7 ""  1 ""  <> 1 1 0 7986 2509 5520 2509 <>
  2510 3 9.509318 7.947494 -52.099444 355 P A 2 -0.05000 -0.05000 "PRO " " CD " 6 0 1 A0A0A0  C2510  0 1 7 ""  1 ""  <> 1 1 0 7987 2510 5521 2510 <>
  2511 3 10.215612 6.992971 -53.048785 355 P A 2 -0.12000 -0.12000 "PRO " " CG " 6 0 1 A0A0A0  C2511  0 1 7 ""  1 ""  <> 1 1 0 7988 2511 5522 2511 <>
  2512 3 11.620200 6.964496 -52.475354 355 P A 2 -0.12000 -0.12000 "PRO " " CB " 6 0 1 A0A0A0  C2512  0 1 7 ""  1 ""  <> 1 1 0 7989 2512 5523 2512 <>
  2513 25 12.106841 10.292302 -53.717460 356 V A 38 -0.50000 -0.50000 "VAL " " N  " 7 0 1 2F2FFF  N2513  0 1 7 ""  1 ""  <> 1 1 0 7997 2513 5524 2513 <>
  2514 3 12.811257 11.073160 -54.750696 356 V A 2 0.14000 0.14000 "VAL " " CA " 6 0 1 A0A0A0  C2514  0 1 -1152 ""  1 ""  00FFCC  1 1 0 7998 2514 5525 2514 <>
  2515 2 14.149092 11.679362 -54.250359 356 V A 2 0.50000 0.50000 "VAL " " C  " 6 0 1 A0A0A0  C2515  0 1 7 ""  1 ""  <> 1 1 0 7999 2515 5526 2515 <>
  2516 15 15.154801 11.565298 -54.950610 356 V A 75 -0.50000 -0.50000 "VAL " " O  " 8 0 1 FF5757  O2516  0 1 7 ""  1 ""  <> 1 1 0 8000 2516 5527 2516 <>
  2517 3 11.903324 12.174496 -55.375824 356 V A 2 -0.06000 -0.06000 "VAL " " CB " 6 0 1 A0A0A0  C2517  0 1 7 ""  1 ""  <> 1 1 0 8001 2517 5528 2517 <>
  2518 3 12.626724 13.171564 -56.306396 356 V A 2 -0.18000 -0.18000 "VAL " " CG1" 6 0 1 A0A0A0  C2518  0 1 7 ""  1 ""  <> 1 1 0 8002 2518 5529 2518 <>
  2519 3 10.716168 11.543016 -56.125054 356 V A 2 -0.18000 -0.18000 "VAL " " CG2" 6 0 1 A0A0A0  C2519  0 1 7 ""  1 ""  <> 1 1 0 8003 2519 5530 2519 <>
  2520 25 14.147418 12.234688 -53.025766 357 Q A 38 -0.50000 -0.50000 "GLN " " N  " 7 0 1 2F2FFF  N2520  0 1 7 ""  1 ""  <> 1 1 0 8013 2520 5531 2520 <>
  2521 3 15.314198 12.738983 -52.296480 357 Q A 2 0.14000 0.14000 "GLN " " CA " 6 0 1 A0A0A0  C2521  0 1 -1152 ""  1 ""  00FFCC  1 1 0 8014 2521 5532 2521 <>
  2522 2 15.997721 11.595088 -51.519213 357 Q A 2 0.50000 0.50000 "GLN " " C  " 6 0 1 A0A0A0  C2522  0 1 7 ""  1 ""  <> 1 1 0 8015 2522 5533 2522 <>
  2523 15 15.979361 11.581827 -50.288018 357 Q A 75 -0.50000 -0.50000 "GLN " " O  " 8 0 1 FF5757  O2523  0 1 7 ""  1 ""  <> 1 1 0 8016 2523 5534 2523 <>
  2524 3 14.877997 13.899794 -51.364884 357 Q A 2 -0.12000 -0.12000 "GLN " " CB " 6 0 1 A0A0A0  C2524  0 1 7 ""  1 ""  <> 1 1 0 8017 2524 5535 2524 <>
  2525 3 14.342283 15.168945 -52.070296 357 Q A 2 -0.12000 -0.12000 "GLN " " CG " 6 0 1 A0A0A0  C2525  0 1 7 ""  1 ""  <> 1 1 0 8018 2525 5536 2525 <>
  2526 2 15.361001 16.026047 -52.832062 357 Q A 2 0.50000 0.50000 "GLN " " CD " 6 0 1 A0A0A0  C2526  0 1 7 "%UT"  13 ""  <> 1 1 0 8019 2526 5537 2526 "No Flip" 
  2527 15 14.960144 16.951268 -53.534131 357 Q A 75 -0.50000 -0.50000 "GLN " " OE1" 8 0 1 FF5757  O2527  0 1 7 ""  1 ""  <> 1 1 0 8020 2527 5538 2527 <>
  2528 25 16.663123 15.761957 -52.705661 357 Q A 38 -0.76000 -0.76000 "GLN " " NE2" 7 0 1 2F2FFF  N2528  0 1 7 ""  1 ""  <> 1 1 0 8021 2528 5539 2528 <>
  2529 25 16.567821 10.652688 -52.284454 358 T A 38 -0.50000 -0.50000 "THR " " N  " 7 0 1 2F2FFF  N2529  0 1 7 ""  1 ""  <> 1 1 0 8030 2529 5540 2529 <>
  2530 3 17.336613 9.473742 -51.871088 358 T A 2 0.14000 0.14000 "THR " " CA " 6 0 1 A0A0A0  C2530  0 1 -1152 ""  1 ""  00FFCC  1 1 0 8031 2530 5541 2530 <>
  2531 2 17.565976 8.552036 -53.089287 358 T A 2 0.50000 0.50000 "THR " " C  " 6 0 1 A0A0A0  C2531  0 1 7 ""  1 ""  <> 1 1 0 8032 2531 5542 2531 <>
  2532 15 18.612612 7.911797 -53.152205 358 T A 75 -0.50000 -0.50000 "THR " " O  " 8 0 1 FF5757  O2532  0 1 7 ""  1 ""  <> 1 1 0 8033 2532 5543 2532 <>
  2533 3 16.744416 8.668041 -50.667138 358 T A 2 0.20500 0.20500 "THR " " CB " 6 0 1 A0A0A0  C2533  0 1 7 ""  1 ""  <> 1 1 0 8034 2533 5544 2533 <>
  2534 3 15.289872 8.237910 -50.846200 358 T A 2 -0.18000 -0.18000 "THR " " CG2" 6 0 1 A0A0A0  C2534  0 1 7 ""  1 ""  <> 1 1 0 8035 2534 5545 2534 <>
  2535 16 17.446589 7.470031 -50.410943 358 T A 75 -0.68300 -0.68300 "THR " " OG1" 8 0 1 FF5757  O2535  0 1 7 "%UT"  13 ""  <> 1 1 0 8036 2535 5546 2535 <>
  2536 25 16.659092 8.570600 -54.086391 359 T A 38 -0.50000 -0.50000 "THR " " N  " 7 0 1 2F2FFF  N2536  0 1 7 ""  1 ""  <> 1 1 0 8044 2536 5547 2536 <>
  2537 3 16.888222 7.983828 -55.411106 359 T A 2 0.14000 0.14000 "THR " " CA " 6 0 1 A0A0A0  C2537  0 1 -1152 ""  1 ""  00FFCC  1 1 0 8045 2537 5548 2537 <>
  2538 2 18.032571 8.742343 -56.115109 359 T A 2 0.50000 0.50000 "THR " " C  " 6 0 1 A0A0A0  C2538  0 1 7 ""  1 ""  <> 1 1 0 8046 2538 5549 2538 <>
  2539 15 17.865749 9.914839 -56.452388 359 T A 75 -0.50000 -0.50000 "THR " " O  " 8 0 1 FF5757  O2539  0 1 7 ""  1 ""  <> 1 1 0 8047 2539 5550 2539 <>
  2540 3 15.617015 8.052183 -56.305323 359 T A 2 0.20500 0.20500 "THR " " CB " 6 0 1 A0A0A0  C2540  0 1 7 ""  1 ""  <> 1 1 0 8048 2540 5551 2540 <>
  2541 3 15.806772 7.616445 -57.772136 359 T A 2 -0.18000 -0.18000 "THR " " CG2" 6 0 1 A0A0A0  C2541  0 1 7 ""  1 ""  <> 1 1 0 8049 2541 5552 2541 <>
  2542 16 14.622606 7.211217 -55.759153 359 T A 75 -0.68300 -0.68300 "THR " " OG1" 8 0 1 FF5757  O2542  0 1 7 "%UT"  13 ""  <> 1 1 0 8050 2542 5553 2542 <>
  2543 25 19.179847 8.055090 -56.267011 360 Q A 38 -0.50000 -0.50000 "GLN " " N  " 7 0 1 2F2FFF  N2543  0 1 7 ""  1 ""  <> 1 1 0 8058 2543 5554 2543 <>
  2544 3 20.450595 8.569430 -56.796366 360 Q A 2 0.14000 0.14000 "GLN " " CA " 6 0 1 A0A0A0  C2544  0 1 -1152 ""  1 ""  00FFCC  1 1 0 8059 2544 5555 2544 <>
  2545 2 21.079025 9.638912 -55.864721 360 Q A 2 0.50000 0.50000 "GLN " " C  " 6 0 1 A0A0A0  C2545  0 1 7 ""  1 ""  <> 1 1 0 8060 2545 5556 2545 <>
  2546 15 21.680634 10.592786 -56.357032 360 Q A 75 -0.50000 -0.50000 "GLN " " O  " 8 0 1 FF5757  O2546  0 1 7 ""  1 ""  <> 1 1 0 8061 2546 5557 2546 <>
  2547 3 20.250231 9.051633 -58.265667 360 Q A 2 -0.12000 -0.12000 "GLN " " CB " 6 0 1 A0A0A0  C2547  0 1 7 ""  1 ""  <> 1 1 0 8062 2547 5558 2547 <>
  2548 3 21.520052 9.146434 -59.145895 360 Q A 2 -0.12000 -0.12000 "GLN " " CG " 6 0 1 A0A0A0  C2548  0 1 7 ""  1 ""  <> 1 1 0 8063 2548 5559 2548 <>
  2549 2 22.239049 7.818064 -59.412469 360 Q A 2 0.50000 0.50000 "GLN " " CD " 6 0 1 A0A0A0  C2549  0 1 7 "%UT"  13 "Flip"  <> 1 1 0 8064 2549 5560 2549 "Flip" 
  2550 15 23.450123 7.806211 -59.614383 360 Q A 75 -0.50000 -0.50000 "GLN " " OE1" 8 0 1 FF5757  O2550  0 1 7 ""  1 ""  <> 1 1 0 8065 2550 5561 2550 <>
  2551 25 21.513054 6.696917 -59.441420 360 Q A 38 -0.76000 -0.76000 "GLN " " NE2" 7 0 1 2F2FFF  N2551  0 1 7 ""  1 ""  <> 1 1 0 8066 2551 5562 2551 <>
  2552 25 20.922229 9.474076 -54.536039 361 E A 38 -0.50000 -0.50000 "GLU " " N  " 7 0 1 2F2FFF  N2552  0 1 7 ""  1 ""  <> 1 1 0 8075 2552 5563 2552 <>
  2553 3 21.347033 10.460369 -53.534747 361 E A 2 0.14000 0.14000 "GLU " " CA " 6 0 1 A0A0A0  C2553  0 1 -1152 ""  1 ""  00FFCC  1 1 0 8076 2553 5564 2553 <>
  2554 2 21.769177 9.845923 -52.183944 361 E A 2 0.50000 0.50000 "GLU " " C  " 6 0 1 A0A0A0  C2554  0 1 7 ""  1 ""  <> 1 1 0 8077 2554 5565 2554 <>
  2555 15 22.657660 10.403618 -51.539604 361 E A 75 -0.50000 -0.50000 "GLU " " O  " 8 0 1 FF5757  O2555  0 1 7 ""  1 ""  <> 1 1 0 8078 2555 5566 2555 <>
  2556 3 20.268725 11.572045 -53.422702 361 E A 2 -0.12000 -0.12000 "GLU " " CB " 6 0 1 A0A0A0  C2556  0 1 7 ""  1 ""  <> 1 1 0 8079 2556 5567 2556 <>
  2557 3 20.425942 12.566785 -52.252312 361 E A 2 -0.22000 -0.22000 "GLU " " CG " 6 0 1 A0A0A0  C2557  0 1 7 ""  1 ""  <> 1 1 0 8080 2557 5568 2557 <>
  2558 2 19.394203 13.692166 -52.316243 361 E A 2 0.70000 0.70000 "GLU " " CD " 6 0 1 A0A0A0  C2558  0 1 7 "%UT"  13 ""  <> 1 1 0 8081 2558 5569 2558 <>
  2559 15 18.461366 13.670018 -51.483899 361 E A 75 -0.80000 -0.80000 "GLU " " OE1" 8 0 1 FF5757  O2559  0 1 7 ""  1 ""  <> 1 1 0 8082 2559 5570 2559 <>
  2560 18 19.551353 14.562578 -53.199471 361 E A 75 -0.80000 -0.80000 "GLU " " OE2" 8 -1 1 FF5757  O2560  0 1 7 ""  1 ""  <> 1 1 0 8083 2560 5571 2560 <>
  2561 25 21.145047 8.731533 -51.766451 362 E A 38 -0.50000 -0.50000 "GLU " " N  " 7 0 1 2F2FFF  N2561  0 1 7 ""  1 ""  <> 1 1 0 8090 2561 5572 2561 <>
  2562 3 21.342937 8.109243 -50.450572 362 E A 2 0.14000 0.14000 "GLU " " CA " 6 0 1 A0A0A0  C2562  0 1 -1152 ""  1 ""  00FFCC  1 1 0 8091 2562 5573 2562 <>
  2563 2 20.826377 6.654976 -50.495392 362 E A 2 0.50000 0.50000 "GLU " " C  " 6 0 1 A0A0A0  C2563  0 1 7 ""  1 ""  <> 1 1 0 8092 2563 5574 2563 <>
  2564 15 20.095265 6.299229 -51.419059 362 E A 75 -0.50000 -0.50000 "GLU " " O  " 8 0 1 FF5757  O2564  0 1 7 ""  1 ""  <> 1 1 0 8093 2564 5575 2564 <>
  2565 3 20.582541 8.960066 -49.391173 362 E A 2 -0.12000 -0.12000 "GLU " " CB " 6 0 1 A0A0A0  C2565  0 1 7 ""  1 ""  <> 1 1 0 8094 2565 5576 2565 <>
  2566 3 20.890880 8.647860 -47.909791 362 E A 2 -0.22000 -0.22000 "GLU " " CG " 6 0 1 A0A0A0  C2566  0 1 7 ""  1 ""  <> 1 1 0 8095 2566 5577 2566 <>
  2567 2 19.892019 9.305773 -46.958875 362 E A 2 0.70000 0.70000 "GLU " " CD " 6 0 1 A0A0A0  C2567  0 1 7 "%UT"  13 ""  <> 1 1 0 8096 2567 5578 2567 <>
  2568 15 19.366893 8.571253 -46.094578 362 E A 75 -0.80000 -0.80000 "GLU " " OE1" 8 0 1 FF5757  O2568  0 1 7 ""  1 ""  <> 1 1 0 8097 2568 5579 2568 <>
  2569 18 19.622446 10.515027 -47.126684 362 E A 75 -0.80000 -0.80000 "GLU " " OE2" 8 -1 1 FF5757  O2569  0 1 7 ""  1 ""  <> 1 1 0 8098 2569 5580 2569 <>
  2570 25 21.151382 5.853292 -49.462740 363 D A 38 -0.50000 -0.50000 "ASP " " N  " 7 0 1 2F2FFF  N2570  0 1 7 ""  1 ""  <> 1 1 0 8105 2570 5581 2570 <>
  2571 3 20.450960 4.609457 -49.094442 363 D A 2 0.14000 0.14000 "ASP " " CA " 6 0 1 A0A0A0  C2571  0 1 -1152 ""  1 ""  00FFCC  1 1 0 8106 2571 5582 2571 <>
  2572 2 20.693277 3.460043 -50.109828 363 D A 2 0.50000 0.50000 "ASP " " C  " 6 0 1 A0A0A0  C2572  0 1 7 ""  1 ""  <> 1 1 0 8107 2572 5583 2572 <>
  2573 15 21.373830 3.636705 -51.121042 363 D A 75 -0.50000 -0.50000 "ASP " " O  " 8 0 1 FF5757  O2573  0 1 7 ""  1 ""  <> 1 1 0 8108 2573 5584 2573 <>
  2574 3 18.929780 4.912087 -48.870454 363 D A 2 -0.22000 -0.22000 "ASP " " CB " 6 0 1 A0A0A0  C2574  0 1 7 ""  1 ""  <> 1 1 0 8109 2574 5585 2574 <>
  2575 2 18.091038 3.899039 -48.080041 363 D A 2 0.70000 0.70000 "ASP " " CG " 6 0 1 A0A0A0  C2575  0 1 7 "%UT"  13 ""  <> 1 1 0 8110 2575 5586 2575 <>
  2576 15 16.849513 4.032596 -48.152457 363 D A 75 -0.80000 -0.80000 "ASP " " OD1" 8 0 1 FF5757  O2576  0 1 7 ""  1 ""  <> 1 1 0 8111 2576 5587 2576 <>
  2577 18 18.686245 3.031297 -47.404699 363 D A 75 -0.80000 -0.80000 "ASP " " OD2" 8 -1 1 FF5757  O2577  0 1 7 ""  1 ""  <> 1 1 0 8112 2577 5588 2577 <>
  2578 25 20.086512 2.298455 -49.826795 364 G A 38 -0.50000 -0.50000 "GLY " " N  " 7 0 1 2F2FFF  N2578  0 1 7 ""  1 ""  <> 1 1 0 8117 2578 5589 2578 <>
  2579 3 19.874810 1.201929 -50.769709 364 G A 2 0.08000 0.08000 "GLY " " CA " 6 0 1 A0A0A0  C2579  0 1 -1152 ""  1 ""  00FFCC  1 1 0 8118 2579 5590 2579 <>
  2580 2 18.501917 1.351031 -51.454342 364 G A 2 0.50000 0.50000 "GLY " " C  " 6 0 1 A0A0A0  C2580  0 1 7 ""  1 ""  <> 1 1 0 8119 2580 5591 2580 <>
  2581 15 17.924546 0.337495 -51.839822 364 G A 75 -0.50000 -0.50000 "GLY " " O  " 8 0 1 FF5757  O2581  0 1 7 ""  1 ""  <> 1 1 0 8120 2581 5592 2581 <>
  2582 25 17.976008 2.589426 -51.564604 365 C A 38 -0.50000 -0.50000 "CYS " " N  " 7 0 1 2F2FFF  N2582  0 1 7 ""  1 ""  <> 1 1 0 8124 2582 5593 2582 <>
  2583 3 16.640129 2.997757 -52.019579 365 C A 2 0.14000 0.14000 "CYS " " CA " 6 0 1 A0A0A0  C2583  0 1 -1152 ""  1 ""  00FFCC  1 1 0 8125 2583 5594 2583 <>
  2584 2 16.100879 2.249344 -53.253681 365 C A 2 0.50000 0.50000 "CYS " " C  " 6 0 1 A0A0A0  C2584  0 1 7 ""  1 ""  <> 1 1 0 8126 2584 5595 2584 <>
  2585 15 14.993101 1.716606 -53.192476 365 C A 75 -0.50000 -0.50000 "CYS " " O  " 8 0 1 FF5757  O2585  0 1 7 ""  1 ""  <> 1 1 0 8127 2585 5596 2585 <>
  2586 3 16.574046 4.539185 -52.183861 365 C A 2 0.06000 0.06000 "CYS " " CB " 6 0 1 A0A0A0  C2586  0 1 7 ""  1 ""  <> 1 1 0 8128 2586 5597 2586 <>
  2587 49 15.101681 5.163984 -53.054465 365 C A 13 -0.33500 -0.33500 "CYS " " SG " 16 0 1 E1E11E  S2587  0 1 7 "%UT"  13 ""  <> 1 1 0 8129 2587 5598 2587 <>
  2588 25 16.896963 2.209278 -54.334728 366 S A 38 -0.50000 -0.50000 "SER " " N  " 7 0 1 2F2FFF  N2588  0 1 7 ""  1 ""  <> 1 1 0 8135 2588 5599 2588 <>
  2589 3 16.539123 1.596286 -55.618739 366 S A 2 0.14000 0.14000 "SER " " CA " 6 0 1 A0A0A0  C2589  0 1 -1152 ""  1 ""  00FFCC  1 1 0 8136 2589 5600 2589 <>
  2590 2 16.266068 0.074860 -55.551619 366 S A 2 0.50000 0.50000 "SER " " C  " 6 0 1 A0A0A0  C2590  0 1 7 ""  1 ""  <> 1 1 0 8137 2590 5601 2590 <>
  2591 15 15.619504 -0.452017 -56.456322 366 S A 75 -0.50000 -0.50000 "SER " " O  " 8 0 1 FF5757  O2591  0 1 7 ""  1 ""  <> 1 1 0 8138 2591 5602 2591 <>
  2592 3 17.646071 1.942524 -56.637254 366 S A 2 0.14500 0.14500 "SER " " CB " 6 0 1 A0A0A0  C2592  0 1 7 ""  1 ""  <> 1 1 0 8139 2592 5603 2592 <>
  2593 16 17.306791 1.551270 -57.953157 366 S A 75 -0.68300 -0.68300 "SER " " OG " 8 0 1 FF5757  O2593  0 1 7 "%UT"  13 ""  <> 1 1 0 8140 2593 5604 2593 <>
  2594 25 16.737216 -0.593101 -54.483624 367 C A 38 -0.50000 -0.50000 "CYS " " N  " 7 0 1 2F2FFF  N2594  0 1 7 ""  1 ""  <> 1 1 0 8146 2594 5605 2594 <>
  2595 3 16.569616 -2.026958 -54.245698 367 C A 2 0.14000 0.14000 "CYS " " CA " 6 0 1 A0A0A0  C2595  0 1 -1152 ""  1 ""  00FFCC  1 1 0 8147 2595 5606 2595 <>
  2596 2 15.197692 -2.395306 -53.640943 367 C A 2 0.50000 0.50000 "CYS " " C  " 6 0 1 A0A0A0  C2596  0 1 7 ""  1 ""  <> 1 1 0 8148 2596 5607 2596 <>
  2597 15 14.921105 -3.592734 -53.563844 367 C A 75 -0.50000 -0.50000 "CYS " " O  " 8 0 1 FF5757  O2597  0 1 7 ""  1 ""  <> 1 1 0 8149 2597 5608 2597 <>
  2598 3 17.702566 -2.599173 -53.366932 367 C A 2 0.06000 0.06000 "CYS " " CB " 6 0 1 A0A0A0  C2598  0 1 7 ""  1 ""  <> 1 1 0 8150 2598 5609 2598 <>
  2599 49 19.316852 -2.342049 -54.158450 367 C A 13 -0.33500 -0.33500 "CYS " " SG " 16 0 1 E1E11E  S2599  0 1 7 "%UT"  13 ""  <> 1 1 0 8151 2599 5610 2599 <>
  2600 25 14.357348 -1.414763 -53.241978 368 R A 38 -0.50000 -0.50000 "ARG " " N  " 7 0 1 2F2FFF  N2600  0 1 7 ""  1 ""  <> 1 1 0 8157 2600 5611 2600 <>
  2601 3 12.998186 -1.699445 -52.761355 368 R A 2 0.14000 0.14000 "ARG " " CA " 6 0 1 A0A0A0  C2601  0 1 -1152 ""  1 ""  00FFCC  1 1 0 8158 2601 5612 2601 <>
  2602 2 11.938247 -0.643964 -53.103672 368 R A 2 0.50000 0.50000 "ARG " " C  " 6 0 1 A0A0A0  C2602  0 1 7 ""  1 ""  <> 1 1 0 8159 2602 5613 2602 <>
  2603 15 10.776240 -1.027252 -53.146130 368 R A 75 -0.50000 -0.50000 "ARG " " O  " 8 0 1 FF5757  O2603  0 1 7 ""  1 ""  <> 1 1 0 8160 2603 5614 2603 <>
  2604 3 12.979195 -2.140018 -51.270664 368 R A 2 -0.12000 -0.12000 "ARG " " CB " 6 0 1 A0A0A0  C2604  0 1 7 ""  1 ""  <> 1 1 0 8161 2604 5615 2604 <>
  2605 3 13.115079 -1.066859 -50.161654 368 R A 2 -0.05000 -0.05000 "ARG " " CG " 6 0 1 A0A0A0  C2605  0 1 7 ""  1 ""  <> 1 1 0 8162 2605 5616 2605 <>
  2606 3 11.949432 -0.068525 -49.989967 368 R A 2 0.19000 0.19000 "ARG " " CD " 6 0 1 A0A0A0  C2606  0 1 7 ""  1 ""  <> 1 1 0 8163 2606 5617 2606 <>
  2607 25 10.624260 -0.708169 -49.937886 368 R A 38 -0.69997 -0.69997 "ARG " " NE " 7 0 1 2F2FFF  N2607  0 1 7 ""  1 ""  <> 1 1 0 8164 2607 5618 2607 <>
  2608 2 9.485383 -0.132061 -49.514969 368 R A 2 0.63990 0.63990 "ARG " " CZ " 6 0 1 A0A0A0  C2608  0 1 7 ""  1 ""  <> 1 1 0 8165 2608 5619 2608 <>
  2609 25 9.465096 1.113415 -49.024407 368 R A 38 -0.79997 -0.79997 "ARG " " NH1" 7 0 1 2F2FFF  N2609  0 1 7 ""  1 ""  <> 1 1 0 8166 2609 5620 2609 <>
  2610 31 8.340689 -0.818368 -49.594752 368 R A 38 -0.79997 -0.79997 "ARG " " NH2" 7 1 1 2F2FFF  N2610  0 1 7 ""  1 ""  <> 1 1 0 8167 2610 5621 2610 <>
[truncated: 815,691 more chars]
