# Supplementary material for: Elucidating HER2-directed chimeric antigen receptor (CAR) activation mechanism using homology modeling and all-atom molecular dynamics simulation
Source: Comput Struct Biotechnol J. 2026 Jan 2;31:276–88. doi: 10.1016/j.csbj.2025.12.017 (PMC12813887; doi:10.1016/j.csbj.2025.12.017)
Supplement: Supplementary file 3 — Supplementary material [file mmc3.zip › desmond_setup_1_HER2_CAR_T_Holo.mae]

{ 
 s_m_m2io_version
 :::
 2.0.0 
} 

f_m_ct { 
 s_m_title
 s_m_entry_id
 s_m_entry_name
 s_pdb_PDB_TITLE
 s_pdb_PDB_format_version
 s_m_Source_Path
 s_m_Source_File
 i_m_Source_File_Index
 s_ppw_entry_id_backup
 b_ppw_prepared
 b_ppw_assigned_bond_orders
 b_ppw_added_hydrogens
 b_ppw_treated_metals
 b_ppw_created_disulfur
 b_ppw_ran_protassign
 r_i_target_temperature
 b_ppw_ran_impref
 i_pdb_PDB_Model
 b_ppw_deleted_far_waters
 r_i_Potential_Energy-OPLS_2005
 r_i_RMS_Derivative-OPLS_2005
 r_i_Max_Derivative-OPLS_2005
 r_i_Stretch_Energy-OPLS_2005
 r_i_Bend_Energy-OPLS_2005
 r_i_LJ-14_Energy-OPLS_2005
 r_i_El-14_Energy-OPLS_2005
 r_i_Van_der_Waals_Energy-OPLS_2005
 r_i_Electrostatic_Energy-OPLS_2005
 r_i_Dihedral_Energy-OPLS_2005
 s_m_Chain_Name
 r_i_Potential_Energy-OPLS3
 r_i_RMS_Derivative-OPLS3
 r_i_Max_Derivative-OPLS3
 r_i_Stretch_Energy-OPLS3
 r_i_Bend_Energy-OPLS3
 r_i_LJ-14_Energy-OPLS3
 r_i_El-14_Energy-OPLS3
 r_i_Van_der_Waals_Energy-OPLS3
 r_i_Electrostatic_Energy-OPLS3
 r_i_Dihedral_Energy-OPLS3
 i_m_ct_format
 :::
 "CAR_T_379_491_noh aHelix_HER2 3H3B_chainA_molecule1" 
  13 
  "CAR_T_379_491_noh.1 aHelix_HER2.1 3h3b_HER2_Ab.1_A_mol2" 
  "model3_CD3z model3_CD137 model2_CD8a" 
  3.0 
  /storageA/lucas/CAR-T/desmond_setup_1_HER2_Car-T 
  CAR_T_379_491_noh.pdb 
  1
  12 
  1
  1
  1
  1
  1
  1
  298
  1
  1
  1
  -921.944641113281
  0.0731243291069614
  1.49732458591461
  217.793694909145
  1035.77793896294
  2002.68849232208
  649.985823365992
  -3699.51831068573
  -2513.89025342251
  1331.7598263342
  A 
  -1992.67209428383
  0.0855873152320181
  2.53840024202154
  315.443549176027
  1597.31374914857
  2785.57287119377
  853.285592891937
  -5301.56882643972
  -3365.96543094311
  1061.43462596406
  2
 m_atom[10130] { 
  # First column is atom index #
  i_m_mmod_type
  r_m_x_coord
  r_m_y_coord
  r_m_z_coord
  i_m_residue_number
  s_m_mmod_res
  s_m_chain_name
  i_m_color
  r_m_charge1
  r_m_charge2
  s_m_pdb_residue_name
  s_m_pdb_atom_name
  i_m_atomic_number
  i_m_formal_charge
  i_m_visibility
  s_m_color_rgb
  s_m_atom_name
  i_m_secondary_structure
  i_m_ribbon_style
  i_m_ribbon_color
  s_m_label_format
  i_m_label_color
  s_m_label_user_text
  s_m_ribbon_color_rgb
  r_m_pdb_occupancy
  r_m_pdb_tfactor
  i_i_constraint
  i_i_internal_atom_index
  i_m_pdb_convert_problem
  i_pa_atomindex
  i_pdb_PDB_serial
  i_pdb_seqres_index
  s_pa_state
  r_m_alt_pdb_occupancy
  r_m_alt_pdb_tfactor
  r_pdb_alt_occupancy_A
  r_pdb_alt_occupancy_B
  r_pdb_alt_tfactor_A
  r_pdb_alt_tfactor_B
  r_pdb_alt_x_coord_A
  r_pdb_alt_x_coord_B
  r_pdb_alt_y_coord_A
  r_pdb_alt_y_coord_B
  r_pdb_alt_z_coord_A
  r_pdb_alt_z_coord_B
  i_pdb_alt_PDB_serial
  i_pdb_alt_PDB_serial_A
  i_pdb_alt_PDB_serial_B
  s_m_current_occupancy
  s_pdb_altloc_chars
  i_m_minimize_atom_index
  :::
  1 26 30.399158 60.920847 148.328440 0 S B 38 -0.94390 -0.94390 "SER " " N  " 7 0 1 2F2FFF  "N1"  0 1 7 ""  1 ""  <> 1 31.04 0 1 5 1 1 2 <> <> <> <> <> <> <> <> <> <> <> <> <> <> <> <> <> <> <>
  2 3 31.854035 60.895790 148.057615 0 S B 2 0.16390 0.16390 "SER " " CA " 6 0 1 A0A0A0  "C2"  0 1 -1002 ""  1 ""  A0A0A0  1 31.12 0 2 5 2 2 2 <> <> <> <> <> <> <> <> <> <> <> <> <> <> <> <> <> <> <>
  3 2 32.138222 60.876882 146.529201 0 S B 2 0.50000 0.50000 "SER " " C  " 6 0 1 A0A0A0  "C3"  0 1 7 ""  1 ""  <> 1 31.12 0 3 5 3 3 2 <> <> <> <> <> <> <> <> <> <> <> <> <> <> <> <> <> <> <>
  4 15 33.259817 61.207128 146.141145 0 S B 75 -0.50000 -0.50000 "SER " " O  " 8 0 1 FF5757  "O4"  0 1 7 ""  1 ""  <> 1 31.08 0 4 5 4 4 2 <> <> <> <> <> <> <> <> <> <> <> <> <> <> <> <> <> <> <>
  5 3 32.547656 59.718432 148.785871 0 S B 2 0.14500 0.14500 "SER " " CB " 6 0 1 A0A0A0  "C5"  0 1 7 ""  1 ""  <> 1 31.14 0 5 5 5 5 2 <> <> <> <> <> <> <> <> <> <> <> <> <> <> <> <> <> <> <>
  6 16 33.954176 59.872252 148.829223 0 S B 75 -0.68300 -0.68300 "SER " " OG " 8 0 1 FF5757  "O6"  0 1 7 "%UT"  13 ""  <> 1 31.29 0 6 5 6 6 2 <> <> <> <> <> <> <> <> <> <> <> <> <> <> <> <> <> <> <>
  7 25 31.160422 60.479995 145.695100 1 T B 38 -0.50000 -0.50000 "THR " " N  " 7 0 1 2F2FFF  "N7"  0 1 7 ""  1 ""  <> 1 31.02 0 13 <> 7 7 3 <> <> <> <> <> <> <> <> <> <> <> <> <> <> <> <> <> <> <>
  8 3 31.253320 60.412217 144.236728 1 T B 2 0.14000 0.14000 "THR " " CA " 6 0 1 A0A0A0  "C8"  0 1 -1105 ""  1 ""  FF1E00  1 30.96 0 14 <> 8 8 3 <> <> <> <> <> <> <> <> <> <> <> <> <> <> <> <> <> <> <>
  9 2 29.921495 60.881020 143.621233 1 T B 2 0.50000 0.50000 "THR " " C  " 6 0 1 A0A0A0  "C9"  0 1 7 ""  1 ""  <> 1 30.78 0 15 <> 9 9 3 <> <> <> <> <> <> <> <> <> <> <> <> <> <> <> <> <> <> <>
  10 15 28.862981 60.686737 144.223141 1 T B 75 -0.50000 -0.50000 "THR " " O  " 8 0 1 FF5757  "O10"  0 1 7 ""  1 ""  <> 1 30.71 0 16 <> 10 10 3 <> <> <> <> <> <> <> <> <> <> <> <> <> <> <> <> <> <> <>
  11 3 31.520081 58.959886 143.748411 1 T B 2 0.20500 0.20500 "THR " " CB " 6 0 1 A0A0A0  "C11"  0 1 7 ""  1 ""  <> 1 30.99 0 17 <> 11 11 3 <> <> <> <> <> <> <> <> <> <> <> <> <> <> <> <> <> <> <>
  12 16 30.495206 58.067997 144.151182 1 T B 75 -0.68300 -0.68300 "THR " " OG1" 8 0 1 FF5757  "O12"  0 1 7 "%UT"  13 ""  <> 1 31.22 0 18 <> 12 12 3 <> <> <> <> <> <> <> <> <> <> <> <> <> <> <> <> <> <> <>
  13 3 32.869100 58.387127 144.206806 1 T B 2 -0.18000 -0.18000 "THR " " CG2" 6 0 1 A0A0A0  "C13"  0 1 7 ""  1 ""  <> 1 31.1 0 19 <> 13 13 3 <> <> <> <> <> <> <> <> <> <> <> <> <> <> <> <> <> <> <>
  14 25 30.005779 61.477133 142.419257 2 Q B 38 -0.50000 -0.50000 "GLN " " N  " 7 0 1 2F2FFF  "N14"  0 1 7 ""  1 ""  <> 1 30.6 0 27 <> 14 14 4 <> <> <> <> <> <> <> <> <> <> <> <> <> <> <> <> <> <> <>
  15 3 28.857473 61.976257 141.661934 2 Q B 2 0.14000 0.14000 "GLN " " CA " 6 0 1 A0A0A0  "C15"  0 1 -1105 ""  1 ""  FF1E00  1 30.44 0 28 <> 15 15 4 <> <> <> <> <> <> <> <> <> <> <> <> <> <> <> <> <> <> <>
  16 2 27.998702 60.822271 141.116884 2 Q B 2 0.50000 0.50000 "GLN " " C  " 6 0 1 A0A0A0  "C16"  0 1 7 ""  1 ""  <> 1 30.23 0 29 <> 16 16 4 <> <> <> <> <> <> <> <> <> <> <> <> <> <> <> <> <> <> <>
  17 15 28.538135 59.877460 140.540157 2 Q B 75 -0.50000 -0.50000 "GLN " " O  " 8 0 1 FF5757  "O17"  0 1 7 ""  1 ""  <> 1 30.14 0 30 <> 17 17 4 <> <> <> <> <> <> <> <> <> <> <> <> <> <> <> <> <> <> <>
  18 3 29.357295 62.908088 140.534344 2 Q B 2 -0.12000 -0.12000 "GLN " " CB " 6 0 1 A0A0A0  "C18"  0 1 7 ""  1 ""  <> 1 30.55 0 31 <> 18 18 4 <> <> <> <> <> <> <> <> <> <> <> <> <> <> <> <> <> <> <>
  19 3 28.273106 63.577282 139.653386 2 Q B 2 -0.12000 -0.12000 "GLN " " CG " 6 0 1 A0A0A0  "C19"  0 1 7 ""  1 ""  <> 1 30.93 0 32 <> 19 19 4 <> <> <> <> <> <> <> <> <> <> <> <> <> <> <> <> <> <> <>
  20 2 27.340953 64.523576 140.416372 2 Q B 2 0.50000 0.50000 "GLN " " CD " 6 0 1 A0A0A0  "C20"  0 1 7 "%UT"  13 ""  <> 1 31.81 0 33 <> 20 20 4 "No Flip"  <> <> <> <> <> <> <> <> <> <> <> <> <> <> <> <> <> <>
  21 15 26.526373 64.089728 141.227597 2 Q B 75 -0.50000 -0.50000 "GLN " " OE1" 8 0 1 FF5757  "O21"  0 1 7 ""  1 ""  <> 1 32.13 0 34 <> 21 21 4 <> <> <> <> <> <> <> <> <> <> <> <> <> <> <> <> <> <> <>
  22 25 27.436512 65.825036 140.138450 2 Q B 38 -0.76000 -0.76000 "GLN " " NE2" 7 0 1 2F2FFF  "N22"  0 1 7 ""  1 ""  <> 1 32.38 0 35 <> 22 22 4 <> <> <> <> <> <> <> <> <> <> <> <> <> <> <> <> <> <> <>
  23 25 26.679286 60.948506 141.309885 3 V B 38 -0.50000 -0.50000 "VAL " " N  " 7 0 1 2F2FFF  "N23"  2 1 7 ""  1 ""  <> 1 29.97 0 44 <> 23 23 5 <> <> <> <> <> <> <> <> <> <> <> <> <> <> <> <> <> <> <>
  24 3 25.674612 59.959910 140.932864 3 V B 2 0.14000 0.14000 "VAL " " CA " 6 0 1 A0A0A0  "C24"  2 1 -1105 ""  1 ""  FF1E00  1 29.73 0 45 <> 24 24 5 <> <> <> <> <> <> <> <> <> <> <> <> <> <> <> <> <> <> <>
  25 2 24.801012 60.491593 139.783459 3 V B 2 0.50000 0.50000 "VAL " " C  " 6 0 1 A0A0A0  "C25"  2 1 7 ""  1 ""  <> 1 29.62 0 46 <> 25 25 5 <> <> <> <> <> <> <> <> <> <> <> <> <> <> <> <> <> <> <>
  26 15 24.487141 61.681448 139.736902 3 V B 75 -0.50000 -0.50000 "VAL " " O  " 8 0 1 FF5757  "O26"  2 1 7 ""  1 ""  <> 1 29.69 0 47 <> 26 26 5 <> <> <> <> <> <> <> <> <> <> <> <> <> <> <> <> <> <> <>
  27 3 24.781934 59.611411 142.165662 3 V B 2 -0.06000 -0.06000 "VAL " " CB " 6 0 1 A0A0A0  "C27"  2 1 7 ""  1 ""  <> 1 29.69 0 48 <> 27 27 5 <> <> <> <> <> <> <> <> <> <> <> <> <> <> <> <> <> <> <>
  28 3 23.413512 58.961855 141.862506 3 V B 2 -0.18000 -0.18000 "VAL " " CG1" 6 0 1 A0A0A0  "C28"  2 1 7 ""  1 ""  <> 1 29.76 0 49 <> 28 28 5 <> <> <> <> <> <> <> <> <> <> <> <> <> <> <> <> <> <> <>
  29 3 25.559957 58.721049 143.151888 3 V B 2 -0.18000 -0.18000 "VAL " " CG2" 6 0 1 A0A0A0  "C29"  2 1 7 ""  1 ""  <> 1 29.54 0 50 <> 29 29 5 <> <> <> <> <> <> <> <> <> <> <> <> <> <> <> <> <> <> <>
  30 25 24.392708 59.562714 138.908935 4 C B 38 -0.50000 -0.50000 "CYS " " N  " 7 0 1 2F2FFF  "N30"  2 1 7 ""  1 ""  <> 1 29.43 0 60 <> 30 30 6 <> <> <> <> <> <> <> <> <> <> <> <> <> <> <> <> <> <> <>
  31 3 23.387485 59.754123 137.867542 4 C B 2 0.14000 0.14000 "CYS " " CA " 6 0 1 A0A0A0  "C31"  2 1 -1105 ""  1 ""  FF1E00  1 29.26 0 61 <> 31 31 6 <> <> <> <> <> <> <> <> <> <> <> <> <> <> <> <> <> <> <>
  32 2 22.589063 58.452899 137.694113 4 C B 2 0.50000 0.50000 "CYS " " C  " 6 0 1 A0A0A0  "C32"  2 1 7 ""  1 ""  <> 1 29.34 0 62 <> 32 32 6 <> <> <> <> <> <> <> <> <> <> <> <> <> <> <> <> <> <> <>
  33 15 23.008565 57.403805 138.183413 4 C B 75 -0.50000 -0.50000 "CYS " " O  " 8 0 1 FF5757  "O33"  2 1 7 ""  1 ""  <> 1 29.26 0 63 <> 33 33 6 <> <> <> <> <> <> <> <> <> <> <> <> <> <> <> <> <> <> <>
  34 3 24.050920 60.224342 136.553963 4 C B 2 0.09750 0.09750 "CYS " " CB " 6 0 1 A0A0A0  "C34"  2 1 7 ""  1 ""  <> 1 29.15 0 64 <> 34 34 6 <> <> <> <> <> <> <> <> <> <> <> <> <> <> <> <> <> <> <>
  35 49 25.143234 59.050120 135.697009 4 C B 13 -0.21750 -0.21750 "CYS " " SG " 16 0 1 E1E11E  "S35"  2 1 7 ""  1 ""  <> 1 28.83 0 65 <> 35 35 6 <> <> <> <> <> <> <> <> <> <> <> <> <> <> <> <> <> <> <>
  36 25 21.447175 58.545545 136.997195 5 T B 38 -0.50000 -0.50000 "THR " " N  " 7 0 1 2F2FFF  "N36"  2 1 7 ""  1 ""  <> 1 29.44 0 70 <> 36 36 7 <> <> <> <> <> <> <> <> <> <> <> <> <> <> <> <> <> <> <>
  37 3 20.608313 57.397256 136.650244 5 T B 2 0.14000 0.14000 "THR " " CA " 6 0 1 A0A0A0  "C37"  2 1 -1105 ""  1 ""  FF1E00  1 29.61 0 71 <> 37 37 7 <> <> <> <> <> <> <> <> <> <> <> <> <> <> <> <> <> <> <>
  38 2 21.008466 56.828330 135.273974 5 T B 2 0.50000 0.50000 "THR " " C  " 6 0 1 A0A0A0  "C38"  2 1 7 ""  1 ""  <> 1 29.64 0 72 <> 38 38 7 <> <> <> <> <> <> <> <> <> <> <> <> <> <> <> <> <> <> <>
  39 15 21.574044 57.544602 134.446357 5 T B 75 -0.50000 -0.50000 "THR " " O  " 8 0 1 FF5757  "O39"  2 1 7 ""  1 ""  <> 1 29.7 0 73 <> 39 39 7 <> <> <> <> <> <> <> <> <> <> <> <> <> <> <> <> <> <> <>
  40 3 19.105269 57.794618 136.601256 5 T B 2 0.20500 0.20500 "THR " " CB " 6 0 1 A0A0A0  "C40"  2 1 7 ""  1 ""  <> 1 29.67 0 74 <> 40 40 7 <> <> <> <> <> <> <> <> <> <> <> <> <> <> <> <> <> <> <>
  41 16 18.771892 58.616676 135.496145 5 T B 75 -0.68300 -0.68300 "THR " " OG1" 8 0 1 FF5757  "O41"  2 1 7 "%UT"  13 ""  <> 1 29.82 0 75 <> 41 41 7 <> <> <> <> <> <> <> <> <> <> <> <> <> <> <> <> <> <> <>
  42 3 18.608196 58.462791 137.892587 5 T B 2 -0.18000 -0.18000 "THR " " CG2" 6 0 1 A0A0A0  "C42"  2 1 7 ""  1 ""  <> 1 29.69 0 76 <> 42 42 7 <> <> <> <> <> <> <> <> <> <> <> <> <> <> <> <> <> <> <>
  43 25 20.673340 55.548145 135.055424 6 G B 38 -0.50000 -0.50000 "GLY " " N  " 7 0 1 2F2FFF  "N43"  0 1 7 ""  1 ""  <> 1 29.65 0 84 <> 43 43 8 <> <> <> <> <> <> <> <> <> <> <> <> <> <> <> <> <> <> <>
  44 3 20.840082 54.864512 133.775473 6 G B 2 0.08000 0.08000 "GLY " " CA " 6 0 1 A0A0A0  "C44"  0 1 -1105 ""  1 ""  FF1E00  1 29.55 0 85 <> 44 44 8 <> <> <> <> <> <> <> <> <> <> <> <> <> <> <> <> <> <> <>
  45 2 19.604003 55.058653 132.883092 6 G B 2 0.50000 0.50000 "GLY " " C  " 6 0 1 A0A0A0  "C45"  0 1 7 ""  1 ""  <> 1 29.55 0 86 <> 45 45 8 <> <> <> <> <> <> <> <> <> <> <> <> <> <> <> <> <> <> <>
  46 15 18.732468 55.884295 133.163493 6 G B 75 -0.50000 -0.50000 "GLY " " O  " 8 0 1 FF5757  "O46"  0 1 7 ""  1 ""  <> 1 29.48 0 87 <> 46 46 8 <> <> <> <> <> <> <> <> <> <> <> <> <> <> <> <> <> <> <>
  47 25 19.550356 54.276570 131.794240 7 T B 38 -0.50000 -0.50000 "THR " " N  " 7 0 1 2F2FFF  "N47"  0 1 7 ""  1 ""  <> 1 29.62 0 91 <> 47 47 9 <> <> <> <> <> <> <> <> <> <> <> <> <> <> <> <> <> <> <>
  48 3 18.429622 54.204006 130.850055 7 T B 2 0.14000 0.14000 "THR " " CA " 6 0 1 A0A0A0  "C48"  0 1 -1105 ""  1 ""  FF1E00  1 29.6 0 92 <> 48 48 9 <> <> <> <> <> <> <> <> <> <> <> <> <> <> <> <> <> <> <>
  49 2 18.070384 52.724703 130.597145 7 T B 2 0.50000 0.50000 "THR " " C  " 6 0 1 A0A0A0  "C49"  0 1 7 ""  1 ""  <> 1 29.7 0 93 <> 49 49 9 <> <> <> <> <> <> <> <> <> <> <> <> <> <> <> <> <> <> <>
  50 15 18.915078 51.851574 130.791681 7 T B 75 -0.50000 -0.50000 "THR " " O  " 8 0 1 FF5757  "O50"  0 1 7 ""  1 ""  <> 1 29.59 0 94 <> 50 50 9 <> <> <> <> <> <> <> <> <> <> <> <> <> <> <> <> <> <> <>
  51 3 18.788467 54.868494 129.488894 7 T B 2 0.20500 0.20500 "THR " " CB " 6 0 1 A0A0A0  "C51"  0 1 7 ""  1 ""  <> 1 29.53 0 95 <> 51 51 9 <> <> <> <> <> <> <> <> <> <> <> <> <> <> <> <> <> <> <>
  52 16 19.806834 54.178295 128.791644 7 T B 75 -0.68300 -0.68300 "THR " " OG1" 8 0 1 FF5757  "O52"  0 1 7 "%UT"  13 ""  <> 1 29.46 0 96 <> 52 52 9 <> <> <> <> <> <> <> <> <> <> <> <> <> <> <> <> <> <> <>
  53 3 19.207977 56.341758 129.608172 7 T B 2 -0.18000 -0.18000 "THR " " CG2" 6 0 1 A0A0A0  "C53"  0 1 7 ""  1 ""  <> 1 29.37 0 97 <> 53 53 9 <> <> <> <> <> <> <> <> <> <> <> <> <> <> <> <> <> <> <>
  54 25 16.818742 52.474800 130.173686 8 D B 38 -0.50000 -0.50000 "ASP " " N  " 7 0 1 2F2FFF  "N54"  0 1 7 ""  1 ""  <> 1 29.88 0 105 <> 54 54 10 <> <> <> <> <> <> <> <> <> <> <> <> <> <> <> <> <> <> <>
  55 3 16.256743 51.134720 129.935525 8 D B 2 0.14000 0.14000 "ASP " " CA " 6 0 1 A0A0A0  "C55"  0 1 -1105 ""  1 ""  FF1E00  1 30.18 0 106 <> 55 55 10 <> <> <> <> <> <> <> <> <> <> <> <> <> <> <> <> <> <> <>
  56 2 15.606973 51.043328 128.536281 8 D B 2 0.50000 0.50000 "ASP " " C  " 6 0 1 A0A0A0  "C56"  0 1 7 ""  1 ""  <> 1 30.44 0 107 <> 56 56 10 <> <> <> <> <> <> <> <> <> <> <> <> <> <> <> <> <> <> <>
  57 15 14.551109 50.424479 128.394189 8 D B 75 -0.50000 -0.50000 "ASP " " O  " 8 0 1 FF5757  "O57"  0 1 7 ""  1 ""  <> 1 30.48 0 108 <> 57 57 10 <> <> <> <> <> <> <> <> <> <> <> <> <> <> <> <> <> <> <>
  58 3 15.270437 50.675617 131.050329 8 D B 2 -0.22000 -0.22000 "ASP " " CB " 6 0 1 A0A0A0  "C58"  0 1 7 ""  1 ""  <> 1 30.1 0 109 <> 58 58 10 <> <> <> <> <> <> <> <> <> <> <> <> <> <> <> <> <> <> <>
  59 2 15.755343 50.822856 132.498519 8 D B 2 0.70000 0.70000 "ASP " " CG " 6 0 1 A0A0A0  "C59"  0 1 7 "%UT"  13 ""  <> 1 30.18 0 110 <> 59 59 10 <> <> <> <> <> <> <> <> <> <> <> <> <> <> <> <> <> <> <>
  60 15 16.947895 50.543778 132.749736 8 D B 75 -0.80000 -0.80000 "ASP " " OD1" 8 0 1 FF5757  "O60"  0 1 7 ""  1 ""  <> 1 30.21 0 111 <> 60 60 10 <> <> <> <> <> <> <> <> <> <> <> <> <> <> <> <> <> <> <>
  61 18 14.888505 51.103958 133.354141 8 D B 75 -0.80000 -0.80000 "ASP " " OD2" 8 -1 1 FF5757  "O61"  0 1 7 ""  1 ""  <> 1 30.41 0 112 <> 61 61 10 <> <> <> <> <> <> <> <> <> <> <> <> <> <> <> <> <> <> <>
  62 25 16.238735 51.656636 127.519486 9 M B 38 -0.50000 -0.50000 "MET " " N  " 7 0 1 2F2FFF  "N62"  0 1 7 ""  1 ""  <> 1 30.78 0 117 <> 62 62 11 <> <> <> <> <> <> <> <> <> <> <> <> <> <> <> <> <> <> <>
  63 3 15.767848 51.645925 126.130253 9 M B 2 0.14000 0.14000 "MET " " CA " 6 0 1 A0A0A0  "C63"  0 1 -1105 ""  1 ""  FF1E00  1 31.24 0 118 <> 63 63 11 <> <> <> <> <> <> <> <> <> <> <> <> <> <> <> <> <> <> <>
  64 2 16.210510 50.396259 125.344689 9 M B 2 0.50000 0.50000 "MET " " C  " 6 0 1 A0A0A0  "C64"  0 1 7 ""  1 ""  <> 1 31.3 0 119 <> 64 64 11 <> <> <> <> <> <> <> <> <> <> <> <> <> <> <> <> <> <> <>
  65 15 15.487109 49.984709 124.438928 9 M B 75 -0.50000 -0.50000 "MET " " O  " 8 0 1 FF5757  "O65"  0 1 7 ""  1 ""  <> 1 31.21 0 120 <> 65 65 11 <> <> <> <> <> <> <> <> <> <> <> <> <> <> <> <> <> <> <>
  66 3 16.188913 52.952579 125.417645 9 M B 2 -0.12000 -0.12000 "MET " " CB " 6 0 1 A0A0A0  "C66"  0 1 7 ""  1 ""  <> 1 31.42 0 121 <> 66 66 11 <> <> <> <> <> <> <> <> <> <> <> <> <> <> <> <> <> <> <>
  67 3 17.697495 53.183471 125.202057 9 M B 2 0.04750 0.04750 "MET " " CG " 6 0 1 A0A0A0  "C67"  0 1 7 ""  1 ""  <> 1 32.36 0 122 <> 67 67 11 <> <> <> <> <> <> <> <> <> <> <> <> <> <> <> <> <> <> <>
  68 49 18.082021 54.537215 124.060065 9 M B 13 -0.33500 -0.33500 "MET " " SD " 16 0 1 E1E11E  "S68"  0 1 7 ""  1 ""  <> 1 34.82 0 123 <> 68 68 11 <> <> <> <> <> <> <> <> <> <> <> <> <> <> <> <> <> <> <>
  69 3 17.629555 55.960975 125.086103 9 M B 2 -0.01250 -0.01250 "MET " " CE " 6 0 1 A0A0A0  "C69"  0 1 7 ""  1 ""  <> 1 34.48 0 124 <> 69 69 11 <> <> <> <> <> <> <> <> <> <> <> <> <> <> <> <> <> <> <>
  70 25 17.381799 49.830039 125.686292 10 K B 38 -0.50000 -0.50000 "LYS " " N  " 7 0 1 2F2FFF  "N70"  0 1 7 ""  1 ""  <> 1 31.52 0 134 <> 70 70 12 <> <> <> <> <> <> <> <> <> <> <> <> <> <> <> <> <> <> <>
  71 3 18.061693 48.738717 124.980133 10 K B 2 0.14000 0.14000 "LYS " " CA " 6 0 1 A0A0A0  "C71"  0 1 -1105 ""  1 ""  FF1E00  1 31.67 0 135 <> 71 71 12 <> <> <> <> <> <> <> <> <> <> <> <> <> <> <> <> <> <> <>
  72 2 18.396834 49.101751 123.515050 10 K B 2 0.50000 0.50000 "LYS " " C  " 6 0 1 A0A0A0  "C72"  0 1 7 ""  1 ""  <> 1 31.82 0 136 <> 72 72 12 <> <> <> <> <> <> <> <> <> <> <> <> <> <> <> <> <> <> <>
  73 15 18.956935 50.173418 123.282278 10 K B 75 -0.50000 -0.50000 "LYS " " O  " 8 0 1 FF5757  "O73"  0 1 7 ""  1 ""  <> 1 31.84 0 137 <> 73 73 12 <> <> <> <> <> <> <> <> <> <> <> <> <> <> <> <> <> <> <>
  74 3 17.337057 47.382432 125.192104 10 K B 2 -0.12000 -0.12000 "LYS " " CB " 6 0 1 A0A0A0  "C74"  0 1 7 ""  1 ""  <> 1 31.67 0 138 <> 74 74 12 <> <> <> <> <> <> <> <> <> <> <> <> <> <> <> <> <> <> <>
  75 3 17.476326 46.862372 126.631883 10 K B 2 -0.12000 -0.12000 "LYS " " CG " 6 0 1 A0A0A0  "C75"  0 1 7 ""  1 ""  <> 1 31.69 0 139 <> 75 75 12 <> <> <> <> <> <> <> <> <> <> <> <> <> <> <> <> <> <> <>
  76 3 16.845284 45.477376 126.839185 10 K B 2 -0.12000 -0.12000 "LYS " " CD " 6 0 1 A0A0A0  "C76"  0 1 7 ""  1 ""  <> 1 32.06 0 140 <> 76 76 12 <> <> <> <> <> <> <> <> <> <> <> <> <> <> <> <> <> <> <>
  77 3 17.113016 44.916563 128.244083 10 K B 2 0.19000 0.19000 "LYS " " CE " 6 0 1 A0A0A0  "C77"  0 1 7 ""  1 ""  <> 1 32.23 0 141 <> 77 77 12 <> <> <> <> <> <> <> <> <> <> <> <> <> <> <> <> <> <> <>
  78 32 16.461970 43.610566 128.439857 10 K B 38 -0.30000 -0.30000 "LYS " " NZ " 7 1 1 2F2FFF  "N78"  0 1 7 "%UT"  13 ""  <> 1 32.47 0 142 <> 78 78 12 <> <> <> <> <> <> <> <> <> <> <> <> <> <> <> <> <> <> <>
  79 25 18.077455 48.210403 122.561465 11 L B 38 -0.50000 -0.50000 "LEU " " N  " 7 0 1 2F2FFF  "N79"  0 1 7 ""  1 ""  <> 1 31.98 0 156 <> 79 79 13 <> <> <> <> <> <> <> <> <> <> <> <> <> <> <> <> <> <> <>
  80 3 18.361621 48.359704 121.129571 11 L B 2 0.14000 0.14000 "LEU " " CA " 6 0 1 A0A0A0  "C80"  0 1 -1105 ""  1 ""  FF1E00  1 32.18 0 157 <> 80 80 13 <> <> <> <> <> <> <> <> <> <> <> <> <> <> <> <> <> <> <>
  81 2 17.311545 49.206946 120.374907 11 L B 2 0.50000 0.50000 "LEU " " C  " 6 0 1 A0A0A0  "C81"  0 1 7 ""  1 ""  <> 1 32.48 0 158 <> 81 81 13 <> <> <> <> <> <> <> <> <> <> <> <> <> <> <> <> <> <> <>
  82 15 17.324283 49.205284 119.143876 11 L B 75 -0.50000 -0.50000 "LEU " " O  " 8 0 1 FF5757  "O82"  0 1 7 ""  1 ""  <> 1 32.5 0 159 <> 82 82 13 <> <> <> <> <> <> <> <> <> <> <> <> <> <> <> <> <> <> <>
  83 3 18.518000 46.954731 120.493637 11 L B 2 -0.12000 -0.12000 "LEU " " CB " 6 0 1 A0A0A0  "C83"  0 1 7 ""  1 ""  <> 1 32.01 0 160 <> 83 83 13 <> <> <> <> <> <> <> <> <> <> <> <> <> <> <> <> <> <> <>
  84 3 19.617182 46.064075 121.120422 11 L B 2 -0.06000 -0.06000 "LEU " " CG " 6 0 1 A0A0A0  "C84"  0 1 7 ""  1 ""  <> 1 31.82 0 161 <> 84 84 13 <> <> <> <> <> <> <> <> <> <> <> <> <> <> <> <> <> <> <>
  85 3 19.640689 44.671581 120.454263 11 L B 2 -0.18000 -0.18000 "LEU " " CD1" 6 0 1 A0A0A0  "C85"  0 1 7 ""  1 ""  <> 1 31.76 0 162 <> 85 85 13 <> <> <> <> <> <> <> <> <> <> <> <> <> <> <> <> <> <> <>
  86 3 21.003678 46.735290 121.091076 11 L B 2 -0.18000 -0.18000 "LEU " " CD2" 6 0 1 A0A0A0  "C86"  0 1 7 ""  1 ""  <> 1 31.39 0 163 <> 86 86 13 <> <> <> <> <> <> <> <> <> <> <> <> <> <> <> <> <> <> <>
  87 25 16.431363 49.918677 121.103006 12 R B 38 -0.50000 -0.50000 "ARG " " N  " 7 0 1 2F2FFF  "N87"  0 1 7 ""  1 ""  <> 1 32.83 0 175 <> 87 87 14 <> <> <> <> <> <> <> <> <> <> <> <> <> <> <> <> <> <> <>
  88 3 15.412487 50.818763 120.559909 12 R B 2 0.14000 0.14000 "ARG " " CA " 6 0 1 A0A0A0  "C88"  0 1 -1105 ""  1 ""  FF1E00  1 33.31 0 176 <> 88 88 14 <> <> <> <> <> <> <> <> <> <> <> <> <> <> <> <> <> <> <>
  89 2 16.037851 52.024884 119.838440 12 R B 2 0.50000 0.50000 "ARG " " C  " 6 0 1 A0A0A0  "C89"  0 1 7 ""  1 ""  <> 1 33.49 0 177 <> 89 89 14 <> <> <> <> <> <> <> <> <> <> <> <> <> <> <> <> <> <> <>
  90 15 16.930018 52.667705 120.391599 12 R B 75 -0.50000 -0.50000 "ARG " " O  " 8 0 1 FF5757  "O90"  0 1 7 ""  1 ""  <> 1 33.51 0 178 <> 90 90 14 <> <> <> <> <> <> <> <> <> <> <> <> <> <> <> <> <> <> <>
  91 3 14.482025 51.251798 121.711944 12 R B 2 -0.12000 -0.12000 "ARG " " CB " 6 0 1 A0A0A0  "C91"  0 1 7 ""  1 ""  <> 1 33.36 0 179 <> 91 91 14 <> <> <> <> <> <> <> <> <> <> <> <> <> <> <> <> <> <> <>
  92 3 13.300875 52.156817 121.308134 12 R B 2 -0.05000 -0.05000 "ARG " " CG " 6 0 1 A0A0A0  "C92"  0 1 7 ""  1 ""  <> 1 34.03 0 180 <> 92 92 14 <> <> <> <> <> <> <> <> <> <> <> <> <> <> <> <> <> <> <>
  93 3 12.375531 52.495676 122.488858 12 R B 2 0.19000 0.19000 "ARG " " CD " 6 0 1 A0A0A0  "C93"  0 1 7 ""  1 ""  <> 1 35.15 0 181 <> 93 93 14 <> <> <> <> <> <> <> <> <> <> <> <> <> <> <> <> <> <> <>
  94 25 12.982686 53.459830 123.420861 12 R B 38 -0.69997 -0.69997 "ARG " " NE " 7 0 1 2F2FFF  "N94"  0 1 7 ""  1 ""  <> 1 35.77 0 182 <> 94 94 14 <> <> <> <> <> <> <> <> <> <> <> <> <> <> <> <> <> <> <>
  95 2 12.648338 53.630738 124.712724 12 R B 2 0.63990 0.63990 "ARG " " CZ " 6 0 1 A0A0A0  "C95"  0 1 7 ""  1 ""  <> 1 36.17 0 183 <> 95 95 14 <> <> <> <> <> <> <> <> <> <> <> <> <> <> <> <> <> <> <>
  96 25 11.738964 52.850154 125.313909 12 R B 38 -0.79997 -0.79997 "ARG " " NH1" 7 0 1 2F2FFF  "N96"  0 1 7 ""  1 ""  <> 1 36.16 0 184 <> 96 96 14 <> <> <> <> <> <> <> <> <> <> <> <> <> <> <> <> <> <> <>
  97 31 13.233652 54.607468 125.417143 12 R B 38 -0.79997 -0.79997 "ARG " " NH2" 7 1 1 2F2FFF  "N97"  0 1 7 ""  1 ""  <> 1 36.01 0 185 <> 97 97 14 <> <> <> <> <> <> <> <> <> <> <> <> <> <> <> <> <> <> <>
  98 25 15.529799 52.300843 118.627097 13 L B 38 -0.50000 -0.50000 "LEU " " N  " 7 0 1 2F2FFF  "N98"  0 1 7 ""  1 ""  <> 1 33.76 0 199 <> 98 98 15 <> <> <> <> <> <> <> <> <> <> <> <> <> <> <> <> <> <> <>
  99 3 15.935296 53.403580 117.757176 13 L B 2 0.14000 0.14000 "LEU " " CA " 6 0 1 A0A0A0  "C99"  0 1 -1105 ""  1 ""  FF1E00  1 34.09 0 200 <> 99 99 15 <> <> <> <> <> <> <> <> <> <> <> <> <> <> <> <> <> <> <>
  100 2 15.451872 54.749411 118.350857 13 L B 2 0.50000 0.50000 "LEU " " C  " 6 0 1 A0A0A0  "C100"  0 1 7 ""  1 ""  <> 1 34.31 0 201 <> 100 100 15 <> <> <> <> <> <> <> <> <> <> <> <> <> <> <> <> <> <> <>
  101 15 14.238055 54.917439 118.486778 13 L B 75 -0.50000 -0.50000 "LEU " " O  " 8 0 1 FF5757  "O101"  0 1 7 ""  1 ""  <> 1 34.28 0 202 <> 101 101 15 <> <> <> <> <> <> <> <> <> <> <> <> <> <> <> <> <> <> <>
  102 3 15.308266 53.191119 116.356555 13 L B 2 -0.12000 -0.12000 "LEU " " CB " 6 0 1 A0A0A0  "C102"  0 1 7 ""  1 ""  <> 1 34.08 0 203 <> 102 102 15 <> <> <> <> <> <> <> <> <> <> <> <> <> <> <> <> <> <> <>
  103 3 15.877236 51.992709 115.555031 13 L B 2 -0.06000 -0.06000 "LEU " " CG " 6 0 1 A0A0A0  "C103"  0 1 7 ""  1 ""  <> 1 34.36 0 204 <> 103 103 15 <> <> <> <> <> <> <> <> <> <> <> <> <> <> <> <> <> <> <>
  104 3 15.362388 50.627522 116.062991 13 L B 2 -0.18000 -0.18000 "LEU " " CD1" 6 0 1 A0A0A0  "C104"  0 1 7 ""  1 ""  <> 1 34.52 0 205 <> 104 104 15 <> <> <> <> <> <> <> <> <> <> <> <> <> <> <> <> <> <> <>
  105 3 15.626016 52.162277 114.039709 13 L B 2 -0.18000 -0.18000 "LEU " " CD2" 6 0 1 A0A0A0  "C105"  0 1 7 ""  1 ""  <> 1 34.4 0 206 <> 105 105 15 <> <> <> <> <> <> <> <> <> <> <> <> <> <> <> <> <> <> <>
  106 25 16.377752 55.677748 118.699373 14 P B 38 -0.14000 -0.14000 "PRO " " N  " 7 0 1 2F2FFF  "N106"  0 1 7 ""  1 ""  <> 1 34.58 0 218 <> 106 106 16 <> <> <> <> <> <> <> <> <> <> <> <> <> <> <> <> <> <> <>
  107 3 16.020944 57.041291 119.148926 14 P B 2 0.01000 0.01000 "PRO " " CA " 6 0 1 A0A0A0  "C107"  0 1 -1105 ""  1 ""  FF1E00  1 34.83 0 219 <> 107 107 16 <> <> <> <> <> <> <> <> <> <> <> <> <> <> <> <> <> <> <>
  108 2 15.219949 57.864308 118.121985 14 P B 2 0.50000 0.50000 "PRO " " C  " 6 0 1 A0A0A0  "C108"  0 1 7 ""  1 ""  <> 1 35.07 0 220 <> 108 108 16 <> <> <> <> <> <> <> <> <> <> <> <> <> <> <> <> <> <> <>
  109 15 15.380928 57.661161 116.917627 14 P B 75 -0.50000 -0.50000 "PRO " " O  " 8 0 1 FF5757  "O109"  0 1 7 ""  1 ""  <> 1 35.09 0 221 <> 109 109 16 <> <> <> <> <> <> <> <> <> <> <> <> <> <> <> <> <> <> <>
  110 3 17.378232 57.706844 119.437605 14 P B 2 -0.12000 -0.12000 "PRO " " CB " 6 0 1 A0A0A0  "C110"  0 1 7 ""  1 ""  <> 1 34.87 0 222 <> 110 110 16 <> <> <> <> <> <> <> <> <> <> <> <> <> <> <> <> <> <> <>
  111 3 18.351265 56.563389 119.648394 14 P B 2 -0.12000 -0.12000 "PRO " " CG " 6 0 1 A0A0A0  "C111"  0 1 7 ""  1 ""  <> 1 34.73 0 223 <> 111 111 16 <> <> <> <> <> <> <> <> <> <> <> <> <> <> <> <> <> <> <>
  112 3 17.828842 55.491654 118.710325 14 P B 2 -0.05000 -0.05000 "PRO " " CD " 6 0 1 A0A0A0  "C112"  0 1 7 ""  1 ""  <> 1 34.58 0 224 <> 112 112 16 <> <> <> <> <> <> <> <> <> <> <> <> <> <> <> <> <> <> <>
  113 25 14.392654 58.794558 118.632240 15 A B 38 -0.50000 -0.50000 "ALA " " N  " 7 0 1 2F2FFF  "N113"  0 1 7 ""  1 ""  <> 1 35.29 0 232 <> 113 113 17 <> <> <> <> <> <> <> <> <> <> <> <> <> <> <> <> <> <> <>
  114 3 13.571448 59.724574 117.845255 15 A B 2 0.14000 0.14000 "ALA " " CA " 6 0 1 A0A0A0  "C114"  0 1 -1105 ""  1 ""  FF1E00  1 35.47 0 233 <> 114 114 17 <> <> <> <> <> <> <> <> <> <> <> <> <> <> <> <> <> <> <>
  115 2 14.372290 60.641942 116.898640 15 A B 2 0.50000 0.50000 "ALA " " C  " 6 0 1 A0A0A0  "C115"  0 1 7 ""  1 ""  <> 1 35.58 0 234 <> 115 115 17 <> <> <> <> <> <> <> <> <> <> <> <> <> <> <> <> <> <> <>
  116 15 13.873807 60.967204 115.822000 15 A B 75 -0.50000 -0.50000 "ALA " " O  " 8 0 1 FF5757  "O116"  0 1 7 ""  1 ""  <> 1 35.61 0 235 <> 116 116 17 <> <> <> <> <> <> <> <> <> <> <> <> <> <> <> <> <> <> <>
  117 3 12.709256 60.560705 118.802840 15 A B 2 -0.18000 -0.18000 "ALA " " CB " 6 0 1 A0A0A0  "C117"  0 1 7 ""  1 ""  <> 1 35.47 0 236 <> 117 117 17 <> <> <> <> <> <> <> <> <> <> <> <> <> <> <> <> <> <> <>
  118 25 15.604109 60.997313 117.299059 16 S B 38 -0.50000 -0.50000 "SER " " N  " 7 0 1 2F2FFF  "N118"  0 1 7 ""  1 ""  <> 1 35.68 0 242 <> 118 118 18 <> <> <> <> <> <> <> <> <> <> <> <> <> <> <> <> <> <> <>
  119 3 16.606955 61.669436 116.474672 16 S B 2 0.14000 0.14000 "SER " " CA " 6 0 1 A0A0A0  "C119"  0 1 -1105 ""  1 ""  FF1E00  1 35.8 0 243 <> 119 119 18 <> <> <> <> <> <> <> <> <> <> <> <> <> <> <> <> <> <> <>
  120 2 17.994472 61.457571 117.120564 16 S B 2 0.50000 0.50000 "SER " " C  " 6 0 1 A0A0A0  "C120"  0 1 7 ""  1 ""  <> 1 35.85 0 244 <> 120 120 18 <> <> <> <> <> <> <> <> <> <> <> <> <> <> <> <> <> <> <>
  121 15 18.067431 61.425525 118.351369 16 S B 75 -0.50000 -0.50000 "SER " " O  " 8 0 1 FF5757  "O121"  0 1 7 ""  1 ""  <> 1 35.87 0 245 <> 121 121 18 <> <> <> <> <> <> <> <> <> <> <> <> <> <> <> <> <> <> <>
  122 3 16.253123 63.167818 116.293516 16 S B 2 0.14500 0.14500 "SER " " CB " 6 0 1 A0A0A0  "C122"  0 1 7 ""  1 ""  <> 1 35.82 0 246 <> 122 122 18 <> <> <> <> <> <> <> <> <> <> <> <> <> <> <> <> <> <> <>
  123 16 16.505642 63.940793 117.450442 16 S B 75 -0.68300 -0.68300 "SER " " OG " 8 0 1 FF5757  "O123"  0 1 7 "%UT"  13 ""  <> 1 35.89 0 247 <> 123 123 18 <> <> <> <> <> <> <> <> <> <> <> <> <> <> <> <> <> <> <>
  124 25 19.079368 61.371183 116.310758 17 P B 38 -0.14000 -0.14000 "PRO " " N  " 7 0 1 2F2FFF  "N124"  0 1 7 ""  1 ""  <> 1 35.9 0 253 <> 124 124 19 <> <> <> <> <> <> <> <> <> <> <> <> <> <> <> <> <> <> <>
  125 3 20.465050 61.418478 116.830422 17 P B 2 0.01000 0.01000 "PRO " " CA " 6 0 1 A0A0A0  "C125"  0 1 -1105 ""  1 ""  FF1E00  1 35.9 0 254 <> 125 125 19 <> <> <> <> <> <> <> <> <> <> <> <> <> <> <> <> <> <> <>
  126 2 20.827697 62.706484 117.597215 17 P B 2 0.50000 0.50000 "PRO " " C  " 6 0 1 A0A0A0  "C126"  0 1 7 ""  1 ""  <> 1 35.83 0 255 <> 126 126 19 <> <> <> <> <> <> <> <> <> <> <> <> <> <> <> <> <> <> <>
  127 15 21.662519 62.647274 118.498468 17 P B 75 -0.50000 -0.50000 "PRO " " O  " 8 0 1 FF5757  "O127"  0 1 7 ""  1 ""  <> 1 35.85 0 256 <> 127 127 19 <> <> <> <> <> <> <> <> <> <> <> <> <> <> <> <> <> <> <>
  128 3 21.347243 61.267578 115.575872 17 P B 2 -0.12000 -0.12000 "PRO " " CB " 6 0 1 A0A0A0  "C128"  0 1 7 ""  1 ""  <> 1 35.96 0 257 <> 128 128 19 <> <> <> <> <> <> <> <> <> <> <> <> <> <> <> <> <> <> <>
  129 3 20.443251 60.643953 114.528333 17 P B 2 -0.12000 -0.12000 "PRO " " CG " 6 0 1 A0A0A0  "C129"  0 1 7 ""  1 ""  <> 1 35.97 0 258 <> 129 129 19 <> <> <> <> <> <> <> <> <> <> <> <> <> <> <> <> <> <> <>
  130 3 19.075652 61.227225 114.854289 17 P B 2 -0.05000 -0.05000 "PRO " " CD " 6 0 1 A0A0A0  "C130"  0 1 7 ""  1 ""  <> 1 35.93 0 259 <> 130 130 19 <> <> <> <> <> <> <> <> <> <> <> <> <> <> <> <> <> <> <>
  131 25 20.185980 63.825953 117.216176 18 E B 38 -0.50000 -0.50000 "GLU " " N  " 7 0 1 2F2FFF  "N131"  0 1 7 ""  1 ""  <> 1 35.71 0 267 <> 131 131 20 <> <> <> <> <> <> <> <> <> <> <> <> <> <> <> <> <> <> <>
  132 3 20.347602 65.171369 117.766658 18 E B 2 0.14000 0.14000 "GLU " " CA " 6 0 1 A0A0A0  "C132"  0 1 -1105 ""  1 ""  FF1E00  1 35.56 0 268 <> 132 132 20 <> <> <> <> <> <> <> <> <> <> <> <> <> <> <> <> <> <> <>
  133 2 20.021073 65.225777 119.267755 18 E B 2 0.50000 0.50000 "GLU " " C  " 6 0 1 A0A0A0  "C133"  0 1 7 ""  1 ""  <> 1 35.37 0 269 <> 133 133 20 <> <> <> <> <> <> <> <> <> <> <> <> <> <> <> <> <> <> <>
  134 15 20.917239 65.477855 120.072256 18 E B 75 -0.50000 -0.50000 "GLU " " O  " 8 0 1 FF5757  "O134"  0 1 7 ""  1 ""  <> 1 35.44 0 270 <> 134 134 20 <> <> <> <> <> <> <> <> <> <> <> <> <> <> <> <> <> <> <>
  135 3 19.457966 66.150412 116.966300 18 E B 2 -0.12000 -0.12000 "GLU " " CB " 6 0 1 A0A0A0  "C135"  0 1 7 ""  1 ""  <> 1 35.61 0 271 <> 135 135 20 <> <> <> <> <> <> <> <> <> <> <> <> <> <> <> <> <> <> <>
  136 3 19.762682 66.191666 115.456004 18 E B 2 -0.22000 -0.22000 "GLU " " CG " 6 0 1 A0A0A0  "C136"  0 1 7 ""  1 ""  <> 1 35.69 0 272 <> 136 136 20 <> <> <> <> <> <> <> <> <> <> <> <> <> <> <> <> <> <> <>
  137 2 18.760953 67.067826 114.705224 18 E B 2 0.70000 0.70000 "GLU " " CD " 6 0 1 A0A0A0  "C137"  0 1 7 "%UT"  13 ""  <> 1 35.96 0 273 <> 137 137 20 <> <> <> <> <> <> <> <> <> <> <> <> <> <> <> <> <> <> <>
  138 15 17.929964 66.482075 113.976754 18 E B 75 -0.80000 -0.80000 "GLU " " OE1" 8 0 1 FF5757  "O138"  0 1 7 ""  1 ""  <> 1 36.02 0 274 <> 138 138 20 <> <> <> <> <> <> <> <> <> <> <> <> <> <> <> <> <> <> <>
  139 18 18.837599 68.303405 114.878539 18 E B 75 -0.80000 -0.80000 "GLU " " OE2" 8 -1 1 FF5757  "O139"  0 1 7 ""  1 ""  <> 1 36.03 0 275 <> 139 139 20 <> <> <> <> <> <> <> <> <> <> <> <> <> <> <> <> <> <> <>
  140 25 18.752293 64.942843 119.609304 19 T B 38 -0.50000 -0.50000 "THR " " N  " 7 0 1 2F2FFF  "N140"  1 1 7 ""  1 ""  <> 1 35.02 0 282 <> 140 140 21 <> <> <> <> <> <> <> <> <> <> <> <> <> <> <> <> <> <> <>
  141 3 18.242875 64.925932 120.981427 19 T B 2 0.14000 0.14000 "THR " " CA " 6 0 1 A0A0A0  "C141"  1 1 -1105 ""  1 ""  FF1E00  1 34.64 0 283 <> 141 141 21 <> <> <> <> <> <> <> <> <> <> <> <> <> <> <> <> <> <> <>
  142 2 18.808069 63.766618 121.828649 19 T B 2 0.50000 0.50000 "THR " " C  " 6 0 1 A0A0A0  "C142"  1 1 7 ""  1 ""  <> 1 34.35 0 284 <> 142 142 21 <> <> <> <> <> <> <> <> <> <> <> <> <> <> <> <> <> <> <>
  143 15 18.878390 63.917071 123.046546 19 T B 75 -0.50000 -0.50000 "THR " " O  " 8 0 1 FF5757  "O143"  1 1 7 ""  1 ""  <> 1 34.32 0 285 <> 143 143 21 <> <> <> <> <> <> <> <> <> <> <> <> <> <> <> <> <> <> <>
  144 3 16.691183 64.828699 121.006679 19 T B 2 0.20500 0.20500 "THR " " CB " 6 0 1 A0A0A0  "C144"  1 1 7 ""  1 ""  <> 1 34.63 0 286 <> 144 144 21 <> <> <> <> <> <> <> <> <> <> <> <> <> <> <> <> <> <> <>
  145 16 16.209226 63.587713 120.514033 19 T B 75 -0.68300 -0.68300 "THR " " OG1" 8 0 1 FF5757  "O145"  1 1 7 "%UT"  13 ""  <> 1 34.61 0 287 <> 145 145 21 <> <> <> <> <> <> <> <> <> <> <> <> <> <> <> <> <> <> <>
  146 3 15.996118 65.973103 120.251944 19 T B 2 -0.18000 -0.18000 "THR " " CG2" 6 0 1 A0A0A0  "C146"  1 1 7 ""  1 ""  <> 1 34.73 0 288 <> 146 146 21 <> <> <> <> <> <> <> <> <> <> <> <> <> <> <> <> <> <> <>
  147 25 19.206031 62.653816 121.186036 20 H B 38 -0.50000 -0.50000 "HIE " " N  " 7 0 1 2F2FFF  "N147"  1 1 7 ""  1 ""  <> 1 33.97 0 296 <> 147 147 22 <> <> <> <> <> <> <> <> <> <> <> <> <> <> <> <> <> <> <>
  148 3 19.761961 61.476765 121.849545 20 H B 2 0.14000 0.14000 "HIE " " CA " 6 0 1 A0A0A0  "C148"  1 1 -1106 ""  1 ""  FF3C00  1 33.64 0 297 <> 148 148 22 <> <> <> <> <> <> <> <> <> <> <> <> <> <> <> <> <> <> <>
  149 2 21.187375 61.699378 122.377895 20 H B 2 0.50000 0.50000 "HIE " " C  " 6 0 1 A0A0A0  "C149"  1 1 7 ""  1 ""  <> 1 33.42 0 298 <> 149 149 22 <> <> <> <> <> <> <> <> <> <> <> <> <> <> <> <> <> <> <>
  150 15 21.440130 61.393681 123.540604 20 H B 75 -0.50000 -0.50000 "HIE " " O  " 8 0 1 FF5757  "O150"  1 1 7 ""  1 ""  <> 1 33.37 0 299 <> 150 150 22 <> <> <> <> <> <> <> <> <> <> <> <> <> <> <> <> <> <> <>
  151 3 19.693331 60.273600 120.896735 20 H B 2 -0.29700 -0.29700 "HIE " " CB " 6 0 1 A0A0A0  "C151"  1 1 7 ""  1 ""  <> 1 33.6 0 300 <> 151 151 22 <> <> <> <> <> <> <> <> <> <> <> <> <> <> <> <> <> <> <>
  152 2 20.191192 58.981694 121.491217 20 H B 2 0.50400 0.50400 "HIE " " CG " 6 0 1 A0A0A0  "C152"  1 1 7 "%UT"  13 "HIE"  <> 1 33.38 0 301 <> 152 152 22 "HIE"  <> <> <> <> <> <> <> <> <> <> <> <> <> <> <> <> <> <>
  153 25 19.605669 58.397908 122.620051 20 H B 38 -0.56400 -0.56400 "HIE " " ND1" 7 0 1 2F2FFF  "N153"  1 1 7 ""  1 ""  <> 1 33.43 0 302 <> 153 153 22 <> <> <> <> <> <> <> <> <> <> <> <> <> <> <> <> <> <> <>
  154 2 21.248194 58.198992 121.079901 20 H B 2 -0.26100 -0.26100 "HIE " " CD2" 6 0 1 A0A0A0  "C154"  1 1 7 ""  1 ""  <> 1 33.24 0 303 <> 154 154 22 <> <> <> <> <> <> <> <> <> <> <> <> <> <> <> <> <> <> <>
  155 2 20.327479 57.310116 122.852189 20 H B 2 0.18200 0.18200 "HIE " " CE1" 6 0 1 A0A0A0  "C155"  1 1 7 ""  1 ""  <> 1 33.23 0 304 <> 155 155 22 <> <> <> <> <> <> <> <> <> <> <> <> <> <> <> <> <> <> <>
  156 25 21.305239 57.140296 121.965821 20 H B 38 -0.29100 -0.29100 "HIE " " NE2" 7 0 1 2F2FFF  "N156"  1 1 7 ""  1 ""  <> 1 33.13 0 305 <> 156 156 22 <> <> <> <> <> <> <> <> <> <> <> <> <> <> <> <> <> <> <>
  157 25 22.083304 62.232332 121.529730 21 L B 38 -0.50000 -0.50000 "LEU " " N  " 7 0 1 2F2FFF  "N157"  1 1 7 ""  1 ""  <> 1 33.15 0 313 <> 157 157 23 <> <> <> <> <> <> <> <> <> <> <> <> <> <> <> <> <> <> <>
  158 3 23.477062 62.524251 121.879265 21 L B 2 0.14000 0.14000 "LEU " " CA " 6 0 1 A0A0A0  "C158"  1 1 -1106 ""  1 ""  FF3C00  1 32.88 0 314 <> 158 158 23 <> <> <> <> <> <> <> <> <> <> <> <> <> <> <> <> <> <> <>
  159 2 23.600874 63.596051 122.980849 21 L B 2 0.50000 0.50000 "LEU " " C  " 6 0 1 A0A0A0  "C159"  1 1 7 ""  1 ""  <> 1 32.82 0 315 <> 159 159 23 <> <> <> <> <> <> <> <> <> <> <> <> <> <> <> <> <> <> <>
  160 15 24.448348 63.454337 123.862792 21 L B 75 -0.50000 -0.50000 "LEU " " O  " 8 0 1 FF5757  "O160"  1 1 7 ""  1 ""  <> 1 32.84 0 316 <> 160 160 23 <> <> <> <> <> <> <> <> <> <> <> <> <> <> <> <> <> <> <>
  161 3 24.248142 62.880466 120.584699 21 L B 2 -0.12000 -0.12000 "LEU " " CB " 6 0 1 A0A0A0  "C161"  1 1 7 ""  1 ""  <> 1 32.83 0 317 <> 161 161 23 <> <> <> <> <> <> <> <> <> <> <> <> <> <> <> <> <> <> <>
  162 3 25.726844 63.307758 120.746411 21 L B 2 -0.06000 -0.06000 "LEU " " CG " 6 0 1 A0A0A0  "C162"  1 1 7 ""  1 ""  <> 1 32.48 0 318 <> 162 162 23 <> <> <> <> <> <> <> <> <> <> <> <> <> <> <> <> <> <> <>
  163 3 26.575305 62.281171 121.526522 21 L B 2 -0.18000 -0.18000 "LEU " " CD1" 6 0 1 A0A0A0  "C163"  1 1 7 ""  1 ""  <> 1 32.31 0 319 <> 163 163 23 <> <> <> <> <> <> <> <> <> <> <> <> <> <> <> <> <> <> <>
  164 3 26.351646 63.652409 119.377897 21 L B 2 -0.18000 -0.18000 "LEU " " CD2" 6 0 1 A0A0A0  "C164"  1 1 7 ""  1 ""  <> 1 32.05 0 320 <> 164 164 23 <> <> <> <> <> <> <> <> <> <> <> <> <> <> <> <> <> <> <>
  165 25 22.720108 64.609786 122.935892 22 D B 38 -0.50000 -0.50000 "ASP " " N  " 7 0 1 2F2FFF  "N165"  1 1 7 ""  1 ""  <> 1 32.71 0 332 <> 165 165 24 <> <> <> <> <> <> <> <> <> <> <> <> <> <> <> <> <> <> <>
  166 3 22.612200 65.665011 123.947374 22 D B 2 0.14000 0.14000 "ASP " " CA " 6 0 1 A0A0A0  "C166"  1 1 -1106 ""  1 ""  FF3C00  1 32.61 0 333 <> 166 166 24 <> <> <> <> <> <> <> <> <> <> <> <> <> <> <> <> <> <> <>
  167 2 21.984000 65.180812 125.266867 22 D B 2 0.50000 0.50000 "ASP " " C  " 6 0 1 A0A0A0  "C167"  1 1 7 ""  1 ""  <> 1 32.49 0 334 <> 167 167 24 <> <> <> <> <> <> <> <> <> <> <> <> <> <> <> <> <> <> <>
  168 15 22.359175 65.705649 126.313904 22 D B 75 -0.50000 -0.50000 "ASP " " O  " 8 0 1 FF5757  "O168"  1 1 7 ""  1 ""  <> 1 32.52 0 335 <> 168 168 24 <> <> <> <> <> <> <> <> <> <> <> <> <> <> <> <> <> <> <>
  169 3 21.900585 66.937326 123.429148 22 D B 2 -0.22000 -0.22000 "ASP " " CB " 6 0 1 A0A0A0  "C169"  1 1 7 ""  1 ""  <> 1 32.65 0 336 <> 169 169 24 <> <> <> <> <> <> <> <> <> <> <> <> <> <> <> <> <> <> <>
  170 2 22.494104 67.536994 122.145907 22 D B 2 0.70000 0.70000 "ASP " " CG " 6 0 1 A0A0A0  "C170"  1 1 7 "%UT"  13 ""  <> 1 32.7 0 337 <> 170 170 24 <> <> <> <> <> <> <> <> <> <> <> <> <> <> <> <> <> <> <>
  171 15 23.661744 67.218066 121.823456 22 D B 75 -0.80000 -0.80000 "ASP " " OD1" 8 0 1 FF5757  "O171"  1 1 7 ""  1 ""  <> 1 32.84 0 338 <> 171 171 24 <> <> <> <> <> <> <> <> <> <> <> <> <> <> <> <> <> <> <>
  172 18 21.786861 68.376564 121.548874 22 D B 75 -0.80000 -0.80000 "ASP " " OD2" 8 -1 1 FF5757  "O172"  1 1 7 ""  1 ""  <> 1 32.65 0 339 <> 172 172 24 <> <> <> <> <> <> <> <> <> <> <> <> <> <> <> <> <> <> <>
  173 25 21.086803 64.177475 125.213346 23 M B 38 -0.50000 -0.50000 "MET " " N  " 7 0 1 2F2FFF  "N173"  1 1 7 ""  1 ""  <> 1 32.32 0 344 <> 173 173 25 <> <> <> <> <> <> <> <> <> <> <> <> <> <> <> <> <> <> <>
  174 3 20.515124 63.515416 126.391638 23 M B 2 0.14000 0.14000 "MET " " CA " 6 0 1 A0A0A0  "C174"  1 1 -1106 ""  1 ""  FF3C00  1 32.19 0 345 <> 174 174 25 <> <> <> <> <> <> <> <> <> <> <> <> <> <> <> <> <> <> <>
  175 2 21.561260 62.686192 127.154163 23 M B 2 0.50000 0.50000 "MET " " C  " 6 0 1 A0A0A0  "C175"  1 1 7 ""  1 ""  <> 1 32.06 0 346 <> 175 175 25 <> <> <> <> <> <> <> <> <> <> <> <> <> <> <> <> <> <> <>
  176 15 21.609579 62.782280 128.379125 23 M B 75 -0.50000 -0.50000 "MET " " O  " 8 0 1 FF5757  "O176"  1 1 7 ""  1 ""  <> 1 32.12 0 347 <> 176 176 25 <> <> <> <> <> <> <> <> <> <> <> <> <> <> <> <> <> <> <>
  177 3 19.256482 62.707307 125.990769 23 M B 2 -0.12000 -0.12000 "MET " " CB " 6 0 1 A0A0A0  "C177"  1 1 7 ""  1 ""  <> 1 32.23 0 348 <> 177 177 25 <> <> <> <> <> <> <> <> <> <> <> <> <> <> <> <> <> <> <>
  178 3 18.599321 61.840244 127.088969 23 M B 2 0.04750 0.04750 "MET " " CG " 6 0 1 A0A0A0  "C178"  1 1 7 ""  1 ""  <> 1 32.46 0 349 <> 178 178 25 <> <> <> <> <> <> <> <> <> <> <> <> <> <> <> <> <> <> <>
  179 49 19.315126 60.202089 127.444029 23 M B 13 -0.33500 -0.33500 "MET " " SD " 16 0 1 E1E11E  "S179"  1 1 7 ""  1 ""  <> 1 33.29 0 350 <> 179 179 25 <> <> <> <> <> <> <> <> <> <> <> <> <> <> <> <> <> <> <>
  180 3 19.062038 59.362943 125.859329 23 M B 2 -0.01250 -0.01250 "MET " " CE " 6 0 1 A0A0A0  "C180"  1 1 7 ""  1 ""  <> 1 32.89 0 351 <> 180 180 25 <> <> <> <> <> <> <> <> <> <> <> <> <> <> <> <> <> <> <>
  181 25 22.391997 61.919622 126.423189 24 L B 38 -0.50000 -0.50000 "LEU " " N  " 7 0 1 2F2FFF  "N181"  1 1 7 ""  1 ""  <> 1 31.8 0 361 <> 181 181 26 <> <> <> <> <> <> <> <> <> <> <> <> <> <> <> <> <> <> <>
  182 3 23.491352 61.130095 126.987741 24 L B 2 0.14000 0.14000 "LEU " " CA " 6 0 1 A0A0A0  "C182"  1 1 -1106 ""  1 ""  FF3C00  1 31.64 0 362 <> 182 182 26 <> <> <> <> <> <> <> <> <> <> <> <> <> <> <> <> <> <> <>
  183 2 24.598806 62.013516 127.588879 24 L B 2 0.50000 0.50000 "LEU " " C  " 6 0 1 A0A0A0  "C183"  1 1 7 ""  1 ""  <> 1 31.56 0 363 <> 183 183 26 <> <> <> <> <> <> <> <> <> <> <> <> <> <> <> <> <> <> <>
  184 15 25.155947 61.643098 128.620996 24 L B 75 -0.50000 -0.50000 "LEU " " O  " 8 0 1 FF5757  "O184"  1 1 7 ""  1 ""  <> 1 31.5 0 364 <> 184 184 26 <> <> <> <> <> <> <> <> <> <> <> <> <> <> <> <> <> <> <>
  185 3 24.086734 60.186994 125.916787 24 L B 2 -0.12000 -0.12000 "LEU " " CB " 6 0 1 A0A0A0  "C185"  1 1 7 ""  1 ""  <> 1 31.61 0 365 <> 185 185 26 <> <> <> <> <> <> <> <> <> <> <> <> <> <> <> <> <> <> <>
  186 3 23.137484 59.095923 125.368151 24 L B 2 -0.06000 -0.06000 "LEU " " CG " 6 0 1 A0A0A0  "C186"  1 1 7 ""  1 ""  <> 1 31.5 0 366 <> 186 186 26 <> <> <> <> <> <> <> <> <> <> <> <> <> <> <> <> <> <> <>
  187 3 23.743983 58.423804 124.120509 24 L B 2 -0.18000 -0.18000 "LEU " " CD1" 6 0 1 A0A0A0  "C187"  1 1 7 ""  1 ""  <> 1 31.11 0 367 <> 187 187 26 <> <> <> <> <> <> <> <> <> <> <> <> <> <> <> <> <> <> <>
  188 3 22.724459 58.060933 126.432725 24 L B 2 -0.18000 -0.18000 "LEU " " CD2" 6 0 1 A0A0A0  "C188"  1 1 7 ""  1 ""  <> 1 31.24 0 368 <> 188 188 26 <> <> <> <> <> <> <> <> <> <> <> <> <> <> <> <> <> <> <>
  189 25 24.865691 63.174709 126.962877 25 R B 38 -0.50000 -0.50000 "ARG " " N  " 7 0 1 2F2FFF  "N189"  1 1 7 ""  1 ""  <> 1 31.4 0 380 <> 189 189 27 <> <> <> <> <> <> <> <> <> <> <> <> <> <> <> <> <> <> <>
  190 3 25.801400 64.182577 127.461642 25 R B 2 0.14000 0.14000 "ARG " " CA " 6 0 1 A0A0A0  "C190"  1 1 -1106 ""  1 ""  FF3C00  1 31.34 0 381 <> 190 190 27 <> <> <> <> <> <> <> <> <> <> <> <> <> <> <> <> <> <> <>
  191 2 25.282892 64.914987 128.711879 25 R B 2 0.50000 0.50000 "ARG " " C  " 6 0 1 A0A0A0  "C191"  1 1 7 ""  1 ""  <> 1 31.18 0 382 <> 191 191 27 <> <> <> <> <> <> <> <> <> <> <> <> <> <> <> <> <> <> <>
  192 15 26.086727 65.236902 129.581244 25 R B 75 -0.50000 -0.50000 "ARG " " O  " 8 0 1 FF5757  "O192"  1 1 7 ""  1 ""  <> 1 31.19 0 383 <> 192 192 27 <> <> <> <> <> <> <> <> <> <> <> <> <> <> <> <> <> <> <>
  193 3 26.183145 65.146365 126.318117 25 R B 2 -0.12000 -0.12000 "ARG " " CB " 6 0 1 A0A0A0  "C193"  1 1 7 ""  1 ""  <> 1 31.35 0 384 <> 193 193 27 <> <> <> <> <> <> <> <> <> <> <> <> <> <> <> <> <> <> <>
  194 3 27.254800 66.189477 126.703982 25 R B 2 -0.05000 -0.05000 "ARG " " CG " 6 0 1 A0A0A0  "C194"  1 1 7 ""  1 ""  <> 1 31.5 0 385 <> 194 194 27 <> <> <> <> <> <> <> <> <> <> <> <> <> <> <> <> <> <> <>
  195 3 27.734351 67.076674 125.545209 25 R B 2 0.19000 0.19000 "ARG " " CD " 6 0 1 A0A0A0  "C195"  1 1 7 ""  1 ""  <> 1 31.91 0 386 <> 195 195 27 <> <> <> <> <> <> <> <> <> <> <> <> <> <> <> <> <> <> <>
  196 25 28.236853 66.298061 124.403818 25 R B 38 -0.69997 -0.69997 "ARG " " NE " 7 0 1 2F2FFF  "N196"  1 1 7 ""  1 ""  <> 1 32.36 0 387 <> 196 196 27 <> <> <> <> <> <> <> <> <> <> <> <> <> <> <> <> <> <> <>
  197 2 27.542692 65.995395 123.294414 25 R B 2 0.63990 0.63990 "ARG " " CZ " 6 0 1 A0A0A0  "C197"  1 1 7 ""  1 ""  <> 1 32.57 0 388 <> 197 197 27 <> <> <> <> <> <> <> <> <> <> <> <> <> <> <> <> <> <> <>
  198 25 26.299755 66.460752 123.100678 25 R B 38 -0.79997 -0.79997 "ARG " " NH1" 7 0 1 2F2FFF  "N198"  1 1 7 ""  1 ""  <> 1 32.57 0 389 <> 198 198 27 <> <> <> <> <> <> <> <> <> <> <> <> <> <> <> <> <> <> <>
  199 31 28.112686 65.215847 122.368046 25 R B 38 -0.79997 -0.79997 "ARG " " NH2" 7 1 1 2F2FFF  "N199"  1 1 7 ""  1 ""  <> 1 32.48 0 390 <> 199 199 27 <> <> <> <> <> <> <> <> <> <> <> <> <> <> <> <> <> <> <>
  200 25 23.962573 65.138512 128.806135 26 H B 38 -0.50000 -0.50000 "HIS " " N  " 7 0 1 2F2FFF  "N200"  1 1 7 ""  1 ""  <> 1 31.04 0 404 <> 200 200 28 <> <> <> <> <> <> <> <> <> <> <> <> <> <> <> <> <> <> <>
  201 3 23.313677 65.716194 129.985523 26 H B 2 0.14000 0.14000 "HIS " " CA " 6 0 1 A0A0A0  "C201"  1 1 -1106 ""  1 ""  FF3C00  0.7 30.97 0 405 2 201 201 28 <> 0.3 30.93 0.7 0.3 30.97 30.93 12.916 12.939 -32.63 -32.615 -23.823 -23.856 202 201 202 A  AB  <>
  202 2 23.301561 64.745209 131.184405 26 H B 2 0.50000 0.50000 "HIS " " C  " 6 0 1 A0A0A0  "C202"  1 1 7 ""  1 ""  <> 1 30.86 0 406 <> 202 203 28 <> <> <> <> <> <> <> <> <> <> <> <> <> <> <> <> <> <> <>
  203 15 23.410515 65.198670 132.322913 26 H B 75 -0.50000 -0.50000 "HIS " " O  " 8 0 1 FF5757  "O203"  1 1 7 ""  1 ""  <> 1 30.86 0 407 <> 203 204 28 <> <> <> <> <> <> <> <> <> <> <> <> <> <> <> <> <> <> <>
  204 3 21.895371 66.181584 129.589631 26 H B 2 -0.00500 -0.00500 "HIS " " CB " 6 0 1 A0A0A0  "C204"  1 1 7 ""  1 ""  <> 0.7 31.01 0 408 2 204 205 28 <> 0.3 30.93 0.7 0.3 31.01 30.93 12.352 12.42 -33.763 -33.836 -22.955 -23.09 206 205 206 A  AB  <>
  205 2 21.127451 66.934867 130.649742 26 H B 2 0.01500 0.01500 "HIS " " CG " 6 0 1 A0A0A0  "C205"  1 1 7 "%UT"  13 "Flip HIS"  <> 0.7 31.21 0 409 2 205 207 28 "Flip HIS"  0.3 30.93 0.7 0.3 31.21 30.93 11.37 13.166 -34.649 -35.101 -23.66 -23.391 208 207 208 A  AB  <>
  206 25 20.380574 66.306951 131.632905 26 H B 38 -0.57000 -0.57000 "HIS " " ND1" 7 0 1 2F2FFF  "N206"  1 1 7 ""  1 ""  <> 0.7 31.41 0 410 2 206 209 28 <> 0.3 30.94 0.7 0.3 31.41 30.94 11.716 14.503 -35.877 -35.267 -24.182 -23.101 210 209 210 A  AB  <>
  207 2 20.960687 68.285221 130.866771 26 H B 2 -0.01500 -0.01500 "HIS " " CD2" 6 0 1 A0A0A0  "C207"  1 1 7 ""  1 ""  <> 0.7 31.34 0 411 2 207 211 28 <> 0.3 30.93 0.7 0.3 31.34 30.93 10.048 12.756 -34.494 -36.263 -23.91 -23.953 212 211 212 A  AB  <>
  208 2 19.831099 67.265036 132.383923 26 H B 2 0.29500 0.29500 "HIS " " CE1" 6 0 1 A0A0A0  "C208"  1 1 7 ""  1 ""  <> 0.7 31.42 0 412 2 208 213 28 <> 0.3 30.93 0.7 0.3 31.42 30.93 10.652 14.886 -36.436 -36.475 -24.732 -23.476 214 213 214 A  AB  <>
  209 25 20.137921 68.490659 131.976583 26 H B 38 -0.49000 -0.49000 "HIS " " NE2" 7 0 1 2F2FFF  "N209"  1 1 7 ""  1 ""  <> 0.7 31.41 0 413 2 209 215 28 <> 0.3 30.9 0.7 0.3 31.41 30.9 9.627 13.845 -35.617 -37.1 -24.582 -23.994 216 215 216 A  AB  <>
  210 25 23.170898 63.438205 130.902132 27 L B 38 -0.50000 -0.50000 "LEU " " N  " 7 0 1 2F2FFF  "N210"  1 1 7 ""  1 ""  <> 1 30.69 0 421 <> 210 217 29 <> <> <> <> <> <> <> <> <> <> <> <> <> <> <> <> <> <> <>
  211 3 23.028249 62.378034 131.896066 27 L B 2 0.14000 0.14000 "LEU " " CA " 6 0 1 A0A0A0  "C211"  1 1 -1106 ""  1 ""  FF3C00  1 30.46 0 422 <> 211 218 29 <> <> <> <> <> <> <> <> <> <> <> <> <> <> <> <> <> <> <>
  212 2 24.372025 61.925972 132.497081 27 L B 2 0.50000 0.50000 "LEU " " C  " 6 0 1 A0A0A0  "C212"  1 1 7 ""  1 ""  <> 1 30.26 0 423 <> 212 219 29 <> <> <> <> <> <> <> <> <> <> <> <> <> <> <> <> <> <> <>
  213 15 24.447728 61.767500 133.714426 27 L B 75 -0.50000 -0.50000 "LEU " " O  " 8 0 1 FF5757  "O213"  1 1 7 ""  1 ""  <> 1 30.27 0 424 <> 213 220 29 <> <> <> <> <> <> <> <> <> <> <> <> <> <> <> <> <> <> <>
  214 3 22.254056 61.208918 131.238377 27 L B 2 -0.12000 -0.12000 "LEU " " CB " 6 0 1 A0A0A0  "C214"  1 1 7 ""  1 ""  <> 1 30.43 0 425 <> 214 221 29 <> <> <> <> <> <> <> <> <> <> <> <> <> <> <> <> <> <> <>
  215 3 21.806167 60.064766 132.176347 27 L B 2 -0.06000 -0.06000 "LEU " " CG " 6 0 1 A0A0A0  "C215"  1 1 7 ""  1 ""  <> 1 30.55 0 426 <> 215 222 29 <> <> <> <> <> <> <> <> <> <> <> <> <> <> <> <> <> <> <>
  216 3 20.884823 60.554981 133.312696 27 L B 2 -0.18000 -0.18000 "LEU " " CD1" 6 0 1 A0A0A0  "C216"  1 1 7 ""  1 ""  <> 1 30.62 0 427 <> 216 223 29 <> <> <> <> <> <> <> <> <> <> <> <> <> <> <> <> <> <> <>
  217 3 21.153449 58.924708 131.365378 27 L B 2 -0.18000 -0.18000 "LEU " " CD2" 6 0 1 A0A0A0  "C217"  1 1 7 ""  1 ""  <> 1 30.8 0 428 <> 217 224 29 <> <> <> <> <> <> <> <> <> <> <> <> <> <> <> <> <> <> <>
  218 25 25.388043 61.705027 131.644183 28 Y B 38 -0.50000 -0.50000 "TYR " " N  " 7 0 1 2F2FFF  "N218"  1 1 7 ""  1 ""  <> 1 30.01 0 440 <> 218 225 30 <> <> <> <> <> <> <> <> <> <> <> <> <> <> <> <> <> <> <>
  219 3 26.627953 61.012076 132.014127 28 Y B 2 0.14000 0.14000 "TYR " " CA " 6 0 1 A0A0A0  "C219"  1 1 -1106 ""  1 ""  FF3C00  1 29.79 0 441 <> 219 226 30 <> <> <> <> <> <> <> <> <> <> <> <> <> <> <> <> <> <> <>
  220 2 27.851826 61.927929 132.217352 28 Y B 2 0.50000 0.50000 "TYR " " C  " 6 0 1 A0A0A0  "C220"  1 1 7 ""  1 ""  <> 1 29.63 0 442 <> 220 227 30 <> <> <> <> <> <> <> <> <> <> <> <> <> <> <> <> <> <> <>
  221 15 28.878417 61.417092 132.665641 28 Y B 75 -0.50000 -0.50000 "TYR " " O  " 8 0 1 FF5757  "O221"  1 1 7 ""  1 ""  <> 1 29.56 0 443 <> 221 228 30 <> <> <> <> <> <> <> <> <> <> <> <> <> <> <> <> <> <> <>
  222 3 26.929870 59.927031 130.954194 28 Y B 2 -0.00500 -0.00500 "TYR " " CB " 6 0 1 A0A0A0  "C222"  1 1 7 ""  1 ""  <> 1 29.8 0 444 <> 222 229 30 <> <> <> <> <> <> <> <> <> <> <> <> <> <> <> <> <> <> <>
  223 2 25.894348 58.823707 130.761812 28 Y B 2 -0.11500 -0.11500 "TYR " " CG " 6 0 1 A0A0A0  "C223"  1 1 7 ""  1 ""  <> 1 29.83 0 445 <> 223 230 30 <> <> <> <> <> <> <> <> <> <> <> <> <> <> <> <> <> <> <>
  224 2 25.660095 58.304838 129.470102 28 Y B 2 -0.11500 -0.11500 "TYR " " CD1" 6 0 1 A0A0A0  "C224"  1 1 7 ""  1 ""  <> 1 29.69 0 446 <> 224 231 30 <> <> <> <> <> <> <> <> <> <> <> <> <> <> <> <> <> <> <>
  225 2 25.185954 58.282097 131.857020 28 Y B 2 -0.11500 -0.11500 "TYR " " CD2" 6 0 1 A0A0A0  "C225"  1 1 7 ""  1 ""  <> 1 29.65 0 447 <> 225 232 30 <> <> <> <> <> <> <> <> <> <> <> <> <> <> <> <> <> <> <>
  226 2 24.734614 57.260177 129.278167 28 Y B 2 -0.11500 -0.11500 "TYR " " CE1" 6 0 1 A0A0A0  "C226"  1 1 7 ""  1 ""  <> 1 29.74 0 448 <> 226 233 30 <> <> <> <> <> <> <> <> <> <> <> <> <> <> <> <> <> <> <>
  227 2 24.245319 57.253405 131.660691 28 Y B 2 -0.11500 -0.11500 "TYR " " CE2" 6 0 1 A0A0A0  "C227"  1 1 7 ""  1 ""  <> 1 30.03 0 449 <> 227 234 30 <> <> <> <> <> <> <> <> <> <> <> <> <> <> <> <> <> <> <>
  228 2 24.023777 56.733232 130.372210 28 Y B 2 0.15000 0.15000 "TYR " " CZ " 6 0 1 A0A0A0  "C228"  1 1 7 ""  1 ""  <> 1 30.13 0 450 <> 228 235 30 <> <> <> <> <> <> <> <> <> <> <> <> <> <> <> <> <> <> <>
  229 16 23.131003 55.717999 130.182573 28 Y B 75 -0.58500 -0.58500 "TYR " " OH " 8 0 1 FF5757  "O229"  1 1 7 "%UT"  13 ""  <> 1 29.57 0 451 <> 229 236 30 <> <> <> <> <> <> <> <> <> <> <> <> <> <> <> <> <> <> <>
  230 25 27.753144 63.237489 131.921399 29 Q B 38 -0.50000 -0.50000 "GLN " " N  " 7 0 1 2F2FFF  "N230"  0 1 7 ""  1 ""  <> 1 29.51 0 461 <> 230 237 31 <> <> <> <> <> <> <> <> <> <> <> <> <> <> <> <> <> <> <>
  231 3 28.840429 64.202056 132.141825 29 Q B 2 0.14000 0.14000 "GLN " " CA " 6 0 1 A0A0A0  "C231"  0 1 -1106 ""  1 ""  FF3C00  1 29.38 0 462 <> 231 238 31 <> <> <> <> <> <> <> <> <> <> <> <> <> <> <> <> <> <> <>
  232 2 29.043535 64.490655 133.637908 29 Q B 2 0.50000 0.50000 "GLN " " C  " 6 0 1 A0A0A0  "C232"  0 1 7 ""  1 ""  <> 1 29.07 0 463 <> 232 239 31 <> <> <> <> <> <> <> <> <> <> <> <> <> <> <> <> <> <> <>
  233 15 28.088679 64.864823 134.319377 29 Q B 75 -0.50000 -0.50000 "GLN " " O  " 8 0 1 FF5757  "O233"  0 1 7 ""  1 ""  <> 1 29.16 0 464 <> 233 240 31 <> <> <> <> <> <> <> <> <> <> <> <> <> <> <> <> <> <> <>
  234 3 28.557174 65.483172 131.335525 29 Q B 2 -0.12000 -0.12000 "GLN " " CB " 6 0 1 A0A0A0  "C234"  0 1 7 ""  1 ""  <> 1 29.47 0 465 <> 234 241 31 <> <> <> <> <> <> <> <> <> <> <> <> <> <> <> <> <> <> <>
  235 3 29.641325 66.578812 131.425471 29 Q B 2 -0.12000 -0.12000 "GLN " " CG " 6 0 1 A0A0A0  "C235"  0 1 7 ""  1 ""  <> 1 30.03 0 466 <> 235 242 31 <> <> <> <> <> <> <> <> <> <> <> <> <> <> <> <> <> <> <>
  236 2 29.412982 67.769616 130.483379 29 Q B 2 0.50000 0.50000 "GLN " " CD " 6 0 1 A0A0A0  "C236"  0 1 7 "%UT"  13 "Flip"  <> 1 30.81 0 467 <> 236 243 31 "Flip"  <> <> <> <> <> <> <> <> <> <> <> <> <> <> <> <> <> <>
  237 15 30.314989 68.582443 130.299291 29 Q B 75 -0.50000 -0.50000 "GLN " " OE1" 8 0 1 FF5757  "O237"  0 1 7 ""  1 ""  <> 1 31.36 0 468 <> 237 244 31 <> <> <> <> <> <> <> <> <> <> <> <> <> <> <> <> <> <> <>
  238 25 28.224714 67.899122 129.885168 29 Q B 38 -0.76000 -0.76000 "GLN " " NE2" 7 0 1 2F2FFF  "N238"  0 1 7 ""  1 ""  <> 1 30.89 0 469 <> 238 245 31 <> <> <> <> <> <> <> <> <> <> <> <> <> <> <> <> <> <> <>
  239 25 30.285235 64.296435 134.111940 30 G B 38 -0.50000 -0.50000 "GLY " " N  " 7 0 1 2F2FFF  "N239"  0 1 7 ""  1 ""  <> 1 28.62 0 478 <> 239 246 32 <> <> <> <> <> <> <> <> <> <> <> <> <> <> <> <> <> <> <>
  240 3 30.685432 64.458928 135.510701 30 G B 2 0.08000 0.08000 "GLY " " CA " 6 0 1 A0A0A0  "C240"  0 1 -1106 ""  1 ""  FF3C00  1 27.97 0 479 <> 240 247 32 <> <> <> <> <> <> <> <> <> <> <> <> <> <> <> <> <> <> <>
  241 2 30.336976 63.234777 136.376187 30 G B 2 0.50000 0.50000 "GLY " " C  " 6 0 1 A0A0A0  "C241"  0 1 7 ""  1 ""  <> 1 27.58 0 480 <> 241 248 32 <> <> <> <> <> <> <> <> <> <> <> <> <> <> <> <> <> <> <>
  242 15 30.852100 63.132906 137.488526 30 G B 75 -0.50000 -0.50000 "GLY " " O  " 8 0 1 FF5757  "O242"  0 1 7 ""  1 ""  <> 1 27.53 0 481 <> 242 249 32 <> <> <> <> <> <> <> <> <> <> <> <> <> <> <> <> <> <> <>
  243 25 29.477204 62.321350 135.888666 31 C B 38 -0.50000 -0.50000 "CYS " " N  " 7 0 1 2F2FFF  "N243"  0 1 7 ""  1 ""  <> 1 27.09 0 485 <> 243 250 33 <> <> <> <> <> <> <> <> <> <> <> <> <> <> <> <> <> <> <>
  244 3 28.981612 61.152546 136.610566 31 C B 2 0.14000 0.14000 "CYS " " CA " 6 0 1 A0A0A0  "C244"  0 1 -1106 ""  1 ""  FF3C00  1 26.71 0 486 <> 244 251 33 <> <> <> <> <> <> <> <> <> <> <> <> <> <> <> <> <> <> <>
  245 2 30.066509 60.079894 136.766575 31 C B 2 0.50000 0.50000 "CYS " " C  " 6 0 1 A0A0A0  "C245"  0 1 7 ""  1 ""  <> 1 26.03 0 487 <> 245 252 33 <> <> <> <> <> <> <> <> <> <> <> <> <> <> <> <> <> <> <>
  246 15 30.658902 59.666247 135.771687 31 C B 75 -0.50000 -0.50000 "CYS " " O  " 8 0 1 FF5757  "O246"  0 1 7 ""  1 ""  <> 1 25.86 0 488 <> 246 253 33 <> <> <> <> <> <> <> <> <> <> <> <> <> <> <> <> <> <> <>
  247 3 27.735947 60.609721 135.887546 31 C B 2 0.09750 0.09750 "CYS " " CB " 6 0 1 A0A0A0  "C247"  0 1 7 ""  1 ""  <> 1 26.89 0 489 <> 247 254 33 <> <> <> <> <> <> <> <> <> <> <> <> <> <> <> <> <> <> <>
  248 49 26.916874 59.202883 136.684046 31 C B 13 -0.21750 -0.21750 "CYS " " SG " 16 0 1 E1E11E  "S248"  0 1 7 ""  1 ""  <> 1 27.88 0 490 <> 248 255 33 <> <> <> <> <> <> <> <> <> <> <> <> <> <> <> <> <> <> <>
  249 25 30.273177 59.650837 138.019104 32 Q B 38 -0.50000 -0.50000 "GLN " " N  " 7 0 1 2F2FFF  "N249"  0 1 7 ""  1 ""  <> 1 25.22 0 495 <> 249 256 34 <> <> <> <> <> <> <> <> <> <> <> <> <> <> <> <> <> <> <>
  250 3 31.218355 58.607378 138.410166 32 Q B 2 0.14000 0.14000 "GLN " " CA " 6 0 1 A0A0A0  "C250"  0 1 -1106 ""  1 ""  FF3C00  1 24.42 0 496 <> 250 257 34 <> <> <> <> <> <> <> <> <> <> <> <> <> <> <> <> <> <> <>
  251 2 30.523447 57.262438 138.676918 32 Q B 2 0.50000 0.50000 "GLN " " C  " 6 0 1 A0A0A0  "C251"  0 1 7 ""  1 ""  <> 1 23.84 0 497 <> 251 258 34 <> <> <> <> <> <> <> <> <> <> <> <> <> <> <> <> <> <> <>
  252 15 31.164278 56.224532 138.520249 32 Q B 75 -0.50000 -0.50000 "GLN " " O  " 8 0 1 FF5757  "O252"  0 1 7 ""  1 ""  <> 1 23.82 0 498 <> 252 259 34 <> <> <> <> <> <> <> <> <> <> <> <> <> <> <> <> <> <> <>
  253 3 31.990277 59.086818 139.653883 32 Q B 2 -0.12000 -0.12000 "GLN " " CB " 6 0 1 A0A0A0  "C253"  0 1 7 ""  1 ""  <> 1 24.44 0 499 <> 253 260 34 <> <> <> <> <> <> <> <> <> <> <> <> <> <> <> <> <> <> <>
  254 3 32.999295 60.207249 139.336103 32 Q B 2 -0.12000 -0.12000 "GLN " " CG " 6 0 1 A0A0A0  "C254"  0 1 7 ""  1 ""  <> 1 24.23 0 500 <> 254 261 34 <> <> <> <> <> <> <> <> <> <> <> <> <> <> <> <> <> <> <>
  255 2 33.554573 60.861138 140.600060 32 Q B 2 0.50000 0.50000 "GLN " " CD " 6 0 1 A0A0A0  "C255"  0 1 7 "%UT"  13 ""  <> 1 24.28 0 501 <> 255 262 34 "No Flip"  <> <> <> <> <> <> <> <> <> <> <> <> <> <> <> <> <> <>
  256 15 32.805206 61.444099 141.379131 32 Q B 75 -0.50000 -0.50000 "GLN " " OE1" 8 0 1 FF5757  "O256"  0 1 7 ""  1 ""  <> 1 24.01 0 502 <> 256 263 34 <> <> <> <> <> <> <> <> <> <> <> <> <> <> <> <> <> <> <>
  257 25 34.871462 60.792337 140.800149 32 Q B 38 -0.76000 -0.76000 "GLN " " NE2" 7 0 1 2F2FFF  "N257"  0 1 7 ""  1 ""  <> 1 24.22 0 503 <> 257 264 34 <> <> <> <> <> <> <> <> <> <> <> <> <> <> <> <> <> <> <>
  258 25 29.241376 57.300692 139.074109 33 V B 38 -0.50000 -0.50000 "VAL " " N  " 7 0 1 2F2FFF  "N258"  2 1 7 ""  1 ""  <> 1 23.05 0 512 <> 258 265 35 <> <> <> <> <> <> <> <> <> <> <> <> <> <> <> <> <> <> <>
  259 3 28.447549 56.131727 139.436492 33 V B 2 0.14000 0.14000 "VAL " " CA " 6 0 1 A0A0A0  "C259"  2 1 -1106 ""  1 ""  FF3C00  1 22.33 0 513 <> 259 266 35 <> <> <> <> <> <> <> <> <> <> <> <> <> <> <> <> <> <> <>
  260 2 27.090088 56.238481 138.721362 33 V B 2 0.50000 0.50000 "VAL " " C  " 6 0 1 A0A0A0  "C260"  2 1 7 ""  1 ""  <> 1 21.91 0 514 <> 260 267 35 <> <> <> <> <> <> <> <> <> <> <> <> <> <> <> <> <> <> <>
  261 15 26.182828 56.902887 139.226936 33 V B 75 -0.50000 -0.50000 "VAL " " O  " 8 0 1 FF5757  "O261"  2 1 7 ""  1 ""  <> 1 21.75 0 515 <> 261 268 35 <> <> <> <> <> <> <> <> <> <> <> <> <> <> <> <> <> <> <>
  262 3 28.216320 56.058093 140.979484 33 V B 2 -0.06000 -0.06000 "VAL " " CB " 6 0 1 A0A0A0  "C262"  2 1 7 ""  1 ""  <> 1 22.33 0 516 <> 262 269 35 <> <> <> <> <> <> <> <> <> <> <> <> <> <> <> <> <> <> <>
  263 3 27.331543 54.870738 141.413358 33 V B 2 -0.18000 -0.18000 "VAL " " CG1" 6 0 1 A0A0A0  "C263"  2 1 7 ""  1 ""  <> 1 22.26 0 517 <> 263 270 35 <> <> <> <> <> <> <> <> <> <> <> <> <> <> <> <> <> <> <>
  264 3 29.536217 56.022583 141.768538 33 V B 2 -0.18000 -0.18000 "VAL " " CG2" 6 0 1 A0A0A0  "C264"  2 1 7 ""  1 ""  <> 1 22.13 0 518 <> 264 271 35 <> <> <> <> <> <> <> <> <> <> <> <> <> <> <> <> <> <> <>
  265 25 26.971115 55.589406 137.549565 34 V B 38 -0.50000 -0.50000 "VAL " " N  " 7 0 1 2F2FFF  "N265"  2 1 7 ""  1 ""  <> 1 21.38 0 528 <> 265 272 36 <> <> <> <> <> <> <> <> <> <> <> <> <> <> <> <> <> <> <>
  266 3 25.684544 55.433227 136.869868 34 V B 2 0.14000 0.14000 "VAL " " CA " 6 0 1 A0A0A0  "C266"  2 1 -1106 ""  1 ""  FF3C00  1 20.87 0 529 <> 266 273 36 <> <> <> <> <> <> <> <> <> <> <> <> <> <> <> <> <> <> <>
  267 2 24.901788 54.273193 137.515164 34 V B 2 0.50000 0.50000 "VAL " " C  " 6 0 1 A0A0A0  "C267"  2 1 7 ""  1 ""  <> 1 20.49 0 530 <> 267 274 36 <> <> <> <> <> <> <> <> <> <> <> <> <> <> <> <> <> <> <>
  268 15 25.265883 53.105909 137.365085 34 V B 75 -0.50000 -0.50000 "VAL " " O  " 8 0 1 FF5757  "O268"  2 1 7 ""  1 ""  <> 1 20.46 0 531 <> 268 275 36 <> <> <> <> <> <> <> <> <> <> <> <> <> <> <> <> <> <> <>
  269 3 25.800182 55.295166 135.322946 34 V B 2 -0.06000 -0.06000 "VAL " " CB " 6 0 1 A0A0A0  "C269"  2 1 7 ""  1 ""  <> 1 20.92 0 532 <> 269 276 36 <> <> <> <> <> <> <> <> <> <> <> <> <> <> <> <> <> <> <>
  270 3 26.721625 54.180385 134.821321 34 V B 2 -0.18000 -0.18000 "VAL " " CG1" 6 0 1 A0A0A0  "C270"  2 1 7 ""  1 ""  <> 1 21.26 0 533 <> 270 277 36 <> <> <> <> <> <> <> <> <> <> <> <> <> <> <> <> <> <> <>
  271 3 24.431136 55.158637 134.632285 34 V B 2 -0.18000 -0.18000 "VAL " " CG2" 6 0 1 A0A0A0  "C271"  2 1 7 ""  1 ""  <> 1 20.98 0 534 <> 271 278 36 <> <> <> <> <> <> <> <> <> <> <> <> <> <> <> <> <> <> <>
  272 25 23.858516 54.655042 138.267082 35 Q B 38 -0.50000 -0.50000 "GLN " " N  " 7 0 1 2F2FFF  "N272"  2 1 7 ""  1 ""  <> 1 20.01 0 544 <> 272 279 37 <> <> <> <> <> <> <> <> <> <> <> <> <> <> <> <> <> <> <>
  273 3 22.957877 53.769418 138.993671 35 Q B 2 0.14000 0.14000 "GLN " " CA " 6 0 1 A0A0A0  "C273"  2 1 -1106 ""  1 ""  FF3C00  1 19.7 0 545 <> 273 280 37 <> <> <> <> <> <> <> <> <> <> <> <> <> <> <> <> <> <> <>
  274 2 21.894237 53.249274 138.020630 35 Q B 2 0.50000 0.50000 "GLN " " C  " 6 0 1 A0A0A0  "C274"  2 1 7 ""  1 ""  <> 1 19.35 0 546 <> 274 281 37 <> <> <> <> <> <> <> <> <> <> <> <> <> <> <> <> <> <> <>
  275 15 20.916422 53.944553 137.742199 35 Q B 75 -0.50000 -0.50000 "GLN " " O  " 8 0 1 FF5757  "O275"  2 1 7 ""  1 ""  <> 1 19.43 0 547 <> 275 282 37 <> <> <> <> <> <> <> <> <> <> <> <> <> <> <> <> <> <> <>
  276 3 22.348198 54.524108 140.193077 35 Q B 2 -0.12000 -0.12000 "GLN " " CB " 6 0 1 A0A0A0  "C276"  2 1 7 ""  1 ""  <> 1 19.68 0 548 <> 276 283 37 <> <> <> <> <> <> <> <> <> <> <> <> <> <> <> <> <> <> <>
  277 3 23.418158 55.001635 141.199258 35 Q B 2 -0.12000 -0.12000 "GLN " " CG " 6 0 1 A0A0A0  "C277"  2 1 7 ""  1 ""  <> 1 19.71 0 549 <> 277 284 37 <> <> <> <> <> <> <> <> <> <> <> <> <> <> <> <> <> <> <>
  278 2 22.878088 55.508305 142.540046 35 Q B 2 0.50000 0.50000 "GLN " " CD " 6 0 1 A0A0A0  "C278"  2 1 7 "%UT"  13 ""  <> 1 19.85 0 550 <> 278 285 37 "No Flip"  <> <> <> <> <> <> <> <> <> <> <> <> <> <> <> <> <> <>
  279 15 23.638770 55.621442 143.497975 35 Q B 75 -0.50000 -0.50000 "GLN " " OE1" 8 0 1 FF5757  "O279"  2 1 7 ""  1 ""  <> 1 19.93 0 551 <> 279 286 37 <> <> <> <> <> <> <> <> <> <> <> <> <> <> <> <> <> <> <>
  280 25 21.586144 55.834819 142.628074 35 Q B 38 -0.76000 -0.76000 "GLN " " NE2" 7 0 1 2F2FFF  "N280"  2 1 7 ""  1 ""  <> 1 19.71 0 552 <> 280 287 37 <> <> <> <> <> <> <> <> <> <> <> <> <> <> <> <> <> <> <>
  281 25 22.158757 52.051917 137.484523 36 G B 38 -0.50000 -0.50000 "GLY " " N  " 7 0 1 2F2FFF  "N281"  0 1 7 ""  1 ""  <> 1 18.93 0 561 <> 281 288 38 <> <> <> <> <> <> <> <> <> <> <> <> <> <> <> <> <> <> <>
  282 3 21.446312 51.481373 136.351224 36 G B 2 0.08000 0.08000 "GLY " " CA " 6 0 1 A0A0A0  "C282"  0 1 -1106 ""  1 ""  FF3C00  1 18.38 0 562 <> 282 289 38 <> <> <> <> <> <> <> <> <> <> <> <> <> <> <> <> <> <> <>
  283 2 22.451939 51.290799 135.211743 36 G B 2 0.50000 0.50000 "GLY " " C  " 6 0 1 A0A0A0  "C283"  0 1 7 ""  1 ""  <> 1 18 0 563 <> 283 290 38 <> <> <> <> <> <> <> <> <> <> <> <> <> <> <> <> <> <> <>
  284 15 23.659382 51.171438 135.434182 36 G B 75 -0.50000 -0.50000 "GLY " " O  " 8 0 1 FF5757  "O284"  0 1 7 ""  1 ""  <> 1 17.85 0 564 <> 284 291 38 <> <> <> <> <> <> <> <> <> <> <> <> <> <> <> <> <> <> <>
  285 25 21.921723 51.195027 133.986584 37 N B 38 -0.50000 -0.50000 "ASN " " N  " 7 0 1 2F2FFF  "N285"  0 1 7 ""  1 ""  <> 1 17.64 0 568 <> 285 292 39 <> <> <> <> <> <> <> <> <> <> <> <> <> <> <> <> <> <> <>
  286 3 22.669791 50.777301 132.800873 37 N B 2 0.14000 0.14000 "ASN " " CA " 6 0 1 A0A0A0  "C286"  0 1 -1106 ""  1 ""  FF3C00  1 17.28 0 569 <> 286 293 39 <> <> <> <> <> <> <> <> <> <> <> <> <> <> <> <> <> <> <>
  287 2 23.359248 51.952205 132.096948 37 N B 2 0.50000 0.50000 "ASN " " C  " 6 0 1 A0A0A0  "C287"  0 1 7 ""  1 ""  <> 1 17.07 0 570 <> 287 294 39 <> <> <> <> <> <> <> <> <> <> <> <> <> <> <> <> <> <> <>
  288 15 22.827663 53.063352 132.084421 37 N B 75 -0.50000 -0.50000 "ASN " " O  " 8 0 1 FF5757  "O288"  0 1 7 ""  1 ""  <> 1 17.08 0 571 <> 288 295 39 <> <> <> <> <> <> <> <> <> <> <> <> <> <> <> <> <> <> <>
  289 3 21.721402 50.092278 131.794639 37 N B 2 -0.12000 -0.12000 "ASN " " CB " 6 0 1 A0A0A0  "C289"  0 1 7 ""  1 ""  <> 1 17.3 0 572 <> 289 296 39 <> <> <> <> <> <> <> <> <> <> <> <> <> <> <> <> <> <> <>
  290 2 20.870977 48.988434 132.418510 37 N B 2 0.50000 0.50000 "ASN " " CG " 6 0 1 A0A0A0  "C290"  0 1 7 "%UT"  13 ""  <> 1 17.33 0 573 <> 290 297 39 "No Flip"  <> <> <> <> <> <> <> <> <> <> <> <> <> <> <> <> <> <>
  291 15 21.401653 48.098971 133.076916 37 N B 75 -0.50000 -0.50000 "ASN " " OD1" 8 0 1 FF5757  "O291"  0 1 7 ""  1 ""  <> 1 17.52 0 574 <> 291 298 39 <> <> <> <> <> <> <> <> <> <> <> <> <> <> <> <> <> <> <>
  292 25 19.553045 49.047674 132.222965 37 N B 38 -0.76000 -0.76000 "ASN " " ND2" 7 0 1 2F2FFF  "N292"  0 1 7 ""  1 ""  <> 1 16.6 0 575 <> 292 299 39 <> <> <> <> <> <> <> <> <> <> <> <> <> <> <> <> <> <> <>
  293 25 24.497143 51.645223 131.458499 38 L B 38 -0.50000 -0.50000 "LEU " " N  " 7 0 1 2F2FFF  "N293"  2 1 7 ""  1 ""  <> 1 16.73 0 582 <> 293 300 40 <> <> <> <> <> <> <> <> <> <> <> <> <> <> <> <> <> <> <>
  294 3 25.201670 52.537366 130.545518 38 L B 2 0.14000 0.14000 "LEU " " CA " 6 0 1 A0A0A0  "C294"  2 1 -1106 ""  1 ""  FF3C00  1 16.55 0 583 <> 294 301 40 <> <> <> <> <> <> <> <> <> <> <> <> <> <> <> <> <> <> <>
  295 2 24.903221 52.071773 129.113033 38 L B 2 0.50000 0.50000 "LEU " " C  " 6 0 1 A0A0A0  "C295"  2 1 7 ""  1 ""  <> 1 16.53 0 584 <> 295 302 40 <> <> <> <> <> <> <> <> <> <> <> <> <> <> <> <> <> <> <>
  296 15 25.663623 51.273044 128.563913 38 L B 75 -0.50000 -0.50000 "LEU " " O  " 8 0 1 FF5757  "O296"  2 1 7 ""  1 ""  <> 1 16.73 0 585 <> 296 303 40 <> <> <> <> <> <> <> <> <> <> <> <> <> <> <> <> <> <> <>
  297 3 26.707951 52.516065 130.894529 38 L B 2 -0.12000 -0.12000 "LEU " " CB " 6 0 1 A0A0A0  "C297"  2 1 7 ""  1 ""  <> 1 16.51 0 586 <> 297 304 40 <> <> <> <> <> <> <> <> <> <> <> <> <> <> <> <> <> <> <>
  298 3 27.593237 53.435801 130.022356 38 L B 2 -0.06000 -0.06000 "LEU " " CG " 6 0 1 A0A0A0  "C298"  2 1 7 ""  1 ""  <> 1 16.52 0 587 <> 298 305 40 <> <> <> <> <> <> <> <> <> <> <> <> <> <> <> <> <> <> <>
  299 3 27.200000 54.920968 130.117638 38 L B 2 -0.18000 -0.18000 "LEU " " CD1" 6 0 1 A0A0A0  "C299"  2 1 7 ""  1 ""  <> 1 16.22 0 588 <> 299 306 40 <> <> <> <> <> <> <> <> <> <> <> <> <> <> <> <> <> <> <>
  300 3 29.082270 53.227300 130.328520 38 L B 2 -0.18000 -0.18000 "LEU " " CD2" 6 0 1 A0A0A0  "C300"  2 1 7 ""  1 ""  <> 1 16.56 0 589 <> 300 307 40 <> <> <> <> <> <> <> <> <> <> <> <> <> <> <> <> <> <> <>
  301 25 23.784195 52.558259 128.550816 39 E B 38 -0.50000 -0.50000 "GLU " " N  " 7 0 1 2F2FFF  "N301"  2 1 7 ""  1 ""  <> 1 16.37 0 601 <> 301 308 41 <> <> <> <> <> <> <> <> <> <> <> <> <> <> <> <> <> <> <>
  302 3 23.374387 52.253469 127.180715 39 E B 2 0.14000 0.14000 "GLU " " CA " 6 0 1 A0A0A0  "C302"  2 1 -1106 ""  1 ""  FF3C00  1 16.18 0 602 <> 302 309 41 <> <> <> <> <> <> <> <> <> <> <> <> <> <> <> <> <> <> <>
  303 2 23.811358 53.400190 126.264185 39 E B 2 0.50000 0.50000 "GLU " " C  " 6 0 1 A0A0A0  "C303"  2 1 7 ""  1 ""  <> 1 16.2 0 603 <> 303 310 41 <> <> <> <> <> <> <> <> <> <> <> <> <> <> <> <> <> <> <>
  304 15 23.348045 54.529015 126.421691 39 E B 75 -0.50000 -0.50000 "GLU " " O  " 8 0 1 FF5757  "O304"  2 1 7 ""  1 ""  <> 1 15.98 0 604 <> 304 311 41 <> <> <> <> <> <> <> <> <> <> <> <> <> <> <> <> <> <> <>
  305 3 21.861198 52.000184 127.088227 39 E B 2 -0.12000 -0.12000 "GLU " " CB " 6 0 1 A0A0A0  "C305"  2 1 7 ""  1 ""  <> 1 16.13 0 605 <> 305 312 41 <> <> <> <> <> <> <> <> <> <> <> <> <> <> <> <> <> <> <>
  306 3 21.344378 50.964736 128.106357 39 E B 2 -0.22000 -0.22000 "GLU " " CG " 6 0 1 A0A0A0  "C306"  2 1 7 ""  1 ""  <> 1 15.64 0 606 <> 306 313 41 <> <> <> <> <> <> <> <> <> <> <> <> <> <> <> <> <> <> <>
  307 2 19.872814 50.628301 127.893564 39 E B 2 0.70000 0.70000 "GLU " " CD " 6 0 1 A0A0A0  "C307"  2 1 7 "%UT"  13 ""  <> 1 15.32 0 607 <> 307 314 41 <> <> <> <> <> <> <> <> <> <> <> <> <> <> <> <> <> <> <>
  308 15 19.536434 49.427639 127.966834 39 E B 75 -0.80000 -0.80000 "GLU " " OE1" 8 0 1 FF5757  "O308"  2 1 7 ""  1 ""  <> 1 15.19 0 608 <> 308 315 41 <> <> <> <> <> <> <> <> <> <> <> <> <> <> <> <> <> <> <>
  309 18 19.096585 51.578340 127.660779 39 E B 75 -0.80000 -0.80000 "GLU " " OE2" 8 -1 1 FF5757  "O309"  2 1 7 ""  1 ""  <> 1 14.82 0 609 <> 309 316 41 <> <> <> <> <> <> <> <> <> <> <> <> <> <> <> <> <> <> <>
  310 25 24.719943 53.069562 125.341287 40 L B 38 -0.50000 -0.50000 "LEU " " N  " 7 0 1 2F2FFF  "N310"  2 1 7 ""  1 ""  <> 1 16.21 0 616 <> 310 317 42 <> <> <> <> <> <> <> <> <> <> <> <> <> <> <> <> <> <> <>
  311 3 25.366570 53.981637 124.408865 40 L B 2 0.14000 0.14000 "LEU " " CA " 6 0 1 A0A0A0  "C311"  2 1 -1107 ""  1 ""  FF5A00  1 16.17 0 617 <> 311 318 42 <> <> <> <> <> <> <> <> <> <> <> <> <> <> <> <> <> <> <>
  312 2 25.116830 53.421439 123.009583 40 L B 2 0.50000 0.50000 "LEU " " C  " 6 0 1 A0A0A0  "C312"  2 1 7 ""  1 ""  <> 1 16.21 0 618 <> 312 319 42 <> <> <> <> <> <> <> <> <> <> <> <> <> <> <> <> <> <> <>
  313 15 25.897321 52.589382 122.552946 40 L B 75 -0.50000 -0.50000 "LEU " " O  " 8 0 1 FF5757  "O313"  2 1 7 ""  1 ""  <> 1 16.14 0 619 <> 313 320 42 <> <> <> <> <> <> <> <> <> <> <> <> <> <> <> <> <> <> <>
  314 3 26.875865 54.007294 124.743410 40 L B 2 -0.12000 -0.12000 "LEU " " CB " 6 0 1 A0A0A0  "C314"  2 1 7 ""  1 ""  <> 1 16.23 0 620 <> 314 321 42 <> <> <> <> <> <> <> <> <> <> <> <> <> <> <> <> <> <> <>
  315 3 27.228944 54.738035 126.051145 40 L B 2 -0.06000 -0.06000 "LEU " " CG " 6 0 1 A0A0A0  "C315"  2 1 7 ""  1 ""  <> 1 16.12 0 621 <> 315 322 42 <> <> <> <> <> <> <> <> <> <> <> <> <> <> <> <> <> <> <>
  316 3 28.645718 54.354061 126.500139 40 L B 2 -0.18000 -0.18000 "LEU " " CD1" 6 0 1 A0A0A0  "C316"  2 1 7 ""  1 ""  <> 1 16.48 0 622 <> 316 323 42 <> <> <> <> <> <> <> <> <> <> <> <> <> <> <> <> <> <> <>
  317 3 27.040658 56.263976 125.926509 40 L B 2 -0.18000 -0.18000 "LEU " " CD2" 6 0 1 A0A0A0  "C317"  2 1 7 ""  1 ""  <> 1 16.19 0 623 <> 317 324 42 <> <> <> <> <> <> <> <> <> <> <> <> <> <> <> <> <> <> <>
  318 25 24.000294 53.825384 122.385553 41 T B 38 -0.50000 -0.50000 "THR " " N  " 7 0 1 2F2FFF  "N318"  2 1 7 ""  1 ""  <> 1 16.42 0 635 <> 318 325 43 <> <> <> <> <> <> <> <> <> <> <> <> <> <> <> <> <> <> <>
  319 3 23.525857 53.223058 121.139590 41 T B 2 0.14000 0.14000 "THR " " CA " 6 0 1 A0A0A0  "C319"  2 1 -1107 ""  1 ""  FF5A00  1 16.56 0 636 <> 319 326 43 <> <> <> <> <> <> <> <> <> <> <> <> <> <> <> <> <> <> <>
  320 2 23.257312 54.277540 120.050845 41 T B 2 0.50000 0.50000 "THR " " C  " 6 0 1 A0A0A0  "C320"  2 1 7 ""  1 ""  <> 1 16.78 0 637 <> 320 327 43 <> <> <> <> <> <> <> <> <> <> <> <> <> <> <> <> <> <> <>
  321 15 22.892806 55.408172 120.364108 41 T B 75 -0.50000 -0.50000 "THR " " O  " 8 0 1 FF5757  "O321"  2 1 7 ""  1 ""  <> 1 16.7 0 638 <> 321 328 43 <> <> <> <> <> <> <> <> <> <> <> <> <> <> <> <> <> <> <>
  322 3 22.236868 52.387675 121.383891 41 T B 2 0.20500 0.20500 "THR " " CB " 6 0 1 A0A0A0  "C322"  2 1 7 ""  1 ""  <> 1 16.55 0 639 <> 322 329 43 <> <> <> <> <> <> <> <> <> <> <> <> <> <> <> <> <> <> <>
  323 16 21.127010 53.192096 121.745812 41 T B 75 -0.68300 -0.68300 "THR " " OG1" 8 0 1 FF5757  "O323"  2 1 7 "%UT"  13 ""  <> 1 16.39 0 640 <> 323 330 43 <> <> <> <> <> <> <> <> <> <> <> <> <> <> <> <> <> <> <>
  324 3 22.409303 51.274658 122.431082 41 T B 2 -0.18000 -0.18000 "THR " " CG2" 6 0 1 A0A0A0  "C324"  2 1 7 ""  1 ""  <> 1 16.26 0 641 <> 324 331 43 <> <> <> <> <> <> <> <> <> <> <> <> <> <> <> <> <> <> <>
  325 25 23.459900 53.869299 118.782991 42 Y B 38 -0.50000 -0.50000 "TYR " " N  " 7 0 1 2F2FFF  "N325"  0 1 7 ""  1 ""  <> 1 17.15 0 649 <> 325 332 44 <> <> <> <> <> <> <> <> <> <> <> <> <> <> <> <> <> <> <>
  326 3 23.202791 54.632890 117.549666 42 Y B 2 0.14000 0.14000 "TYR " " CA " 6 0 1 A0A0A0  "C326"  0 1 -1107 ""  1 ""  FF5A00  1 17.71 0 650 <> 326 333 44 <> <> <> <> <> <> <> <> <> <> <> <> <> <> <> <> <> <> <>
  327 2 23.970269 55.972463 117.426306 42 Y B 2 0.50000 0.50000 "TYR " " C  " 6 0 1 A0A0A0  "C327"  0 1 7 ""  1 ""  <> 1 18.08 0 651 <> 327 334 44 <> <> <> <> <> <> <> <> <> <> <> <> <> <> <> <> <> <> <>
  328 15 23.491723 56.885729 116.752417 42 Y B 75 -0.50000 -0.50000 "TYR " " O  " 8 0 1 FF5757  "O328"  0 1 7 ""  1 ""  <> 1 18.07 0 652 <> 328 335 44 <> <> <> <> <> <> <> <> <> <> <> <> <> <> <> <> <> <> <>
  329 3 21.677317 54.799410 117.328813 42 Y B 2 -0.00500 -0.00500 "TYR " " CB " 6 0 1 A0A0A0  "C329"  0 1 7 ""  1 ""  <> 1 17.62 0 653 <> 329 336 44 <> <> <> <> <> <> <> <> <> <> <> <> <> <> <> <> <> <> <>
  330 2 20.915032 53.493154 117.188174 42 Y B 2 -0.11500 -0.11500 "TYR " " CG " 6 0 1 A0A0A0  "C330"  0 1 7 ""  1 ""  <> 1 17.44 0 654 <> 330 337 44 <> <> <> <> <> <> <> <> <> <> <> <> <> <> <> <> <> <> <>
  331 2 20.257144 52.929370 118.299865 42 Y B 2 -0.11500 -0.11500 "TYR " " CD1" 6 0 1 A0A0A0  "C331"  0 1 7 ""  1 ""  <> 1 17.77 0 655 <> 331 338 44 <> <> <> <> <> <> <> <> <> <> <> <> <> <> <> <> <> <> <>
  332 2 20.859991 52.837823 115.940720 42 Y B 2 -0.11500 -0.11500 "TYR " " CD2" 6 0 1 A0A0A0  "C332"  0 1 7 ""  1 ""  <> 1 17.24 0 656 <> 332 339 44 <> <> <> <> <> <> <> <> <> <> <> <> <> <> <> <> <> <> <>
  333 2 19.550540 51.719398 118.169741 42 Y B 2 -0.11500 -0.11500 "TYR " " CE1" 6 0 1 A0A0A0  "C333"  0 1 7 ""  1 ""  <> 1 17.65 0 657 <> 333 340 44 <> <> <> <> <> <> <> <> <> <> <> <> <> <> <> <> <> <> <>
  334 2 20.147457 51.630503 115.807234 42 Y B 2 -0.11500 -0.11500 "TYR " " CE2" 6 0 1 A0A0A0  "C334"  0 1 7 ""  1 ""  <> 1 17.44 0 658 <> 334 341 44 <> <> <> <> <> <> <> <> <> <> <> <> <> <> <> <> <> <> <>
  335 2 19.493023 51.070472 116.921108 42 Y B 2 0.15000 0.15000 "TYR " " CZ " 6 0 1 A0A0A0  "C335"  0 1 7 ""  1 ""  <> 1 17.63 0 659 <> 335 342 44 <> <> <> <> <> <> <> <> <> <> <> <> <> <> <> <> <> <> <>
  336 16 18.805535 49.900999 116.783956 42 Y B 75 -0.58500 -0.58500 "TYR " " OH " 8 0 1 FF5757  "O336"  0 1 7 "%UT"  13 ""  <> 1 17.82 0 660 <> 336 343 44 <> <> <> <> <> <> <> <> <> <> <> <> <> <> <> <> <> <> <>
  337 25 25.148303 56.072872 118.065297 43 L B 38 -0.50000 -0.50000 "LEU " " N  " 7 0 1 2F2FFF  "N337"  0 1 7 ""  1 ""  <> 1 18.56 0 670 <> 337 344 45 <> <> <> <> <> <> <> <> <> <> <> <> <> <> <> <> <> <> <>
  338 3 25.988217 57.273389 118.080643 43 L B 2 0.14000 0.14000 "LEU " " CA " 6 0 1 A0A0A0  "C338"  0 1 -1107 ""  1 ""  FF5A00  1 19.13 0 671 <> 338 345 45 <> <> <> <> <> <> <> <> <> <> <> <> <> <> <> <> <> <> <>
  339 2 26.788428 57.378126 116.762299 43 L B 2 0.50000 0.50000 "LEU " " C  " 6 0 1 A0A0A0  "C339"  0 1 7 ""  1 ""  <> 1 19.59 0 672 <> 339 346 45 <> <> <> <> <> <> <> <> <> <> <> <> <> <> <> <> <> <> <>
  340 15 27.452811 56.402545 116.409156 43 L B 75 -0.50000 -0.50000 "LEU " " O  " 8 0 1 FF5757  "O340"  0 1 7 ""  1 ""  <> 1 19.57 0 673 <> 340 347 45 <> <> <> <> <> <> <> <> <> <> <> <> <> <> <> <> <> <> <>
  341 3 26.951672 57.181655 119.285927 43 L B 2 -0.12000 -0.12000 "LEU " " CB " 6 0 1 A0A0A0  "C341"  0 1 7 ""  1 ""  <> 1 19.07 0 674 <> 341 348 45 <> <> <> <> <> <> <> <> <> <> <> <> <> <> <> <> <> <> <>
  342 3 26.241294 57.207537 120.660511 43 L B 2 -0.06000 -0.06000 "LEU " " CG " 6 0 1 A0A0A0  "C342"  0 1 7 ""  1 ""  <> 1 19.14 0 675 <> 342 349 45 <> <> <> <> <> <> <> <> <> <> <> <> <> <> <> <> <> <> <>
  343 3 27.191984 56.793875 121.799212 43 L B 2 -0.18000 -0.18000 "LEU " " CD1" 6 0 1 A0A0A0  "C343"  0 1 7 ""  1 ""  <> 1 19.01 0 676 <> 343 350 45 <> <> <> <> <> <> <> <> <> <> <> <> <> <> <> <> <> <> <>
  344 3 25.541907 58.555192 120.934373 43 L B 2 -0.18000 -0.18000 "LEU " " CD2" 6 0 1 A0A0A0  "C344"  0 1 7 ""  1 ""  <> 1 18.91 0 677 <> 344 351 45 <> <> <> <> <> <> <> <> <> <> <> <> <> <> <> <> <> <> <>
  345 25 26.705805 58.527283 116.046356 44 P B 38 -0.14000 -0.14000 "PRO " " N  " 7 0 1 2F2FFF  "N345"  0 1 7 ""  1 ""  <> 1 20.02 0 689 <> 345 352 46 <> <> <> <> <> <> <> <> <> <> <> <> <> <> <> <> <> <> <>
  346 3 27.360274 58.700037 114.731908 44 P B 2 0.01000 0.01000 "PRO " " CA " 6 0 1 A0A0A0  "C346"  0 1 -1107 ""  1 ""  FF5A00  1 20.42 0 690 <> 346 353 46 <> <> <> <> <> <> <> <> <> <> <> <> <> <> <> <> <> <> <>
  347 2 28.902451 58.734141 114.777302 44 P B 2 0.50000 0.50000 "PRO " " C  " 6 0 1 A0A0A0  "C347"  0 1 7 ""  1 ""  <> 1 20.77 0 691 <> 347 354 46 <> <> <> <> <> <> <> <> <> <> <> <> <> <> <> <> <> <> <>
  348 15 29.492564 58.811963 115.855078 44 P B 75 -0.50000 -0.50000 "PRO " " O  " 8 0 1 FF5757  "O348"  0 1 7 ""  1 ""  <> 1 20.67 0 692 <> 348 355 46 <> <> <> <> <> <> <> <> <> <> <> <> <> <> <> <> <> <> <>
  349 3 26.761378 60.015957 114.204043 44 P B 2 -0.12000 -0.12000 "PRO " " CB " 6 0 1 A0A0A0  "C349"  0 1 7 ""  1 ""  <> 1 20.39 0 693 <> 349 356 46 <> <> <> <> <> <> <> <> <> <> <> <> <> <> <> <> <> <> <>
  350 3 26.413416 60.811019 115.449110 44 P B 2 -0.12000 -0.12000 "PRO " " CG " 6 0 1 A0A0A0  "C350"  0 1 7 ""  1 ""  <> 1 20.32 0 694 <> 350 357 46 <> <> <> <> <> <> <> <> <> <> <> <> <> <> <> <> <> <> <>
  351 3 25.958827 59.731709 116.423869 44 P B 2 -0.05000 -0.05000 "PRO " " CD " 6 0 1 A0A0A0  "C351"  0 1 7 ""  1 ""  <> 1 20.06 0 695 <> 351 358 46 <> <> <> <> <> <> <> <> <> <> <> <> <> <> <> <> <> <> <>
  352 25 29.510767 58.666889 113.580002 45 T B 38 -0.50000 -0.50000 "THR " " N  " 7 0 1 2F2FFF  "N352"  0 1 7 ""  1 ""  <> 1 21.25 0 703 <> 352 359 47 <> <> <> <> <> <> <> <> <> <> <> <> <> <> <> <> <> <> <>
  353 3 30.953658 58.587139 113.311354 45 T B 2 0.14000 0.14000 "THR " " CA " 6 0 1 A0A0A0  "C353"  0 1 -1107 ""  1 ""  FF5A00  1 21.74 0 704 <> 353 360 47 <> <> <> <> <> <> <> <> <> <> <> <> <> <> <> <> <> <> <>
  354 2 31.842410 59.605805 114.053574 45 T B 2 0.50000 0.50000 "THR " " C  " 6 0 1 A0A0A0  "C354"  0 1 7 ""  1 ""  <> 1 21.88 0 705 <> 354 361 47 <> <> <> <> <> <> <> <> <> <> <> <> <> <> <> <> <> <> <>
  355 15 32.937355 59.241434 114.484574 45 T B 75 -0.50000 -0.50000 "THR " " O  " 8 0 1 FF5757  "O355"  0 1 7 ""  1 ""  <> 1 22.04 0 706 <> 355 362 47 <> <> <> <> <> <> <> <> <> <> <> <> <> <> <> <> <> <> <>
  356 3 31.237131 58.739509 111.790233 45 T B 2 0.20500 0.20500 "THR " " CB " 6 0 1 A0A0A0  "C356"  0 1 7 ""  1 ""  <> 1 21.69 0 707 <> 356 363 47 <> <> <> <> <> <> <> <> <> <> <> <> <> <> <> <> <> <> <>
  357 16 30.440101 57.825661 111.063011 45 T B 75 -0.68300 -0.68300 "THR " " OG1" 8 0 1 FF5757  "O357"  0 1 7 "%UT"  13 ""  <> 1 22.13 0 708 <> 357 364 47 <> <> <> <> <> <> <> <> <> <> <> <> <> <> <> <> <> <> <>
  358 3 32.697657 58.522625 111.354888 45 T B 2 -0.18000 -0.18000 "THR " " CG2" 6 0 1 A0A0A0  "C358"  0 1 7 ""  1 ""  <> 1 21.94 0 709 <> 358 365 47 <> <> <> <> <> <> <> <> <> <> <> <> <> <> <> <> <> <> <>
  359 25 31.348258 60.846939 114.185211 46 N B 38 -0.50000 -0.50000 "ASN " " N  " 7 0 1 2F2FFF  "N359"  0 1 7 ""  1 ""  <> 1 21.96 0 717 <> 359 366 48 <> <> <> <> <> <> <> <> <> <> <> <> <> <> <> <> <> <> <>
  360 3 32.086960 61.985391 114.739175 46 N B 2 0.14000 0.14000 "ASN " " CA " 6 0 1 A0A0A0  "C360"  0 1 -1107 ""  1 ""  FF5A00  1 22.02 0 718 <> 360 367 48 <> <> <> <> <> <> <> <> <> <> <> <> <> <> <> <> <> <> <>
  361 2 31.468781 62.481533 116.062453 46 N B 2 0.50000 0.50000 "ASN " " C  " 6 0 1 A0A0A0  "C361"  0 1 7 ""  1 ""  <> 1 21.87 0 719 <> 361 368 48 <> <> <> <> <> <> <> <> <> <> <> <> <> <> <> <> <> <> <>
  362 15 31.677261 63.641060 116.421492 46 N B 75 -0.50000 -0.50000 "ASN " " O  " 8 0 1 FF5757  "O362"  0 1 7 ""  1 ""  <> 1 21.84 0 720 <> 362 369 48 <> <> <> <> <> <> <> <> <> <> <> <> <> <> <> <> <> <> <>
  363 3 32.185109 63.123218 113.687277 46 N B 2 -0.12000 -0.12000 "ASN " " CB " 6 0 1 A0A0A0  "C363"  0 1 7 ""  1 ""  <> 1 22.09 0 721 <> 363 370 48 <> <> <> <> <> <> <> <> <> <> <> <> <> <> <> <> <> <> <>
  364 2 32.695150 62.662898 112.315613 46 N B 2 0.50000 0.50000 "ASN " " CG " 6 0 1 A0A0A0  "C364"  0 1 7 "%UT"  13 "Flip"  <> 1 22.41 0 722 <> 364 371 48 "Flip"  <> <> <> <> <> <> <> <> <> <> <> <> <> <> <> <> <> <>
  365 15 31.950668 62.671075 111.338664 46 N B 75 -0.50000 -0.50000 "ASN " " OD1" 8 0 1 FF5757  "O365"  0 1 7 ""  1 ""  <> 1 22.87 0 723 <> 365 372 48 <> <> <> <> <> <> <> <> <> <> <> <> <> <> <> <> <> <> <>
  366 25 33.958499 62.242950 112.238016 46 N B 38 -0.76000 -0.76000 "ASN " " ND2" 7 0 1 2F2FFF  "N366"  0 1 7 ""  1 ""  <> 1 22.41 0 724 <> 366 373 48 <> <> <> <> <> <> <> <> <> <> <> <> <> <> <> <> <> <> <>
  367 25 30.731743 61.605939 116.772874 47 A B 38 -0.50000 -0.50000 "ALA " " N  " 7 0 1 2F2FFF  "N367"  0 1 7 ""  1 ""  <> 1 21.66 0 731 <> 367 374 49 <> <> <> <> <> <> <> <> <> <> <> <> <> <> <> <> <> <> <>
  368 3 30.120797 61.888457 118.073146 47 A B 2 0.14000 0.14000 "ALA " " CA " 6 0 1 A0A0A0  "C368"  0 1 -1107 ""  1 ""  FF5A00  1 21.47 0 732 <> 368 375 49 <> <> <> <> <> <> <> <> <> <> <> <> <> <> <> <> <> <> <>
  369 2 31.173450 62.133003 119.167344 47 A B 2 0.50000 0.50000 "ALA " " C  " 6 0 1 A0A0A0  "C369"  0 1 7 ""  1 ""  <> 1 21.29 0 733 <> 369 376 49 <> <> <> <> <> <> <> <> <> <> <> <> <> <> <> <> <> <> <>
  370 15 32.080822 61.315715 119.330634 47 A B 75 -0.50000 -0.50000 "ALA " " O  " 8 0 1 FF5757  "O370"  0 1 7 ""  1 ""  <> 1 21.43 0 734 <> 370 377 49 <> <> <> <> <> <> <> <> <> <> <> <> <> <> <> <> <> <> <>
  371 3 29.204039 60.718862 118.461718 47 A B 2 -0.18000 -0.18000 "ALA " " CB " 6 0 1 A0A0A0  "C371"  0 1 7 ""  1 ""  <> 1 21.49 0 735 <> 371 378 49 <> <> <> <> <> <> <> <> <> <> <> <> <> <> <> <> <> <> <>
  372 25 31.014758 63.247522 119.899888 48 S B 38 -0.50000 -0.50000 "SER " " N  " 7 0 1 2F2FFF  "N372"  0 1 7 ""  1 ""  <> 1 20.94 0 741 <> 372 379 50 <> <> <> <> <> <> <> <> <> <> <> <> <> <> <> <> <> <> <>
  373 3 31.888958 63.645375 121.002070 48 S B 2 0.14000 0.14000 "SER " " CA " 6 0 1 A0A0A0  "C373"  0 1 -1107 ""  1 ""  FF5A00  1 20.59 0 742 <> 373 380 50 <> <> <> <> <> <> <> <> <> <> <> <> <> <> <> <> <> <> <>
  374 2 31.420889 62.980016 122.308738 48 S B 2 0.50000 0.50000 "SER " " C  " 6 0 1 A0A0A0  "C374"  0 1 7 ""  1 ""  <> 1 20.37 0 743 <> 374 381 50 <> <> <> <> <> <> <> <> <> <> <> <> <> <> <> <> <> <> <>
  375 15 30.587604 63.544355 123.018353 48 S B 75 -0.50000 -0.50000 "SER " " O  " 8 0 1 FF5757  "O375"  0 1 7 ""  1 ""  <> 1 20.19 0 744 <> 375 382 50 <> <> <> <> <> <> <> <> <> <> <> <> <> <> <> <> <> <> <>
  376 3 31.927154 65.187793 121.076206 48 S B 2 0.14500 0.14500 "SER " " CB " 6 0 1 A0A0A0  "C376"  0 1 7 ""  1 ""  <> 1 20.6 0 745 <> 376 383 50 <> <> <> <> <> <> <> <> <> <> <> <> <> <> <> <> <> <> <>
  377 16 32.792105 65.638146 122.101067 48 S B 75 -0.68300 -0.68300 "SER " " OG " 8 0 1 FF5757  "O377"  0 1 7 "%UT"  13 ""  <> 1 20.5 0 746 <> 377 384 50 <> <> <> <> <> <> <> <> <> <> <> <> <> <> <> <> <> <> <>
  378 25 31.970564 61.784084 122.579549 49 L B 38 -0.50000 -0.50000 "LEU " " N  " 7 0 1 2F2FFF  "N378"  0 1 7 ""  1 ""  <> 1 20.08 0 752 <> 378 385 51 <> <> <> <> <> <> <> <> <> <> <> <> <> <> <> <> <> <> <>
  379 3 31.711314 60.959217 123.765863 49 L B 2 0.14000 0.14000 "LEU " " CA " 6 0 1 A0A0A0  "C379"  0 1 -1107 ""  1 ""  FF5A00  1 19.85 0 753 <> 379 386 51 <> <> <> <> <> <> <> <> <> <> <> <> <> <> <> <> <> <> <>
  380 2 32.646955 61.303512 124.949157 49 L B 2 0.50000 0.50000 "LEU " " C  " 6 0 1 A0A0A0  "C380"  0 1 7 ""  1 ""  <> 1 19.63 0 754 <> 380 387 51 <> <> <> <> <> <> <> <> <> <> <> <> <> <> <> <> <> <> <>
  381 15 32.792569 60.486567 125.857518 49 L B 75 -0.50000 -0.50000 "LEU " " O  " 8 0 1 FF5757  "O381"  0 1 7 ""  1 ""  <> 1 19.67 0 755 <> 381 388 51 <> <> <> <> <> <> <> <> <> <> <> <> <> <> <> <> <> <> <>
  382 3 31.784480 59.460365 123.364248 49 L B 2 -0.12000 -0.12000 "LEU " " CB " 6 0 1 A0A0A0  "C382"  0 1 7 ""  1 ""  <> 1 19.79 0 756 <> 382 389 51 <> <> <> <> <> <> <> <> <> <> <> <> <> <> <> <> <> <> <>
  383 3 30.437297 58.831987 122.944160 49 L B 2 -0.06000 -0.06000 "LEU " " CG " 6 0 1 A0A0A0  "C383"  0 1 7 ""  1 ""  <> 1 20.23 0 757 <> 383 390 51 <> <> <> <> <> <> <> <> <> <> <> <> <> <> <> <> <> <> <>
  384 3 29.808067 59.495045 121.705678 49 L B 2 -0.18000 -0.18000 "LEU " " CD1" 6 0 1 A0A0A0  "C384"  0 1 7 ""  1 ""  <> 1 20 0 758 <> 384 391 51 <> <> <> <> <> <> <> <> <> <> <> <> <> <> <> <> <> <> <>
  385 3 30.587512 57.307499 122.763069 49 L B 2 -0.18000 -0.18000 "LEU " " CD2" 6 0 1 A0A0A0  "C385"  0 1 7 ""  1 ""  <> 1 20.55 0 759 <> 385 392 51 <> <> <> <> <> <> <> <> <> <> <> <> <> <> <> <> <> <> <>
  386 25 33.244667 62.509194 124.949896 50 S B 38 -0.50000 -0.50000 "SER " " N  " 7 0 1 2F2FFF  "N386"  0 1 7 ""  1 ""  <> 1 19.33 0 771 <> 386 393 52 <> <> <> <> <> <> <> <> <> <> <> <> <> <> <> <> <> <> <>
  387 3 34.161526 63.015815 125.979347 50 S B 2 0.14000 0.14000 "SER " " CA " 6 0 1 A0A0A0  "C387"  0 1 -1107 ""  1 ""  FF5A00  1 19.14 0 772 <> 387 394 52 <> <> <> <> <> <> <> <> <> <> <> <> <> <> <> <> <> <> <>
  388 2 33.589417 63.067023 127.413707 50 S B 2 0.50000 0.50000 "SER " " C  " 6 0 1 A0A0A0  "C388"  0 1 7 ""  1 ""  <> 1 18.89 0 773 <> 388 395 52 <> <> <> <> <> <> <> <> <> <> <> <> <> <> <> <> <> <> <>
  389 15 34.371428 63.020348 128.360436 50 S B 75 -0.50000 -0.50000 "SER " " O  " 8 0 1 FF5757  "O389"  0 1 7 ""  1 ""  <> 1 18.75 0 774 <> 389 396 52 <> <> <> <> <> <> <> <> <> <> <> <> <> <> <> <> <> <> <>
  390 3 34.706811 64.384143 125.520875 50 S B 2 0.14500 0.14500 "SER " " CB " 6 0 1 A0A0A0  "C390"  0 1 7 ""  1 ""  <> 1 19.16 0 775 <> 390 397 52 <> <> <> <> <> <> <> <> <> <> <> <> <> <> <> <> <> <> <>
  391 16 33.709640 65.388738 125.541297 50 S B 75 -0.68300 -0.68300 "SER " " OG " 8 0 1 FF5757  "O391"  0 1 7 "%UT"  13 ""  <> 1 19.58 0 776 <> 391 398 52 <> <> <> <> <> <> <> <> <> <> <> <> <> <> <> <> <> <> <>
  392 25 32.252525 63.112823 127.546937 51 F B 38 -0.50000 -0.50000 "PHE " " N  " 7 0 1 2F2FFF  "N392"  0 1 7 ""  1 ""  <> 1 18.65 0 782 <> 392 399 53 <> <> <> <> <> <> <> <> <> <> <> <> <> <> <> <> <> <> <>
  393 3 31.513384 63.050387 128.809923 51 F B 2 0.14000 0.14000 "PHE " " CA " 6 0 1 A0A0A0  "C393"  0 1 -1107 ""  1 ""  FF5A00  1 18.44 0 783 <> 393 400 53 <> <> <> <> <> <> <> <> <> <> <> <> <> <> <> <> <> <> <>
  394 2 31.628777 61.719344 129.584922 51 F B 2 0.50000 0.50000 "PHE " " C  " 6 0 1 A0A0A0  "C394"  0 1 7 ""  1 ""  <> 1 18.44 0 784 <> 394 401 53 <> <> <> <> <> <> <> <> <> <> <> <> <> <> <> <> <> <> <>
  395 15 31.392527 61.715742 130.792053 51 F B 75 -0.50000 -0.50000 "PHE " " O  " 8 0 1 FF5757  "O395"  0 1 7 ""  1 ""  <> 1 18.53 0 785 <> 395 402 53 <> <> <> <> <> <> <> <> <> <> <> <> <> <> <> <> <> <> <>
  396 3 30.042245 63.444887 128.552598 51 F B 2 -0.00500 -0.00500 "PHE " " CB " 6 0 1 A0A0A0  "C396"  0 1 7 ""  1 ""  <> 1 18.4 0 786 <> 396 403 53 <> <> <> <> <> <> <> <> <> <> <> <> <> <> <> <> <> <> <>
  397 2 29.280717 62.660826 127.492393 51 F B 2 -0.11500 -0.11500 "PHE " " CG " 6 0 1 A0A0A0  "C397"  0 1 7 ""  1 ""  <> 1 18.02 0 787 <> 397 404 53 <> <> <> <> <> <> <> <> <> <> <> <> <> <> <> <> <> <> <>
  398 2 28.739158 61.393715 127.791251 51 F B 2 -0.11500 -0.11500 "PHE " " CD1" 6 0 1 A0A0A0  "C398"  0 1 7 ""  1 ""  <> 1 17.65 0 788 <> 398 405 53 <> <> <> <> <> <> <> <> <> <> <> <> <> <> <> <> <> <> <>
  399 2 29.192025 63.142895 126.169200 51 F B 2 -0.11500 -0.11500 "PHE " " CD2" 6 0 1 A0A0A0  "C399"  0 1 7 ""  1 ""  <> 1 17.78 0 789 <> 399 406 53 <> <> <> <> <> <> <> <> <> <> <> <> <> <> <> <> <> <> <>
  400 2 28.062479 60.674521 126.814859 51 F B 2 -0.11500 -0.11500 "PHE " " CE1" 6 0 1 A0A0A0  "C400"  0 1 7 ""  1 ""  <> 1 17.3 0 790 <> 400 407 53 <> <> <> <> <> <> <> <> <> <> <> <> <> <> <> <> <> <> <>
  401 2 28.496752 62.415647 125.211300 51 F B 2 -0.11500 -0.11500 "PHE " " CE2" 6 0 1 A0A0A0  "C401"  0 1 7 ""  1 ""  <> 1 17.4 0 791 <> 401 408 53 <> <> <> <> <> <> <> <> <> <> <> <> <> <> <> <> <> <> <>
  402 2 27.931622 61.188955 125.532389 51 F B 2 -0.11500 -0.11500 "PHE " " CZ " 6 0 1 A0A0A0  "C402"  0 1 7 ""  1 ""  <> 1 17.33 0 792 <> 402 409 53 <> <> <> <> <> <> <> <> <> <> <> <> <> <> <> <> <> <> <>
  403 25 31.986699 60.625194 128.890657 52 L B 38 -0.50000 -0.50000 "LEU " " N  " 7 0 1 2F2FFF  "N403"  0 1 7 ""  1 ""  <> 1 18.36 0 802 <> 403 410 54 <> <> <> <> <> <> <> <> <> <> <> <> <> <> <> <> <> <> <>
  404 3 32.116165 59.274334 129.446813 52 L B 2 0.14000 0.14000 "LEU " " CA " 6 0 1 A0A0A0  "C404"  0 1 -1107 ""  1 ""  FF5A00  1 18.27 0 803 <> 404 411 54 <> <> <> <> <> <> <> <> <> <> <> <> <> <> <> <> <> <> <>
  405 2 33.382210 59.044456 130.288189 52 L B 2 0.50000 0.50000 "LEU " " C  " 6 0 1 A0A0A0  "C405"  0 1 7 ""  1 ""  <> 1 18.2 0 804 <> 405 412 54 <> <> <> <> <> <> <> <> <> <> <> <> <> <> <> <> <> <> <>
  406 15 33.435257 58.036819 130.994670 52 L B 75 -0.50000 -0.50000 "LEU " " O  " 8 0 1 FF5757  "O406"  0 1 7 ""  1 ""  <> 1 17.94 0 805 <> 406 413 54 <> <> <> <> <> <> <> <> <> <> <> <> <> <> <> <> <> <> <>
  407 3 32.110864 58.259653 128.286734 52 L B 2 -0.12000 -0.12000 "LEU " " CB " 6 0 1 A0A0A0  "C407"  0 1 7 ""  1 ""  <> 1 18.24 0 806 <> 407 414 54 <> <> <> <> <> <> <> <> <> <> <> <> <> <> <> <> <> <> <>
  408 3 30.777460 58.142666 127.531608 52 L B 2 -0.06000 -0.06000 "LEU " " CG " 6 0 1 A0A0A0  "C408"  0 1 7 ""  1 ""  <> 1 18.21 0 807 <> 408 415 54 <> <> <> <> <> <> <> <> <> <> <> <> <> <> <> <> <> <> <>
  409 3 30.942294 57.162173 126.362593 52 L B 2 -0.18000 -0.18000 "LEU " " CD1" 6 0 1 A0A0A0  "C409"  0 1 7 ""  1 ""  <> 1 18.11 0 808 <> 409 416 54 <> <> <> <> <> <> <> <> <> <> <> <> <> <> <> <> <> <> <>
  410 3 29.618302 57.731827 128.458927 52 L B 2 -0.18000 -0.18000 "LEU " " CD2" 6 0 1 A0A0A0  "C410"  0 1 7 ""  1 ""  <> 1 17.98 0 809 <> 410 417 54 <> <> <> <> <> <> <> <> <> <> <> <> <> <> <> <> <> <> <>
  411 25 34.372561 59.949655 130.188373 53 Q B 38 -0.50000 -0.50000 "GLN " " N  " 7 0 1 2F2FFF  "N411"  0 1 7 ""  1 ""  <> 1 18.23 0 821 <> 411 418 55 <> <> <> <> <> <> <> <> <> <> <> <> <> <> <> <> <> <> <>
  412 3 35.695594 59.841648 130.813160 53 Q B 2 0.14000 0.14000 "GLN " " CA " 6 0 1 A0A0A0  "C412"  0 1 -1107 ""  1 ""  FF5A00  1 18.35 0 822 <> 412 419 55 <> <> <> <> <> <> <> <> <> <> <> <> <> <> <> <> <> <> <>
  413 2 35.669978 59.680292 132.347010 53 Q B 2 0.50000 0.50000 "GLN " " C  " 6 0 1 A0A0A0  "C413"  0 1 7 ""  1 ""  <> 1 18.5 0 823 <> 413 420 55 <> <> <> <> <> <> <> <> <> <> <> <> <> <> <> <> <> <> <>
  414 15 36.580883 59.059677 132.890494 53 Q B 75 -0.50000 -0.50000 "GLN " " O  " 8 0 1 FF5757  "O414"  0 1 7 ""  1 ""  <> 1 18.53 0 824 <> 414 421 55 <> <> <> <> <> <> <> <> <> <> <> <> <> <> <> <> <> <> <>
  415 3 36.547155 61.059960 130.382245 53 Q B 2 -0.12000 -0.12000 "GLN " " CB " 6 0 1 A0A0A0  "C415"  0 1 7 ""  1 ""  <> 1 18.37 0 825 <> 415 422 55 <> <> <> <> <> <> <> <> <> <> <> <> <> <> <> <> <> <> <>
  416 3 36.141293 62.411526 131.027045 53 Q B 2 -0.12000 -0.12000 "GLN " " CG " 6 0 1 A0A0A0  "C416"  0 1 7 ""  1 ""  <> 1 18.23 0 826 <> 416 423 55 <> <> <> <> <> <> <> <> <> <> <> <> <> <> <> <> <> <> <>
  417 2 36.845106 63.652132 130.461713 53 Q B 2 0.50000 0.50000 "GLN " " CD " 6 0 1 A0A0A0  "C417"  0 1 7 "%UT"  13 "Flip"  <> 1 18.3 0 827 <> 417 424 55 "Flip"  <> <> <> <> <> <> <> <> <> <> <> <> <> <> <> <> <> <>
  418 15 36.499258 64.770747 130.831723 53 Q B 75 -0.50000 -0.50000 "GLN " " OE1" 8 0 1 FF5757  "O418"  0 1 7 ""  1 ""  <> 1 18.42 0 828 <> 418 425 55 <> <> <> <> <> <> <> <> <> <> <> <> <> <> <> <> <> <> <>
  419 25 37.829418 63.486317 129.573934 53 Q B 38 -0.76000 -0.76000 "GLN " " NE2" 7 0 1 2F2FFF  "N419"  0 1 7 ""  1 ""  <> 1 18.37 0 829 <> 419 426 55 <> <> <> <> <> <> <> <> <> <> <> <> <> <> <> <> <> <> <>
  420 25 34.635597 60.243896 132.992587 54 D B 38 -0.50000 -0.50000 "ASP " " N  " 7 0 1 2F2FFF  "N420"  0 1 7 ""  1 ""  <> 1 18.62 0 838 <> 420 427 56 <> <> <> <> <> <> <> <> <> <> <> <> <> <> <> <> <> <> <>
  421 3 34.454345 60.321067 134.443105 54 D B 2 0.14000 0.14000 "ASP " " CA " 6 0 1 A0A0A0  "C421"  0 1 -1107 ""  1 ""  FF5A00  1 18.75 0 839 <> 421 428 56 <> <> <> <> <> <> <> <> <> <> <> <> <> <> <> <> <> <> <>
  422 2 33.905381 59.034178 135.081376 54 D B 2 0.50000 0.50000 "ASP " " C  " 6 0 1 A0A0A0  "C422"  0 1 7 ""  1 ""  <> 1 18.63 0 840 <> 422 429 56 <> <> <> <> <> <> <> <> <> <> <> <> <> <> <> <> <> <> <>
  423 15 34.113902 58.857340 136.280328 54 D B 75 -0.50000 -0.50000 "ASP " " O  " 8 0 1 FF5757  "O423"  0 1 7 ""  1 ""  <> 1 18.64 0 841 <> 423 430 56 <> <> <> <> <> <> <> <> <> <> <> <> <> <> <> <> <> <> <>
  424 3 33.563198 61.523208 134.839945 54 D B 2 -0.22000 -0.22000 "ASP " " CB " 6 0 1 A0A0A0  "C424"  0 1 7 ""  1 ""  <> 1 18.9 0 842 <> 424 431 56 <> <> <> <> <> <> <> <> <> <> <> <> <> <> <> <> <> <> <>
  425 2 34.007035 62.847052 134.209378 54 D B 2 0.70000 0.70000 "ASP " " CG " 6 0 1 A0A0A0  "C425"  0 1 7 "%UT"  13 ""  <> 1 19.48 0 843 <> 425 432 56 <> <> <> <> <> <> <> <> <> <> <> <> <> <> <> <> <> <> <>
  426 15 35.187337 63.205382 134.413156 54 D B 75 -0.80000 -0.80000 "ASP " " OD1" 8 0 1 FF5757  "O426"  0 1 7 ""  1 ""  <> 1 19.69 0 844 <> 426 433 56 <> <> <> <> <> <> <> <> <> <> <> <> <> <> <> <> <> <> <>
  427 18 33.145928 63.501418 133.581710 54 D B 75 -0.80000 -0.80000 "ASP " " OD2" 8 -1 1 FF5757  "O427"  0 1 7 ""  1 ""  <> 1 20.56 0 845 <> 427 434 56 <> <> <> <> <> <> <> <> <> <> <> <> <> <> <> <> <> <> <>
  428 25 33.208715 58.180886 134.305763 55 I B 38 -0.50000 -0.50000 "ILE " " N  " 7 0 1 2F2FFF  "N428"  0 1 7 ""  1 ""  <> 1 18.52 0 850 <> 428 435 57 <> <> <> <> <> <> <> <> <> <> <> <> <> <> <> <> <> <> <>
  429 3 32.503009 56.991631 134.801314 55 I B 2 0.14000 0.14000 "ILE " " CA " 6 0 1 A0A0A0  "C429"  0 1 -1107 ""  1 ""  FF5A00  1 18.44 0 851 <> 429 436 57 <> <> <> <> <> <> <> <> <> <> <> <> <> <> <> <> <> <> <>
  430 2 33.474880 55.924259 135.336291 55 I B 2 0.50000 0.50000 "ILE " " C  " 6 0 1 A0A0A0  "C430"  0 1 7 ""  1 ""  <> 1 18.47 0 852 <> 430 437 57 <> <> <> <> <> <> <> <> <> <> <> <> <> <> <> <> <> <> <>
  431 15 34.285349 55.403379 134.572429 55 I B 75 -0.50000 -0.50000 "ILE " " O  " 8 0 1 FF5757  "O431"  0 1 7 ""  1 ""  <> 1 18.41 0 853 <> 431 438 57 <> <> <> <> <> <> <> <> <> <> <> <> <> <> <> <> <> <> <>
  432 3 31.566270 56.367293 133.722506 55 I B 2 -0.06000 -0.06000 "ILE " " CB " 6 0 1 A0A0A0  "C432"  0 1 7 ""  1 ""  <> 1 18.47 0 854 <> 432 439 57 <> <> <> <> <> <> <> <> <> <> <> <> <> <> <> <> <> <> <>
  433 3 30.446816 57.367610 133.349835 55 I B 2 -0.12000 -0.12000 "ILE " " CG1" 6 0 1 A0A0A0  "C433"  0 1 7 ""  1 ""  <> 1 18.19 0 855 <> 433 440 57 <> <> <> <> <> <> <> <> <> <> <> <> <> <> <> <> <> <> <>
  434 3 30.939363 55.009824 134.133499 55 I B 2 -0.18000 -0.18000 "ILE " " CG2" 6 0 1 A0A0A0  "C434"  0 1 7 ""  1 ""  <> 1 18.29 0 856 <> 434 441 57 <> <> <> <> <> <> <> <> <> <> <> <> <> <> <> <> <> <> <>
  435 3 29.611924 56.944587 132.136455 55 I B 2 -0.18000 -0.18000 "ILE " " CD1" 6 0 1 A0A0A0  "C435"  0 1 7 ""  1 ""  <> 1 17.9 0 857 <> 435 442 57 <> <> <> <> <> <> <> <> <> <> <> <> <> <> <> <> <> <> <>
  436 25 33.353832 55.639682 136.641809 56 Q B 38 -0.50000 -0.50000 "GLN " " N  " 7 0 1 2F2FFF  "N436"  0 1 7 ""  1 ""  <> 1 18.5 0 869 <> 436 443 58 <> <> <> <> <> <> <> <> <> <> <> <> <> <> <> <> <> <> <>
  437 3 34.185147 54.703085 137.397386 56 Q B 2 0.14000 0.14000 "GLN " " CA " 6 0 1 A0A0A0  "C437"  0 1 -1107 ""  1 ""  FF5A00  1 18.54 0 870 <> 437 444 58 <> <> <> <> <> <> <> <> <> <> <> <> <> <> <> <> <> <> <>
  438 2 33.497317 53.349834 137.636804 56 Q B 2 0.50000 0.50000 "GLN " " C  " 6 0 1 A0A0A0  "C438"  0 1 7 ""  1 ""  <> 1 18.48 0 871 <> 438 445 58 <> <> <> <> <> <> <> <> <> <> <> <> <> <> <> <> <> <> <>
  439 15 34.204042 52.353153 137.795517 56 Q B 75 -0.50000 -0.50000 "GLN " " O  " 8 0 1 FF5757  "O439"  0 1 7 ""  1 ""  <> 1 18.42 0 872 <> 439 446 58 <> <> <> <> <> <> <> <> <> <> <> <> <> <> <> <> <> <> <>
  440 3 34.591566 55.364534 138.729793 56 Q B 2 -0.12000 -0.12000 "GLN " " CB " 6 0 1 A0A0A0  "C440"  0 1 7 ""  1 ""  <> 1 18.59 0 873 <> 440 447 58 <> <> <> <> <> <> <> <> <> <> <> <> <> <> <> <> <> <> <>
  441 3 35.637219 56.483485 138.533433 56 Q B 2 -0.12000 -0.12000 "GLN " " CG " 6 0 1 A0A0A0  "C441"  0 1 7 ""  1 ""  <> 1 19.27 0 874 <> 441 448 58 <> <> <> <> <> <> <> <> <> <> <> <> <> <> <> <> <> <> <>
  442 2 35.828614 57.429937 139.723110 56 Q B 2 0.50000 0.50000 "GLN " " CD " 6 0 1 A0A0A0  "C442"  0 1 7 "%UT"  13 "Flip"  <> 1 19.86 0 875 <> 442 449 58 "Flip"  <> <> <> <> <> <> <> <> <> <> <> <> <> <> <> <> <> <>
  443 15 36.503553 58.446836 139.581965 56 Q B 75 -0.50000 -0.50000 "GLN " " OE1" 8 0 1 FF5757  "O443"  0 1 7 ""  1 ""  <> 1 19.92 0 876 <> 443 450 58 <> <> <> <> <> <> <> <> <> <> <> <> <> <> <> <> <> <> <>
  444 25 35.255223 57.126977 140.890719 56 Q B 38 -0.76000 -0.76000 "GLN " " NE2" 7 0 1 2F2FFF  "N444"  0 1 7 ""  1 ""  <> 1 20.04 0 877 <> 444 451 58 <> <> <> <> <> <> <> <> <> <> <> <> <> <> <> <> <> <> <>
  445 25 32.152856 53.324117 137.628888 57 E B 38 -0.50000 -0.50000 "GLU " " N  " 7 0 1 2F2FFF  "N445"  2 1 7 ""  1 ""  <> 1 18.39 0 886 <> 445 452 59 <> <> <> <> <> <> <> <> <> <> <> <> <> <> <> <> <> <> <>
  446 3 31.364615 52.099362 137.737669 57 E B 2 0.14000 0.14000 "GLU " " CA " 6 0 1 A0A0A0  "C446"  2 1 -1107 ""  1 ""  FF5A00  1 18.22 0 887 <> 446 453 59 <> <> <> <> <> <> <> <> <> <> <> <> <> <> <> <> <> <> <>
  447 2 30.001895 52.236526 137.051916 57 E B 2 0.50000 0.50000 "GLU " " C  " 6 0 1 A0A0A0  "C447"  2 1 7 ""  1 ""  <> 1 17.99 0 888 <> 447 454 59 <> <> <> <> <> <> <> <> <> <> <> <> <> <> <> <> <> <> <>
  448 15 29.472698 53.342571 136.933206 57 E B 75 -0.50000 -0.50000 "GLU " " O  " 8 0 1 FF5757  "O448"  2 1 7 ""  1 ""  <> 1 17.95 0 889 <> 448 455 59 <> <> <> <> <> <> <> <> <> <> <> <> <> <> <> <> <> <> <>
  449 3 31.216524 51.651257 139.208941 57 E B 2 -0.12000 -0.12000 "GLU " " CB " 6 0 1 A0A0A0  "C449"  2 1 7 ""  1 ""  <> 1 18.36 0 890 <> 449 456 59 <> <> <> <> <> <> <> <> <> <> <> <> <> <> <> <> <> <> <>
  450 3 30.400913 52.588411 140.117889 57 E B 2 -0.22000 -0.22000 "GLU " " CG " 6 0 1 A0A0A0  "C450"  2 1 7 ""  1 ""  <> 1 19.23 0 891 <> 450 457 59 <> <> <> <> <> <> <> <> <> <> <> <> <> <> <> <> <> <> <>
  451 2 30.186357 51.973295 141.499722 57 E B 2 0.70000 0.70000 "GLU " " CD " 6 0 1 A0A0A0  "C451"  2 1 7 "%UT"  13 ""  <> 1 20.36 0 892 <> 451 458 59 <> <> <> <> <> <> <> <> <> <> <> <> <> <> <> <> <> <> <>
  452 15 31.188571 51.835883 142.235026 57 E B 75 -0.80000 -0.80000 "GLU " " OE1" 8 0 1 FF5757  "O452"  2 1 7 ""  1 ""  <> 1 20.65 0 893 <> 452 459 59 <> <> <> <> <> <> <> <> <> <> <> <> <> <> <> <> <> <> <>
  453 18 29.027143 51.602875 141.790498 57 E B 75 -0.80000 -0.80000 "GLU " " OE2" 8 -1 1 FF5757  "O453"  2 1 7 ""  1 ""  <> 1 20.74 0 894 <> 453 460 59 <> <> <> <> <> <> <> <> <> <> <> <> <> <> <> <> <> <> <>
  454 25 29.460055 51.073713 136.659539 58 V B 38 -0.50000 -0.50000 "VAL " " N  " 7 0 1 2F2FFF  "N454"  2 1 7 ""  1 ""  <> 1 17.69 0 901 <> 454 461 60 <> <> <> <> <> <> <> <> <> <> <> <> <> <> <> <> <> <> <>
  455 3 28.125380 50.903763 136.094448 58 V B 2 0.14000 0.14000 "VAL " " CA " 6 0 1 A0A0A0  "C455"  2 1 -1107 ""  1 ""  FF5A00  1 17.43 0 902 <> 455 462 60 <> <> <> <> <> <> <> <> <> <> <> <> <> <> <> <> <> <> <>
  456 2 27.428237 49.806122 136.913700 58 V B 2 0.50000 0.50000 "VAL " " C  " 6 0 1 A0A0A0  "C456"  2 1 7 ""  1 ""  <> 1 17.36 0 903 <> 456 463 60 <> <> <> <> <> <> <> <> <> <> <> <> <> <> <> <> <> <> <>
  457 15 27.916007 48.677114 136.951155 58 V B 75 -0.50000 -0.50000 "VAL " " O  " 8 0 1 FF5757  "O457"  2 1 7 ""  1 ""  <> 1 17.42 0 904 <> 457 464 60 <> <> <> <> <> <> <> <> <> <> <> <> <> <> <> <> <> <> <>
  458 3 28.196031 50.466489 134.600937 58 V B 2 -0.06000 -0.06000 "VAL " " CB " 6 0 1 A0A0A0  "C458"  2 1 7 ""  1 ""  <> 1 17.46 0 905 <> 458 465 60 <> <> <> <> <> <> <> <> <> <> <> <> <> <> <> <> <> <> <>
  459 3 26.821893 50.158924 133.968803 58 V B 2 -0.18000 -0.18000 "VAL " " CG1" 6 0 1 A0A0A0  "C459"  2 1 7 ""  1 ""  <> 1 17.44 0 906 <> 459 466 60 <> <> <> <> <> <> <> <> <> <> <> <> <> <> <> <> <> <> <>
  460 3 28.935078 51.507059 133.740361 58 V B 2 -0.18000 -0.18000 "VAL " " CG2" 6 0 1 A0A0A0  "C460"  2 1 7 ""  1 ""  <> 1 17.25 0 907 <> 460 467 60 <> <> <> <> <> <> <> <> <> <> <> <> <> <> <> <> <> <> <>
  461 25 26.325478 50.158408 137.592561 59 Q B 38 -0.50000 -0.50000 "GLN " " N  " 7 0 1 2F2FFF  "N461"  0 1 7 ""  1 ""  <> 1 17.18 0 917 <> 461 468 61 <> <> <> <> <> <> <> <> <> <> <> <> <> <> <> <> <> <> <>
  462 3 25.659378 49.258783 138.540241 59 Q B 2 0.14000 0.14000 "GLN " " CA " 6 0 1 A0A0A0  "C462"  0 1 -1107 ""  1 ""  FF5A00  1 17.1 0 918 <> 462 469 61 <> <> <> <> <> <> <> <> <> <> <> <> <> <> <> <> <> <> <>
  463 2 24.788407 48.180328 137.869245 59 Q B 2 0.50000 0.50000 "GLN " " C  " 6 0 1 A0A0A0  "C463"  0 1 7 ""  1 ""  <> 1 16.91 0 919 <> 463 470 61 <> <> <> <> <> <> <> <> <> <> <> <> <> <> <> <> <> <> <>
  464 15 24.664011 47.089645 138.424429 59 Q B 75 -0.50000 -0.50000 "GLN " " O  " 8 0 1 FF5757  "O464"  0 1 7 ""  1 ""  <> 1 16.98 0 920 <> 464 471 61 <> <> <> <> <> <> <> <> <> <> <> <> <> <> <> <> <> <> <>
  465 3 24.877497 50.075995 139.582328 59 Q B 2 -0.12000 -0.12000 "GLN " " CB " 6 0 1 A0A0A0  "C465"  0 1 7 ""  1 ""  <> 1 17.14 0 921 <> 465 472 61 <> <> <> <> <> <> <> <> <> <> <> <> <> <> <> <> <> <> <>
  466 3 25.784962 51.056110 140.358519 59 Q B 2 -0.12000 -0.12000 "GLN " " CG " 6 0 1 A0A0A0  "C466"  0 1 7 ""  1 ""  <> 1 17.51 0 922 <> 466 473 61 <> <> <> <> <> <> <> <> <> <> <> <> <> <> <> <> <> <> <>
  467 2 25.190609 51.522429 141.687069 59 Q B 2 0.50000 0.50000 "GLN " " CD " 6 0 1 A0A0A0  "C467"  0 1 7 "%UT"  13 ""  <> 1 17.8 0 923 <> 467 474 61 "No Flip"  <> <> <> <> <> <> <> <> <> <> <> <> <> <> <> <> <> <>
  468 15 23.974829 51.541304 141.869029 59 Q B 75 -0.50000 -0.50000 "GLN " " OE1" 8 0 1 FF5757  "O468"  0 1 7 ""  1 ""  <> 1 18.17 0 924 <> 468 475 61 <> <> <> <> <> <> <> <> <> <> <> <> <> <> <> <> <> <> <>
  469 25 26.057788 51.929966 142.615532 59 Q B 38 -0.76000 -0.76000 "GLN " " NE2" 7 0 1 2F2FFF  "N469"  0 1 7 ""  1 ""  <> 1 17.49 0 925 <> 469 476 61 <> <> <> <> <> <> <> <> <> <> <> <> <> <> <> <> <> <> <>
  470 25 24.249723 48.480733 136.677347 60 G B 38 -0.50000 -0.50000 "GLY " " N  " 7 0 1 2F2FFF  "N470"  0 1 7 ""  1 ""  <> 1 16.59 0 934 <> 470 477 62 <> <> <> <> <> <> <> <> <> <> <> <> <> <> <> <> <> <> <>
  471 3 23.549675 47.532165 135.814643 60 G B 2 0.08000 0.08000 "GLY " " CA " 6 0 1 A0A0A0  "C471"  0 1 -1107 ""  1 ""  FF5A00  1 16.12 0 935 <> 471 478 62 <> <> <> <> <> <> <> <> <> <> <> <> <> <> <> <> <> <> <>
  472 2 24.547945 46.950267 134.804637 60 G B 2 0.50000 0.50000 "GLY " " C  " 6 0 1 A0A0A0  "C472"  0 1 7 ""  1 ""  <> 1 15.89 0 936 <> 472 479 62 <> <> <> <> <> <> <> <> <> <> <> <> <> <> <> <> <> <> <>
  473 15 25.715257 46.724078 135.130761 60 G B 75 -0.50000 -0.50000 "GLY " " O  " 8 0 1 FF5757  "O473"  0 1 7 ""  1 ""  <> 1 15.71 0 937 <> 473 480 62 <> <> <> <> <> <> <> <> <> <> <> <> <> <> <> <> <> <> <>
  474 25 24.068162 46.693634 133.577960 61 Y B 38 -0.50000 -0.50000 "TYR " " N  " 7 0 1 2F2FFF  "N474"  0 1 7 ""  1 ""  <> 1 15.58 0 941 <> 474 481 63 <> <> <> <> <> <> <> <> <> <> <> <> <> <> <> <> <> <> <>
  475 3 24.882399 46.253546 132.443263 61 Y B 2 0.14000 0.14000 "TYR " " CA " 6 0 1 A0A0A0  "C475"  0 1 -1107 ""  1 ""  FF5A00  1 15.29 0 942 <> 475 482 63 <> <> <> <> <> <> <> <> <> <> <> <> <> <> <> <> <> <> <>
  476 2 25.378370 47.451000 131.613238 61 Y B 2 0.50000 0.50000 "TYR " " C  " 6 0 1 A0A0A0  "C476"  0 1 7 ""  1 ""  <> 1 15.2 0 943 <> 476 483 63 <> <> <> <> <> <> <> <> <> <> <> <> <> <> <> <> <> <> <>
  477 15 24.752568 48.510765 131.606404 61 Y B 75 -0.50000 -0.50000 "TYR " " O  " 8 0 1 FF5757  "O477"  0 1 7 ""  1 ""  <> 1 15.06 0 944 <> 477 484 63 <> <> <> <> <> <> <> <> <> <> <> <> <> <> <> <> <> <> <>
  478 3 24.069143 45.260525 131.575991 61 Y B 2 -0.00500 -0.00500 "TYR " " CB " 6 0 1 A0A0A0  "C478"  0 1 7 ""  1 ""  <> 1 15.33 0 945 <> 478 485 63 <> <> <> <> <> <> <> <> <> <> <> <> <> <> <> <> <> <> <>
  479 2 22.755687 45.763102 130.987929 61 Y B 2 -0.11500 -0.11500 "TYR " " CG " 6 0 1 A0A0A0  "C479"  0 1 7 ""  1 ""  <> 1 15.25 0 946 <> 479 486 63 <> <> <> <> <> <> <> <> <> <> <> <> <> <> <> <> <> <> <>
  480 2 22.740501 46.596769 129.848599 61 Y B 2 -0.11500 -0.11500 "TYR " " CD1" 6 0 1 A0A0A0  "C480"  0 1 7 ""  1 ""  <> 1 15.4 0 947 <> 480 487 63 <> <> <> <> <> <> <> <> <> <> <> <> <> <> <> <> <> <> <>
  481 2 21.532407 45.372820 131.569385 61 Y B 2 -0.11500 -0.11500 "TYR " " CD2" 6 0 1 A0A0A0  "C481"  0 1 7 ""  1 ""  <> 1 15.52 0 948 <> 481 488 63 <> <> <> <> <> <> <> <> <> <> <> <> <> <> <> <> <> <> <>
  482 2 21.519489 47.063067 129.326311 61 Y B 2 -0.11500 -0.11500 "TYR " " CE1" 6 0 1 A0A0A0  "C482"  0 1 7 ""  1 ""  <> 1 15.78 0 949 <> 482 489 63 <> <> <> <> <> <> <> <> <> <> <> <> <> <> <> <> <> <> <>
  483 2 20.309190 45.812514 131.032990 61 Y B 2 -0.11500 -0.11500 "TYR " " CE2" 6 0 1 A0A0A0  "C483"  0 1 7 ""  1 ""  <> 1 15.47 0 950 <> 483 490 63 <> <> <> <> <> <> <> <> <> <> <> <> <> <> <> <> <> <> <>
  484 2 20.304031 46.677116 129.923828 61 Y B 2 0.15000 0.15000 "TYR " " CZ " 6 0 1 A0A0A0  "C484"  0 1 7 ""  1 ""  <> 1 15.71 0 951 <> 484 491 63 <> <> <> <> <> <> <> <> <> <> <> <> <> <> <> <> <> <> <>
  485 16 19.121930 47.164962 129.454812 61 Y B 75 -0.58500 -0.58500 "TYR " " OH " 8 0 1 FF5757  "O485"  0 1 7 "%UT"  13 ""  <> 1 15.63 0 952 <> 485 492 63 <> <> <> <> <> <> <> <> <> <> <> <> <> <> <> <> <> <> <>
  486 25 26.463030 47.217386 130.863956 62 V B 38 -0.50000 -0.50000 "VAL " " N  " 7 0 1 2F2FFF  "N486"  2 1 7 ""  1 ""  <> 1 15.14 0 962 <> 486 493 64 <> <> <> <> <> <> <> <> <> <> <> <> <> <> <> <> <> <> <>
  487 3 26.925570 48.074398 129.776634 62 V B 2 0.14000 0.14000 "VAL " " CA " 6 0 1 A0A0A0  "C487"  2 1 -1107 ""  1 ""  FF5A00  1 15.1 0 963 <> 487 494 64 <> <> <> <> <> <> <> <> <> <> <> <> <> <> <> <> <> <> <>
  488 2 26.361352 47.521018 128.454490 62 V B 2 0.50000 0.50000 "VAL " " C  " 6 0 1 A0A0A0  "C488"  2 1 7 ""  1 ""  <> 1 15.08 0 964 <> 488 495 64 <> <> <> <> <> <> <> <> <> <> <> <> <> <> <> <> <> <> <>
  489 15 26.434509 46.313848 128.218440 62 V B 75 -0.50000 -0.50000 "VAL " " O  " 8 0 1 FF5757  "O489"  2 1 7 ""  1 ""  <> 1 15.11 0 965 <> 489 496 64 <> <> <> <> <> <> <> <> <> <> <> <> <> <> <> <> <> <> <>
  490 3 28.479864 48.080824 129.693764 62 V B 2 -0.06000 -0.06000 "VAL " " CB " 6 0 1 A0A0A0  "C490"  2 1 7 ""  1 ""  <> 1 15.05 0 966 <> 490 497 64 <> <> <> <> <> <> <> <> <> <> <> <> <> <> <> <> <> <> <>
  491 3 29.056236 48.778377 128.440042 62 V B 2 -0.18000 -0.18000 "VAL " " CG1" 6 0 1 A0A0A0  "C491"  2 1 7 ""  1 ""  <> 1 15.21 0 967 <> 491 498 64 <> <> <> <> <> <> <> <> <> <> <> <> <> <> <> <> <> <> <>
  492 3 29.093838 48.720743 130.948585 62 V B 2 -0.18000 -0.18000 "VAL " " CG2" 6 0 1 A0A0A0  "C492"  2 1 7 ""  1 ""  <> 1 15.21 0 968 <> 492 499 64 <> <> <> <> <> <> <> <> <> <> <> <> <> <> <> <> <> <> <>
  493 25 25.831620 48.423530 127.617484 63 L B 38 -0.50000 -0.50000 "LEU " " N  " 7 0 1 2F2FFF  "N493"  2 1 7 ""  1 ""  <> 1 15.21 0 978 <> 493 500 65 <> <> <> <> <> <> <> <> <> <> <> <> <> <> <> <> <> <> <>
  494 3 25.349351 48.129583 126.271709 63 L B 2 0.14000 0.14000 "LEU " " CA " 6 0 1 A0A0A0  "C494"  2 1 -1107 ""  1 ""  FF5A00  1 15.18 0 979 <> 494 501 65 <> <> <> <> <> <> <> <> <> <> <> <> <> <> <> <> <> <> <>
  495 2 25.950611 49.167822 125.320115 63 L B 2 0.50000 0.50000 "LEU " " C  " 6 0 1 A0A0A0  "C495"  2 1 7 ""  1 ""  <> 1 15.38 0 980 <> 495 502 65 <> <> <> <> <> <> <> <> <> <> <> <> <> <> <> <> <> <> <>
  496 15 25.774407 50.365113 125.536794 63 L B 75 -0.50000 -0.50000 "LEU " " O  " 8 0 1 FF5757  "O496"  2 1 7 ""  1 ""  <> 1 15.49 0 981 <> 496 503 65 <> <> <> <> <> <> <> <> <> <> <> <> <> <> <> <> <> <> <>
  497 3 23.804575 48.128890 126.263634 63 L B 2 -0.12000 -0.12000 "LEU " " CB " 6 0 1 A0A0A0  "C497"  2 1 7 ""  1 ""  <> 1 15.05 0 982 <> 497 504 65 <> <> <> <> <> <> <> <> <> <> <> <> <> <> <> <> <> <> <>
  498 3 23.134394 47.991297 124.875410 63 L B 2 -0.06000 -0.06000 "LEU " " CG " 6 0 1 A0A0A0  "C498"  2 1 7 ""  1 ""  <> 1 14.94 0 983 <> 498 505 65 <> <> <> <> <> <> <> <> <> <> <> <> <> <> <> <> <> <> <>
  499 3 23.464004 46.642852 124.203422 63 L B 2 -0.18000 -0.18000 "LEU " " CD1" 6 0 1 A0A0A0  "C499"  2 1 7 ""  1 ""  <> 1 14.63 0 984 <> 499 506 65 <> <> <> <> <> <> <> <> <> <> <> <> <> <> <> <> <> <> <>
  500 3 21.619495 48.234341 124.988024 63 L B 2 -0.18000 -0.18000 "LEU " " CD2" 6 0 1 A0A0A0  "C500"  2 1 7 ""  1 ""  <> 1 14.41 0 985 <> 500 507 65 <> <> <> <> <> <> <> <> <> <> <> <> <> <> <> <> <> <> <>
  501 25 26.649959 48.687424 124.284602 64 I B 38 -0.50000 -0.50000 "ILE " " N  " 7 0 1 2F2FFF  "N501"  2 1 7 ""  1 ""  <> 1 15.52 0 997 <> 501 508 66 <> <> <> <> <> <> <> <> <> <> <> <> <> <> <> <> <> <> <>
  502 3 27.299073 49.513678 123.270471 64 I B 2 0.14000 0.14000 "ILE " " CA " 6 0 1 A0A0A0  "C502"  2 1 -1108 ""  1 ""  FF7800  1 15.65 0 998 <> 502 509 66 <> <> <> <> <> <> <> <> <> <> <> <> <> <> <> <> <> <> <>
  503 2 26.948195 48.893769 121.909953 64 I B 2 0.50000 0.50000 "ILE " " C  " 6 0 1 A0A0A0  "C503"  2 1 7 ""  1 ""  <> 1 15.68 0 999 <> 503 510 66 <> <> <> <> <> <> <> <> <> <> <> <> <> <> <> <> <> <> <>
  504 15 27.571466 47.905853 121.532030 64 I B 75 -0.50000 -0.50000 "ILE " " O  " 8 0 1 FF5757  "O504"  2 1 7 ""  1 ""  <> 1 15.6 0 1000 <> 504 511 66 <> <> <> <> <> <> <> <> <> <> <> <> <> <> <> <> <> <> <>
  505 3 28.844942 49.585433 123.501599 64 I B 2 -0.06000 -0.06000 "ILE " " CB " 6 0 1 A0A0A0  "C505"  2 1 7 ""  1 ""  <> 1 15.66 0 1001 <> 505 512 66 <> <> <> <> <> <> <> <> <> <> <> <> <> <> <> <> <> <> <>
  506 3 29.177051 50.394502 124.782626 64 I B 2 -0.12000 -0.12000 "ILE " " CG1" 6 0 1 A0A0A0  "C506"  2 1 7 ""  1 ""  <> 1 15.8 0 1002 <> 506 513 66 <> <> <> <> <> <> <> <> <> <> <> <> <> <> <> <> <> <> <>
  507 3 29.651172 50.163531 122.316657 64 I B 2 -0.18000 -0.18000 "ILE " " CG2" 6 0 1 A0A0A0  "C507"  2 1 7 ""  1 ""  <> 1 15.84 0 1003 <> 507 514 66 <> <> <> <> <> <> <> <> <> <> <> <> <> <> <> <> <> <> <>
  508 3 30.567301 50.119622 125.362058 64 I B 2 -0.18000 -0.18000 "ILE " " CD1" 6 0 1 A0A0A0  "C508"  2 1 7 ""  1 ""  <> 1 16.12 0 1004 <> 508 515 66 <> <> <> <> <> <> <> <> <> <> <> <> <> <> <> <> <> <> <>
  509 25 25.913492 49.420381 121.230129 65 A B 38 -0.50000 -0.50000 "ALA " " N  " 7 0 1 2F2FFF  "N509"  2 1 7 ""  1 ""  <> 1 15.69 0 1016 <> 509 516 67 <> <> <> <> <> <> <> <> <> <> <> <> <> <> <> <> <> <> <>
  510 3 25.342150 48.758592 120.054284 65 A B 2 0.14000 0.14000 "ALA " " CA " 6 0 1 A0A0A0  "C510"  2 1 -1108 ""  1 ""  FF7800  1 15.74 0 1017 <> 510 517 67 <> <> <> <> <> <> <> <> <> <> <> <> <> <> <> <> <> <> <>
  511 2 24.931450 49.717496 118.935037 65 A B 2 0.50000 0.50000 "ALA " " C  " 6 0 1 A0A0A0  "C511"  2 1 7 ""  1 ""  <> 1 15.84 0 1018 <> 511 518 67 <> <> <> <> <> <> <> <> <> <> <> <> <> <> <> <> <> <> <>
  512 15 24.371824 50.775715 119.205588 65 A B 75 -0.50000 -0.50000 "ALA " " O  " 8 0 1 FF5757  "O512"  2 1 7 ""  1 ""  <> 1 15.9 0 1019 <> 512 519 67 <> <> <> <> <> <> <> <> <> <> <> <> <> <> <> <> <> <> <>
  513 3 24.147784 47.901892 120.495699 65 A B 2 -0.18000 -0.18000 "ALA " " CB " 6 0 1 A0A0A0  "C513"  2 1 7 ""  1 ""  <> 1 15.67 0 1020 <> 513 520 67 <> <> <> <> <> <> <> <> <> <> <> <> <> <> <> <> <> <> <>
  514 25 25.175285 49.287563 117.683719 66 H B 38 -0.50000 -0.50000 "HIS " " N  " 7 0 1 2F2FFF  "N514"  0 1 7 ""  1 ""  <> 1 15.96 0 1026 <> 514 521 68 <> <> <> <> <> <> <> <> <> <> <> <> <> <> <> <> <> <> <>
  515 3 24.801992 49.967577 116.433614 66 H B 2 0.14000 0.14000 "HIS " " CA " 6 0 1 A0A0A0  "C515"  0 1 -1108 ""  1 ""  FF7800  1 16.17 0 1027 <> 515 522 68 <> <> <> <> <> <> <> <> <> <> <> <> <> <> <> <> <> <> <>
  516 2 25.488858 51.330413 116.205844 66 H B 2 0.50000 0.50000 "HIS " " C  " 6 0 1 A0A0A0  "C516"  0 1 7 ""  1 ""  <> 1 16.28 0 1028 <> 516 523 68 <> <> <> <> <> <> <> <> <> <> <> <> <> <> <> <> <> <> <>
  517 15 25.013626 52.110289 115.379889 66 H B 75 -0.50000 -0.50000 "HIS " " O  " 8 0 1 FF5757  "O517"  0 1 7 ""  1 ""  <> 1 16.07 0 1029 <> 517 524 68 <> <> <> <> <> <> <> <> <> <> <> <> <> <> <> <> <> <> <>
  518 3 23.262794 50.055968 116.289582 66 H B 2 -0.00500 -0.00500 "HIS " " CB " 6 0 1 A0A0A0  "C518"  0 1 7 ""  1 ""  <> 1 16.25 0 1030 <> 518 525 68 <> <> <> <> <> <> <> <> <> <> <> <> <> <> <> <> <> <> <>
  519 2 22.539115 48.739310 116.428373 66 H B 2 0.01500 0.01500 "HIS " " CG " 6 0 1 A0A0A0  "C519"  0 1 7 "%UT"  13 "HIS"  <> 1 16.33 0 1031 <> 519 526 68 "HIS"  <> <> <> <> <> <> <> <> <> <> <> <> <> <> <> <> <> <>
  520 25 22.686004 47.701358 115.524769 66 H B 38 -0.57000 -0.57000 "HIS " " ND1" 7 0 1 2F2FFF  "N520"  0 1 7 ""  1 ""  <> 1 16.75 0 1032 <> 520 527 68 <> <> <> <> <> <> <> <> <> <> <> <> <> <> <> <> <> <> <>
  521 2 21.657297 48.279081 117.381178 66 H B 2 -0.01500 -0.01500 "HIS " " CD2" 6 0 1 A0A0A0  "C521"  0 1 7 ""  1 ""  <> 1 16.24 0 1033 <> 521 528 68 <> <> <> <> <> <> <> <> <> <> <> <> <> <> <> <> <> <> <>
  522 2 21.915461 46.696448 115.951886 66 H B 2 0.29500 0.29500 "HIS " " CE1" 6 0 1 A0A0A0  "C522"  0 1 7 ""  1 ""  <> 1 17.02 0 1034 <> 522 529 68 <> <> <> <> <> <> <> <> <> <> <> <> <> <> <> <> <> <> <>
  523 25 21.262911 46.975190 117.073997 66 H B 38 -0.49000 -0.49000 "HIS " " NE2" 7 0 1 2F2FFF  "N523"  0 1 7 ""  1 ""  <> 1 16.7 0 1035 <> 523 530 68 <> <> <> <> <> <> <> <> <> <> <> <> <> <> <> <> <> <> <>
  524 25 26.591211 51.597274 116.926359 67 N B 38 -0.50000 -0.50000 "ASN " " N  " 7 0 1 2F2FFF  "N524"  0 1 7 ""  1 ""  <> 1 16.53 0 1043 <> 524 531 69 <> <> <> <> <> <> <> <> <> <> <> <> <> <> <> <> <> <> <>
  525 3 27.321737 52.860272 116.852546 67 N B 2 0.14000 0.14000 "ASN " " CA " 6 0 1 A0A0A0  "C525"  0 1 -1108 ""  1 ""  FF7800  1 16.94 0 1044 <> 525 532 69 <> <> <> <> <> <> <> <> <> <> <> <> <> <> <> <> <> <> <>
  526 2 28.293852 52.863022 115.668421 67 N B 2 0.50000 0.50000 "ASN " " C  " 6 0 1 A0A0A0  "C526"  0 1 7 ""  1 ""  <> 1 17.27 0 1045 <> 526 533 69 <> <> <> <> <> <> <> <> <> <> <> <> <> <> <> <> <> <> <>
  527 15 29.055979 51.910813 115.497876 67 N B 75 -0.50000 -0.50000 "ASN " " O  " 8 0 1 FF5757  "O527"  0 1 7 ""  1 ""  <> 1 17.2 0 1046 <> 527 534 69 <> <> <> <> <> <> <> <> <> <> <> <> <> <> <> <> <> <> <>
  528 3 28.133694 53.116947 118.137706 67 N B 2 -0.12000 -0.12000 "ASN " " CB " 6 0 1 A0A0A0  "C528"  0 1 7 ""  1 ""  <> 1 16.85 0 1047 <> 528 535 69 <> <> <> <> <> <> <> <> <> <> <> <> <> <> <> <> <> <> <>
  529 2 27.311877 53.083304 119.422221 67 N B 2 0.50000 0.50000 "ASN " " CG " 6 0 1 A0A0A0  "C529"  0 1 7 "%UT"  13 ""  <> 1 17.11 0 1048 <> 529 536 69 "No Flip"  <> <> <> <> <> <> <> <> <> <> <> <> <> <> <> <> <> <>
  530 15 26.482018 53.953936 119.657326 67 N B 75 -0.50000 -0.50000 "ASN " " OD1" 8 0 1 FF5757  "O530"  0 1 7 ""  1 ""  <> 1 17.43 0 1049 <> 530 537 69 <> <> <> <> <> <> <> <> <> <> <> <> <> <> <> <> <> <> <>
  531 25 27.553622 52.087666 120.270139 67 N B 38 -0.76000 -0.76000 "ASN " " ND2" 7 0 1 2F2FFF  "N531"  0 1 7 ""  1 ""  <> 1 16.95 0 1050 <> 531 538 69 <> <> <> <> <> <> <> <> <> <> <> <> <> <> <> <> <> <> <>
  532 25 28.297957 53.982507 114.934276 68 Q B 38 -0.50000 -0.50000 "GLN " " N  " 7 0 1 2F2FFF  "N532"  0 1 7 ""  1 ""  <> 1 17.73 0 1057 <> 532 539 70 <> <> <> <> <> <> <> <> <> <> <> <> <> <> <> <> <> <> <>
  533 3 29.325124 54.321962 113.955459 68 Q B 2 0.14000 0.14000 "GLN " " CA " 6 0 1 A0A0A0  "C533"  0 1 -1108 ""  1 ""  FF7800  1 18.24 0 1058 <> 533 540 70 <> <> <> <> <> <> <> <> <> <> <> <> <> <> <> <> <> <> <>
  534 2 30.542484 55.036655 114.573339 68 Q B 2 0.50000 0.50000 "GLN " " C  " 6 0 1 A0A0A0  "C534"  0 1 7 ""  1 ""  <> 1 18.33 0 1059 <> 534 541 70 <> <> <> <> <> <> <> <> <> <> <> <> <> <> <> <> <> <> <>
  535 15 31.552404 55.166910 113.881552 68 Q B 75 -0.50000 -0.50000 "GLN " " O  " 8 0 1 FF5757  "O535"  0 1 7 ""  1 ""  <> 1 18.41 0 1060 <> 535 542 70 <> <> <> <> <> <> <> <> <> <> <> <> <> <> <> <> <> <> <>
  536 3 28.694180 55.144863 112.817027 68 Q B 2 -0.12000 -0.12000 "GLN " " CB " 6 0 1 A0A0A0  "C536"  0 1 7 ""  1 ""  <> 1 18.36 0 1061 <> 536 543 70 <> <> <> <> <> <> <> <> <> <> <> <> <> <> <> <> <> <> <>
  537 3 27.974680 54.271094 111.770480 68 Q B 2 -0.12000 -0.12000 "GLN " " CG " 6 0 1 A0A0A0  "C537"  0 1 7 ""  1 ""  <> 1 19.26 0 1062 <> 537 544 70 <> <> <> <> <> <> <> <> <> <> <> <> <> <> <> <> <> <> <>
  538 2 27.545653 55.070887 110.537658 68 Q B 2 0.50000 0.50000 "GLN " " CD " 6 0 1 A0A0A0  "C538"  0 1 7 "%UT"  13 "Flip"  <> 1 20.89 0 1063 <> 538 545 70 "Flip"  <> <> <> <> <> <> <> <> <> <> <> <> <> <> <> <> <> <>
  539 15 27.205533 56.248274 110.636980 68 Q B 75 -0.50000 -0.50000 "GLN " " OE1" 8 0 1 FF5757  "O539"  0 1 7 ""  1 ""  <> 1 21.74 0 1064 <> 539 546 70 <> <> <> <> <> <> <> <> <> <> <> <> <> <> <> <> <> <> <>
  540 25 27.539400 54.431304 109.366275 68 Q B 38 -0.76000 -0.76000 "GLN " " NE2" 7 0 1 2F2FFF  "N540"  0 1 7 ""  1 ""  <> 1 21.44 0 1065 <> 540 547 70 <> <> <> <> <> <> <> <> <> <> <> <> <> <> <> <> <> <> <>
  541 25 30.449405 55.480283 115.843012 69 V B 38 -0.50000 -0.50000 "VAL " " N  " 7 0 1 2F2FFF  "N541"  0 1 7 ""  1 ""  <> 1 18.54 0 1074 <> 541 548 71 <> <> <> <> <> <> <> <> <> <> <> <> <> <> <> <> <> <> <>
  542 3 31.532453 56.145316 116.576017 69 V B 2 0.14000 0.14000 "VAL " " CA " 6 0 1 A0A0A0  "C542"  0 1 -1108 ""  1 ""  FF7800  1 18.87 0 1075 <> 542 549 71 <> <> <> <> <> <> <> <> <> <> <> <> <> <> <> <> <> <> <>
  543 2 32.771622 55.230887 116.694660 69 V B 2 0.50000 0.50000 "VAL " " C  " 6 0 1 A0A0A0  "C543"  0 1 7 ""  1 ""  <> 1 19.1 0 1076 <> 543 550 71 <> <> <> <> <> <> <> <> <> <> <> <> <> <> <> <> <> <> <>
  544 15 32.629952 54.057139 117.039056 69 V B 75 -0.50000 -0.50000 "VAL " " O  " 8 0 1 FF5757  "O544"  0 1 7 ""  1 ""  <> 1 19.2 0 1077 <> 544 551 71 <> <> <> <> <> <> <> <> <> <> <> <> <> <> <> <> <> <> <>
  545 3 31.062987 56.617228 117.986781 69 V B 2 -0.06000 -0.06000 "VAL " " CB " 6 0 1 A0A0A0  "C545"  0 1 7 ""  1 ""  <> 1 18.82 0 1078 <> 545 552 71 <> <> <> <> <> <> <> <> <> <> <> <> <> <> <> <> <> <> <>
  546 3 30.975040 55.513167 119.062265 69 V B 2 -0.18000 -0.18000 "VAL " " CG1" 6 0 1 A0A0A0  "C546"  0 1 7 ""  1 ""  <> 1 18.81 0 1079 <> 546 553 71 <> <> <> <> <> <> <> <> <> <> <> <> <> <> <> <> <> <> <>
  547 3 31.924998 57.780487 118.509274 69 V B 2 -0.18000 -0.18000 "VAL " " CG2" 6 0 1 A0A0A0  "C547"  0 1 7 ""  1 ""  <> 1 18.8 0 1080 <> 547 554 71 <> <> <> <> <> <> <> <> <> <> <> <> <> <> <> <> <> <> <>
  548 25 33.946957 55.771985 116.338214 70 R B 38 -0.50000 -0.50000 "ARG " " N  " 7 0 1 2F2FFF  "N548"  0 1 7 ""  1 ""  <> 1 19.42 0 1090 <> 548 555 72 <> <> <> <> <> <> <> <> <> <> <> <> <> <> <> <> <> <> <>
  549 3 35.176675 54.993115 116.172663 70 R B 2 0.14000 0.14000 "ARG " " CA " 6 0 1 A0A0A0  "C549"  0 1 -1108 ""  1 ""  FF7800  1 19.67 0 1091 <> 549 556 72 <> <> <> <> <> <> <> <> <> <> <> <> <> <> <> <> <> <> <>
  550 2 35.798633 54.499699 117.489495 70 R B 2 0.50000 0.50000 "ARG " " C  " 6 0 1 A0A0A0  "C550"  0 1 7 ""  1 ""  <> 1 20.01 0 1092 <> 550 557 72 <> <> <> <> <> <> <> <> <> <> <> <> <> <> <> <> <> <> <>
  551 15 36.425385 53.442484 117.480033 70 R B 75 -0.50000 -0.50000 "ARG " " O  " 8 0 1 FF5757  "O551"  0 1 7 ""  1 ""  <> 1 19.95 0 1093 <> 551 558 72 <> <> <> <> <> <> <> <> <> <> <> <> <> <> <> <> <> <> <>
  552 3 36.199236 55.783703 115.335543 70 R B 2 -0.12000 -0.12000 "ARG " " CB " 6 0 1 A0A0A0  "C552"  0 1 7 ""  1 ""  <> 1 19.53 0 1094 <> 552 559 72 <> <> <> <> <> <> <> <> <> <> <> <> <> <> <> <> <> <> <>
  553 3 35.666026 56.249110 113.966578 70 R B 2 -0.05000 -0.05000 "ARG " " CG " 6 0 1 A0A0A0  "C553"  0 1 7 ""  1 ""  <> 1 18.89 0 1095 <> 553 560 72 <> <> <> <> <> <> <> <> <> <> <> <> <> <> <> <> <> <> <>
  554 3 36.796494 56.769675 113.068301 70 R B 2 0.19000 0.19000 "ARG " " CD " 6 0 1 A0A0A0  "C554"  0 1 7 ""  1 ""  <> 1 18.57 0 1096 <> 554 561 72 <> <> <> <> <> <> <> <> <> <> <> <> <> <> <> <> <> <> <>
  555 25 36.310097 57.448639 111.858405 70 R B 38 -0.69997 -0.69997 "ARG " " NE " 7 0 1 2F2FFF  "N555"  0 1 7 ""  1 ""  <> 1 18.16 0 1097 <> 555 562 72 <> <> <> <> <> <> <> <> <> <> <> <> <> <> <> <> <> <> <>
  556 2 35.744644 56.882278 110.777357 70 R B 2 0.63990 0.63990 "ARG " " CZ " 6 0 1 A0A0A0  "C556"  0 1 7 ""  1 ""  <> 1 18.02 0 1098 <> 556 563 72 <> <> <> <> <> <> <> <> <> <> <> <> <> <> <> <> <> <> <>
  557 25 35.511401 55.562865 110.701931 70 R B 38 -0.79997 -0.79997 "ARG " " NH1" 7 0 1 2F2FFF  "N557"  0 1 7 ""  1 ""  <> 1 17.87 0 1099 <> 557 564 72 <> <> <> <> <> <> <> <> <> <> <> <> <> <> <> <> <> <> <>
  558 31 35.418865 57.662429 109.740398 70 R B 38 -0.79997 -0.79997 "ARG " " NH2" 7 1 1 2F2FFF  "N558"  0 1 7 ""  1 ""  <> 1 17.98 0 1100 <> 558 565 72 <> <> <> <> <> <> <> <> <> <> <> <> <> <> <> <> <> <> <>
  559 25 35.614432 55.251131 118.586086 71 Q B 38 -0.50000 -0.50000 "GLN " " N  " 7 0 1 2F2FFF  "N559"  2 1 7 ""  1 ""  <> 1 20.52 0 1114 <> 559 566 73 <> <> <> <> <> <> <> <> <> <> <> <> <> <> <> <> <> <> <>
  560 3 36.072254 54.889790 119.927646 71 Q B 2 0.14000 0.14000 "GLN " " CA " 6 0 1 A0A0A0  "C560"  2 1 -1108 ""  1 ""  FF7800  1 21.07 0 1115 <> 560 567 73 <> <> <> <> <> <> <> <> <> <> <> <> <> <> <> <> <> <> <>
  561 2 34.991609 55.248567 120.955358 71 Q B 2 0.50000 0.50000 "GLN " " C  " 6 0 1 A0A0A0  "C561"  2 1 7 ""  1 ""  <> 1 21.16 0 1116 <> 561 568 73 <> <> <> <> <> <> <> <> <> <> <> <> <> <> <> <> <> <> <>
  562 15 34.277458 56.236128 120.773282 71 Q B 75 -0.50000 -0.50000 "GLN " " O  " 8 0 1 FF5757  "O562"  2 1 7 ""  1 ""  <> 1 21.35 0 1117 <> 562 569 73 <> <> <> <> <> <> <> <> <> <> <> <> <> <> <> <> <> <> <>
  563 3 37.409472 55.591826 120.274669 71 Q B 2 -0.12000 -0.12000 "GLN " " CB " 6 0 1 A0A0A0  "C563"  2 1 7 ""  1 ""  <> 1 21.21 0 1118 <> 563 570 73 <> <> <> <> <> <> <> <> <> <> <> <> <> <> <> <> <> <> <>
  564 3 38.657124 55.045999 119.539531 71 Q B 2 -0.12000 -0.12000 "GLN " " CG " 6 0 1 A0A0A0  "C564"  2 1 7 ""  1 ""  <> 1 22.09 0 1119 <> 564 571 73 <> <> <> <> <> <> <> <> <> <> <> <> <> <> <> <> <> <> <>
  565 2 38.949510 55.665298 118.167502 71 Q B 2 0.50000 0.50000 "GLN " " CD " 6 0 1 A0A0A0  "C565"  2 1 7 "%UT"  13 ""  <> 1 23.41 0 1120 <> 565 572 73 "No Flip"  <> <> <> <> <> <> <> <> <> <> <> <> <> <> <> <> <> <>
  566 15 39.240793 54.948904 117.212081 71 Q B 75 -0.50000 -0.50000 "GLN " " OE1" 8 0 1 FF5757  "O566"  2 1 7 ""  1 ""  <> 1 24.02 0 1121 <> 566 573 73 <> <> <> <> <> <> <> <> <> <> <> <> <> <> <> <> <> <> <>
  567 25 38.885457 56.994043 118.055878 71 Q B 38 -0.76000 -0.76000 "GLN " " NE2" 7 0 1 2F2FFF  "N567"  2 1 7 ""  1 ""  <> 1 24.09 0 1122 <> 567 574 73 <> <> <> <> <> <> <> <> <> <> <> <> <> <> <> <> <> <> <>
  568 25 34.930693 54.455244 122.036371 72 V B 38 -0.50000 -0.50000 "VAL " " N  " 7 0 1 2F2FFF  "N568"  2 1 7 ""  1 ""  <> 1 21.2 0 1131 <> 568 575 74 <> <> <> <> <> <> <> <> <> <> <> <> <> <> <> <> <> <> <>
  569 3 34.076273 54.694587 123.198593 72 V B 2 0.14000 0.14000 "VAL " " CA " 6 0 1 A0A0A0  "C569"  2 1 -1108 ""  1 ""  FF7800  1 21.14 0 1132 <> 569 576 74 <> <> <> <> <> <> <> <> <> <> <> <> <> <> <> <> <> <> <>
  570 2 35.004208 54.809697 124.435859 72 V B 2 0.50000 0.50000 "VAL " " C  " 6 0 1 A0A0A0  "C570"  2 1 7 ""  1 ""  <> 1 21.07 0 1133 <> 570 577 74 <> <> <> <> <> <> <> <> <> <> <> <> <> <> <> <> <> <> <>
  571 15 35.428210 53.776206 124.958721 72 V B 75 -0.50000 -0.50000 "VAL " " O  " 8 0 1 FF5757  "O571"  2 1 7 ""  1 ""  <> 1 21.09 0 1134 <> 571 578 74 <> <> <> <> <> <> <> <> <> <> <> <> <> <> <> <> <> <> <>
  572 3 33.036328 53.548589 123.386471 72 V B 2 -0.06000 -0.06000 "VAL " " CB " 6 0 1 A0A0A0  "C572"  2 1 7 ""  1 ""  <> 1 21.18 0 1135 <> 572 579 74 <> <> <> <> <> <> <> <> <> <> <> <> <> <> <> <> <> <> <>
  573 3 32.243476 53.639687 124.707038 72 V B 2 -0.18000 -0.18000 "VAL " " CG1" 6 0 1 A0A0A0  "C573"  2 1 7 ""  1 ""  <> 1 21.13 0 1136 <> 573 580 74 <> <> <> <> <> <> <> <> <> <> <> <> <> <> <> <> <> <> <>
  574 3 32.036459 53.507888 122.214961 72 V B 2 -0.18000 -0.18000 "VAL " " CG2" 6 0 1 A0A0A0  "C574"  2 1 7 ""  1 ""  <> 1 20.9 0 1137 <> 574 581 74 <> <> <> <> <> <> <> <> <> <> <> <> <> <> <> <> <> <> <>
  575 25 35.366605 56.054645 124.837638 73 P B 38 -0.14000 -0.14000 "PRO " " N  " 7 0 1 2F2FFF  "N575"  0 1 7 ""  1 ""  <> 1 20.97 0 1147 <> 575 582 75 <> <> <> <> <> <> <> <> <> <> <> <> <> <> <> <> <> <> <>
  576 3 36.330867 56.294597 125.926725 73 P B 2 0.01000 0.01000 "PRO " " CA " 6 0 1 A0A0A0  "C576"  0 1 -1108 ""  1 ""  FF7800  1 20.82 0 1148 <> 576 583 75 <> <> <> <> <> <> <> <> <> <> <> <> <> <> <> <> <> <> <>
  577 2 35.710320 56.124284 127.327979 73 P B 2 0.50000 0.50000 "PRO " " C  " 6 0 1 A0A0A0  "C577"  0 1 7 ""  1 ""  <> 1 20.58 0 1149 <> 577 584 75 <> <> <> <> <> <> <> <> <> <> <> <> <> <> <> <> <> <> <>
  578 15 35.133975 57.067616 127.868285 73 P B 75 -0.50000 -0.50000 "PRO " " O  " 8 0 1 FF5757  "O578"  0 1 7 ""  1 ""  <> 1 20.65 0 1150 <> 578 585 75 <> <> <> <> <> <> <> <> <> <> <> <> <> <> <> <> <> <> <>
  579 3 36.822944 57.726025 125.649880 73 P B 2 -0.12000 -0.12000 "PRO " " CB " 6 0 1 A0A0A0  "C579"  0 1 7 ""  1 ""  <> 1 20.79 0 1151 <> 579 586 75 <> <> <> <> <> <> <> <> <> <> <> <> <> <> <> <> <> <> <>
  580 3 35.630534 58.421872 125.013906 73 P B 2 -0.12000 -0.12000 "PRO " " CG " 6 0 1 A0A0A0  "C580"  0 1 7 ""  1 ""  <> 1 20.91 0 1152 <> 580 587 75 <> <> <> <> <> <> <> <> <> <> <> <> <> <> <> <> <> <> <>
  581 3 34.987458 57.314378 124.187462 73 P B 2 -0.05000 -0.05000 "PRO " " CD " 6 0 1 A0A0A0  "C581"  0 1 7 ""  1 ""  <> 1 21.06 0 1153 <> 581 588 75 <> <> <> <> <> <> <> <> <> <> <> <> <> <> <> <> <> <> <>
  582 25 35.866651 54.918386 127.891328 74 L B 38 -0.50000 -0.50000 "LEU " " N  " 7 0 1 2F2FFF  "N582"  0 1 7 ""  1 ""  <> 1 20.29 0 1161 <> 582 589 76 <> <> <> <> <> <> <> <> <> <> <> <> <> <> <> <> <> <> <>
  583 3 35.437559 54.548867 129.241685 74 L B 2 0.14000 0.14000 "LEU " " CA " 6 0 1 A0A0A0  "C583"  0 1 -1108 ""  1 ""  FF7800  1 20.07 0 1162 <> 583 590 76 <> <> <> <> <> <> <> <> <> <> <> <> <> <> <> <> <> <> <>
  584 2 36.672861 54.123506 130.055807 74 L B 2 0.50000 0.50000 "LEU " " C  " 6 0 1 A0A0A0  "C584"  0 1 7 ""  1 ""  <> 1 20.02 0 1163 <> 584 591 76 <> <> <> <> <> <> <> <> <> <> <> <> <> <> <> <> <> <> <>
  585 15 36.680120 53.053209 130.662016 74 L B 75 -0.50000 -0.50000 "LEU " " O  " 8 0 1 FF5757  "O585"  0 1 7 ""  1 ""  <> 1 19.89 0 1164 <> 585 592 76 <> <> <> <> <> <> <> <> <> <> <> <> <> <> <> <> <> <> <>
  586 3 34.380446 53.423474 129.133054 74 L B 2 -0.12000 -0.12000 "LEU " " CB " 6 0 1 A0A0A0  "C586"  0 1 7 ""  1 ""  <> 1 20.04 0 1165 <> 586 593 76 <> <> <> <> <> <> <> <> <> <> <> <> <> <> <> <> <> <> <>
  587 3 32.973652 53.871889 128.687392 74 L B 2 -0.06000 -0.06000 "LEU " " CG " 6 0 1 A0A0A0  "C587"  0 1 7 ""  1 ""  <> 1 19.9 0 1166 <> 587 594 76 <> <> <> <> <> <> <> <> <> <> <> <> <> <> <> <> <> <> <>
  588 3 32.136827 52.670192 128.211673 74 L B 2 -0.18000 -0.18000 "LEU " " CD1" 6 0 1 A0A0A0  "C588"  0 1 7 ""  1 ""  <> 1 19.58 0 1167 <> 588 595 76 <> <> <> <> <> <> <> <> <> <> <> <> <> <> <> <> <> <> <>
  589 3 32.238770 54.652231 129.791690 74 L B 2 -0.18000 -0.18000 "LEU " " CD2" 6 0 1 A0A0A0  "C589"  0 1 7 ""  1 ""  <> 1 19.69 0 1168 <> 589 596 76 <> <> <> <> <> <> <> <> <> <> <> <> <> <> <> <> <> <> <>
  590 25 37.717093 54.968768 130.036758 75 Q B 38 -0.50000 -0.50000 "GLN " " N  " 7 0 1 2F2FFF  "N590"  0 1 7 ""  1 ""  <> 1 20.05 0 1180 <> 590 597 77 <> <> <> <> <> <> <> <> <> <> <> <> <> <> <> <> <> <> <>
  591 3 39.032321 54.680430 130.613556 75 Q B 2 0.14000 0.14000 "GLN " " CA " 6 0 1 A0A0A0  "C591"  0 1 -1108 ""  1 ""  FF7800  0.7 20 0 1181 2 591 599 77 <> 0.3 20.02 0.3 0.7 20.02 20 19.236 19.235 -14.925 -14.925 -28.484 -28.486 598 598 599 <> AB  <>
  592 2 39.036764 54.474919 132.140954 75 Q B 2 0.50000 0.50000 "GLN " " C  " 6 0 1 A0A0A0  "C592"  0 1 7 ""  1 ""  <> 1 20.13 0 1182 <> 592 600 77 <> <> <> <> <> <> <> <> <> <> <> <> <> <> <> <> <> <> <>
  593 15 39.804430 53.638975 132.614426 75 Q B 75 -0.50000 -0.50000 "GLN " " O  " 8 0 1 FF5757  "O593"  0 1 7 ""  1 ""  <> 1 20.06 0 1183 <> 593 601 77 <> <> <> <> <> <> <> <> <> <> <> <> <> <> <> <> <> <> <>
  594 3 40.030442 55.786000 130.200605 75 Q B 2 -0.12000 -0.12000 "GLN " " CB " 6 0 1 A0A0A0  "C594"  0 1 7 ""  1 ""  <> 1 19.94 0 1184 <> 594 602 77 <> <> <> <> <> <> <> <> <> <> <> <> <> <> <> <> <> <> <>
  595 3 40.307208 55.903217 128.683313 75 Q B 2 -0.12000 -0.12000 "GLN " " CG " 6 0 1 A0A0A0  "C595"  0 1 7 ""  1 ""  <> 0.7 19.82 0 1185 2 595 604 77 <> 0.3 19.77 0.3 0.7 19.77 19.82 21.727 21.753 -15.311 -15.146 -27.916 -27.93 603 603 604 <> AB  <>
  596 2 41.252197 54.837140 128.115323 75 Q B 2 0.50000 0.50000 "GLN " " CD " 6 0 1 A0A0A0  "C596"  0 1 7 "%UT"  13 ""  <> 0.7 19.67 0 1186 2 596 606 77 "No Flip"  0.3 19.55 0.3 0.7 19.55 19.67 22.019 22.204 -16.738 -13.721 -27.485 -27.631 605 605 606 <> AB  <>
  597 15 41.260585 53.687969 128.549673 75 Q B 75 -0.50000 -0.50000 "GLN " " OE1" 8 0 1 FF5757  "O597"  0 1 7 ""  1 ""  <> 0.7 19.57 0 1187 2 597 608 77 <> 0.3 19.19 0.3 0.7 19.19 19.57 21.127 21.414 -17.587 -12.879 -27.44 -27.203 607 607 608 <> AB  <>
  598 25 42.039701 55.216915 127.107528 75 Q B 38 -0.76000 -0.76000 "GLN " " NE2" 7 0 1 2F2FFF  "N598"  0 1 7 ""  1 ""  <> 0.7 19.44 0 1188 2 598 610 77 <> 0.3 19.47 0.3 0.7 19.47 19.44 23.28 23.487 -17.007 -13.454 -27.164 -27.843 609 609 610 <> AB  <>
  599 25 38.175935 55.201515 132.877764 76 R B 38 -0.50000 -0.50000 "ARG " " N  " 7 0 1 2F2FFF  "N599"  0 1 7 ""  1 ""  <> 1 20.31 0 1197 <> 599 611 78 <> <> <> <> <> <> <> <> <> <> <> <> <> <> <> <> <> <> <>
  600 3 38.033973 55.067154 134.331989 76 R B 2 0.14000 0.14000 "ARG " " CA " 6 0 1 A0A0A0  "C600"  0 1 -1108 ""  1 ""  FF7800  1 20.55 0 1198 <> 600 612 78 <> <> <> <> <> <> <> <> <> <> <> <> <> <> <> <> <> <> <>
  601 2 37.189230 53.859984 134.779928 76 R B 2 0.50000 0.50000 "ARG " " C  " 6 0 1 A0A0A0  "C601"  0 1 7 ""  1 ""  <> 1 20.55 0 1199 <> 601 613 78 <> <> <> <> <> <> <> <> <> <> <> <> <> <> <> <> <> <> <>
  602 15 37.288697 53.516950 135.958491 76 R B 75 -0.50000 -0.50000 "ARG " " O  " 8 0 1 FF5757  "O602"  0 1 7 ""  1 ""  <> 1 20.68 0 1200 <> 602 614 78 <> <> <> <> <> <> <> <> <> <> <> <> <> <> <> <> <> <> <>
  603 3 37.465215 56.371772 134.936975 76 R B 2 -0.12000 -0.12000 "ARG " " CB " 6 0 1 A0A0A0  "C603"  0 1 7 ""  1 ""  <> 1 20.61 0 1201 <> 603 615 78 <> <> <> <> <> <> <> <> <> <> <> <> <> <> <> <> <> <> <>
  604 3 38.523653 57.467552 135.134739 76 R B 2 -0.05000 -0.05000 "ARG " " CG " 6 0 1 A0A0A0  "C604"  0 1 7 ""  1 ""  <> 1 21.1 0 1202 <> 604 616 78 <> <> <> <> <> <> <> <> <> <> <> <> <> <> <> <> <> <> <>
  605 3 37.987424 58.666684 135.935290 76 R B 2 0.19000 0.19000 "ARG " " CD " 6 0 1 A0A0A0  "C605"  0 1 7 ""  1 ""  <> 1 22.23 0 1203 <> 605 617 78 <> <> <> <> <> <> <> <> <> <> <> <> <> <> <> <> <> <> <>
  606 25 39.073227 59.536637 136.404344 76 R B 38 -0.69997 -0.69997 "ARG " " NE " 7 0 1 2F2FFF  "N606"  0 1 7 ""  1 ""  <> 1 22.91 0 1204 <> 606 618 78 <> <> <> <> <> <> <> <> <> <> <> <> <> <> <> <> <> <> <>
  607 2 39.770537 59.362308 137.540394 76 R B 2 0.63990 0.63990 "ARG " " CZ " 6 0 1 A0A0A0  "C607"  0 1 7 ""  1 ""  <> 1 23.09 0 1205 <> 607 619 78 <> <> <> <> <> <> <> <> <> <> <> <> <> <> <> <> <> <> <>
  608 25 39.480945 58.366531 138.390240 76 R B 38 -0.79997 -0.79997 "ARG " " NH1" 7 0 1 2F2FFF  "N608"  0 1 7 ""  1 ""  <> 1 23.57 0 1206 <> 608 620 78 <> <> <> <> <> <> <> <> <> <> <> <> <> <> <> <> <> <> <>
  609 31 40.773307 60.200429 137.830814 76 R B 38 -0.79997 -0.79997 "ARG " " NH2" 7 1 1 2F2FFF  "N609"  0 1 7 ""  1 ""  <> 1 23.06 0 1207 <> 609 621 78 <> <> <> <> <> <> <> <> <> <> <> <> <> <> <> <> <> <> <>
  610 25 36.381829 53.251981 133.885781 77 L B 38 -0.50000 -0.50000 "LEU " " N  " 7 0 1 2F2FFF  "N610"  0 1 7 ""  1 ""  <> 1 20.56 0 1221 <> 610 622 79 <> <> <> <> <> <> <> <> <> <> <> <> <> <> <> <> <> <> <>
  611 3 35.450363 52.165309 134.216707 77 L B 2 0.14000 0.14000 "LEU " " CA " 6 0 1 A0A0A0  "C611"  0 1 -1108 ""  1 ""  FF7800  1 20.59 0 1222 <> 611 623 79 <> <> <> <> <> <> <> <> <> <> <> <> <> <> <> <> <> <> <>
  612 2 36.189776 50.917466 134.729215 77 L B 2 0.50000 0.50000 "LEU " " C  " 6 0 1 A0A0A0  "C612"  0 1 7 ""  1 ""  <> 1 20.62 0 1223 <> 612 624 79 <> <> <> <> <> <> <> <> <> <> <> <> <> <> <> <> <> <> <>
  613 15 36.832337 50.219244 133.946124 77 L B 75 -0.50000 -0.50000 "LEU " " O  " 8 0 1 FF5757  "O613"  0 1 7 ""  1 ""  <> 1 20.58 0 1224 <> 613 625 79 <> <> <> <> <> <> <> <> <> <> <> <> <> <> <> <> <> <> <>
  614 3 34.511682 51.876066 133.019932 77 L B 2 -0.12000 -0.12000 "LEU " " CB " 6 0 1 A0A0A0  "C614"  0 1 7 ""  1 ""  <> 1 20.52 0 1225 <> 614 626 79 <> <> <> <> <> <> <> <> <> <> <> <> <> <> <> <> <> <> <>
  615 3 33.508212 50.710154 133.212792 77 L B 2 -0.06000 -0.06000 "LEU " " CG " 6 0 1 A0A0A0  "C615"  0 1 7 ""  1 ""  <> 1 20.64 0 1226 <> 615 627 79 <> <> <> <> <> <> <> <> <> <> <> <> <> <> <> <> <> <> <>
  616 3 32.697184 50.831961 134.516204 77 L B 2 -0.18000 -0.18000 "LEU " " CD1" 6 0 1 A0A0A0  "C616"  0 1 7 ""  1 ""  <> 1 19.99 0 1227 <> 616 628 79 <> <> <> <> <> <> <> <> <> <> <> <> <> <> <> <> <> <> <>
  617 3 32.588637 50.555280 131.983822 77 L B 2 -0.18000 -0.18000 "LEU " " CD2" 6 0 1 A0A0A0  "C617"  0 1 7 ""  1 ""  <> 1 20.5 0 1228 <> 617 629 79 <> <> <> <> <> <> <> <> <> <> <> <> <> <> <> <> <> <> <>
  618 25 36.097463 50.712690 136.051060 78 R B 38 -0.50000 -0.50000 "ARG " " N  " 7 0 1 2F2FFF  "N618"  0 1 7 ""  1 ""  <> 1 20.62 0 1240 <> 618 630 80 <> <> <> <> <> <> <> <> <> <> <> <> <> <> <> <> <> <> <>
  619 3 36.837595 49.711541 136.809939 78 R B 2 0.14000 0.14000 "ARG " " CA " 6 0 1 A0A0A0  "C619"  0 1 -1108 ""  1 ""  FF7800  1 20.62 0 1241 <> 619 631 80 <> <> <> <> <> <> <> <> <> <> <> <> <> <> <> <> <> <> <>
  620 2 35.995929 48.461363 137.100274 78 R B 2 0.50000 0.50000 "ARG " " C  " 6 0 1 A0A0A0  "C620"  0 1 7 ""  1 ""  <> 1 20.36 0 1242 <> 620 632 80 <> <> <> <> <> <> <> <> <> <> <> <> <> <> <> <> <> <> <>
  621 15 36.549438 47.360419 137.094192 78 R B 75 -0.50000 -0.50000 "ARG " " O  " 8 0 1 FF5757  "O621"  0 1 7 ""  1 ""  <> 1 20.27 0 1243 <> 621 633 80 <> <> <> <> <> <> <> <> <> <> <> <> <> <> <> <> <> <> <>
  622 3 37.324783 50.382290 138.111734 78 R B 2 -0.12000 -0.12000 "ARG " " CB " 6 0 1 A0A0A0  "C622"  0 1 7 ""  1 ""  <> 1 20.8 0 1244 <> 622 634 80 <> <> <> <> <> <> <> <> <> <> <> <> <> <> <> <> <> <> <>
  623 3 38.117283 49.472139 139.073809 78 R B 2 -0.05000 -0.05000 "ARG " " CG " 6 0 1 A0A0A0  "C623"  0 1 7 ""  1 ""  <> 1 21.73 0 1245 <> 623 635 80 <> <> <> <> <> <> <> <> <> <> <> <> <> <> <> <> <> <> <>
  624 3 38.580623 50.197372 140.348556 78 R B 2 0.19000 0.19000 "ARG " " CD " 6 0 1 A0A0A0  "C624"  0 1 7 ""  1 ""  <> 1 23.47 0 1246 <> 624 636 80 <> <> <> <> <> <> <> <> <> <> <> <> <> <> <> <> <> <> <>
  625 25 37.460301 50.826911 141.068635 78 R B 38 -0.69997 -0.69997 "ARG " " NE " 7 0 1 2F2FFF  "N625"  0 1 7 ""  1 ""  <> 1 25.01 0 1247 <> 625 637 80 <> <> <> <> <> <> <> <> <> <> <> <> <> <> <> <> <> <> <>
  626 2 36.440804 50.196855 141.680094 78 R B 2 0.63990 0.63990 "ARG " " CZ " 6 0 1 A0A0A0  "C626"  0 1 7 ""  1 ""  <> 1 25.67 0 1248 <> 626 638 80 <> <> <> <> <> <> <> <> <> <> <> <> <> <> <> <> <> <> <>
  627 25 36.390998 48.860074 141.779315 78 R B 38 -0.79997 -0.79997 "ARG " " NH1" 7 0 1 2F2FFF  "N627"  0 1 7 ""  1 ""  <> 1 25.88 0 1249 <> 627 639 80 <> <> <> <> <> <> <> <> <> <> <> <> <> <> <> <> <> <> <>
  628 31 35.447433 50.926027 142.204840 78 R B 38 -0.79997 -0.79997 "ARG " " NH2" 7 1 1 2F2FFF  "N628"  0 1 7 ""  1 ""  <> 1 25.9 0 1250 <> 628 640 80 <> <> <> <> <> <> <> <> <> <> <> <> <> <> <> <> <> <> <>
  629 25 34.694911 48.659608 137.369702 79 I B 38 -0.50000 -0.50000 "ILE " " N  " 7 0 1 2F2FFF  "N629"  2 1 7 ""  1 ""  <> 1 20.06 0 1264 <> 629 641 81 <> <> <> <> <> <> <> <> <> <> <> <> <> <> <> <> <> <> <>
  630 3 33.790143 47.613164 137.830519 79 I B 2 0.14000 0.14000 "ILE " " CA " 6 0 1 A0A0A0  "C630"  2 1 -1108 ""  1 ""  FF7800  1 19.84 0 1265 <> 630 642 81 <> <> <> <> <> <> <> <> <> <> <> <> <> <> <> <> <> <> <>
  631 2 32.392364 47.779463 137.214413 79 I B 2 0.50000 0.50000 "ILE " " C  " 6 0 1 A0A0A0  "C631"  2 1 7 ""  1 ""  <> 1 19.61 0 1266 <> 631 643 81 <> <> <> <> <> <> <> <> <> <> <> <> <> <> <> <> <> <> <>
  632 15 31.815064 48.862746 137.289748 79 I B 75 -0.50000 -0.50000 "ILE " " O  " 8 0 1 FF5757  "O632"  2 1 7 ""  1 ""  <> 1 19.55 0 1267 <> 632 644 81 <> <> <> <> <> <> <> <> <> <> <> <> <> <> <> <> <> <> <>
  633 3 33.714393 47.559397 139.387957 79 I B 2 -0.06000 -0.06000 "ILE " " CB " 6 0 1 A0A0A0  "C633"  2 1 7 ""  1 ""  <> 1 19.87 0 1268 <> 633 645 81 <> <> <> <> <> <> <> <> <> <> <> <> <> <> <> <> <> <> <>
  634 3 32.855693 46.384481 139.910916 79 I B 2 -0.12000 -0.12000 "ILE " " CG1" 6 0 1 A0A0A0  "C634"  2 1 7 ""  1 ""  <> 1 19.92 0 1269 <> 634 646 81 <> <> <> <> <> <> <> <> <> <> <> <> <> <> <> <> <> <> <>
  635 3 33.267586 48.877796 140.052072 79 I B 2 -0.18000 -0.18000 "ILE " " CG2" 6 0 1 A0A0A0  "C635"  2 1 7 ""  1 ""  <> 1 19.68 0 1270 <> 635 647 81 <> <> <> <> <> <> <> <> <> <> <> <> <> <> <> <> <> <> <>
  636 3 33.069907 46.091835 141.403890 79 I B 2 -0.18000 -0.18000 "ILE " " CD1" 6 0 1 A0A0A0  "C636"  2 1 7 ""  1 ""  <> 1 19.84 0 1271 <> 636 648 81 <> <> <> <> <> <> <> <> <> <> <> <> <> <> <> <> <> <> <>
  637 25 31.869627 46.686336 136.636738 80 V B 38 -0.50000 -0.50000 "VAL " " N  " 7 0 1 2F2FFF  "N637"  2 1 7 ""  1 ""  <> 1 19.36 0 1283 <> 637 649 82 <> <> <> <> <> <> <> <> <> <> <> <> <> <> <> <> <> <> <>
  638 3 30.493373 46.600553 136.153421 80 V B 2 0.14000 0.14000 "VAL " " CA " 6 0 1 A0A0A0  "C638"  2 1 -1108 ""  1 ""  FF7800  1 19.23 0 1284 <> 638 650 82 <> <> <> <> <> <> <> <> <> <> <> <> <> <> <> <> <> <> <>
  639 2 29.788600 45.535212 137.009965 80 V B 2 0.50000 0.50000 "VAL " " C  " 6 0 1 A0A0A0  "C639"  2 1 7 ""  1 ""  <> 1 19.27 0 1285 <> 639 651 82 <> <> <> <> <> <> <> <> <> <> <> <> <> <> <> <> <> <> <>
  640 15 30.062247 44.345222 136.853819 80 V B 75 -0.50000 -0.50000 "VAL " " O  " 8 0 1 FF5757  "O640"  2 1 7 ""  1 ""  <> 1 19.22 0 1286 <> 640 652 82 <> <> <> <> <> <> <> <> <> <> <> <> <> <> <> <> <> <> <>
  641 3 30.405400 46.218098 134.649104 80 V B 2 -0.06000 -0.06000 "VAL " " CB " 6 0 1 A0A0A0  "C641"  2 1 7 ""  1 ""  <> 1 19.13 0 1287 <> 641 653 82 <> <> <> <> <> <> <> <> <> <> <> <> <> <> <> <> <> <> <>
  642 3 28.950102 46.116983 134.147465 80 V B 2 -0.18000 -0.18000 "VAL " " CG1" 6 0 1 A0A0A0  "C642"  2 1 7 ""  1 ""  <> 1 18.97 0 1288 <> 642 654 82 <> <> <> <> <> <> <> <> <> <> <> <> <> <> <> <> <> <> <>
  643 3 31.173495 47.217383 133.763762 80 V B 2 -0.18000 -0.18000 "VAL " " CG2" 6 0 1 A0A0A0  "C643"  2 1 7 ""  1 ""  <> 1 18.79 0 1289 <> 643 655 82 <> <> <> <> <> <> <> <> <> <> <> <> <> <> <> <> <> <> <>
  644 25 28.940021 45.991845 137.945285 81 R B 38 -0.50000 -0.50000 "ARG " " N  " 7 0 1 2F2FFF  "N644"  0 1 7 ""  1 ""  <> 1 19.35 0 1299 <> 644 656 83 <> <> <> <> <> <> <> <> <> <> <> <> <> <> <> <> <> <> <>
  645 3 28.344993 45.152908 138.990631 81 R B 2 0.14000 0.14000 "ARG " " CA " 6 0 1 A0A0A0  "C645"  0 1 -1108 ""  1 ""  FF7800  1 19.63 0 1300 <> 645 657 83 <> <> <> <> <> <> <> <> <> <> <> <> <> <> <> <> <> <> <>
  646 2 27.329933 44.119721 138.467977 81 R B 2 0.50000 0.50000 "ARG " " C  " 6 0 1 A0A0A0  "C646"  0 1 7 ""  1 ""  <> 1 19.62 0 1301 <> 646 658 83 <> <> <> <> <> <> <> <> <> <> <> <> <> <> <> <> <> <> <>
  647 15 27.262807 43.025301 139.027087 81 R B 75 -0.50000 -0.50000 "ARG " " O  " 8 0 1 FF5757  "O647"  0 1 7 ""  1 ""  <> 1 19.66 0 1302 <> 647 659 83 <> <> <> <> <> <> <> <> <> <> <> <> <> <> <> <> <> <> <>
  648 3 27.729583 46.017580 140.111324 81 R B 2 -0.12000 -0.12000 "ARG " " CB " 6 0 1 A0A0A0  "C648"  0 1 7 ""  1 ""  <> 1 19.73 0 1303 <> 648 660 83 <> <> <> <> <> <> <> <> <> <> <> <> <> <> <> <> <> <> <>
  649 3 28.647623 47.140926 140.627716 81 R B 2 -0.05000 -0.05000 "ARG " " CG " 6 0 1 A0A0A0  "C649"  0 1 7 ""  1 ""  <> 1 20.34 0 1304 <> 649 661 83 <> <> <> <> <> <> <> <> <> <> <> <> <> <> <> <> <> <> <>
  650 3 28.058092 47.880157 141.836390 81 R B 2 0.19000 0.19000 "ARG " " CD " 6 0 1 A0A0A0  "C650"  0 1 7 ""  1 ""  <> 1 21.29 0 1305 <> 650 662 83 <> <> <> <> <> <> <> <> <> <> <> <> <> <> <> <> <> <> <>
  651 25 29.037690 48.795040 142.435770 81 R B 38 -0.69997 -0.69997 "ARG " " NE " 7 0 1 2F2FFF  "N651"  0 1 7 ""  1 ""  <> 1 22.49 0 1306 <> 651 663 83 <> <> <> <> <> <> <> <> <> <> <> <> <> <> <> <> <> <> <>
  652 2 29.973979 48.463881 143.340126 81 R B 2 0.63990 0.63990 "ARG " " CZ " 6 0 1 A0A0A0  "C652"  0 1 7 ""  1 ""  <> 1 22.89 0 1307 <> 652 664 83 <> <> <> <> <> <> <> <> <> <> <> <> <> <> <> <> <> <> <>
  653 25 30.048965 47.224459 143.846093 81 R B 38 -0.79997 -0.79997 "ARG " " NH1" 7 0 1 2F2FFF  "N653"  0 1 7 ""  1 ""  <> 1 23.13 0 1308 <> 653 665 83 <> <> <> <> <> <> <> <> <> <> <> <> <> <> <> <> <> <> <>
  654 31 30.850905 49.391605 143.741381 81 R B 38 -0.79997 -0.79997 "ARG " " NH2" 7 1 1 2F2FFF  "N654"  0 1 7 ""  1 ""  <> 1 23.38 0 1309 <> 654 666 83 <> <> <> <> <> <> <> <> <> <> <> <> <> <> <> <> <> <> <>
  655 25 26.588346 44.466148 137.399939 82 G B 38 -0.50000 -0.50000 "GLY " " N  " 7 0 1 2F2FFF  "N655"  0 1 7 ""  1 ""  <> 1 19.59 0 1323 <> 655 667 84 <> <> <> <> <> <> <> <> <> <> <> <> <> <> <> <> <> <> <>
  656 3 25.648805 43.566204 136.730029 82 G B 2 0.08000 0.08000 "GLY " " CA " 6 0 1 A0A0A0  "C656"  0 1 -1108 ""  1 ""  FF7800  1 19.6 0 1324 <> 656 668 84 <> <> <> <> <> <> <> <> <> <> <> <> <> <> <> <> <> <> <>
  657 2 24.450393 43.194739 137.617231 82 G B 2 0.50000 0.50000 "GLY " " C  " 6 0 1 A0A0A0  "C657"  0 1 7 ""  1 ""  <> 1 19.64 0 1325 <> 657 669 84 <> <> <> <> <> <> <> <> <> <> <> <> <> <> <> <> <> <> <>
  658 15 24.030887 42.037919 137.605054 82 G B 75 -0.50000 -0.50000 "GLY " " O  " 8 0 1 FF5757  "O658"  0 1 7 ""  1 ""  <> 1 19.56 0 1326 <> 658 670 84 <> <> <> <> <> <> <> <> <> <> <> <> <> <> <> <> <> <> <>
  659 25 23.913983 44.160883 138.387730 83 T B 38 -0.50000 -0.50000 "THR " " N  " 7 0 1 2F2FFF  "N659"  0 1 7 ""  1 ""  <> 1 19.66 0 1330 <> 659 671 85 <> <> <> <> <> <> <> <> <> <> <> <> <> <> <> <> <> <> <>
  660 3 22.723539 44.001698 139.239970 83 T B 2 0.14000 0.14000 "THR " " CA " 6 0 1 A0A0A0  "C660"  0 1 -1108 ""  1 ""  FF7800  1 19.7 0 1331 <> 660 672 85 <> <> <> <> <> <> <> <> <> <> <> <> <> <> <> <> <> <> <>
  661 2 21.451594 43.649745 138.432898 83 T B 2 0.50000 0.50000 "THR " " C  " 6 0 1 A0A0A0  "C661"  0 1 7 ""  1 ""  <> 1 19.74 0 1332 <> 661 673 85 <> <> <> <> <> <> <> <> <> <> <> <> <> <> <> <> <> <> <>
  662 15 20.628514 42.866276 138.904961 83 T B 75 -0.50000 -0.50000 "THR " " O  " 8 0 1 FF5757  "O662"  0 1 7 ""  1 ""  <> 1 19.84 0 1333 <> 662 674 85 <> <> <> <> <> <> <> <> <> <> <> <> <> <> <> <> <> <> <>
  663 3 22.440938 45.287910 140.065096 83 T B 2 0.20500 0.20500 "THR " " CB " 6 0 1 A0A0A0  "C663"  0 1 7 ""  1 ""  <> 1 19.63 0 1334 <> 663 675 85 <> <> <> <> <> <> <> <> <> <> <> <> <> <> <> <> <> <> <>
  664 16 23.585887 45.614573 140.830008 83 T B 75 -0.68300 -0.68300 "THR " " OG1" 8 0 1 FF5757  "O664"  0 1 7 "%UT"  13 ""  <> 1 19.62 0 1335 <> 664 676 85 <> <> <> <> <> <> <> <> <> <> <> <> <> <> <> <> <> <> <>
  665 3 21.245597 45.208682 141.033259 83 T B 2 -0.18000 -0.18000 "THR " " CG2" 6 0 1 A0A0A0  "C665"  0 1 7 ""  1 ""  <> 1 19.96 0 1336 <> 665 677 85 <> <> <> <> <> <> <> <> <> <> <> <> <> <> <> <> <> <> <>
  666 25 21.377180 44.181722 137.203690 84 Q B 38 -0.50000 -0.50000 "GLN " " N  " 7 0 1 2F2FFF  "N666"  0 1 7 ""  1 ""  <> 1 19.73 0 1344 <> 666 678 86 <> <> <> <> <> <> <> <> <> <> <> <> <> <> <> <> <> <> <>
  667 3 20.500699 43.739167 136.123940 84 Q B 2 0.14000 0.14000 "GLN " " CA " 6 0 1 A0A0A0  "C667"  0 1 -1109 ""  1 ""  FF9600  1 19.85 0 1345 <> 667 679 86 <> <> <> <> <> <> <> <> <> <> <> <> <> <> <> <> <> <> <>
  668 2 21.383862 43.416693 134.906661 84 Q B 2 0.50000 0.50000 "GLN " " C  " 6 0 1 A0A0A0  "C668"  0 1 7 ""  1 ""  <> 1 19.91 0 1346 <> 668 680 86 <> <> <> <> <> <> <> <> <> <> <> <> <> <> <> <> <> <> <>
  669 15 22.436726 44.037967 134.739838 84 Q B 75 -0.50000 -0.50000 "GLN " " O  " 8 0 1 FF5757  "O669"  0 1 7 ""  1 ""  <> 1 19.8 0 1347 <> 669 681 86 <> <> <> <> <> <> <> <> <> <> <> <> <> <> <> <> <> <> <>
  670 3 19.432620 44.815848 135.831286 84 Q B 2 -0.12000 -0.12000 "GLN " " CB " 6 0 1 A0A0A0  "C670"  0 1 7 ""  1 ""  <> 1 19.91 0 1348 <> 670 682 86 <> <> <> <> <> <> <> <> <> <> <> <> <> <> <> <> <> <> <>
  671 3 19.981175 46.218764 135.490581 84 Q B 2 -0.12000 -0.12000 "GLN " " CG " 6 0 1 A0A0A0  "C671"  0 1 7 ""  1 ""  <> 1 20.09 0 1349 <> 671 683 86 <> <> <> <> <> <> <> <> <> <> <> <> <> <> <> <> <> <> <>
  672 2 18.875810 47.190176 135.071824 84 Q B 2 0.50000 0.50000 "GLN " " CD " 6 0 1 A0A0A0  "C672"  0 1 7 "%UT"  13 ""  <> 1 20.26 0 1350 <> 672 684 86 "No Flip"  <> <> <> <> <> <> <> <> <> <> <> <> <> <> <> <> <> <>
  673 15 18.070113 46.880737 134.197107 84 Q B 75 -0.50000 -0.50000 "GLN " " OE1" 8 0 1 FF5757  "O673"  0 1 7 ""  1 ""  <> 1 19.97 0 1351 <> 673 685 86 <> <> <> <> <> <> <> <> <> <> <> <> <> <> <> <> <> <> <>
  674 25 18.858198 48.390561 135.654735 84 Q B 38 -0.76000 -0.76000 "GLN " " NE2" 7 0 1 2F2FFF  "N674"  0 1 7 ""  1 ""  <> 1 20.1 0 1352 <> 674 686 86 <> <> <> <> <> <> <> <> <> <> <> <> <> <> <> <> <> <> <>
  675 25 20.951097 42.434625 134.098173 85 L B 38 -0.50000 -0.50000 "LEU " " N  " 7 0 1 2F2FFF  "N675"  0 1 7 ""  1 ""  <> 1 19.95 0 1361 <> 675 687 87 <> <> <> <> <> <> <> <> <> <> <> <> <> <> <> <> <> <> <>
  676 3 21.743184 41.854764 133.009907 85 L B 2 0.14000 0.14000 "LEU " " CA " 6 0 1 A0A0A0  "C676"  0 1 -1109 ""  1 ""  FF9600  1 20.03 0 1362 <> 676 688 87 <> <> <> <> <> <> <> <> <> <> <> <> <> <> <> <> <> <> <>
  677 2 20.981390 41.925099 131.678658 85 L B 2 0.50000 0.50000 "LEU " " C  " 6 0 1 A0A0A0  "C677"  0 1 7 ""  1 ""  <> 1 20.18 0 1363 <> 677 689 87 <> <> <> <> <> <> <> <> <> <> <> <> <> <> <> <> <> <> <>
  678 15 19.774929 41.679376 131.641025 85 L B 75 -0.50000 -0.50000 "LEU " " O  " 8 0 1 FF5757  "O678"  0 1 7 ""  1 ""  <> 1 20.2 0 1364 <> 678 690 87 <> <> <> <> <> <> <> <> <> <> <> <> <> <> <> <> <> <> <>
  679 3 22.085915 40.388397 133.359248 85 L B 2 -0.12000 -0.12000 "LEU " " CB " 6 0 1 A0A0A0  "C679"  0 1 7 ""  1 ""  <> 1 19.9 0 1365 <> 679 691 87 <> <> <> <> <> <> <> <> <> <> <> <> <> <> <> <> <> <> <>
  680 3 22.942961 40.204195 134.633016 85 L B 2 -0.06000 -0.06000 "LEU " " CG " 6 0 1 A0A0A0  "C680"  0 1 7 ""  1 ""  <> 1 19.68 0 1366 <> 680 692 87 <> <> <> <> <> <> <> <> <> <> <> <> <> <> <> <> <> <> <>
  681 3 23.149667 38.712228 134.958995 85 L B 2 -0.18000 -0.18000 "LEU " " CD1" 6 0 1 A0A0A0  "C681"  0 1 7 ""  1 ""  <> 1 19.12 0 1367 <> 681 693 87 <> <> <> <> <> <> <> <> <> <> <> <> <> <> <> <> <> <> <>
  682 3 24.285059 40.947880 134.542445 85 L B 2 -0.18000 -0.18000 "LEU " " CD2" 6 0 1 A0A0A0  "C682"  0 1 7 ""  1 ""  <> 1 19.36 0 1368 <> 682 694 87 <> <> <> <> <> <> <> <> <> <> <> <> <> <> <> <> <> <> <>
  683 25 21.728078 42.233080 130.605159 86 F B 38 -0.50000 -0.50000 "PHE " " N  " 7 0 1 2F2FFF  "N683"  0 1 7 ""  1 ""  <> 1 20.37 0 1380 <> 683 695 88 <> <> <> <> <> <> <> <> <> <> <> <> <> <> <> <> <> <> <>
  684 3 21.261487 42.258584 129.220577 86 F B 2 0.14000 0.14000 "PHE " " CA " 6 0 1 A0A0A0  "C684"  0 1 -1109 ""  1 ""  FF9600  1 20.62 0 1381 <> 684 696 88 <> <> <> <> <> <> <> <> <> <> <> <> <> <> <> <> <> <> <>
  685 2 21.141441 40.815813 128.709037 86 F B 2 0.50000 0.50000 "PHE " " C  " 6 0 1 A0A0A0  "C685"  0 1 7 ""  1 ""  <> 1 20.84 0 1382 <> 685 697 88 <> <> <> <> <> <> <> <> <> <> <> <> <> <> <> <> <> <> <>
  686 15 22.098138 40.050205 128.839045 86 F B 75 -0.50000 -0.50000 "PHE " " O  " 8 0 1 FF5757  "O686"  0 1 7 ""  1 ""  <> 1 20.73 0 1383 <> 686 698 88 <> <> <> <> <> <> <> <> <> <> <> <> <> <> <> <> <> <> <>
  687 3 22.255124 43.085047 128.377531 86 F B 2 -0.00500 -0.00500 "PHE " " CB " 6 0 1 A0A0A0  "C687"  0 1 7 ""  1 ""  <> 1 20.57 0 1384 <> 687 699 88 <> <> <> <> <> <> <> <> <> <> <> <> <> <> <> <> <> <> <>
  688 2 21.814430 43.372456 126.954041 86 F B 2 -0.11500 -0.11500 "PHE " " CG " 6 0 1 A0A0A0  "C688"  0 1 7 ""  1 ""  <> 1 20.55 0 1385 <> 688 700 88 <> <> <> <> <> <> <> <> <> <> <> <> <> <> <> <> <> <> <>
  689 2 20.947365 44.453251 126.685706 86 F B 2 -0.11500 -0.11500 "PHE " " CD1" 6 0 1 A0A0A0  "C689"  0 1 7 ""  1 ""  <> 1 20.76 0 1386 <> 689 701 88 <> <> <> <> <> <> <> <> <> <> <> <> <> <> <> <> <> <> <>
  690 2 22.132551 42.476112 125.912674 86 F B 2 -0.11500 -0.11500 "PHE " " CD2" 6 0 1 A0A0A0  "C690"  0 1 7 ""  1 ""  <> 1 20.63 0 1387 <> 690 702 88 <> <> <> <> <> <> <> <> <> <> <> <> <> <> <> <> <> <> <>
  691 2 20.479391 44.665152 125.396391 86 F B 2 -0.11500 -0.11500 "PHE " " CE1" 6 0 1 A0A0A0  "C691"  0 1 7 ""  1 ""  <> 1 20.77 0 1388 <> 691 703 88 <> <> <> <> <> <> <> <> <> <> <> <> <> <> <> <> <> <> <>
  692 2 21.653918 42.706680 124.631315 86 F B 2 -0.11500 -0.11500 "PHE " " CE2" 6 0 1 A0A0A0  "C692"  0 1 7 ""  1 ""  <> 1 20.47 0 1389 <> 692 704 88 <> <> <> <> <> <> <> <> <> <> <> <> <> <> <> <> <> <> <>
  693 2 20.838139 43.799732 124.371912 86 F B 2 -0.11500 -0.11500 "PHE " " CZ " 6 0 1 A0A0A0  "C693"  0 1 7 ""  1 ""  <> 1 20.57 0 1390 <> 693 705 88 <> <> <> <> <> <> <> <> <> <> <> <> <> <> <> <> <> <> <>
  694 25 19.950906 40.465390 128.189506 87 E B 38 -0.50000 -0.50000 "GLU " " N  " 7 0 1 2F2FFF  "N694"  0 1 7 ""  1 ""  <> 1 21.16 0 1400 <> 694 706 89 <> <> <> <> <> <> <> <> <> <> <> <> <> <> <> <> <> <> <>
  695 3 19.549749 39.102910 127.800210 87 E B 2 0.14000 0.14000 "GLU " " CA " 6 0 1 A0A0A0  "C695"  0 1 -1109 ""  1 ""  FF9600  1 21.52 0 1401 <> 695 707 89 <> <> <> <> <> <> <> <> <> <> <> <> <> <> <> <> <> <> <>
  696 2 19.626984 38.089629 128.967890 87 E B 2 0.50000 0.50000 "GLU " " C  " 6 0 1 A0A0A0  "C696"  0 1 7 ""  1 ""  <> 1 21.43 0 1402 <> 696 708 89 <> <> <> <> <> <> <> <> <> <> <> <> <> <> <> <> <> <> <>
  697 15 19.837540 36.898344 128.739125 87 E B 75 -0.50000 -0.50000 "GLU " " O  " 8 0 1 FF5757  "O697"  0 1 7 ""  1 ""  <> 1 21.68 0 1403 <> 697 709 89 <> <> <> <> <> <> <> <> <> <> <> <> <> <> <> <> <> <> <>
  698 3 20.300288 38.642665 126.525289 87 E B 2 -0.12000 -0.12000 "GLU " " CB " 6 0 1 A0A0A0  "C698"  0 1 7 ""  1 ""  <> 1 21.69 0 1404 <> 698 710 89 <> <> <> <> <> <> <> <> <> <> <> <> <> <> <> <> <> <> <>
  699 3 19.962222 39.495110 125.283888 87 E B 2 -0.22000 -0.22000 "GLU " " CG " 6 0 1 A0A0A0  "C699"  0 1 7 ""  1 ""  <> 1 22.96 0 1405 <> 699 711 89 <> <> <> <> <> <> <> <> <> <> <> <> <> <> <> <> <> <> <>
  700 2 20.774894 39.142323 124.033113 87 E B 2 0.70000 0.70000 "GLU " " CD " 6 0 1 A0A0A0  "C700"  0 1 7 "%UT"  13 ""  <> 1 24.35 0 1406 <> 700 712 89 <> <> <> <> <> <> <> <> <> <> <> <> <> <> <> <> <> <> <>
  701 15 21.614916 38.218265 124.107037 87 E B 75 -0.80000 -0.80000 "GLU " " OE1" 8 0 1 FF5757  "O701"  0 1 7 ""  1 ""  <> 1 24.77 0 1407 <> 701 713 89 <> <> <> <> <> <> <> <> <> <> <> <> <> <> <> <> <> <> <>
  702 18 20.542008 39.822968 123.010414 87 E B 75 -0.80000 -0.80000 "GLU " " OE2" 8 -1 1 FF5757  "O702"  0 1 7 ""  1 ""  <> 1 24.6 0 1408 <> 702 714 89 <> <> <> <> <> <> <> <> <> <> <> <> <> <> <> <> <> <> <>
  703 25 19.449194 38.601983 130.201821 88 D B 38 -0.50000 -0.50000 "ASP " " N  " 7 0 1 2F2FFF  "N703"  0 1 7 ""  1 ""  <> 1 21.32 0 1415 <> 703 715 90 <> <> <> <> <> <> <> <> <> <> <> <> <> <> <> <> <> <> <>
  704 3 19.379786 37.880627 131.479650 88 D B 2 0.14000 0.14000 "ASP " " CA " 6 0 1 A0A0A0  "C704"  0 1 -1109 ""  1 ""  FF9600  1 21.11 0 1416 <> 704 716 90 <> <> <> <> <> <> <> <> <> <> <> <> <> <> <> <> <> <> <>
  705 2 20.709696 37.249036 131.950312 88 D B 2 0.50000 0.50000 "ASP " " C  " 6 0 1 A0A0A0  "C705"  0 1 7 ""  1 ""  <> 1 20.65 0 1417 <> 705 717 90 <> <> <> <> <> <> <> <> <> <> <> <> <> <> <> <> <> <> <>
  706 15 20.704000 36.600093 132.996706 88 D B 75 -0.50000 -0.50000 "ASP " " O  " 8 0 1 FF5757  "O706"  0 1 7 ""  1 ""  <> 1 20.8 0 1418 <> 706 718 90 <> <> <> <> <> <> <> <> <> <> <> <> <> <> <> <> <> <> <>
  707 3 18.218660 36.845442 131.560484 88 D B 2 -0.22000 -0.22000 "ASP " " CB " 6 0 1 A0A0A0  "C707"  0 1 7 ""  1 ""  <> 1 21.42 0 1419 <> 707 719 90 <> <> <> <> <> <> <> <> <> <> <> <> <> <> <> <> <> <> <>
  708 2 16.852841 37.324100 131.045017 88 D B 2 0.70000 0.70000 "ASP " " CG " 6 0 1 A0A0A0  "C708"  0 1 7 "%UT"  13 ""  <> 1 22.07 0 1420 <> 708 720 90 <> <> <> <> <> <> <> <> <> <> <> <> <> <> <> <> <> <> <>
  709 15 16.612087 38.552430 131.051390 88 D B 75 -0.80000 -0.80000 "ASP " " OD1" 8 0 1 FF5757  "O709"  0 1 7 ""  1 ""  <> 1 22.83 0 1421 <> 709 721 90 <> <> <> <> <> <> <> <> <> <> <> <> <> <> <> <> <> <> <>
  710 18 16.038752 36.434943 130.714608 88 D B 75 -0.80000 -0.80000 "ASP " " OD2" 8 -1 1 FF5757  "O710"  0 1 7 ""  1 ""  <> 1 22.52 0 1422 <> 710 722 90 <> <> <> <> <> <> <> <> <> <> <> <> <> <> <> <> <> <> <>
  711 25 21.811932 37.426001 131.195540 89 N B 38 -0.50000 -0.50000 "ASN " " N  " 7 0 1 2F2FFF  "N711"  0 1 7 ""  1 ""  <> 1 19.94 0 1427 <> 711 723 91 <> <> <> <> <> <> <> <> <> <> <> <> <> <> <> <> <> <> <>
  712 3 23.067619 36.686420 131.387638 89 N B 2 0.14000 0.14000 "ASN " " CA " 6 0 1 A0A0A0  "C712"  0 1 -1109 ""  1 ""  FF9600  1 19.17 0 1428 <> 712 724 91 <> <> <> <> <> <> <> <> <> <> <> <> <> <> <> <> <> <> <>
  713 2 24.331509 37.547796 131.240618 89 N B 2 0.50000 0.50000 "ASN " " C  " 6 0 1 A0A0A0  "C713"  0 1 7 ""  1 ""  <> 1 18.65 0 1429 <> 713 725 91 <> <> <> <> <> <> <> <> <> <> <> <> <> <> <> <> <> <> <>
  714 15 25.373094 37.084417 131.702146 89 N B 75 -0.50000 -0.50000 "ASN " " O  " 8 0 1 FF5757  "O714"  0 1 7 ""  1 ""  <> 1 18.69 0 1430 <> 714 726 91 <> <> <> <> <> <> <> <> <> <> <> <> <> <> <> <> <> <> <>
  715 3 23.124754 35.514077 130.374688 89 N B 2 -0.12000 -0.12000 "ASN " " CB " 6 0 1 A0A0A0  "C715"  0 1 7 ""  1 ""  <> 1 19.17 0 1431 <> 715 727 91 <> <> <> <> <> <> <> <> <> <> <> <> <> <> <> <> <> <> <>
  716 2 22.146853 34.378215 130.685313 89 N B 2 0.50000 0.50000 "ASN " " CG " 6 0 1 A0A0A0  "C716"  0 1 7 "%UT"  13 ""  <> 1 19.05 0 1432 <> 716 728 91 "No Flip"  <> <> <> <> <> <> <> <> <> <> <> <> <> <> <> <> <> <>
  717 15 22.390968 33.579176 131.586133 89 N B 75 -0.50000 -0.50000 "ASN " " OD1" 8 0 1 FF5757  "O717"  0 1 7 ""  1 ""  <> 1 19.24 0 1433 <> 717 729 91 <> <> <> <> <> <> <> <> <> <> <> <> <> <> <> <> <> <> <>
  718 25 21.042741 34.297410 129.939944 89 N B 38 -0.76000 -0.76000 "ASN " " ND2" 7 0 1 2F2FFF  "N718"  0 1 7 ""  1 ""  <> 1 18.99 0 1434 <> 718 730 91 <> <> <> <> <> <> <> <> <> <> <> <> <> <> <> <> <> <> <>
  719 25 24.265586 38.726916 130.593123 90 Y B 38 -0.50000 -0.50000 "TYR " " N  " 7 0 1 2F2FFF  "N719"  2 1 7 ""  1 ""  <> 1 17.87 0 1441 <> 719 731 92 <> <> <> <> <> <> <> <> <> <> <> <> <> <> <> <> <> <> <>
  720 3 25.458216 39.473448 130.170061 90 Y B 2 0.14000 0.14000 "TYR " " CA " 6 0 1 A0A0A0  "C720"  2 1 -1109 ""  1 ""  FF9600  1 17.19 0 1442 <> 720 732 92 <> <> <> <> <> <> <> <> <> <> <> <> <> <> <> <> <> <> <>
  721 2 25.505155 40.880064 130.778451 90 Y B 2 0.50000 0.50000 "TYR " " C  " 6 0 1 A0A0A0  "C721"  2 1 7 ""  1 ""  <> 1 16.86 0 1443 <> 721 733 92 <> <> <> <> <> <> <> <> <> <> <> <> <> <> <> <> <> <> <>
  722 15 24.555647 41.647541 130.634088 90 Y B 75 -0.50000 -0.50000 "TYR " " O  " 8 0 1 FF5757  "O722"  2 1 7 ""  1 ""  <> 1 16.75 0 1444 <> 722 734 92 <> <> <> <> <> <> <> <> <> <> <> <> <> <> <> <> <> <> <>
  723 3 25.521043 39.514157 128.629514 90 Y B 2 -0.00500 -0.00500 "TYR " " CB " 6 0 1 A0A0A0  "C723"  2 1 7 ""  1 ""  <> 1 17.02 0 1445 <> 723 735 92 <> <> <> <> <> <> <> <> <> <> <> <> <> <> <> <> <> <> <>
  724 2 25.547655 38.133444 127.996745 90 Y B 2 -0.11500 -0.11500 "TYR " " CG " 6 0 1 A0A0A0  "C724"  2 1 7 ""  1 ""  <> 1 16.54 0 1446 <> 724 736 92 <> <> <> <> <> <> <> <> <> <> <> <> <> <> <> <> <> <> <>
  725 2 24.408122 37.625782 127.339708 90 Y B 2 -0.11500 -0.11500 "TYR " " CD1" 6 0 1 A0A0A0  "C725"  2 1 7 ""  1 ""  <> 1 16.52 0 1447 <> 725 737 92 <> <> <> <> <> <> <> <> <> <> <> <> <> <> <> <> <> <> <>
  726 2 26.705456 37.335229 128.098964 90 Y B 2 -0.11500 -0.11500 "TYR " " CD2" 6 0 1 A0A0A0  "C726"  2 1 7 ""  1 ""  <> 1 16.16 0 1448 <> 726 738 92 <> <> <> <> <> <> <> <> <> <> <> <> <> <> <> <> <> <> <>
  727 2 24.417249 36.317638 126.818368 90 Y B 2 -0.11500 -0.11500 "TYR " " CE1" 6 0 1 A0A0A0  "C727"  2 1 7 ""  1 ""  <> 1 16.18 0 1449 <> 727 739 92 <> <> <> <> <> <> <> <> <> <> <> <> <> <> <> <> <> <> <>
  728 2 26.718994 36.030319 127.573872 90 Y B 2 -0.11500 -0.11500 "TYR " " CE2" 6 0 1 A0A0A0  "C728"  2 1 7 ""  1 ""  <> 1 15.8 0 1450 <> 728 740 92 <> <> <> <> <> <> <> <> <> <> <> <> <> <> <> <> <> <> <>
  729 2 25.566878 35.513770 126.950827 90 Y B 2 0.15000 0.15000 "TYR " " CZ " 6 0 1 A0A0A0  "C729"  2 1 7 ""  1 ""  <> 1 15.8 0 1451 <> 729 741 92 <> <> <> <> <> <> <> <> <> <> <> <> <> <> <> <> <> <> <>
  730 16 25.559775 34.230860 126.488662 90 Y B 75 -0.58500 -0.58500 "TYR " " OH " 8 0 1 FF5757  "O730"  2 1 7 "%UT"  13 ""  <> 1 15.71 0 1452 <> 730 742 92 <> <> <> <> <> <> <> <> <> <> <> <> <> <> <> <> <> <> <>
  731 25 26.640203 41.192462 131.424124 91 A B 38 -0.50000 -0.50000 "ALA " " N  " 7 0 1 2F2FFF  "N731"  2 1 7 ""  1 ""  <> 1 16.4 0 1462 <> 731 743 93 <> <> <> <> <> <> <> <> <> <> <> <> <> <> <> <> <> <> <>
  732 3 26.958236 42.503519 131.992027 91 A B 2 0.14000 0.14000 "ALA " " CA " 6 0 1 A0A0A0  "C732"  2 1 -1109 ""  1 ""  FF9600  1 15.97 0 1463 <> 732 744 93 <> <> <> <> <> <> <> <> <> <> <> <> <> <> <> <> <> <> <>
  733 2 27.654852 43.440951 130.990252 91 A B 2 0.50000 0.50000 "ALA " " C  " 6 0 1 A0A0A0  "C733"  2 1 7 ""  1 ""  <> 1 15.69 0 1464 <> 733 745 93 <> <> <> <> <> <> <> <> <> <> <> <> <> <> <> <> <> <> <>
  734 15 27.651125 44.647666 131.215747 91 A B 75 -0.50000 -0.50000 "ALA " " O  " 8 0 1 FF5757  "O734"  2 1 7 ""  1 ""  <> 1 15.7 0 1465 <> 734 746 93 <> <> <> <> <> <> <> <> <> <> <> <> <> <> <> <> <> <> <>
  735 3 27.831317 42.298216 133.234626 91 A B 2 -0.18000 -0.18000 "ALA " " CB " 6 0 1 A0A0A0  "C735"  2 1 7 ""  1 ""  <> 1 16.05 0 1466 <> 735 747 93 <> <> <> <> <> <> <> <> <> <> <> <> <> <> <> <> <> <> <>
  736 25 28.212007 42.886924 129.903144 92 L B 38 -0.50000 -0.50000 "LEU " " N  " 7 0 1 2F2FFF  "N736"  2 1 7 ""  1 ""  <> 1 15.26 0 1472 <> 736 748 94 <> <> <> <> <> <> <> <> <> <> <> <> <> <> <> <> <> <> <>
  737 3 28.743648 43.624474 128.759880 92 L B 2 0.14000 0.14000 "LEU " " CA " 6 0 1 A0A0A0  "C737"  2 1 -1109 ""  1 ""  FF9600  1 14.81 0 1473 <> 737 749 94 <> <> <> <> <> <> <> <> <> <> <> <> <> <> <> <> <> <> <>
  738 2 28.097897 43.031392 127.501773 92 L B 2 0.50000 0.50000 "LEU " " C  " 6 0 1 A0A0A0  "C738"  2 1 7 ""  1 ""  <> 1 14.62 0 1474 <> 738 750 94 <> <> <> <> <> <> <> <> <> <> <> <> <> <> <> <> <> <> <>
  739 15 28.087464 41.810749 127.352801 92 L B 75 -0.50000 -0.50000 "LEU " " O  " 8 0 1 FF5757  "O739"  2 1 7 ""  1 ""  <> 1 14.53 0 1475 <> 739 751 94 <> <> <> <> <> <> <> <> <> <> <> <> <> <> <> <> <> <> <>
  740 3 30.289475 43.529982 128.759387 92 L B 2 -0.12000 -0.12000 "LEU " " CB " 6 0 1 A0A0A0  "C740"  2 1 7 ""  1 ""  <> 1 14.76 0 1476 <> 740 752 94 <> <> <> <> <> <> <> <> <> <> <> <> <> <> <> <> <> <> <>
  741 3 31.008023 44.165279 127.543316 92 L B 2 -0.06000 -0.06000 "LEU " " CG " 6 0 1 A0A0A0  "C741"  2 1 7 ""  1 ""  <> 1 14.32 0 1477 <> 741 753 94 <> <> <> <> <> <> <> <> <> <> <> <> <> <> <> <> <> <> <>
  742 3 30.662605 45.656803 127.363839 92 L B 2 -0.18000 -0.18000 "LEU " " CD1" 6 0 1 A0A0A0  "C742"  2 1 7 ""  1 ""  <> 1 13.85 0 1478 <> 742 754 94 <> <> <> <> <> <> <> <> <> <> <> <> <> <> <> <> <> <> <>
  743 3 32.533382 43.946593 127.617375 92 L B 2 -0.18000 -0.18000 "LEU " " CD2" 6 0 1 A0A0A0  "C743"  2 1 7 ""  1 ""  <> 1 13.9 0 1479 <> 743 755 94 <> <> <> <> <> <> <> <> <> <> <> <> <> <> <> <> <> <> <>
  744 25 27.567059 43.905128 126.634726 93 A B 38 -0.50000 -0.50000 "ALA " " N  " 7 0 1 2F2FFF  "N744"  2 1 7 ""  1 ""  <> 1 14.42 0 1491 <> 744 756 95 <> <> <> <> <> <> <> <> <> <> <> <> <> <> <> <> <> <> <>
  745 3 26.823217 43.532292 125.436428 93 A B 2 0.14000 0.14000 "ALA " " CA " 6 0 1 A0A0A0  "C745"  2 1 -1109 ""  1 ""  FF9600  1 14.18 0 1492 <> 745 757 95 <> <> <> <> <> <> <> <> <> <> <> <> <> <> <> <> <> <> <>
  746 2 27.181306 44.492422 124.298700 93 A B 2 0.50000 0.50000 "ALA " " C  " 6 0 1 A0A0A0  "C746"  2 1 7 ""  1 ""  <> 1 14.04 0 1493 <> 746 758 95 <> <> <> <> <> <> <> <> <> <> <> <> <> <> <> <> <> <> <>
  747 15 26.586676 45.564321 124.191616 93 A B 75 -0.50000 -0.50000 "ALA " " O  " 8 0 1 FF5757  "O747"  2 1 7 ""  1 ""  <> 1 13.97 0 1494 <> 747 759 95 <> <> <> <> <> <> <> <> <> <> <> <> <> <> <> <> <> <> <>
  748 3 25.323239 43.518908 125.764236 93 A B 2 -0.18000 -0.18000 "ALA " " CB " 6 0 1 A0A0A0  "C748"  2 1 7 ""  1 ""  <> 1 14.08 0 1495 <> 748 760 95 <> <> <> <> <> <> <> <> <> <> <> <> <> <> <> <> <> <> <>
  749 25 28.173585 44.094595 123.487375 94 V B 38 -0.50000 -0.50000 "VAL " " N  " 7 0 1 2F2FFF  "N749"  2 1 7 ""  1 ""  <> 1 13.92 0 1501 <> 749 761 96 <> <> <> <> <> <> <> <> <> <> <> <> <> <> <> <> <> <> <>
  750 3 28.701323 44.895125 122.384962 94 V B 2 0.14000 0.14000 "VAL " " CA " 6 0 1 A0A0A0  "C750"  2 1 -1109 ""  1 ""  FF9600  1 13.75 0 1502 <> 750 762 96 <> <> <> <> <> <> <> <> <> <> <> <> <> <> <> <> <> <> <>
  751 2 28.190035 44.284981 121.063513 94 V B 2 0.50000 0.50000 "VAL " " C  " 6 0 1 A0A0A0  "C751"  2 1 7 ""  1 ""  <> 1 13.77 0 1503 <> 751 763 96 <> <> <> <> <> <> <> <> <> <> <> <> <> <> <> <> <> <> <>
  752 15 28.603296 43.177352 120.724197 94 V B 75 -0.50000 -0.50000 "VAL " " O  " 8 0 1 FF5757  "O752"  2 1 7 ""  1 ""  <> 1 13.71 0 1504 <> 752 764 96 <> <> <> <> <> <> <> <> <> <> <> <> <> <> <> <> <> <> <>
  753 3 30.257351 44.930249 122.385814 94 V B 2 -0.06000 -0.06000 "VAL " " CB " 6 0 1 A0A0A0  "C753"  2 1 7 ""  1 ""  <> 1 13.81 0 1505 <> 753 765 96 <> <> <> <> <> <> <> <> <> <> <> <> <> <> <> <> <> <> <>
  754 3 30.814792 45.961459 121.389897 94 V B 2 -0.18000 -0.18000 "VAL " " CG1" 6 0 1 A0A0A0  "C754"  2 1 7 ""  1 ""  <> 1 13.61 0 1506 <> 754 766 96 <> <> <> <> <> <> <> <> <> <> <> <> <> <> <> <> <> <> <>
  755 3 30.831729 45.229504 123.782118 94 V B 2 -0.18000 -0.18000 "VAL " " CG2" 6 0 1 A0A0A0  "C755"  2 1 7 ""  1 ""  <> 1 13.5 0 1507 <> 755 767 96 <> <> <> <> <> <> <> <> <> <> <> <> <> <> <> <> <> <> <>
  756 25 27.246036 44.962606 120.384196 95 L B 38 -0.50000 -0.50000 "LEU " " N  " 7 0 1 2F2FFF  "N756"  2 1 7 ""  1 ""  <> 1 13.78 0 1517 <> 756 768 97 <> <> <> <> <> <> <> <> <> <> <> <> <> <> <> <> <> <> <>
  757 3 26.426950 44.346110 119.330394 95 L B 2 0.14000 0.14000 "LEU " " CA " 6 0 1 A0A0A0  "C757"  2 1 -1109 ""  1 ""  FF9600  1 13.9 0 1518 <> 757 769 97 <> <> <> <> <> <> <> <> <> <> <> <> <> <> <> <> <> <> <>
  758 2 26.351475 45.204343 118.058185 95 L B 2 0.50000 0.50000 "LEU " " C  " 6 0 1 A0A0A0  "C758"  2 1 7 ""  1 ""  <> 1 13.99 0 1519 <> 758 770 97 <> <> <> <> <> <> <> <> <> <> <> <> <> <> <> <> <> <> <>
  759 15 25.757869 46.279535 118.090259 95 L B 75 -0.50000 -0.50000 "LEU " " O  " 8 0 1 FF5757  "O759"  2 1 7 ""  1 ""  <> 1 14.07 0 1520 <> 759 771 97 <> <> <> <> <> <> <> <> <> <> <> <> <> <> <> <> <> <> <>
  760 3 25.000059 44.094159 119.879565 95 L B 2 -0.12000 -0.12000 "LEU " " CB " 6 0 1 A0A0A0  "C760"  2 1 7 ""  1 ""  <> 1 13.7 0 1521 <> 760 772 97 <> <> <> <> <> <> <> <> <> <> <> <> <> <> <> <> <> <> <>
  761 3 24.900838 43.079281 121.039663 95 L B 2 -0.06000 -0.06000 "LEU " " CG " 6 0 1 A0A0A0  "C761"  2 1 7 ""  1 ""  <> 1 13.91 0 1522 <> 761 773 97 <> <> <> <> <> <> <> <> <> <> <> <> <> <> <> <> <> <> <>
  762 3 23.483602 43.085479 121.646646 95 L B 2 -0.18000 -0.18000 "LEU " " CD1" 6 0 1 A0A0A0  "C762"  2 1 7 ""  1 ""  <> 1 14.16 0 1523 <> 762 774 97 <> <> <> <> <> <> <> <> <> <> <> <> <> <> <> <> <> <> <>
  763 3 25.361450 41.668959 120.615237 95 L B 2 -0.18000 -0.18000 "LEU " " CD2" 6 0 1 A0A0A0  "C763"  2 1 7 ""  1 ""  <> 1 13.83 0 1524 <> 763 775 97 <> <> <> <> <> <> <> <> <> <> <> <> <> <> <> <> <> <> <>
  764 25 26.859884 44.661390 116.936619 96 D B 38 -0.50000 -0.50000 "ASP " " N  " 7 0 1 2F2FFF  "N764"  0 1 7 ""  1 ""  <> 1 14.16 0 1536 <> 764 776 98 <> <> <> <> <> <> <> <> <> <> <> <> <> <> <> <> <> <> <>
  765 3 26.602572 45.133517 115.564877 96 D B 2 0.14000 0.14000 "ASP " " CA " 6 0 1 A0A0A0  "C765"  0 1 -1109 ""  1 ""  FF9600  1 14.4 0 1537 <> 765 777 98 <> <> <> <> <> <> <> <> <> <> <> <> <> <> <> <> <> <> <>
  766 2 27.028743 46.595204 115.286713 96 D B 2 0.50000 0.50000 "ASP " " C  " 6 0 1 A0A0A0  "C766"  0 1 7 ""  1 ""  <> 1 14.48 0 1538 <> 766 778 98 <> <> <> <> <> <> <> <> <> <> <> <> <> <> <> <> <> <> <>
  767 15 26.304191 47.314202 114.597350 96 D B 75 -0.50000 -0.50000 "ASP " " O  " 8 0 1 FF5757  "O767"  0 1 7 ""  1 ""  <> 1 14.57 0 1539 <> 767 779 98 <> <> <> <> <> <> <> <> <> <> <> <> <> <> <> <> <> <> <>
  768 3 25.144741 44.876565 115.086453 96 D B 2 -0.22000 -0.22000 "ASP " " CB " 6 0 1 A0A0A0  "C768"  0 1 7 ""  1 ""  <> 1 14.29 0 1540 <> 768 780 98 <> <> <> <> <> <> <> <> <> <> <> <> <> <> <> <> <> <> <>
  769 2 24.599741 43.467215 115.329307 96 D B 2 0.70000 0.70000 "ASP " " CG " 6 0 1 A0A0A0  "C769"  0 1 7 "%UT"  13 ""  <> 1 14.49 0 1541 <> 769 781 98 <> <> <> <> <> <> <> <> <> <> <> <> <> <> <> <> <> <> <>
  770 15 24.204154 43.171783 116.477943 96 D B 75 -0.80000 -0.80000 "ASP " " OD1" 8 0 1 FF5757  "O770"  0 1 7 ""  1 ""  <> 1 14.77 0 1542 <> 770 782 98 <> <> <> <> <> <> <> <> <> <> <> <> <> <> <> <> <> <> <>
  771 18 24.545274 42.704730 114.340658 96 D B 75 -0.80000 -0.80000 "ASP " " OD2" 8 -1 1 FF5757  "O771"  0 1 7 ""  1 ""  <> 1 14.72 0 1543 <> 771 783 98 <> <> <> <> <> <> <> <> <> <> <> <> <> <> <> <> <> <> <>
  772 25 28.173034 47.024161 115.848398 97 N B 38 -0.50000 -0.50000 "ASN " " N  " 7 0 1 2F2FFF  "N772"  0 1 7 ""  1 ""  <> 1 14.64 0 1548 <> 772 784 99 <> <> <> <> <> <> <> <> <> <> <> <> <> <> <> <> <> <> <>
  773 3 28.653955 48.411839 115.804868 97 N B 2 0.14000 0.14000 "ASN " " CA " 6 0 1 A0A0A0  "C773"  0 1 -1109 ""  1 ""  FF9600  1 14.77 0 1549 <> 773 785 99 <> <> <> <> <> <> <> <> <> <> <> <> <> <> <> <> <> <> <>
  774 2 29.219450 48.805430 114.428660 97 N B 2 0.50000 0.50000 "ASN " " C  " 6 0 1 A0A0A0  "C774"  0 1 7 ""  1 ""  <> 1 14.91 0 1550 <> 774 786 99 <> <> <> <> <> <> <> <> <> <> <> <> <> <> <> <> <> <> <>
  775 15 30.426505 48.708291 114.200640 97 N B 75 -0.50000 -0.50000 "ASN " " O  " 8 0 1 FF5757  "O775"  0 1 7 ""  1 ""  <> 1 14.89 0 1551 <> 775 787 99 <> <> <> <> <> <> <> <> <> <> <> <> <> <> <> <> <> <> <>
  776 3 29.680868 48.635763 116.936270 97 N B 2 -0.12000 -0.12000 "ASN " " CB " 6 0 1 A0A0A0  "C776"  0 1 7 ""  1 ""  <> 1 14.69 0 1552 <> 776 788 99 <> <> <> <> <> <> <> <> <> <> <> <> <> <> <> <> <> <> <>
  777 2 29.021270 48.702997 118.312656 97 N B 2 0.50000 0.50000 "ASN " " CG " 6 0 1 A0A0A0  "C777"  0 1 7 "%UT"  13 ""  <> 1 14.45 0 1553 <> 777 789 99 "No Flip"  <> <> <> <> <> <> <> <> <> <> <> <> <> <> <> <> <> <>
  778 15 28.496460 49.742569 118.700716 97 N B 75 -0.50000 -0.50000 "ASN " " OD1" 8 0 1 FF5757  "O778"  0 1 7 ""  1 ""  <> 1 13.81 0 1554 <> 778 790 99 <> <> <> <> <> <> <> <> <> <> <> <> <> <> <> <> <> <> <>
  779 25 29.039624 47.599617 119.055344 97 N B 38 -0.76000 -0.76000 "ASN " " ND2" 7 0 1 2F2FFF  "N779"  0 1 7 ""  1 ""  <> 1 13.95 0 1555 <> 779 791 99 <> <> <> <> <> <> <> <> <> <> <> <> <> <> <> <> <> <> <>
  780 25 28.319110 49.322331 113.578645 98 G B 38 -0.50000 -0.50000 "GLY " " N  " 7 0 1 2F2FFF  "N780"  0 1 7 ""  1 ""  <> 1 15.12 0 1562 <> 780 792 100 <> <> <> <> <> <> <> <> <> <> <> <> <> <> <> <> <> <> <>
  781 3 28.630934 50.006850 112.329371 98 G B 2 0.08000 0.08000 "GLY " " CA " 6 0 1 A0A0A0  "C781"  0 1 -1109 ""  1 ""  FF9600  1 15.41 0 1563 <> 781 793 100 <> <> <> <> <> <> <> <> <> <> <> <> <> <> <> <> <> <> <>
  782 2 29.029087 49.056029 111.194716 98 G B 2 0.50000 0.50000 "GLY " " C  " 6 0 1 A0A0A0  "C782"  0 1 7 ""  1 ""  <> 1 15.66 0 1564 <> 782 794 100 <> <> <> <> <> <> <> <> <> <> <> <> <> <> <> <> <> <> <>
  783 15 28.707709 47.867118 111.198067 98 G B 75 -0.50000 -0.50000 "GLY " " O  " 8 0 1 FF5757  "O783"  0 1 7 ""  1 ""  <> 1 15.68 0 1565 <> 783 795 100 <> <> <> <> <> <> <> <> <> <> <> <> <> <> <> <> <> <> <>
  784 25 29.684632 49.654857 110.191680 99 D B 38 -0.50000 -0.50000 "ASP " " N  " 7 0 1 2F2FFF  "N784"  0 1 7 ""  1 ""  <> 1 15.78 0 1569 <> 784 796 101 <> <> <> <> <> <> <> <> <> <> <> <> <> <> <> <> <> <> <>
  785 3 29.947799 49.115396 108.856770 99 D B 2 0.14000 0.14000 "ASP " " CA " 6 0 1 A0A0A0  "C785"  0 1 -1109 ""  1 ""  FF9600  1 16.07 0 1570 <> 785 797 101 <> <> <> <> <> <> <> <> <> <> <> <> <> <> <> <> <> <> <>
  786 2 31.379705 48.542134 108.754013 99 D B 2 0.50000 0.50000 "ASP " " C  " 6 0 1 A0A0A0  "C786"  0 1 7 ""  1 ""  <> 1 16.11 0 1571 <> 786 798 101 <> <> <> <> <> <> <> <> <> <> <> <> <> <> <> <> <> <> <>
  787 15 32.251818 48.977454 109.508858 99 D B 75 -0.50000 -0.50000 "ASP " " O  " 8 0 1 FF5757  "O787"  0 1 7 ""  1 ""  <> 1 16.21 0 1572 <> 787 799 101 <> <> <> <> <> <> <> <> <> <> <> <> <> <> <> <> <> <> <>
  788 3 29.780428 50.210081 107.768534 99 D B 2 -0.22000 -0.22000 "ASP " " CB " 6 0 1 A0A0A0  "C788"  0 1 7 ""  1 ""  <> 1 16.1 0 1573 <> 788 800 101 <> <> <> <> <> <> <> <> <> <> <> <> <> <> <> <> <> <> <>
  789 2 28.530633 51.092380 107.891439 99 D B 2 0.70000 0.70000 "ASP " " CG " 6 0 1 A0A0A0  "C789"  0 1 7 "%UT"  13 ""  <> 1 16.26 0 1574 <> 789 801 101 <> <> <> <> <> <> <> <> <> <> <> <> <> <> <> <> <> <> <>
  790 15 27.486200 50.578561 108.348648 99 D B 75 -0.80000 -0.80000 "ASP " " OD1" 8 0 1 FF5757  "O790"  0 1 7 ""  1 ""  <> 1 16.63 0 1575 <> 790 802 101 <> <> <> <> <> <> <> <> <> <> <> <> <> <> <> <> <> <> <>
  791 18 28.626707 52.261838 107.460080 99 D B 75 -0.80000 -0.80000 "ASP " " OD2" 8 -1 1 FF5757  "O791"  0 1 7 ""  1 ""  <> 1 16.55 0 1576 <> 791 803 101 <> <> <> <> <> <> <> <> <> <> <> <> <> <> <> <> <> <> <>
  792 25 31.628188 47.632722 107.779703 100 P B 38 -0.14000 -0.14000 "PRO " " N  " 7 0 1 2F2FFF  "N792"  0 1 7 ""  1 ""  <> 1 16.12 0 1581 <> 792 804 102 <> <> <> <> <> <> <> <> <> <> <> <> <> <> <> <> <> <> <>
  793 3 32.992419 47.194108 107.419094 100 P B 2 0.01000 0.01000 "PRO " " CA " 6 0 1 A0A0A0  "C793"  0 1 -1109 ""  1 ""  FF9600  1 16.12 0 1582 <> 793 805 102 <> <> <> <> <> <> <> <> <> <> <> <> <> <> <> <> <> <> <>
  794 2 33.922136 48.306967 106.894776 100 P B 2 0.50000 0.50000 "PRO " " C  " 6 0 1 A0A0A0  "C794"  0 1 7 ""  1 ""  <> 1 16.16 0 1583 <> 794 806 102 <> <> <> <> <> <> <> <> <> <> <> <> <> <> <> <> <> <> <>
  795 15 33.481864 49.166249 106.130200 100 P B 75 -0.50000 -0.50000 "PRO " " O  " 8 0 1 FF5757  "O795"  0 1 7 ""  1 ""  <> 1 16.23 0 1584 <> 795 807 102 <> <> <> <> <> <> <> <> <> <> <> <> <> <> <> <> <> <> <>
  796 3 32.766517 46.113013 106.348319 100 P B 2 -0.12000 -0.12000 "PRO " " CB " 6 0 1 A0A0A0  "C796"  0 1 7 ""  1 ""  <> 1 16.17 0 1585 <> 796 808 102 <> <> <> <> <> <> <> <> <> <> <> <> <> <> <> <> <> <> <>
  797 3 31.342828 45.637212 106.554998 100 P B 2 -0.12000 -0.12000 "PRO " " CG " 6 0 1 A0A0A0  "C797"  0 1 7 ""  1 ""  <> 1 16.07 0 1586 <> 797 809 102 <> <> <> <> <> <> <> <> <> <> <> <> <> <> <> <> <> <> <>
  798 3 30.625953 46.901542 107.000112 100 P B 2 -0.05000 -0.05000 "PRO " " CD " 6 0 1 A0A0A0  "C798"  0 1 7 ""  1 ""  <> 1 16.1 0 1587 <> 798 810 102 <> <> <> <> <> <> <> <> <> <> <> <> <> <> <> <> <> <> <>
  799 25 35.198438 48.238786 107.305849 101 L B 38 -0.50000 -0.50000 "LEU " " N  " 7 0 1 2F2FFF  "N799"  0 1 7 ""  1 ""  <> 1 16.24 0 1595 <> 799 811 103 <> <> <> <> <> <> <> <> <> <> <> <> <> <> <> <> <> <> <>
  800 3 36.277358 49.122192 106.861841 101 L B 2 0.14000 0.14000 "LEU " " CA " 6 0 1 A0A0A0  "C800"  0 1 -1109 ""  1 ""  FF9600  1 16.25 0 1596 <> 800 812 103 <> <> <> <> <> <> <> <> <> <> <> <> <> <> <> <> <> <> <>
  801 2 37.633275 48.432867 107.075706 101 L B 2 0.50000 0.50000 "LEU " " C  " 6 0 1 A0A0A0  "C801"  0 1 7 ""  1 ""  <> 1 16.32 0 1597 <> 801 813 103 <> <> <> <> <> <> <> <> <> <> <> <> <> <> <> <> <> <> <>
  802 15 37.837084 47.831157 108.127398 101 L B 75 -0.50000 -0.50000 "LEU " " O  " 8 0 1 FF5757  "O802"  0 1 7 ""  1 ""  <> 1 16.28 0 1598 <> 802 814 103 <> <> <> <> <> <> <> <> <> <> <> <> <> <> <> <> <> <> <>
  803 3 36.214296 50.452944 107.643855 101 L B 2 -0.12000 -0.12000 "LEU " " CB " 6 0 1 A0A0A0  "C803"  0 1 7 ""  1 ""  <> 1 16.15 0 1599 <> 803 815 103 <> <> <> <> <> <> <> <> <> <> <> <> <> <> <> <> <> <> <>
  804 3 37.204487 51.543340 107.185346 101 L B 2 -0.06000 -0.06000 "LEU " " CG " 6 0 1 A0A0A0  "C804"  0 1 7 ""  1 ""  <> 1 16.31 0 1600 <> 804 816 103 <> <> <> <> <> <> <> <> <> <> <> <> <> <> <> <> <> <> <>
  805 3 36.889683 52.037189 105.762151 101 L B 2 -0.18000 -0.18000 "LEU " " CD1" 6 0 1 A0A0A0  "C805"  0 1 7 ""  1 ""  <> 1 15.74 0 1601 <> 805 817 103 <> <> <> <> <> <> <> <> <> <> <> <> <> <> <> <> <> <> <>
  806 3 37.242806 52.694465 108.200111 101 L B 2 -0.18000 -0.18000 "LEU " " CD2" 6 0 1 A0A0A0  "C806"  0 1 7 ""  1 ""  <> 1 16.32 0 1602 <> 806 818 103 <> <> <> <> <> <> <> <> <> <> <> <> <> <> <> <> <> <> <>
  807 25 38.537240 48.598039 106.095811 102 N B 38 -0.50000 -0.50000 "ASN " " N  " 7 0 1 2F2FFF  "N807"  0 1 7 ""  1 ""  <> 1 16.47 0 1614 <> 807 819 104 <> <> <> <> <> <> <> <> <> <> <> <> <> <> <> <> <> <> <>
  808 3 39.928287 48.116747 106.044670 102 N B 2 0.14000 0.14000 "ASN " " CA " 6 0 1 A0A0A0  "C808"  0 1 -1109 ""  1 ""  FF9600  1 16.56 0 1615 <> 808 820 104 <> <> <> <> <> <> <> <> <> <> <> <> <> <> <> <> <> <> <>
  809 2 40.880958 48.646078 107.150091 102 N B 2 0.50000 0.50000 "ASN " " C  " 6 0 1 A0A0A0  "C809"  0 1 7 ""  1 ""  <> 1 16.9 0 1616 <> 809 821 104 <> <> <> <> <> <> <> <> <> <> <> <> <> <> <> <> <> <> <>
  810 15 40.483343 49.504678 107.939752 102 N B 75 -0.50000 -0.50000 "ASN " " O  " 8 0 1 FF5757  "O810"  0 1 7 ""  1 ""  <> 1 17 0 1617 <> 810 822 104 <> <> <> <> <> <> <> <> <> <> <> <> <> <> <> <> <> <> <>
  811 3 40.471306 48.384270 104.613039 102 N B 2 -0.12000 -0.12000 "ASN " " CB " 6 0 1 A0A0A0  "C811"  0 1 7 ""  1 ""  <> 1 16.43 0 1618 <> 811 823 104 <> <> <> <> <> <> <> <> <> <> <> <> <> <> <> <> <> <> <>
  812 2 40.511901 49.819241 104.066630 102 N B 2 0.50000 0.50000 "ASN " " CG " 6 0 1 A0A0A0  "C812"  0 1 7 "%UT"  13 "Flip"  <> 1 15.88 0 1619 <> 812 824 104 "Flip"  <> <> <> <> <> <> <> <> <> <> <> <> <> <> <> <> <> <>
  813 15 40.912951 50.011366 102.921614 102 N B 75 -0.50000 -0.50000 "ASN " " OD1" 8 0 1 FF5757  "O813"  0 1 7 ""  1 ""  <> 1 15.58 0 1620 <> 813 825 104 <> <> <> <> <> <> <> <> <> <> <> <> <> <> <> <> <> <> <>
  814 25 40.133443 50.830740 104.848782 102 N B 38 -0.76000 -0.76000 "ASN " " ND2" 7 0 1 2F2FFF  "N814"  0 1 7 ""  1 ""  <> 1 15.01 0 1621 <> 814 826 104 <> <> <> <> <> <> <> <> <> <> <> <> <> <> <> <> <> <> <>
  815 25 42.137965 48.140643 107.159960 103 N B 38 -0.50000 -0.50000 "ASN " " N  " 7 0 1 2F2FFF  "N815"  0 1 7 ""  1 ""  <> 1 17.31 0 1628 <> 815 827 105 <> <> <> <> <> <> <> <> <> <> <> <> <> <> <> <> <> <> <>
  816 3 43.224886 48.534202 108.087551 103 N B 2 0.14000 0.14000 "ASN " " CA " 6 0 1 A0A0A0  "C816"  0 1 -1109 ""  1 ""  FF9600  1 17.69 0 1629 <> 816 828 105 <> <> <> <> <> <> <> <> <> <> <> <> <> <> <> <> <> <> <>
  817 2 43.547057 50.037213 108.071427 103 N B 2 0.50000 0.50000 "ASN " " C  " 6 0 1 A0A0A0  "C817"  0 1 7 ""  1 ""  <> 1 18.23 0 1630 <> 817 829 105 <> <> <> <> <> <> <> <> <> <> <> <> <> <> <> <> <> <> <>
  818 15 43.969117 50.555614 109.106230 103 N B 75 -0.50000 -0.50000 "ASN " " O  " 8 0 1 FF5757  "O818"  0 1 7 ""  1 ""  <> 1 18.35 0 1631 <> 818 830 105 <> <> <> <> <> <> <> <> <> <> <> <> <> <> <> <> <> <> <>
  819 3 44.593265 47.847953 107.799146 103 N B 2 -0.12000 -0.12000 "ASN " " CB " 6 0 1 A0A0A0  "C819"  0 1 7 ""  1 ""  <> 1 17.61 0 1632 <> 819 831 105 <> <> <> <> <> <> <> <> <> <> <> <> <> <> <> <> <> <> <>
  820 2 44.623310 46.327769 107.657654 103 N B 2 0.50000 0.50000 "ASN " " CG " 6 0 1 A0A0A0  "C820"  0 1 7 "%UT"  13 ""  <> 1 17.35 0 1633 <> 820 832 105 "No Flip"  <> <> <> <> <> <> <> <> <> <> <> <> <> <> <> <> <> <>
  821 15 43.616012 45.651349 107.821687 103 N B 75 -0.50000 -0.50000 "ASN " " OD1" 8 0 1 FF5757  "O821"  0 1 7 ""  1 ""  <> 1 17.05 0 1634 <> 821 833 105 <> <> <> <> <> <> <> <> <> <> <> <> <> <> <> <> <> <> <>
  822 25 45.803937 45.775808 107.365601 103 N B 38 -0.76000 -0.76000 "ASN " " ND2" 7 0 1 2F2FFF  "N822"  0 1 7 ""  1 ""  <> 1 16.94 0 1635 <> 822 834 105 <> <> <> <> <> <> <> <> <> <> <> <> <> <> <> <> <> <> <>
  823 25 43.390217 50.675511 106.894204 104 T B 38 -0.50000 -0.50000 "THR " " N  " 7 0 1 2F2FFF  "N823"  0 1 7 ""  1 ""  <> 1 18.94 0 1642 <> 823 835 106 <> <> <> <> <> <> <> <> <> <> <> <> <> <> <> <> <> <> <>
  824 3 43.729402 52.071620 106.606394 104 T B 2 0.14000 0.14000 "THR " " CA " 6 0 1 A0A0A0  "C824"  0 1 -1110 ""  1 ""  FFB400  1 19.8 0 1643 <> 824 836 106 <> <> <> <> <> <> <> <> <> <> <> <> <> <> <> <> <> <> <>
  825 2 43.125146 53.050448 107.627114 104 T B 2 0.50000 0.50000 "THR " " C  " 6 0 1 A0A0A0  "C825"  0 1 7 ""  1 ""  <> 1 20.37 0 1644 <> 825 837 106 <> <> <> <> <> <> <> <> <> <> <> <> <> <> <> <> <> <> <>
  826 15 41.957323 52.898371 107.996734 104 T B 75 -0.50000 -0.50000 "THR " " O  " 8 0 1 FF5757  "O826"  0 1 7 ""  1 ""  <> 1 20.34 0 1645 <> 826 838 106 <> <> <> <> <> <> <> <> <> <> <> <> <> <> <> <> <> <> <>
  827 3 43.229005 52.497331 105.197612 104 T B 2 0.20500 0.20500 "THR " " CB " 6 0 1 A0A0A0  "C827"  0 1 7 ""  1 ""  <> 1 19.84 0 1646 <> 827 839 106 <> <> <> <> <> <> <> <> <> <> <> <> <> <> <> <> <> <> <>
  828 16 43.712995 51.588780 104.228301 104 T B 75 -0.68300 -0.68300 "THR " " OG1" 8 0 1 FF5757  "O828"  0 1 7 "%UT"  13 ""  <> 1 19.96 0 1647 <> 828 840 106 <> <> <> <> <> <> <> <> <> <> <> <> <> <> <> <> <> <> <>
  829 3 43.618550 53.919486 104.749624 104 T B 2 -0.18000 -0.18000 "THR " " CG2" 6 0 1 A0A0A0  "C829"  0 1 7 ""  1 ""  <> 1 19.89 0 1648 <> 829 841 106 <> <> <> <> <> <> <> <> <> <> <> <> <> <> <> <> <> <> <>
  830 25 43.952791 54.017137 108.060044 105 T B 38 -0.50000 -0.50000 "THR " " N  " 7 0 1 2F2FFF  "N830"  0 1 7 ""  1 ""  <> 1 21.07 0 1656 <> 830 842 107 <> <> <> <> <> <> <> <> <> <> <> <> <> <> <> <> <> <> <>
  831 3 43.604912 55.061785 109.022000 105 T B 2 0.14000 0.14000 "THR " " CA " 6 0 1 A0A0A0  "C831"  0 1 -1110 ""  1 ""  FFB400  1 21.86 0 1657 <> 831 843 107 <> <> <> <> <> <> <> <> <> <> <> <> <> <> <> <> <> <> <>
  832 2 42.361832 55.868067 108.551077 105 T B 2 0.50000 0.50000 "THR " " C  " 6 0 1 A0A0A0  "C832"  0 1 7 ""  1 ""  <> 1 22.29 0 1658 <> 832 844 107 <> <> <> <> <> <> <> <> <> <> <> <> <> <> <> <> <> <> <>
  833 15 42.378845 56.382118 107.430817 105 T B 75 -0.50000 -0.50000 "THR " " O  " 8 0 1 FF5757  "O833"  0 1 7 ""  1 ""  <> 1 22.56 0 1659 <> 833 845 107 <> <> <> <> <> <> <> <> <> <> <> <> <> <> <> <> <> <> <>
  834 3 44.821192 56.000737 109.265387 105 T B 2 0.20500 0.20500 "THR " " CB " 6 0 1 A0A0A0  "C834"  0 1 7 ""  1 ""  <> 1 21.84 0 1660 <> 834 846 107 <> <> <> <> <> <> <> <> <> <> <> <> <> <> <> <> <> <> <>
  835 16 44.484192 57.018480 110.189360 105 T B 75 -0.68300 -0.68300 "THR " " OG1" 8 0 1 FF5757  "O835"  0 1 7 "%UT"  13 ""  <> 1 21.96 0 1661 <> 835 847 107 <> <> <> <> <> <> <> <> <> <> <> <> <> <> <> <> <> <> <>
  836 3 45.414144 56.689141 108.020018 105 T B 2 -0.18000 -0.18000 "THR " " CG2" 6 0 1 A0A0A0  "C836"  0 1 7 ""  1 ""  <> 1 22.03 0 1662 <> 836 848 107 <> <> <> <> <> <> <> <> <> <> <> <> <> <> <> <> <> <> <>
  837 25 41.267472 55.848709 109.347439 106 P B 38 -0.14000 -0.14000 "PRO " " N  " 7 0 1 2F2FFF  "N837"  0 1 7 ""  1 ""  <> 1 22.63 0 1670 <> 837 849 108 <> <> <> <> <> <> <> <> <> <> <> <> <> <> <> <> <> <> <>
  838 3 39.936133 56.265481 108.876872 106 P B 2 0.01000 0.01000 "PRO " " CA " 6 0 1 A0A0A0  "C838"  0 1 -1110 ""  1 ""  FFB400  1 22.94 0 1671 <> 838 850 108 <> <> <> <> <> <> <> <> <> <> <> <> <> <> <> <> <> <> <>
  839 2 39.840949 57.774303 108.596959 106 P B 2 0.50000 0.50000 "PRO " " C  " 6 0 1 A0A0A0  "C839"  0 1 7 ""  1 ""  <> 1 23.27 0 1672 <> 839 851 108 <> <> <> <> <> <> <> <> <> <> <> <> <> <> <> <> <> <> <>
  840 15 40.010822 58.577622 109.514827 106 P B 75 -0.50000 -0.50000 "PRO " " O  " 8 0 1 FF5757  "O840"  0 1 7 ""  1 ""  <> 1 23.4 0 1673 <> 840 852 108 <> <> <> <> <> <> <> <> <> <> <> <> <> <> <> <> <> <> <>
  841 3 39.001031 55.825012 110.014611 106 P B 2 -0.12000 -0.12000 "PRO " " CB " 6 0 1 A0A0A0  "C841"  0 1 7 ""  1 ""  <> 1 22.93 0 1674 <> 841 853 108 <> <> <> <> <> <> <> <> <> <> <> <> <> <> <> <> <> <> <>
  842 3 39.872737 55.844884 111.258494 106 P B 2 -0.12000 -0.12000 "PRO " " CG " 6 0 1 A0A0A0  "C842"  0 1 7 ""  1 ""  <> 1 22.83 0 1675 <> 842 854 108 <> <> <> <> <> <> <> <> <> <> <> <> <> <> <> <> <> <> <>
  843 3 41.212012 55.363350 110.727179 106 P B 2 -0.05000 -0.05000 "PRO " " CD " 6 0 1 A0A0A0  "C843"  0 1 7 ""  1 ""  <> 1 22.61 0 1676 <> 843 855 108 <> <> <> <> <> <> <> <> <> <> <> <> <> <> <> <> <> <> <>
  844 25 39.556512 58.118887 107.330091 107 V B 38 -0.50000 -0.50000 "VAL " " N  " 7 0 1 2F2FFF  "N844"  0 1 7 ""  1 ""  <> 1 23.62 0 1684 <> 844 856 109 <> <> <> <> <> <> <> <> <> <> <> <> <> <> <> <> <> <> <>
  845 3 39.287325 59.484427 106.881297 107 V B 2 0.14000 0.14000 "VAL " " CA " 6 0 1 A0A0A0  "C845"  0 1 -1110 ""  1 ""  FFB400  1 23.96 0 1685 <> 845 857 109 <> <> <> <> <> <> <> <> <> <> <> <> <> <> <> <> <> <> <>
  846 2 37.963540 59.977967 107.496687 107 V B 2 0.50000 0.50000 "VAL " " C  " 6 0 1 A0A0A0  "C846"  0 1 7 ""  1 ""  <> 1 24.22 0 1686 <> 846 858 109 <> <> <> <> <> <> <> <> <> <> <> <> <> <> <> <> <> <> <>
  847 15 36.936945 59.315078 107.343450 107 V B 75 -0.50000 -0.50000 "VAL " " O  " 8 0 1 FF5757  "O847"  0 1 7 ""  1 ""  <> 1 24.26 0 1687 <> 847 859 109 <> <> <> <> <> <> <> <> <> <> <> <> <> <> <> <> <> <> <>
  848 3 39.192717 59.573896 105.331468 107 V B 2 -0.06000 -0.06000 "VAL " " CB " 6 0 1 A0A0A0  "C848"  0 1 7 ""  1 ""  <> 1 23.96 0 1688 <> 848 860 109 <> <> <> <> <> <> <> <> <> <> <> <> <> <> <> <> <> <> <>
  849 3 38.837868 60.984820 104.812629 107 V B 2 -0.18000 -0.18000 "VAL " " CG1" 6 0 1 A0A0A0  "C849"  0 1 7 ""  1 ""  <> 1 23.91 0 1689 <> 849 861 109 <> <> <> <> <> <> <> <> <> <> <> <> <> <> <> <> <> <> <>
  850 3 40.495987 59.097528 104.663703 107 V B 2 -0.18000 -0.18000 "VAL " " CG2" 6 0 1 A0A0A0  "C850"  0 1 7 ""  1 ""  <> 1 23.98 0 1690 <> 850 862 109 <> <> <> <> <> <> <> <> <> <> <> <> <> <> <> <> <> <> <>
  851 25 38.044331 61.112221 108.208581 108 T B 38 -0.50000 -0.50000 "THR " " N  " 7 0 1 2F2FFF  "N851"  0 1 7 ""  1 ""  <> 1 24.5 0 1700 <> 851 863 110 <> <> <> <> <> <> <> <> <> <> <> <> <> <> <> <> <> <> <>
  852 3 37.031371 61.665924 109.113134 108 T B 2 0.14000 0.14000 "THR " " CA " 6 0 1 A0A0A0  "C852"  0 1 -1110 ""  1 ""  FFB400  1 24.78 0 1701 <> 852 864 110 <> <> <> <> <> <> <> <> <> <> <> <> <> <> <> <> <> <> <>
  853 2 35.584032 61.712472 108.574728 108 T B 2 0.50000 0.50000 "THR " " C  " 6 0 1 A0A0A0  "C853"  0 1 7 ""  1 ""  <> 1 24.81 0 1702 <> 853 865 110 <> <> <> <> <> <> <> <> <> <> <> <> <> <> <> <> <> <> <>
  854 15 34.666939 61.392876 109.331974 108 T B 75 -0.50000 -0.50000 "THR " " O  " 8 0 1 FF5757  "O854"  0 1 7 ""  1 ""  <> 1 24.93 0 1703 <> 854 866 110 <> <> <> <> <> <> <> <> <> <> <> <> <> <> <> <> <> <> <>
  855 3 37.435902 63.100936 109.552994 108 T B 2 0.20500 0.20500 "THR " " CB " 6 0 1 A0A0A0  "C855"  0 1 7 ""  1 ""  <> 1 24.85 0 1704 <> 855 867 110 <> <> <> <> <> <> <> <> <> <> <> <> <> <> <> <> <> <> <>
  856 16 38.750573 63.070959 110.076242 108 T B 75 -0.68300 -0.68300 "THR " " OG1" 8 0 1 FF5757  "O856"  0 1 7 "%UT"  13 ""  <> 1 25.13 0 1705 <> 856 868 110 <> <> <> <> <> <> <> <> <> <> <> <> <> <> <> <> <> <> <>
  857 3 36.533121 63.771214 110.604500 108 T B 2 -0.18000 -0.18000 "THR " " CG2" 6 0 1 A0A0A0  "C857"  0 1 7 ""  1 ""  <> 1 24.82 0 1706 <> 857 869 110 <> <> <> <> <> <> <> <> <> <> <> <> <> <> <> <> <> <> <>
  858 25 35.419968 62.082032 107.292617 109 G B 38 -0.50000 -0.50000 "GLY " " N  " 7 0 1 2F2FFF  "N858"  0 1 7 ""  1 ""  <> 1 24.76 0 1714 <> 858 870 111 <> <> <> <> <> <> <> <> <> <> <> <> <> <> <> <> <> <> <>
  859 3 34.118163 62.276634 106.655290 109 G B 2 0.08000 0.08000 "GLY " " CA " 6 0 1 A0A0A0  "C859"  0 1 -1110 ""  1 ""  FFB400  1 24.68 0 1715 <> 859 871 111 <> <> <> <> <> <> <> <> <> <> <> <> <> <> <> <> <> <> <>
  860 2 33.905943 61.384045 105.422368 109 G B 2 0.50000 0.50000 "GLY " " C  " 6 0 1 A0A0A0  "C860"  0 1 7 ""  1 ""  <> 1 24.56 0 1716 <> 860 872 111 <> <> <> <> <> <> <> <> <> <> <> <> <> <> <> <> <> <> <>
  861 15 32.928800 61.621604 104.713731 109 G B 75 -0.50000 -0.50000 "GLY " " O  " 8 0 1 FF5757  "O861"  0 1 7 ""  1 ""  <> 1 24.67 0 1717 <> 861 873 111 <> <> <> <> <> <> <> <> <> <> <> <> <> <> <> <> <> <> <>
  862 25 34.785435 60.402388 105.137126 110 A B 38 -0.50000 -0.50000 "ALA " " N  " 7 0 1 2F2FFF  "N862"  0 1 7 ""  1 ""  <> 1 24.37 0 1721 <> 862 874 112 <> <> <> <> <> <> <> <> <> <> <> <> <> <> <> <> <> <> <>
  863 3 34.703381 59.569700 103.926686 110 A B 2 0.14000 0.14000 "ALA " " CA " 6 0 1 A0A0A0  "C863"  0 1 -1110 ""  1 ""  FFB400  1 24.09 0 1722 <> 863 875 112 <> <> <> <> <> <> <> <> <> <> <> <> <> <> <> <> <> <> <>
  864 2 34.750591 58.059949 104.203695 110 A B 2 0.50000 0.50000 "ALA " " C  " 6 0 1 A0A0A0  "C864"  0 1 7 ""  1 ""  <> 1 23.83 0 1723 <> 864 876 112 <> <> <> <> <> <> <> <> <> <> <> <> <> <> <> <> <> <> <>
  865 15 34.114918 57.311117 103.462441 110 A B 75 -0.50000 -0.50000 "ALA " " O  " 8 0 1 FF5757  "O865"  0 1 7 ""  1 ""  <> 1 23.84 0 1724 <> 865 877 112 <> <> <> <> <> <> <> <> <> <> <> <> <> <> <> <> <> <> <>
  866 3 35.820106 59.970268 102.951153 110 A B 2 -0.18000 -0.18000 "ALA " " CB " 6 0 1 A0A0A0  "C866"  0 1 7 ""  1 ""  <> 1 24.1 0 1725 <> 866 878 112 <> <> <> <> <> <> <> <> <> <> <> <> <> <> <> <> <> <> <>
  867 25 35.488707 57.629622 105.239758 111 S B 38 -0.50000 -0.50000 "SER " " N  " 7 0 1 2F2FFF  "N867"  0 1 7 ""  1 ""  <> 1 23.41 0 1731 <> 867 879 113 <> <> <> <> <> <> <> <> <> <> <> <> <> <> <> <> <> <> <>
  868 3 35.630641 56.220103 105.607641 111 S B 2 0.14000 0.14000 "SER " " CA " 6 0 1 A0A0A0  "C868"  0 1 -1110 ""  1 ""  FFB400  1 23.11 0 1732 <> 868 880 113 <> <> <> <> <> <> <> <> <> <> <> <> <> <> <> <> <> <> <>
  869 2 34.424343 55.774357 106.469005 111 S B 2 0.50000 0.50000 "SER " " C  " 6 0 1 A0A0A0  "C869"  0 1 7 ""  1 ""  <> 1 22.76 0 1733 <> 869 881 113 <> <> <> <> <> <> <> <> <> <> <> <> <> <> <> <> <> <> <>
  870 15 34.189868 56.422172 107.490492 111 S B 75 -0.50000 -0.50000 "SER " " O  " 8 0 1 FF5757  "O870"  0 1 7 ""  1 ""  <> 1 22.66 0 1734 <> 870 882 113 <> <> <> <> <> <> <> <> <> <> <> <> <> <> <> <> <> <> <>
  871 3 36.938603 56.070485 106.407850 111 S B 2 0.14500 0.14500 "SER " " CB " 6 0 1 A0A0A0  "C871"  0 1 7 ""  1 ""  <> 1 23.12 0 1735 <> 871 883 113 <> <> <> <> <> <> <> <> <> <> <> <> <> <> <> <> <> <> <>
  872 16 38.061383 56.130087 105.551392 111 S B 75 -0.68300 -0.68300 "SER " " OG " 8 0 1 FF5757  "O872"  0 1 7 "%UT"  13 ""  <> 1 23.25 0 1736 <> 872 884 113 <> <> <> <> <> <> <> <> <> <> <> <> <> <> <> <> <> <> <>
  873 25 33.688068 54.704443 106.066552 112 P B 38 -0.14000 -0.14000 "PRO " " N  " 7 0 1 2F2FFF  "N873"  0 1 7 ""  1 ""  <> 1 22.47 0 1742 <> 873 885 114 <> <> <> <> <> <> <> <> <> <> <> <> <> <> <> <> <> <> <>
  874 3 32.588441 54.093523 106.852028 112 P B 2 0.01000 0.01000 "PRO " " CA " 6 0 1 A0A0A0  "C874"  0 1 -1110 ""  1 ""  FFB400  1 22.22 0 1743 <> 874 886 114 <> <> <> <> <> <> <> <> <> <> <> <> <> <> <> <> <> <> <>
  875 2 32.829785 53.928250 108.365755 112 P B 2 0.50000 0.50000 "PRO " " C  " 6 0 1 A0A0A0  "C875"  0 1 7 ""  1 ""  <> 1 21.99 0 1744 <> 875 887 114 <> <> <> <> <> <> <> <> <> <> <> <> <> <> <> <> <> <> <>
  876 15 33.893312 53.459102 108.773576 112 P B 75 -0.50000 -0.50000 "PRO " " O  " 8 0 1 FF5757  "O876"  0 1 7 ""  1 ""  <> 1 21.99 0 1745 <> 876 888 114 <> <> <> <> <> <> <> <> <> <> <> <> <> <> <> <> <> <> <>
  877 3 32.376954 52.736917 106.165974 112 P B 2 -0.12000 -0.12000 "PRO " " CB " 6 0 1 A0A0A0  "C877"  0 1 7 ""  1 ""  <> 1 22.17 0 1746 <> 877 889 114 <> <> <> <> <> <> <> <> <> <> <> <> <> <> <> <> <> <> <>
  878 3 32.685501 53.013663 104.708821 112 P B 2 -0.12000 -0.12000 "PRO " " CG " 6 0 1 A0A0A0  "C878"  0 1 7 ""  1 ""  <> 1 22.33 0 1747 <> 878 890 114 <> <> <> <> <> <> <> <> <> <> <> <> <> <> <> <> <> <> <>
  879 3 33.827522 54.019141 104.776921 112 P B 2 -0.05000 -0.05000 "PRO " " CD " 6 0 1 A0A0A0  "C879"  0 1 7 ""  1 ""  <> 1 22.41 0 1748 <> 879 891 114 <> <> <> <> <> <> <> <> <> <> <> <> <> <> <> <> <> <> <>
  880 25 31.844178 54.369217 109.162419 113 G B 38 -0.50000 -0.50000 "GLY " " N  " 7 0 1 2F2FFF  "N880"  0 1 7 ""  1 ""  <> 1 21.75 0 1756 <> 880 892 115 <> <> <> <> <> <> <> <> <> <> <> <> <> <> <> <> <> <> <>
  881 3 31.907253 54.379220 110.621750 113 G B 2 0.08000 0.08000 "GLY " " CA " 6 0 1 A0A0A0  "C881"  0 1 -1110 ""  1 ""  FFB400  1 21.62 0 1757 <> 881 893 115 <> <> <> <> <> <> <> <> <> <> <> <> <> <> <> <> <> <> <>
  882 2 31.691290 52.976157 111.203802 113 G B 2 0.50000 0.50000 "GLY " " C  " 6 0 1 A0A0A0  "C882"  0 1 7 ""  1 ""  <> 1 21.52 0 1758 <> 882 894 115 <> <> <> <> <> <> <> <> <> <> <> <> <> <> <> <> <> <> <>
  883 15 31.022132 52.137671 110.604615 113 G B 75 -0.50000 -0.50000 "GLY " " O  " 8 0 1 FF5757  "O883"  0 1 7 ""  1 ""  <> 1 21.5 0 1759 <> 883 895 115 <> <> <> <> <> <> <> <> <> <> <> <> <> <> <> <> <> <> <>
  884 25 32.240771 52.759165 112.404449 114 G B 38 -0.50000 -0.50000 "GLY " " N  " 7 0 1 2F2FFF  "N884"  0 1 7 ""  1 ""  <> 1 21.43 0 1763 <> 884 896 116 <> <> <> <> <> <> <> <> <> <> <> <> <> <> <> <> <> <> <>
  885 3 32.113787 51.536862 113.188405 114 G B 2 0.08000 0.08000 "GLY " " CA " 6 0 1 A0A0A0  "C885"  0 1 -1110 ""  1 ""  FFB400  1 21.29 0 1764 <> 885 897 116 <> <> <> <> <> <> <> <> <> <> <> <> <> <> <> <> <> <> <>
  886 2 33.168157 51.589951 114.295415 114 G B 2 0.50000 0.50000 "GLY " " C  " 6 0 1 A0A0A0  "C886"  0 1 7 ""  1 ""  <> 1 21.24 0 1765 <> 886 898 116 <> <> <> <> <> <> <> <> <> <> <> <> <> <> <> <> <> <> <>
  887 15 34.238178 52.172265 114.111797 114 G B 75 -0.50000 -0.50000 "GLY " " O  " 8 0 1 FF5757  "O887"  0 1 7 ""  1 ""  <> 1 21.2 0 1766 <> 887 899 116 <> <> <> <> <> <> <> <> <> <> <> <> <> <> <> <> <> <> <>
  888 25 32.856027 50.968601 115.445348 115 L B 38 -0.50000 -0.50000 "LEU " " N  " 7 0 1 2F2FFF  "N888"  0 1 7 ""  1 ""  <> 1 21.05 0 1770 <> 888 900 117 <> <> <> <> <> <> <> <> <> <> <> <> <> <> <> <> <> <> <>
  889 3 33.705950 50.926368 116.638715 115 L B 2 0.14000 0.14000 "LEU " " CA " 6 0 1 A0A0A0  "C889"  0 1 -1110 ""  1 ""  FFB400  1 20.96 0 1771 <> 889 901 117 <> <> <> <> <> <> <> <> <> <> <> <> <> <> <> <> <> <> <>
  890 2 34.981089 50.105586 116.392630 115 L B 2 0.50000 0.50000 "LEU " " C  " 6 0 1 A0A0A0  "C890"  0 1 7 ""  1 ""  <> 1 21 0 1772 <> 890 902 117 <> <> <> <> <> <> <> <> <> <> <> <> <> <> <> <> <> <> <>
  891 15 34.877900 48.904472 116.164250 115 L B 75 -0.50000 -0.50000 "LEU " " O  " 8 0 1 FF5757  "O891"  0 1 7 ""  1 ""  <> 1 20.91 0 1773 <> 891 903 117 <> <> <> <> <> <> <> <> <> <> <> <> <> <> <> <> <> <> <>
  892 3 32.868592 50.390179 117.825251 115 L B 2 -0.12000 -0.12000 "LEU " " CB " 6 0 1 A0A0A0  "C892"  0 1 7 ""  1 ""  <> 1 20.86 0 1774 <> 892 904 117 <> <> <> <> <> <> <> <> <> <> <> <> <> <> <> <> <> <> <>
  893 3 33.606373 50.296079 119.180923 115 L B 2 -0.06000 -0.06000 "LEU " " CG " 6 0 1 A0A0A0  "C893"  0 1 7 ""  1 ""  <> 1 20.63 0 1775 <> 893 905 117 <> <> <> <> <> <> <> <> <> <> <> <> <> <> <> <> <> <> <>
  894 3 34.199590 51.648166 119.615070 115 L B 2 -0.18000 -0.18000 "LEU " " CD1" 6 0 1 A0A0A0  "C894"  0 1 7 ""  1 ""  <> 1 19.88 0 1776 <> 894 906 117 <> <> <> <> <> <> <> <> <> <> <> <> <> <> <> <> <> <> <>
  895 3 32.694197 49.693746 120.268340 115 L B 2 -0.18000 -0.18000 "LEU " " CD2" 6 0 1 A0A0A0  "C895"  0 1 7 ""  1 ""  <> 1 20.13 0 1777 <> 895 907 117 <> <> <> <> <> <> <> <> <> <> <> <> <> <> <> <> <> <> <>
  896 25 36.141084 50.779859 116.439407 116 R B 38 -0.50000 -0.50000 "ARG " " N  " 7 0 1 2F2FFF  "N896"  0 1 7 ""  1 ""  <> 1 21.12 0 1789 <> 896 908 118 <> <> <> <> <> <> <> <> <> <> <> <> <> <> <> <> <> <> <>
  897 3 37.467455 50.214028 116.184229 116 R B 2 0.14000 0.14000 "ARG " " CA " 6 0 1 A0A0A0  "C897"  0 1 -1110 ""  1 ""  FFB400  1 21.18 0 1790 <> 897 909 118 <> <> <> <> <> <> <> <> <> <> <> <> <> <> <> <> <> <> <>
  898 2 38.112813 49.597661 117.433981 116 R B 2 0.50000 0.50000 "ARG " " C  " 6 0 1 A0A0A0  "C898"  0 1 7 ""  1 ""  <> 1 21.5 0 1791 <> 898 910 118 <> <> <> <> <> <> <> <> <> <> <> <> <> <> <> <> <> <> <>
  899 15 38.905051 48.667171 117.284405 116 R B 75 -0.50000 -0.50000 "ARG " " O  " 8 0 1 FF5757  "O899"  0 1 7 ""  1 ""  <> 1 21.38 0 1792 <> 899 911 118 <> <> <> <> <> <> <> <> <> <> <> <> <> <> <> <> <> <> <>
  900 3 38.386458 51.302221 115.587849 116 R B 2 -0.12000 -0.12000 "ARG " " CB " 6 0 1 A0A0A0  "C900"  0 1 7 ""  1 ""  <> 1 20.96 0 1793 <> 900 912 118 <> <> <> <> <> <> <> <> <> <> <> <> <> <> <> <> <> <> <>
  901 3 37.902616 51.803338 114.217004 116 R B 2 -0.05000 -0.05000 "ARG " " CG " 6 0 1 A0A0A0  "C901"  0 1 7 ""  1 ""  <> 1 20.34 0 1794 <> 901 913 118 <> <> <> <> <> <> <> <> <> <> <> <> <> <> <> <> <> <> <>
  902 3 38.761984 52.912327 113.598467 116 R B 2 0.19000 0.19000 "ARG " " CD " 6 0 1 A0A0A0  "C902"  0 1 7 ""  1 ""  <> 1 19.24 0 1795 <> 902 914 118 <> <> <> <> <> <> <> <> <> <> <> <> <> <> <> <> <> <> <>
  903 25 40.065562 52.440154 113.104443 116 R B 38 -0.69997 -0.69997 "ARG " " NE " 7 0 1 2F2FFF  "N903"  0 1 7 ""  1 ""  <> 1 18.16 0 1796 <> 903 915 118 <> <> <> <> <> <> <> <> <> <> <> <> <> <> <> <> <> <> <>
  904 2 40.307419 51.916350 111.888938 116 R B 2 0.63990 0.63990 "ARG " " CZ " 6 0 1 A0A0A0  "C904"  0 1 7 ""  1 ""  <> 1 17.6 0 1797 <> 904 916 118 <> <> <> <> <> <> <> <> <> <> <> <> <> <> <> <> <> <> <>
  905 25 39.318898 51.706472 111.007208 116 R B 38 -0.79997 -0.79997 "ARG " " NH1" 7 0 1 2F2FFF  "N905"  0 1 7 ""  1 ""  <> 1 17.09 0 1798 <> 905 917 118 <> <> <> <> <> <> <> <> <> <> <> <> <> <> <> <> <> <> <>
  906 31 41.565140 51.606611 111.545992 116 R B 38 -0.79997 -0.79997 "ARG " " NH2" 7 1 1 2F2FFF  "N906"  0 1 7 ""  1 ""  <> 1 17.22 0 1799 <> 906 918 118 <> <> <> <> <> <> <> <> <> <> <> <> <> <> <> <> <> <> <>
  907 25 37.777901 50.121682 118.624658 117 E B 38 -0.50000 -0.50000 "GLU " " N  " 7 0 1 2F2FFF  "N907"  2 1 7 ""  1 ""  <> 1 21.95 0 1813 <> 907 919 119 <> <> <> <> <> <> <> <> <> <> <> <> <> <> <> <> <> <> <>
  908 3 38.364120 49.726381 119.904685 117 E B 2 0.14000 0.14000 "GLU " " CA " 6 0 1 A0A0A0  "C908"  2 1 -1110 ""  1 ""  FFB400  1 22.44 0 1814 <> 908 920 119 <> <> <> <> <> <> <> <> <> <> <> <> <> <> <> <> <> <> <>
  909 2 37.531652 50.304863 121.058566 117 E B 2 0.50000 0.50000 "GLU " " C  " 6 0 1 A0A0A0  "C909"  2 1 7 ""  1 ""  <> 1 22.52 0 1815 <> 909 921 119 <> <> <> <> <> <> <> <> <> <> <> <> <> <> <> <> <> <> <>
  910 15 37.165520 51.480848 121.021626 117 E B 75 -0.50000 -0.50000 "GLU " " O  " 8 0 1 FF5757  "O910"  2 1 7 ""  1 ""  <> 1 22.42 0 1816 <> 910 922 119 <> <> <> <> <> <> <> <> <> <> <> <> <> <> <> <> <> <> <>
  911 3 39.853929 50.142416 119.977732 117 E B 2 -0.12000 -0.12000 "GLU " " CB " 6 0 1 A0A0A0  "C911"  2 1 7 ""  1 ""  <> 1 22.58 0 1817 <> 911 923 119 <> <> <> <> <> <> <> <> <> <> <> <> <> <> <> <> <> <> <>
  912 3 40.141565 51.637127 119.719447 117 E B 2 -0.22000 -0.22000 "GLU " " CG " 6 0 1 A0A0A0  "C912"  2 1 7 ""  1 ""  <> 1 23.34 0 1818 <> 912 924 119 <> <> <> <> <> <> <> <> <> <> <> <> <> <> <> <> <> <> <>
  913 2 41.634989 51.951943 119.690238 117 E B 2 0.70000 0.70000 "GLU " " CD " 6 0 1 A0A0A0  "C913"  2 1 7 "%UT"  13 ""  <> 1 24.36 0 1819 <> 913 925 119 <> <> <> <> <> <> <> <> <> <> <> <> <> <> <> <> <> <> <>
  914 15 42.368039 51.194539 119.017761 117 E B 75 -0.80000 -0.80000 "GLU " " OE1" 8 0 1 FF5757  "O914"  2 1 7 ""  1 ""  <> 1 24.51 0 1820 <> 914 926 119 <> <> <> <> <> <> <> <> <> <> <> <> <> <> <> <> <> <> <>
  915 18 42.020874 52.945909 120.341793 117 E B 75 -0.80000 -0.80000 "GLU " " OE2" 8 -1 1 FF5757  "O915"  2 1 7 ""  1 ""  <> 1 25.05 0 1821 <> 915 927 119 <> <> <> <> <> <> <> <> <> <> <> <> <> <> <> <> <> <> <>
  916 25 37.262033 49.459777 122.066605 118 L B 38 -0.50000 -0.50000 "LEU " " N  " 7 0 1 2F2FFF  "N916"  2 1 7 ""  1 ""  <> 1 22.67 0 1828 <> 916 928 120 <> <> <> <> <> <> <> <> <> <> <> <> <> <> <> <> <> <> <>
  917 3 36.480089 49.801482 123.254806 118 L B 2 0.14000 0.14000 "LEU " " CA " 6 0 1 A0A0A0  "C917"  2 1 -1110 ""  1 ""  FFB400  1 22.8 0 1829 <> 917 929 120 <> <> <> <> <> <> <> <> <> <> <> <> <> <> <> <> <> <> <>
  918 2 37.468348 49.993987 124.417368 118 L B 2 0.50000 0.50000 "LEU " " C  " 6 0 1 A0A0A0  "C918"  2 1 7 ""  1 ""  <> 1 22.83 0 1830 <> 918 930 120 <> <> <> <> <> <> <> <> <> <> <> <> <> <> <> <> <> <> <>
  919 15 37.837495 49.028956 125.086393 118 L B 75 -0.50000 -0.50000 "LEU " " O  " 8 0 1 FF5757  "O919"  2 1 7 ""  1 ""  <> 1 23.03 0 1831 <> 919 931 120 <> <> <> <> <> <> <> <> <> <> <> <> <> <> <> <> <> <> <>
  920 3 35.428586 48.686427 123.501632 118 L B 2 -0.12000 -0.12000 "LEU " " CB " 6 0 1 A0A0A0  "C920"  2 1 7 ""  1 ""  <> 1 22.92 0 1832 <> 920 932 120 <> <> <> <> <> <> <> <> <> <> <> <> <> <> <> <> <> <> <>
  921 3 34.039784 49.185594 123.962619 118 L B 2 -0.06000 -0.06000 "LEU " " CG " 6 0 1 A0A0A0  "C921"  2 1 7 ""  1 ""  <> 1 23.03 0 1833 <> 921 933 120 <> <> <> <> <> <> <> <> <> <> <> <> <> <> <> <> <> <> <>
  922 3 33.028296 48.020114 123.984056 118 L B 2 -0.18000 -0.18000 "LEU " " CD1" 6 0 1 A0A0A0  "C922"  2 1 7 ""  1 ""  <> 1 23.66 0 1834 <> 922 934 120 <> <> <> <> <> <> <> <> <> <> <> <> <> <> <> <> <> <> <>
  923 3 34.065538 49.976879 125.288820 118 L B 2 -0.18000 -0.18000 "LEU " " CD2" 6 0 1 A0A0A0  "C923"  2 1 7 ""  1 ""  <> 1 23.25 0 1835 <> 923 935 120 <> <> <> <> <> <> <> <> <> <> <> <> <> <> <> <> <> <> <>
  924 25 37.901229 51.250700 124.596088 119 Q B 38 -0.50000 -0.50000 "GLN " " N  " 7 0 1 2F2FFF  "N924"  0 1 7 ""  1 ""  <> 1 22.72 0 1847 <> 924 936 121 <> <> <> <> <> <> <> <> <> <> <> <> <> <> <> <> <> <> <>
  925 3 38.912305 51.684052 125.560150 119 Q B 2 0.14000 0.14000 "GLN " " CA " 6 0 1 A0A0A0  "C925"  0 1 -1110 ""  1 ""  FFB400  1 22.66 0 1848 <> 925 937 121 <> <> <> <> <> <> <> <> <> <> <> <> <> <> <> <> <> <> <>
  926 2 38.399784 51.584630 127.010253 119 Q B 2 0.50000 0.50000 "GLN " " C  " 6 0 1 A0A0A0  "C926"  0 1 7 ""  1 ""  <> 1 22.5 0 1849 <> 926 938 121 <> <> <> <> <> <> <> <> <> <> <> <> <> <> <> <> <> <> <>
  927 15 37.531422 52.366954 127.396398 119 Q B 75 -0.50000 -0.50000 "GLN " " O  " 8 0 1 FF5757  "O927"  0 1 7 ""  1 ""  <> 1 22.48 0 1850 <> 927 939 121 <> <> <> <> <> <> <> <> <> <> <> <> <> <> <> <> <> <> <>
  928 3 39.325863 53.122979 125.197517 119 Q B 2 -0.12000 -0.12000 "GLN " " CB " 6 0 1 A0A0A0  "C928"  0 1 7 ""  1 ""  <> 1 22.79 0 1851 <> 928 940 121 <> <> <> <> <> <> <> <> <> <> <> <> <> <> <> <> <> <> <>
  929 3 40.013496 53.242733 123.819601 119 Q B 2 -0.12000 -0.12000 "GLN " " CG " 6 0 1 A0A0A0  "C929"  0 1 7 ""  1 ""  <> 1 22.97 0 1852 <> 929 941 121 <> <> <> <> <> <> <> <> <> <> <> <> <> <> <> <> <> <> <>
  930 2 40.363558 54.686505 123.448245 119 Q B 2 0.50000 0.50000 "GLN " " CD " 6 0 1 A0A0A0  "C930"  0 1 7 "%UT"  13 "Flip"  <> 1 23.43 0 1853 <> 930 942 121 "Flip"  <> <> <> <> <> <> <> <> <> <> <> <> <> <> <> <> <> <>
  931 15 39.783074 55.638275 123.969118 119 Q B 75 -0.50000 -0.50000 "GLN " " OE1" 8 0 1 FF5757  "O931"  0 1 7 ""  1 ""  <> 1 23.53 0 1854 <> 931 943 121 <> <> <> <> <> <> <> <> <> <> <> <> <> <> <> <> <> <> <>
  932 25 41.299625 54.856647 122.513705 119 Q B 38 -0.76000 -0.76000 "GLN " " NE2" 7 0 1 2F2FFF  "N932"  0 1 7 ""  1 ""  <> 1 23.37 0 1855 <> 932 944 121 <> <> <> <> <> <> <> <> <> <> <> <> <> <> <> <> <> <> <>
  933 25 38.924665 50.600175 127.760324 120 L B 38 -0.50000 -0.50000 "LEU " " N  " 7 0 1 2F2FFF  "N933"  0 1 7 ""  1 ""  <> 1 22.25 0 1864 <> 933 945 122 <> <> <> <> <> <> <> <> <> <> <> <> <> <> <> <> <> <> <>
  934 3 38.480818 50.226153 129.107733 120 L B 2 0.14000 0.14000 "LEU " " CA " 6 0 1 A0A0A0  "C934"  0 1 -1110 ""  1 ""  FFB400  1 22.03 0 1865 <> 934 946 122 <> <> <> <> <> <> <> <> <> <> <> <> <> <> <> <> <> <> <>
  935 2 39.702750 49.886425 129.988103 120 L B 2 0.50000 0.50000 "LEU " " C  " 6 0 1 A0A0A0  "C935"  0 1 7 ""  1 ""  <> 1 21.94 0 1866 <> 935 947 122 <> <> <> <> <> <> <> <> <> <> <> <> <> <> <> <> <> <> <>
  936 15 39.705553 48.817715 130.600049 120 L B 75 -0.50000 -0.50000 "LEU " " O  " 8 0 1 FF5757  "O936"  0 1 7 ""  1 ""  <> 1 21.91 0 1867 <> 936 948 122 <> <> <> <> <> <> <> <> <> <> <> <> <> <> <> <> <> <> <>
  937 3 37.506290 49.012274 129.010533 120 L B 2 -0.12000 -0.12000 "LEU " " CB " 6 0 1 A0A0A0  "C937"  0 1 7 ""  1 ""  <> 1 22.04 0 1868 <> 937 949 122 <> <> <> <> <> <> <> <> <> <> <> <> <> <> <> <> <> <> <>
  938 3 36.098798 49.269378 128.437365 120 L B 2 -0.06000 -0.06000 "LEU " " CG " 6 0 1 A0A0A0  "C938"  0 1 7 ""  1 ""  <> 1 22.06 0 1869 <> 938 950 122 <> <> <> <> <> <> <> <> <> <> <> <> <> <> <> <> <> <> <>
  939 3 35.465622 47.971466 127.895915 120 L B 2 -0.18000 -0.18000 "LEU " " CD1" 6 0 1 A0A0A0  "C939"  0 1 7 ""  1 ""  <> 1 22.26 0 1870 <> 939 951 122 <> <> <> <> <> <> <> <> <> <> <> <> <> <> <> <> <> <> <>
  940 3 35.181460 49.927235 129.480264 120 L B 2 -0.18000 -0.18000 "LEU " " CD2" 6 0 1 A0A0A0  "C940"  0 1 7 ""  1 ""  <> 1 21.83 0 1871 <> 940 952 122 <> <> <> <> <> <> <> <> <> <> <> <> <> <> <> <> <> <> <>
  941 25 40.730906 50.763371 130.039828 121 R B 38 -0.50000 -0.50000 "ARG " " N  " 7 0 1 2F2FFF  "N941"  0 1 7 ""  1 ""  <> 1 21.76 0 1883 <> 941 953 123 <> <> <> <> <> <> <> <> <> <> <> <> <> <> <> <> <> <> <>
  942 3 42.028100 50.475262 130.688404 121 R B 2 0.14000 0.14000 "ARG " " CA " 6 0 1 A0A0A0  "C942"  0 1 -1110 ""  1 ""  FFB400  1 21.59 0 1884 <> 942 954 123 <> <> <> <> <> <> <> <> <> <> <> <> <> <> <> <> <> <> <>
  943 2 41.946421 49.961621 132.145281 121 R B 2 0.50000 0.50000 "ARG " " C  " 6 0 1 A0A0A0  "C943"  0 1 7 ""  1 ""  <> 1 21.4 0 1885 <> 943 955 123 <> <> <> <> <> <> <> <> <> <> <> <> <> <> <> <> <> <> <>
  944 15 42.737607 49.094127 132.510922 121 R B 75 -0.50000 -0.50000 "ARG " " O  " 8 0 1 FF5757  "O944"  0 1 7 ""  1 ""  <> 1 21.47 0 1886 <> 944 956 123 <> <> <> <> <> <> <> <> <> <> <> <> <> <> <> <> <> <> <>
  945 3 43.014512 51.671123 130.566933 121 R B 2 -0.12000 -0.12000 "ARG " " CB " 6 0 1 A0A0A0  "C945"  0 1 7 ""  1 ""  <> 1 21.58 0 1887 <> 945 957 123 <> <> <> <> <> <> <> <> <> <> <> <> <> <> <> <> <> <> <>
  946 3 42.782721 52.845048 131.549374 121 R B 2 -0.05000 -0.05000 "ARG " " CG " 6 0 1 A0A0A0  "C946"  0 1 7 ""  1 ""  <> 1 21.98 0 1888 <> 946 958 123 <> <> <> <> <> <> <> <> <> <> <> <> <> <> <> <> <> <> <>
  947 3 43.928074 53.862961 131.644005 121 R B 2 0.19000 0.19000 "ARG " " CD " 6 0 1 A0A0A0  "C947"  0 1 7 ""  1 ""  <> 1 22.62 0 1889 <> 947 959 123 <> <> <> <> <> <> <> <> <> <> <> <> <> <> <> <> <> <> <>
  948 25 43.920786 54.829819 130.542639 121 R B 38 -0.69997 -0.69997 "ARG " " NE " 7 0 1 2F2FFF  "N948"  0 1 7 ""  1 ""  <> 1 22.94 0 1890 <> 948 960 123 <> <> <> <> <> <> <> <> <> <> <> <> <> <> <> <> <> <> <>
  949 2 44.732313 55.897544 130.451382 121 R B 2 0.63990 0.63990 "ARG " " CZ " 6 0 1 A0A0A0  "C949"  0 1 7 ""  1 ""  <> 0 20 0 1891 <> 949 961 123 <> <> <> <> <> <> <> <> <> <> <> <> <> <> <> <> <> <> <>
  950 25 45.663218 56.155954 131.382293 121 R B 38 -0.79997 -0.79997 "ARG " " NH1" 7 0 1 2F2FFF  "N950"  0 1 7 ""  1 ""  <> 0 20 0 1892 <> 950 962 123 <> <> <> <> <> <> <> <> <> <> <> <> <> <> <> <> <> <> <>
  951 31 44.600366 56.721793 129.406817 121 R B 38 -0.79997 -0.79997 "ARG " " NH2" 7 1 1 2F2FFF  "N951"  0 1 7 ""  1 ""  <> 0 20 0 1893 <> 951 963 123 <> <> <> <> <> <> <> <> <> <> <> <> <> <> <> <> <> <> <>
  952 25 40.995623 50.499347 132.931097 122 S B 38 -0.50000 -0.50000 "SER " " N  " 7 0 1 2F2FFF  "N952"  0 1 7 ""  1 ""  <> 1 21.25 0 1907 <> 952 964 124 <> <> <> <> <> <> <> <> <> <> <> <> <> <> <> <> <> <> <>
  953 3 40.847769 50.237295 134.364455 122 S B 2 0.14000 0.14000 "SER " " CA " 6 0 1 A0A0A0  "C953"  0 1 -1110 ""  1 ""  FFB400  1 21.08 0 1908 <> 953 965 124 <> <> <> <> <> <> <> <> <> <> <> <> <> <> <> <> <> <> <>
  954 2 40.064887 48.956039 134.698837 122 S B 2 0.50000 0.50000 "SER " " C  " 6 0 1 A0A0A0  "C954"  0 1 7 ""  1 ""  <> 1 20.98 0 1909 <> 954 966 124 <> <> <> <> <> <> <> <> <> <> <> <> <> <> <> <> <> <> <>
  955 15 40.074533 48.567431 135.867592 122 S B 75 -0.50000 -0.50000 "SER " " O  " 8 0 1 FF5757  "O955"  0 1 7 ""  1 ""  <> 1 21.05 0 1910 <> 955 967 124 <> <> <> <> <> <> <> <> <> <> <> <> <> <> <> <> <> <> <>
  956 3 40.152880 51.447177 135.023701 122 S B 2 0.14500 0.14500 "SER " " CB " 6 0 1 A0A0A0  "C956"  0 1 7 ""  1 ""  <> 1 21.03 0 1911 <> 956 968 124 <> <> <> <> <> <> <> <> <> <> <> <> <> <> <> <> <> <> <>
  957 16 41.020292 52.560919 135.072417 122 S B 75 -0.68300 -0.68300 "SER " " OG " 8 0 1 FF5757  "O957"  0 1 7 "%UT"  13 ""  <> 1 21.07 0 1912 <> 957 969 124 <> <> <> <> <> <> <> <> <> <> <> <> <> <> <> <> <> <> <>
  958 25 39.373782 48.353645 133.711316 123 L B 38 -0.50000 -0.50000 "LEU " " N  " 7 0 1 2F2FFF  "N958"  0 1 7 ""  1 ""  <> 1 20.77 0 1918 <> 958 970 125 <> <> <> <> <> <> <> <> <> <> <> <> <> <> <> <> <> <> <>
  959 3 38.439250 47.242407 133.907177 123 L B 2 0.14000 0.14000 "LEU " " CA " 6 0 1 A0A0A0  "C959"  0 1 -1111 ""  1 ""  FFD200  1 20.67 0 1919 <> 959 971 125 <> <> <> <> <> <> <> <> <> <> <> <> <> <> <> <> <> <> <>
  960 2 39.141627 45.974974 134.423370 123 L B 2 0.50000 0.50000 "LEU " " C  " 6 0 1 A0A0A0  "C960"  0 1 7 ""  1 ""  <> 1 20.57 0 1920 <> 960 972 125 <> <> <> <> <> <> <> <> <> <> <> <> <> <> <> <> <> <> <>
  961 15 39.990921 45.417907 133.727034 123 L B 75 -0.50000 -0.50000 "LEU " " O  " 8 0 1 FF5757  "O961"  0 1 7 ""  1 ""  <> 1 20.61 0 1921 <> 961 973 125 <> <> <> <> <> <> <> <> <> <> <> <> <> <> <> <> <> <> <>
  962 3 37.631846 47.005230 132.610446 123 L B 2 -0.12000 -0.12000 "LEU " " CB " 6 0 1 A0A0A0  "C962"  0 1 7 ""  1 ""  <> 1 20.63 0 1922 <> 962 974 125 <> <> <> <> <> <> <> <> <> <> <> <> <> <> <> <> <> <> <>
  963 3 36.505682 45.948105 132.717955 123 L B 2 -0.06000 -0.06000 "LEU " " CG " 6 0 1 A0A0A0  "C963"  0 1 7 ""  1 ""  <> 1 20.88 0 1923 <> 963 975 125 <> <> <> <> <> <> <> <> <> <> <> <> <> <> <> <> <> <> <>
  964 3 35.477276 46.291461 133.816770 123 L B 2 -0.18000 -0.18000 "LEU " " CD1" 6 0 1 A0A0A0  "C964"  0 1 7 ""  1 ""  <> 1 20.6 0 1924 <> 964 976 125 <> <> <> <> <> <> <> <> <> <> <> <> <> <> <> <> <> <> <>
  965 3 35.829364 45.718487 131.350905 123 L B 2 -0.18000 -0.18000 "LEU " " CD2" 6 0 1 A0A0A0  "C965"  0 1 7 ""  1 ""  <> 1 20.83 0 1925 <> 965 977 125 <> <> <> <> <> <> <> <> <> <> <> <> <> <> <> <> <> <> <>
  966 25 38.775216 45.584182 135.653274 124 T B 38 -0.50000 -0.50000 "THR " " N  " 7 0 1 2F2FFF  "N966"  0 1 7 ""  1 ""  <> 1 20.42 0 1937 <> 966 978 126 <> <> <> <> <> <> <> <> <> <> <> <> <> <> <> <> <> <> <>
  967 3 39.371126 44.482738 136.413944 124 T B 2 0.14000 0.14000 "THR " " CA " 6 0 1 A0A0A0  "C967"  0 1 -1111 ""  1 ""  FFD200  1 20.38 0 1938 <> 967 979 126 <> <> <> <> <> <> <> <> <> <> <> <> <> <> <> <> <> <> <>
  968 2 38.319402 43.694681 137.224209 124 T B 2 0.50000 0.50000 "THR " " C  " 6 0 1 A0A0A0  "C968"  0 1 7 ""  1 ""  <> 1 20.4 0 1939 <> 968 980 126 <> <> <> <> <> <> <> <> <> <> <> <> <> <> <> <> <> <> <>
  969 15 38.684348 42.662633 137.788118 124 T B 75 -0.50000 -0.50000 "THR " " O  " 8 0 1 FF5757  "O969"  0 1 7 ""  1 ""  <> 1 20.44 0 1940 <> 969 981 126 <> <> <> <> <> <> <> <> <> <> <> <> <> <> <> <> <> <> <>
  970 3 40.439074 45.004433 137.419459 124 T B 2 0.20500 0.20500 "THR " " CB " 6 0 1 A0A0A0  "C970"  0 1 7 ""  1 ""  <> 1 20.36 0 1941 <> 970 982 126 <> <> <> <> <> <> <> <> <> <> <> <> <> <> <> <> <> <> <>
  971 16 39.895620 45.990178 138.282030 124 T B 75 -0.68300 -0.68300 "THR " " OG1" 8 0 1 FF5757  "O971"  0 1 7 "%UT"  13 ""  <> 1 20.37 0 1942 <> 971 983 126 <> <> <> <> <> <> <> <> <> <> <> <> <> <> <> <> <> <> <>
  972 3 41.688907 45.580423 136.741020 124 T B 2 -0.18000 -0.18000 "THR " " CG2" 6 0 1 A0A0A0  "C972"  0 1 7 ""  1 ""  <> 1 20.07 0 1943 <> 972 984 126 <> <> <> <> <> <> <> <> <> <> <> <> <> <> <> <> <> <> <>
  973 25 37.055098 44.154263 137.267137 125 E B 38 -0.50000 -0.50000 "GLU " " N  " 7 0 1 2F2FFF  "N973"  2 1 7 ""  1 ""  <> 1 20.28 0 1951 <> 973 985 127 <> <> <> <> <> <> <> <> <> <> <> <> <> <> <> <> <> <> <>
  974 3 35.969925 43.483162 137.981775 125 E B 2 0.14000 0.14000 "GLU " " CA " 6 0 1 A0A0A0  "C974"  2 1 -1111 ""  1 ""  FFD200  1 20.28 0 1952 <> 974 986 127 <> <> <> <> <> <> <> <> <> <> <> <> <> <> <> <> <> <> <>
  975 2 34.693654 43.446301 137.132544 125 E B 2 0.50000 0.50000 "GLU " " C  " 6 0 1 A0A0A0  "C975"  2 1 7 ""  1 ""  <> 1 20.03 0 1953 <> 975 987 127 <> <> <> <> <> <> <> <> <> <> <> <> <> <> <> <> <> <> <>
  976 15 34.283509 44.465235 136.581081 125 E B 75 -0.50000 -0.50000 "GLU " " O  " 8 0 1 FF5757  "O976"  2 1 7 ""  1 ""  <> 1 20.01 0 1954 <> 976 988 127 <> <> <> <> <> <> <> <> <> <> <> <> <> <> <> <> <> <> <>
  977 3 35.700036 44.168650 139.335810 125 E B 2 -0.12000 -0.12000 "GLU " " CB " 6 0 1 A0A0A0  "C977"  2 1 7 ""  1 ""  <> 1 20.43 0 1955 <> 977 989 127 <> <> <> <> <> <> <> <> <> <> <> <> <> <> <> <> <> <> <>
  978 3 36.826580 43.984271 140.366823 125 E B 2 -0.22000 -0.22000 "GLU " " CG " 6 0 1 A0A0A0  "C978"  2 1 7 ""  1 ""  <> 1 21.03 0 1956 <> 978 990 127 <> <> <> <> <> <> <> <> <> <> <> <> <> <> <> <> <> <> <>
  979 2 36.426680 44.541824 141.730227 125 E B 2 0.70000 0.70000 "GLU " " CD " 6 0 1 A0A0A0  "C979"  2 1 7 "%UT"  13 ""  <> 1 22.13 0 1957 <> 979 991 127 <> <> <> <> <> <> <> <> <> <> <> <> <> <> <> <> <> <> <>
  980 15 36.563182 45.772893 141.906620 125 E B 75 -0.80000 -0.80000 "GLU " " OE1" 8 0 1 FF5757  "O980"  2 1 7 ""  1 ""  <> 1 22.68 0 1958 <> 980 992 127 <> <> <> <> <> <> <> <> <> <> <> <> <> <> <> <> <> <> <>
  981 18 35.973494 43.727599 142.565235 125 E B 75 -0.80000 -0.80000 "GLU " " OE2" 8 -1 1 FF5757  "O981"  2 1 7 ""  1 ""  <> 1 22.7 0 1959 <> 981 993 127 <> <> <> <> <> <> <> <> <> <> <> <> <> <> <> <> <> <> <>
  982 25 34.057336 42.269213 137.103674 126 I B 38 -0.50000 -0.50000 "ILE " " N  " 7 0 1 2F2FFF  "N982"  2 1 7 ""  1 ""  <> 1 19.79 0 1966 <> 982 994 128 <> <> <> <> <> <> <> <> <> <> <> <> <> <> <> <> <> <> <>
  983 3 32.669781 42.074589 136.704419 126 I B 2 0.14000 0.14000 "ILE " " CA " 6 0 1 A0A0A0  "C983"  2 1 -1111 ""  1 ""  FFD200  1 19.49 0 1967 <> 983 995 128 <> <> <> <> <> <> <> <> <> <> <> <> <> <> <> <> <> <> <>
  984 2 32.105108 41.073816 137.723858 126 I B 2 0.50000 0.50000 "ILE " " C  " 6 0 1 A0A0A0  "C984"  2 1 7 ""  1 ""  <> 1 19.38 0 1968 <> 984 996 128 <> <> <> <> <> <> <> <> <> <> <> <> <> <> <> <> <> <> <>
  985 15 32.457666 39.893521 137.670904 126 I B 75 -0.50000 -0.50000 "ILE " " O  " 8 0 1 FF5757  "O985"  2 1 7 ""  1 ""  <> 1 19.39 0 1969 <> 985 997 128 <> <> <> <> <> <> <> <> <> <> <> <> <> <> <> <> <> <> <>
  986 3 32.491531 41.545710 135.245376 126 I B 2 -0.06000 -0.06000 "ILE " " CB " 6 0 1 A0A0A0  "C986"  2 1 7 ""  1 ""  <> 1 19.4 0 1970 <> 986 998 128 <> <> <> <> <> <> <> <> <> <> <> <> <> <> <> <> <> <> <>
  987 3 32.987908 42.569268 134.195275 126 I B 2 -0.12000 -0.12000 "ILE " " CG1" 6 0 1 A0A0A0  "C987"  2 1 7 ""  1 ""  <> 1 19.2 0 1971 <> 987 999 128 <> <> <> <> <> <> <> <> <> <> <> <> <> <> <> <> <> <> <>
  988 3 31.027733 41.160255 134.928128 126 I B 2 -0.18000 -0.18000 "ILE " " CG2" 6 0 1 A0A0A0  "C988"  2 1 7 ""  1 ""  <> 1 19.44 0 1972 <> 988 1000 128 <> <> <> <> <> <> <> <> <> <> <> <> <> <> <> <> <> <> <>
  989 3 33.013796 42.039605 132.751774 126 I B 2 -0.18000 -0.18000 "ILE " " CD1" 6 0 1 A0A0A0  "C989"  2 1 7 ""  1 ""  <> 1 18.54 0 1973 <> 989 1001 128 <> <> <> <> <> <> <> <> <> <> <> <> <> <> <> <> <> <> <>
  990 25 31.302176 41.588168 138.672099 127 L B 38 -0.50000 -0.50000 "LEU " " N  " 7 0 1 2F2FFF  "N990"  0 1 7 ""  1 ""  <> 1 19.21 0 1985 <> 990 1002 129 <> <> <> <> <> <> <> <> <> <> <> <> <> <> <> <> <> <> <>
  991 3 30.808277 40.847096 139.838233 127 L B 2 0.14000 0.14000 "LEU " " CA " 6 0 1 A0A0A0  "C991"  0 1 -1111 ""  1 ""  FFD200  1 19.09 0 1986 <> 991 1003 129 <> <> <> <> <> <> <> <> <> <> <> <> <> <> <> <> <> <> <>
  992 2 29.829825 39.723966 139.468658 127 L B 2 0.50000 0.50000 "LEU " " C  " 6 0 1 A0A0A0  "C992"  0 1 7 ""  1 ""  <> 1 19.03 0 1987 <> 992 1004 129 <> <> <> <> <> <> <> <> <> <> <> <> <> <> <> <> <> <> <>
  993 15 29.963326 38.618733 139.993198 127 L B 75 -0.50000 -0.50000 "LEU " " O  " 8 0 1 FF5757  "O993"  0 1 7 ""  1 ""  <> 1 19.04 0 1988 <> 993 1005 129 <> <> <> <> <> <> <> <> <> <> <> <> <> <> <> <> <> <> <>
  994 3 30.153902 41.809991 140.852972 127 L B 2 -0.12000 -0.12000 "LEU " " CB " 6 0 1 A0A0A0  "C994"  0 1 7 ""  1 ""  <> 1 19.09 0 1989 <> 994 1006 129 <> <> <> <> <> <> <> <> <> <> <> <> <> <> <> <> <> <> <>
  995 3 31.071691 42.927277 141.393316 127 L B 2 -0.06000 -0.06000 "LEU " " CG " 6 0 1 A0A0A0  "C995"  0 1 7 ""  1 ""  <> 1 19.02 0 1990 <> 995 1007 129 <> <> <> <> <> <> <> <> <> <> <> <> <> <> <> <> <> <> <>
  996 3 30.276675 43.886588 142.303405 127 L B 2 -0.18000 -0.18000 "LEU " " CD1" 6 0 1 A0A0A0  "C996"  0 1 7 ""  1 ""  <> 1 18.81 0 1991 <> 996 1008 129 <> <> <> <> <> <> <> <> <> <> <> <> <> <> <> <> <> <> <>
  997 3 32.328574 42.371041 142.092585 127 L B 2 -0.18000 -0.18000 "LEU " " CD2" 6 0 1 A0A0A0  "C997"  0 1 7 ""  1 ""  <> 1 18.7 0 1992 <> 997 1009 129 <> <> <> <> <> <> <> <> <> <> <> <> <> <> <> <> <> <> <>
  998 25 28.881371 40.036088 138.572130 128 K B 38 -0.50000 -0.50000 "LYS " " N  " 7 0 1 2F2FFF  "N998"  0 1 7 ""  1 ""  <> 1 18.88 0 2004 <> 998 1010 130 <> <> <> <> <> <> <> <> <> <> <> <> <> <> <> <> <> <> <>
  999 3 27.900925 39.107262 138.017701 128 K B 2 0.14000 0.14000 "LYS " " CA " 6 0 1 A0A0A0  "C999"  0 1 -1111 ""  1 ""  FFD200  1 18.75 0 2005 <> 999 1011 130 <> <> <> <> <> <> <> <> <> <> <> <> <> <> <> <> <> <> <>
  1000 2 27.663114 39.454347 136.543677 128 K B 2 0.50000 0.50000 "LYS " " C  " 6 0 1 A0A0A0  "C1000"  0 1 7 ""  1 ""  <> 1 18.67 0 2006 <> 1000 1012 130 <> <> <> <> <> <> <> <> <> <> <> <> <> <> <> <> <> <> <>
  1001 15 27.755774 40.622979 136.170152 128 K B 75 -0.50000 -0.50000 "LYS " " O  " 8 0 1 FF5757  "O1001"  0 1 7 ""  1 ""  <> 1 18.58 0 2007 <> 1001 1013 130 <> <> <> <> <> <> <> <> <> <> <> <> <> <> <> <> <> <> <>
  1002 3 26.588473 39.137556 138.832712 128 K B 2 -0.12000 -0.12000 "LYS " " CB " 6 0 1 A0A0A0  "C1002"  0 1 7 ""  1 ""  <> 1 18.87 0 2008 <> 1002 1014 130 <> <> <> <> <> <> <> <> <> <> <> <> <> <> <> <> <> <> <>
  1003 3 26.757759 38.592036 140.261797 128 K B 2 -0.12000 -0.12000 "LYS " " CG " 6 0 1 A0A0A0  "C1003"  0 1 7 ""  1 ""  <> 1 19.44 0 2009 <> 1003 1015 130 <> <> <> <> <> <> <> <> <> <> <> <> <> <> <> <> <> <> <>
  1004 3 25.431199 38.294804 140.975163 128 K B 2 -0.12000 -0.12000 "LYS " " CD " 6 0 1 A0A0A0  "C1004"  0 1 7 ""  1 ""  <> 1 20.56 0 2010 <> 1004 1016 130 <> <> <> <> <> <> <> <> <> <> <> <> <> <> <> <> <> <> <>
  1005 3 25.612862 37.883254 142.446678 128 K B 2 0.19000 0.19000 "LYS " " CE " 6 0 1 A0A0A0  "C1005"  0 1 7 ""  1 ""  <> 1 21.1 0 2011 <> 1005 1017 130 <> <> <> <> <> <> <> <> <> <> <> <> <> <> <> <> <> <> <>
  1006 32 26.503730 36.717487 142.598028 128 K B 38 -0.30000 -0.30000 "LYS " " NZ " 7 1 1 2F2FFF  "N1006"  0 1 7 "%UT"  13 ""  <> 1 21.57 0 2012 <> 1006 1018 130 <> <> <> <> <> <> <> <> <> <> <> <> <> <> <> <> <> <> <>
  1007 25 27.351549 38.424114 135.743435 129 G B 38 -0.50000 -0.50000 "GLY " " N  " 7 0 1 2F2FFF  "N1007"  0 1 7 ""  1 ""  <> 1 18.59 0 2026 <> 1007 1019 131 <> <> <> <> <> <> <> <> <> <> <> <> <> <> <> <> <> <> <>
  1008 3 27.066529 38.535149 134.315501 129 G B 2 0.08000 0.08000 "GLY " " CA " 6 0 1 A0A0A0  "C1008"  0 1 -1111 ""  1 ""  FFD200  1 18.51 0 2027 <> 1008 1020 131 <> <> <> <> <> <> <> <> <> <> <> <> <> <> <> <> <> <> <>
  1009 2 28.329605 38.333280 133.472827 129 G B 2 0.50000 0.50000 "GLY " " C  " 6 0 1 A0A0A0  "C1009"  0 1 7 ""  1 ""  <> 1 18.48 0 2028 <> 1009 1021 131 <> <> <> <> <> <> <> <> <> <> <> <> <> <> <> <> <> <> <>
  1010 15 29.454326 38.540535 133.926084 129 G B 75 -0.50000 -0.50000 "GLY " " O  " 8 0 1 FF5757  "O1010"  0 1 7 ""  1 ""  <> 1 18.55 0 2029 <> 1010 1022 131 <> <> <> <> <> <> <> <> <> <> <> <> <> <> <> <> <> <> <>
  1011 25 28.108580 37.914201 132.220824 130 G B 38 -0.50000 -0.50000 "GLY " " N  " 7 0 1 2F2FFF  "N1011"  2 1 7 ""  1 ""  <> 1 18.42 0 2033 <> 1011 1023 132 <> <> <> <> <> <> <> <> <> <> <> <> <> <> <> <> <> <> <>
  1012 3 29.142068 37.533316 131.266732 130 G B 2 0.08000 0.08000 "GLY " " CA " 6 0 1 A0A0A0  "C1012"  2 1 -1111 ""  1 ""  FFD200  1 18.39 0 2034 <> 1012 1024 132 <> <> <> <> <> <> <> <> <> <> <> <> <> <> <> <> <> <> <>
  1013 2 29.501740 38.700737 130.343756 130 G B 2 0.50000 0.50000 "GLY " " C  " 6 0 1 A0A0A0  "C1013"  2 1 7 ""  1 ""  <> 1 18.41 0 2035 <> 1013 1025 132 <> <> <> <> <> <> <> <> <> <> <> <> <> <> <> <> <> <> <>
  1014 15 29.167614 39.858504 130.600125 130 G B 75 -0.50000 -0.50000 "GLY " " O  " 8 0 1 FF5757  "O1014"  2 1 7 ""  1 ""  <> 1 18.52 0 2036 <> 1014 1026 132 <> <> <> <> <> <> <> <> <> <> <> <> <> <> <> <> <> <> <>
  1015 25 30.198971 38.355508 129.252942 131 V B 38 -0.50000 -0.50000 "VAL " " N  " 7 0 1 2F2FFF  "N1015"  2 1 7 ""  1 ""  <> 1 18.35 0 2040 <> 1015 1027 133 <> <> <> <> <> <> <> <> <> <> <> <> <> <> <> <> <> <> <>
  1016 3 30.637989 39.263162 128.200690 131 V B 2 0.14000 0.14000 "VAL " " CA " 6 0 1 A0A0A0  "C1016"  2 1 -1111 ""  1 ""  FFD200  1 18.27 0 2041 <> 1016 1028 133 <> <> <> <> <> <> <> <> <> <> <> <> <> <> <> <> <> <> <>
  1017 2 30.173734 38.700747 126.845793 131 V B 2 0.50000 0.50000 "VAL " " C  " 6 0 1 A0A0A0  "C1017"  2 1 7 ""  1 ""  <> 1 18.26 0 2042 <> 1017 1029 133 <> <> <> <> <> <> <> <> <> <> <> <> <> <> <> <> <> <> <>
  1018 15 30.678018 37.673523 126.389270 131 V B 75 -0.50000 -0.50000 "VAL " " O  " 8 0 1 FF5757  "O1018"  2 1 7 ""  1 ""  <> 1 18.2 0 2043 <> 1018 1030 133 <> <> <> <> <> <> <> <> <> <> <> <> <> <> <> <> <> <> <>
  1019 3 32.185097 39.430049 128.214150 131 V B 2 -0.06000 -0.06000 "VAL " " CB " 6 0 1 A0A0A0  "C1019"  2 1 7 ""  1 ""  <> 1 18.35 0 2044 <> 1019 1031 133 <> <> <> <> <> <> <> <> <> <> <> <> <> <> <> <> <> <> <>
  1020 3 32.757708 40.176892 126.992278 131 V B 2 -0.18000 -0.18000 "VAL " " CG1" 6 0 1 A0A0A0  "C1020"  2 1 7 ""  1 ""  <> 1 18.09 0 2045 <> 1020 1032 133 <> <> <> <> <> <> <> <> <> <> <> <> <> <> <> <> <> <> <>
  1021 3 32.647901 40.139707 129.498866 131 V B 2 -0.18000 -0.18000 "VAL " " CG2" 6 0 1 A0A0A0  "C1021"  2 1 7 ""  1 ""  <> 1 18.28 0 2046 <> 1021 1033 133 <> <> <> <> <> <> <> <> <> <> <> <> <> <> <> <> <> <> <>
  1022 25 29.214890 39.413094 126.241340 132 L B 38 -0.50000 -0.50000 "LEU " " N  " 7 0 1 2F2FFF  "N1022"  2 1 7 ""  1 ""  <> 1 18.16 0 2056 <> 1022 1034 134 <> <> <> <> <> <> <> <> <> <> <> <> <> <> <> <> <> <> <>
  1023 3 28.689852 39.193653 124.900281 132 L B 2 0.14000 0.14000 "LEU " " CA " 6 0 1 A0A0A0  "C1023"  2 1 -1111 ""  1 ""  FFD200  1 18.05 0 2057 <> 1023 1035 134 <> <> <> <> <> <> <> <> <> <> <> <> <> <> <> <> <> <> <>
  1024 2 29.328700 40.238028 123.975107 132 L B 2 0.50000 0.50000 "LEU " " C  " 6 0 1 A0A0A0  "C1024"  2 1 7 ""  1 ""  <> 1 18.03 0 2058 <> 1024 1036 134 <> <> <> <> <> <> <> <> <> <> <> <> <> <> <> <> <> <> <>
  1025 15 29.222545 41.434496 124.243910 132 L B 75 -0.50000 -0.50000 "LEU " " O  " 8 0 1 FF5757  "O1025"  2 1 7 ""  1 ""  <> 1 18.2 0 2059 <> 1025 1037 134 <> <> <> <> <> <> <> <> <> <> <> <> <> <> <> <> <> <> <>
  1026 3 27.149125 39.324214 124.969085 132 L B 2 -0.12000 -0.12000 "LEU " " CB " 6 0 1 A0A0A0  "C1026"  2 1 7 ""  1 ""  <> 1 17.86 0 2060 <> 1026 1038 134 <> <> <> <> <> <> <> <> <> <> <> <> <> <> <> <> <> <> <>
  1027 3 26.378121 39.280050 123.632537 132 L B 2 -0.06000 -0.06000 "LEU " " CG " 6 0 1 A0A0A0  "C1027"  2 1 7 ""  1 ""  <> 1 17.61 0 2061 <> 1027 1039 134 <> <> <> <> <> <> <> <> <> <> <> <> <> <> <> <> <> <> <>
  1028 3 26.532097 37.915523 122.941711 132 L B 2 -0.18000 -0.18000 "LEU " " CD1" 6 0 1 A0A0A0  "C1028"  2 1 7 ""  1 ""  <> 1 17.47 0 2062 <> 1028 1040 134 <> <> <> <> <> <> <> <> <> <> <> <> <> <> <> <> <> <> <>
  1029 3 24.891668 39.634993 123.846778 132 L B 2 -0.18000 -0.18000 "LEU " " CD2" 6 0 1 A0A0A0  "C1029"  2 1 7 ""  1 ""  <> 1 17.11 0 2063 <> 1029 1041 134 <> <> <> <> <> <> <> <> <> <> <> <> <> <> <> <> <> <> <>
  1030 25 29.982119 39.765990 122.905900 133 I B 38 -0.50000 -0.50000 "ILE " " N  " 7 0 1 2F2FFF  "N1030"  2 1 7 ""  1 ""  <> 1 17.95 0 2075 <> 1030 1042 135 <> <> <> <> <> <> <> <> <> <> <> <> <> <> <> <> <> <> <>
  1031 3 30.574592 40.600834 121.862915 133 I B 2 0.14000 0.14000 "ILE " " CA " 6 0 1 A0A0A0  "C1031"  2 1 -1111 ""  1 ""  FFD200  1 17.79 0 2076 <> 1031 1043 135 <> <> <> <> <> <> <> <> <> <> <> <> <> <> <> <> <> <> <>
  1032 2 30.272498 39.894634 120.533206 133 I B 2 0.50000 0.50000 "ILE " " C  " 6 0 1 A0A0A0  "C1032"  2 1 7 ""  1 ""  <> 1 17.73 0 2077 <> 1032 1044 135 <> <> <> <> <> <> <> <> <> <> <> <> <> <> <> <> <> <> <>
  1033 15 30.790277 38.801835 120.322304 133 I B 75 -0.50000 -0.50000 "ILE " " O  " 8 0 1 FF5757  "O1033"  2 1 7 ""  1 ""  <> 1 17.84 0 2078 <> 1033 1045 135 <> <> <> <> <> <> <> <> <> <> <> <> <> <> <> <> <> <> <>
  1034 3 32.117569 40.783312 122.046947 133 I B 2 -0.06000 -0.06000 "ILE " " CB " 6 0 1 A0A0A0  "C1034"  2 1 7 ""  1 ""  <> 1 17.8 0 2079 <> 1034 1046 135 <> <> <> <> <> <> <> <> <> <> <> <> <> <> <> <> <> <> <>
  1035 3 32.453479 41.551606 123.350746 133 I B 2 -0.12000 -0.12000 "ILE " " CG1" 6 0 1 A0A0A0  "C1035"  2 1 7 ""  1 ""  <> 1 17.81 0 2080 <> 1035 1047 135 <> <> <> <> <> <> <> <> <> <> <> <> <> <> <> <> <> <> <>
  1036 3 32.811512 41.454629 120.841697 133 I B 2 -0.18000 -0.18000 "ILE " " CG2" 6 0 1 A0A0A0  "C1036"  2 1 7 ""  1 ""  <> 1 17.7 0 2081 <> 1036 1048 135 <> <> <> <> <> <> <> <> <> <> <> <> <> <> <> <> <> <> <>
  1037 3 33.947546 41.624031 123.696264 133 I B 2 -0.18000 -0.18000 "ILE " " CD1" 6 0 1 A0A0A0  "C1037"  2 1 7 ""  1 ""  <> 1 17.77 0 2082 <> 1037 1049 135 <> <> <> <> <> <> <> <> <> <> <> <> <> <> <> <> <> <> <>
  1038 25 29.414765 40.486061 119.684984 134 Q B 38 -0.50000 -0.50000 "GLN " " N  " 7 0 1 2F2FFF  "N1038"  2 1 7 ""  1 ""  <> 1 17.56 0 2094 <> 1038 1050 136 <> <> <> <> <> <> <> <> <> <> <> <> <> <> <> <> <> <> <>
  1039 3 28.925989 39.839931 118.463678 134 Q B 2 0.14000 0.14000 "GLN " " CA " 6 0 1 A0A0A0  "C1039"  2 1 -1111 ""  1 ""  FFD200  1 17.48 0 2095 <> 1039 1051 136 <> <> <> <> <> <> <> <> <> <> <> <> <> <> <> <> <> <> <>
  1040 2 28.782878 40.806442 117.283650 134 Q B 2 0.50000 0.50000 "GLN " " C  " 6 0 1 A0A0A0  "C1040"  2 1 7 ""  1 ""  <> 1 17.35 0 2096 <> 1040 1052 136 <> <> <> <> <> <> <> <> <> <> <> <> <> <> <> <> <> <> <>
  1041 15 28.186943 41.872737 117.432871 134 Q B 75 -0.50000 -0.50000 "GLN " " O  " 8 0 1 FF5757  "O1041"  2 1 7 ""  1 ""  <> 1 17.31 0 2097 <> 1041 1053 136 <> <> <> <> <> <> <> <> <> <> <> <> <> <> <> <> <> <> <>
  1042 3 27.592152 39.104648 118.750365 134 Q B 2 -0.12000 -0.12000 "GLN " " CB " 6 0 1 A0A0A0  "C1042"  2 1 7 ""  1 ""  <> 1 17.49 0 2098 <> 1042 1054 136 <> <> <> <> <> <> <> <> <> <> <> <> <> <> <> <> <> <> <>
  1043 3 27.730178 37.731659 119.438704 134 Q B 2 -0.12000 -0.12000 "GLN " " CG " 6 0 1 A0A0A0  "C1043"  2 1 7 ""  1 ""  <> 1 17.73 0 2099 <> 1043 1055 136 <> <> <> <> <> <> <> <> <> <> <> <> <> <> <> <> <> <> <>
  1044 2 28.464979 36.699929 118.579882 134 Q B 2 0.50000 0.50000 "GLN " " CD " 6 0 1 A0A0A0  "C1044"  2 1 7 "%UT"  13 ""  <> 1 18.48 0 2100 <> 1044 1056 136 "No Flip"  <> <> <> <> <> <> <> <> <> <> <> <> <> <> <> <> <> <>
  1045 15 28.109921 36.484414 117.423364 134 Q B 75 -0.50000 -0.50000 "GLN " " OE1" 8 0 1 FF5757  "O1045"  2 1 7 ""  1 ""  <> 1 18.67 0 2101 <> 1045 1057 136 <> <> <> <> <> <> <> <> <> <> <> <> <> <> <> <> <> <> <>
  1046 25 29.485440 36.052239 119.144653 134 Q B 38 -0.76000 -0.76000 "GLN " " NE2" 7 0 1 2F2FFF  "N1046"  2 1 7 ""  1 ""  <> 1 18.63 0 2102 <> 1046 1058 136 <> <> <> <> <> <> <> <> <> <> <> <> <> <> <> <> <> <> <>
  1047 25 29.273430 40.350197 116.114998 135 R B 38 -0.50000 -0.50000 "ARG " " N  " 7 0 1 2F2FFF  "N1047"  0 1 7 ""  1 ""  <> 1 17.15 0 2111 <> 1047 1059 137 <> <> <> <> <> <> <> <> <> <> <> <> <> <> <> <> <> <> <>
  1048 3 29.070321 40.917451 114.775384 135 R B 2 0.14000 0.14000 "ARG " " CA " 6 0 1 A0A0A0  "C1048"  0 1 -1111 ""  1 ""  FFD200  1 16.93 0 2112 <> 1048 1060 137 <> <> <> <> <> <> <> <> <> <> <> <> <> <> <> <> <> <> <>
  1049 2 29.625221 42.346042 114.604045 135 R B 2 0.50000 0.50000 "ARG " " C  " 6 0 1 A0A0A0  "C1049"  0 1 7 ""  1 ""  <> 1 16.91 0 2113 <> 1049 1061 137 <> <> <> <> <> <> <> <> <> <> <> <> <> <> <> <> <> <> <>
  1050 15 29.061206 43.126894 113.839905 135 R B 75 -0.50000 -0.50000 "ARG " " O  " 8 0 1 FF5757  "O1050"  0 1 7 ""  1 ""  <> 1 16.89 0 2114 <> 1050 1062 137 <> <> <> <> <> <> <> <> <> <> <> <> <> <> <> <> <> <> <>
  1051 3 27.585075 40.797776 114.347414 135 R B 2 -0.12000 -0.12000 "ARG " " CB " 6 0 1 A0A0A0  "C1051"  0 1 7 ""  1 ""  <> 1 16.88 0 2115 <> 1051 1063 137 <> <> <> <> <> <> <> <> <> <> <> <> <> <> <> <> <> <> <>
  1052 3 26.988814 39.378284 114.479960 135 R B 2 -0.05000 -0.05000 "ARG " " CG " 6 0 1 A0A0A0  "C1052"  0 1 7 ""  1 ""  <> 1 16.68 0 2116 <> 1052 1064 137 <> <> <> <> <> <> <> <> <> <> <> <> <> <> <> <> <> <> <>
  1053 3 25.475780 39.329183 114.222675 135 R B 2 0.19000 0.19000 "ARG " " CD " 6 0 1 A0A0A0  "C1053"  0 1 7 ""  1 ""  <> 1 16.36 0 2117 <> 1053 1065 137 <> <> <> <> <> <> <> <> <> <> <> <> <> <> <> <> <> <> <>
  1054 25 24.734543 40.052055 115.263113 135 R B 38 -0.69997 -0.69997 "ARG " " NE " 7 0 1 2F2FFF  "N1054"  0 1 7 ""  1 ""  <> 1 16.07 0 2118 <> 1054 1066 137 <> <> <> <> <> <> <> <> <> <> <> <> <> <> <> <> <> <> <>
  1055 2 24.358889 39.591496 116.465707 135 R B 2 0.63990 0.63990 "ARG " " CZ " 6 0 1 A0A0A0  "C1055"  0 1 7 ""  1 ""  <> 1 15.66 0 2119 <> 1055 1067 137 <> <> <> <> <> <> <> <> <> <> <> <> <> <> <> <> <> <> <>
  1056 25 24.536939 38.308807 116.812033 135 R B 38 -0.79997 -0.79997 "ARG " " NH1" 7 0 1 2F2FFF  "N1056"  0 1 7 ""  1 ""  <> 1 15.59 0 2120 <> 1056 1068 137 <> <> <> <> <> <> <> <> <> <> <> <> <> <> <> <> <> <> <>
  1057 31 23.801938 40.444287 117.333708 135 R B 38 -0.79997 -0.79997 "ARG " " NH2" 7 1 1 2F2FFF  "N1057"  0 1 7 ""  1 ""  <> 1 15.49 0 2121 <> 1057 1069 137 <> <> <> <> <> <> <> <> <> <> <> <> <> <> <> <> <> <> <>
  1058 25 30.719094 42.657361 115.317559 136 N B 38 -0.50000 -0.50000 "ASN " " N  " 7 0 1 2F2FFF  "N1058"  0 1 7 ""  1 ""  <> 1 16.88 0 2135 <> 1058 1070 138 <> <> <> <> <> <> <> <> <> <> <> <> <> <> <> <> <> <> <>
  1059 3 31.362347 43.972123 115.336167 136 N B 2 0.14000 0.14000 "ASN " " CA " 6 0 1 A0A0A0  "C1059"  0 1 -1111 ""  1 ""  FFD200  1 16.78 0 2136 <> 1059 1071 138 <> <> <> <> <> <> <> <> <> <> <> <> <> <> <> <> <> <> <>
  1060 2 32.543508 43.948213 114.345605 136 N B 2 0.50000 0.50000 "ASN " " C  " 6 0 1 A0A0A0  "C1060"  0 1 7 ""  1 ""  <> 1 16.92 0 2137 <> 1060 1072 138 <> <> <> <> <> <> <> <> <> <> <> <> <> <> <> <> <> <> <>
  1061 15 33.546946 43.301616 114.654329 136 N B 75 -0.50000 -0.50000 "ASN " " O  " 8 0 1 FF5757  "O1061"  0 1 7 ""  1 ""  <> 1 17.03 0 2138 <> 1061 1073 138 <> <> <> <> <> <> <> <> <> <> <> <> <> <> <> <> <> <> <>
  1062 3 31.865742 44.257566 116.767828 136 N B 2 -0.12000 -0.12000 "ASN " " CB " 6 0 1 A0A0A0  "C1062"  0 1 7 ""  1 ""  <> 1 16.64 0 2139 <> 1062 1074 138 <> <> <> <> <> <> <> <> <> <> <> <> <> <> <> <> <> <> <>
  1063 2 30.741408 44.312754 117.799047 136 N B 2 0.50000 0.50000 "ASN " " CG " 6 0 1 A0A0A0  "C1063"  0 1 7 "%UT"  13 ""  <> 1 16.3 0 2140 <> 1063 1075 138 "No Flip"  <> <> <> <> <> <> <> <> <> <> <> <> <> <> <> <> <> <>
  1064 15 29.853262 45.154890 117.710780 136 N B 75 -0.50000 -0.50000 "ASN " " OD1" 8 0 1 FF5757  "O1064"  0 1 7 ""  1 ""  <> 1 15.7 0 2141 <> 1064 1076 138 <> <> <> <> <> <> <> <> <> <> <> <> <> <> <> <> <> <> <>
  1065 25 30.782167 43.416571 118.783750 136 N B 38 -0.76000 -0.76000 "ASN " " ND2" 7 0 1 2F2FFF  "N1065"  0 1 7 ""  1 ""  <> 1 15.14 0 2142 <> 1065 1077 138 <> <> <> <> <> <> <> <> <> <> <> <> <> <> <> <> <> <> <>
  1066 25 32.406764 44.595230 113.163275 137 P B 38 -0.14000 -0.14000 "PRO " " N  " 7 0 1 2F2FFF  "N1066"  0 1 7 ""  1 ""  <> 1 16.97 0 2149 <> 1066 1078 139 <> <> <> <> <> <> <> <> <> <> <> <> <> <> <> <> <> <> <>
  1067 3 33.387818 44.435321 112.077057 137 P B 2 0.01000 0.01000 "PRO " " CA " 6 0 1 A0A0A0  "C1067"  0 1 -1111 ""  1 ""  FFD200  1 17.08 0 2150 <> 1067 1079 139 <> <> <> <> <> <> <> <> <> <> <> <> <> <> <> <> <> <> <>
  1068 2 34.750675 45.088184 112.372017 137 P B 2 0.50000 0.50000 "PRO " " C  " 6 0 1 A0A0A0  "C1068"  0 1 7 ""  1 ""  <> 1 17.26 0 2151 <> 1068 1080 139 <> <> <> <> <> <> <> <> <> <> <> <> <> <> <> <> <> <> <>
  1069 15 35.769516 44.403747 112.321823 137 P B 75 -0.50000 -0.50000 "PRO " " O  " 8 0 1 FF5757  "O1069"  0 1 7 ""  1 ""  <> 1 17.53 0 2152 <> 1069 1081 139 <> <> <> <> <> <> <> <> <> <> <> <> <> <> <> <> <> <> <>
  1070 3 32.673418 45.041331 110.858660 137 P B 2 -0.12000 -0.12000 "PRO " " CB " 6 0 1 A0A0A0  "C1070"  0 1 7 ""  1 ""  <> 1 17.09 0 2153 <> 1070 1082 139 <> <> <> <> <> <> <> <> <> <> <> <> <> <> <> <> <> <> <>
  1071 3 31.720711 46.076074 111.431398 137 P B 2 -0.12000 -0.12000 "PRO " " CG " 6 0 1 A0A0A0  "C1071"  0 1 7 ""  1 ""  <> 1 17.08 0 2154 <> 1071 1083 139 <> <> <> <> <> <> <> <> <> <> <> <> <> <> <> <> <> <> <>
  1072 3 31.288680 45.449264 112.749638 137 P B 2 -0.05000 -0.05000 "PRO " " CD " 6 0 1 A0A0A0  "C1072"  0 1 7 ""  1 ""  <> 1 16.93 0 2155 <> 1072 1084 139 <> <> <> <> <> <> <> <> <> <> <> <> <> <> <> <> <> <> <>
  1073 25 34.758787 46.388144 112.696554 138 Q B 38 -0.50000 -0.50000 "GLN " " N  " 7 0 1 2F2FFF  "N1073"  0 1 7 ""  1 ""  <> 1 17.37 0 2163 <> 1073 1085 140 <> <> <> <> <> <> <> <> <> <> <> <> <> <> <> <> <> <> <>
  1074 3 35.987745 47.133435 112.968847 138 Q B 2 0.14000 0.14000 "GLN " " CA " 6 0 1 A0A0A0  "C1074"  0 1 -1111 ""  1 ""  FFD200  1 17.55 0 2164 <> 1074 1086 140 <> <> <> <> <> <> <> <> <> <> <> <> <> <> <> <> <> <> <>
  1075 2 36.629734 46.824359 114.334928 138 Q B 2 0.50000 0.50000 "GLN " " C  " 6 0 1 A0A0A0  "C1075"  0 1 7 ""  1 ""  <> 1 17.74 0 2165 <> 1075 1087 140 <> <> <> <> <> <> <> <> <> <> <> <> <> <> <> <> <> <> <>
  1076 15 37.805300 47.136856 114.510766 138 Q B 75 -0.50000 -0.50000 "GLN " " O  " 8 0 1 FF5757  "O1076"  0 1 7 ""  1 ""  <> 1 17.7 0 2166 <> 1076 1088 140 <> <> <> <> <> <> <> <> <> <> <> <> <> <> <> <> <> <> <>
  1077 3 35.715247 48.640355 112.796135 138 Q B 2 -0.12000 -0.12000 "GLN " " CB " 6 0 1 A0A0A0  "C1077"  0 1 7 ""  1 ""  <> 1 17.46 0 2167 <> 1077 1089 140 <> <> <> <> <> <> <> <> <> <> <> <> <> <> <> <> <> <> <>
  1078 3 35.459813 49.029073 111.329070 138 Q B 2 -0.12000 -0.12000 "GLN " " CG " 6 0 1 A0A0A0  "C1078"  0 1 7 ""  1 ""  <> 1 17.14 0 2168 <> 1078 1090 140 <> <> <> <> <> <> <> <> <> <> <> <> <> <> <> <> <> <> <>
  1079 2 35.296823 50.536937 111.133173 138 Q B 2 0.50000 0.50000 "GLN " " CD " 6 0 1 A0A0A0  "C1079"  0 1 7 "%UT"  13 "Flip"  <> 1 16.95 0 2169 <> 1079 1091 140 "Flip"  <> <> <> <> <> <> <> <> <> <> <> <> <> <> <> <> <> <>
  1080 15 36.130540 51.328042 111.570531 138 Q B 75 -0.50000 -0.50000 "GLN " " OE1" 8 0 1 FF5757  "O1080"  0 1 7 ""  1 ""  <> 1 16.85 0 2170 <> 1080 1092 140 <> <> <> <> <> <> <> <> <> <> <> <> <> <> <> <> <> <> <>
  1081 25 34.254350 50.935308 110.405770 138 Q B 38 -0.76000 -0.76000 "GLN " " NE2" 7 0 1 2F2FFF  "N1081"  0 1 7 ""  1 ""  <> 1 16.04 0 2171 <> 1081 1093 140 <> <> <> <> <> <> <> <> <> <> <> <> <> <> <> <> <> <> <>
  1082 25 35.866768 46.248546 115.280921 139 L B 38 -0.50000 -0.50000 "LEU " " N  " 7 0 1 2F2FFF  "N1082"  0 1 7 ""  1 ""  <> 1 17.95 0 2180 <> 1082 1094 141 <> <> <> <> <> <> <> <> <> <> <> <> <> <> <> <> <> <> <>
  1083 3 36.282680 46.086001 116.674980 139 L B 2 0.14000 0.14000 "LEU " " CA " 6 0 1 A0A0A0  "C1083"  0 1 -1111 ""  1 ""  FFD200  1 18.15 0 2181 <> 1083 1095 141 <> <> <> <> <> <> <> <> <> <> <> <> <> <> <> <> <> <> <>
  1084 2 37.431182 45.081280 116.833555 139 L B 2 0.50000 0.50000 "LEU " " C  " 6 0 1 A0A0A0  "C1084"  0 1 7 ""  1 ""  <> 1 18.31 0 2182 <> 1084 1096 141 <> <> <> <> <> <> <> <> <> <> <> <> <> <> <> <> <> <> <>
  1085 15 37.343915 43.965954 116.321249 139 L B 75 -0.50000 -0.50000 "LEU " " O  " 8 0 1 FF5757  "O1085"  0 1 7 ""  1 ""  <> 1 18.22 0 2183 <> 1085 1097 141 <> <> <> <> <> <> <> <> <> <> <> <> <> <> <> <> <> <> <>
  1086 3 35.054581 45.727928 117.535115 139 L B 2 -0.12000 -0.12000 "LEU " " CB " 6 0 1 A0A0A0  "C1086"  0 1 7 ""  1 ""  <> 1 18.15 0 2184 <> 1086 1098 141 <> <> <> <> <> <> <> <> <> <> <> <> <> <> <> <> <> <> <>
  1087 3 35.292920 45.650707 119.060544 139 L B 2 -0.06000 -0.06000 "LEU " " CG " 6 0 1 A0A0A0  "C1087"  0 1 7 ""  1 ""  <> 1 18.29 0 2185 <> 1087 1099 141 <> <> <> <> <> <> <> <> <> <> <> <> <> <> <> <> <> <> <>
  1088 3 35.758973 46.986652 119.670824 139 L B 2 -0.18000 -0.18000 "LEU " " CD1" 6 0 1 A0A0A0  "C1088"  0 1 7 ""  1 ""  <> 1 18.15 0 2186 <> 1088 1100 141 <> <> <> <> <> <> <> <> <> <> <> <> <> <> <> <> <> <> <>
  1089 3 34.038832 45.121826 119.771521 139 L B 2 -0.18000 -0.18000 "LEU " " CD2" 6 0 1 A0A0A0  "C1089"  0 1 7 ""  1 ""  <> 1 17.98 0 2187 <> 1089 1101 141 <> <> <> <> <> <> <> <> <> <> <> <> <> <> <> <> <> <> <>
  1090 25 38.472813 45.524381 117.549975 140 C B 38 -0.50000 -0.50000 "CYS " " N  " 7 0 1 2F2FFF  "N1090"  0 1 7 ""  1 ""  <> 1 18.41 0 2199 <> 1090 1102 142 <> <> <> <> <> <> <> <> <> <> <> <> <> <> <> <> <> <> <>
  1091 3 39.729685 44.813868 117.748707 140 C B 2 0.14000 0.14000 "CYS " " CA " 6 0 1 A0A0A0  "C1091"  0 1 -1111 ""  1 ""  FFD200  1 18.48 0 2200 <> 1091 1103 142 <> <> <> <> <> <> <> <> <> <> <> <> <> <> <> <> <> <> <>
  1092 2 40.033563 44.592464 119.233428 140 C B 2 0.50000 0.50000 "CYS " " C  " 6 0 1 A0A0A0  "C1092"  0 1 7 ""  1 ""  <> 1 18.54 0 2201 <> 1092 1104 142 <> <> <> <> <> <> <> <> <> <> <> <> <> <> <> <> <> <> <>
  1093 15 39.465970 45.254298 120.103712 140 C B 75 -0.50000 -0.50000 "CYS " " O  " 8 0 1 FF5757  "O1093"  0 1 7 ""  1 ""  <> 1 18.39 0 2202 <> 1093 1105 142 <> <> <> <> <> <> <> <> <> <> <> <> <> <> <> <> <> <> <>
  1094 3 40.854757 45.637267 117.089739 140 C B 2 0.09750 0.09750 "CYS " " CB " 6 0 1 A0A0A0  "C1094"  0 1 7 ""  1 ""  <> 1 18.63 0 2203 <> 1094 1106 142 <> <> <> <> <> <> <> <> <> <> <> <> <> <> <> <> <> <> <>
  1095 49 41.090309 45.308505 115.332179 140 C B 13 -0.21750 -0.21750 "CYS " " SG " 16 0 1 E1E11E  "S1095"  0 1 7 ""  1 ""  <> 1 18.63 0 2204 <> 1095 1107 142 <> <> <> <> <> <> <> <> <> <> <> <> <> <> <> <> <> <> <>
  1096 25 40.991147 43.675197 119.453435 141 Y B 38 -0.50000 -0.50000 "TYR " " N  " 7 0 1 2F2FFF  "N1096"  0 1 7 ""  1 ""  <> 1 18.62 0 2209 <> 1096 1108 143 <> <> <> <> <> <> <> <> <> <> <> <> <> <> <> <> <> <> <>
  1097 3 41.699299 43.392232 120.705791 141 Y B 2 0.14000 0.14000 "TYR " " CA " 6 0 1 A0A0A0  "C1097"  0 1 -1111 ""  1 ""  FFD200  1 18.74 0 2210 <> 1097 1109 143 <> <> <> <> <> <> <> <> <> <> <> <> <> <> <> <> <> <> <>
  1098 2 40.876170 42.653677 121.779510 141 Y B 2 0.50000 0.50000 "TYR " " C  " 6 0 1 A0A0A0  "C1098"  0 1 7 ""  1 ""  <> 1 18.97 0 2211 <> 1098 1110 143 <> <> <> <> <> <> <> <> <> <> <> <> <> <> <> <> <> <> <>
  1099 15 41.376357 42.494033 122.892285 141 Y B 75 -0.50000 -0.50000 "TYR " " O  " 8 0 1 FF5757  "O1099"  0 1 7 ""  1 ""  <> 1 19.08 0 2212 <> 1099 1111 143 <> <> <> <> <> <> <> <> <> <> <> <> <> <> <> <> <> <> <>
  1100 3 42.393825 44.658706 121.269549 141 Y B 2 -0.00500 -0.00500 "TYR " " CB " 6 0 1 A0A0A0  "C1100"  0 1 7 ""  1 ""  <> 1 18.53 0 2213 <> 1100 1112 143 <> <> <> <> <> <> <> <> <> <> <> <> <> <> <> <> <> <> <>
  1101 2 43.173046 45.476369 120.255828 141 Y B 2 -0.11500 -0.11500 "TYR " " CG " 6 0 1 A0A0A0  "C1101"  0 1 7 ""  1 ""  <> 1 18.35 0 2214 <> 1101 1113 143 <> <> <> <> <> <> <> <> <> <> <> <> <> <> <> <> <> <> <>
  1102 2 44.372162 44.968683 119.716411 141 Y B 2 -0.11500 -0.11500 "TYR " " CD1" 6 0 1 A0A0A0  "C1102"  0 1 7 ""  1 ""  <> 1 18.17 0 2215 <> 1102 1114 143 <> <> <> <> <> <> <> <> <> <> <> <> <> <> <> <> <> <> <>
  1103 2 42.686153 46.728647 119.826283 141 Y B 2 -0.11500 -0.11500 "TYR " " CD2" 6 0 1 A0A0A0  "C1103"  0 1 7 ""  1 ""  <> 1 17.97 0 2216 <> 1103 1115 143 <> <> <> <> <> <> <> <> <> <> <> <> <> <> <> <> <> <> <>
  1104 2 45.068085 45.696868 118.734343 141 Y B 2 -0.11500 -0.11500 "TYR " " CE1" 6 0 1 A0A0A0  "C1104"  0 1 7 ""  1 ""  <> 1 17.81 0 2217 <> 1104 1116 143 <> <> <> <> <> <> <> <> <> <> <> <> <> <> <> <> <> <> <>
  1105 2 43.369660 47.447083 118.828772 141 Y B 2 -0.11500 -0.11500 "TYR " " CE2" 6 0 1 A0A0A0  "C1105"  0 1 7 ""  1 ""  <> 1 17.91 0 2218 <> 1105 1117 143 <> <> <> <> <> <> <> <> <> <> <> <> <> <> <> <> <> <> <>
  1106 2 44.552726 46.923718 118.273613 141 Y B 2 0.15000 0.15000 "TYR " " CZ " 6 0 1 A0A0A0  "C1106"  0 1 7 ""  1 ""  <> 1 17.8 0 2219 <> 1106 1118 143 <> <> <> <> <> <> <> <> <> <> <> <> <> <> <> <> <> <> <>
  1107 16 45.190442 47.598666 117.278413 141 Y B 75 -0.58500 -0.58500 "TYR " " OH " 8 0 1 FF5757  "O1107"  0 1 7 "%UT"  13 ""  <> 1 17.71 0 2220 <> 1107 1119 143 <> <> <> <> <> <> <> <> <> <> <> <> <> <> <> <> <> <> <>
  1108 25 39.661673 42.183540 121.437987 142 Q B 38 -0.50000 -0.50000 "GLN " " N  " 7 0 1 2F2FFF  "N1108"  0 1 7 ""  1 ""  <> 1 19.22 0 2230 <> 1108 1120 144 <> <> <> <> <> <> <> <> <> <> <> <> <> <> <> <> <> <> <>
  1109 3 38.746657 41.476130 122.345653 142 Q B 2 0.14000 0.14000 "GLN " " CA " 6 0 1 A0A0A0  "C1109"  0 1 -1111 ""  1 ""  FFD200  1 19.43 0 2231 <> 1109 1121 144 <> <> <> <> <> <> <> <> <> <> <> <> <> <> <> <> <> <> <>
  1110 2 39.308828 40.115624 122.802415 142 Q B 2 0.50000 0.50000 "GLN " " C  " 6 0 1 A0A0A0  "C1110"  0 1 7 ""  1 ""  <> 1 19.51 0 2232 <> 1110 1122 144 <> <> <> <> <> <> <> <> <> <> <> <> <> <> <> <> <> <> <>
  1111 15 39.075579 39.717584 123.941301 142 Q B 75 -0.50000 -0.50000 "GLN " " O  " 8 0 1 FF5757  "O1111"  0 1 7 ""  1 ""  <> 1 19.56 0 2233 <> 1111 1123 144 <> <> <> <> <> <> <> <> <> <> <> <> <> <> <> <> <> <> <>
  1112 3 37.372552 41.245021 121.670497 142 Q B 2 -0.12000 -0.12000 "GLN " " CB " 6 0 1 A0A0A0  "C1112"  0 1 7 ""  1 ""  <> 1 19.39 0 2234 <> 1112 1124 144 <> <> <> <> <> <> <> <> <> <> <> <> <> <> <> <> <> <> <>
  1113 3 36.795704 42.438419 120.875461 142 Q B 2 -0.12000 -0.12000 "GLN " " CG " 6 0 1 A0A0A0  "C1113"  0 1 7 ""  1 ""  <> 1 19.84 0 2235 <> 1113 1125 144 <> <> <> <> <> <> <> <> <> <> <> <> <> <> <> <> <> <> <>
  1114 2 36.896675 42.209303 119.364569 142 Q B 2 0.50000 0.50000 "GLN " " CD " 6 0 1 A0A0A0  "C1114"  0 1 7 "%UT"  13 ""  <> 1 19.52 0 2236 <> 1114 1126 144 "No Flip"  <> <> <> <> <> <> <> <> <> <> <> <> <> <> <> <> <> <>
  1115 15 37.996260 42.112716 118.828274 142 Q B 75 -0.50000 -0.50000 "GLN " " OE1" 8 0 1 FF5757  "O1115"  0 1 7 ""  1 ""  <> 1 19.62 0 2237 <> 1115 1127 144 <> <> <> <> <> <> <> <> <> <> <> <> <> <> <> <> <> <> <>
  1116 25 35.761465 42.126656 118.668937 142 Q B 38 -0.76000 -0.76000 "GLN " " NE2" 7 0 1 2F2FFF  "N1116"  0 1 7 ""  1 ""  <> 1 19.25 0 2238 <> 1116 1128 144 <> <> <> <> <> <> <> <> <> <> <> <> <> <> <> <> <> <> <>
  1117 25 40.037797 39.443376 121.897733 143 D B 38 -0.50000 -0.50000 "ASP " " N  " 7 0 1 2F2FFF  "N1117"  0 1 7 ""  1 ""  <> 1 19.62 0 2247 <> 1117 1129 145 <> <> <> <> <> <> <> <> <> <> <> <> <> <> <> <> <> <> <>
  1118 3 40.716438 38.160778 122.102665 143 D B 2 0.14000 0.14000 "ASP " " CA " 6 0 1 A0A0A0  "C1118"  0 1 -1112 ""  1 ""  FFF000  1 19.79 0 2248 <> 1118 1130 145 <> <> <> <> <> <> <> <> <> <> <> <> <> <> <> <> <> <> <>
  1119 2 42.007917 38.291650 122.929569 143 D B 2 0.50000 0.50000 "ASP " " C  " 6 0 1 A0A0A0  "C1119"  0 1 7 ""  1 ""  <> 1 19.85 0 2249 <> 1119 1131 145 <> <> <> <> <> <> <> <> <> <> <> <> <> <> <> <> <> <> <>
  1120 15 42.323066 37.369138 123.681064 143 D B 75 -0.50000 -0.50000 "ASP " " O  " 8 0 1 FF5757  "O1120"  0 1 7 ""  1 ""  <> 1 19.87 0 2250 <> 1120 1132 145 <> <> <> <> <> <> <> <> <> <> <> <> <> <> <> <> <> <> <>
  1121 3 40.990978 37.388169 120.779976 143 D B 2 -0.22000 -0.22000 "ASP " " CB " 6 0 1 A0A0A0  "C1121"  0 1 7 ""  1 ""  <> 1 19.74 0 2251 <> 1121 1133 145 <> <> <> <> <> <> <> <> <> <> <> <> <> <> <> <> <> <> <>
  1122 2 41.323365 38.240407 119.544316 143 D B 2 0.70000 0.70000 "ASP " " CG " 6 0 1 A0A0A0  "C1122"  0 1 7 "%UT"  13 ""  <> 1 19.82 0 2252 <> 1122 1134 145 <> <> <> <> <> <> <> <> <> <> <> <> <> <> <> <> <> <> <>
  1123 15 41.872035 39.352846 119.711455 143 D B 75 -0.80000 -0.80000 "ASP " " OD1" 8 0 1 FF5757  "O1123"  0 1 7 ""  1 ""  <> 1 19.49 0 2253 <> 1123 1135 145 <> <> <> <> <> <> <> <> <> <> <> <> <> <> <> <> <> <> <>
  1124 18 41.040113 37.754579 118.427645 143 D B 75 -0.80000 -0.80000 "ASP " " OD2" 8 -1 1 FF5757  "O1124"  0 1 7 ""  1 ""  <> 1 19.87 0 2254 <> 1124 1136 145 <> <> <> <> <> <> <> <> <> <> <> <> <> <> <> <> <> <> <>
  1125 25 42.722360 39.423854 122.785037 144 T B 38 -0.50000 -0.50000 "THR " " N  " 7 0 1 2F2FFF  "N1125"  0 1 7 ""  1 ""  <> 1 20.01 0 2259 <> 1125 1137 146 <> <> <> <> <> <> <> <> <> <> <> <> <> <> <> <> <> <> <>
  1126 3 43.966007 39.713920 123.506943 144 T B 2 0.14000 0.14000 "THR " " CA " 6 0 1 A0A0A0  "C1126"  0 1 -1112 ""  1 ""  FFF000  1 20.2 0 2260 <> 1126 1138 146 <> <> <> <> <> <> <> <> <> <> <> <> <> <> <> <> <> <> <>
  1127 2 43.751603 39.959230 125.016136 144 T B 2 0.50000 0.50000 "THR " " C  " 6 0 1 A0A0A0  "C1127"  0 1 7 ""  1 ""  <> 1 20.41 0 2261 <> 1127 1139 146 <> <> <> <> <> <> <> <> <> <> <> <> <> <> <> <> <> <> <>
  1128 15 44.654019 39.657511 125.794511 144 T B 75 -0.50000 -0.50000 "THR " " O  " 8 0 1 FF5757  "O1128"  0 1 7 ""  1 ""  <> 1 20.42 0 2262 <> 1128 1140 146 <> <> <> <> <> <> <> <> <> <> <> <> <> <> <> <> <> <> <>
  1129 3 44.749346 40.915133 122.899665 144 T B 2 0.20500 0.20500 "THR " " CB " 6 0 1 A0A0A0  "C1129"  0 1 7 ""  1 ""  <> 1 20.13 0 2263 <> 1129 1141 146 <> <> <> <> <> <> <> <> <> <> <> <> <> <> <> <> <> <> <>
  1130 16 44.316885 42.188601 123.344634 144 T B 75 -0.68300 -0.68300 "THR " " OG1" 8 0 1 FF5757  "O1130"  0 1 7 "%UT"  13 ""  <> 1 20.02 0 2264 <> 1130 1142 146 <> <> <> <> <> <> <> <> <> <> <> <> <> <> <> <> <> <> <>
  1131 3 44.858436 40.894430 121.367230 144 T B 2 -0.18000 -0.18000 "THR " " CG2" 6 0 1 A0A0A0  "C1131"  0 1 7 ""  1 ""  <> 1 19.97 0 2265 <> 1131 1143 146 <> <> <> <> <> <> <> <> <> <> <> <> <> <> <> <> <> <> <>
  1132 25 42.560339 40.450039 125.402623 145 I B 38 -0.50000 -0.50000 "ILE " " N  " 7 0 1 2F2FFF  "N1132"  0 1 7 ""  1 ""  <> 1 20.75 0 2273 <> 1132 1144 147 <> <> <> <> <> <> <> <> <> <> <> <> <> <> <> <> <> <> <>
  1133 3 42.139889 40.593945 126.794833 145 I B 2 0.14000 0.14000 "ILE " " CA " 6 0 1 A0A0A0  "C1133"  0 1 -1112 ""  1 ""  FFF000  1 21.14 0 2274 <> 1133 1145 147 <> <> <> <> <> <> <> <> <> <> <> <> <> <> <> <> <> <> <>
  1134 2 41.850441 39.217840 127.419203 145 I B 2 0.50000 0.50000 "ILE " " C  " 6 0 1 A0A0A0  "C1134"  0 1 7 ""  1 ""  <> 1 21.46 0 2275 <> 1134 1146 147 <> <> <> <> <> <> <> <> <> <> <> <> <> <> <> <> <> <> <>
  1135 15 41.083113 38.443807 126.844873 145 I B 75 -0.50000 -0.50000 "ILE " " O  " 8 0 1 FF5757  "O1135"  0 1 7 ""  1 ""  <> 1 21.51 0 2276 <> 1135 1147 147 <> <> <> <> <> <> <> <> <> <> <> <> <> <> <> <> <> <> <>
  1136 3 40.864061 41.486131 126.911344 145 I B 2 -0.06000 -0.06000 "ILE " " CB " 6 0 1 A0A0A0  "C1136"  0 1 7 ""  1 ""  <> 1 21.08 0 2277 <> 1136 1148 147 <> <> <> <> <> <> <> <> <> <> <> <> <> <> <> <> <> <> <>
  1137 3 41.137741 42.938247 126.461238 145 I B 2 -0.12000 -0.12000 "ILE " " CG1" 6 0 1 A0A0A0  "C1137"  0 1 7 ""  1 ""  <> 1 20.93 0 2278 <> 1137 1149 147 <> <> <> <> <> <> <> <> <> <> <> <> <> <> <> <> <> <> <>
  1138 3 40.177307 41.478471 128.296672 145 I B 2 -0.18000 -0.18000 "ILE " " CG2" 6 0 1 A0A0A0  "C1138"  0 1 7 ""  1 ""  <> 1 20.94 0 2279 <> 1138 1150 147 <> <> <> <> <> <> <> <> <> <> <> <> <> <> <> <> <> <> <>
  1139 3 42.176247 43.691999 127.302852 145 I B 2 -0.18000 -0.18000 "ILE " " CD1" 6 0 1 A0A0A0  "C1139"  0 1 7 ""  1 ""  <> 1 20.67 0 2280 <> 1139 1151 147 <> <> <> <> <> <> <> <> <> <> <> <> <> <> <> <> <> <> <>
  1140 25 42.442463 38.965901 128.599185 146 L B 38 -0.50000 -0.50000 "LEU " " N  " 7 0 1 2F2FFF  "N1140"  0 1 7 ""  1 ""  <> 1 21.95 0 2292 <> 1140 1152 148 <> <> <> <> <> <> <> <> <> <> <> <> <> <> <> <> <> <> <>
  1141 3 42.150007 37.790512 129.414509 146 L B 2 0.14000 0.14000 "LEU " " CA " 6 0 1 A0A0A0  "C1141"  0 1 -1112 ""  1 ""  FFF000  1 22.4 0 2293 <> 1141 1153 148 <> <> <> <> <> <> <> <> <> <> <> <> <> <> <> <> <> <> <>
  1142 2 41.010227 38.141658 130.379473 146 L B 2 0.50000 0.50000 "LEU " " C  " 6 0 1 A0A0A0  "C1142"  0 1 7 ""  1 ""  <> 1 22.77 0 2294 <> 1142 1154 148 <> <> <> <> <> <> <> <> <> <> <> <> <> <> <> <> <> <> <>
  1143 15 41.248824 38.728559 131.436059 146 L B 75 -0.50000 -0.50000 "LEU " " O  " 8 0 1 FF5757  "O1143"  0 1 7 ""  1 ""  <> 1 22.77 0 2295 <> 1143 1155 148 <> <> <> <> <> <> <> <> <> <> <> <> <> <> <> <> <> <> <>
  1144 3 43.435303 37.295547 130.118464 146 L B 2 -0.12000 -0.12000 "LEU " " CB " 6 0 1 A0A0A0  "C1144"  0 1 7 ""  1 ""  <> 1 22.38 0 2296 <> 1144 1156 148 <> <> <> <> <> <> <> <> <> <> <> <> <> <> <> <> <> <> <>
  1145 3 43.265153 36.013154 130.971963 146 L B 2 -0.06000 -0.06000 "LEU " " CG " 6 0 1 A0A0A0  "C1145"  0 1 7 ""  1 ""  <> 1 22.72 0 2297 <> 1145 1157 148 <> <> <> <> <> <> <> <> <> <> <> <> <> <> <> <> <> <> <>
  1146 3 42.631060 34.842837 130.193304 146 L B 2 -0.18000 -0.18000 "LEU " " CD1" 6 0 1 A0A0A0  "C1146"  0 1 7 ""  1 ""  <> 1 22.67 0 2298 <> 1146 1158 148 <> <> <> <> <> <> <> <> <> <> <> <> <> <> <> <> <> <> <>
  1147 3 44.604399 35.591025 131.602672 146 L B 2 -0.18000 -0.18000 "LEU " " CD2" 6 0 1 A0A0A0  "C1147"  0 1 7 ""  1 ""  <> 1 22.91 0 2299 <> 1147 1159 148 <> <> <> <> <> <> <> <> <> <> <> <> <> <> <> <> <> <> <>
  1148 25 39.784802 37.784710 129.964839 147 W B 38 -0.50000 -0.50000 "TRP " " N  " 7 0 1 2F2FFF  "N1148"  1 1 7 ""  1 ""  <> 1 23.19 0 2311 <> 1148 1160 149 <> <> <> <> <> <> <> <> <> <> <> <> <> <> <> <> <> <> <>
  1149 3 38.537992 38.039273 130.688341 147 W B 2 0.14000 0.14000 "TRP " " CA " 6 0 1 A0A0A0  "C1149"  1 1 -1112 ""  1 ""  FFF000  1 23.63 0 2312 <> 1149 1161 149 <> <> <> <> <> <> <> <> <> <> <> <> <> <> <> <> <> <> <>
  1150 2 38.383932 37.234369 131.987958 147 W B 2 0.50000 0.50000 "TRP " " C  " 6 0 1 A0A0A0  "C1150"  1 1 7 ""  1 ""  <> 1 23.97 0 2313 <> 1150 1162 149 <> <> <> <> <> <> <> <> <> <> <> <> <> <> <> <> <> <> <>
  1151 15 37.568961 37.626064 132.817958 147 W B 75 -0.50000 -0.50000 "TRP " " O  " 8 0 1 FF5757  "O1151"  1 1 7 ""  1 ""  <> 1 24.12 0 2314 <> 1151 1163 149 <> <> <> <> <> <> <> <> <> <> <> <> <> <> <> <> <> <> <>
  1152 3 37.340829 37.794658 129.753639 147 W B 2 -0.12000 -0.12000 "TRP " " CB " 6 0 1 A0A0A0  "C1152"  1 1 7 ""  1 ""  <> 1 23.63 0 2315 <> 1152 1164 149 <> <> <> <> <> <> <> <> <> <> <> <> <> <> <> <> <> <> <>
  1153 2 37.318614 38.640130 128.517406 147 W B 2 0.07500 0.07500 "TRP " " CG " 6 0 1 A0A0A0  "C1153"  1 1 7 ""  1 ""  <> 1 23.64 0 2316 <> 1153 1165 149 <> <> <> <> <> <> <> <> <> <> <> <> <> <> <> <> <> <> <>
  1154 2 37.863467 38.303942 127.326933 147 W B 2 -0.11500 -0.11500 "TRP " " CD1" 6 0 1 A0A0A0  "C1154"  1 1 7 ""  1 ""  <> 1 23.57 0 2317 <> 1154 1166 149 <> <> <> <> <> <> <> <> <> <> <> <> <> <> <> <> <> <> <>
  1155 2 36.803499 39.996264 128.353891 147 W B 2 -0.05500 -0.05500 "TRP " " CD2" 6 0 1 A0A0A0  "C1155"  1 1 7 ""  1 ""  <> 1 23.52 0 2318 <> 1155 1167 149 <> <> <> <> <> <> <> <> <> <> <> <> <> <> <> <> <> <> <>
  1156 25 37.699311 39.342757 126.437331 147 W B 38 -0.57000 -0.57000 "TRP " " NE1" 7 0 1 2F2FFF  "N1156"  1 1 7 ""  1 ""  <> 1 23.42 0 2319 <> 1156 1168 149 <> <> <> <> <> <> <> <> <> <> <> <> <> <> <> <> <> <> <>
  1157 2 37.022935 40.401540 127.002578 147 W B 2 0.13000 0.13000 "TRP " " CE2" 6 0 1 A0A0A0  "C1157"  1 1 7 ""  1 ""  <> 1 23.72 0 2320 <> 1157 1169 149 <> <> <> <> <> <> <> <> <> <> <> <> <> <> <> <> <> <> <>
  1158 2 36.169433 40.928600 129.207521 147 W B 2 -0.11500 -0.11500 "TRP " " CE3" 6 0 1 A0A0A0  "C1158"  1 1 7 ""  1 ""  <> 1 23.74 0 2321 <> 1158 1170 149 <> <> <> <> <> <> <> <> <> <> <> <> <> <> <> <> <> <> <>
  1159 2 36.588889 41.643359 126.508652 147 W B 2 -0.11500 -0.11500 "TRP " " CZ2" 6 0 1 A0A0A0  "C1159"  1 1 7 ""  1 ""  <> 1 23.81 0 2322 <> 1159 1171 149 <> <> <> <> <> <> <> <> <> <> <> <> <> <> <> <> <> <> <>
  1160 2 35.716409 42.171945 128.722440 147 W B 2 -0.11500 -0.11500 "TRP " " CZ3" 6 0 1 A0A0A0  "C1160"  1 1 7 ""  1 ""  <> 1 23.91 0 2323 <> 1160 1172 149 <> <> <> <> <> <> <> <> <> <> <> <> <> <> <> <> <> <> <>
  1161 2 35.908845 42.521289 127.372000 147 W B 2 -0.11500 -0.11500 "TRP " " CH2" 6 0 1 A0A0A0  "C1161"  1 1 7 ""  1 ""  <> 1 24.01 0 2324 <> 1161 1173 149 <> <> <> <> <> <> <> <> <> <> <> <> <> <> <> <> <> <> <>
  1162 25 39.177457 36.163093 132.166346 148 K B 38 -0.50000 -0.50000 "LYS " " N  " 7 0 1 2F2FFF  "N1162"  1 1 7 ""  1 ""  <> 1 24.32 0 2335 <> 1162 1174 150 <> <> <> <> <> <> <> <> <> <> <> <> <> <> <> <> <> <> <>
  1163 3 39.247076 35.371956 133.397200 148 K B 2 0.14000 0.14000 "LYS " " CA " 6 0 1 A0A0A0  "C1163"  1 1 -1112 ""  1 ""  FFF000  1 24.64 0 2336 <> 1163 1175 150 <> <> <> <> <> <> <> <> <> <> <> <> <> <> <> <> <> <> <>
  1164 2 39.791081 36.180026 134.594522 148 K B 2 0.50000 0.50000 "LYS " " C  " 6 0 1 A0A0A0  "C1164"  1 1 7 ""  1 ""  <> 1 24.81 0 2337 <> 1164 1176 150 <> <> <> <> <> <> <> <> <> <> <> <> <> <> <> <> <> <> <>
  1165 15 39.333693 35.961590 135.715752 148 K B 75 -0.50000 -0.50000 "LYS " " O  " 8 0 1 FF5757  "O1165"  1 1 7 ""  1 ""  <> 1 24.78 0 2338 <> 1165 1177 150 <> <> <> <> <> <> <> <> <> <> <> <> <> <> <> <> <> <> <>
  1166 3 40.078301 34.101389 133.120513 148 K B 2 -0.12000 -0.12000 "LYS " " CB " 6 0 1 A0A0A0  "C1166"  1 1 7 ""  1 ""  <> 1 24.72 0 2339 <> 1166 1178 150 <> <> <> <> <> <> <> <> <> <> <> <> <> <> <> <> <> <> <>
  1167 3 40.085329 33.081485 134.273164 148 K B 2 -0.12000 -0.12000 "LYS " " CG " 6 0 1 A0A0A0  "C1167"  1 1 7 ""  1 ""  <> 1 25.16 0 2340 <> 1167 1179 150 <> <> <> <> <> <> <> <> <> <> <> <> <> <> <> <> <> <> <>
  1168 3 40.838149 31.790499 133.911805 148 K B 2 -0.12000 -0.12000 "LYS " " CD " 6 0 1 A0A0A0  "C1168"  1 1 7 ""  1 ""  <> 1 25.73 0 2341 <> 1168 1180 150 <> <> <> <> <> <> <> <> <> <> <> <> <> <> <> <> <> <> <>
  1169 3 40.757075 30.708541 135.000042 148 K B 2 0.19000 0.19000 "LYS " " CE " 6 0 1 A0A0A0  "C1169"  1 1 7 ""  1 ""  <> 1 26.07 0 2342 <> 1169 1181 150 <> <> <> <> <> <> <> <> <> <> <> <> <> <> <> <> <> <> <>
  1170 32 41.380913 31.146152 136.261215 148 K B 38 -0.30000 -0.30000 "LYS " " NZ " 7 1 1 2F2FFF  "N1170"  1 1 7 "%UT"  13 ""  <> 1 25.96 0 2343 <> 1170 1182 150 <> <> <> <> <> <> <> <> <> <> <> <> <> <> <> <> <> <> <>
  1171 25 40.715104 37.120348 134.322154 149 D B 38 -0.50000 -0.50000 "ASP " " N  " 7 0 1 2F2FFF  "N1171"  1 1 7 ""  1 ""  <> 1 24.99 0 2357 <> 1171 1183 151 <> <> <> <> <> <> <> <> <> <> <> <> <> <> <> <> <> <> <>
  1172 3 41.236156 38.100065 135.284052 149 D B 2 0.14000 0.14000 "ASP " " CA " 6 0 1 A0A0A0  "C1172"  1 1 -1112 ""  1 ""  FFF000  1 25.13 0 2358 <> 1172 1184 151 <> <> <> <> <> <> <> <> <> <> <> <> <> <> <> <> <> <> <>
  1173 2 40.185518 39.159152 135.662328 149 D B 2 0.50000 0.50000 "ASP " " C  " 6 0 1 A0A0A0  "C1173"  1 1 7 ""  1 ""  <> 1 25.09 0 2359 <> 1173 1185 151 <> <> <> <> <> <> <> <> <> <> <> <> <> <> <> <> <> <> <>
  1174 15 40.177512 39.611333 136.806749 149 D B 75 -0.50000 -0.50000 "ASP " " O  " 8 0 1 FF5757  "O1174"  1 1 7 ""  1 ""  <> 1 25.03 0 2360 <> 1174 1186 151 <> <> <> <> <> <> <> <> <> <> <> <> <> <> <> <> <> <> <>
  1175 3 42.520648 38.821391 134.795867 149 D B 2 -0.22000 -0.22000 "ASP " " CB " 6 0 1 A0A0A0  "C1175"  1 1 7 ""  1 ""  <> 1 25.28 0 2361 <> 1175 1187 151 <> <> <> <> <> <> <> <> <> <> <> <> <> <> <> <> <> <> <>
  1176 2 43.634054 37.917211 134.254744 149 D B 2 0.70000 0.70000 "ASP " " CG " 6 0 1 A0A0A0  "C1176"  1 1 7 "%UT"  13 ""  <> 1 25.7 0 2362 <> 1176 1188 151 <> <> <> <> <> <> <> <> <> <> <> <> <> <> <> <> <> <> <>
  1177 15 43.676959 36.731582 134.650946 149 D B 75 -0.80000 -0.80000 "ASP " " OD1" 8 0 1 FF5757  "O1177"  1 1 7 ""  1 ""  <> 1 26.02 0 2363 <> 1177 1189 151 <> <> <> <> <> <> <> <> <> <> <> <> <> <> <> <> <> <> <>
  1178 18 44.474359 38.454993 133.499952 149 D B 75 -0.80000 -0.80000 "ASP " " OD2" 8 -1 1 FF5757  "O1178"  1 1 7 ""  1 ""  <> 1 26.1 0 2364 <> 1178 1190 151 <> <> <> <> <> <> <> <> <> <> <> <> <> <> <> <> <> <> <>
  1179 25 39.333337 39.534749 134.692501 150 I B 38 -0.50000 -0.50000 "ILE " " N  " 7 0 1 2F2FFF  "N1179"  1 1 7 ""  1 ""  <> 1 25.01 0 2369 <> 1179 1191 152 <> <> <> <> <> <> <> <> <> <> <> <> <> <> <> <> <> <> <>
  1180 3 38.285313 40.541554 134.850217 150 I B 2 0.14000 0.14000 "ILE " " CA " 6 0 1 A0A0A0  "C1180"  1 1 -1112 ""  1 ""  FFF000  1 24.88 0 2370 <> 1180 1192 152 <> <> <> <> <> <> <> <> <> <> <> <> <> <> <> <> <> <> <>
  1181 2 37.051678 39.995863 135.594383 150 I B 2 0.50000 0.50000 "ILE " " C  " 6 0 1 A0A0A0  "C1181"  1 1 7 ""  1 ""  <> 1 24.98 0 2371 <> 1181 1193 152 <> <> <> <> <> <> <> <> <> <> <> <> <> <> <> <> <> <> <>
  1182 15 36.507050 40.711816 136.429208 150 I B 75 -0.50000 -0.50000 "ILE " " O  " 8 0 1 FF5757  "O1182"  1 1 7 ""  1 ""  <> 1 24.94 0 2372 <> 1182 1194 152 <> <> <> <> <> <> <> <> <> <> <> <> <> <> <> <> <> <> <>
  1183 3 37.875069 41.161645 133.479931 150 I B 2 -0.06000 -0.06000 "ILE " " CB " 6 0 1 A0A0A0  "C1183"  1 1 7 ""  1 ""  <> 1 24.82 0 2373 <> 1183 1195 152 <> <> <> <> <> <> <> <> <> <> <> <> <> <> <> <> <> <> <>
  1184 3 39.057043 41.975122 132.904804 150 I B 2 -0.12000 -0.12000 "ILE " " CG1" 6 0 1 A0A0A0  "C1184"  1 1 7 ""  1 ""  <> 1 24.45 0 2374 <> 1184 1196 152 <> <> <> <> <> <> <> <> <> <> <> <> <> <> <> <> <> <> <>
  1185 3 36.593825 42.026388 133.513934 150 I B 2 -0.18000 -0.18000 "ILE " " CG2" 6 0 1 A0A0A0  "C1185"  1 1 7 ""  1 ""  <> 1 24.62 0 2375 <> 1185 1197 152 <> <> <> <> <> <> <> <> <> <> <> <> <> <> <> <> <> <> <>
  1186 3 38.883260 42.399179 131.443587 150 I B 2 -0.18000 -0.18000 "ILE " " CD1" 6 0 1 A0A0A0  "C1186"  1 1 7 ""  1 ""  <> 1 23.7 0 2376 <> 1186 1198 152 <> <> <> <> <> <> <> <> <> <> <> <> <> <> <> <> <> <> <>
  1187 25 36.642114 38.747615 135.312235 151 F B 38 -0.50000 -0.50000 "PHE " " N  " 7 0 1 2F2FFF  "N1187"  0 1 7 ""  1 ""  <> 1 25.05 0 2388 <> 1187 1199 153 <> <> <> <> <> <> <> <> <> <> <> <> <> <> <> <> <> <> <>
  1188 3 35.539484 38.080059 136.004959 151 F B 2 0.14000 0.14000 "PHE " " CA " 6 0 1 A0A0A0  "C1188"  0 1 -1112 ""  1 ""  FFF000  1 25.11 0 2389 <> 1188 1200 153 <> <> <> <> <> <> <> <> <> <> <> <> <> <> <> <> <> <> <>
  1189 2 35.874648 37.782160 137.470597 151 F B 2 0.50000 0.50000 "PHE " " C  " 6 0 1 A0A0A0  "C1189"  0 1 7 ""  1 ""  <> 1 25.24 0 2390 <> 1189 1201 153 <> <> <> <> <> <> <> <> <> <> <> <> <> <> <> <> <> <> <>
  1190 15 36.948582 37.253777 137.760792 151 F B 75 -0.50000 -0.50000 "PHE " " O  " 8 0 1 FF5757  "O1190"  0 1 7 ""  1 ""  <> 1 25.29 0 2391 <> 1190 1202 153 <> <> <> <> <> <> <> <> <> <> <> <> <> <> <> <> <> <> <>
  1191 3 35.144490 36.779221 135.274588 151 F B 2 -0.00500 -0.00500 "PHE " " CB " 6 0 1 A0A0A0  "C1191"  0 1 7 ""  1 ""  <> 1 25.06 0 2392 <> 1191 1203 153 <> <> <> <> <> <> <> <> <> <> <> <> <> <> <> <> <> <> <>
  1192 2 34.461630 36.956490 133.929184 151 F B 2 -0.11500 -0.11500 "PHE " " CG " 6 0 1 A0A0A0  "C1192"  0 1 7 ""  1 ""  <> 1 24.82 0 2393 <> 1192 1204 153 <> <> <> <> <> <> <> <> <> <> <> <> <> <> <> <> <> <> <>
  1193 2 34.830980 36.140327 132.839684 151 F B 2 -0.11500 -0.11500 "PHE " " CD1" 6 0 1 A0A0A0  "C1193"  0 1 7 ""  1 ""  <> 1 24.55 0 2394 <> 1193 1205 153 <> <> <> <> <> <> <> <> <> <> <> <> <> <> <> <> <> <> <>
  1194 2 33.365876 37.834170 133.781463 151 F B 2 -0.11500 -0.11500 "PHE " " CD2" 6 0 1 A0A0A0  "C1194"  0 1 7 ""  1 ""  <> 1 24.61 0 2395 <> 1194 1206 153 <> <> <> <> <> <> <> <> <> <> <> <> <> <> <> <> <> <> <>
  1195 2 34.170247 36.261762 131.626464 151 F B 2 -0.11500 -0.11500 "PHE " " CE1" 6 0 1 A0A0A0  "C1195"  0 1 7 ""  1 ""  <> 1 24.47 0 2396 <> 1195 1207 153 <> <> <> <> <> <> <> <> <> <> <> <> <> <> <> <> <> <> <>
  1196 2 32.713957 37.935857 132.562716 151 F B 2 -0.11500 -0.11500 "PHE " " CE2" 6 0 1 A0A0A0  "C1196"  0 1 7 ""  1 ""  <> 1 24.4 0 2397 <> 1196 1208 153 <> <> <> <> <> <> <> <> <> <> <> <> <> <> <> <> <> <> <>
  1197 2 33.122415 37.160731 131.486111 151 F B 2 -0.11500 -0.11500 "PHE " " CZ " 6 0 1 A0A0A0  "C1197"  0 1 7 ""  1 ""  <> 1 24.42 0 2398 <> 1197 1209 153 <> <> <> <> <> <> <> <> <> <> <> <> <> <> <> <> <> <> <>
  1198 25 34.922356 38.110920 138.355268 152 H B 38 -0.50000 -0.50000 "HIE " " N  " 7 0 1 2F2FFF  "N1198"  0 1 7 ""  1 ""  <> 1 25.35 0 2408 <> 1198 1210 154 <> <> <> <> <> <> <> <> <> <> <> <> <> <> <> <> <> <> <>
  1199 3 34.994803 37.840661 139.786331 152 H B 2 0.14000 0.14000 "HIE " " CA " 6 0 1 A0A0A0  "C1199"  0 1 -1112 ""  1 ""  FFF000  1 25.49 0 2409 <> 1199 1211 154 <> <> <> <> <> <> <> <> <> <> <> <> <> <> <> <> <> <> <>
  1200 2 34.830618 36.339195 140.080424 152 H B 2 0.50000 0.50000 "HIE " " C  " 6 0 1 A0A0A0  "C1200"  0 1 7 ""  1 ""  <> 1 25.54 0 2410 <> 1200 1212 154 <> <> <> <> <> <> <> <> <> <> <> <> <> <> <> <> <> <> <>
  1201 15 34.151286 35.626678 139.342200 152 H B 75 -0.50000 -0.50000 "HIE " " O  " 8 0 1 FF5757  "O1201"  0 1 7 ""  1 ""  <> 1 25.6 0 2411 <> 1201 1213 154 <> <> <> <> <> <> <> <> <> <> <> <> <> <> <> <> <> <> <>
  1202 3 33.912936 38.687787 140.481165 152 H B 2 -0.29700 -0.29700 "HIE " " CB " 6 0 1 A0A0A0  "C1202"  0 1 7 ""  1 ""  <> 1 25.54 0 2412 <> 1202 1214 154 <> <> <> <> <> <> <> <> <> <> <> <> <> <> <> <> <> <> <>
  1203 2 34.168343 38.984735 141.935566 152 H B 2 0.50400 0.50400 "HIE " " CG " 6 0 1 A0A0A0  "C1203"  0 1 7 "%UT"  13 "Flip HIE"  <> 1 25.64 0 2413 <> 1203 1215 154 "Flip HIE"  <> <> <> <> <> <> <> <> <> <> <> <> <> <> <> <> <> <>
  1204 25 33.726060 38.148733 142.965965 152 H B 38 -0.56400 -0.56400 "HIE " " ND1" 7 0 1 2F2FFF  "N1204"  0 1 7 ""  1 ""  <> 1 25.85 0 2414 <> 1204 1216 154 <> <> <> <> <> <> <> <> <> <> <> <> <> <> <> <> <> <> <>
  1205 2 34.821537 40.066376 142.488684 152 H B 2 -0.26100 -0.26100 "HIE " " CD2" 6 0 1 A0A0A0  "C1205"  0 1 7 ""  1 ""  <> 1 25.71 0 2415 <> 1205 1217 154 <> <> <> <> <> <> <> <> <> <> <> <> <> <> <> <> <> <> <>
  1206 2 34.097952 38.760682 144.082250 152 H B 2 0.18200 0.18200 "HIE " " CE1" 6 0 1 A0A0A0  "C1206"  0 1 7 ""  1 ""  <> 1 25.81 0 2416 <> 1206 1218 154 <> <> <> <> <> <> <> <> <> <> <> <> <> <> <> <> <> <> <>
  1207 25 34.748240 39.903886 143.859706 152 H B 38 -0.29100 -0.29100 "HIE " " NE2" 7 0 1 2F2FFF  "N1207"  0 1 7 ""  1 ""  <> 1 25.88 0 2417 <> 1207 1219 154 <> <> <> <> <> <> <> <> <> <> <> <> <> <> <> <> <> <> <>
  1208 25 35.445301 35.902422 141.186236 153 K B 38 -0.50000 -0.50000 "LYS " " N  " 7 0 1 2F2FFF  "N1208"  0 1 7 ""  1 ""  <> 1 25.56 0 2425 <> 1208 1220 155 <> <> <> <> <> <> <> <> <> <> <> <> <> <> <> <> <> <> <>
  1209 3 35.399230 34.539824 141.719421 153 K B 2 0.14000 0.14000 "LYS " " CA " 6 0 1 A0A0A0  "C1209"  0 1 -1112 ""  1 ""  FFF000  1 25.53 0 2426 <> 1209 1221 155 <> <> <> <> <> <> <> <> <> <> <> <> <> <> <> <> <> <> <>
  1210 2 34.019758 34.100125 142.258965 153 K B 2 0.50000 0.50000 "LYS " " C  " 6 0 1 A0A0A0  "C1210"  0 1 7 ""  1 ""  <> 1 25.35 0 2427 <> 1210 1222 155 <> <> <> <> <> <> <> <> <> <> <> <> <> <> <> <> <> <> <>
  1211 15 33.830395 32.902871 142.470042 153 K B 75 -0.50000 -0.50000 "LYS " " O  " 8 0 1 FF5757  "O1211"  0 1 7 ""  1 ""  <> 1 25.37 0 2428 <> 1211 1223 155 <> <> <> <> <> <> <> <> <> <> <> <> <> <> <> <> <> <> <>
  1212 3 36.541193 34.345271 142.749722 153 K B 2 -0.12000 -0.12000 "LYS " " CB " 6 0 1 A0A0A0  "C1212"  0 1 7 ""  1 ""  <> 1 25.62 0 2429 <> 1212 1224 155 <> <> <> <> <> <> <> <> <> <> <> <> <> <> <> <> <> <> <>
  1213 3 36.752268 35.495198 143.761900 153 K B 2 -0.12000 -0.12000 "LYS " " CG " 6 0 1 A0A0A0  "C1213"  0 1 7 ""  1 ""  <> 1 26 0 2430 <> 1213 1225 155 <> <> <> <> <> <> <> <> <> <> <> <> <> <> <> <> <> <> <>
  1214 3 37.771403 36.549322 143.277466 153 K B 2 -0.12000 -0.12000 "LYS " " CD " 6 0 1 A0A0A0  "C1214"  0 1 7 ""  1 ""  <> 1 26.68 0 2431 <> 1214 1226 155 <> <> <> <> <> <> <> <> <> <> <> <> <> <> <> <> <> <> <>
  1215 3 37.905437 37.749137 144.223076 153 K B 2 0.19000 0.19000 "LYS " " CE " 6 0 1 A0A0A0  "C1215"  0 1 7 ""  1 ""  <> 1 26.87 0 2432 <> 1215 1227 155 <> <> <> <> <> <> <> <> <> <> <> <> <> <> <> <> <> <> <>
  1216 32 38.818028 38.764607 143.668109 153 K B 38 -0.30000 -0.30000 "LYS " " NZ " 7 1 1 2F2FFF  "N1216"  0 1 7 "%UT"  13 ""  <> 1 26.85 0 2433 <> 1216 1228 155 <> <> <> <> <> <> <> <> <> <> <> <> <> <> <> <> <> <> <>
  1217 25 33.080966 35.047021 142.436324 154 N B 38 -0.50000 -0.50000 "ASN " " N  " 7 0 1 2F2FFF  "N1217"  0 1 7 ""  1 ""  <> 1 25.12 0 2447 <> 1217 1229 156 <> <> <> <> <> <> <> <> <> <> <> <> <> <> <> <> <> <> <>
  1218 3 31.683808 34.790781 142.811272 154 N B 2 0.14000 0.14000 "ASN " " CA " 6 0 1 A0A0A0  "C1218"  0 1 -1112 ""  1 ""  FFF000  1 24.99 0 2448 <> 1218 1230 156 <> <> <> <> <> <> <> <> <> <> <> <> <> <> <> <> <> <> <>
  1219 2 30.710614 35.040167 141.636509 154 N B 2 0.50000 0.50000 "ASN " " C  " 6 0 1 A0A0A0  "C1219"  0 1 7 ""  1 ""  <> 1 25.14 0 2449 <> 1219 1231 156 <> <> <> <> <> <> <> <> <> <> <> <> <> <> <> <> <> <> <>
  1220 15 29.498705 35.035512 141.861000 154 N B 75 -0.50000 -0.50000 "ASN " " O  " 8 0 1 FF5757  "O1220"  0 1 7 ""  1 ""  <> 1 25.11 0 2450 <> 1220 1232 156 <> <> <> <> <> <> <> <> <> <> <> <> <> <> <> <> <> <> <>
  1221 3 31.292502 35.638617 144.050285 154 N B 2 -0.12000 -0.12000 "ASN " " CB " 6 0 1 A0A0A0  "C1221"  0 1 7 ""  1 ""  <> 1 24.91 0 2451 <> 1221 1233 156 <> <> <> <> <> <> <> <> <> <> <> <> <> <> <> <> <> <> <>
  1222 2 32.173822 35.433269 145.291189 154 N B 2 0.50000 0.50000 "ASN " " CG " 6 0 1 A0A0A0  "C1222"  0 1 7 "%UT"  13 "Flip"  <> 1 24.92 0 2452 <> 1222 1234 156 "Flip"  <> <> <> <> <> <> <> <> <> <> <> <> <> <> <> <> <> <>
  1223 15 32.477767 36.391232 145.996360 154 N B 75 -0.50000 -0.50000 "ASN " " OD1" 8 0 1 FF5757  "O1223"  0 1 7 ""  1 ""  <> 0 20 0 2453 <> 1223 1235 156 <> <> <> <> <> <> <> <> <> <> <> <> <> <> <> <> <> <> <>
  1224 25 32.574074 34.192731 145.583446 154 N B 38 -0.76000 -0.76000 "ASN " " ND2" 7 0 1 2F2FFF  "N1224"  0 1 7 ""  1 ""  <> 0 20 0 2454 <> 1224 1236 156 <> <> <> <> <> <> <> <> <> <> <> <> <> <> <> <> <> <> <>
  1225 25 31.234033 35.229007 140.410161 155 N B 38 -0.50000 -0.50000 "ASN " " N  " 7 0 1 2F2FFF  "N1225"  0 1 7 ""  1 ""  <> 1 25.51 0 2461 <> 1225 1237 157 <> <> <> <> <> <> <> <> <> <> <> <> <> <> <> <> <> <> <>
  1226 3 30.448302 35.363766 139.183618 155 N B 2 0.14000 0.14000 "ASN " " CA " 6 0 1 A0A0A0  "C1226"  0 1 -1112 ""  1 ""  FFF000  1 25.94 0 2462 <> 1226 1238 157 <> <> <> <> <> <> <> <> <> <> <> <> <> <> <> <> <> <> <>
  1227 2 30.018641 33.970888 138.683137 155 N B 2 0.50000 0.50000 "ASN " " C  " 6 0 1 A0A0A0  "C1227"  0 1 7 ""  1 ""  <> 1 26.29 0 2463 <> 1227 1239 157 <> <> <> <> <> <> <> <> <> <> <> <> <> <> <> <> <> <> <>
  1228 15 30.829960 33.242903 138.110757 155 N B 75 -0.50000 -0.50000 "ASN " " O  " 8 0 1 FF5757  "O1228"  0 1 7 ""  1 ""  <> 1 26.35 0 2464 <> 1228 1240 157 <> <> <> <> <> <> <> <> <> <> <> <> <> <> <> <> <> <> <>
  1229 3 31.271083 36.138397 138.124455 155 N B 2 -0.12000 -0.12000 "ASN " " CB " 6 0 1 A0A0A0  "C1229"  0 1 7 ""  1 ""  <> 1 25.88 0 2465 <> 1229 1241 157 <> <> <> <> <> <> <> <> <> <> <> <> <> <> <> <> <> <> <>
  1230 2 30.454115 36.658835 136.936238 155 N B 2 0.50000 0.50000 "ASN " " CG " 6 0 1 A0A0A0  "C1230"  0 1 7 "%UT"  13 ""  <> 1 25.61 0 2466 <> 1230 1242 157 "No Flip"  <> <> <> <> <> <> <> <> <> <> <> <> <> <> <> <> <> <>
  1231 15 29.350747 36.194154 136.657479 155 N B 75 -0.50000 -0.50000 "ASN " " OD1" 8 0 1 FF5757  "O1231"  0 1 7 ""  1 ""  <> 1 25.35 0 2467 <> 1231 1243 157 <> <> <> <> <> <> <> <> <> <> <> <> <> <> <> <> <> <> <>
  1232 25 30.999920 37.639474 136.221534 155 N B 38 -0.76000 -0.76000 "ASN " " ND2" 7 0 1 2F2FFF  "N1232"  0 1 7 ""  1 ""  <> 1 25.1 0 2468 <> 1232 1244 157 <> <> <> <> <> <> <> <> <> <> <> <> <> <> <> <> <> <> <>
  1233 25 28.735693 33.648703 138.906385 156 Q B 38 -0.50000 -0.50000 "GLN " " N  " 7 0 1 2F2FFF  "N1233"  0 1 7 ""  1 ""  <> 1 26.65 0 2475 <> 1233 1245 158 <> <> <> <> <> <> <> <> <> <> <> <> <> <> <> <> <> <> <>
  1234 3 28.080553 32.403808 138.496720 156 Q B 2 0.14000 0.14000 "GLN " " CA " 6 0 1 A0A0A0  "C1234"  0 1 -1112 ""  1 ""  FFF000  1 26.93 0 2476 <> 1234 1246 158 <> <> <> <> <> <> <> <> <> <> <> <> <> <> <> <> <> <> <>
  1235 2 27.668238 32.377058 137.007204 156 Q B 2 0.50000 0.50000 "GLN " " C  " 6 0 1 A0A0A0  "C1235"  0 1 7 ""  1 ""  <> 1 26.93 0 2477 <> 1235 1247 158 <> <> <> <> <> <> <> <> <> <> <> <> <> <> <> <> <> <> <>
  1236 15 27.311825 31.305030 136.520247 156 Q B 75 -0.50000 -0.50000 "GLN " " O  " 8 0 1 FF5757  "O1236"  0 1 7 ""  1 ""  <> 1 27.03 0 2478 <> 1236 1248 158 <> <> <> <> <> <> <> <> <> <> <> <> <> <> <> <> <> <> <>
  1237 3 26.884353 32.124526 139.446432 156 Q B 2 -0.12000 -0.12000 "GLN " " CB " 6 0 1 A0A0A0  "C1237"  0 1 7 ""  1 ""  <> 1 27.03 0 2479 <> 1237 1249 158 <> <> <> <> <> <> <> <> <> <> <> <> <> <> <> <> <> <> <>
  1238 3 25.574720 32.928651 139.237670 156 Q B 2 -0.12000 -0.12000 "GLN " " CG " 6 0 1 A0A0A0  "C1238"  0 1 7 ""  1 ""  <> 1 27.32 0 2480 <> 1238 1250 158 <> <> <> <> <> <> <> <> <> <> <> <> <> <> <> <> <> <> <>
  1239 2 25.714991 34.449776 139.367883 156 Q B 2 0.50000 0.50000 "GLN " " CD " 6 0 1 A0A0A0  "C1239"  0 1 7 "%UT"  13 ""  <> 1 27.52 0 2481 <> 1239 1251 158 "No Flip"  <> <> <> <> <> <> <> <> <> <> <> <> <> <> <> <> <> <>
  1240 15 26.398423 34.942499 140.262297 156 Q B 75 -0.50000 -0.50000 "GLN " " OE1" 8 0 1 FF5757  "O1240"  0 1 7 ""  1 ""  <> 0 31.31 0 2482 <> 1240 1252 158 <> <> <> <> <> <> <> <> <> <> <> <> <> <> <> <> <> <> <>
  1241 25 25.049151 35.204524 138.492401 156 Q B 38 -0.76000 -0.76000 "GLN " " NE2" 7 0 1 2F2FFF  "N1241"  0 1 7 ""  1 ""  <> 0 30.81 0 2483 <> 1241 1253 158 <> <> <> <> <> <> <> <> <> <> <> <> <> <> <> <> <> <> <>
  1242 25 27.722307 33.530848 136.318332 157 L B 38 -0.50000 -0.50000 "LEU " " N  " 7 0 1 2F2FFF  "N1242"  0 1 7 ""  1 ""  <> 1 26.83 0 2492 <> 1242 1254 159 <> <> <> <> <> <> <> <> <> <> <> <> <> <> <> <> <> <> <>
  1243 3 27.412043 33.684550 134.895022 157 L B 2 0.14000 0.14000 "LEU " " CA " 6 0 1 A0A0A0  "C1243"  0 1 -1112 ""  1 ""  FFF000  1 26.68 0 2493 <> 1243 1255 159 <> <> <> <> <> <> <> <> <> <> <> <> <> <> <> <> <> <> <>
  1244 2 28.618808 34.293974 134.160205 157 L B 2 0.50000 0.50000 "LEU " " C  " 6 0 1 A0A0A0  "C1244"  0 1 7 ""  1 ""  <> 1 26.52 0 2494 <> 1244 1256 159 <> <> <> <> <> <> <> <> <> <> <> <> <> <> <> <> <> <> <>
  1245 15 28.429780 35.180868 133.332589 157 L B 75 -0.50000 -0.50000 "LEU " " O  " 8 0 1 FF5757  "O1245"  0 1 7 ""  1 ""  <> 1 26.52 0 2495 <> 1245 1257 159 <> <> <> <> <> <> <> <> <> <> <> <> <> <> <> <> <> <> <>
  1246 3 26.128062 34.543658 134.721246 157 L B 2 -0.12000 -0.12000 "LEU " " CB " 6 0 1 A0A0A0  "C1246"  0 1 7 ""  1 ""  <> 1 26.69 0 2496 <> 1246 1258 159 <> <> <> <> <> <> <> <> <> <> <> <> <> <> <> <> <> <> <>
  1247 3 24.812109 33.863176 135.153700 157 L B 2 -0.06000 -0.06000 "LEU " " CG " 6 0 1 A0A0A0  "C1247"  0 1 7 ""  1 ""  <> 1 26.7 0 2497 <> 1247 1259 159 <> <> <> <> <> <> <> <> <> <> <> <> <> <> <> <> <> <> <>
  1248 3 23.639068 34.867391 135.115349 157 L B 2 -0.18000 -0.18000 "LEU " " CD1" 6 0 1 A0A0A0  "C1248"  0 1 7 ""  1 ""  <> 1 26.6 0 2498 <> 1248 1260 159 <> <> <> <> <> <> <> <> <> <> <> <> <> <> <> <> <> <> <>
  1249 3 24.513285 32.587055 134.338659 157 L B 2 -0.18000 -0.18000 "LEU " " CD2" 6 0 1 A0A0A0  "C1249"  0 1 7 ""  1 ""  <> 1 26.63 0 2499 <> 1249 1261 159 <> <> <> <> <> <> <> <> <> <> <> <> <> <> <> <> <> <> <>
  1250 25 29.840124 33.805795 134.448197 158 A B 38 -0.50000 -0.50000 "ALA " " N  " 7 0 1 2F2FFF  "N1250"  0 1 7 ""  1 ""  <> 1 26.29 0 2511 <> 1250 1262 160 <> <> <> <> <> <> <> <> <> <> <> <> <> <> <> <> <> <> <>
  1251 3 31.102729 34.253507 133.840238 158 A B 2 0.14000 0.14000 "ALA " " CA " 6 0 1 A0A0A0  "C1251"  0 1 -1112 ""  1 ""  FFF000  1 26.03 0 2512 <> 1251 1263 160 <> <> <> <> <> <> <> <> <> <> <> <> <> <> <> <> <> <> <>
  1252 2 31.306248 33.731271 132.397538 158 A B 2 0.50000 0.50000 "ALA " " C  " 6 0 1 A0A0A0  "C1252"  0 1 7 ""  1 ""  <> 1 25.9 0 2513 <> 1252 1264 160 <> <> <> <> <> <> <> <> <> <> <> <> <> <> <> <> <> <> <>
  1253 15 32.347065 33.152141 132.085545 158 A B 75 -0.50000 -0.50000 "ALA " " O  " 8 0 1 FF5757  "O1253"  0 1 7 ""  1 ""  <> 1 25.84 0 2514 <> 1253 1265 160 <> <> <> <> <> <> <> <> <> <> <> <> <> <> <> <> <> <> <>
  1254 3 32.257027 33.861733 134.779286 158 A B 2 -0.18000 -0.18000 "ALA " " CB " 6 0 1 A0A0A0  "C1254"  0 1 7 ""  1 ""  <> 1 26.02 0 2515 <> 1254 1266 160 <> <> <> <> <> <> <> <> <> <> <> <> <> <> <> <> <> <> <>
  1255 25 30.287710 33.938790 131.549895 159 L B 38 -0.50000 -0.50000 "LEU " " N  " 7 0 1 2F2FFF  "N1255"  0 1 7 ""  1 ""  <> 1 25.63 0 2521 <> 1255 1267 161 <> <> <> <> <> <> <> <> <> <> <> <> <> <> <> <> <> <> <>
  1256 3 30.192096 33.476684 130.169326 159 L B 2 0.14000 0.14000 "LEU " " CA " 6 0 1 A0A0A0  "C1256"  0 1 -1112 ""  1 ""  FFF000  1 25.43 0 2522 <> 1256 1268 161 <> <> <> <> <> <> <> <> <> <> <> <> <> <> <> <> <> <> <>
  1257 2 31.005437 34.372662 129.225533 159 L B 2 0.50000 0.50000 "LEU " " C  " 6 0 1 A0A0A0  "C1257"  0 1 7 ""  1 ""  <> 1 25.2 0 2523 <> 1257 1269 161 <> <> <> <> <> <> <> <> <> <> <> <> <> <> <> <> <> <> <>
  1258 15 31.020554 35.588580 129.408023 159 L B 75 -0.50000 -0.50000 "LEU " " O  " 8 0 1 FF5757  "O1258"  0 1 7 ""  1 ""  <> 1 25.29 0 2524 <> 1258 1270 161 <> <> <> <> <> <> <> <> <> <> <> <> <> <> <> <> <> <> <>
  1259 3 28.703057 33.511392 129.744133 159 L B 2 -0.12000 -0.12000 "LEU " " CB " 6 0 1 A0A0A0  "C1259"  0 1 7 ""  1 ""  <> 1 25.47 0 2525 <> 1259 1271 161 <> <> <> <> <> <> <> <> <> <> <> <> <> <> <> <> <> <> <>
  1260 3 27.749601 32.618679 130.572169 159 L B 2 -0.06000 -0.06000 "LEU " " CG " 6 0 1 A0A0A0  "C1260"  0 1 7 ""  1 ""  <> 1 25.68 0 2526 <> 1260 1272 161 <> <> <> <> <> <> <> <> <> <> <> <> <> <> <> <> <> <> <>
  1261 3 26.274225 32.908877 130.217871 159 L B 2 -0.18000 -0.18000 "LEU " " CD1" 6 0 1 A0A0A0  "C1261"  0 1 7 ""  1 ""  <> 1 25.68 0 2527 <> 1261 1273 161 <> <> <> <> <> <> <> <> <> <> <> <> <> <> <> <> <> <> <>
  1262 3 28.103825 31.120837 130.461451 159 L B 2 -0.18000 -0.18000 "LEU " " CD2" 6 0 1 A0A0A0  "C1262"  0 1 7 ""  1 ""  <> 1 25.66 0 2528 <> 1262 1274 161 <> <> <> <> <> <> <> <> <> <> <> <> <> <> <> <> <> <> <>
  1263 25 31.601672 33.759106 128.194549 160 T B 38 -0.50000 -0.50000 "THR " " N  " 7 0 1 2F2FFF  "N1263"  2 1 7 ""  1 ""  <> 1 24.82 0 2540 <> 1263 1275 162 <> <> <> <> <> <> <> <> <> <> <> <> <> <> <> <> <> <> <>
  1264 3 32.186711 34.461514 127.055110 160 T B 2 0.14000 0.14000 "THR " " CA " 6 0 1 A0A0A0  "C1264"  2 1 -1112 ""  1 ""  FFF000  1 24.59 0 2541 <> 1264 1276 162 <> <> <> <> <> <> <> <> <> <> <> <> <> <> <> <> <> <> <>
  1265 2 31.486462 33.953610 125.783855 160 T B 2 0.50000 0.50000 "THR " " C  " 6 0 1 A0A0A0  "C1265"  2 1 7 ""  1 ""  <> 1 24.32 0 2542 <> 1265 1277 162 <> <> <> <> <> <> <> <> <> <> <> <> <> <> <> <> <> <> <>
  1266 15 31.476790 32.750889 125.516456 160 T B 75 -0.50000 -0.50000 "THR " " O  " 8 0 1 FF5757  "O1266"  2 1 7 ""  1 ""  <> 1 24.19 0 2543 <> 1266 1278 162 <> <> <> <> <> <> <> <> <> <> <> <> <> <> <> <> <> <> <>
  1267 3 33.718873 34.229445 126.928900 160 T B 2 0.20500 0.20500 "THR " " CB " 6 0 1 A0A0A0  "C1267"  2 1 7 ""  1 ""  <> 1 24.65 0 2544 <> 1267 1279 162 <> <> <> <> <> <> <> <> <> <> <> <> <> <> <> <> <> <> <>
  1268 16 34.065503 32.868724 126.738164 160 T B 75 -0.68300 -0.68300 "THR " " OG1" 8 0 1 FF5757  "O1268"  2 1 7 "%UT"  13 ""  <> 1 24.92 0 2545 <> 1268 1280 162 <> <> <> <> <> <> <> <> <> <> <> <> <> <> <> <> <> <> <>
  1269 3 34.502796 34.759384 128.136596 160 T B 2 -0.18000 -0.18000 "THR " " CG2" 6 0 1 A0A0A0  "C1269"  2 1 7 ""  1 ""  <> 1 24.71 0 2546 <> 1269 1281 162 <> <> <> <> <> <> <> <> <> <> <> <> <> <> <> <> <> <> <>
  1270 25 30.912475 34.900055 125.029315 161 L B 38 -0.50000 -0.50000 "LEU " " N  " 7 0 1 2F2FFF  "N1270"  2 1 7 ""  1 ""  <> 1 24.03 0 2554 <> 1270 1282 163 <> <> <> <> <> <> <> <> <> <> <> <> <> <> <> <> <> <> <>
  1271 3 30.278361 34.667421 123.733621 161 L B 2 0.14000 0.14000 "LEU " " CA " 6 0 1 A0A0A0  "C1271"  2 1 -1112 ""  1 ""  FFF000  1 23.73 0 2555 <> 1271 1283 163 <> <> <> <> <> <> <> <> <> <> <> <> <> <> <> <> <> <> <>
  1272 2 30.852109 35.730092 122.781886 161 L B 2 0.50000 0.50000 "LEU " " C  " 6 0 1 A0A0A0  "C1272"  2 1 7 ""  1 ""  <> 1 23.65 0 2556 <> 1272 1284 163 <> <> <> <> <> <> <> <> <> <> <> <> <> <> <> <> <> <> <>
  1273 15 30.123218 36.596353 122.297062 161 L B 75 -0.50000 -0.50000 "LEU " " O  " 8 0 1 FF5757  "O1273"  2 1 7 ""  1 ""  <> 1 23.63 0 2557 <> 1273 1285 163 <> <> <> <> <> <> <> <> <> <> <> <> <> <> <> <> <> <> <>
  1274 3 28.735451 34.689782 123.910271 161 L B 2 -0.12000 -0.12000 "LEU " " CB " 6 0 1 A0A0A0  "C1274"  2 1 7 ""  1 ""  <> 1 23.62 0 2558 <> 1274 1286 163 <> <> <> <> <> <> <> <> <> <> <> <> <> <> <> <> <> <> <>
  1275 3 27.953661 33.767388 122.945101 161 L B 2 -0.06000 -0.06000 "LEU " " CG " 6 0 1 A0A0A0  "C1275"  2 1 7 ""  1 ""  <> 1 23.65 0 2559 <> 1275 1287 163 <> <> <> <> <> <> <> <> <> <> <> <> <> <> <> <> <> <> <>
  1276 3 26.448966 33.762401 123.277502 161 L B 2 -0.18000 -0.18000 "LEU " " CD1" 6 0 1 A0A0A0  "C1276"  2 1 7 ""  1 ""  <> 1 23.55 0 2560 <> 1276 1288 163 <> <> <> <> <> <> <> <> <> <> <> <> <> <> <> <> <> <> <>
  1277 3 28.174606 34.112521 121.465465 161 L B 2 -0.18000 -0.18000 "LEU " " CD2" 6 0 1 A0A0A0  "C1277"  2 1 7 ""  1 ""  <> 1 23.32 0 2561 <> 1277 1289 163 <> <> <> <> <> <> <> <> <> <> <> <> <> <> <> <> <> <> <>
  1278 25 32.184725 35.673496 122.611441 162 I B 38 -0.50000 -0.50000 "ILE " " N  " 7 0 1 2F2FFF  "N1278"  2 1 7 ""  1 ""  <> 1 23.48 0 2573 <> 1278 1290 164 <> <> <> <> <> <> <> <> <> <> <> <> <> <> <> <> <> <> <>
  1279 3 32.991387 36.728316 122.004713 162 I B 2 0.14000 0.14000 "ILE " " CA " 6 0 1 A0A0A0  "C1279"  2 1 -1112 ""  1 ""  FFF000  1 23.37 0 2574 <> 1279 1291 164 <> <> <> <> <> <> <> <> <> <> <> <> <> <> <> <> <> <> <>
  1280 2 33.406540 36.353830 120.573356 162 I B 2 0.50000 0.50000 "ILE " " C  " 6 0 1 A0A0A0  "C1280"  2 1 7 ""  1 ""  <> 1 23.3 0 2575 <> 1280 1292 164 <> <> <> <> <> <> <> <> <> <> <> <> <> <> <> <> <> <> <>
  1281 15 33.991669 35.293392 120.353141 162 I B 75 -0.50000 -0.50000 "ILE " " O  " 8 0 1 FF5757  "O1281"  2 1 7 ""  1 ""  <> 1 23.29 0 2576 <> 1281 1293 164 <> <> <> <> <> <> <> <> <> <> <> <> <> <> <> <> <> <> <>
  1282 3 34.248968 37.045090 122.870818 162 I B 2 -0.06000 -0.06000 "ILE " " CB " 6 0 1 A0A0A0  "C1282"  2 1 7 ""  1 ""  <> 1 23.3 0 2577 <> 1282 1294 164 <> <> <> <> <> <> <> <> <> <> <> <> <> <> <> <> <> <> <>
  1283 3 33.800575 37.620854 124.237072 162 I B 2 -0.12000 -0.12000 "ILE " " CG1" 6 0 1 A0A0A0  "C1283"  2 1 7 ""  1 ""  <> 1 23.33 0 2578 <> 1283 1295 164 <> <> <> <> <> <> <> <> <> <> <> <> <> <> <> <> <> <> <>
  1284 3 35.272647 37.989294 122.189249 162 I B 2 -0.18000 -0.18000 "ILE " " CG2" 6 0 1 A0A0A0  "C1284"  2 1 7 ""  1 ""  <> 1 23.23 0 2579 <> 1284 1296 164 <> <> <> <> <> <> <> <> <> <> <> <> <> <> <> <> <> <> <>
  1285 3 34.928705 37.802208 125.258285 162 I B 2 -0.18000 -0.18000 "ILE " " CD1" 6 0 1 A0A0A0  "C1285"  2 1 7 ""  1 ""  <> 1 23.68 0 2580 <> 1285 1297 164 <> <> <> <> <> <> <> <> <> <> <> <> <> <> <> <> <> <> <>
  1286 25 33.089607 37.266111 119.644633 163 D B 38 -0.50000 -0.50000 "ASP " " N  " 7 0 1 2F2FFF  "N1286"  0 1 7 ""  1 ""  <> 1 23.26 0 2592 <> 1286 1298 165 <> <> <> <> <> <> <> <> <> <> <> <> <> <> <> <> <> <> <>
  1287 3 33.348271 37.178188 118.213291 163 D B 2 0.14000 0.14000 "ASP " " CA " 6 0 1 A0A0A0  "C1287"  0 1 -1113 ""  1 ""  FFFF00  1 23.28 0 2593 <> 1287 1299 165 <> <> <> <> <> <> <> <> <> <> <> <> <> <> <> <> <> <> <>
  1288 2 34.723347 37.796182 117.901429 163 D B 2 0.50000 0.50000 "ASP " " C  " 6 0 1 A0A0A0  "C1288"  0 1 7 ""  1 ""  <> 1 23.26 0 2594 <> 1288 1300 165 <> <> <> <> <> <> <> <> <> <> <> <> <> <> <> <> <> <> <>
  1289 15 35.076015 38.831376 118.470509 163 D B 75 -0.50000 -0.50000 "ASP " " O  " 8 0 1 FF5757  "O1289"  0 1 7 ""  1 ""  <> 1 23.3 0 2595 <> 1289 1301 165 <> <> <> <> <> <> <> <> <> <> <> <> <> <> <> <> <> <> <>
  1290 3 32.217482 37.909895 117.448815 163 D B 2 -0.22000 -0.22000 "ASP " " CB " 6 0 1 A0A0A0  "C1290"  0 1 7 ""  1 ""  <> 1 23.35 0 2596 <> 1290 1302 165 <> <> <> <> <> <> <> <> <> <> <> <> <> <> <> <> <> <> <>
  1291 2 32.164912 37.675208 115.937619 163 D B 2 0.70000 0.70000 "ASP " " CG " 6 0 1 A0A0A0  "C1291"  0 1 7 "%UT"  13 ""  <> 1 23.56 0 2597 <> 1291 1303 165 <> <> <> <> <> <> <> <> <> <> <> <> <> <> <> <> <> <> <>
  1292 15 32.838648 36.737006 115.461073 163 D B 75 -0.80000 -0.80000 "ASP " " OD1" 8 0 1 FF5757  "O1292"  0 1 7 ""  1 ""  <> 1 24.14 0 2598 <> 1292 1304 165 <> <> <> <> <> <> <> <> <> <> <> <> <> <> <> <> <> <> <>
  1293 18 31.385427 38.405056 115.288879 163 D B 75 -0.80000 -0.80000 "ASP " " OD2" 8 -1 1 FF5757  "O1293"  0 1 7 ""  1 ""  <> 1 23.85 0 2599 <> 1293 1305 165 <> <> <> <> <> <> <> <> <> <> <> <> <> <> <> <> <> <> <>
  1294 25 35.448434 37.146772 116.979297 164 T B 38 -0.50000 -0.50000 "THR " " N  " 7 0 1 2F2FFF  "N1294"  0 1 7 ""  1 ""  <> 1 23.25 0 2604 <> 1294 1306 166 <> <> <> <> <> <> <> <> <> <> <> <> <> <> <> <> <> <> <>
  1295 3 36.761193 37.561316 116.479515 164 T B 2 0.14000 0.14000 "THR " " CA " 6 0 1 A0A0A0  "C1295"  0 1 -1113 ""  1 ""  FFFF00  1 23.22 0 2605 <> 1295 1307 166 <> <> <> <> <> <> <> <> <> <> <> <> <> <> <> <> <> <> <>
  1296 2 36.770144 37.713218 114.938377 164 T B 2 0.50000 0.50000 "THR " " C  " 6 0 1 A0A0A0  "C1296"  0 1 7 ""  1 ""  <> 1 23.11 0 2606 <> 1296 1308 166 <> <> <> <> <> <> <> <> <> <> <> <> <> <> <> <> <> <> <>
  1297 15 37.838838 37.953775 114.375359 164 T B 75 -0.50000 -0.50000 "THR " " O  " 8 0 1 FF5757  "O1297"  0 1 7 ""  1 ""  <> 1 23.17 0 2607 <> 1297 1309 166 <> <> <> <> <> <> <> <> <> <> <> <> <> <> <> <> <> <> <>
  1298 3 37.868419 36.556177 116.911017 164 T B 2 0.20500 0.20500 "THR " " CB " 6 0 1 A0A0A0  "C1298"  0 1 7 ""  1 ""  <> 1 23.26 0 2608 <> 1298 1310 166 <> <> <> <> <> <> <> <> <> <> <> <> <> <> <> <> <> <> <>
  1299 16 37.782543 35.319305 116.223843 164 T B 75 -0.68300 -0.68300 "THR " " OG1" 8 0 1 FF5757  "O1299"  0 1 7 "%UT"  13 ""  <> 1 23.25 0 2609 <> 1299 1311 166 <> <> <> <> <> <> <> <> <> <> <> <> <> <> <> <> <> <> <>
  1300 3 37.906612 36.292217 118.425347 164 T B 2 -0.18000 -0.18000 "THR " " CG2" 6 0 1 A0A0A0  "C1300"  0 1 7 ""  1 ""  <> 1 23.36 0 2610 <> 1300 1312 166 <> <> <> <> <> <> <> <> <> <> <> <> <> <> <> <> <> <> <>
  1301 25 35.596074 37.613340 114.284244 165 N B 38 -0.50000 -0.50000 "ASN " " N  " 7 0 1 2F2FFF  "N1301"  0 1 7 ""  1 ""  <> 1 22.96 0 2618 <> 1301 1313 167 <> <> <> <> <> <> <> <> <> <> <> <> <> <> <> <> <> <> <>
  1302 3 35.395065 37.933057 112.864988 165 N B 2 0.14000 0.14000 "ASN " " CA " 6 0 1 A0A0A0  "C1302"  0 1 -1113 ""  1 ""  FFFF00  1 22.79 0 2619 <> 1302 1314 167 <> <> <> <> <> <> <> <> <> <> <> <> <> <> <> <> <> <> <>
  1303 2 35.394544 39.457766 112.674811 165 N B 2 0.50000 0.50000 "ASN " " C  " 6 0 1 A0A0A0  "C1303"  0 1 7 ""  1 ""  <> 1 22.8 0 2620 <> 1303 1315 167 <> <> <> <> <> <> <> <> <> <> <> <> <> <> <> <> <> <> <>
  1304 15 34.713260 40.155994 113.428192 165 N B 75 -0.50000 -0.50000 "ASN " " O  " 8 0 1 FF5757  "O1304"  0 1 7 ""  1 ""  <> 1 22.78 0 2621 <> 1304 1316 167 <> <> <> <> <> <> <> <> <> <> <> <> <> <> <> <> <> <> <>
  1305 3 34.058259 37.327126 112.389367 165 N B 2 -0.12000 -0.12000 "ASN " " CB " 6 0 1 A0A0A0  "C1305"  0 1 7 ""  1 ""  <> 1 22.72 0 2622 <> 1305 1317 167 <> <> <> <> <> <> <> <> <> <> <> <> <> <> <> <> <> <> <>
  1306 2 34.081913 35.795878 112.318373 165 N B 2 0.50000 0.50000 "ASN " " CG " 6 0 1 A0A0A0  "C1306"  0 1 7 "%UT"  13 ""  <> 1 22.68 0 2623 <> 1306 1318 167 "No Flip"  <> <> <> <> <> <> <> <> <> <> <> <> <> <> <> <> <> <>
  1307 15 34.885906 35.215620 111.593247 165 N B 75 -0.50000 -0.50000 "ASN " " OD1" 8 0 1 FF5757  "O1307"  0 1 7 ""  1 ""  <> 1 22.65 0 2624 <> 1307 1319 167 <> <> <> <> <> <> <> <> <> <> <> <> <> <> <> <> <> <> <>
  1308 25 33.189973 35.134582 113.056169 165 N B 38 -0.76000 -0.76000 "ASN " " ND2" 7 0 1 2F2FFF  "N1308"  0 1 7 ""  1 ""  <> 1 22.41 0 2625 <> 1308 1320 167 <> <> <> <> <> <> <> <> <> <> <> <> <> <> <> <> <> <> <>
  1309 25 36.188777 39.942747 111.703550 166 R B 38 -0.50000 -0.50000 "ARG " " N  " 7 0 1 2F2FFF  "N1309"  0 1 7 ""  1 ""  <> 1 22.71 0 2632 <> 1309 1321 168 <> <> <> <> <> <> <> <> <> <> <> <> <> <> <> <> <> <> <>
  1310 3 36.490839 41.368236 111.538503 166 R B 2 0.14000 0.14000 "ARG " " CA " 6 0 1 A0A0A0  "C1310"  0 1 -1113 ""  1 ""  FFFF00  1 22.64 0 2633 <> 1310 1322 168 <> <> <> <> <> <> <> <> <> <> <> <> <> <> <> <> <> <> <>
  1311 2 36.554349 41.807464 110.069323 166 R B 2 0.50000 0.50000 "ARG " " C  " 6 0 1 A0A0A0  "C1311"  0 1 7 ""  1 ""  <> 1 22.3 0 2634 <> 1311 1323 168 <> <> <> <> <> <> <> <> <> <> <> <> <> <> <> <> <> <> <>
  1312 15 36.555702 40.977971 109.161771 166 R B 75 -0.50000 -0.50000 "ARG " " O  " 8 0 1 FF5757  "O1312"  0 1 7 ""  1 ""  <> 1 22.18 0 2635 <> 1312 1324 168 <> <> <> <> <> <> <> <> <> <> <> <> <> <> <> <> <> <> <>
  1313 3 37.829729 41.698753 112.241080 166 R B 2 -0.12000 -0.12000 "ARG " " CB " 6 0 1 A0A0A0  "C1313"  0 1 7 ""  1 ""  <> 1 22.82 0 2636 <> 1313 1325 168 <> <> <> <> <> <> <> <> <> <> <> <> <> <> <> <> <> <> <>
  1314 3 37.804238 41.509107 113.760732 166 R B 2 -0.05000 -0.05000 "ARG " " CG " 6 0 1 A0A0A0  "C1314"  0 1 7 ""  1 ""  <> 1 23.67 0 2637 <> 1314 1326 168 <> <> <> <> <> <> <> <> <> <> <> <> <> <> <> <> <> <> <>
  1315 3 39.106813 41.955150 114.418425 166 R B 2 0.19000 0.19000 "ARG " " CD " 6 0 1 A0A0A0  "C1315"  0 1 7 ""  1 ""  <> 1 25.14 0 2638 <> 1315 1327 168 <> <> <> <> <> <> <> <> <> <> <> <> <> <> <> <> <> <> <>
  1316 25 39.150727 41.536918 115.821953 166 R B 38 -0.69997 -0.69997 "ARG " " NE " 7 0 1 2F2FFF  "N1316"  0 1 7 ""  1 ""  <> 1 26.37 0 2639 <> 1316 1328 168 <> <> <> <> <> <> <> <> <> <> <> <> <> <> <> <> <> <> <>
  1317 2 39.736979 40.425047 116.292430 166 R B 2 0.63990 0.63990 "ARG " " CZ " 6 0 1 A0A0A0  "C1317"  0 1 7 ""  1 ""  <> 1 26.89 0 2640 <> 1317 1329 168 <> <> <> <> <> <> <> <> <> <> <> <> <> <> <> <> <> <> <>
  1318 25 40.419666 39.587658 115.500482 166 R B 38 -0.79997 -0.79997 "ARG " " NH1" 7 0 1 2F2FFF  "N1318"  0 1 7 ""  1 ""  <> 1 27.14 0 2641 <> 1318 1330 168 <> <> <> <> <> <> <> <> <> <> <> <> <> <> <> <> <> <> <>
  1319 31 39.637530 40.147562 117.592331 166 R B 38 -0.79997 -0.79997 "ARG " " NH2" 7 1 1 2F2FFF  "N1319"  0 1 7 ""  1 ""  <> 1 26.9 0 2642 <> 1319 1331 168 <> <> <> <> <> <> <> <> <> <> <> <> <> <> <> <> <> <> <>
  1320 25 36.638895 43.136064 109.897686 167 S B 38 -0.50000 -0.50000 "SER " " N  " 7 0 1 2F2FFF  "N1320"  0 1 7 ""  1 ""  <> 1 21.96 0 2656 <> 1320 1332 169 <> <> <> <> <> <> <> <> <> <> <> <> <> <> <> <> <> <> <>
  1321 3 36.868891 43.845737 108.643160 167 S B 2 0.14000 0.14000 "SER " " CA " 6 0 1 A0A0A0  "C1321"  0 1 -1113 ""  1 ""  FFFF00  1 21.73 0 2657 <> 1321 1333 169 <> <> <> <> <> <> <> <> <> <> <> <> <> <> <> <> <> <> <>
  1322 2 38.212717 44.602579 108.624694 167 S B 2 0.50000 0.50000 "SER " " C  " 6 0 1 A0A0A0  "C1322"  0 1 7 ""  1 ""  <> 1 21.55 0 2658 <> 1322 1334 169 <> <> <> <> <> <> <> <> <> <> <> <> <> <> <> <> <> <> <>
  1323 15 38.550273 45.116834 107.561548 167 S B 75 -0.50000 -0.50000 "SER " " O  " 8 0 1 FF5757  "O1323"  0 1 7 ""  1 ""  <> 1 21.57 0 2659 <> 1323 1335 169 <> <> <> <> <> <> <> <> <> <> <> <> <> <> <> <> <> <> <>
  1324 3 35.697045 44.820781 108.407236 167 S B 2 0.14500 0.14500 "SER " " CB " 6 0 1 A0A0A0  "C1324"  0 1 7 ""  1 ""  <> 1 21.7 0 2660 <> 1324 1336 169 <> <> <> <> <> <> <> <> <> <> <> <> <> <> <> <> <> <> <>
  1325 16 35.763645 45.945805 109.267919 167 S B 75 -0.68300 -0.68300 "SER " " OG " 8 0 1 FF5757  "O1325"  0 1 7 "%UT"  13 ""  <> 1 21.83 0 2661 <> 1325 1337 169 <> <> <> <> <> <> <> <> <> <> <> <> <> <> <> <> <> <> <>
  1326 25 38.930923 44.695724 109.761795 168 R B 38 -0.50000 -0.50000 "ARG " " N  " 7 0 1 2F2FFF  "N1326"  0 1 7 ""  1 ""  <> 1 21.33 0 2667 <> 1326 1338 170 <> <> <> <> <> <> <> <> <> <> <> <> <> <> <> <> <> <> <>
  1327 3 40.226094 45.378306 109.869307 168 R B 2 0.14000 0.14000 "ARG " " CA " 6 0 1 A0A0A0  "C1327"  0 1 -1113 ""  1 ""  FFFF00  1 21.04 0 2668 <> 1327 1339 170 <> <> <> <> <> <> <> <> <> <> <> <> <> <> <> <> <> <> <>
  1328 2 41.229082 44.506939 110.635336 168 R B 2 0.50000 0.50000 "ARG " " C  " 6 0 1 A0A0A0  "C1328"  0 1 7 ""  1 ""  <> 1 20.97 0 2669 <> 1328 1340 170 <> <> <> <> <> <> <> <> <> <> <> <> <> <> <> <> <> <> <>
  1329 15 40.828451 43.770934 111.539309 168 R B 75 -0.50000 -0.50000 "ARG " " O  " 8 0 1 FF5757  "O1329"  0 1 7 ""  1 ""  <> 1 20.91 0 2670 <> 1329 1341 170 <> <> <> <> <> <> <> <> <> <> <> <> <> <> <> <> <> <> <>
  1330 3 40.067163 46.791219 110.495093 168 R B 2 -0.12000 -0.12000 "ARG " " CB " 6 0 1 A0A0A0  "C1330"  0 1 7 ""  1 ""  <> 1 20.95 0 2671 <> 1330 1342 170 <> <> <> <> <> <> <> <> <> <> <> <> <> <> <> <> <> <> <>
  1331 3 40.136215 46.915236 112.032435 168 R B 2 -0.05000 -0.05000 "ARG " " CG " 6 0 1 A0A0A0  "C1331"  0 1 7 ""  1 ""  <> 1 20.6 0 2672 <> 1331 1343 170 <> <> <> <> <> <> <> <> <> <> <> <> <> <> <> <> <> <> <>
  1332 3 39.977297 48.372266 112.492099 168 R B 2 0.19000 0.19000 "ARG " " CD " 6 0 1 A0A0A0  "C1332"  0 1 7 ""  1 ""  <> 1 19.5 0 2673 <> 1332 1344 170 <> <> <> <> <> <> <> <> <> <> <> <> <> <> <> <> <> <> <>
  1333 25 40.266849 48.553016 113.922740 168 R B 38 -0.69997 -0.69997 "ARG " " NE " 7 0 1 2F2FFF  "N1333"  0 1 7 ""  1 ""  <> 1 18.77 0 2674 <> 1333 1345 170 <> <> <> <> <> <> <> <> <> <> <> <> <> <> <> <> <> <> <>
  1334 2 41.446190 48.911836 114.460634 168 R B 2 0.63990 0.63990 "ARG " " CZ " 6 0 1 A0A0A0  "C1334"  0 1 7 ""  1 ""  <> 1 18.52 0 2675 <> 1334 1346 170 <> <> <> <> <> <> <> <> <> <> <> <> <> <> <> <> <> <> <>
  1335 25 42.530217 49.118361 113.703143 168 R B 38 -0.79997 -0.79997 "ARG " " NH1" 7 0 1 2F2FFF  "N1335"  0 1 7 ""  1 ""  <> 1 18.19 0 2676 <> 1335 1347 170 <> <> <> <> <> <> <> <> <> <> <> <> <> <> <> <> <> <> <>
  1336 31 41.549878 49.082863 115.784223 168 R B 38 -0.79997 -0.79997 "ARG " " NH2" 7 1 1 2F2FFF  "N1336"  0 1 7 ""  1 ""  <> 1 18.23 0 2677 <> 1336 1348 170 <> <> <> <> <> <> <> <> <> <> <> <> <> <> <> <> <> <> <>
  1337 25 42.520347 44.649636 110.288291 169 A B 38 -0.50000 -0.50000 "ALA " " N  " 7 0 1 2F2FFF  "N1337"  0 1 7 ""  1 ""  <> 1 20.75 0 2691 <> 1337 1349 171 <> <> <> <> <> <> <> <> <> <> <> <> <> <> <> <> <> <> <>
  1338 3 43.641814 44.107389 111.054985 169 A B 2 0.14000 0.14000 "ALA " " CA " 6 0 1 A0A0A0  "C1338"  0 1 -1113 ""  1 ""  FFFF00  1 20.62 0 2692 <> 1338 1350 171 <> <> <> <> <> <> <> <> <> <> <> <> <> <> <> <> <> <> <>
  1339 2 43.904621 44.957896 112.296653 169 A B 2 0.50000 0.50000 "ALA " " C  " 6 0 1 A0A0A0  "C1339"  0 1 7 ""  1 ""  <> 1 20.61 0 2693 <> 1339 1351 171 <> <> <> <> <> <> <> <> <> <> <> <> <> <> <> <> <> <> <>
  1340 15 43.823938 46.187688 112.247060 169 A B 75 -0.50000 -0.50000 "ALA " " O  " 8 0 1 FF5757  "O1340"  0 1 7 ""  1 ""  <> 1 20.64 0 2694 <> 1340 1352 171 <> <> <> <> <> <> <> <> <> <> <> <> <> <> <> <> <> <> <>
  1341 3 44.909583 44.010387 110.196925 169 A B 2 -0.18000 -0.18000 "ALA " " CB " 6 0 1 A0A0A0  "C1341"  0 1 7 ""  1 ""  <> 1 20.53 0 2695 <> 1341 1353 171 <> <> <> <> <> <> <> <> <> <> <> <> <> <> <> <> <> <> <>
  1342 25 44.216776 44.247229 113.383186 170 C B 38 -0.50000 -0.50000 "CYS " " N  " 7 0 1 2F2FFF  "N1342"  0 1 7 ""  1 ""  <> 1 20.6 0 2701 <> 1342 1354 172 <> <> <> <> <> <> <> <> <> <> <> <> <> <> <> <> <> <> <>
  1343 3 44.415594 44.801639 114.708903 170 C B 2 0.14000 0.14000 "CYS " " CA " 6 0 1 A0A0A0  "C1343"  0 1 -1113 ""  1 ""  FFFF00  1 20.59 0 2702 <> 1343 1355 172 <> <> <> <> <> <> <> <> <> <> <> <> <> <> <> <> <> <> <>
  1344 2 45.921012 44.955881 114.926186 170 C B 2 0.50000 0.50000 "CYS " " C  " 6 0 1 A0A0A0  "C1344"  0 1 7 ""  1 ""  <> 1 20.67 0 2703 <> 1344 1356 172 <> <> <> <> <> <> <> <> <> <> <> <> <> <> <> <> <> <> <>
  1345 15 46.569843 44.000743 115.353050 170 C B 75 -0.50000 -0.50000 "CYS " " O  " 8 0 1 FF5757  "O1345"  0 1 7 ""  1 ""  <> 1 20.66 0 2704 <> 1345 1357 172 <> <> <> <> <> <> <> <> <> <> <> <> <> <> <> <> <> <> <>
  1346 3 43.752020 43.849392 115.722533 170 C B 2 0.09750 0.09750 "CYS " " CB " 6 0 1 A0A0A0  "C1346"  0 1 7 ""  1 ""  <> 1 20.6 0 2705 <> 1346 1358 172 <> <> <> <> <> <> <> <> <> <> <> <> <> <> <> <> <> <> <>
  1347 49 42.006046 43.487536 115.380200 170 C B 13 -0.21750 -0.21750 "CYS " " SG " 16 0 1 E1E11E  "S1347"  0 1 7 ""  1 ""  <> 1 20.39 0 2706 <> 1347 1359 172 <> <> <> <> <> <> <> <> <> <> <> <> <> <> <> <> <> <> <>
  1348 25 46.434138 46.155837 114.590685 171 H B 38 -0.50000 -0.50000 "HIE " " N  " 7 0 1 2F2FFF  "N1348"  0 1 7 ""  1 ""  <> 1 20.78 0 2711 <> 1348 1360 173 <> <> <> <> <> <> <> <> <> <> <> <> <> <> <> <> <> <> <>
  1349 3 47.835911 46.578935 114.711029 171 H B 2 0.14000 0.14000 "HIE " " CA " 6 0 1 A0A0A0  "C1349"  0 1 -1113 ""  1 ""  FFFF00  1 21.01 0 2712 <> 1349 1361 173 <> <> <> <> <> <> <> <> <> <> <> <> <> <> <> <> <> <> <>
  1350 2 48.394055 46.238946 116.116278 171 H B 2 0.50000 0.50000 "HIE " " C  " 6 0 1 A0A0A0  "C1350"  0 1 7 ""  1 ""  <> 1 21.24 0 2713 <> 1350 1362 173 <> <> <> <> <> <> <> <> <> <> <> <> <> <> <> <> <> <> <>
  1351 15 47.851868 46.789385 117.074875 171 H B 75 -0.50000 -0.50000 "HIE " " O  " 8 0 1 FF5757  "O1351"  0 1 7 ""  1 ""  <> 1 21.34 0 2714 <> 1351 1363 173 <> <> <> <> <> <> <> <> <> <> <> <> <> <> <> <> <> <> <>
  1352 3 47.911464 48.102077 114.463395 171 H B 2 -0.29700 -0.29700 "HIE " " CB " 6 0 1 A0A0A0  "C1352"  0 1 7 ""  1 ""  <> 1 20.95 0 2715 <> 1352 1364 173 <> <> <> <> <> <> <> <> <> <> <> <> <> <> <> <> <> <> <>
  1353 2 47.500434 48.564311 113.084149 171 H B 2 0.50400 0.50400 "HIE " " CG " 6 0 1 A0A0A0  "C1353"  0 1 7 "%UT"  13 "HIE"  <> 1 20.71 0 2716 <> 1353 1365 173 "HIE"  <> <> <> <> <> <> <> <> <> <> <> <> <> <> <> <> <> <>
  1354 25 48.330457 48.433597 111.963400 171 H B 38 -0.56400 -0.56400 "HIE " " ND1" 7 0 1 2F2FFF  "N1354"  0 1 7 ""  1 ""  <> 1 20.61 0 2717 <> 1354 1366 173 <> <> <> <> <> <> <> <> <> <> <> <> <> <> <> <> <> <> <>
  1355 2 46.328321 49.178979 112.694574 171 H B 2 -0.26100 -0.26100 "HIE " " CD2" 6 0 1 A0A0A0  "C1355"  0 1 7 ""  1 ""  <> 1 20.54 0 2718 <> 1355 1367 173 <> <> <> <> <> <> <> <> <> <> <> <> <> <> <> <> <> <> <>
  1356 2 47.647761 48.986122 110.967099 171 H B 2 0.18200 0.18200 "HIE " " CE1" 6 0 1 A0A0A0  "C1356"  0 1 7 ""  1 ""  <> 1 20.53 0 2719 <> 1356 1368 173 <> <> <> <> <> <> <> <> <> <> <> <> <> <> <> <> <> <> <>
  1357 25 46.450364 49.436165 111.340391 171 H B 38 -0.29100 -0.29100 "HIE " " NE2" 7 0 1 2F2FFF  "N1357"  0 1 7 ""  1 ""  <> 1 20.56 0 2720 <> 1357 1369 173 <> <> <> <> <> <> <> <> <> <> <> <> <> <> <> <> <> <> <>
  1358 25 49.358612 45.285149 116.218030 172 P B 38 -0.14000 -0.14000 "PRO " " N  " 7 0 1 2F2FFF  "N1358"  0 1 7 ""  1 ""  <> 1 21.54 0 2728 <> 1358 1370 174 <> <> <> <> <> <> <> <> <> <> <> <> <> <> <> <> <> <> <>
  1359 3 49.799614 44.643565 117.479276 172 P B 2 0.01000 0.01000 "PRO " " CA " 6 0 1 A0A0A0  "C1359"  0 1 -1113 ""  1 ""  FFFF00  1 21.77 0 2729 <> 1359 1371 174 <> <> <> <> <> <> <> <> <> <> <> <> <> <> <> <> <> <> <>
  1360 2 49.886100 45.532441 118.731555 172 P B 2 0.50000 0.50000 "PRO " " C  " 6 0 1 A0A0A0  "C1360"  0 1 7 ""  1 ""  <> 1 22.05 0 2730 <> 1360 1372 174 <> <> <> <> <> <> <> <> <> <> <> <> <> <> <> <> <> <> <>
  1361 15 50.445398 46.627730 118.647144 172 P B 75 -0.50000 -0.50000 "PRO " " O  " 8 0 1 FF5757  "O1361"  0 1 7 ""  1 ""  <> 1 21.91 0 2731 <> 1361 1373 174 <> <> <> <> <> <> <> <> <> <> <> <> <> <> <> <> <> <> <>
  1362 3 51.182900 44.085055 117.114304 172 P B 2 -0.12000 -0.12000 "PRO " " CB " 6 0 1 A0A0A0  "C1362"  0 1 7 ""  1 ""  <> 1 21.66 0 2732 <> 1362 1374 174 <> <> <> <> <> <> <> <> <> <> <> <> <> <> <> <> <> <> <>
  1363 3 51.048040 43.679266 115.660110 172 P B 2 -0.12000 -0.12000 "PRO " " CG " 6 0 1 A0A0A0  "C1363"  0 1 7 ""  1 ""  <> 1 21.61 0 2733 <> 1363 1375 174 <> <> <> <> <> <> <> <> <> <> <> <> <> <> <> <> <> <> <>
  1364 3 50.090983 44.713859 115.081447 172 P B 2 -0.05000 -0.05000 "PRO " " CD " 6 0 1 A0A0A0  "C1364"  0 1 7 ""  1 ""  <> 1 21.54 0 2734 <> 1364 1376 174 <> <> <> <> <> <> <> <> <> <> <> <> <> <> <> <> <> <> <>
  1365 25 49.336258 45.034096 119.858094 173 C B 38 -0.50000 -0.50000 "CYS " " N  " 7 0 1 2F2FFF  "N1365"  0 1 7 ""  1 ""  <> 1 22.43 0 2742 <> 1365 1377 175 <> <> <> <> <> <> <> <> <> <> <> <> <> <> <> <> <> <> <>
  1366 3 49.395354 45.664186 121.185853 173 C B 2 0.14000 0.14000 "CYS " " CA " 6 0 1 A0A0A0  "C1366"  0 1 -1113 ""  1 ""  FFFF00  1 22.82 0 2743 <> 1366 1378 175 <> <> <> <> <> <> <> <> <> <> <> <> <> <> <> <> <> <> <>
  1367 2 50.836241 46.049654 121.561514 173 C B 2 0.50000 0.50000 "CYS " " C  " 6 0 1 A0A0A0  "C1367"  0 1 7 ""  1 ""  <> 1 23 0 2744 <> 1367 1379 175 <> <> <> <> <> <> <> <> <> <> <> <> <> <> <> <> <> <> <>
  1368 15 51.735189 45.219277 121.414432 173 C B 75 -0.50000 -0.50000 "CYS " " O  " 8 0 1 FF5757  "O1368"  0 1 7 ""  1 ""  <> 1 22.88 0 2745 <> 1368 1380 175 <> <> <> <> <> <> <> <> <> <> <> <> <> <> <> <> <> <> <>
  1369 3 48.825163 44.705371 122.253105 173 C B 2 0.09750 0.09750 "CYS " " CB " 6 0 1 A0A0A0  "C1369"  0 1 7 ""  1 ""  <> 1 22.86 0 2746 <> 1369 1381 175 <> <> <> <> <> <> <> <> <> <> <> <> <> <> <> <> <> <> <>
  1370 49 47.041276 44.371748 122.198136 173 C B 13 -0.21750 -0.21750 "CYS " " SG " 16 0 1 E1E11E  "S1370"  0 1 7 ""  1 ""  <> 1 23.19 0 2747 <> 1370 1382 175 <> <> <> <> <> <> <> <> <> <> <> <> <> <> <> <> <> <> <>
  1371 25 51.015683 47.309705 121.995520 174 S B 38 -0.50000 -0.50000 "SER " " N  " 7 0 1 2F2FFF  "N1371"  0 1 7 ""  1 ""  <> 1 23.38 0 2752 <> 1371 1383 176 <> <> <> <> <> <> <> <> <> <> <> <> <> <> <> <> <> <> <>
  1372 3 52.310640 47.958938 122.234558 174 S B 2 0.14000 0.14000 "SER " " CA " 6 0 1 A0A0A0  "C1372"  0 1 -1113 ""  1 ""  FFFF00  1 23.82 0 2753 <> 1372 1384 176 <> <> <> <> <> <> <> <> <> <> <> <> <> <> <> <> <> <> <>
  1373 2 53.244284 47.161094 123.180785 174 S B 2 0.50000 0.50000 "SER " " C  " 6 0 1 A0A0A0  "C1373"  0 1 7 ""  1 ""  <> 1 24.11 0 2754 <> 1373 1385 176 <> <> <> <> <> <> <> <> <> <> <> <> <> <> <> <> <> <> <>
  1374 15 52.738153 46.436535 124.039622 174 S B 75 -0.50000 -0.50000 "SER " " O  " 8 0 1 FF5757  "O1374"  0 1 7 ""  1 ""  <> 1 24.14 0 2755 <> 1374 1386 176 <> <> <> <> <> <> <> <> <> <> <> <> <> <> <> <> <> <> <>
  1375 3 52.037788 49.398438 122.738641 174 S B 2 0.14500 0.14500 "SER " " CB " 6 0 1 A0A0A0  "C1375"  0 1 7 ""  1 ""  <> 1 23.79 0 2756 <> 1375 1387 176 <> <> <> <> <> <> <> <> <> <> <> <> <> <> <> <> <> <> <>
  1376 16 51.771539 49.454062 124.125585 174 S B 75 -0.68300 -0.68300 "SER " " OG " 8 0 1 FF5757  "O1376"  0 1 7 "%UT"  13 ""  <> 1 24.17 0 2757 <> 1376 1388 176 <> <> <> <> <> <> <> <> <> <> <> <> <> <> <> <> <> <> <>
  1377 25 54.582682 47.323877 123.044115 175 P B 38 -0.14000 -0.14000 "PRO " " N  " 7 0 1 2F2FFF  "N1377"  0 1 7 ""  1 ""  <> 1 24.39 0 2763 <> 1377 1389 177 <> <> <> <> <> <> <> <> <> <> <> <> <> <> <> <> <> <> <>
  1378 3 55.556080 46.651366 123.931079 175 P B 2 0.01000 0.01000 "PRO " " CA " 6 0 1 A0A0A0  "C1378"  0 1 -1113 ""  1 ""  FFFF00  1 24.61 0 2764 <> 1378 1390 177 <> <> <> <> <> <> <> <> <> <> <> <> <> <> <> <> <> <> <>
  1379 2 55.495074 47.073160 125.414773 175 P B 2 0.50000 0.50000 "PRO " " C  " 6 0 1 A0A0A0  "C1379"  0 1 7 ""  1 ""  <> 1 24.89 0 2765 <> 1379 1391 177 <> <> <> <> <> <> <> <> <> <> <> <> <> <> <> <> <> <> <>
  1380 15 56.028977 46.352769 126.256985 175 P B 75 -0.50000 -0.50000 "PRO " " O  " 8 0 1 FF5757  "O1380"  0 1 7 ""  1 ""  <> 1 24.95 0 2766 <> 1380 1392 177 <> <> <> <> <> <> <> <> <> <> <> <> <> <> <> <> <> <> <>
  1381 3 56.917589 46.970935 123.291618 175 P B 2 -0.12000 -0.12000 "PRO " " CB " 6 0 1 A0A0A0  "C1381"  0 1 7 ""  1 ""  <> 1 24.58 0 2767 <> 1381 1393 177 <> <> <> <> <> <> <> <> <> <> <> <> <> <> <> <> <> <> <>
  1382 3 56.693506 48.277489 122.548290 175 P B 2 -0.12000 -0.12000 "PRO " " CG " 6 0 1 A0A0A0  "C1382"  0 1 7 ""  1 ""  <> 1 24.42 0 2768 <> 1382 1394 177 <> <> <> <> <> <> <> <> <> <> <> <> <> <> <> <> <> <> <>
  1383 3 55.264889 48.140136 122.037306 175 P B 2 -0.05000 -0.05000 "PRO " " CD " 6 0 1 A0A0A0  "C1383"  0 1 7 ""  1 ""  <> 1 24.43 0 2769 <> 1383 1395 177 <> <> <> <> <> <> <> <> <> <> <> <> <> <> <> <> <> <> <>
  1384 25 54.818299 48.197732 125.707941 176 M B 38 -0.50000 -0.50000 "MET " " N  " 7 0 1 2F2FFF  "N1384"  0 1 7 ""  1 ""  <> 1 25.16 0 2777 <> 1384 1396 178 <> <> <> <> <> <> <> <> <> <> <> <> <> <> <> <> <> <> <>
  1385 3 54.493506 48.660859 127.057000 176 M B 2 0.14000 0.14000 "MET " " CA " 6 0 1 A0A0A0  "C1385"  0 1 -1113 ""  1 ""  FFFF00  1 25.39 0 2778 <> 1385 1397 178 <> <> <> <> <> <> <> <> <> <> <> <> <> <> <> <> <> <> <>
  1386 2 53.380634 47.823783 127.719258 176 M B 2 0.50000 0.50000 "MET " " C  " 6 0 1 A0A0A0  "C1386"  0 1 7 ""  1 ""  <> 1 25.35 0 2779 <> 1386 1398 178 <> <> <> <> <> <> <> <> <> <> <> <> <> <> <> <> <> <> <>
  1387 15 53.366734 47.726909 128.946230 176 M B 75 -0.50000 -0.50000 "MET " " O  " 8 0 1 FF5757  "O1387"  0 1 7 ""  1 ""  <> 1 25.28 0 2780 <> 1387 1399 178 <> <> <> <> <> <> <> <> <> <> <> <> <> <> <> <> <> <> <>
  1388 3 54.082756 50.145972 127.001217 176 M B 2 -0.12000 -0.12000 "MET " " CB " 6 0 1 A0A0A0  "C1388"  0 1 7 ""  1 ""  <> 1 25.55 0 2781 <> 1388 1400 178 <> <> <> <> <> <> <> <> <> <> <> <> <> <> <> <> <> <> <>
  1389 3 55.098570 51.097988 126.339232 176 M B 2 0.04750 0.04750 "MET " " CG " 6 0 1 A0A0A0  "C1389"  0 1 7 ""  1 ""  <> 1 26.06 0 2782 <> 1389 1401 178 <> <> <> <> <> <> <> <> <> <> <> <> <> <> <> <> <> <> <>
  1390 49 56.690399 51.292281 127.193235 176 M B 13 -0.33500 -0.33500 "MET " " SD " 16 0 1 E1E11E  "S1390"  0 1 7 ""  1 ""  <> 1 27.43 0 2783 <> 1390 1402 178 <> <> <> <> <> <> <> <> <> <> <> <> <> <> <> <> <> <> <>
  1391 3 57.729231 50.104495 126.299798 176 M B 2 -0.01250 -0.01250 "MET " " CE " 6 0 1 A0A0A0  "C1391"  0 1 7 ""  1 ""  <> 1 27.23 0 2784 <> 1391 1403 178 <> <> <> <> <> <> <> <> <> <> <> <> <> <> <> <> <> <> <>
  1392 25 52.488984 47.222327 126.908632 177 C B 38 -0.50000 -0.50000 "CYS " " N  " 7 0 1 2F2FFF  "N1392"  0 1 7 ""  1 ""  <> 1 25.35 0 2794 <> 1392 1404 179 <> <> <> <> <> <> <> <> <> <> <> <> <> <> <> <> <> <> <>
  1393 3 51.443457 46.306390 127.360625 177 C B 2 0.14000 0.14000 "CYS " " CA " 6 0 1 A0A0A0  "C1393"  0 1 -1113 ""  1 ""  FFFF00  1 25.33 0 2795 <> 1393 1405 179 <> <> <> <> <> <> <> <> <> <> <> <> <> <> <> <> <> <> <>
  1394 2 52.034395 44.895066 127.494451 177 C B 2 0.50000 0.50000 "CYS " " C  " 6 0 1 A0A0A0  "C1394"  0 1 7 ""  1 ""  <> 1 25.26 0 2796 <> 1394 1406 179 <> <> <> <> <> <> <> <> <> <> <> <> <> <> <> <> <> <> <>
  1395 15 52.149453 44.182701 126.495606 177 C B 75 -0.50000 -0.50000 "CYS " " O  " 8 0 1 FF5757  "O1395"  0 1 7 ""  1 ""  <> 1 25.45 0 2797 <> 1395 1407 179 <> <> <> <> <> <> <> <> <> <> <> <> <> <> <> <> <> <> <>
  1396 3 50.244121 46.317924 126.384445 177 C B 2 0.09750 0.09750 "CYS " " CB " 6 0 1 A0A0A0  "C1396"  0 1 7 ""  1 ""  <> 1 25.23 0 2798 <> 1396 1408 179 <> <> <> <> <> <> <> <> <> <> <> <> <> <> <> <> <> <> <>
  1397 49 49.459386 47.914155 126.014303 177 C B 13 -0.21750 -0.21750 "CYS " " SG " 16 0 1 E1E11E  "S1397"  0 1 7 ""  1 ""  <> 1 25.34 0 2799 <> 1397 1409 179 <> <> <> <> <> <> <> <> <> <> <> <> <> <> <> <> <> <> <>
  1398 25 52.416594 44.527993 128.729509 178 K B 38 -0.50000 -0.50000 "LYS " " N  " 7 0 1 2F2FFF  "N1398"  0 1 7 ""  1 ""  <> 1 24.97 0 2804 <> 1398 1410 180 <> <> <> <> <> <> <> <> <> <> <> <> <> <> <> <> <> <> <>
  1399 3 52.990348 43.223119 129.066262 178 K B 2 0.14000 0.14000 "LYS " " CA " 6 0 1 A0A0A0  "C1399"  0 1 -1113 ""  1 ""  FFFF00  1 24.85 0 2805 <> 1399 1411 180 <> <> <> <> <> <> <> <> <> <> <> <> <> <> <> <> <> <> <>
  1400 2 51.982108 42.076758 128.854713 178 K B 2 0.50000 0.50000 "LYS " " C  " 6 0 1 A0A0A0  "C1400"  0 1 7 ""  1 ""  <> 1 24.82 0 2806 <> 1400 1412 180 <> <> <> <> <> <> <> <> <> <> <> <> <> <> <> <> <> <> <>
  1401 15 50.800076 42.225760 129.170134 178 K B 75 -0.50000 -0.50000 "LYS " " O  " 8 0 1 FF5757  "O1401"  0 1 7 ""  1 ""  <> 1 24.89 0 2807 <> 1401 1413 180 <> <> <> <> <> <> <> <> <> <> <> <> <> <> <> <> <> <> <>
  1402 3 53.567908 43.264342 130.498547 178 K B 2 -0.12000 -0.12000 "LYS " " CB " 6 0 1 A0A0A0  "C1402"  0 1 7 ""  1 ""  <> 1 24.77 0 2808 <> 1402 1414 180 <> <> <> <> <> <> <> <> <> <> <> <> <> <> <> <> <> <> <>
  1403 3 52.542116 43.446802 131.634715 178 K B 2 -0.12000 -0.12000 "LYS " " CG " 6 0 1 A0A0A0  "C1403"  0 1 7 ""  1 ""  <> 0 20 0 2809 <> 1403 1415 180 <> <> <> <> <> <> <> <> <> <> <> <> <> <> <> <> <> <> <>
  1404 3 53.212211 43.528589 133.013487 178 K B 2 -0.12000 -0.12000 "LYS " " CD " 6 0 1 A0A0A0  "C1404"  0 1 7 ""  1 ""  <> 0 20 0 2810 <> 1404 1416 180 <> <> <> <> <> <> <> <> <> <> <> <> <> <> <> <> <> <> <>
  1405 3 52.196234 43.683674 134.153068 178 K B 2 0.19000 0.19000 "LYS " " CE " 6 0 1 A0A0A0  "C1405"  0 1 7 ""  1 ""  <> 0 20 0 2811 <> 1405 1417 180 <> <> <> <> <> <> <> <> <> <> <> <> <> <> <> <> <> <> <>
  1406 32 52.866758 43.752791 135.462418 178 K B 38 -0.30000 -0.30000 "LYS " " NZ " 7 1 1 2F2FFF  "N1406"  0 1 7 "%UT"  13 ""  <> 0 20 0 2812 <> 1406 1418 180 <> <> <> <> <> <> <> <> <> <> <> <> <> <> <> <> <> <> <>
  1407 25 52.476676 40.965623 128.285245 179 G B 38 -0.50000 -0.50000 "GLY " " N  " 7 0 1 2F2FFF  "N1407"  0 1 7 ""  1 ""  <> 1 24.81 0 2826 <> 1407 1419 181 <> <> <> <> <> <> <> <> <> <> <> <> <> <> <> <> <> <> <>
  1408 3 51.666355 39.813233 127.883657 179 G B 2 0.08000 0.08000 "GLY " " CA " 6 0 1 A0A0A0  "C1408"  0 1 -1113 ""  1 ""  FFFF00  1 24.67 0 2827 <> 1408 1420 181 <> <> <> <> <> <> <> <> <> <> <> <> <> <> <> <> <> <> <>
  1409 2 50.866970 40.064193 126.589465 179 G B 2 0.50000 0.50000 "GLY " " C  " 6 0 1 A0A0A0  "C1409"  0 1 7 ""  1 ""  <> 1 24.53 0 2828 <> 1409 1421 181 <> <> <> <> <> <> <> <> <> <> <> <> <> <> <> <> <> <> <>
  1410 15 50.081606 39.197766 126.208521 179 G B 75 -0.50000 -0.50000 "GLY " " O  " 8 0 1 FF5757  "O1410"  0 1 7 ""  1 ""  <> 1 24.6 0 2829 <> 1410 1422 181 <> <> <> <> <> <> <> <> <> <> <> <> <> <> <> <> <> <> <>
  1411 25 51.051460 41.228117 125.932350 180 S B 38 -0.50000 -0.50000 "SER " " N  " 7 0 1 2F2FFF  "N1411"  0 1 7 ""  1 ""  <> 1 24.24 0 2833 <> 1411 1423 182 <> <> <> <> <> <> <> <> <> <> <> <> <> <> <> <> <> <> <>
  1412 3 50.380583 41.696262 124.711580 180 S B 2 0.14000 0.14000 "SER " " CA " 6 0 1 A0A0A0  "C1412"  0 1 -1113 ""  1 ""  FFFF00  1 24.17 0 2834 <> 1412 1424 182 <> <> <> <> <> <> <> <> <> <> <> <> <> <> <> <> <> <> <>
  1413 2 48.852218 41.881526 124.846908 180 S B 2 0.50000 0.50000 "SER " " C  " 6 0 1 A0A0A0  "C1413"  0 1 7 ""  1 ""  <> 1 24.23 0 2835 <> 1413 1425 182 <> <> <> <> <> <> <> <> <> <> <> <> <> <> <> <> <> <> <>
  1414 15 48.147713 41.786733 123.843845 180 S B 75 -0.50000 -0.50000 "SER " " O  " 8 0 1 FF5757  "O1414"  0 1 7 ""  1 ""  <> 1 24.26 0 2836 <> 1414 1426 182 <> <> <> <> <> <> <> <> <> <> <> <> <> <> <> <> <> <> <>
  1415 3 50.833765 40.869428 123.478419 180 S B 2 0.14500 0.14500 "SER " " CB " 6 0 1 A0A0A0  "C1415"  0 1 7 ""  1 ""  <> 1 24.12 0 2837 <> 1415 1427 182 <> <> <> <> <> <> <> <> <> <> <> <> <> <> <> <> <> <> <>
  1416 16 50.180984 39.619970 123.354823 180 S B 75 -0.68300 -0.68300 "SER " " OG " 8 0 1 FF5757  "O1416"  0 1 7 "%UT"  13 ""  <> 0 20 0 2838 <> 1416 1428 182 <> <> <> <> <> <> <> <> <> <> <> <> <> <> <> <> <> <> <>
  1417 25 48.368133 42.158011 126.071464 181 R B 38 -0.50000 -0.50000 "ARG " " N  " 7 0 1 2F2FFF  "N1417"  0 1 7 ""  1 ""  <> 1 24.32 0 2844 <> 1417 1429 183 <> <> <> <> <> <> <> <> <> <> <> <> <> <> <> <> <> <> <>
  1418 3 46.946705 42.347988 126.364025 181 R B 2 0.14000 0.14000 "ARG " " CA " 6 0 1 A0A0A0  "C1418"  0 1 -1113 ""  1 ""  FFFF00  1 24.44 0 2845 <> 1418 1430 183 <> <> <> <> <> <> <> <> <> <> <> <> <> <> <> <> <> <> <>
  1419 2 46.603444 43.842891 126.377070 181 R B 2 0.50000 0.50000 "ARG " " C  " 6 0 1 A0A0A0  "C1419"  0 1 7 ""  1 ""  <> 1 24.32 0 2846 <> 1419 1431 183 <> <> <> <> <> <> <> <> <> <> <> <> <> <> <> <> <> <> <>
  1420 15 47.147525 44.580177 127.201867 181 R B 75 -0.50000 -0.50000 "ARG " " O  " 8 0 1 FF5757  "O1420"  0 1 7 ""  1 ""  <> 1 24.36 0 2847 <> 1420 1432 183 <> <> <> <> <> <> <> <> <> <> <> <> <> <> <> <> <> <> <>
  1421 3 46.571156 41.685854 127.707435 181 R B 2 -0.12000 -0.12000 "ARG " " CB " 6 0 1 A0A0A0  "C1421"  0 1 7 ""  1 ""  <> 1 24.47 0 2848 <> 1421 1433 183 <> <> <> <> <> <> <> <> <> <> <> <> <> <> <> <> <> <> <>
  1422 3 47.094628 40.248910 127.880806 181 R B 2 -0.05000 -0.05000 "ARG " " CG " 6 0 1 A0A0A0  "C1422"  0 1 7 ""  1 ""  <> 1 24.85 0 2849 <> 1422 1434 183 <> <> <> <> <> <> <> <> <> <> <> <> <> <> <> <> <> <> <>
  1423 3 46.268493 39.430390 128.881473 181 R B 2 0.19000 0.19000 "ARG " " CD " 6 0 1 A0A0A0  "C1423"  0 1 7 ""  1 ""  <> 1 25.45 0 2850 <> 1423 1435 183 <> <> <> <> <> <> <> <> <> <> <> <> <> <> <> <> <> <> <>
  1424 25 46.899324 38.135975 129.173850 181 R B 38 -0.69997 -0.69997 "ARG " " NE " 7 0 1 2F2FFF  "N1424"  0 1 7 ""  1 ""  <> 1 25.91 0 2851 <> 1424 1436 183 <> <> <> <> <> <> <> <> <> <> <> <> <> <> <> <> <> <> <>
  1425 2 47.341979 37.717566 130.371775 181 R B 2 0.63990 0.63990 "ARG " " CZ " 6 0 1 A0A0A0  "C1425"  0 1 7 ""  1 ""  <> 1 25.93 0 2852 <> 1425 1437 183 <> <> <> <> <> <> <> <> <> <> <> <> <> <> <> <> <> <> <>
  1426 25 47.200396 38.467465 131.474228 181 R B 38 -0.79997 -0.79997 "ARG " " NH1" 7 0 1 2F2FFF  "N1426"  0 1 7 ""  1 ""  <> 1 25.59 0 2853 <> 1426 1438 183 <> <> <> <> <> <> <> <> <> <> <> <> <> <> <> <> <> <> <>
  1427 31 47.931853 36.519069 130.465655 181 R B 38 -0.79997 -0.79997 "ARG " " NH2" 7 1 1 2F2FFF  "N1427"  0 1 7 ""  1 ""  <> 1 25.66 0 2854 <> 1427 1439 183 <> <> <> <> <> <> <> <> <> <> <> <> <> <> <> <> <> <> <>
  1428 25 45.702123 44.258818 125.473942 182 C B 38 -0.50000 -0.50000 "CYS " " N  " 7 0 1 2F2FFF  "N1428"  0 1 7 ""  1 ""  <> 1 24.24 0 2868 <> 1428 1440 184 <> <> <> <> <> <> <> <> <> <> <> <> <> <> <> <> <> <> <>
  1429 3 45.290820 45.653910 125.328780 182 C B 2 0.14000 0.14000 "CYS " " CA " 6 0 1 A0A0A0  "C1429"  0 1 -1113 ""  1 ""  FFFF00  1 24.21 0 2869 <> 1429 1441 184 <> <> <> <> <> <> <> <> <> <> <> <> <> <> <> <> <> <> <>
  1430 2 43.829746 45.771604 124.873450 182 C B 2 0.50000 0.50000 "CYS " " C  " 6 0 1 A0A0A0  "C1430"  0 1 7 ""  1 ""  <> 1 24.27 0 2870 <> 1430 1442 184 <> <> <> <> <> <> <> <> <> <> <> <> <> <> <> <> <> <> <>
  1431 15 43.226048 44.793144 124.440376 182 C B 75 -0.50000 -0.50000 "CYS " " O  " 8 0 1 FF5757  "O1431"  0 1 7 ""  1 ""  <> 1 24.4 0 2871 <> 1431 1443 184 <> <> <> <> <> <> <> <> <> <> <> <> <> <> <> <> <> <> <>
  1432 3 46.280727 46.407432 124.405949 182 C B 2 0.09750 0.09750 "CYS " " CB " 6 0 1 A0A0A0  "C1432"  0 1 7 ""  1 ""  <> 1 24.18 0 2872 <> 1432 1444 184 <> <> <> <> <> <> <> <> <> <> <> <> <> <> <> <> <> <> <>
  1433 49 46.165665 46.164587 122.604502 182 C B 13 -0.21750 -0.21750 "CYS " " SG " 16 0 1 E1E11E  "S1433"  0 1 7 ""  1 ""  <> 1 23.74 0 2873 <> 1433 1445 184 <> <> <> <> <> <> <> <> <> <> <> <> <> <> <> <> <> <> <>
  1434 25 43.294151 46.990129 125.011958 183 W B 38 -0.50000 -0.50000 "TRP " " N  " 7 0 1 2F2FFF  "N1434"  0 1 7 ""  1 ""  <> 1 24.34 0 2878 <> 1434 1446 185 <> <> <> <> <> <> <> <> <> <> <> <> <> <> <> <> <> <> <>
  1435 3 41.948699 47.399043 124.615206 183 W B 2 0.14000 0.14000 "TRP " " CA " 6 0 1 A0A0A0  "C1435"  0 1 -1113 ""  1 ""  FFFF00  1 24.43 0 2879 <> 1435 1447 185 <> <> <> <> <> <> <> <> <> <> <> <> <> <> <> <> <> <> <>
  1436 2 41.961037 48.196374 123.303899 183 W B 2 0.50000 0.50000 "TRP " " C  " 6 0 1 A0A0A0  "C1436"  0 1 7 ""  1 ""  <> 1 24.62 0 2880 <> 1436 1448 185 <> <> <> <> <> <> <> <> <> <> <> <> <> <> <> <> <> <> <>
  1437 15 40.983134 48.126161 122.561700 183 W B 75 -0.50000 -0.50000 "TRP " " O  " 8 0 1 FF5757  "O1437"  0 1 7 ""  1 ""  <> 1 24.72 0 2881 <> 1437 1449 185 <> <> <> <> <> <> <> <> <> <> <> <> <> <> <> <> <> <> <>
  1438 3 41.346781 48.267393 125.735067 183 W B 2 -0.12000 -0.12000 "TRP " " CB " 6 0 1 A0A0A0  "C1438"  0 1 7 ""  1 ""  <> 1 24.36 0 2882 <> 1438 1450 185 <> <> <> <> <> <> <> <> <> <> <> <> <> <> <> <> <> <> <>
  1439 2 41.164599 47.580546 127.050949 183 W B 2 0.07500 0.07500 "TRP " " CG " 6 0 1 A0A0A0  "C1439"  0 1 7 ""  1 ""  <> 1 24.16 0 2883 <> 1439 1451 185 <> <> <> <> <> <> <> <> <> <> <> <> <> <> <> <> <> <> <>
  1440 2 42.011347 47.629855 128.103811 183 W B 2 -0.11500 -0.11500 "TRP " " CD1" 6 0 1 A0A0A0  "C1440"  0 1 7 ""  1 ""  <> 1 24 0 2884 <> 1440 1452 185 <> <> <> <> <> <> <> <> <> <> <> <> <> <> <> <> <> <> <>
  1441 2 40.093806 46.674112 127.439175 183 W B 2 -0.05500 -0.05500 "TRP " " CD2" 6 0 1 A0A0A0  "C1441"  0 1 7 ""  1 ""  <> 1 23.87 0 2885 <> 1441 1453 185 <> <> <> <> <> <> <> <> <> <> <> <> <> <> <> <> <> <> <>
  1442 25 41.521270 46.843926 129.125264 183 W B 38 -0.57000 -0.57000 "TRP " " NE1" 7 0 1 2F2FFF  "N1442"  0 1 7 ""  1 ""  <> 1 23.75 0 2886 <> 1442 1454 185 <> <> <> <> <> <> <> <> <> <> <> <> <> <> <> <> <> <> <>
  1443 2 40.335867 46.233696 128.775085 183 W B 2 0.13000 0.13000 "TRP " " CE2" 6 0 1 A0A0A0  "C1443"  0 1 7 ""  1 ""  <> 1 23.71 0 2887 <> 1443 1455 185 <> <> <> <> <> <> <> <> <> <> <> <> <> <> <> <> <> <> <>
  1444 2 38.935069 46.184243 126.796706 183 W B 2 -0.11500 -0.11500 "TRP " " CE3" 6 0 1 A0A0A0  "C1444"  0 1 7 ""  1 ""  <> 1 23.8 0 2888 <> 1444 1456 185 <> <> <> <> <> <> <> <> <> <> <> <> <> <> <> <> <> <> <>
  1445 2 39.460221 45.366302 129.448502 183 W B 2 -0.11500 -0.11500 "TRP " " CZ2" 6 0 1 A0A0A0  "C1445"  0 1 7 ""  1 ""  <> 1 23.51 0 2889 <> 1445 1457 185 <> <> <> <> <> <> <> <> <> <> <> <> <> <> <> <> <> <> <>
  1446 2 38.051076 45.313734 127.460939 183 W B 2 -0.11500 -0.11500 "TRP " " CZ3" 6 0 1 A0A0A0  "C1446"  0 1 7 ""  1 ""  <> 1 23.73 0 2890 <> 1446 1458 185 <> <> <> <> <> <> <> <> <> <> <> <> <> <> <> <> <> <> <>
  1447 2 38.309051 44.906390 128.784058 183 W B 2 -0.11500 -0.11500 "TRP " " CH2" 6 0 1 A0A0A0  "C1447"  0 1 7 ""  1 ""  <> 1 23.49 0 2891 <> 1447 1459 185 <> <> <> <> <> <> <> <> <> <> <> <> <> <> <> <> <> <> <>
  1448 25 43.056469 48.931963 123.060528 184 G B 38 -0.50000 -0.50000 "GLY " " N  " 7 0 1 2F2FFF  "N1448"  0 1 7 ""  1 ""  <> 1 24.76 0 2902 <> 1448 1460 186 <> <> <> <> <> <> <> <> <> <> <> <> <> <> <> <> <> <> <>
  1449 3 43.283196 49.758573 121.881918 184 G B 2 0.08000 0.08000 "GLY " " CA " 6 0 1 A0A0A0  "C1449"  0 1 -1113 ""  1 ""  FFFF00  1 24.92 0 2903 <> 1449 1461 186 <> <> <> <> <> <> <> <> <> <> <> <> <> <> <> <> <> <> <>
  1450 2 44.786315 49.763899 121.576763 184 G B 2 0.50000 0.50000 "GLY " " C  " 6 0 1 A0A0A0  "C1450"  0 1 7 ""  1 ""  <> 1 25.06 0 2904 <> 1450 1462 186 <> <> <> <> <> <> <> <> <> <> <> <> <> <> <> <> <> <> <>
  1451 15 45.593591 49.279137 122.372012 184 G B 75 -0.50000 -0.50000 "GLY " " O  " 8 0 1 FF5757  "O1451"  0 1 7 ""  1 ""  <> 1 25.1 0 2905 <> 1451 1463 186 <> <> <> <> <> <> <> <> <> <> <> <> <> <> <> <> <> <> <>
  1452 25 45.162726 50.317897 120.411276 185 E B 38 -0.50000 -0.50000 "GLU " " N  " 7 0 1 2F2FFF  "N1452"  0 1 7 ""  1 ""  <> 1 25.09 0 2909 <> 1452 1464 187 <> <> <> <> <> <> <> <> <> <> <> <> <> <> <> <> <> <> <>
  1453 3 46.530357 50.264741 119.865240 185 E B 2 0.14000 0.14000 "GLU " " CA " 6 0 1 A0A0A0  "C1453"  0 1 -1113 ""  1 ""  FFFF00  1 25.1 0 2910 <> 1453 1465 187 <> <> <> <> <> <> <> <> <> <> <> <> <> <> <> <> <> <> <>
  1454 2 47.595931 51.023590 120.692092 185 E B 2 0.50000 0.50000 "GLU " " C  " 6 0 1 A0A0A0  "C1454"  0 1 7 ""  1 ""  <> 1 25.09 0 2911 <> 1454 1466 187 <> <> <> <> <> <> <> <> <> <> <> <> <> <> <> <> <> <> <>
  1455 15 48.778589 50.704945 120.562944 185 E B 75 -0.50000 -0.50000 "GLU " " O  " 8 0 1 FF5757  "O1455"  0 1 7 ""  1 ""  <> 1 25.12 0 2912 <> 1455 1467 187 <> <> <> <> <> <> <> <> <> <> <> <> <> <> <> <> <> <> <>
  1456 3 46.576273 50.677818 118.362999 185 E B 2 -0.12000 -0.12000 "GLU " " CB " 6 0 1 A0A0A0  "C1456"  0 1 7 ""  1 ""  <> 1 25.12 0 2913 <> 1456 1468 187 <> <> <> <> <> <> <> <> <> <> <> <> <> <> <> <> <> <> <>
  1457 3 45.217026 50.830651 117.639110 185 E B 2 -0.22000 -0.22000 "GLU " " CG " 6 0 1 A0A0A0  "C1457"  0 1 7 ""  1 ""  <> 1 25.16 0 2914 <> 1457 1469 187 <> <> <> <> <> <> <> <> <> <> <> <> <> <> <> <> <> <> <>
  1458 2 45.322245 50.898004 116.112440 185 E B 2 0.70000 0.70000 "GLU " " CD " 6 0 1 A0A0A0  "C1458"  0 1 7 "%UT"  13 ""  <> 1 25.01 0 2915 <> 1458 1470 187 <> <> <> <> <> <> <> <> <> <> <> <> <> <> <> <> <> <> <>
  1459 15 44.388137 50.379281 115.459477 185 E B 75 -0.80000 -0.80000 "GLU " " OE1" 8 0 1 FF5757  "O1459"  0 1 7 ""  1 ""  <> 1 24.92 0 2916 <> 1459 1471 187 <> <> <> <> <> <> <> <> <> <> <> <> <> <> <> <> <> <> <>
  1460 18 46.322868 51.456356 115.612310 185 E B 75 -0.80000 -0.80000 "GLU " " OE2" 8 -1 1 FF5757  "O1460"  0 1 7 ""  1 ""  <> 1 25 0 2917 <> 1460 1472 187 <> <> <> <> <> <> <> <> <> <> <> <> <> <> <> <> <> <> <>
  1461 25 47.169394 51.997365 121.516995 186 S B 38 -0.50000 -0.50000 "SER " " N  " 7 0 1 2F2FFF  "N1461"  0 1 7 ""  1 ""  <> 1 25.05 0 2924 <> 1461 1473 188 <> <> <> <> <> <> <> <> <> <> <> <> <> <> <> <> <> <> <>
  1462 3 48.033019 52.838202 122.350174 186 S B 2 0.14000 0.14000 "SER " " CA " 6 0 1 A0A0A0  "C1462"  0 1 -1113 ""  1 ""  FFFF00  1 24.97 0 2925 <> 1462 1474 188 <> <> <> <> <> <> <> <> <> <> <> <> <> <> <> <> <> <> <>
  1463 2 48.558703 52.109163 123.605072 186 S B 2 0.50000 0.50000 "SER " " C  " 6 0 1 A0A0A0  "C1463"  0 1 7 ""  1 ""  <> 1 24.84 0 2926 <> 1463 1475 188 <> <> <> <> <> <> <> <> <> <> <> <> <> <> <> <> <> <> <>
  1464 15 47.916435 51.186121 124.108617 186 S B 75 -0.50000 -0.50000 "SER " " O  " 8 0 1 FF5757  "O1464"  0 1 7 ""  1 ""  <> 1 24.9 0 2927 <> 1464 1476 188 <> <> <> <> <> <> <> <> <> <> <> <> <> <> <> <> <> <> <>
  1465 3 47.240931 54.112086 122.722265 186 S B 2 0.14500 0.14500 "SER " " CB " 6 0 1 A0A0A0  "C1465"  0 1 7 ""  1 ""  <> 1 24.94 0 2928 <> 1465 1477 188 <> <> <> <> <> <> <> <> <> <> <> <> <> <> <> <> <> <> <>
  1466 16 48.017272 55.048498 123.446219 186 S B 75 -0.68300 -0.68300 "SER " " OG " 8 0 1 FF5757  "O1466"  0 1 7 "%UT"  13 ""  <> 1 25.11 0 2929 <> 1466 1478 188 <> <> <> <> <> <> <> <> <> <> <> <> <> <> <> <> <> <> <>
  1467 25 49.698952 52.604440 124.116902 187 S B 38 -0.50000 -0.50000 "SER " " N  " 7 0 1 2F2FFF  "N1467"  0 1 7 ""  1 ""  <> 1 24.59 0 2935 <> 1467 1479 189 <> <> <> <> <> <> <> <> <> <> <> <> <> <> <> <> <> <> <>
  1468 3 50.304184 52.232538 125.399407 187 S B 2 0.14000 0.14000 "SER " " CA " 6 0 1 A0A0A0  "C1468"  0 1 -1114 ""  1 ""  CCFF00  1 24.39 0 2936 <> 1468 1480 189 <> <> <> <> <> <> <> <> <> <> <> <> <> <> <> <> <> <> <>
  1469 2 49.521735 52.700258 126.643296 187 S B 2 0.50000 0.50000 "SER " " C  " 6 0 1 A0A0A0  "C1469"  0 1 7 ""  1 ""  <> 1 24.14 0 2937 <> 1469 1481 189 <> <> <> <> <> <> <> <> <> <> <> <> <> <> <> <> <> <> <>
  1470 15 49.802358 52.207932 127.734987 187 S B 75 -0.50000 -0.50000 "SER " " O  " 8 0 1 FF5757  "O1470"  0 1 7 ""  1 ""  <> 1 24.04 0 2938 <> 1470 1482 189 <> <> <> <> <> <> <> <> <> <> <> <> <> <> <> <> <> <> <>
  1471 3 51.761299 52.736035 125.416907 187 S B 2 0.14500 0.14500 "SER " " CB " 6 0 1 A0A0A0  "C1471"  0 1 7 ""  1 ""  <> 1 24.43 0 2939 <> 1471 1483 189 <> <> <> <> <> <> <> <> <> <> <> <> <> <> <> <> <> <> <>
  1472 16 51.842445 54.149202 125.425829 187 S B 75 -0.68300 -0.68300 "SER " " OG " 8 0 1 FF5757  "O1472"  0 1 7 "%UT"  13 ""  <> 1 24.57 0 2940 <> 1472 1484 189 <> <> <> <> <> <> <> <> <> <> <> <> <> <> <> <> <> <> <>
  1473 25 48.557175 53.617199 126.467471 188 E B 38 -0.50000 -0.50000 "GLU " " N  " 7 0 1 2F2FFF  "N1473"  0 1 7 ""  1 ""  <> 1 23.91 0 2946 <> 1473 1485 190 <> <> <> <> <> <> <> <> <> <> <> <> <> <> <> <> <> <> <>
  1474 3 47.608201 54.020208 127.505587 188 E B 2 0.14000 0.14000 "GLU " " CA " 6 0 1 A0A0A0  "C1474"  0 1 -1114 ""  1 ""  CCFF00  1 23.87 0 2947 <> 1474 1486 190 <> <> <> <> <> <> <> <> <> <> <> <> <> <> <> <> <> <> <>
  1475 2 46.393790 53.077453 127.617730 188 E B 2 0.50000 0.50000 "GLU " " C  " 6 0 1 A0A0A0  "C1475"  0 1 7 ""  1 ""  <> 1 24 0 2948 <> 1475 1487 190 <> <> <> <> <> <> <> <> <> <> <> <> <> <> <> <> <> <> <>
  1476 15 45.689836 53.139804 128.625250 188 E B 75 -0.50000 -0.50000 "GLU " " O  " 8 0 1 FF5757  "O1476"  0 1 7 ""  1 ""  <> 1 24.14 0 2949 <> 1476 1488 190 <> <> <> <> <> <> <> <> <> <> <> <> <> <> <> <> <> <> <>
  1477 3 47.160451 55.469951 127.246169 188 E B 2 -0.12000 -0.12000 "GLU " " CB " 6 0 1 A0A0A0  "C1477"  0 1 7 ""  1 ""  <> 1 23.74 0 2950 <> 1477 1489 190 <> <> <> <> <> <> <> <> <> <> <> <> <> <> <> <> <> <> <>
  1478 3 48.251364 56.503357 127.594336 188 E B 2 -0.22000 -0.22000 "GLU " " CG " 6 0 1 A0A0A0  "C1478"  0 1 7 ""  1 ""  <> 1 20 0 2951 <> 1478 1490 190 <> <> <> <> <> <> <> <> <> <> <> <> <> <> <> <> <> <> <>
  1479 2 47.777234 57.957266 127.512248 188 E B 2 0.70000 0.70000 "GLU " " CD " 6 0 1 A0A0A0  "C1479"  0 1 7 "%UT"  13 ""  <> 0 20 0 2952 <> 1479 1491 190 <> <> <> <> <> <> <> <> <> <> <> <> <> <> <> <> <> <> <>
  1480 15 46.590477 58.207104 127.823100 188 E B 75 -0.80000 -0.80000 "GLU " " OE1" 8 0 1 FF5757  "O1480"  0 1 7 ""  1 ""  <> 0 20 0 2953 <> 1480 1492 190 <> <> <> <> <> <> <> <> <> <> <> <> <> <> <> <> <> <> <>
  1481 18 48.630310 58.808078 127.180573 188 E B 75 -0.80000 -0.80000 "GLU " " OE2" 8 -1 1 FF5757  "O1481"  0 1 7 ""  1 ""  <> 1 41.09 0 2954 <> 1481 1493 190 <> <> <> <> <> <> <> <> <> <> <> <> <> <> <> <> <> <> <>
  1482 25 46.174433 52.227209 126.600908 189 D B 38 -0.50000 -0.50000 "ASP " " N  " 7 0 1 2F2FFF  "N1482"  0 1 7 ""  1 ""  <> 1 24.26 0 2961 <> 1482 1494 191 <> <> <> <> <> <> <> <> <> <> <> <> <> <> <> <> <> <> <>
  1483 3 45.025682 51.324878 126.483640 189 D B 2 0.14000 0.14000 "ASP " " CA " 6 0 1 A0A0A0  "C1483"  0 1 -1114 ""  1 ""  CCFF00  1 24.61 0 2962 <> 1483 1495 191 <> <> <> <> <> <> <> <> <> <> <> <> <> <> <> <> <> <> <>
  1484 2 45.382046 49.870225 126.849614 189 D B 2 0.50000 0.50000 "ASP " " C  " 6 0 1 A0A0A0  "C1484"  0 1 7 ""  1 ""  <> 1 24.52 0 2963 <> 1484 1496 191 <> <> <> <> <> <> <> <> <> <> <> <> <> <> <> <> <> <> <>
  1485 15 44.696732 48.962918 126.387290 189 D B 75 -0.50000 -0.50000 "ASP " " O  " 8 0 1 FF5757  "O1485"  0 1 7 ""  1 ""  <> 1 24.55 0 2964 <> 1485 1497 191 <> <> <> <> <> <> <> <> <> <> <> <> <> <> <> <> <> <> <>
  1486 3 44.346784 51.401394 125.089548 189 D B 2 -0.22000 -0.22000 "ASP " " CB " 6 0 1 A0A0A0  "C1486"  0 1 7 ""  1 ""  <> 1 24.79 0 2965 <> 1486 1498 191 <> <> <> <> <> <> <> <> <> <> <> <> <> <> <> <> <> <> <>
  1487 2 44.014987 52.807323 124.580620 189 D B 2 0.70000 0.70000 "ASP " " CG " 6 0 1 A0A0A0  "C1487"  0 1 7 "%UT"  13 ""  <> 1 25.62 0 2966 <> 1487 1499 191 <> <> <> <> <> <> <> <> <> <> <> <> <> <> <> <> <> <> <>
  1488 15 43.802230 53.706683 125.423238 189 D B 75 -0.80000 -0.80000 "ASP " " OD1" 8 0 1 FF5757  "O1488"  0 1 7 ""  1 ""  <> 1 26 0 2967 <> 1488 1500 191 <> <> <> <> <> <> <> <> <> <> <> <> <> <> <> <> <> <> <>
  1489 18 43.900449 52.939220 123.343149 189 D B 75 -0.80000 -0.80000 "ASP " " OD2" 8 -1 1 FF5757  "O1489"  0 1 7 ""  1 ""  <> 1 26.82 0 2968 <> 1489 1501 191 <> <> <> <> <> <> <> <> <> <> <> <> <> <> <> <> <> <> <>
  1490 25 46.414450 49.645669 127.681702 190 C B 38 -0.50000 -0.50000 "CYS " " N  " 7 0 1 2F2FFF  "N1490"  0 1 7 ""  1 ""  <> 1 24.48 0 2973 <> 1490 1502 192 <> <> <> <> <> <> <> <> <> <> <> <> <> <> <> <> <> <> <>
  1491 3 46.771813 48.314629 128.191822 190 C B 2 0.14000 0.14000 "CYS " " CA " 6 0 1 A0A0A0  "C1491"  0 1 -1114 ""  1 ""  CCFF00  1 24.43 0 2974 <> 1491 1503 192 <> <> <> <> <> <> <> <> <> <> <> <> <> <> <> <> <> <> <>
  1492 2 45.766876 47.823387 129.253721 190 C B 2 0.50000 0.50000 "CYS " " C  " 6 0 1 A0A0A0  "C1492"  0 1 7 ""  1 ""  <> 1 24.42 0 2975 <> 1492 1504 192 <> <> <> <> <> <> <> <> <> <> <> <> <> <> <> <> <> <> <>
  1493 15 45.154285 48.646390 129.937375 190 C B 75 -0.50000 -0.50000 "CYS " " O  " 8 0 1 FF5757  "O1493"  0 1 7 ""  1 ""  <> 1 24.32 0 2976 <> 1493 1505 192 <> <> <> <> <> <> <> <> <> <> <> <> <> <> <> <> <> <> <>
  1494 3 48.186368 48.350511 128.798953 190 C B 2 0.09750 0.09750 "CYS " " CB " 6 0 1 A0A0A0  "C1494"  0 1 7 ""  1 ""  <> 1 24.42 0 2977 <> 1494 1506 192 <> <> <> <> <> <> <> <> <> <> <> <> <> <> <> <> <> <> <>
  1495 49 49.517918 48.989666 127.745887 190 C B 13 -0.21750 -0.21750 "CYS " " SG " 16 0 1 E1E11E  "S1495"  0 1 7 ""  1 ""  <> 1 24.06 0 2978 <> 1495 1507 192 <> <> <> <> <> <> <> <> <> <> <> <> <> <> <> <> <> <> <>
  1496 25 45.642640 46.491335 129.400788 191 Q B 38 -0.50000 -0.50000 "GLN " " N  " 7 0 1 2F2FFF  "N1496"  0 1 7 ""  1 ""  <> 1 24.31 0 2983 <> 1496 1508 193 <> <> <> <> <> <> <> <> <> <> <> <> <> <> <> <> <> <> <>
  1497 3 44.830119 45.865965 130.450249 191 Q B 2 0.14000 0.14000 "GLN " " CA " 6 0 1 A0A0A0  "C1497"  0 1 -1114 ""  1 ""  CCFF00  1 24.22 0 2984 <> 1497 1509 193 <> <> <> <> <> <> <> <> <> <> <> <> <> <> <> <> <> <> <>
  1498 2 45.504654 46.017953 131.827845 191 Q B 2 0.50000 0.50000 "GLN " " C  " 6 0 1 A0A0A0  "C1498"  0 1 7 ""  1 ""  <> 1 23.98 0 2985 <> 1498 1510 193 <> <> <> <> <> <> <> <> <> <> <> <> <> <> <> <> <> <> <>
  1499 15 46.698204 45.740539 131.951643 191 Q B 75 -0.50000 -0.50000 "GLN " " O  " 8 0 1 FF5757  "O1499"  0 1 7 ""  1 ""  <> 1 23.96 0 2986 <> 1499 1511 193 <> <> <> <> <> <> <> <> <> <> <> <> <> <> <> <> <> <> <>
  1500 3 44.581955 44.378906 130.101601 191 Q B 2 -0.12000 -0.12000 "GLN " " CB " 6 0 1 A0A0A0  "C1500"  0 1 7 ""  1 ""  <> 1 24.28 0 2987 <> 1500 1512 193 <> <> <> <> <> <> <> <> <> <> <> <> <> <> <> <> <> <> <>
  1501 3 43.563428 43.683675 131.039448 191 Q B 2 -0.12000 -0.12000 "GLN " " CG " 6 0 1 A0A0A0  "C1501"  0 1 7 ""  1 ""  <> 1 24.56 0 2988 <> 1501 1513 193 <> <> <> <> <> <> <> <> <> <> <> <> <> <> <> <> <> <> <>
  1502 2 43.338742 42.194500 130.753772 191 Q B 2 0.50000 0.50000 "GLN " " CD " 6 0 1 A0A0A0  "C1502"  0 1 7 "%UT"  13 ""  <> 1 24.96 0 2989 <> 1502 1514 193 "No Flip"  <> <> <> <> <> <> <> <> <> <> <> <> <> <> <> <> <> <>
  1503 15 43.793356 41.654655 129.748865 191 Q B 75 -0.50000 -0.50000 "GLN " " OE1" 8 0 1 FF5757  "O1503"  0 1 7 ""  1 ""  <> 1 25.3 0 2990 <> 1503 1515 193 <> <> <> <> <> <> <> <> <> <> <> <> <> <> <> <> <> <> <>
  1504 25 42.613313 41.520142 131.647941 191 Q B 38 -0.76000 -0.76000 "GLN " " NE2" 7 0 1 2F2FFF  "N1504"  0 1 7 ""  1 ""  <> 1 24.76 0 2991 <> 1504 1516 193 <> <> <> <> <> <> <> <> <> <> <> <> <> <> <> <> <> <> <>
  1505 25 44.710908 46.413127 132.841270 192 S B 38 -0.50000 -0.50000 "SER " " N  " 7 0 1 2F2FFF  "N1505"  0 1 7 ""  1 ""  <> 1 23.65 0 3000 <> 1505 1517 194 <> <> <> <> <> <> <> <> <> <> <> <> <> <> <> <> <> <> <>
  1506 3 45.127081 46.552376 134.244508 192 S B 2 0.25360 0.25360 "SER " " CA " 6 0 1 A0A0A0  "C1506"  0 1 -1114 ""  1 ""  CCFF00  1 23.47 0 3001 <> 1506 1518 194 <> <> <> <> <> <> <> <> <> <> <> <> <> <> <> <> <> <> <>
  1507 2 44.866729 45.204363 134.898926 192 S B 2 0.33640 0.33640 "SER " " C  " 6 0 1 A0A0A0  "C1507"  0 1 7 ""  1 ""  <> 1 23.43 0 3002 <> 1507 1519 194 <> <> <> <> <> <> <> <> <> <> <> <> <> <> <> <> <> <> <>
  1508 15 44.990042 45.015719 136.108513 192 S B 75 -0.45000 -0.45000 "SER " " O  " 8 0 1 FF5757  "O1508"  0 1 7 ""  1 ""  <> 1 23.47 0 3003 <> 1508 1520 194 <> <> <> <> <> <> <> <> <> <> <> <> <> <> <> <> <> <> <>
  1509 3 44.338597 47.710361 134.908595 192 S B 2 0.14500 0.14500 "SER " " CB " 6 0 1 A0A0A0  "C1509"  0 1 7 ""  1 ""  <> 1 23.36 0 3004 <> 1509 1521 194 <> <> <> <> <> <> <> <> <> <> <> <> <> <> <> <> <> <> <>
  1510 16 44.746580 47.959036 136.241081 192 S B 75 -0.68300 -0.68300 "SER " " OG " 8 0 1 FF5757  "O1510"  0 1 7 "%UT"  13 ""  <> 0 20 0 3005 <> 1510 1522 194 <> <> <> <> <> <> <> <> <> <> <> <> <> <> <> <> <> <> <>
  1511 43 30.224137 60.869836 149.322287 0 S B 21 0.36000 0.36000 "SER " " H1 " 1 0 1 FFFFFF  "H3327"  -1 1 7 ""  1 ""  <> <> <> 0 7 <> 1511 <> <> <> <> <> <> <> <> <> <> <> <> <> <> <> <> <> <> <> <> <>
  1512 43 30.000178 61.800061 148.029729 0 S B 21 0.36000 0.36000 "SER " " H2 " 1 0 1 FFFFFF  "H3328"  -1 1 7 ""  1 ""  <> <> <> 0 8 <> 1512 <> <> <> <> <> <> <> <> <> <> <> <> <> <> <> <> <> <> <> <> <>
  1513 41 32.274813 61.822988 148.451603 0 S B 21 0.06000 0.06000 "SER " " HA " 1 0 0 FFFFFF  "H3329"  -1 1 7 ""  1 ""  <> <> <> 0 9 <> 1513 <> <> <> <> <> <> <> <> <> <> <> <> <> <> <> <> <> <> <> <> <>
  1514 41 32.304548 58.763155 148.317149 0 S B 21 0.06000 0.06000 "SER " " HB3" 1 0 0 FFFFFF  "H3330"  -1 1 7 ""  1 ""  <> <> <> 0 10 <> 1514 <> <> <> <> <> <> <> <> <> <> <> <> <> <> <> <> <> <> <> <> <>
  1515 41 32.199083 59.653485 149.817523 0 S B 21 0.06000 0.06000 "SER " " HB2" 1 0 0 FFFFFF  "H3331"  -1 1 7 ""  1 ""  <> <> <> 0 11 <> 1515 <> <> <> <> <> <> <> <> <> <> <> <> <> <> <> <> <> <> <> <> <>
  1516 42 34.288469 59.869218 147.928259 0 S B 21 0.41800 0.41800 "SER " " HG " 1 0 1 FFFFFF  "H3332"  -1 1 7 ""  1 ""  <> <> <> 0 12 <> 1516 <> <> <> <> <> <> <> <> <> <> <> <> <> <> <> <> <> <> <> <> <>
  1517 43 30.266191 60.218133 146.086879 1 T B 21 0.30000 0.30000 "THR " " H  " 1 0 1 FFFFFF  "H3333"  -1 1 7 ""  1 ""  <> <> <> 0 20 <> 1517 <> <> <> <> <> <> <> <> <> <> <> <> <> <> <> <> <> <> <> <> <>
  1518 41 32.047467 61.072518 143.884791 1 T B 21 0.06000 0.06000 "THR " " HA " 1 0 0 FFFFFF  "H3334"  -1 1 7 ""  1 ""  <> <> <> 0 21 <> 1518 <> <> <> <> <> <> <> <> <> <> <> <> <> <> <> <> <> <> <> <> <>
  1519 41 31.525504 58.956650 142.658537 1 T B 21 0.06000 0.06000 "THR " " HB " 1 0 0 FFFFFF  "H3335"  -1 1 7 ""  1 ""  <> <> <> 0 22 <> 1519 <> <> <> <> <> <> <> <> <> <> <> <> <> <> <> <> <> <> <> <> <>
  1520 42 29.657634 58.383075 143.801108 1 T B 21 0.41800 0.41800 "THR " " HG1" 1 0 1 FFFFFF  "H3336"  -1 1 7 ""  1 ""  <> <> <> 0 23 <> 1520 <> <> <> <> <> <> <> <> <> <> <> <> <> <> <> <> <> <> <> <> <>
  1521 41 33.043072 57.403107 143.770489 1 T B 21 0.06000 0.06000 "THR " "HG21" 1 0 0 FFFFFF  "H3337"  -1 1 7 ""  1 ""  <> <> <> 0 24 <> 1521 <> <> <> <> <> <> <> <> <> <> <> <> <> <> <> <> <> <> <> <> <>
  1522 41 33.690786 59.034116 143.898520 1 T B 21 0.06000 0.06000 "THR " "HG22" 1 0 0 FFFFFF  "H3338"  -1 1 7 ""  1 ""  <> <> <> 0 25 <> 1522 <> <> <> <> <> <> <> <> <> <> <> <> <> <> <> <> <> <> <> <> <>
  1523 41 32.915925 58.279178 145.290622 1 T B 21 0.06000 0.06000 "THR " "HG23" 1 0 0 FFFFFF  "H3339"  -1 1 7 ""  1 ""  <> <> <> 0 26 <> 1523 <> <> <> <> <> <> <> <> <> <> <> <> <> <> <> <> <> <> <> <> <>
  1524 43 30.912050 61.590754 141.982294 2 Q B 21 0.30000 0.30000 "GLN " " H  " 1 0 1 FFFFFF  "H3340"  -1 1 7 ""  1 ""  <> <> <> 0 36 <> 1524 <> <> <> <> <> <> <> <> <> <> <> <> <> <> <> <> <> <> <> <> <>
  1525 41 28.258718 62.562942 142.360428 2 Q B 21 0.06000 0.06000 "GLN " " HA " 1 0 0 FFFFFF  "H3341"  -1 1 7 ""  1 ""  <> <> <> 0 37 <> 1525 <> <> <> <> <> <> <> <> <> <> <> <> <> <> <> <> <> <> <> <> <>
  1526 41 30.027166 62.340254 139.887145 2 Q B 21 0.06000 0.06000 "GLN " " HB3" 1 0 0 FFFFFF  "H3342"  -1 1 7 ""  1 ""  <> <> <> 0 38 <> 1526 <> <> <> <> <> <> <> <> <> <> <> <> <> <> <> <> <> <> <> <> <>
  1527 41 29.976235 63.692654 140.972135 2 Q B 21 0.06000 0.06000 "GLN " " HB2" 1 0 0 FFFFFF  "H3343"  -1 1 7 ""  1 ""  <> <> <> 0 39 <> 1527 <> <> <> <> <> <> <> <> <> <> <> <> <> <> <> <> <> <> <> <> <>
  1528 41 27.656727 62.825497 139.161104 2 Q B 21 0.06000 0.06000 "GLN " " HG3" 1 0 0 FFFFFF  "H3344"  -1 1 7 ""  1 ""  <> <> <> 0 40 <> 1528 <> <> <> <> <> <> <> <> <> <> <> <> <> <> <> <> <> <> <> <> <>
  1529 41 28.758123 64.132520 138.850467 2 Q B 21 0.06000 0.06000 "GLN " " HG2" 1 0 0 FFFFFF  "H3345"  -1 1 7 ""  1 ""  <> <> <> 0 41 <> 1529 <> <> <> <> <> <> <> <> <> <> <> <> <> <> <> <> <> <> <> <> <>
  1530 43 26.833581 66.485358 140.606896 2 Q B 21 0.38000 0.38000 "GLN " "HE22" 1 0 1 FFFFFF  "H3346"  -1 1 7 ""  1 ""  <> <> <> 0 42 <> 1530 <> <> <> <> <> <> <> <> <> <> <> <> <> <> <> <> <> <> <> <> <>
  1531 43 28.106256 66.157224 139.460004 2 Q B 21 0.38000 0.38000 "GLN " "HE21" 1 0 1 FFFFFF  "H3347"  -1 1 7 ""  1 ""  <> <> <> 0 43 <> 1531 <> <> <> <> <> <> <> <> <> <> <> <> <> <> <> <> <> <> <> <> <>
  1532 43 26.323711 61.787291 141.747685 3 V B 21 0.30000 0.30000 "VAL " " H  " 1 0 1 FFFFFF  "H3348"  -1 1 7 ""  1 ""  <> <> <> 0 51 <> 1532 <> <> <> <> <> <> <> <> <> <> <> <> <> <> <> <> <> <> <> <> <>
  1533 41 26.165094 59.047391 140.594565 3 V B 21 0.06000 0.06000 "VAL " " HA " 1 0 0 FFFFFF  "H3349"  -1 1 7 ""  1 ""  <> <> <> 0 52 <> 1533 <> <> <> <> <> <> <> <> <> <> <> <> <> <> <> <> <> <> <> <> <>
  1534 41 24.565375 60.542168 142.693004 3 V B 21 0.06000 0.06000 "VAL " " HB " 1 0 0 FFFFFF  "H3350"  -1 1 7 ""  1 ""  <> <> <> 0 53 <> 1534 <> <> <> <> <> <> <> <> <> <> <> <> <> <> <> <> <> <> <> <> <>
  1535 41 22.920148 58.639725 142.779691 3 V B 21 0.06000 0.06000 "VAL " "HG11" 1 0 0 FFFFFF  "H3351"  -1 1 7 ""  1 ""  <> <> <> 0 54 <> 1535 <> <> <> <> <> <> <> <> <> <> <> <> <> <> <> <> <> <> <> <> <>
  1536 41 22.729779 59.653878 141.370325 3 V B 21 0.06000 0.06000 "VAL " "HG12" 1 0 0 FFFFFF  "H3352"  -1 1 7 ""  1 ""  <> <> <> 0 55 <> 1536 <> <> <> <> <> <> <> <> <> <> <> <> <> <> <> <> <> <> <> <> <>
  1537 41 23.525419 58.087947 141.221704 3 V B 21 0.06000 0.06000 "VAL " "HG13" 1 0 0 FFFFFF  "H3353"  -1 1 7 ""  1 ""  <> <> <> 0 56 <> 1537 <> <> <> <> <> <> <> <> <> <> <> <> <> <> <> <> <> <> <> <> <>
  1538 41 24.976774 58.521683 144.051256 3 V B 21 0.06000 0.06000 "VAL " "HG21" 1 0 0 FFFFFF  "H3354"  -1 1 7 ""  1 ""  <> <> <> 0 57 <> 1538 <> <> <> <> <> <> <> <> <> <> <> <> <> <> <> <> <> <> <> <> <>
  1539 41 25.808649 57.759207 142.701950 3 V B 21 0.06000 0.06000 "VAL " "HG22" 1 0 0 FFFFFF  "H3355"  -1 1 7 ""  1 ""  <> <> <> 0 58 <> 1539 <> <> <> <> <> <> <> <> <> <> <> <> <> <> <> <> <> <> <> <> <>
  1540 41 26.491667 59.190899 143.467615 3 V B 21 0.06000 0.06000 "VAL " "HG23" 1 0 0 FFFFFF  "H3356"  -1 1 7 ""  1 ""  <> <> <> 0 59 <> 1540 <> <> <> <> <> <> <> <> <> <> <> <> <> <> <> <> <> <> <> <> <>
  1541 43 24.715367 58.609871 139.018399 4 C B 21 0.30000 0.30000 "CYS " " H  " 1 0 1 FFFFFF  "H3357"  -1 1 7 ""  1 ""  <> <> <> 0 66 <> 1541 <> <> <> <> <> <> <> <> <> <> <> <> <> <> <> <> <> <> <> <> <>
  1542 41 22.681504 60.519512 138.195911 4 C B 21 0.06000 0.06000 "CYS " " HA " 1 0 0 FFFFFF  "H3358"  -1 1 7 ""  1 ""  <> <> <> 0 67 <> 1542 <> <> <> <> <> <> <> <> <> <> <> <> <> <> <> <> <> <> <> <> <>
  1543 41 24.603401 61.149450 136.721229 4 C B 21 0.06000 0.06000 "CYS " " HB3" 1 0 0 FFFFFF  "H3359"  -1 1 7 ""  1 ""  <> <> <> 0 68 <> 1543 <> <> <> <> <> <> <> <> <> <> <> <> <> <> <> <> <> <> <> <> <>
  1544 41 23.262885 60.482199 135.846729 4 C B 21 0.06000 0.06000 "CYS " " HB2" 1 0 0 FFFFFF  "H3360"  -1 1 7 ""  1 ""  <> <> <> 0 69 <> 1544 <> <> <> <> <> <> <> <> <> <> <> <> <> <> <> <> <> <> <> <> <>
  1545 43 21.152516 59.433487 136.617343 5 T B 21 0.30000 0.30000 "THR " " H  " 1 0 1 FFFFFF  "H3361"  -1 1 7 ""  1 ""  <> <> <> 0 77 <> 1545 <> <> <> <> <> <> <> <> <> <> <> <> <> <> <> <> <> <> <> <> <>
  1546 41 20.727073 56.612873 137.399861 5 T B 21 0.06000 0.06000 "THR " " HA " 1 0 0 FFFFFF  "H3362"  -1 1 7 ""  1 ""  <> <> <> 0 78 <> 1546 <> <> <> <> <> <> <> <> <> <> <> <> <> <> <> <> <> <> <> <> <>
  1547 41 18.525203 56.878655 136.476792 5 T B 21 0.06000 0.06000 "THR " " HB " 1 0 0 FFFFFF  "H3363"  -1 1 7 ""  1 ""  <> <> <> 0 79 <> 1547 <> <> <> <> <> <> <> <> <> <> <> <> <> <> <> <> <> <> <> <> <>
  1548 42 18.912041 58.115443 134.687606 5 T B 21 0.41800 0.41800 "THR " " HG1" 1 0 1 FFFFFF  "H3364"  -1 1 7 ""  1 ""  <> <> <> 0 80 <> 1548 <> <> <> <> <> <> <> <> <> <> <> <> <> <> <> <> <> <> <> <> <>
  1549 41 17.533528 58.642494 137.850715 5 T B 21 0.06000 0.06000 "THR " "HG21" 1 0 0 FFFFFF  "H3365"  -1 1 7 ""  1 ""  <> <> <> 0 81 <> 1549 <> <> <> <> <> <> <> <> <> <> <> <> <> <> <> <> <> <> <> <> <>
  1550 41 18.802582 57.829776 138.758786 5 T B 21 0.06000 0.06000 "THR " "HG22" 1 0 0 FFFFFF  "H3366"  -1 1 7 ""  1 ""  <> <> <> 0 82 <> 1550 <> <> <> <> <> <> <> <> <> <> <> <> <> <> <> <> <> <> <> <> <>
  1551 41 19.094693 59.423192 138.065186 5 T B 21 0.06000 0.06000 "THR " "HG23" 1 0 0 FFFFFF  "H3367"  -1 1 7 ""  1 ""  <> <> <> 0 83 <> 1551 <> <> <> <> <> <> <> <> <> <> <> <> <> <> <> <> <> <> <> <> <>
  1552 43 20.234651 55.020176 135.797403 6 G B 21 0.30000 0.30000 "GLY " " H  " 1 0 1 FFFFFF  "H3368"  -1 1 7 ""  1 ""  <> <> <> 0 88 <> 1552 <> <> <> <> <> <> <> <> <> <> <> <> <> <> <> <> <> <> <> <> <>
  1553 41 20.978042 53.802953 133.973653 6 G B 21 0.06000 0.06000 "GLY " " HA3" 1 0 0 FFFFFF  "H3369"  -1 1 7 ""  1 ""  <> <> <> 0 89 <> 1553 <> <> <> <> <> <> <> <> <> <> <> <> <> <> <> <> <> <> <> <> <>
  1554 41 21.730469 55.216760 133.252808 6 G B 21 0.06000 0.06000 "GLY " " HA2" 1 0 0 FFFFFF  "H3370"  -1 1 7 ""  1 ""  <> <> <> 0 90 <> 1554 <> <> <> <> <> <> <> <> <> <> <> <> <> <> <> <> <> <> <> <> <>
  1555 43 20.301681 53.625551 131.612826 7 T B 21 0.30000 0.30000 "THR " " H  " 1 0 1 FFFFFF  "H3371"  -1 1 7 ""  1 ""  <> <> <> 0 98 <> 1555 <> <> <> <> <> <> <> <> <> <> <> <> <> <> <> <> <> <> <> <> <>
  1556 41 17.547361 54.693143 131.267334 7 T B 21 0.06000 0.06000 "THR " " HA " 1 0 0 FFFFFF  "H3372"  -1 1 7 ""  1 ""  <> <> <> 0 99 <> 1556 <> <> <> <> <> <> <> <> <> <> <> <> <> <> <> <> <> <> <> <> <>
  1557 41 17.903827 54.835375 128.850888 7 T B 21 0.06000 0.06000 "THR " " HB " 1 0 0 FFFFFF  "H3373"  -1 1 7 ""  1 ""  <> <> <> 0 100 <> 1557 <> <> <> <> <> <> <> <> <> <> <> <> <> <> <> <> <> <> <> <> <>
  1558 42 19.489365 53.300362 128.546905 7 T B 21 0.41800 0.41800 "THR " " HG1" 1 0 1 FFFFFF  "H3374"  -1 1 7 ""  1 ""  <> <> <> 0 101 <> 1558 <> <> <> <> <> <> <> <> <> <> <> <> <> <> <> <> <> <> <> <> <>
  1559 41 19.356640 56.788868 128.624519 7 T B 21 0.06000 0.06000 "THR " "HG21" 1 0 0 FFFFFF  "H3375"  -1 1 7 ""  1 ""  <> <> <> 0 102 <> 1559 <> <> <> <> <> <> <> <> <> <> <> <> <> <> <> <> <> <> <> <> <>
  1560 41 18.447681 56.926922 130.125716 7 T B 21 0.06000 0.06000 "THR " "HG22" 1 0 0 FFFFFF  "H3376"  -1 1 7 ""  1 ""  <> <> <> 0 103 <> 1560 <> <> <> <> <> <> <> <> <> <> <> <> <> <> <> <> <> <> <> <> <>
  1561 41 20.142990 56.447162 130.158265 7 T B 21 0.06000 0.06000 "THR " "HG23" 1 0 0 FFFFFF  "H3377"  -1 1 7 ""  1 ""  <> <> <> 0 104 <> 1561 <> <> <> <> <> <> <> <> <> <> <> <> <> <> <> <> <> <> <> <> <>
  1562 43 16.179075 53.244015 130.040980 8 D B 21 0.30000 0.30000 "ASP " " H  " 1 0 1 FFFFFF  "H3378"  -1 1 7 ""  1 ""  <> <> <> 0 113 <> 1562 <> <> <> <> <> <> <> <> <> <> <> <> <> <> <> <> <> <> <> <> <>
  1563 41 17.068480 50.405000 129.906576 8 D B 21 0.06000 0.06000 "ASP " " HA " 1 0 0 FFFFFF  "H3379"  -1 1 7 ""  1 ""  <> <> <> 0 114 <> 1563 <> <> <> <> <> <> <> <> <> <> <> <> <> <> <> <> <> <> <> <> <>
  1564 41 14.990435 49.631671 130.903920 8 D B 21 0.06000 0.06000 "ASP " " HB3" 1 0 0 FFFFFF  "H3380"  -1 1 7 ""  1 ""  <> <> <> 0 115 <> 1564 <> <> <> <> <> <> <> <> <> <> <> <> <> <> <> <> <> <> <> <> <>
  1565 41 14.355085 51.262716 130.956823 8 D B 21 0.06000 0.06000 "ASP " " HB2" 1 0 0 FFFFFF  "H3381"  -1 1 7 ""  1 ""  <> <> <> 0 116 <> 1565 <> <> <> <> <> <> <> <> <> <> <> <> <> <> <> <> <> <> <> <> <>
  1566 43 17.145373 52.077371 127.684251 9 M B 21 0.30000 0.30000 "MET " " H  " 1 0 1 FFFFFF  "H3382"  -1 1 7 ""  1 ""  <> <> <> 0 125 <> 1566 <> <> <> <> <> <> <> <> <> <> <> <> <> <> <> <> <> <> <> <> <>
  1567 41 14.675912 51.639674 126.141168 9 M B 21 0.06000 0.06000 "MET " " HA " 1 0 0 FFFFFF  "H3383"  -1 1 7 ""  1 ""  <> <> <> 0 126 <> 1567 <> <> <> <> <> <> <> <> <> <> <> <> <> <> <> <> <> <> <> <> <>
  1568 41 15.795683 53.789683 125.993030 9 M B 21 0.06000 0.06000 "MET " " HB3" 1 0 0 FFFFFF  "H3384"  -1 1 7 ""  1 ""  <> <> <> 0 127 <> 1568 <> <> <> <> <> <> <> <> <> <> <> <> <> <> <> <> <> <> <> <> <>
  1569 41 15.688813 53.003250 124.450425 9 M B 21 0.06000 0.06000 "MET " " HB2" 1 0 0 FFFFFF  "H3385"  -1 1 7 ""  1 ""  <> <> <> 0 128 <> 1569 <> <> <> <> <> <> <> <> <> <> <> <> <> <> <> <> <> <> <> <> <>
  1570 41 18.177936 52.293292 124.800876 9 M B 21 0.06000 0.06000 "MET " " HG3" 1 0 0 FFFFFF  "H3386"  -1 1 7 ""  1 ""  <> <> <> 0 129 <> 1570 <> <> <> <> <> <> <> <> <> <> <> <> <> <> <> <> <> <> <> <> <>
  1571 41 18.182898 53.400191 126.152472 9 M B 21 0.06000 0.06000 "MET " " HG2" 1 0 0 FFFFFF  "H3387"  -1 1 7 ""  1 ""  <> <> <> 0 130 <> 1571 <> <> <> <> <> <> <> <> <> <> <> <> <> <> <> <> <> <> <> <> <>
  1572 41 17.802086 56.885917 124.536885 9 M B 21 0.06000 0.06000 "MET " " HE1" 1 0 0 FFFFFF  "H3388"  -1 1 7 ""  1 ""  <> <> <> 0 131 <> 1572 <> <> <> <> <> <> <> <> <> <> <> <> <> <> <> <> <> <> <> <> <>
  1573 41 16.576488 55.923242 125.361399 9 M B 21 0.06000 0.06000 "MET " " HE2" 1 0 0 FFFFFF  "H3389"  -1 1 7 ""  1 ""  <> <> <> 0 132 <> 1573 <> <> <> <> <> <> <> <> <> <> <> <> <> <> <> <> <> <> <> <> <>
  1574 41 18.229214 55.980117 125.996663 9 M B 21 0.06000 0.06000 "MET " " HE3" 1 0 0 FFFFFF  "H3390"  -1 1 7 ""  1 ""  <> <> <> 0 133 <> 1574 <> <> <> <> <> <> <> <> <> <> <> <> <> <> <> <> <> <> <> <> <>
  1575 43 17.905500 50.228358 126.457130 10 K B 21 0.30000 0.30000 "LYS " " H  " 1 0 1 FFFFFF  "H3391"  -1 1 7 ""  1 ""  <> <> <> 0 143 <> 1575 <> <> <> <> <> <> <> <> <> <> <> <> <> <> <> <> <> <> <> <> <>
  1576 41 19.027336 48.660374 125.471667 10 K B 21 0.06000 0.06000 "LYS " " HA " 1 0 0 FFFFFF  "H3392"  -1 1 7 ""  1 ""  <> <> <> 0 144 <> 1576 <> <> <> <> <> <> <> <> <> <> <> <> <> <> <> <> <> <> <> <> <>
  1577 41 17.777175 46.621899 124.546574 10 K B 21 0.06000 0.06000 "LYS " " HB3" 1 0 0 FFFFFF  "H3393"  -1 1 7 ""  1 ""  <> <> <> 0 145 <> 1577 <> <> <> <> <> <> <> <> <> <> <> <> <> <> <> <> <> <> <> <> <>
  1578 41 16.286069 47.450419 124.909577 10 K B 21 0.06000 0.06000 "LYS " " HB2" 1 0 0 FFFFFF  "H3394"  -1 1 7 ""  1 ""  <> <> <> 0 146 <> 1578 <> <> <> <> <> <> <> <> <> <> <> <> <> <> <> <> <> <> <> <> <>
  1579 41 17.031347 47.575031 127.327892 10 K B 21 0.06000 0.06000 "LYS " " HG3" 1 0 0 FFFFFF  "H3395"  -1 1 7 ""  1 ""  <> <> <> 0 147 <> 1579 <> <> <> <> <> <> <> <> <> <> <> <> <> <> <> <> <> <> <> <> <>
  1580 41 18.536095 46.810389 126.882573 10 K B 21 0.06000 0.06000 "LYS " " HG2" 1 0 0 FFFFFF  "H3396"  -1 1 7 ""  1 ""  <> <> <> 0 148 <> 1580 <> <> <> <> <> <> <> <> <> <> <> <> <> <> <> <> <> <> <> <> <>
  1581 41 17.233328 44.784548 126.091073 10 K B 21 0.06000 0.06000 "LYS " " HD3" 1 0 0 FFFFFF  "H3397"  -1 1 7 ""  1 ""  <> <> <> 0 149 <> 1581 <> <> <> <> <> <> <> <> <> <> <> <> <> <> <> <> <> <> <> <> <>
  1582 41 15.769995 45.544753 126.668616 10 K B 21 0.06000 0.06000 "LYS " " HD2" 1 0 0 FFFFFF  "H3398"  -1 1 7 ""  1 ""  <> <> <> 0 150 <> 1582 <> <> <> <> <> <> <> <> <> <> <> <> <> <> <> <> <> <> <> <> <>
  1583 41 16.747347 45.606857 129.005220 10 K B 21 0.06000 0.06000 "LYS " " HE3" 1 0 0 FFFFFF  "H3399"  -1 1 7 ""  1 ""  <> <> <> 0 151 <> 1583 <> <> <> <> <> <> <> <> <> <> <> <> <> <> <> <> <> <> <> <> <>
  1584 41 18.184948 44.795272 128.404208 10 K B 21 0.06000 0.06000 "LYS " " HE2" 1 0 0 FFFFFF  "H3400"  -1 1 7 ""  1 ""  <> <> <> 0 152 <> 1584 <> <> <> <> <> <> <> <> <> <> <> <> <> <> <> <> <> <> <> <> <>
  1585 44 16.665227 43.268943 129.368820 10 K B 21 0.33000 0.33000 "LYS " " HZ1" 1 0 1 FFFFFF  "H3401"  -1 1 7 ""  1 ""  <> <> <> 0 153 <> 1585 <> <> <> <> <> <> <> <> <> <> <> <> <> <> <> <> <> <> <> <> <>
  1586 44 15.462819 43.712096 128.333110 10 K B 21 0.33000 0.33000 "LYS " " HZ2" 1 0 1 FFFFFF  "H3402"  -1 1 7 ""  1 ""  <> <> <> 0 154 <> 1586 <> <> <> <> <> <> <> <> <> <> <> <> <> <> <> <> <> <> <> <> <>
  1587 44 16.807729 42.952603 127.756353 10 K B 21 0.33000 0.33000 "LYS " " HZ3" 1 0 1 FFFFFF  "H3403"  -1 1 7 ""  1 ""  <> <> <> 0 155 <> 1587 <> <> <> <> <> <> <> <> <> <> <> <> <> <> <> <> <> <> <> <> <>
  1588 43 17.615025 47.353312 122.826889 11 L B 21 0.30000 0.30000 "LEU " " H  " 1 0 1 FFFFFF  "H3404"  -1 1 7 ""  1 ""  <> <> <> 0 164 <> 1588 <> <> <> <> <> <> <> <> <> <> <> <> <> <> <> <> <> <> <> <> <>
  1589 41 19.306598 48.893627 121.017181 11 L B 21 0.06000 0.06000 "LEU " " HA " 1 0 0 FFFFFF  "H3405"  -1 1 7 ""  1 ""  <> <> <> 0 165 <> 1589 <> <> <> <> <> <> <> <> <> <> <> <> <> <> <> <> <> <> <> <> <>
  1590 41 18.737278 47.059079 119.429393 11 L B 21 0.06000 0.06000 "LEU " " HB3" 1 0 0 FFFFFF  "H3406"  -1 1 7 ""  1 ""  <> <> <> 0 166 <> 1590 <> <> <> <> <> <> <> <> <> <> <> <> <> <> <> <> <> <> <> <> <>
  1591 41 17.561438 46.432613 120.551889 11 L B 21 0.06000 0.06000 "LEU " " HB2" 1 0 0 FFFFFF  "H3407"  -1 1 7 ""  1 ""  <> <> <> 0 167 <> 1591 <> <> <> <> <> <> <> <> <> <> <> <> <> <> <> <> <> <> <> <> <>
  1592 41 19.361639 45.898947 122.167800 11 L B 21 0.06000 0.06000 "LEU " " HG " 1 0 0 FFFFFF  "H3408"  -1 1 7 ""  1 ""  <> <> <> 0 168 <> 1592 <> <> <> <> <> <> <> <> <> <> <> <> <> <> <> <> <> <> <> <> <>
  1593 41 19.531293 43.880551 121.196174 11 L B 21 0.06000 0.06000 "LEU " "HD11" 1 0 0 FFFFFF  "H3409"  -1 1 7 ""  1 ""  <> <> <> 0 169 <> 1593 <> <> <> <> <> <> <> <> <> <> <> <> <> <> <> <> <> <> <> <> <>
  1594 41 18.829579 44.548667 119.735927 11 L B 21 0.06000 0.06000 "LEU " "HD12" 1 0 0 FFFFFF  "H3410"  -1 1 7 ""  1 ""  <> <> <> 0 170 <> 1594 <> <> <> <> <> <> <> <> <> <> <> <> <> <> <> <> <> <> <> <> <>
  1595 41 20.567840 44.482649 119.912513 11 L B 21 0.06000 0.06000 "LEU " "HD13" 1 0 0 FFFFFF  "H3411"  -1 1 7 ""  1 ""  <> <> <> 0 171 <> 1595 <> <> <> <> <> <> <> <> <> <> <> <> <> <> <> <> <> <> <> <> <>
  1596 41 21.813000 46.017391 120.958113 11 L B 21 0.06000 0.06000 "LEU " "HD21" 1 0 0 FFFFFF  "H3412"  -1 1 7 ""  1 ""  <> <> <> 0 172 <> 1596 <> <> <> <> <> <> <> <> <> <> <> <> <> <> <> <> <> <> <> <> <>
  1597 41 21.081931 47.463861 120.284652 11 L B 21 0.06000 0.06000 "LEU " "HD22" 1 0 0 FFFFFF  "H3413"  -1 1 7 ""  1 ""  <> <> <> 0 173 <> 1597 <> <> <> <> <> <> <> <> <> <> <> <> <> <> <> <> <> <> <> <> <>
  1598 41 21.196349 47.262859 122.024882 11 L B 21 0.06000 0.06000 "LEU " "HD23" 1 0 0 FFFFFF  "H3414"  -1 1 7 ""  1 ""  <> <> <> 0 174 <> 1598 <> <> <> <> <> <> <> <> <> <> <> <> <> <> <> <> <> <> <> <> <>
  1599 43 16.487163 49.878066 122.111158 12 R B 21 0.30000 0.30000 "ARG " " H  " 1 0 1 FFFFFF  "H3415"  -1 1 7 ""  1 ""  <> <> <> 0 186 <> 1599 <> <> <> <> <> <> <> <> <> <> <> <> <> <> <> <> <> <> <> <> <>
  1600 41 14.821475 50.245481 119.842432 12 R B 21 0.06000 0.06000 "ARG " " HA " 1 0 0 FFFFFF  "H3416"  -1 1 7 ""  1 ""  <> <> <> 0 187 <> 1600 <> <> <> <> <> <> <> <> <> <> <> <> <> <> <> <> <> <> <> <> <>
  1601 41 15.068615 51.754163 122.481789 12 R B 21 0.06000 0.06000 "ARG " " HB3" 1 0 0 FFFFFF  "H3417"  -1 1 7 ""  1 ""  <> <> <> 0 188 <> 1601 <> <> <> <> <> <> <> <> <> <> <> <> <> <> <> <> <> <> <> <> <>
  1602 41 14.078193 50.349795 122.173339 12 R B 21 0.06000 0.06000 "ARG " " HB2" 1 0 0 FFFFFF  "H3418"  -1 1 7 ""  1 ""  <> <> <> 0 189 <> 1602 <> <> <> <> <> <> <> <> <> <> <> <> <> <> <> <> <> <> <> <> <>
  1603 41 12.721813 51.734916 120.486074 12 R B 21 0.06000 0.06000 "ARG " " HG3" 1 0 0 FFFFFF  "H3419"  -1 1 7 ""  1 ""  <> <> <> 0 190 <> 1603 <> <> <> <> <> <> <> <> <> <> <> <> <> <> <> <> <> <> <> <> <>
  1604 41 13.718485 53.092135 120.933425 12 R B 21 0.06000 0.06000 "ARG " " HG2" 1 0 0 FFFFFF  "H3420"  -1 1 7 ""  1 ""  <> <> <> 0 191 <> 1604 <> <> <> <> <> <> <> <> <> <> <> <> <> <> <> <> <> <> <> <> <>
  1605 41 12.278682 51.580536 123.073230 12 R B 21 0.06000 0.06000 "ARG " " HD3" 1 0 0 FFFFFF  "H3421"  -1 1 7 ""  1 ""  <> <> <> 0 192 <> 1605 <> <> <> <> <> <> <> <> <> <> <> <> <> <> <> <> <> <> <> <> <>
  1606 41 11.364677 52.763206 122.180405 12 R B 21 0.06000 0.06000 "ARG " " HD2" 1 0 0 FFFFFF  "H3422"  -1 1 7 ""  1 ""  <> <> <> 0 193 <> 1606 <> <> <> <> <> <> <> <> <> <> <> <> <> <> <> <> <> <> <> <> <>
  1607 43 13.651842 54.096477 123.011955 12 R B 21 0.44000 0.44000 "ARG " " HE " 1 0 1 FFFFFF  "H3423"  -1 1 7 ""  1 ""  <> <> <> 0 194 <> 1607 <> <> <> <> <> <> <> <> <> <> <> <> <> <> <> <> <> <> <> <> <>
  1608 43 11.501544 52.986815 126.285821 12 R B 21 0.46000 0.46000 "ARG " "HH12" 1 0 1 FFFFFF  "H3424"  -1 1 7 ""  1 ""  <> <> <> 0 195 <> 1608 <> <> <> <> <> <> <> <> <> <> <> <> <> <> <> <> <> <> <> <> <>
  1609 43 11.290334 52.108978 124.795473 12 R B 21 0.46000 0.46000 "ARG " "HH11" 1 0 1 FFFFFF  "H3425"  -1 1 7 ""  1 ""  <> <> <> 0 196 <> 1609 <> <> <> <> <> <> <> <> <> <> <> <> <> <> <> <> <> <> <> <> <>
  1610 44 12.994109 54.752666 126.387396 12 R B 21 0.46000 0.46000 "ARG " "HH22" 1 0 1 FFFFFF  "H3426"  -1 1 7 ""  1 ""  <> <> <> 0 197 <> 1610 <> <> <> <> <> <> <> <> <> <> <> <> <> <> <> <> <> <> <> <> <>
  1611 44 13.916558 55.211659 124.983215 12 R B 21 0.46000 0.46000 "ARG " "HH21" 1 0 1 FFFFFF  "H3427"  -1 1 7 ""  1 ""  <> <> <> 0 198 <> 1611 <> <> <> <> <> <> <> <> <> <> <> <> <> <> <> <> <> <> <> <> <>
  1612 43 14.797445 51.711687 118.259364 13 L B 21 0.30000 0.30000 "LEU " " H  " 1 0 1 FFFFFF  "H3428"  -1 1 7 ""  1 ""  <> <> <> 0 207 <> 1612 <> <> <> <> <> <> <> <> <> <> <> <> <> <> <> <> <> <> <> <> <>
  1613 41 17.015521 53.364489 117.633705 13 L B 21 0.06000 0.06000 "LEU " " HA " 1 0 0 FFFFFF  "H3429"  -1 1 7 ""  1 ""  <> <> <> 0 208 <> 1613 <> <> <> <> <> <> <> <> <> <> <> <> <> <> <> <> <> <> <> <> <>
  1614 41 15.510724 54.099800 115.786519 13 L B 21 0.06000 0.06000 "LEU " " HB3" 1 0 0 FFFFFF  "H3430"  -1 1 7 ""  1 ""  <> <> <> 0 209 <> 1614 <> <> <> <> <> <> <> <> <> <> <> <> <> <> <> <> <> <> <> <> <>
  1615 41 14.220767 53.121131 116.416348 13 L B 21 0.06000 0.06000 "LEU " " HB2" 1 0 0 FFFFFF  "H3431"  -1 1 7 ""  1 ""  <> <> <> 0 210 <> 1615 <> <> <> <> <> <> <> <> <> <> <> <> <> <> <> <> <> <> <> <> <>
  1616 41 16.960486 52.001008 115.682228 13 L B 21 0.06000 0.06000 "LEU " " HG " 1 0 0 FFFFFF  "H3432"  -1 1 7 ""  1 ""  <> <> <> 0 211 <> 1616 <> <> <> <> <> <> <> <> <> <> <> <> <> <> <> <> <> <> <> <> <>
  1617 41 15.183671 49.917355 115.255730 13 L B 21 0.06000 0.06000 "LEU " "HD11" 1 0 0 FFFFFF  "H3433"  -1 1 7 ""  1 ""  <> <> <> 0 212 <> 1617 <> <> <> <> <> <> <> <> <> <> <> <> <> <> <> <> <> <> <> <> <>
  1618 41 16.089402 50.164443 116.729540 13 L B 21 0.06000 0.06000 "LEU " "HD12" 1 0 0 FFFFFF  "H3434"  -1 1 7 ""  1 ""  <> <> <> 0 213 <> 1618 <> <> <> <> <> <> <> <> <> <> <> <> <> <> <> <> <> <> <> <> <>
  1619 41 14.428238 50.723957 116.616349 13 L B 21 0.06000 0.06000 "LEU " "HD13" 1 0 0 FFFFFF  "H3435"  -1 1 7 ""  1 ""  <> <> <> 0 214 <> 1619 <> <> <> <> <> <> <> <> <> <> <> <> <> <> <> <> <> <> <> <> <>
  1620 41 14.975526 51.389473 113.630214 13 L B 21 0.06000 0.06000 "LEU " "HD21" 1 0 0 FFFFFF  "H3436"  -1 1 7 ""  1 ""  <> <> <> 0 215 <> 1620 <> <> <> <> <> <> <> <> <> <> <> <> <> <> <> <> <> <> <> <> <>
  1621 41 15.158146 53.117153 113.799191 13 L B 21 0.06000 0.06000 "LEU " "HD22" 1 0 0 FFFFFF  "H3437"  -1 1 7 ""  1 ""  <> <> <> 0 216 <> 1621 <> <> <> <> <> <> <> <> <> <> <> <> <> <> <> <> <> <> <> <> <>
  1622 41 16.565054 52.118869 113.487094 13 L B 21 0.06000 0.06000 "LEU " "HD23" 1 0 0 FFFFFF  "H3438"  -1 1 7 ""  1 ""  <> <> <> 0 217 <> 1622 <> <> <> <> <> <> <> <> <> <> <> <> <> <> <> <> <> <> <> <> <>
  1623 41 15.454683 56.943087 120.077062 14 P B 21 0.06000 0.06000 "PRO " " HA " 1 0 0 FFFFFF  "H3439"  -1 1 7 ""  1 ""  <> <> <> 0 225 <> 1623 <> <> <> <> <> <> <> <> <> <> <> <> <> <> <> <> <> <> <> <> <>
  1624 41 17.327251 58.359286 120.308010 14 P B 21 0.06000 0.06000 "PRO " " HB3" 1 0 0 FFFFFF  "H3440"  -1 1 7 ""  1 ""  <> <> <> 0 226 <> 1624 <> <> <> <> <> <> <> <> <> <> <> <> <> <> <> <> <> <> <> <> <>
  1625 41 17.713554 58.309497 118.590754 14 P B 21 0.06000 0.06000 "PRO " " HB2" 1 0 0 FFFFFF  "H3441"  -1 1 7 ""  1 ""  <> <> <> 0 227 <> 1625 <> <> <> <> <> <> <> <> <> <> <> <> <> <> <> <> <> <> <> <> <>
  1626 41 18.279546 56.210637 120.678664 14 P B 21 0.06000 0.06000 "PRO " " HG3" 1 0 0 FFFFFF  "H3442"  -1 1 7 ""  1 ""  <> <> <> 0 228 <> 1626 <> <> <> <> <> <> <> <> <> <> <> <> <> <> <> <> <> <> <> <> <>
  1627 41 19.389468 56.830825 119.454014 14 P B 21 0.06000 0.06000 "PRO " " HG2" 1 0 0 FFFFFF  "H3443"  -1 1 7 ""  1 ""  <> <> <> 0 229 <> 1627 <> <> <> <> <> <> <> <> <> <> <> <> <> <> <> <> <> <> <> <> <>
  1628 41 18.215984 55.631630 117.700013 14 P B 21 0.06000 0.06000 "PRO " " HD2" 1 0 0 FFFFFF  "H3444"  -1 1 7 ""  1 ""  <> <> <> 0 230 <> 1628 <> <> <> <> <> <> <> <> <> <> <> <> <> <> <> <> <> <> <> <> <>
  1629 41 18.140724 54.515286 119.072878 14 P B 21 0.06000 0.06000 "PRO " " HD3" 1 0 0 FFFFFF  "H3445"  -1 1 7 ""  1 ""  <> <> <> 0 231 <> 1629 <> <> <> <> <> <> <> <> <> <> <> <> <> <> <> <> <> <> <> <> <>
  1630 43 14.322518 58.891242 119.634579 15 A B 21 0.30000 0.30000 "ALA " " H  " 1 0 1 FFFFFF  "H3446"  -1 1 7 ""  1 ""  <> <> <> 0 237 <> 1630 <> <> <> <> <> <> <> <> <> <> <> <> <> <> <> <> <> <> <> <> <>
  1631 41 12.903852 59.121754 117.226816 15 A B 21 0.06000 0.06000 "ALA " " HA " 1 0 0 FFFFFF  "H3447"  -1 1 7 ""  1 ""  <> <> <> 0 238 <> 1631 <> <> <> <> <> <> <> <> <> <> <> <> <> <> <> <> <> <> <> <> <>
  1632 41 12.061186 61.246509 118.255573 15 A B 21 0.06000 0.06000 "ALA " " HB1" 1 0 0 FFFFFF  "H3448"  -1 1 7 ""  1 ""  <> <> <> 0 239 <> 1632 <> <> <> <> <> <> <> <> <> <> <> <> <> <> <> <> <> <> <> <> <>
  1633 41 12.066993 59.922429 119.410377 15 A B 21 0.06000 0.06000 "ALA " " HB2" 1 0 0 FFFFFF  "H3449"  -1 1 7 ""  1 ""  <> <> <> 0 240 <> 1633 <> <> <> <> <> <> <> <> <> <> <> <> <> <> <> <> <> <> <> <> <>
  1634 41 13.324471 61.155001 119.480016 15 A B 21 0.06000 0.06000 "ALA " " HB3" 1 0 0 FFFFFF  "H3450"  -1 1 7 ""  1 ""  <> <> <> 0 241 <> 1634 <> <> <> <> <> <> <> <> <> <> <> <> <> <> <> <> <> <> <> <> <>
  1635 43 15.933062 60.692427 118.204156 16 S B 21 0.30000 0.30000 "SER " " H  " 1 0 1 FFFFFF  "H3451"  -1 1 7 ""  1 ""  <> <> <> 0 248 <> 1635 <> <> <> <> <> <> <> <> <> <> <> <> <> <> <> <> <> <> <> <> <>
  1636 41 16.556363 61.187739 115.500576 16 S B 21 0.06000 0.06000 "SER " " HA " 1 0 0 FFFFFF  "H3452"  -1 1 7 ""  1 ""  <> <> <> 0 249 <> 1636 <> <> <> <> <> <> <> <> <> <> <> <> <> <> <> <> <> <> <> <> <>
  1637 41 15.213891 63.303027 115.993932 16 S B 21 0.06000 0.06000 "SER " " HB3" 1 0 0 FFFFFF  "H3453"  -1 1 7 ""  1 ""  <> <> <> 0 250 <> 1637 <> <> <> <> <> <> <> <> <> <> <> <> <> <> <> <> <> <> <> <> <>
  1638 41 16.856709 63.586825 115.487369 16 S B 21 0.06000 0.06000 "SER " " HB2" 1 0 0 FFFFFF  "H3454"  -1 1 7 ""  1 ""  <> <> <> 0 251 <> 1638 <> <> <> <> <> <> <> <> <> <> <> <> <> <> <> <> <> <> <> <> <>
  1639 42 15.919348 63.647610 118.154321 16 S B 21 0.41800 0.41800 "SER " " HG " 1 0 1 FFFFFF  "H3455"  -1 1 7 ""  1 ""  <> <> <> 0 252 <> 1639 <> <> <> <> <> <> <> <> <> <> <> <> <> <> <> <> <> <> <> <> <>
  1640 41 20.606051 60.553199 117.480745 17 P B 21 0.06000 0.06000 "PRO " " HA " 1 0 0 FFFFFF  "H3456"  -1 1 7 ""  1 ""  <> <> <> 0 260 <> 1640 <> <> <> <> <> <> <> <> <> <> <> <> <> <> <> <> <> <> <> <> <>
  1641 41 22.238183 60.665901 115.760659 17 P B 21 0.06000 0.06000 "PRO " " HB3" 1 0 0 FFFFFF  "H3457"  -1 1 7 ""  1 ""  <> <> <> 0 261 <> 1641 <> <> <> <> <> <> <> <> <> <> <> <> <> <> <> <> <> <> <> <> <>
  1642 41 21.683596 62.241561 115.214573 17 P B 21 0.06000 0.06000 "PRO " " HB2" 1 0 0 FFFFFF  "H3458"  -1 1 7 ""  1 ""  <> <> <> 0 262 <> 1642 <> <> <> <> <> <> <> <> <> <> <> <> <> <> <> <> <> <> <> <> <>
  1643 41 20.418705 59.562915 114.674075 17 P B 21 0.06000 0.06000 "PRO " " HG3" 1 0 0 FFFFFF  "H3459"  -1 1 7 ""  1 ""  <> <> <> 0 263 <> 1643 <> <> <> <> <> <> <> <> <> <> <> <> <> <> <> <> <> <> <> <> <>
  1644 41 20.765630 60.837527 113.504908 17 P B 21 0.06000 0.06000 "PRO " " HG2" 1 0 0 FFFFFF  "H3460"  -1 1 7 ""  1 ""  <> <> <> 0 264 <> 1644 <> <> <> <> <> <> <> <> <> <> <> <> <> <> <> <> <> <> <> <> <>
  1645 41 18.949560 62.211114 114.399814 17 P B 21 0.06000 0.06000 "PRO " " HD2" 1 0 0 FFFFFF  "H3461"  -1 1 7 ""  1 ""  <> <> <> 0 265 <> 1645 <> <> <> <> <> <> <> <> <> <> <> <> <> <> <> <> <> <> <> <> <>
  1646 41 18.300294 60.563077 114.473568 17 P B 21 0.06000 0.06000 "PRO " " HD3" 1 0 0 FFFFFF  "H3462"  -1 1 7 ""  1 ""  <> <> <> 0 266 <> 1646 <> <> <> <> <> <> <> <> <> <> <> <> <> <> <> <> <> <> <> <> <>
  1647 43 19.516656 63.760379 116.463084 18 E B 21 0.30000 0.30000 "GLU " " H  " 1 0 1 FFFFFF  "H3463"  -1 1 7 ""  1 ""  <> <> <> 0 276 <> 1647 <> <> <> <> <> <> <> <> <> <> <> <> <> <> <> <> <> <> <> <> <>
  1648 41 21.391393 65.462815 117.635937 18 E B 21 0.06000 0.06000 "GLU " " HA " 1 0 0 FFFFFF  "H3464"  -1 1 7 ""  1 ""  <> <> <> 0 277 <> 1648 <> <> <> <> <> <> <> <> <> <> <> <> <> <> <> <> <> <> <> <> <>
  1649 41 19.572459 67.154618 117.378568 18 E B 21 0.06000 0.06000 "GLU " " HB3" 1 0 0 FFFFFF  "H3465"  -1 1 7 ""  1 ""  <> <> <> 0 278 <> 1649 <> <> <> <> <> <> <> <> <> <> <> <> <> <> <> <> <> <> <> <> <>
  1650 41 18.406487 65.893501 117.102403 18 E B 21 0.06000 0.06000 "GLU " " HB2" 1 0 0 FFFFFF  "H3466"  -1 1 7 ""  1 ""  <> <> <> 0 279 <> 1650 <> <> <> <> <> <> <> <> <> <> <> <> <> <> <> <> <> <> <> <> <>
  1651 41 19.734116 65.191575 115.022298 18 E B 21 0.06000 0.06000 "GLU " " HG3" 1 0 0 FFFFFF  "H3467"  -1 1 7 ""  1 ""  <> <> <> 0 280 <> 1651 <> <> <> <> <> <> <> <> <> <> <> <> <> <> <> <> <> <> <> <> <>
  1652 41 20.768821 66.575940 115.285707 18 E B 21 0.06000 0.06000 "GLU " " HG2" 1 0 0 FFFFFF  "H3468"  -1 1 7 ""  1 ""  <> <> <> 0 281 <> 1652 <> <> <> <> <> <> <> <> <> <> <> <> <> <> <> <> <> <> <> <> <>
  1653 43 18.079567 64.721486 118.887069 19 T B 21 0.30000 0.30000 "THR " " H  " 1 0 1 FFFFFF  "H3469"  -1 1 7 ""  1 ""  <> <> <> 0 289 <> 1653 <> <> <> <> <> <> <> <> <> <> <> <> <> <> <> <> <> <> <> <> <>
  1654 41 18.538975 65.861825 121.459875 19 T B 21 0.06000 0.06000 "THR " " HA " 1 0 0 FFFFFF  "H3470"  -1 1 7 ""  1 ""  <> <> <> 0 290 <> 1654 <> <> <> <> <> <> <> <> <> <> <> <> <> <> <> <> <> <> <> <> <>
  1655 41 16.364332 64.889678 122.046277 19 T B 21 0.06000 0.06000 "THR " " HB " 1 0 0 FFFFFF  "H3471"  -1 1 7 ""  1 ""  <> <> <> 0 291 <> 1655 <> <> <> <> <> <> <> <> <> <> <> <> <> <> <> <> <> <> <> <> <>
  1656 42 16.526110 62.885970 121.088380 19 T B 21 0.41800 0.41800 "THR " " HG1" 1 0 1 FFFFFF  "H3472"  -1 1 7 ""  1 ""  <> <> <> 0 292 <> 1656 <> <> <> <> <> <> <> <> <> <> <> <> <> <> <> <> <> <> <> <> <>
  1657 41 14.911386 65.886267 120.320912 19 T B 21 0.06000 0.06000 "THR " "HG21" 1 0 0 FFFFFF  "H3473"  -1 1 7 ""  1 ""  <> <> <> 0 293 <> 1657 <> <> <> <> <> <> <> <> <> <> <> <> <> <> <> <> <> <> <> <> <>
  1658 41 16.274934 66.939619 120.672165 19 T B 21 0.06000 0.06000 "THR " "HG22" 1 0 0 FFFFFF  "H3474"  -1 1 7 ""  1 ""  <> <> <> 0 294 <> 1658 <> <> <> <> <> <> <> <> <> <> <> <> <> <> <> <> <> <> <> <> <>
  1659 41 16.258700 65.988113 119.194614 19 T B 21 0.06000 0.06000 "THR " "HG23" 1 0 0 FFFFFF  "H3475"  -1 1 7 ""  1 ""  <> <> <> 0 295 <> 1659 <> <> <> <> <> <> <> <> <> <> <> <> <> <> <> <> <> <> <> <> <>
  1660 43 19.118964 62.601917 120.180217 20 H B 21 0.30000 0.30000 "HIE " " H  " 1 0 1 FFFFFF  "H3476"  -1 1 7 ""  1 ""  <> <> <> 0 306 <> 1660 <> <> <> <> <> <> <> <> <> <> <> <> <> <> <> <> <> <> <> <> <>
  1661 41 19.125566 61.251765 122.708330 20 H B 21 0.06000 0.06000 "HIE " " HA " 1 0 0 FFFFFF  "H3477"  -1 1 7 ""  1 ""  <> <> <> 0 307 <> 1661 <> <> <> <> <> <> <> <> <> <> <> <> <> <> <> <> <> <> <> <> <>
  1662 41 20.256173 60.477512 119.985038 20 H B 21 0.06000 0.06000 "HIE " " HB3" 1 0 0 FFFFFF  "H3478"  -1 1 7 ""  1 ""  <> <> <> 0 308 <> 1662 <> <> <> <> <> <> <> <> <> <> <> <> <> <> <> <> <> <> <> <> <>
  1663 41 18.660328 60.123299 120.590544 20 H B 21 0.06000 0.06000 "HIE " " HB2" 1 0 0 FFFFFF  "H3479"  -1 1 7 ""  1 ""  <> <> <> 0 309 <> 1663 <> <> <> <> <> <> <> <> <> <> <> <> <> <> <> <> <> <> <> <> <>
  1664 41 21.939706 58.302903 120.256949 20 H B 21 0.18300 0.18300 "HIE " " HD2" 1 0 0 FFFFFF  "H3480"  -1 1 7 ""  1 ""  <> <> <> 0 310 <> 1664 <> <> <> <> <> <> <> <> <> <> <> <> <> <> <> <> <> <> <> <> <>
  1665 41 20.143954 56.630685 123.670495 20 H B 21 0.09800 0.09800 "HIE " " HE1" 1 0 0 FFFFFF  "H3481"  -1 1 7 ""  1 ""  <> <> <> 0 311 <> 1665 <> <> <> <> <> <> <> <> <> <> <> <> <> <> <> <> <> <> <> <> <>
  1666 43 21.803214 62.460954 120.584514 21 L B 21 0.30000 0.30000 "LEU " " H  " 1 0 1 FFFFFF  "H3482"  -1 1 7 ""  1 ""  <> <> <> 0 321 <> 1666 <> <> <> <> <> <> <> <> <> <> <> <> <> <> <> <> <> <> <> <> <>
  1667 41 23.899425 61.602195 122.283132 21 L B 21 0.06000 0.06000 "LEU " " HA " 1 0 0 FFFFFF  "H3483"  -1 1 7 ""  1 ""  <> <> <> 0 322 <> 1667 <> <> <> <> <> <> <> <> <> <> <> <> <> <> <> <> <> <> <> <> <>
  1668 41 23.715702 63.687729 120.077982 21 L B 21 0.06000 0.06000 "LEU " " HB3" 1 0 0 FFFFFF  "H3484"  -1 1 7 ""  1 ""  <> <> <> 0 323 <> 1668 <> <> <> <> <> <> <> <> <> <> <> <> <> <> <> <> <> <> <> <> <>
  1669 41 24.201619 62.024758 119.909033 21 L B 21 0.06000 0.06000 "LEU " " HB2" 1 0 0 FFFFFF  "H3485"  -1 1 7 ""  1 ""  <> <> <> 0 324 <> 1669 <> <> <> <> <> <> <> <> <> <> <> <> <> <> <> <> <> <> <> <> <>
  1670 41 25.729034 64.234123 121.319377 21 L B 21 0.06000 0.06000 "LEU " " HG " 1 0 0 FFFFFF  "H3486"  -1 1 7 ""  1 ""  <> <> <> 0 325 <> 1670 <> <> <> <> <> <> <> <> <> <> <> <> <> <> <> <> <> <> <> <> <>
  1671 41 27.572027 62.151135 121.106433 21 L B 21 0.06000 0.06000 "LEU " "HD11" 1 0 0 FFFFFF  "H3487"  -1 1 7 ""  1 ""  <> <> <> 0 326 <> 1671 <> <> <> <> <> <> <> <> <> <> <> <> <> <> <> <> <> <> <> <> <>
  1672 41 26.710787 62.600148 122.559419 21 L B 21 0.06000 0.06000 "LEU " "HD12" 1 0 0 FFFFFF  "H3488"  -1 1 7 ""  1 ""  <> <> <> 0 327 <> 1672 <> <> <> <> <> <> <> <> <> <> <> <> <> <> <> <> <> <> <> <> <>
  1673 41 26.104641 61.300915 121.552639 21 L B 21 0.06000 0.06000 "LEU " "HD13" 1 0 0 FFFFFF  "H3489"  -1 1 7 ""  1 ""  <> <> <> 0 328 <> 1673 <> <> <> <> <> <> <> <> <> <> <> <> <> <> <> <> <> <> <> <> <>
  1674 41 27.120076 62.940950 119.076014 21 L B 21 0.06000 0.06000 "LEU " "HD21" 1 0 0 FFFFFF  "H3490"  -1 1 7 ""  1 ""  <> <> <> 0 329 <> 1674 <> <> <> <> <> <> <> <> <> <> <> <> <> <> <> <> <> <> <> <> <>
  1675 41 25.606780 63.662864 118.581248 21 L B 21 0.06000 0.06000 "LEU " "HD22" 1 0 0 FFFFFF  "H3491"  -1 1 7 ""  1 ""  <> <> <> 0 330 <> 1675 <> <> <> <> <> <> <> <> <> <> <> <> <> <> <> <> <> <> <> <> <>
  1676 41 26.811096 64.640871 119.397307 21 L B 21 0.06000 0.06000 "LEU " "HD23" 1 0 0 FFFFFF  "H3492"  -1 1 7 ""  1 ""  <> <> <> 0 331 <> 1676 <> <> <> <> <> <> <> <> <> <> <> <> <> <> <> <> <> <> <> <> <>
  1677 43 22.066573 64.665669 122.166647 22 D B 21 0.30000 0.30000 "ASP " " H  " 1 0 1 FFFFFF  "H3493"  -1 1 7 ""  1 ""  <> <> <> 0 340 <> 1677 <> <> <> <> <> <> <> <> <> <> <> <> <> <> <> <> <> <> <> <> <>
  1678 41 23.631800 65.962424 124.198791 22 D B 21 0.06000 0.06000 "ASP " " HA " 1 0 0 FFFFFF  "H3494"  -1 1 7 ""  1 ""  <> <> <> 0 341 <> 1678 <> <> <> <> <> <> <> <> <> <> <> <> <> <> <> <> <> <> <> <> <>
  1679 41 21.919028 67.708159 124.200632 22 D B 21 0.06000 0.06000 "ASP " " HB3" 1 0 0 FFFFFF  "H3495"  -1 1 7 ""  1 ""  <> <> <> 0 342 <> 1679 <> <> <> <> <> <> <> <> <> <> <> <> <> <> <> <> <> <> <> <> <>
  1680 41 20.856982 66.688489 123.228751 22 D B 21 0.06000 0.06000 "ASP " " HB2" 1 0 0 FFFFFF  "H3496"  -1 1 7 ""  1 ""  <> <> <> 0 343 <> 1680 <> <> <> <> <> <> <> <> <> <> <> <> <> <> <> <> <> <> <> <> <>
  1681 43 20.810220 63.804767 124.315410 23 M B 21 0.30000 0.30000 "MET " " H  " 1 0 1 FFFFFF  "H3497"  -1 1 7 ""  1 ""  <> <> <> 0 352 <> 1681 <> <> <> <> <> <> <> <> <> <> <> <> <> <> <> <> <> <> <> <> <>
  1682 41 20.181058 64.299528 127.074258 23 M B 21 0.06000 0.06000 "MET " " HA " 1 0 0 FFFFFF  "H3498"  -1 1 7 ""  1 ""  <> <> <> 0 353 <> 1682 <> <> <> <> <> <> <> <> <> <> <> <> <> <> <> <> <> <> <> <> <>
  1683 41 19.491304 62.075835 125.136907 23 M B 21 0.06000 0.06000 "MET " " HB3" 1 0 0 FFFFFF  "H3499"  -1 1 7 ""  1 ""  <> <> <> 0 354 <> 1683 <> <> <> <> <> <> <> <> <> <> <> <> <> <> <> <> <> <> <> <> <>
  1684 41 18.504320 63.407038 125.625832 23 M B 21 0.06000 0.06000 "MET " " HB2" 1 0 0 FFFFFF  "H3500"  -1 1 7 ""  1 ""  <> <> <> 0 355 <> 1684 <> <> <> <> <> <> <> <> <> <> <> <> <> <> <> <> <> <> <> <> <>
  1685 41 17.557043 61.670755 126.817536 23 M B 21 0.06000 0.06000 "MET " " HG3" 1 0 0 FFFFFF  "H3501"  -1 1 7 ""  1 ""  <> <> <> 0 356 <> 1685 <> <> <> <> <> <> <> <> <> <> <> <> <> <> <> <> <> <> <> <> <>
  1686 41 18.570983 62.402304 128.022966 23 M B 21 0.06000 0.06000 "MET " " HG2" 1 0 0 FFFFFF  "H3502"  -1 1 7 ""  1 ""  <> <> <> 0 357 <> 1686 <> <> <> <> <> <> <> <> <> <> <> <> <> <> <> <> <> <> <> <> <>
  1687 41 19.333362 58.311920 125.948510 23 M B 21 0.06000 0.06000 "MET " " HE1" 1 0 0 FFFFFF  "H3503"  -1 1 7 ""  1 ""  <> <> <> 0 358 <> 1687 <> <> <> <> <> <> <> <> <> <> <> <> <> <> <> <> <> <> <> <> <>
  1688 41 18.018852 59.425681 125.550283 23 M B 21 0.06000 0.06000 "MET " " HE2" 1 0 0 FFFFFF  "H3504"  -1 1 7 ""  1 ""  <> <> <> 0 359 <> 1688 <> <> <> <> <> <> <> <> <> <> <> <> <> <> <> <> <> <> <> <> <>
  1689 41 19.685402 59.806864 125.084706 23 M B 21 0.06000 0.06000 "MET " " HE3" 1 0 0 FFFFFF  "H3505"  -1 1 7 ""  1 ""  <> <> <> 0 360 <> 1689 <> <> <> <> <> <> <> <> <> <> <> <> <> <> <> <> <> <> <> <> <>
  1690 43 22.277015 61.877100 125.418975 24 L B 21 0.30000 0.30000 "LEU " " H  " 1 0 1 FFFFFF  "H3506"  -1 1 7 ""  1 ""  <> <> <> 0 369 <> 1690 <> <> <> <> <> <> <> <> <> <> <> <> <> <> <> <> <> <> <> <> <>
  1691 41 23.083172 60.538119 127.807400 24 L B 21 0.06000 0.06000 "LEU " " HA " 1 0 0 FFFFFF  "H3507"  -1 1 7 ""  1 ""  <> <> <> 0 370 <> 1691 <> <> <> <> <> <> <> <> <> <> <> <> <> <> <> <> <> <> <> <> <>
  1692 41 24.975103 59.695531 126.317923 24 L B 21 0.06000 0.06000 "LEU " " HB3" 1 0 0 FFFFFF  "H3508"  -1 1 7 ""  1 ""  <> <> <> 0 371 <> 1692 <> <> <> <> <> <> <> <> <> <> <> <> <> <> <> <> <> <> <> <> <>
  1693 41 24.438906 60.796619 125.082345 24 L B 21 0.06000 0.06000 "LEU " " HB2" 1 0 0 FFFFFF  "H3509"  -1 1 7 ""  1 ""  <> <> <> 0 372 <> 1693 <> <> <> <> <> <> <> <> <> <> <> <> <> <> <> <> <> <> <> <> <>
  1694 41 22.216514 59.578975 125.050572 24 L B 21 0.06000 0.06000 "LEU " " HG " 1 0 0 FFFFFF  "H3510"  -1 1 7 ""  1 ""  <> <> <> 0 373 <> 1694 <> <> <> <> <> <> <> <> <> <> <> <> <> <> <> <> <> <> <> <> <>
  1695 41 23.564584 57.348833 124.090771 24 L B 21 0.06000 0.06000 "LEU " "HD11" 1 0 0 FFFFFF  "H3511"  -1 1 7 ""  1 ""  <> <> <> 0 374 <> 1695 <> <> <> <> <> <> <> <> <> <> <> <> <> <> <> <> <> <> <> <> <>
  1696 41 23.311276 58.846232 123.213470 24 L B 21 0.06000 0.06000 "LEU " "HD12" 1 0 0 FFFFFF  "H3512"  -1 1 7 ""  1 ""  <> <> <> 0 375 <> 1696 <> <> <> <> <> <> <> <> <> <> <> <> <> <> <> <> <> <> <> <> <>
  1697 41 24.822677 58.571707 124.065565 24 L B 21 0.06000 0.06000 "LEU " "HD13" 1 0 0 FFFFFF  "H3513"  -1 1 7 ""  1 ""  <> <> <> 0 376 <> 1697 <> <> <> <> <> <> <> <> <> <> <> <> <> <> <> <> <> <> <> <> <>
  1698 41 21.651790 57.873542 126.399637 24 L B 21 0.06000 0.06000 "LEU " "HD21" 1 0 0 FFFFFF  "H3514"  -1 1 7 ""  1 ""  <> <> <> 0 377 <> 1698 <> <> <> <> <> <> <> <> <> <> <> <> <> <> <> <> <> <> <> <> <>
  1699 41 23.224818 57.105639 126.286716 24 L B 21 0.06000 0.06000 "LEU " "HD22" 1 0 0 FFFFFF  "H3515"  -1 1 7 ""  1 ""  <> <> <> 0 378 <> 1699 <> <> <> <> <> <> <> <> <> <> <> <> <> <> <> <> <> <> <> <> <>
  1700 41 22.957938 58.383511 127.444628 24 L B 21 0.06000 0.06000 "LEU " "HD23" 1 0 0 FFFFFF  "H3516"  -1 1 7 ""  1 ""  <> <> <> 0 379 <> 1700 <> <> <> <> <> <> <> <> <> <> <> <> <> <> <> <> <> <> <> <> <>
  1701 43 24.379466 63.399947 126.105511 25 R B 21 0.30000 0.30000 "ARG " " H  " 1 0 1 FFFFFF  "H3517"  -1 1 7 ""  1 ""  <> <> <> 0 391 <> 1701 <> <> <> <> <> <> <> <> <> <> <> <> <> <> <> <> <> <> <> <> <>
  1702 41 26.708113 63.657184 127.762139 25 R B 21 0.06000 0.06000 "ARG " " HA " 1 0 0 FFFFFF  "H3518"  -1 1 7 ""  1 ""  <> <> <> 0 392 <> 1702 <> <> <> <> <> <> <> <> <> <> <> <> <> <> <> <> <> <> <> <> <>
  1703 41 25.296101 65.658389 125.943927 25 R B 21 0.06000 0.06000 "ARG " " HB3" 1 0 0 FFFFFF  "H3519"  -1 1 7 ""  1 ""  <> <> <> 0 393 <> 1703 <> <> <> <> <> <> <> <> <> <> <> <> <> <> <> <> <> <> <> <> <>
  1704 41 26.553235 64.543095 125.489233 25 R B 21 0.06000 0.06000 "ARG " " HB2" 1 0 0 FFFFFF  "H3520"  -1 1 7 ""  1 ""  <> <> <> 0 394 <> 1704 <> <> <> <> <> <> <> <> <> <> <> <> <> <> <> <> <> <> <> <> <>
  1705 41 28.105976 65.747497 127.222812 25 R B 21 0.06000 0.06000 "ARG " " HG3" 1 0 0 FFFFFF  "H3521"  -1 1 7 ""  1 ""  <> <> <> 0 395 <> 1705 <> <> <> <> <> <> <> <> <> <> <> <> <> <> <> <> <> <> <> <> <>
  1706 41 26.781513 66.856917 127.424107 25 R B 21 0.06000 0.06000 "ARG " " HG2" 1 0 0 FFFFFF  "H3522"  -1 1 7 ""  1 ""  <> <> <> 0 396 <> 1706 <> <> <> <> <> <> <> <> <> <> <> <> <> <> <> <> <> <> <> <> <>
  1707 41 28.640745 67.562795 125.907290 25 R B 21 0.06000 0.06000 "ARG " " HD3" 1 0 0 FFFFFF  "H3523"  -1 1 7 ""  1 ""  <> <> <> 0 397 <> 1707 <> <> <> <> <> <> <> <> <> <> <> <> <> <> <> <> <> <> <> <> <>
  1708 41 27.056034 67.891732 125.291890 25 R B 21 0.06000 0.06000 "ARG " " HD2" 1 0 0 FFFFFF  "H3524"  -1 1 7 ""  1 ""  <> <> <> 0 398 <> 1708 <> <> <> <> <> <> <> <> <> <> <> <> <> <> <> <> <> <> <> <> <>
  1709 43 29.164483 65.911721 124.508074 25 R B 21 0.44000 0.44000 "ARG " " HE " 1 0 1 FFFFFF  "H3525"  -1 1 7 ""  1 ""  <> <> <> 0 399 <> 1709 <> <> <> <> <> <> <> <> <> <> <> <> <> <> <> <> <> <> <> <> <>
  1710 43 25.770651 66.254253 122.262933 25 R B 21 0.46000 0.46000 "ARG " "HH12" 1 0 1 FFFFFF  "H3526"  -1 1 7 ""  1 ""  <> <> <> 0 400 <> 1710 <> <> <> <> <> <> <> <> <> <> <> <> <> <> <> <> <> <> <> <> <>
  1711 43 25.871521 67.055157 123.794668 25 R B 21 0.46000 0.46000 "ARG " "HH11" 1 0 1 FFFFFF  "H3527"  -1 1 7 ""  1 ""  <> <> <> 0 401 <> 1711 <> <> <> <> <> <> <> <> <> <> <> <> <> <> <> <> <> <> <> <> <>
  1712 44 27.608769 64.975321 121.527006 25 R B 21 0.46000 0.46000 "ARG " "HH22" 1 0 1 FFFFFF  "H3528"  -1 1 7 ""  1 ""  <> <> <> 0 402 <> 1712 <> <> <> <> <> <> <> <> <> <> <> <> <> <> <> <> <> <> <> <> <>
  1713 44 29.032188 64.822466 122.526861 25 R B 21 0.46000 0.46000 "ARG " "HH21" 1 0 1 FFFFFF  "H3529"  -1 1 7 ""  1 ""  <> <> <> 0 403 <> 1713 <> <> <> <> <> <> <> <> <> <> <> <> <> <> <> <> <> <> <> <> <>
  1714 43 23.353271 64.872098 128.044292 26 H B 21 0.30000 0.30000 "HIS " " H  " 1 0 1 FFFFFF  "H3530"  -1 1 7 ""  1 ""  <> <> <> 0 414 <> 1714 <> <> <> <> <> <> <> <> <> <> <> <> <> <> <> <> <> <> <> <> <>
  1715 41 23.882443 66.600037 130.281629 26 H B 21 0.06000 0.06000 "HIS " " HA " 1 0 0 FFFFFF  "H3531"  -1 1 7 ""  1 ""  <> 0.7 0 0 415 <> 1715 <> <> <> 0.3 0 <> <> <> <> <> <> <> <> <> <> <> <> <> A  <> <>
  1716 41 21.293493 65.329482 129.272086 26 H B 21 0.06000 0.06000 "HIS " " HB3" 1 0 0 FFFFFF  "H3532"  -1 1 7 ""  1 ""  <> 0.7 0 0 416 <> 1716 <> <> <> 0.3 0 <> <> <> <> <> <> <> <> <> <> <> <> <> A  <> <>
  1717 41 21.962508 66.838796 128.722191 26 H B 21 0.06000 0.06000 "HIS " " HB2" 1 0 0 FFFFFF  "H3533"  -1 1 7 ""  1 ""  <> 0.7 0 0 417 <> 1717 <> <> <> 0.3 0 <> <> <> <> <> <> <> <> <> <> <> <> <> A  <> <>
  1718 43 20.281235 65.311226 131.768132 26 H B 21 0.42000 0.42000 "HIS " " HD1" 1 0 1 FFFFFF  "H3534"  -1 1 7 ""  1 ""  <> 0.7 0 0 418 <> 1718 <> <> <> 0.3 0 <> <> <> <> <> <> <> <> <> <> <> <> <> A  <> <>
  1719 41 21.367690 69.119625 130.314869 26 H B 21 0.11500 0.11500 "HIS " " HD2" 1 0 0 FFFFFF  "H3535"  -1 1 7 ""  1 ""  <> 0.7 0 0 419 <> 1719 <> <> <> 0.3 0 <> <> <> <> <> <> <> <> <> <> <> <> <> A  <> <>
  1720 41 19.198125 67.063953 133.235761 26 H B 21 0.11500 0.11500 "HIS " " HE1" 1 0 0 FFFFFF  "H3536"  -1 1 7 ""  1 ""  <> 0.7 0 0 420 <> 1720 <> <> <> 0.3 0 <> <> <> <> <> <> <> <> <> <> <> <> <> A  <> <>
  1721 43 23.078403 63.151470 129.937032 27 L B 21 0.30000 0.30000 "LEU " " H  " 1 0 1 FFFFFF  "H3537"  -1 1 7 ""  1 ""  <> <> <> 0 429 <> 1721 <> <> <> <> <> <> <> <> <> <> <> <> <> <> <> <> <> <> <> <> <>
  1722 41 22.423812 62.775160 132.712934 27 L B 21 0.06000 0.06000 "LEU " " HA " 1 0 0 FFFFFF  "H3538"  -1 1 7 ""  1 ""  <> <> <> 0 430 <> 1722 <> <> <> <> <> <> <> <> <> <> <> <> <> <> <> <> <> <> <> <> <>
  1723 41 22.864051 60.795500 130.432786 27 L B 21 0.06000 0.06000 "LEU " " HB3" 1 0 0 FFFFFF  "H3539"  -1 1 7 ""  1 ""  <> <> <> 0 431 <> 1723 <> <> <> <> <> <> <> <> <> <> <> <> <> <> <> <> <> <> <> <> <>
  1724 41 21.360373 61.606679 130.755667 27 L B 21 0.06000 0.06000 "LEU " " HB2" 1 0 0 FFFFFF  "H3540"  -1 1 7 ""  1 ""  <> <> <> 0 432 <> 1724 <> <> <> <> <> <> <> <> <> <> <> <> <> <> <> <> <> <> <> <> <>
  1725 41 22.698552 59.643120 132.639563 27 L B 21 0.06000 0.06000 "LEU " " HG " 1 0 0 FFFFFF  "H3541"  -1 1 7 ""  1 ""  <> <> <> 0 433 <> 1725 <> <> <> <> <> <> <> <> <> <> <> <> <> <> <> <> <> <> <> <> <>
  1726 41 20.011949 59.916328 133.441453 27 L B 21 0.06000 0.06000 "LEU " "HD11" 1 0 0 FFFFFF  "H3542"  -1 1 7 ""  1 ""  <> <> <> 0 434 <> 1726 <> <> <> <> <> <> <> <> <> <> <> <> <> <> <> <> <> <> <> <> <>
  1727 41 21.416117 60.559265 134.264287 27 L B 21 0.06000 0.06000 "LEU " "HD12" 1 0 0 FFFFFF  "H3543"  -1 1 7 ""  1 ""  <> <> <> 0 435 <> 1727 <> <> <> <> <> <> <> <> <> <> <> <> <> <> <> <> <> <> <> <> <>
  1728 41 20.513382 61.564562 133.138266 27 L B 21 0.06000 0.06000 "LEU " "HD13" 1 0 0 FFFFFF  "H3544"  -1 1 7 ""  1 ""  <> <> <> 0 436 <> 1728 <> <> <> <> <> <> <> <> <> <> <> <> <> <> <> <> <> <> <> <> <>
  1729 41 21.494162 57.951238 131.716354 27 L B 21 0.06000 0.06000 "LEU " "HD21" 1 0 0 FFFFFF  "H3545"  -1 1 7 ""  1 ""  <> <> <> 0 437 <> 1729 <> <> <> <> <> <> <> <> <> <> <> <> <> <> <> <> <> <> <> <> <>
  1730 41 20.066087 58.929734 131.441385 27 L B 21 0.06000 0.06000 "LEU " "HD22" 1 0 0 FFFFFF  "H3546"  -1 1 7 ""  1 ""  <> <> <> 0 438 <> 1730 <> <> <> <> <> <> <> <> <> <> <> <> <> <> <> <> <> <> <> <> <>
  1731 41 21.394567 58.984564 130.303322 27 L B 21 0.06000 0.06000 "LEU " "HD23" 1 0 0 FFFFFF  "H3547"  -1 1 7 ""  1 ""  <> <> <> 0 439 <> 1731 <> <> <> <> <> <> <> <> <> <> <> <> <> <> <> <> <> <> <> <> <>
  1732 43 25.249648 61.863471 130.654490 28 Y B 21 0.30000 0.30000 "TYR " " H  " 1 0 1 FFFFFF  "H3548"  -1 1 7 ""  1 ""  <> <> <> 0 452 <> 1732 <> <> <> <> <> <> <> <> <> <> <> <> <> <> <> <> <> <> <> <> <>
  1733 41 26.495255 60.512335 132.973801 28 Y B 21 0.06000 0.06000 "TYR " " HA " 1 0 0 FFFFFF  "H3549"  -1 1 7 ""  1 ""  <> <> <> 0 453 <> 1733 <> <> <> <> <> <> <> <> <> <> <> <> <> <> <> <> <> <> <> <> <>
  1734 41 27.870499 59.433443 131.191770 28 Y B 21 0.06000 0.06000 "TYR " " HB3" 1 0 0 FFFFFF  "H3550"  -1 1 7 ""  1 ""  <> <> <> 0 454 <> 1734 <> <> <> <> <> <> <> <> <> <> <> <> <> <> <> <> <> <> <> <> <>
  1735 41 27.085033 60.413148 129.992836 28 Y B 21 0.06000 0.06000 "TYR " " HB2" 1 0 0 FFFFFF  "H3551"  -1 1 7 ""  1 ""  <> <> <> 0 455 <> 1735 <> <> <> <> <> <> <> <> <> <> <> <> <> <> <> <> <> <> <> <> <>
  1736 41 26.199008 58.696763 128.620688 28 Y B 21 0.11500 0.11500 "TYR " " HD1" 1 0 0 FFFFFF  "H3552"  -1 1 7 ""  1 ""  <> <> <> 0 456 <> 1736 <> <> <> <> <> <> <> <> <> <> <> <> <> <> <> <> <> <> <> <> <>
  1737 41 25.347895 58.650869 132.856596 28 Y B 21 0.11500 0.11500 "TYR " " HD2" 1 0 0 FFFFFF  "H3553"  -1 1 7 ""  1 ""  <> <> <> 0 457 <> 1737 <> <> <> <> <> <> <> <> <> <> <> <> <> <> <> <> <> <> <> <> <>
  1738 41 24.577327 56.853727 128.290524 28 Y B 21 0.11500 0.11500 "TYR " " HE1" 1 0 0 FFFFFF  "H3554"  -1 1 7 ""  1 ""  <> <> <> 0 458 <> 1738 <> <> <> <> <> <> <> <> <> <> <> <> <> <> <> <> <> <> <> <> <>
  1739 41 23.689534 56.872229 132.503199 28 Y B 21 0.11500 0.11500 "TYR " " HE2" 1 0 0 FFFFFF  "H3555"  -1 1 7 ""  1 ""  <> <> <> 0 459 <> 1739 <> <> <> <> <> <> <> <> <> <> <> <> <> <> <> <> <> <> <> <> <>
  1740 42 22.733200 55.401719 130.997467 28 Y B 21 0.43500 0.43500 "TYR " " HH " 1 0 1 FFFFFF  "H3556"  -1 1 7 ""  1 ""  <> <> <> 0 460 <> 1740 <> <> <> <> <> <> <> <> <> <> <> <> <> <> <> <> <> <> <> <> <>
  1741 43 26.882662 63.610220 131.569745 29 Q B 21 0.30000 0.30000 "GLN " " H  " 1 0 1 FFFFFF  "H3557"  -1 1 7 ""  1 ""  <> <> <> 0 470 <> 1741 <> <> <> <> <> <> <> <> <> <> <> <> <> <> <> <> <> <> <> <> <>
  1742 41 29.761969 63.765446 131.751906 29 Q B 21 0.06000 0.06000 "GLN " " HA " 1 0 0 FFFFFF  "H3558"  -1 1 7 ""  1 ""  <> <> <> 0 471 <> 1742 <> <> <> <> <> <> <> <> <> <> <> <> <> <> <> <> <> <> <> <> <>
  1743 41 27.595471 65.894999 131.646471 29 Q B 21 0.06000 0.06000 "GLN " " HB3" 1 0 0 FFFFFF  "H3559"  -1 1 7 ""  1 ""  <> <> <> 0 472 <> 1743 <> <> <> <> <> <> <> <> <> <> <> <> <> <> <> <> <> <> <> <> <>
  1744 41 28.459145 65.199484 130.289208 29 Q B 21 0.06000 0.06000 "GLN " " HB2" 1 0 0 FFFFFF  "H3560"  -1 1 7 ""  1 ""  <> <> <> 0 473 <> 1744 <> <> <> <> <> <> <> <> <> <> <> <> <> <> <> <> <> <> <> <> <>
  1745 41 30.614597 66.145736 131.190456 29 Q B 21 0.06000 0.06000 "GLN " " HG3" 1 0 0 FFFFFF  "H3561"  -1 1 7 ""  1 ""  <> <> <> 0 474 <> 1745 <> <> <> <> <> <> <> <> <> <> <> <> <> <> <> <> <> <> <> <> <>
  1746 41 29.709876 66.966230 132.442323 29 Q B 21 0.06000 0.06000 "GLN " " HG2" 1 0 0 FFFFFF  "H3562"  -1 1 7 ""  1 ""  <> <> <> 0 475 <> 1746 <> <> <> <> <> <> <> <> <> <> <> <> <> <> <> <> <> <> <> <> <>
  1747 43 28.050996 68.684260 129.275353 29 Q B 21 0.38000 0.38000 "GLN " "HE22" 1 0 1 FFFFFF  "H3563"  -1 1 7 ""  1 ""  <> <> <> 0 476 <> 1747 <> <> <> <> <> <> <> <> <> <> <> <> <> <> <> <> <> <> <> <> <>
  1748 43 27.493031 67.220910 130.047525 29 Q B 21 0.38000 0.38000 "GLN " "HE21" 1 0 1 FFFFFF  "H3564"  -1 1 7 ""  1 ""  <> <> <> 0 477 <> 1748 <> <> <> <> <> <> <> <> <> <> <> <> <> <> <> <> <> <> <> <> <>
  1749 43 31.016930 63.984292 133.484777 30 G B 21 0.30000 0.30000 "GLY " " H  " 1 0 1 FFFFFF  "H3565"  -1 1 7 ""  1 ""  <> <> <> 0 482 <> 1749 <> <> <> <> <> <> <> <> <> <> <> <> <> <> <> <> <> <> <> <> <>
  1750 41 30.213889 65.344549 135.939051 30 G B 21 0.06000 0.06000 "GLY " " HA3" 1 0 0 FFFFFF  "H3566"  -1 1 7 ""  1 ""  <> <> <> 0 483 <> 1750 <> <> <> <> <> <> <> <> <> <> <> <> <> <> <> <> <> <> <> <> <>
  1751 41 31.761070 64.628585 135.553016 30 G B 21 0.06000 0.06000 "GLY " " HA2" 1 0 0 FFFFFF  "H3567"  -1 1 7 ""  1 ""  <> <> <> 0 484 <> 1751 <> <> <> <> <> <> <> <> <> <> <> <> <> <> <> <> <> <> <> <> <>
  1752 43 29.117074 62.445516 134.952966 31 C B 21 0.30000 0.30000 "CYS " " H  " 1 0 1 FFFFFF  "H3568"  -1 1 7 ""  1 ""  <> <> <> 0 491 <> 1752 <> <> <> <> <> <> <> <> <> <> <> <> <> <> <> <> <> <> <> <> <>
  1753 41 28.669756 61.479562 137.602909 31 C B 21 0.06000 0.06000 "CYS " " HA " 1 0 0 FFFFFF  "H3569"  -1 1 7 ""  1 ""  <> <> <> 0 492 <> 1753 <> <> <> <> <> <> <> <> <> <> <> <> <> <> <> <> <> <> <> <> <>
  1754 41 27.992658 60.302323 134.874671 31 C B 21 0.06000 0.06000 "CYS " " HB3" 1 0 0 FFFFFF  "H3570"  -1 1 7 ""  1 ""  <> <> <> 0 493 <> 1754 <> <> <> <> <> <> <> <> <> <> <> <> <> <> <> <> <> <> <> <> <>
  1755 41 26.999606 61.408647 135.791486 31 C B 21 0.06000 0.06000 "CYS " " HB2" 1 0 0 FFFFFF  "H3571"  -1 1 7 ""  1 ""  <> <> <> 0 494 <> 1755 <> <> <> <> <> <> <> <> <> <> <> <> <> <> <> <> <> <> <> <> <>
  1756 43 29.732766 60.052289 138.773395 32 Q B 21 0.30000 0.30000 "GLN " " H  " 1 0 1 FFFFFF  "H3572"  -1 1 7 ""  1 ""  <> <> <> 0 504 <> 1756 <> <> <> <> <> <> <> <> <> <> <> <> <> <> <> <> <> <> <> <> <>
  1757 41 31.940795 58.439606 137.613367 32 Q B 21 0.06000 0.06000 "GLN " " HA " 1 0 0 FFFFFF  "H3573"  -1 1 7 ""  1 ""  <> <> <> 0 505 <> 1757 <> <> <> <> <> <> <> <> <> <> <> <> <> <> <> <> <> <> <> <> <>
  1758 41 32.527871 58.253109 140.108975 32 Q B 21 0.06000 0.06000 "GLN " " HB3" 1 0 0 FFFFFF  "H3574"  -1 1 7 ""  1 ""  <> <> <> 0 506 <> 1758 <> <> <> <> <> <> <> <> <> <> <> <> <> <> <> <> <> <> <> <> <>
  1759 41 31.272946 59.427945 140.401480 32 Q B 21 0.06000 0.06000 "GLN " " HB2" 1 0 0 FFFFFF  "H3575"  -1 1 7 ""  1 ""  <> <> <> 0 507 <> 1759 <> <> <> <> <> <> <> <> <> <> <> <> <> <> <> <> <> <> <> <> <>
  1760 41 32.523112 60.992815 138.748226 32 Q B 21 0.06000 0.06000 "GLN " " HG3" 1 0 0 FFFFFF  "H3576"  -1 1 7 ""  1 ""  <> <> <> 0 508 <> 1760 <> <> <> <> <> <> <> <> <> <> <> <> <> <> <> <> <> <> <> <> <>
  1761 41 33.812998 59.815826 138.725352 32 Q B 21 0.06000 0.06000 "GLN " " HG2" 1 0 0 FFFFFF  "H3577"  -1 1 7 ""  1 ""  <> <> <> 0 509 <> 1761 <> <> <> <> <> <> <> <> <> <> <> <> <> <> <> <> <> <> <> <> <>
  1762 43 35.282557 61.230400 141.611248 32 Q B 21 0.38000 0.38000 "GLN " "HE22" 1 0 1 FFFFFF  "H3578"  -1 1 7 ""  1 ""  <> <> <> 0 510 <> 1762 <> <> <> <> <> <> <> <> <> <> <> <> <> <> <> <> <> <> <> <> <>
  1763 43 35.465267 60.298102 140.147015 32 Q B 21 0.38000 0.38000 "GLN " "HE21" 1 0 1 FFFFFF  "H3579"  -1 1 7 ""  1 ""  <> <> <> 0 511 <> 1763 <> <> <> <> <> <> <> <> <> <> <> <> <> <> <> <> <> <> <> <> <>
  1764 43 28.782840 58.194424 139.188413 33 V B 21 0.30000 0.30000 "VAL " " H  " 1 0 1 FFFFFF  "H3580"  -1 1 7 ""  1 ""  <> <> <> 0 519 <> 1764 <> <> <> <> <> <> <> <> <> <> <> <> <> <> <> <> <> <> <> <> <>
  1765 41 28.932791 55.210622 139.107767 33 V B 21 0.06000 0.06000 "VAL " " HA " 1 0 0 FFFFFF  "H3581"  -1 1 7 ""  1 ""  <> <> <> 0 520 <> 1765 <> <> <> <> <> <> <> <> <> <> <> <> <> <> <> <> <> <> <> <> <>
  1766 41 27.707449 56.969503 141.298380 33 V B 21 0.06000 0.06000 "VAL " " HB " 1 0 0 FFFFFF  "H3582"  -1 1 7 ""  1 ""  <> <> <> 0 521 <> 1766 <> <> <> <> <> <> <> <> <> <> <> <> <> <> <> <> <> <> <> <> <>
  1767 41 27.247467 54.816369 142.498934 33 V B 21 0.06000 0.06000 "VAL " "HG11" 1 0 0 FFFFFF  "H3583"  -1 1 7 ""  1 ""  <> <> <> 0 522 <> 1767 <> <> <> <> <> <> <> <> <> <> <> <> <> <> <> <> <> <> <> <> <>
  1768 41 26.317687 54.945046 141.026126 33 V B 21 0.06000 0.06000 "VAL " "HG12" 1 0 0 FFFFFF  "H3584"  -1 1 7 ""  1 ""  <> <> <> 0 523 <> 1768 <> <> <> <> <> <> <> <> <> <> <> <> <> <> <> <> <> <> <> <> <>
  1769 41 27.744610 53.924987 141.065656 33 V B 21 0.06000 0.06000 "VAL " "HG13" 1 0 0 FFFFFF  "H3585"  -1 1 7 ""  1 ""  <> <> <> 0 524 <> 1769 <> <> <> <> <> <> <> <> <> <> <> <> <> <> <> <> <> <> <> <> <>
  1770 41 29.350693 55.932503 142.838743 33 V B 21 0.06000 0.06000 "VAL " "HG21" 1 0 0 FFFFFF  "H3586"  -1 1 7 ""  1 ""  <> <> <> 0 525 <> 1770 <> <> <> <> <> <> <> <> <> <> <> <> <> <> <> <> <> <> <> <> <>
  1771 41 30.158425 55.181284 141.475044 33 V B 21 0.06000 0.06000 "VAL " "HG22" 1 0 0 FFFFFF  "H3587"  -1 1 7 ""  1 ""  <> <> <> 0 526 <> 1771 <> <> <> <> <> <> <> <> <> <> <> <> <> <> <> <> <> <> <> <> <>
  1772 41 30.117497 56.932107 141.618618 33 V B 21 0.06000 0.06000 "VAL " "HG23" 1 0 0 FFFFFF  "H3588"  -1 1 7 ""  1 ""  <> <> <> 0 527 <> 1772 <> <> <> <> <> <> <> <> <> <> <> <> <> <> <> <> <> <> <> <> <>
  1773 43 27.752034 55.071579 137.170691 34 V B 21 0.30000 0.30000 "VAL " " H  " 1 0 1 FFFFFF  "H3589"  -1 1 7 ""  1 ""  <> <> <> 0 535 <> 1773 <> <> <> <> <> <> <> <> <> <> <> <> <> <> <> <> <> <> <> <> <>
  1774 41 25.113249 56.349371 137.024279 34 V B 21 0.06000 0.06000 "VAL " " HA " 1 0 0 FFFFFF  "H3590"  -1 1 7 ""  1 ""  <> <> <> 0 536 <> 1774 <> <> <> <> <> <> <> <> <> <> <> <> <> <> <> <> <> <> <> <> <>
  1775 41 26.238186 56.229116 134.967679 34 V B 21 0.06000 0.06000 "VAL " " HB " 1 0 0 FFFFFF  "H3591"  -1 1 7 ""  1 ""  <> <> <> 0 537 <> 1775 <> <> <> <> <> <> <> <> <> <> <> <> <> <> <> <> <> <> <> <> <>
  1776 41 26.883389 54.283863 133.748734 34 V B 21 0.06000 0.06000 "VAL " "HG11" 1 0 0 FFFFFF  "H3592"  -1 1 7 ""  1 ""  <> <> <> 0 538 <> 1776 <> <> <> <> <> <> <> <> <> <> <> <> <> <> <> <> <> <> <> <> <>
  1777 41 27.699963 54.221040 135.295044 34 V B 21 0.06000 0.06000 "VAL " "HG12" 1 0 0 FFFFFF  "H3593"  -1 1 7 ""  1 ""  <> <> <> 0 539 <> 1777 <> <> <> <> <> <> <> <> <> <> <> <> <> <> <> <> <> <> <> <> <>
  1778 41 26.286520 53.197193 134.987605 34 V B 21 0.06000 0.06000 "VAL " "HG13" 1 0 0 FFFFFF  "H3594"  -1 1 7 ""  1 ""  <> <> <> 0 540 <> 1778 <> <> <> <> <> <> <> <> <> <> <> <> <> <> <> <> <> <> <> <> <>
  1779 41 24.548240 55.082945 133.551765 34 V B 21 0.06000 0.06000 "VAL " "HG21" 1 0 0 FFFFFF  "H3595"  -1 1 7 ""  1 ""  <> <> <> 0 541 <> 1779 <> <> <> <> <> <> <> <> <> <> <> <> <> <> <> <> <> <> <> <> <>
  1780 41 23.888142 54.267958 134.949589 34 V B 21 0.06000 0.06000 "VAL " "HG22" 1 0 0 FFFFFF  "H3596"  -1 1 7 ""  1 ""  <> <> <> 0 542 <> 1780 <> <> <> <> <> <> <> <> <> <> <> <> <> <> <> <> <> <> <> <> <>
  1781 41 23.806912 56.025742 134.841903 34 V B 21 0.06000 0.06000 "VAL " "HG23" 1 0 0 FFFFFF  "H3597"  -1 1 7 ""  1 ""  <> <> <> 0 543 <> 1781 <> <> <> <> <> <> <> <> <> <> <> <> <> <> <> <> <> <> <> <> <>
  1782 43 23.642804 55.642523 138.334447 35 Q B 21 0.30000 0.30000 "GLN " " H  " 1 0 1 FFFFFF  "H3598"  -1 1 7 ""  1 ""  <> <> <> 0 553 <> 1782 <> <> <> <> <> <> <> <> <> <> <> <> <> <> <> <> <> <> <> <> <>
  1783 41 23.525758 52.923771 139.383923 35 Q B 21 0.06000 0.06000 "GLN " " HA " 1 0 0 FFFFFF  "H3599"  -1 1 7 ""  1 ""  <> <> <> 0 554 <> 1783 <> <> <> <> <> <> <> <> <> <> <> <> <> <> <> <> <> <> <> <> <>
  1784 41 21.648953 53.854910 140.697576 35 Q B 21 0.06000 0.06000 "GLN " " HB3" 1 0 0 FFFFFF  "H3600"  -1 1 7 ""  1 ""  <> <> <> 0 555 <> 1784 <> <> <> <> <> <> <> <> <> <> <> <> <> <> <> <> <> <> <> <> <>
  1785 41 21.766274 55.380010 139.846150 35 Q B 21 0.06000 0.06000 "GLN " " HB2" 1 0 0 FFFFFF  "H3601"  -1 1 7 ""  1 ""  <> <> <> 0 556 <> 1785 <> <> <> <> <> <> <> <> <> <> <> <> <> <> <> <> <> <> <> <> <>
  1786 41 24.022222 55.792832 140.755053 35 Q B 21 0.06000 0.06000 "GLN " " HG3" 1 0 0 FFFFFF  "H3602"  -1 1 7 ""  1 ""  <> <> <> 0 557 <> 1786 <> <> <> <> <> <> <> <> <> <> <> <> <> <> <> <> <> <> <> <> <>
  1787 41 24.101869 54.183783 141.416840 35 Q B 21 0.06000 0.06000 "GLN " " HG2" 1 0 0 FFFFFF  "H3603"  -1 1 7 ""  1 ""  <> <> <> 0 558 <> 1787 <> <> <> <> <> <> <> <> <> <> <> <> <> <> <> <> <> <> <> <> <>
  1788 43 21.211369 56.175887 143.501098 35 Q B 21 0.38000 0.38000 "GLN " "HE22" 1 0 1 FFFFFF  "H3604"  -1 1 7 ""  1 ""  <> <> <> 0 559 <> 1788 <> <> <> <> <> <> <> <> <> <> <> <> <> <> <> <> <> <> <> <> <>
  1789 43 20.978494 55.741007 141.827640 35 Q B 21 0.38000 0.38000 "GLN " "HE21" 1 0 1 FFFFFF  "H3605"  -1 1 7 ""  1 ""  <> <> <> 0 560 <> 1789 <> <> <> <> <> <> <> <> <> <> <> <> <> <> <> <> <> <> <> <> <>
  1790 43 23.003819 51.574207 137.762400 36 G B 21 0.30000 0.30000 "GLY " " H  " 1 0 1 FFFFFF  "H3606"  -1 1 7 ""  1 ""  <> <> <> 0 565 <> 1790 <> <> <> <> <> <> <> <> <> <> <> <> <> <> <> <> <> <> <> <> <>
  1791 41 20.613412 52.104251 136.019659 36 G B 21 0.06000 0.06000 "GLY " " HA3" 1 0 0 FFFFFF  "H3607"  -1 1 7 ""  1 ""  <> <> <> 0 566 <> 1791 <> <> <> <> <> <> <> <> <> <> <> <> <> <> <> <> <> <> <> <> <>
  1792 41 21.039002 50.511044 136.635565 36 G B 21 0.06000 0.06000 "GLY " " HA2" 1 0 0 FFFFFF  "H3608"  -1 1 7 ""  1 ""  <> <> <> 0 567 <> 1792 <> <> <> <> <> <> <> <> <> <> <> <> <> <> <> <> <> <> <> <> <>
  1793 43 20.925937 51.308542 133.861389 37 N B 21 0.30000 0.30000 "ASN " " H  " 1 0 1 FFFFFF  "H3609"  -1 1 7 ""  1 ""  <> <> <> 0 576 <> 1793 <> <> <> <> <> <> <> <> <> <> <> <> <> <> <> <> <> <> <> <> <>
  1794 41 23.445426 50.067960 133.093185 37 N B 21 0.06000 0.06000 "ASN " " HA " 1 0 0 FFFFFF  "H3610"  -1 1 7 ""  1 ""  <> <> <> 0 577 <> 1794 <> <> <> <> <> <> <> <> <> <> <> <> <> <> <> <> <> <> <> <> <>
  1795 41 22.288190 49.661670 130.967865 37 N B 21 0.06000 0.06000 "ASN " " HB3" 1 0 0 FFFFFF  "H3611"  -1 1 7 ""  1 ""  <> <> <> 0 578 <> 1795 <> <> <> <> <> <> <> <> <> <> <> <> <> <> <> <> <> <> <> <> <>
  1796 41 21.064194 50.837375 131.355001 37 N B 21 0.06000 0.06000 "ASN " " HB2" 1 0 0 FFFFFF  "H3612"  -1 1 7 ""  1 ""  <> <> <> 0 579 <> 1796 <> <> <> <> <> <> <> <> <> <> <> <> <> <> <> <> <> <> <> <> <>
  1797 43 18.945180 48.347025 132.624702 37 N B 21 0.38000 0.38000 "ASN " "HD22" 1 0 1 FFFFFF  "H3613"  -1 1 7 ""  1 ""  <> <> <> 0 580 <> 1797 <> <> <> <> <> <> <> <> <> <> <> <> <> <> <> <> <> <> <> <> <>
  1798 43 19.136940 49.810970 131.703653 37 N B 21 0.38000 0.38000 "ASN " "HD21" 1 0 1 FFFFFF  "H3614"  -1 1 7 ""  1 ""  <> <> <> 0 581 <> 1798 <> <> <> <> <> <> <> <> <> <> <> <> <> <> <> <> <> <> <> <> <>
  1799 43 24.845061 50.696562 131.504775 38 L B 21 0.30000 0.30000 "LEU " " H  " 1 0 1 FFFFFF  "H3615"  -1 1 7 ""  1 ""  <> <> <> 0 590 <> 1799 <> <> <> <> <> <> <> <> <> <> <> <> <> <> <> <> <> <> <> <> <>
  1800 41 24.838823 53.560125 130.655535 38 L B 21 0.06000 0.06000 "LEU " " HA " 1 0 0 FFFFFF  "H3616"  -1 1 7 ""  1 ""  <> <> <> 0 591 <> 1800 <> <> <> <> <> <> <> <> <> <> <> <> <> <> <> <> <> <> <> <> <>
  1801 41 27.073559 51.490639 130.823619 38 L B 21 0.06000 0.06000 "LEU " " HB3" 1 0 0 FFFFFF  "H3617"  -1 1 7 ""  1 ""  <> <> <> 0 592 <> 1801 <> <> <> <> <> <> <> <> <> <> <> <> <> <> <> <> <> <> <> <> <>
  1802 41 26.830621 52.797822 131.939516 38 L B 21 0.06000 0.06000 "LEU " " HB2" 1 0 0 FFFFFF  "H3618"  -1 1 7 ""  1 ""  <> <> <> 0 593 <> 1802 <> <> <> <> <> <> <> <> <> <> <> <> <> <> <> <> <> <> <> <> <>
  1803 41 27.468200 53.136133 128.982256 38 L B 21 0.06000 0.06000 "LEU " " HG " 1 0 0 FFFFFF  "H3619"  -1 1 7 ""  1 ""  <> <> <> 0 594 <> 1803 <> <> <> <> <> <> <> <> <> <> <> <> <> <> <> <> <> <> <> <> <>
  1804 41 28.069644 55.575596 130.156214 38 L B 21 0.06000 0.06000 "LEU " "HD11" 1 0 0 FFFFFF  "H3620"  -1 1 7 ""  1 ""  <> <> <> 0 595 <> 1804 <> <> <> <> <> <> <> <> <> <> <> <> <> <> <> <> <> <> <> <> <>
  1805 41 26.625399 55.215148 129.240057 38 L B 21 0.06000 0.06000 "LEU " "HD12" 1 0 0 FFFFFF  "H3621"  -1 1 7 ""  1 ""  <> <> <> 0 596 <> 1805 <> <> <> <> <> <> <> <> <> <> <> <> <> <> <> <> <> <> <> <> <>
  1806 41 26.594101 55.132189 130.999244 38 L B 21 0.06000 0.06000 "LEU " "HD13" 1 0 0 FFFFFF  "H3622"  -1 1 7 ""  1 ""  <> <> <> 0 597 <> 1806 <> <> <> <> <> <> <> <> <> <> <> <> <> <> <> <> <> <> <> <> <>
  1807 41 29.668450 53.376849 129.424083 38 L B 21 0.06000 0.06000 "LEU " "HD21" 1 0 0 FFFFFF  "H3623"  -1 1 7 ""  1 ""  <> <> <> 0 598 <> 1807 <> <> <> <> <> <> <> <> <> <> <> <> <> <> <> <> <> <> <> <> <>
  1808 41 29.444685 53.924948 131.083164 38 L B 21 0.06000 0.06000 "LEU " "HD22" 1 0 0 FFFFFF  "H3624"  -1 1 7 ""  1 ""  <> <> <> 0 599 <> 1808 <> <> <> <> <> <> <> <> <> <> <> <> <> <> <> <> <> <> <> <> <>
  1809 41 29.294659 52.220201 130.684059 38 L B 21 0.06000 0.06000 "LEU " "HD23" 1 0 0 FFFFFF  "H3625"  -1 1 7 ""  1 ""  <> <> <> 0 600 <> 1809 <> <> <> <> <> <> <> <> <> <> <> <> <> <> <> <> <> <> <> <> <>
  1810 43 23.201163 53.208991 129.058549 39 E B 21 0.30000 0.30000 "GLU " " H  " 1 0 1 FFFFFF  "H3626"  -1 1 7 ""  1 ""  <> <> <> 0 610 <> 1810 <> <> <> <> <> <> <> <> <> <> <> <> <> <> <> <> <> <> <> <> <>
  1811 41 23.853230 51.332489 126.853562 39 E B 21 0.06000 0.06000 "GLU " " HA " 1 0 0 FFFFFF  "H3627"  -1 1 7 ""  1 ""  <> <> <> 0 611 <> 1811 <> <> <> <> <> <> <> <> <> <> <> <> <> <> <> <> <> <> <> <> <>
  1812 41 21.628887 51.650593 126.080367 39 E B 21 0.06000 0.06000 "GLU " " HB3" 1 0 0 FFFFFF  "H3628"  -1 1 7 ""  1 ""  <> <> <> 0 612 <> 1812 <> <> <> <> <> <> <> <> <> <> <> <> <> <> <> <> <> <> <> <> <>
  1813 41 21.324905 52.940220 127.200202 39 E B 21 0.06000 0.06000 "GLU " " HB2" 1 0 0 FFFFFF  "H3629"  -1 1 7 ""  1 ""  <> <> <> 0 613 <> 1813 <> <> <> <> <> <> <> <> <> <> <> <> <> <> <> <> <> <> <> <> <>
  1814 41 21.452231 51.351053 129.118699 39 E B 21 0.06000 0.06000 "GLU " " HG3" 1 0 0 FFFFFF  "H3630"  -1 1 7 ""  1 ""  <> <> <> 0 614 <> 1814 <> <> <> <> <> <> <> <> <> <> <> <> <> <> <> <> <> <> <> <> <>
  1815 41 21.933835 50.050843 128.055059 39 E B 21 0.06000 0.06000 "GLU " " HG2" 1 0 0 FFFFFF  "H3631"  -1 1 7 ""  1 ""  <> <> <> 0 615 <> 1815 <> <> <> <> <> <> <> <> <> <> <> <> <> <> <> <> <> <> <> <> <>
  1816 43 25.047782 52.111812 125.304796 40 L B 21 0.30000 0.30000 "LEU " " H  " 1 0 1 FFFFFF  "H3632"  -1 1 7 ""  1 ""  <> <> <> 0 624 <> 1816 <> <> <> <> <> <> <> <> <> <> <> <> <> <> <> <> <> <> <> <> <>
  1817 41 24.943311 54.985965 124.462837 40 L B 21 0.06000 0.06000 "LEU " " HA " 1 0 0 FFFFFF  "H3633"  -1 1 7 ""  1 ""  <> <> <> 0 625 <> 1817 <> <> <> <> <> <> <> <> <> <> <> <> <> <> <> <> <> <> <> <> <>
  1818 41 27.443536 54.457763 123.928462 40 L B 21 0.06000 0.06000 "LEU " " HB3" 1 0 0 FFFFFF  "H3634"  -1 1 7 ""  1 ""  <> <> <> 0 626 <> 1818 <> <> <> <> <> <> <> <> <> <> <> <> <> <> <> <> <> <> <> <> <>
  1819 41 27.232431 52.977723 124.808408 40 L B 21 0.06000 0.06000 "LEU " " HB2" 1 0 0 FFFFFF  "H3635"  -1 1 7 ""  1 ""  <> <> <> 0 627 <> 1819 <> <> <> <> <> <> <> <> <> <> <> <> <> <> <> <> <> <> <> <> <>
  1820 41 26.555503 54.386328 126.833136 40 L B 21 0.06000 0.06000 "LEU " " HG " 1 0 0 FFFFFF  "H3636"  -1 1 7 ""  1 ""  <> <> <> 0 628 <> 1820 <> <> <> <> <> <> <> <> <> <> <> <> <> <> <> <> <> <> <> <> <>
  1821 41 28.930410 54.876690 127.412001 40 L B 21 0.06000 0.06000 "LEU " "HD11" 1 0 0 FFFFFF  "H3637"  -1 1 7 ""  1 ""  <> <> <> 0 629 <> 1821 <> <> <> <> <> <> <> <> <> <> <> <> <> <> <> <> <> <> <> <> <>
  1822 41 28.711438 53.286394 126.713004 40 L B 21 0.06000 0.06000 "LEU " "HD12" 1 0 0 FFFFFF  "H3638"  -1 1 7 ""  1 ""  <> <> <> 0 630 <> 1822 <> <> <> <> <> <> <> <> <> <> <> <> <> <> <> <> <> <> <> <> <>
  1823 41 29.379187 54.579103 125.726122 40 L B 21 0.06000 0.06000 "LEU " "HD13" 1 0 0 FFFFFF  "H3639"  -1 1 7 ""  1 ""  <> <> <> 0 631 <> 1823 <> <> <> <> <> <> <> <> <> <> <> <> <> <> <> <> <> <> <> <> <>
  1824 41 26.441288 56.651716 126.749898 40 L B 21 0.06000 0.06000 "LEU " "HD21" 1 0 0 FFFFFF  "H3640"  -1 1 7 ""  1 ""  <> <> <> 0 632 <> 1824 <> <> <> <> <> <> <> <> <> <> <> <> <> <> <> <> <> <> <> <> <>
  1825 41 27.991476 56.792275 125.932057 40 L B 21 0.06000 0.06000 "LEU " "HD22" 1 0 0 FFFFFF  "H3641"  -1 1 7 ""  1 ""  <> <> <> 0 633 <> 1825 <> <> <> <> <> <> <> <> <> <> <> <> <> <> <> <> <> <> <> <> <>
  1826 41 26.539806 56.548259 125.001325 40 L B 21 0.06000 0.06000 "LEU " "HD23" 1 0 0 FFFFFF  "H3642"  -1 1 7 ""  1 ""  <> <> <> 0 634 <> 1826 <> <> <> <> <> <> <> <> <> <> <> <> <> <> <> <> <> <> <> <> <>
  1827 43 23.385426 54.499223 122.817935 41 T B 21 0.30000 0.30000 "THR " " H  " 1 0 1 FFFFFF  "H3643"  -1 1 7 ""  1 ""  <> <> <> 0 642 <> 1827 <> <> <> <> <> <> <> <> <> <> <> <> <> <> <> <> <> <> <> <> <>
  1828 41 24.297521 52.568943 120.748242 41 T B 21 0.06000 0.06000 "THR " " HA " 1 0 0 FFFFFF  "H3644"  -1 1 7 ""  1 ""  <> <> <> 0 643 <> 1828 <> <> <> <> <> <> <> <> <> <> <> <> <> <> <> <> <> <> <> <> <>
  1829 41 21.973408 51.898111 120.445186 41 T B 21 0.06000 0.06000 "THR " " HB " 1 0 0 FFFFFF  "H3645"  -1 1 7 ""  1 ""  <> <> <> 0 644 <> 1829 <> <> <> <> <> <> <> <> <> <> <> <> <> <> <> <> <> <> <> <> <>
  1830 42 20.412134 52.618855 122.035456 41 T B 21 0.41800 0.41800 "THR " " HG1" 1 0 1 FFFFFF  "H3646"  -1 1 7 ""  1 ""  <> <> <> 0 645 <> 1830 <> <> <> <> <> <> <> <> <> <> <> <> <> <> <> <> <> <> <> <> <>
  1831 41 21.531965 50.628960 122.464453 41 T B 21 0.06000 0.06000 "THR " "HG21" 1 0 0 FFFFFF  "H3647"  -1 1 7 ""  1 ""  <> <> <> 0 646 <> 1831 <> <> <> <> <> <> <> <> <> <> <> <> <> <> <> <> <> <> <> <> <>
  1832 41 23.267889 50.646471 122.193997 41 T B 21 0.06000 0.06000 "THR " "HG22" 1 0 0 FFFFFF  "H3648"  -1 1 7 ""  1 ""  <> <> <> 0 647 <> 1832 <> <> <> <> <> <> <> <> <> <> <> <> <> <> <> <> <> <> <> <> <>
  1833 41 22.561115 51.677980 123.432927 41 T B 21 0.06000 0.06000 "THR " "HG23" 1 0 0 FFFFFF  "H3649"  -1 1 7 ""  1 ""  <> <> <> 0 648 <> 1833 <> <> <> <> <> <> <> <> <> <> <> <> <> <> <> <> <> <> <> <> <>
  1834 43 23.784339 52.922935 118.636807 42 Y B 21 0.30000 0.30000 "TYR " " H  " 1 0 1 FFFFFF  "H3650"  -1 1 7 ""  1 ""  <> <> <> 0 661 <> 1834 <> <> <> <> <> <> <> <> <> <> <> <> <> <> <> <> <> <> <> <> <>
  1835 41 23.584178 54.011870 116.739207 42 Y B 21 0.06000 0.06000 "TYR " " HA " 1 0 0 FFFFFF  "H3651"  -1 1 7 ""  1 ""  <> <> <> 0 662 <> 1835 <> <> <> <> <> <> <> <> <> <> <> <> <> <> <> <> <> <> <> <> <>
  1836 41 21.485483 55.372329 116.420529 42 Y B 21 0.06000 0.06000 "TYR " " HB3" 1 0 0 FFFFFF  "H3652"  -1 1 7 ""  1 ""  <> <> <> 0 663 <> 1836 <> <> <> <> <> <> <> <> <> <> <> <> <> <> <> <> <> <> <> <> <>
  1837 41 21.237358 55.382269 118.139544 42 Y B 21 0.06000 0.06000 "TYR " " HB2" 1 0 0 FFFFFF  "H3653"  -1 1 7 ""  1 ""  <> <> <> 0 664 <> 1837 <> <> <> <> <> <> <> <> <> <> <> <> <> <> <> <> <> <> <> <> <>
  1838 41 20.289846 53.428427 119.256139 42 Y B 21 0.11500 0.11500 "TYR " " HD1" 1 0 0 FFFFFF  "H3654"  -1 1 7 ""  1 ""  <> <> <> 0 665 <> 1838 <> <> <> <> <> <> <> <> <> <> <> <> <> <> <> <> <> <> <> <> <>
  1839 41 21.363959 53.259067 115.083092 42 Y B 21 0.11500 0.11500 "TYR " " HD2" 1 0 0 FFFFFF  "H3655"  -1 1 7 ""  1 ""  <> <> <> 0 666 <> 1839 <> <> <> <> <> <> <> <> <> <> <> <> <> <> <> <> <> <> <> <> <>
  1840 41 19.052361 51.299338 119.030299 42 Y B 21 0.11500 0.11500 "TYR " " HE1" 1 0 0 FFFFFF  "H3656"  -1 1 7 ""  1 ""  <> <> <> 0 667 <> 1840 <> <> <> <> <> <> <> <> <> <> <> <> <> <> <> <> <> <> <> <> <>
  1841 41 20.107437 51.132034 114.849796 42 Y B 21 0.11500 0.11500 "TYR " " HE2" 1 0 0 FFFFFF  "H3657"  -1 1 7 ""  1 ""  <> <> <> 0 668 <> 1841 <> <> <> <> <> <> <> <> <> <> <> <> <> <> <> <> <> <> <> <> <>
  1842 42 18.366515 49.618532 117.593481 42 Y B 21 0.43500 0.43500 "TYR " " HH " 1 0 1 FFFFFF  "H3658"  -1 1 7 ""  1 ""  <> <> <> 0 669 <> 1842 <> <> <> <> <> <> <> <> <> <> <> <> <> <> <> <> <> <> <> <> <>
  1843 43 25.490475 55.286444 118.603302 43 L B 21 0.30000 0.30000 "LEU " " H  " 1 0 1 FFFFFF  "H3659"  -1 1 7 ""  1 ""  <> <> <> 0 678 <> 1843 <> <> <> <> <> <> <> <> <> <> <> <> <> <> <> <> <> <> <> <> <>
  1844 41 25.324621 58.122697 118.225879 43 L B 21 0.06000 0.06000 "LEU " " HA " 1 0 0 FFFFFF  "H3660"  -1 1 7 ""  1 ""  <> <> <> 0 679 <> 1844 <> <> <> <> <> <> <> <> <> <> <> <> <> <> <> <> <> <> <> <> <>
  1845 41 27.667554 58.004527 119.247021 43 L B 21 0.06000 0.06000 "LEU " " HB3" 1 0 0 FFFFFF  "H3661"  -1 1 7 ""  1 ""  <> <> <> 0 680 <> 1845 <> <> <> <> <> <> <> <> <> <> <> <> <> <> <> <> <> <> <> <> <>
  1846 41 27.551045 56.275457 119.193182 43 L B 21 0.06000 0.06000 "LEU " " HB2" 1 0 0 FFFFFF  "H3662"  -1 1 7 ""  1 ""  <> <> <> 0 681 <> 1846 <> <> <> <> <> <> <> <> <> <> <> <> <> <> <> <> <> <> <> <> <>
  1847 41 25.464096 56.443523 120.644404 43 L B 21 0.06000 0.06000 "LEU " " HG " 1 0 0 FFFFFF  "H3663"  -1 1 7 ""  1 ""  <> <> <> 0 682 <> 1847 <> <> <> <> <> <> <> <> <> <> <> <> <> <> <> <> <> <> <> <> <>
  1848 41 26.724543 56.030164 122.418370 43 L B 21 0.06000 0.06000 "LEU " "HD11" 1 0 0 FFFFFF  "H3664"  -1 1 7 ""  1 ""  <> <> <> 0 683 <> 1848 <> <> <> <> <> <> <> <> <> <> <> <> <> <> <> <> <> <> <> <> <>
  1849 41 28.122842 56.371704 121.420893 43 L B 21 0.06000 0.06000 "LEU " "HD12" 1 0 0 FFFFFF  "H3665"  -1 1 7 ""  1 ""  <> <> <> 0 684 <> 1849 <> <> <> <> <> <> <> <> <> <> <> <> <> <> <> <> <> <> <> <> <>
  1850 41 27.457156 57.623545 122.454233 43 L B 21 0.06000 0.06000 "LEU " "HD13" 1 0 0 FFFFFF  "H3666"  -1 1 7 ""  1 ""  <> <> <> 0 685 <> 1850 <> <> <> <> <> <> <> <> <> <> <> <> <> <> <> <> <> <> <> <> <>
  1851 41 25.799897 58.970993 121.907321 43 L B 21 0.06000 0.06000 "LEU " "HD21" 1 0 0 FFFFFF  "H3667"  -1 1 7 ""  1 ""  <> <> <> 0 686 <> 1851 <> <> <> <> <> <> <> <> <> <> <> <> <> <> <> <> <> <> <> <> <>
  1852 41 25.797728 59.309125 120.189632 43 L B 21 0.06000 0.06000 "LEU " "HD22" 1 0 0 FFFFFF  "H3668"  -1 1 7 ""  1 ""  <> <> <> 0 687 <> 1852 <> <> <> <> <> <> <> <> <> <> <> <> <> <> <> <> <> <> <> <> <>
  1853 41 24.458327 58.436014 120.915650 43 L B 21 0.06000 0.06000 "LEU " "HD23" 1 0 0 FFFFFF  "H3669"  -1 1 7 ""  1 ""  <> <> <> 0 688 <> 1853 <> <> <> <> <> <> <> <> <> <> <> <> <> <> <> <> <> <> <> <> <>
  1854 41 27.064609 57.884158 114.070340 44 P B 21 0.06000 0.06000 "PRO " " HA " 1 0 0 FFFFFF  "H3670"  -1 1 7 ""  1 ""  <> <> <> 0 696 <> 1854 <> <> <> <> <> <> <> <> <> <> <> <> <> <> <> <> <> <> <> <> <>
  1855 41 25.849181 59.795105 113.647641 44 P B 21 0.06000 0.06000 "PRO " " HB3" 1 0 0 FFFFFF  "H3671"  -1 1 7 ""  1 ""  <> <> <> 0 697 <> 1855 <> <> <> <> <> <> <> <> <> <> <> <> <> <> <> <> <> <> <> <> <>
  1856 41 27.420297 60.569178 113.533147 44 P B 21 0.06000 0.06000 "PRO " " HB2" 1 0 0 FFFFFF  "H3672"  -1 1 7 ""  1 ""  <> <> <> 0 698 <> 1856 <> <> <> <> <> <> <> <> <> <> <> <> <> <> <> <> <> <> <> <> <>
  1857 41 25.661012 61.581261 115.277472 44 P B 21 0.06000 0.06000 "PRO " " HG3" 1 0 0 FFFFFF  "H3673"  -1 1 7 ""  1 ""  <> <> <> 0 699 <> 1857 <> <> <> <> <> <> <> <> <> <> <> <> <> <> <> <> <> <> <> <> <>
  1858 41 27.312206 61.299951 115.826039 44 P B 21 0.06000 0.06000 "PRO " " HG2" 1 0 0 FFFFFF  "H3674"  -1 1 7 ""  1 ""  <> <> <> 0 700 <> 1858 <> <> <> <> <> <> <> <> <> <> <> <> <> <> <> <> <> <> <> <> <>
  1859 41 26.135191 60.044222 117.453827 44 P B 21 0.06000 0.06000 "PRO " " HD2" 1 0 0 FFFFFF  "H3675"  -1 1 7 ""  1 ""  <> <> <> 0 701 <> 1859 <> <> <> <> <> <> <> <> <> <> <> <> <> <> <> <> <> <> <> <> <>
  1860 41 24.892556 59.534287 116.301299 44 P B 21 0.06000 0.06000 "PRO " " HD3" 1 0 0 FFFFFF  "H3676"  -1 1 7 ""  1 ""  <> <> <> 0 702 <> 1860 <> <> <> <> <> <> <> <> <> <> <> <> <> <> <> <> <> <> <> <> <>
  1861 43 28.935297 58.593748 112.752404 45 T B 21 0.30000 0.30000 "THR " " H  " 1 0 1 FFFFFF  "H3677"  -1 1 7 ""  1 ""  <> <> <> 0 710 <> 1861 <> <> <> <> <> <> <> <> <> <> <> <> <> <> <> <> <> <> <> <> <>
  1862 41 31.282613 57.602020 113.623561 45 T B 21 0.06000 0.06000 "THR " " HA " 1 0 0 FFFFFF  "H3678"  -1 1 7 ""  1 ""  <> <> <> 0 711 <> 1862 <> <> <> <> <> <> <> <> <> <> <> <> <> <> <> <> <> <> <> <> <>
  1863 41 30.932793 59.737430 111.469309 45 T B 21 0.06000 0.06000 "THR " " HB " 1 0 0 FFFFFF  "H3679"  -1 1 7 ""  1 ""  <> <> <> 0 712 <> 1863 <> <> <> <> <> <> <> <> <> <> <> <> <> <> <> <> <> <> <> <> <>
  1864 42 30.657770 57.901563 110.130803 45 T B 21 0.41800 0.41800 "THR " " HG1" 1 0 1 FFFFFF  "H3680"  -1 1 7 ""  1 ""  <> <> <> 0 713 <> 1864 <> <> <> <> <> <> <> <> <> <> <> <> <> <> <> <> <> <> <> <> <>
  1865 41 32.785326 58.551469 110.268439 45 T B 21 0.06000 0.06000 "THR " "HG21" 1 0 0 FFFFFF  "H3681"  -1 1 7 ""  1 ""  <> <> <> 0 714 <> 1865 <> <> <> <> <> <> <> <> <> <> <> <> <> <> <> <> <> <> <> <> <>
  1866 41 33.362682 59.293651 111.743675 45 T B 21 0.06000 0.06000 "THR " "HG22" 1 0 0 FFFFFF  "H3682"  -1 1 7 ""  1 ""  <> <> <> 0 715 <> 1866 <> <> <> <> <> <> <> <> <> <> <> <> <> <> <> <> <> <> <> <> <>
  1867 41 33.070431 57.555114 111.694027 45 T B 21 0.06000 0.06000 "THR " "HG23" 1 0 0 FFFFFF  "H3683"  -1 1 7 ""  1 ""  <> <> <> 0 716 <> 1867 <> <> <> <> <> <> <> <> <> <> <> <> <> <> <> <> <> <> <> <> <>
  1868 43 30.427624 61.051275 113.823732 46 N B 21 0.30000 0.30000 "ASN " " H  " 1 0 1 FFFFFF  "H3684"  -1 1 7 ""  1 ""  <> <> <> 0 725 <> 1868 <> <> <> <> <> <> <> <> <> <> <> <> <> <> <> <> <> <> <> <> <>
  1869 41 33.103837 61.703100 115.017593 46 N B 21 0.06000 0.06000 "ASN " " HA " 1 0 0 FFFFFF  "H3685"  -1 1 7 ""  1 ""  <> <> <> 0 726 <> 1869 <> <> <> <> <> <> <> <> <> <> <> <> <> <> <> <> <> <> <> <> <>
  1870 41 32.843044 63.916718 114.044852 46 N B 21 0.06000 0.06000 "ASN " " HB3" 1 0 0 FFFFFF  "H3686"  -1 1 7 ""  1 ""  <> <> <> 0 727 <> 1870 <> <> <> <> <> <> <> <> <> <> <> <> <> <> <> <> <> <> <> <> <>
  1871 41 31.204126 63.580343 113.545848 46 N B 21 0.06000 0.06000 "ASN " " HB2" 1 0 0 FFFFFF  "H3687"  -1 1 7 ""  1 ""  <> <> <> 0 728 <> 1871 <> <> <> <> <> <> <> <> <> <> <> <> <> <> <> <> <> <> <> <> <>
  1872 43 34.322406 61.927770 111.348155 46 N B 21 0.38000 0.38000 "ASN " "HD22" 1 0 1 FFFFFF  "H3688"  -1 1 7 ""  1 ""  <> <> <> 0 729 <> 1872 <> <> <> <> <> <> <> <> <> <> <> <> <> <> <> <> <> <> <> <> <>
  1873 43 34.553273 62.237421 113.053450 46 N B 21 0.38000 0.38000 "ASN " "HD21" 1 0 1 FFFFFF  "H3689"  -1 1 7 ""  1 ""  <> <> <> 0 730 <> 1873 <> <> <> <> <> <> <> <> <> <> <> <> <> <> <> <> <> <> <> <> <>
  1874 43 30.601281 60.667798 116.418774 47 A B 21 0.30000 0.30000 "ALA " " H  " 1 0 1 FFFFFF  "H3690"  -1 1 7 ""  1 ""  <> <> <> 0 736 <> 1874 <> <> <> <> <> <> <> <> <> <> <> <> <> <> <> <> <> <> <> <> <>
  1875 41 29.503540 62.782517 117.964195 47 A B 21 0.06000 0.06000 "ALA " " HA " 1 0 0 FFFFFF  "H3691"  -1 1 7 ""  1 ""  <> <> <> 0 737 <> 1875 <> <> <> <> <> <> <> <> <> <> <> <> <> <> <> <> <> <> <> <> <>
  1876 41 28.695976 60.908160 119.406623 47 A B 21 0.06000 0.06000 "ALA " " HB1" 1 0 0 FFFFFF  "H3692"  -1 1 7 ""  1 ""  <> <> <> 0 738 <> 1876 <> <> <> <> <> <> <> <> <> <> <> <> <> <> <> <> <> <> <> <> <>
  1877 41 28.434510 60.559628 117.710457 47 A B 21 0.06000 0.06000 "ALA " " HB2" 1 0 0 FFFFFF  "H3693"  -1 1 7 ""  1 ""  <> <> <> 0 739 <> 1877 <> <> <> <> <> <> <> <> <> <> <> <> <> <> <> <> <> <> <> <> <>
  1878 41 29.757884 59.785374 118.563295 47 A B 21 0.06000 0.06000 "ALA " " HB3" 1 0 0 FFFFFF  "H3694"  -1 1 7 ""  1 ""  <> <> <> 0 740 <> 1878 <> <> <> <> <> <> <> <> <> <> <> <> <> <> <> <> <> <> <> <> <>
  1879 43 30.246448 63.869256 119.695424 48 S B 21 0.30000 0.30000 "SER " " H  " 1 0 1 FFFFFF  "H3695"  -1 1 7 ""  1 ""  <> <> <> 0 747 <> 1879 <> <> <> <> <> <> <> <> <> <> <> <> <> <> <> <> <> <> <> <> <>
  1880 41 32.906745 63.308342 120.792212 48 S B 21 0.06000 0.06000 "SER " " HA " 1 0 0 FFFFFF  "H3696"  -1 1 7 ""  1 ""  <> <> <> 0 748 <> 1880 <> <> <> <> <> <> <> <> <> <> <> <> <> <> <> <> <> <> <> <> <>
  1881 41 30.931587 65.598790 121.248527 48 S B 21 0.06000 0.06000 "SER " " HB3" 1 0 0 FFFFFF  "H3697"  -1 1 7 ""  1 ""  <> <> <> 0 749 <> 1881 <> <> <> <> <> <> <> <> <> <> <> <> <> <> <> <> <> <> <> <> <>
  1882 41 32.277932 65.599642 120.129090 48 S B 21 0.06000 0.06000 "SER " " HB2" 1 0 0 FFFFFF  "H3698"  -1 1 7 ""  1 ""  <> <> <> 0 750 <> 1882 <> <> <> <> <> <> <> <> <> <> <> <> <> <> <> <> <> <> <> <> <>
  1883 42 32.805212 66.598464 122.091353 48 S B 21 0.41800 0.41800 "SER " " HG " 1 0 1 FFFFFF  "H3699"  -1 1 7 ""  1 ""  <> <> <> 0 751 <> 1883 <> <> <> <> <> <> <> <> <> <> <> <> <> <> <> <> <> <> <> <> <>
  1884 43 32.626511 61.393856 121.917497 49 L B 21 0.30000 0.30000 "LEU " " H  " 1 0 1 FFFFFF  "H3700"  -1 1 7 ""  1 ""  <> <> <> 0 760 <> 1884 <> <> <> <> <> <> <> <> <> <> <> <> <> <> <> <> <> <> <> <> <>
  1885 41 30.703151 61.160853 124.126513 49 L B 21 0.06000 0.06000 "LEU " " HA " 1 0 0 FFFFFF  "H3701"  -1 1 7 ""  1 ""  <> <> <> 0 761 <> 1885 <> <> <> <> <> <> <> <> <> <> <> <> <> <> <> <> <> <> <> <> <>
  1886 41 32.132386 58.868059 124.207521 49 L B 21 0.06000 0.06000 "LEU " " HB3" 1 0 0 FFFFFF  "H3702"  -1 1 7 ""  1 ""  <> <> <> 0 762 <> 1886 <> <> <> <> <> <> <> <> <> <> <> <> <> <> <> <> <> <> <> <> <>
  1887 41 32.534779 59.308423 122.586315 49 L B 21 0.06000 0.06000 "LEU " " HB2" 1 0 0 FFFFFF  "H3703"  -1 1 7 ""  1 ""  <> <> <> 0 763 <> 1887 <> <> <> <> <> <> <> <> <> <> <> <> <> <> <> <> <> <> <> <> <>
  1888 41 29.743150 58.978187 123.773350 49 L B 21 0.06000 0.06000 "LEU " " HG " 1 0 0 FFFFFF  "H3704"  -1 1 7 ""  1 ""  <> <> <> 0 764 <> 1888 <> <> <> <> <> <> <> <> <> <> <> <> <> <> <> <> <> <> <> <> <>
  1889 41 29.324664 58.774439 121.046430 49 L B 21 0.06000 0.06000 "LEU " "HD11" 1 0 0 FFFFFF  "H3705"  -1 1 7 ""  1 ""  <> <> <> 0 765 <> 1889 <> <> <> <> <> <> <> <> <> <> <> <> <> <> <> <> <> <> <> <> <>
  1890 41 29.048404 60.220245 121.998445 49 L B 21 0.06000 0.06000 "LEU " "HD12" 1 0 0 FFFFFF  "H3706"  -1 1 7 ""  1 ""  <> <> <> 0 766 <> 1890 <> <> <> <> <> <> <> <> <> <> <> <> <> <> <> <> <> <> <> <> <>
  1891 41 30.553159 60.016446 121.109972 49 L B 21 0.06000 0.06000 "LEU " "HD13" 1 0 0 FFFFFF  "H3707"  -1 1 7 ""  1 ""  <> <> <> 0 767 <> 1891 <> <> <> <> <> <> <> <> <> <> <> <> <> <> <> <> <> <> <> <> <>
  1892 41 30.557567 57.017136 121.715743 49 L B 21 0.06000 0.06000 "LEU " "HD21" 1 0 0 FFFFFF  "H3708"  -1 1 7 ""  1 ""  <> <> <> 0 768 <> 1892 <> <> <> <> <> <> <> <> <> <> <> <> <> <> <> <> <> <> <> <> <>
  1893 41 31.530466 56.933665 123.160726 49 L B 21 0.06000 0.06000 "LEU " "HD22" 1 0 0 FFFFFF  "H3709"  -1 1 7 ""  1 ""  <> <> <> 0 769 <> 1893 <> <> <> <> <> <> <> <> <> <> <> <> <> <> <> <> <> <> <> <> <>
  1894 41 29.790967 56.769845 123.277708 49 L B 21 0.06000 0.06000 "LEU " "HD23" 1 0 0 FFFFFF  "H3710"  -1 1 7 ""  1 ""  <> <> <> 0 770 <> 1894 <> <> <> <> <> <> <> <> <> <> <> <> <> <> <> <> <> <> <> <> <>
[truncated: 1,907,659 more chars]
