# Supplementary material for: Elucidating HER2-directed chimeric antigen receptor (CAR) activation mechanism using homology modeling and all-atom molecular dynamics simulation
Source: Comput Struct Biotechnol J. 2026 Jan 2;31:276–88. doi: 10.1016/j.csbj.2025.12.017 (PMC12813887; doi:10.1016/j.csbj.2025.12.017)
Supplement: Supplementary file 3 — Supplementary material [file mmc3.zip › Holo_Clust01.mae]

{ 
 s_m_m2io_version
 :::
 2.0.0 
} 

f_m_ct { 
 s_m_title
 i_m_ct_format
 :::
 "Displayed atoms" 
  2
 m_atom[10462] { 
  # First column is atom index #
  i_m_mmod_type
  r_m_x_coord
  r_m_y_coord
  r_m_z_coord
  i_m_residue_number
  s_m_mmod_res
  s_m_chain_name
  i_m_color
  r_m_charge1
  r_m_charge2
  s_m_pdb_residue_name
  s_m_pdb_atom_name
  i_m_atomic_number
  i_m_formal_charge
  s_m_color_rgb
  s_m_atom_name
  i_m_secondary_structure
  i_m_ribbon_style
  i_m_ribbon_color
  s_m_label_format
  i_m_label_color
  s_m_label_user_text
  s_m_ribbon_color_rgb
  r_ffio_x_vel
  r_ffio_y_vel
  r_ffio_z_vel
  r_m_pdb_occupancy
  r_m_pdb_tfactor
  i_desmond_anum_bu
  i_ffio_grp_energy
  i_i_constraint
  i_i_internal_atom_index
  i_m_Hcount
  i_m_original_index
  i_pa_atomindex
  i_pdb_PDB_serial
  i_zob_match_atom_index
  i_zob_match_atom_type
  s_pa_state
  i_m_pdb_convert_problem
  i_pdb_seqres_index
  s_m_current_occupancy
  :::
  1 32 45.356667 3.441889 -2.049601 1 M B 38 -0.30000 -0.30000 "MET " " N  " 7 1 2F2FFF  N1  0 1 7 ""  1 ""  <> 0 0 0 1 11.43 1 0 0 1 3 1 1 1 1 44 <> <> <> <>
  2 3 44.020866 3.637993 -2.522521 1 M B 2 0.25000 0.25000 "MET " " CA " 6 0 A0A0A0  C2  0 1 -1105 ""  1 ""  FF1E00  0 0 0 1 11.43 2 0 0 2 1 2 2 2 2 -1 <> <> <> <>
  3 2 43.662907 2.608544 -3.540434 1 M B 2 0.50000 0.50000 "MET " " C  " 6 0 A0A0A0  C3  0 1 7 ""  1 ""  <> 0 0 0 1 11.43 3 0 0 3 0 3 3 3 3 -1 <> <> <> <>
  4 15 44.512688 2.171463 -4.297259 1 M B 75 -0.50000 -0.50000 "MET " " O  " 8 0 FF5757  O4  0 1 7 ""  1 ""  <> 0 0 0 1 11.43 4 0 0 4 0 4 4 4 4 -1 <> <> <> <>
  5 3 43.832691 5.069296 -3.138945 1 M B 2 -0.12000 -0.12000 "MET " " CB " 6 0 A0A0A0  C5  0 1 7 ""  1 ""  <> 0 0 0 1 11.43 5 0 0 5 2 5 5 5 5 -1 <> <> <> <>
  6 3 42.388653 5.476124 -3.642939 1 M B 2 0.04750 0.04750 "MET " " CG " 6 0 A0A0A0  C6  0 1 7 ""  1 ""  <> 0 0 0 1 11.43 6 0 0 6 2 6 6 6 6 -1 <> <> <> <>
  7 49 42.092442 7.161165 -4.316512 1 M B 13 -0.33500 -0.33500 "MET " " SD " 16 0 E1E11E  S7  0 1 7 ""  1 ""  <> 0 0 0 1 11.43 7 0 0 7 0 7 7 7 7 -1 <> <> <> <>
  8 3 42.685093 6.992611 -6.071032 1 M B 2 -0.01250 -0.01250 "MET " " CE " 6 0 A0A0A0  C8  0 1 7 ""  1 ""  <> 0 0 0 1 11.43 8 0 0 8 3 8 8 8 8 -1 <> <> <> <>
  9 41 43.343742 3.569695 -1.671088 1 M B 21 0.06000 0.06000 "MET " " HA " 1 0 FFFFFF  H9  0 1 7 ""  1 ""  <> 0 0 0 1 11.43 9 0 0 9 0 9 9 9 9 -1 <> <> <> <>
  10 41 44.561157 5.171589 -3.943289 1 M B 21 0.06000 0.06000 "MET " " HB1" 1 0 FFFFFF  H10  0 1 7 ""  1 ""  <> 0 0 0 1 11.43 10 0 0 10 0 10 10 10 10 -1 <> <> <> <>
  11 41 44.140465 5.755180 -2.349684 1 M B 21 0.06000 0.06000 "MET " " HB2" 1 0 FFFFFF  H11  0 1 7 ""  1 ""  <> 0 0 0 1 11.43 11 0 0 11 0 11 11 11 11 -1 <> <> <> <>
  12 41 41.844742 5.571953 -2.703215 1 M B 21 0.06000 0.06000 "MET " " HG1" 1 0 FFFFFF  H12  0 1 7 ""  1 ""  <> 0 0 0 1 11.43 12 0 0 12 0 12 12 12 12 -1 <> <> <> <>
  13 41 41.911793 4.794168 -4.346957 1 M B 21 0.06000 0.06000 "MET " " HG2" 1 0 FFFFFF  H13  0 1 7 ""  1 ""  <> 0 0 0 1 11.43 13 0 0 13 0 13 13 13 13 -1 <> <> <> <>
  14 41 42.059376 6.386448 -6.726122 1 M B 21 0.06000 0.06000 "MET " " HE1" 1 0 FFFFFF  H14  0 1 7 ""  1 ""  <> 0 0 0 1 11.43 14 0 0 14 0 14 14 14 14 -1 <> <> <> <>
  15 41 42.880398 7.971159 -6.509661 1 M B 21 0.06000 0.06000 "MET " " HE2" 1 0 FFFFFF  H15  0 1 7 ""  1 ""  <> 0 0 0 1 11.43 15 0 0 15 0 15 15 15 15 -1 <> <> <> <>
  16 41 43.705963 6.610655 -6.076823 1 M B 21 0.06000 0.06000 "MET " " HE3" 1 0 FFFFFF  H16  0 1 7 ""  1 ""  <> 0 0 0 1 11.43 16 0 0 16 0 16 16 16 16 -1 <> <> <> <>
  17 25 42.387970 2.187294 -3.629763 2 A B 38 -0.50000 -0.50000 "ALA " " N  " 7 0 2F2FFF  N17  0 1 7 ""  1 ""  <> 0 0 0 1 10 17 0 0 34 1 17 17 17 17 -1 <> <> <> <>
  18 3 41.812893 1.173027 -4.521517 2 A B 2 0.14000 0.14000 "ALA " " CA " 6 0 A0A0A0  C18  0 1 -1105 ""  1 ""  FF1E00  0 0 0 1 10 18 0 0 35 1 18 18 18 18 -1 <> <> <> <>
  19 2 41.351109 1.823753 -5.844500 2 A B 2 0.50000 0.50000 "ALA " " C  " 6 0 A0A0A0  C19  0 1 7 ""  1 ""  <> 0 0 0 1 10 19 0 0 36 0 19 19 19 19 -1 <> <> <> <>
  20 15 41.520210 3.063305 -5.986956 2 A B 75 -0.50000 -0.50000 "ALA " " O  " 8 0 FF5757  O20  0 1 7 ""  1 ""  <> 0 0 0 1 10 20 0 0 37 0 20 20 20 20 -1 <> <> <> <>
  21 3 40.569565 0.629612 -3.925711 2 A B 2 -0.18000 -0.18000 "ALA " " CB " 6 0 A0A0A0  C21  0 1 7 ""  1 ""  <> 0 0 0 1 10 21 0 0 38 3 21 21 21 21 -1 <> <> <> <>
  22 43 41.646259 2.528774 -3.035330 2 A B 21 0.30000 0.30000 "ALA " " H  " 1 0 FFFFFF  H22  0 1 7 ""  1 ""  <> 0 0 0 1 10 22 0 0 39 0 22 22 22 22 -1 <> <> <> <>
  23 41 42.554737 0.387180 -4.663664 2 A B 21 0.06000 0.06000 "ALA " " HA " 1 0 FFFFFF  H23  0 1 7 ""  1 ""  <> 0 0 0 1 10 23 0 0 40 0 23 23 23 23 -1 <> <> <> <>
  24 41 39.703320 1.274681 -3.778735 2 A B 21 0.06000 0.06000 "ALA " " HB1" 1 0 FFFFFF  H24  0 1 7 ""  1 ""  <> 0 0 0 1 10 24 0 0 41 0 24 24 24 24 -1 <> <> <> <>
  25 41 40.219730 -0.316326 -4.339133 2 A B 21 0.06000 0.06000 "ALA " " HB2" 1 0 FFFFFF  H25  0 1 7 ""  1 ""  <> 0 0 0 1 10 25 0 0 42 0 25 25 25 25 -1 <> <> <> <>
  26 41 40.852428 0.349110 -2.911112 2 A B 21 0.06000 0.06000 "ALA " " HB3" 1 0 FFFFFF  H26  0 1 7 ""  1 ""  <> 0 0 0 1 10 26 0 0 43 0 26 26 26 26 -1 <> <> <> <>
  27 25 40.871246 1.029389 -6.820506 3 L B 38 -0.50000 -0.50000 "LEU " " N  " 7 0 2F2FFF  N27  0 1 7 ""  1 ""  <> 0 0 0 1 9.69 27 0 0 61 1 27 27 27 27 -1 <> <> <> <>
  28 3 40.099754 1.518185 -7.912753 3 L B 2 0.14000 0.14000 "LEU " " CA " 6 0 A0A0A0  C28  0 1 -1105 ""  1 ""  FF1E00  0 0 0 1 9.69 28 0 0 62 1 28 28 28 28 -1 <> <> <> <>
  29 2 38.644485 1.465107 -7.463282 3 L B 2 0.50000 0.50000 "LEU " " C  " 6 0 A0A0A0  C29  0 1 7 ""  1 ""  <> 0 0 0 1 9.69 29 0 0 63 0 29 29 29 29 -1 <> <> <> <>
  30 15 38.267952 0.616261 -6.607462 3 L B 75 -0.50000 -0.50000 "LEU " " O  " 8 0 FF5757  O30  0 1 7 ""  1 ""  <> 0 0 0 1 9.69 30 0 0 64 0 30 30 30 30 -1 <> <> <> <>
  31 3 40.199730 0.404568 -9.026361 3 L B 2 -0.12000 -0.12000 "LEU " " CB " 6 0 A0A0A0  C31  0 1 7 ""  1 ""  <> 0 0 0 1 9.69 31 0 0 65 2 31 31 31 31 -1 <> <> <> <>
  32 3 41.601624 0.126999 -9.652536 3 L B 2 -0.06000 -0.06000 "LEU " " CG " 6 0 A0A0A0  C32  0 1 7 ""  1 ""  <> 0 0 0 1 9.69 32 0 0 66 1 32 32 32 32 -1 <> <> <> <>
  33 3 41.827023 -1.366600 -10.094652 3 L B 2 -0.18000 -0.18000 "LEU " " CD1" 6 0 A0A0A0  C33  0 1 7 ""  1 ""  <> 0 0 0 1 9.69 33 0 0 67 3 33 33 33 33 -1 <> <> <> <>
  34 3 41.766079 0.986961 -10.976603 3 L B 2 -0.18000 -0.18000 "LEU " " CD2" 6 0 A0A0A0  C34  0 1 7 ""  1 ""  <> 0 0 0 1 9.69 34 0 0 68 3 34 34 34 34 -1 <> <> <> <>
  35 43 40.916946 0.024799 -6.726611 3 L B 21 0.30000 0.30000 "LEU " " H  " 1 0 FFFFFF  H35  0 1 7 ""  1 ""  <> 0 0 0 1 9.69 35 0 0 69 0 35 35 35 35 -1 <> <> <> <>
  36 41 40.394535 2.497250 -8.290430 3 L B 21 0.06000 0.06000 "LEU " " HA " 1 0 FFFFFF  H36  0 1 7 ""  1 ""  <> 0 0 0 1 9.69 36 0 0 70 0 36 36 36 36 -1 <> <> <> <>
  37 41 39.472214 0.564819 -9.822062 3 L B 21 0.06000 0.06000 "LEU " " HB1" 1 0 FFFFFF  H37  0 1 7 ""  1 ""  <> 0 0 0 1 9.69 37 0 0 71 0 37 37 37 37 -1 <> <> <> <>
  38 41 39.753189 -0.470688 -8.554529 3 L B 21 0.06000 0.06000 "LEU " " HB2" 1 0 FFFFFF  H38  0 1 7 ""  1 ""  <> 0 0 0 1 9.69 38 0 0 72 0 38 38 38 38 -1 <> <> <> <>
  39 41 42.402599 0.404610 -8.967356 3 L B 21 0.06000 0.06000 "LEU " " HG " 1 0 FFFFFF  H39  0 1 7 ""  1 ""  <> 0 0 0 1 9.69 39 0 0 73 0 39 39 39 39 -1 <> <> <> <>
  40 41 41.251026 -1.897270 -10.852755 3 L B 21 0.06000 0.06000 "LEU " "1HD1" 1 0 FFFFFF  H40  0 1 7 ""  1 ""  <> 0 0 0 1 9.69 40 0 0 74 0 40 40 40 40 -1 <> <> <> <>
  41 41 42.817802 -1.419407 -10.545946 3 L B 21 0.06000 0.06000 "LEU " "2HD1" 1 0 FFFFFF  H41  0 1 7 ""  1 ""  <> 0 0 0 1 9.69 41 0 0 75 0 41 41 41 41 -1 <> <> <> <>
  42 41 41.795376 -2.015739 -9.219599 3 L B 21 0.06000 0.06000 "LEU " "3HD1" 1 0 FFFFFF  H42  0 1 7 ""  1 ""  <> 0 0 0 1 9.69 42 0 0 76 0 42 42 42 42 -1 <> <> <> <>
  43 41 41.701447 2.015259 -10.620890 3 L B 21 0.06000 0.06000 "LEU " "1HD2" 1 0 FFFFFF  H43  0 1 7 ""  1 ""  <> 0 0 0 1 9.69 43 0 0 77 0 43 43 43 43 -1 <> <> <> <>
  44 41 42.746620 0.873211 -11.438883 3 L B 21 0.06000 0.06000 "LEU " "2HD2" 1 0 FFFFFF  H44  0 1 7 ""  1 ""  <> 0 0 0 1 9.69 44 0 0 78 0 44 44 44 44 -1 <> <> <> <>
  45 41 40.939476 0.621098 -11.585680 3 L B 21 0.06000 0.06000 "LEU " "3HD2" 1 0 FFFFFF  H45  0 1 7 ""  1 ""  <> 0 0 0 1 9.69 45 0 0 79 0 45 45 45 45 -1 <> <> <> <>
  46 25 37.668365 2.317261 -7.998599 4 P B 38 -0.14000 -0.14000 "PRO " " N  " 7 0 2F2FFF  N46  0 1 7 ""  1 ""  <> 0 0 0 1 9.81 46 0 0 96 0 46 46 46 46 -1 <> <> <> <>
  47 3 36.294121 2.310215 -7.637988 4 P B 2 0.01000 0.01000 "PRO " " CA " 6 0 A0A0A0  C47  0 1 -1105 ""  1 ""  FF1E00  0 0 0 1 9.81 47 0 0 97 1 47 47 47 47 -1 <> <> <> <>
  48 2 35.584946 1.136498 -8.312502 4 P B 2 0.50000 0.50000 "PRO " " C  " 6 0 A0A0A0  C48  0 1 7 ""  1 ""  <> 0 0 0 1 9.81 48 0 0 98 0 48 48 48 48 -1 <> <> <> <>
  49 15 34.466881 1.285202 -8.792215 4 P B 75 -0.50000 -0.50000 "PRO " " O  " 8 0 FF5757  O49  0 1 7 ""  1 ""  <> 0 0 0 1 9.81 49 0 0 99 0 49 49 49 49 -1 <> <> <> <>
  50 3 37.853462 3.423357 -9.004473 4 P B 2 -0.05000 -0.05000 "PRO " " CD " 6 0 A0A0A0  C50  0 1 7 ""  1 ""  <> 0 0 0 1 9.81 50 0 0 100 2 50 50 50 50 -1 <> <> <> <>
  51 3 36.492981 3.972737 -9.307375 4 P B 2 -0.12000 -0.12000 "PRO " " CG " 6 0 A0A0A0  C51  0 1 7 ""  1 ""  <> 0 0 0 1 9.81 51 0 0 101 2 51 51 51 51 -1 <> <> <> <>
  52 3 35.726738 3.728419 -8.017290 4 P B 2 -0.12000 -0.12000 "PRO " " CB " 6 0 A0A0A0  C52  0 1 7 ""  1 ""  <> 0 0 0 1 9.81 52 0 0 102 2 52 52 52 52 -1 <> <> <> <>
  53 41 38.311687 2.993332 -9.895098 4 P B 21 0.06000 0.06000 "PRO " " HD1" 1 0 FFFFFF  H53  0 1 7 ""  1 ""  <> 0 0 0 1 9.81 53 0 0 103 0 53 53 53 53 -1 <> <> <> <>
  54 41 38.573849 4.055492 -8.485292 4 P B 21 0.06000 0.06000 "PRO " " HD2" 1 0 FFFFFF  H54  0 1 7 ""  1 ""  <> 0 0 0 1 9.81 54 0 0 104 0 54 54 54 54 -1 <> <> <> <>
  55 41 35.959274 3.416889 -10.078272 4 P B 21 0.06000 0.06000 "PRO " " HG1" 1 0 FFFFFF  H55  0 1 7 ""  1 ""  <> 0 0 0 1 9.81 55 0 0 105 0 55 55 55 55 -1 <> <> <> <>
  56 41 36.439693 5.036779 -9.537745 4 P B 21 0.06000 0.06000 "PRO " " HG2" 1 0 FFFFFF  H56  0 1 7 ""  1 ""  <> 0 0 0 1 9.81 56 0 0 106 0 56 56 56 56 -1 <> <> <> <>
  57 41 34.641319 3.822020 -8.052042 4 P B 21 0.06000 0.06000 "PRO " " HB1" 1 0 FFFFFF  H57  0 1 7 ""  1 ""  <> 0 0 0 1 9.81 57 0 0 107 0 57 57 57 57 -1 <> <> <> <>
  58 41 36.020454 4.365318 -7.182909 4 P B 21 0.06000 0.06000 "PRO " " HB2" 1 0 FFFFFF  H58  0 1 7 ""  1 ""  <> 0 0 0 1 9.81 58 0 0 108 0 58 58 58 58 -1 <> <> <> <>
  59 41 36.147900 2.101319 -6.578227 4 P B 21 0.06000 0.06000 "PRO " " HA " 1 0 FFFFFF  H59  0 1 7 ""  1 ""  <> 0 0 0 1 9.81 59 0 0 109 0 59 59 59 59 -1 <> <> <> <>
  60 25 36.161396 -0.094929 -8.313395 5 V B 38 -0.50000 -0.50000 "VAL " " N  " 7 0 2F2FFF  N60  0 1 7 ""  1 ""  <> 0 0 0 1 9.96 60 0 0 120 1 60 60 60 60 -1 <> <> <> <>
  61 3 35.523365 -1.319759 -8.909914 5 V B 2 0.14000 0.14000 "VAL " " CA " 6 0 A0A0A0  C61  0 1 -1105 ""  1 ""  FF1E00  0 0 0 1 9.96 61 0 0 121 1 61 61 61 61 -1 <> <> <> <>
  62 2 34.198902 -1.613460 -8.152254 5 V B 2 0.50000 0.50000 "VAL " " C  " 6 0 A0A0A0  C62  0 1 7 ""  1 ""  <> 0 0 0 1 9.96 62 0 0 122 0 62 62 62 62 -1 <> <> <> <>
  63 15 33.259750 -2.119484 -8.705515 5 V B 75 -0.50000 -0.50000 "VAL " " O  " 8 0 FF5757  O63  0 1 7 ""  1 ""  <> 0 0 0 1 9.96 63 0 0 123 0 63 63 63 63 -1 <> <> <> <>
  64 3 36.466206 -2.514057 -8.788240 5 V B 2 -0.06000 -0.06000 "VAL " " CB " 6 0 A0A0A0  C64  0 1 7 ""  1 ""  <> 0 0 0 1 9.96 64 0 0 124 1 64 64 64 64 -1 <> <> <> <>
  65 3 37.539131 -2.394283 -9.880960 5 V B 2 -0.18000 -0.18000 "VAL " " CG1" 6 0 A0A0A0  C65  0 1 7 ""  1 ""  <> 0 0 0 1 9.96 65 0 0 125 3 65 65 65 65 -1 <> <> <> <>
  66 3 37.066734 -2.690948 -7.392954 5 V B 2 -0.18000 -0.18000 "VAL " " CG2" 6 0 A0A0A0  C66  0 1 7 ""  1 ""  <> 0 0 0 1 9.96 66 0 0 126 3 66 66 66 66 -1 <> <> <> <>
  67 43 37.068398 -0.254330 -7.898615 5 V B 21 0.30000 0.30000 "VAL " " H  " 1 0 FFFFFF  H67  0 1 7 ""  1 ""  <> 0 0 0 1 9.96 67 0 0 127 0 67 67 67 67 -1 <> <> <> <>
  68 41 35.214424 -1.043552 -9.918062 5 V B 21 0.06000 0.06000 "VAL " " HA " 1 0 FFFFFF  H68  0 1 7 ""  1 ""  <> 0 0 0 1 9.96 68 0 0 128 0 68 68 68 68 -1 <> <> <> <>
  69 41 35.912731 -3.422123 -9.027376 5 V B 21 0.06000 0.06000 "VAL " " HB " 1 0 FFFFFF  H69  0 1 7 ""  1 ""  <> 0 0 0 1 9.96 69 0 0 129 0 69 69 69 69 -1 <> <> <> <>
  70 41 37.134125 -2.753437 -10.827051 5 V B 21 0.06000 0.06000 "VAL " "1HG1" 1 0 FFFFFF  H70  0 1 7 ""  1 ""  <> 0 0 0 1 9.96 70 0 0 130 0 70 70 70 70 -1 <> <> <> <>
  71 41 38.182560 -1.517830 -9.957941 5 V B 21 0.06000 0.06000 "VAL " "2HG1" 1 0 FFFFFF  H71  0 1 7 ""  1 ""  <> 0 0 0 1 9.96 71 0 0 131 0 71 71 71 71 -1 <> <> <> <>
  72 41 38.210583 -3.164093 -9.500643 5 V B 21 0.06000 0.06000 "VAL " "3HG1" 1 0 FFFFFF  H72  0 1 7 ""  1 ""  <> 0 0 0 1 9.96 72 0 0 132 0 72 72 72 72 -1 <> <> <> <>
  73 41 37.735310 -3.551227 -7.424975 5 V B 21 0.06000 0.06000 "VAL " "1HG2" 1 0 FFFFFF  H73  0 1 7 ""  1 ""  <> 0 0 0 1 9.96 73 0 0 133 0 73 73 73 73 -1 <> <> <> <>
  74 41 37.566120 -1.740879 -7.202990 5 V B 21 0.06000 0.06000 "VAL " "2HG2" 1 0 FFFFFF  H74  0 1 7 ""  1 ""  <> 0 0 0 1 9.96 74 0 0 134 0 74 74 74 74 -1 <> <> <> <>
  75 41 36.297112 -2.922527 -6.656641 5 V B 21 0.06000 0.06000 "VAL " "3HG2" 1 0 FFFFFF  H75  0 1 7 ""  1 ""  <> 0 0 0 1 9.96 75 0 0 135 0 75 75 75 75 -1 <> <> <> <>
  76 25 34.241920 -1.339691 -6.887774 6 T B 38 -0.50000 -0.50000 "THR " " N  " 7 0 2F2FFF  N76  1 1 7 ""  1 ""  <> 0 0 0 1 10.19 76 0 0 150 1 76 76 76 76 -1 <> <> <> <>
  77 3 33.176304 -1.331917 -5.905001 6 T B 2 0.14000 0.14000 "THR " " CA " 6 0 A0A0A0  C77  1 1 -1105 ""  1 ""  FF1E00  0 0 0 1 10.19 77 0 0 151 1 77 77 77 77 -1 <> <> <> <>
  78 2 31.915466 -0.625263 -6.298899 6 T B 2 0.50000 0.50000 "THR " " C  " 6 0 A0A0A0  C78  1 1 7 ""  1 ""  <> 0 0 0 1 10.19 78 0 0 152 0 78 78 78 78 -1 <> <> <> <>
  79 15 30.856863 -0.832600 -5.659251 6 T B 75 -0.50000 -0.50000 "THR " " O  " 8 0 FF5757  O79  1 1 7 ""  1 ""  <> 0 0 0 1 10.19 79 0 0 153 0 79 79 79 79 -1 <> <> <> <>
  80 3 33.843369 -0.852028 -4.600489 6 T B 2 0.20500 0.20500 "THR " " CB " 6 0 A0A0A0  C80  1 1 7 ""  1 ""  <> 0 0 0 1 10.19 80 0 0 154 1 80 80 80 80 -1 <> <> <> <>
  81 3 34.710995 -1.947197 -3.924902 6 T B 2 -0.18000 -0.18000 "THR " " CG2" 6 0 A0A0A0  C81  1 1 7 ""  1 ""  <> 0 0 0 1 10.19 81 0 0 155 3 81 81 81 81 -1 <> <> <> <>
  82 16 34.677048 0.306339 -4.904578 6 T B 75 -0.68300 -0.68300 "THR " " OG1" 8 0 FF5757  O82  1 1 7 "%UT"  13 ""  <> 0 0 0 1 10.19 82 0 0 156 1 82 82 82 82 -1 <> <> <> <>
  83 43 35.126930 -0.948284 -6.598536 6 T B 21 0.30000 0.30000 "THR " " H  " 1 0 FFFFFF  H83  1 1 7 ""  1 ""  <> 0 0 0 1 10.19 83 0 0 157 0 83 83 83 83 -1 <> <> <> <>
  84 41 32.859451 -2.357635 -5.716311 6 T B 21 0.06000 0.06000 "THR " " HA " 1 0 FFFFFF  H84  1 1 7 ""  1 ""  <> 0 0 0 1 10.19 84 0 0 158 0 84 84 84 84 -1 <> <> <> <>
  85 41 33.207962 -0.462479 -3.805121 6 T B 21 0.06000 0.06000 "THR " " HB " 1 0 FFFFFF  H85  1 1 7 ""  1 ""  <> 0 0 0 1 10.19 85 0 0 159 0 85 85 85 85 -1 <> <> <> <>
  86 41 35.318340 -1.473568 -3.153605 6 T B 21 0.06000 0.06000 "THR " "1HG2" 1 0 FFFFFF  H86  1 1 7 ""  1 ""  <> 0 0 0 1 10.19 86 0 0 160 0 86 86 86 86 -1 <> <> <> <>
  87 41 34.040798 -2.643131 -3.420310 6 T B 21 0.06000 0.06000 "THR " "2HG2" 1 0 FFFFFF  H87  1 1 7 ""  1 ""  <> 0 0 0 1 10.19 87 0 0 161 0 87 87 87 87 -1 <> <> <> <>
  88 41 35.351173 -2.423263 -4.667620 6 T B 21 0.06000 0.06000 "THR " "3HG2" 1 0 FFFFFF  H88  1 1 7 ""  1 ""  <> 0 0 0 1 10.19 88 0 0 162 0 88 88 88 88 -1 <> <> <> <>
  89 42 34.073719 0.987351 -5.160006 6 T B 21 0.41800 0.41800 "THR " " HG1" 1 0 FFFFFF  H89  1 1 7 ""  1 ""  <> 0 0 0 1 10.19 89 0 0 163 0 89 89 89 89 -1 <> <> <> <>
  90 25 31.925159 0.210541 -7.369433 7 A B 38 -0.50000 -0.50000 "ALA " " N  " 7 0 2F2FFF  N90  1 1 7 ""  1 ""  <> 0 0 0 1 10.14 90 0 0 171 1 90 90 90 90 -1 <> <> <> <>
  91 3 30.790821 1.080704 -7.874209 7 A B 2 0.14000 0.14000 "ALA " " CA " 6 0 A0A0A0  C91  1 1 -1105 ""  1 ""  FF1E00  0 0 0 1 10.14 91 0 0 172 1 91 91 91 91 -1 <> <> <> <>
  92 2 29.800894 0.245037 -8.683451 7 A B 2 0.50000 0.50000 "ALA " " C  " 6 0 A0A0A0  C92  1 1 7 ""  1 ""  <> 0 0 0 1 10.14 92 0 0 173 0 92 92 92 92 -1 <> <> <> <>
  93 15 28.624620 0.515328 -8.646463 7 A B 75 -0.50000 -0.50000 "ALA " " O  " 8 0 FF5757  O93  1 1 7 ""  1 ""  <> 0 0 0 1 10.14 93 0 0 174 0 93 93 93 93 -1 <> <> <> <>
  94 3 31.375994 2.041195 -8.853861 7 A B 2 -0.18000 -0.18000 "ALA " " CB " 6 0 A0A0A0  C94  1 1 7 ""  1 ""  <> 0 0 0 1 10.14 94 0 0 175 3 94 94 94 94 -1 <> <> <> <>
  95 43 32.751167 0.188236 -7.950221 7 A B 21 0.30000 0.30000 "ALA " " H  " 1 0 FFFFFF  H95  1 1 7 ""  1 ""  <> 0 0 0 1 10.14 95 0 0 176 0 95 95 95 95 -1 <> <> <> <>
  96 41 30.297270 1.531494 -7.013224 7 A B 21 0.06000 0.06000 "ALA " " HA " 1 0 FFFFFF  H96  1 1 7 ""  1 ""  <> 0 0 0 1 10.14 96 0 0 177 0 96 96 96 96 -1 <> <> <> <>
  97 41 32.105427 2.585232 -8.253809 7 A B 21 0.06000 0.06000 "ALA " " HB1" 1 0 FFFFFF  H97  1 1 7 ""  1 ""  <> 0 0 0 1 10.14 97 0 0 178 0 97 97 97 97 -1 <> <> <> <>
  98 41 31.906889 1.546066 -9.666941 7 A B 21 0.06000 0.06000 "ALA " " HB2" 1 0 FFFFFF  H98  1 1 7 ""  1 ""  <> 0 0 0 1 10.14 98 0 0 179 0 98 98 98 98 -1 <> <> <> <>
  99 41 30.806595 2.764702 -9.437319 7 A B 21 0.06000 0.06000 "ALA " " HB3" 1 0 FFFFFF  H99  1 1 7 ""  1 ""  <> 0 0 0 1 10.14 99 0 0 180 0 99 99 99 99 -1 <> <> <> <>
  100 25 30.272127 -0.838219 -9.312578 8 L B 38 -0.50000 -0.50000 "LEU " " N  " 7 0 2F2FFF  N100  1 1 7 ""  1 ""  <> 0 0 0 1 9.89 100 0 0 195 1 100 100 100 100 -1 <> <> <> <>
  101 3 29.531347 -1.892315 -10.079187 8 L B 2 0.14000 0.14000 "LEU " " CA " 6 0 A0A0A0  C101  1 1 -1105 ""  1 ""  FF1E00  0 0 0 1 9.89 101 0 0 196 1 101 101 101 101 -1 <> <> <> <>
  102 2 28.619806 -2.692684 -9.137087 8 L B 2 0.50000 0.50000 "LEU " " C  " 6 0 A0A0A0  C102  1 1 7 ""  1 ""  <> 0 0 0 1 9.89 102 0 0 197 0 102 102 102 102 -1 <> <> <> <>
  103 15 27.588316 -3.161766 -9.597849 8 L B 75 -0.50000 -0.50000 "LEU " " O  " 8 0 FF5757  O103  1 1 7 ""  1 ""  <> 0 0 0 1 9.89 103 0 0 198 0 103 103 103 103 -1 <> <> <> <>
  104 3 30.514618 -2.941196 -10.692019 8 L B 2 -0.12000 -0.12000 "LEU " " CB " 6 0 A0A0A0  C104  1 1 7 ""  1 ""  <> 0 0 0 1 9.89 104 0 0 199 2 104 104 104 104 -1 <> <> <> <>
  105 3 31.638344 -2.343033 -11.615908 8 L B 2 -0.06000 -0.06000 "LEU " " CG " 6 0 A0A0A0  C105  1 1 7 ""  1 ""  <> 0 0 0 1 9.89 105 0 0 200 1 105 105 105 105 -1 <> <> <> <>
  106 3 32.640396 -3.431251 -12.099291 8 L B 2 -0.18000 -0.18000 "LEU " " CD1" 6 0 A0A0A0  C106  1 1 7 ""  1 ""  <> 0 0 0 1 9.89 106 0 0 201 3 106 106 106 106 -1 <> <> <> <>
  107 3 31.123520 -1.527809 -12.752886 8 L B 2 -0.18000 -0.18000 "LEU " " CD2" 6 0 A0A0A0  C107  1 1 7 ""  1 ""  <> 0 0 0 1 9.89 107 0 0 202 3 107 107 107 107 -1 <> <> <> <>
  108 43 31.278921 -0.836479 -9.232187 8 L B 21 0.30000 0.30000 "LEU " " H  " 1 0 FFFFFF  H108  1 1 7 ""  1 ""  <> 0 0 0 1 9.89 108 0 0 203 0 108 108 108 108 -1 <> <> <> <>
  109 41 28.970598 -1.553127 -10.950174 8 L B 21 0.06000 0.06000 "LEU " " HA " 1 0 FFFFFF  H109  1 1 7 ""  1 ""  <> 0 0 0 1 9.89 109 0 0 204 0 109 109 109 109 -1 <> <> <> <>
  110 41 29.859957 -3.677665 -11.157991 8 L B 21 0.06000 0.06000 "LEU " " HB1" 1 0 FFFFFF  H110  1 1 7 ""  1 ""  <> 0 0 0 1 9.89 110 0 0 205 0 110 110 110 110 -1 <> <> <> <>
  111 41 30.933529 -3.626411 -9.955072 8 L B 21 0.06000 0.06000 "LEU " " HB2" 1 0 FFFFFF  H111  1 1 7 ""  1 ""  <> 0 0 0 1 9.89 111 0 0 206 0 111 111 111 111 -1 <> <> <> <>
  112 41 32.240189 -1.651653 -11.026094 8 L B 21 0.06000 0.06000 "LEU " " HG " 1 0 FFFFFF  H112  1 1 7 ""  1 ""  <> 0 0 0 1 9.89 112 0 0 207 0 112 112 112 112 -1 <> <> <> <>
  113 41 33.526543 -3.100227 -12.640833 8 L B 21 0.06000 0.06000 "LEU " "1HD1" 1 0 FFFFFF  H113  1 1 7 ""  1 ""  <> 0 0 0 1 9.89 113 0 0 208 0 113 113 113 113 -1 <> <> <> <>
  114 41 32.898117 -3.942619 -11.171831 8 L B 21 0.06000 0.06000 "LEU " "2HD1" 1 0 FFFFFF  H114  1 1 7 ""  1 ""  <> 0 0 0 1 9.89 114 0 0 209 0 114 114 114 114 -1 <> <> <> <>
  115 41 32.126816 -4.040367 -12.843142 8 L B 21 0.06000 0.06000 "LEU " "3HD1" 1 0 FFFFFF  H115  1 1 7 ""  1 ""  <> 0 0 0 1 9.89 115 0 0 210 0 115 115 115 115 -1 <> <> <> <>
  116 41 31.852064 -1.392612 -13.552286 8 L B 21 0.06000 0.06000 "LEU " "1HD2" 1 0 FFFFFF  H116  1 1 7 ""  1 ""  <> 0 0 0 1 9.89 116 0 0 211 0 116 116 116 116 -1 <> <> <> <>
  117 41 30.253349 -2.004417 -13.204271 8 L B 21 0.06000 0.06000 "LEU " "2HD2" 1 0 FFFFFF  H117  1 1 7 ""  1 ""  <> 0 0 0 1 9.89 117 0 0 212 0 117 117 117 117 -1 <> <> <> <>
  118 41 30.813486 -0.543674 -12.401522 8 L B 21 0.06000 0.06000 "LEU " "3HD2" 1 0 FFFFFF  H118  1 1 7 ""  1 ""  <> 0 0 0 1 9.89 118 0 0 213 0 118 118 118 118 -1 <> <> <> <>
  119 25 29.005358 -2.811756 -7.852854 9 L B 38 -0.50000 -0.50000 "LEU " " N  " 7 0 2F2FFF  N119  1 1 7 ""  1 ""  <> 0 0 0 1 10.06 119 0 0 226 1 119 119 119 119 -1 <> <> <> <>
  120 3 28.254305 -3.552883 -6.876421 9 L B 2 0.14000 0.14000 "LEU " " CA " 6 0 A0A0A0  C120  1 1 -1105 ""  1 ""  FF1E00  0 0 0 1 10.06 120 0 0 227 1 120 120 120 120 -1 <> <> <> <>
  121 2 26.947512 -2.800121 -6.566500 9 L B 2 0.50000 0.50000 "LEU " " C  " 6 0 A0A0A0  C121  1 1 7 ""  1 ""  <> 0 0 0 1 10.06 121 0 0 228 0 121 121 121 121 -1 <> <> <> <>
  122 15 25.998976 -3.454384 -6.265383 9 L B 75 -0.50000 -0.50000 "LEU " " O  " 8 0 FF5757  O122  1 1 7 ""  1 ""  <> 0 0 0 1 10.06 122 0 0 229 0 122 122 122 122 -1 <> <> <> <>
  123 3 28.962034 -3.817512 -5.522013 9 L B 2 -0.12000 -0.12000 "LEU " " CB " 6 0 A0A0A0  C123  1 1 7 ""  1 ""  <> 0 0 0 1 10.06 123 0 0 230 2 123 123 123 123 -1 <> <> <> <>
  124 3 30.276579 -4.553024 -5.589663 9 L B 2 -0.06000 -0.06000 "LEU " " CG " 6 0 A0A0A0  C124  1 1 7 ""  1 ""  <> 0 0 0 1 10.06 124 0 0 231 1 124 124 124 124 -1 <> <> <> <>
  125 3 30.727016 -4.935551 -4.164282 9 L B 2 -0.18000 -0.18000 "LEU " " CD1" 6 0 A0A0A0  C125  1 1 7 ""  1 ""  <> 0 0 0 1 10.06 125 0 0 232 3 125 125 125 125 -1 <> <> <> <>
  126 3 30.154585 -5.866631 -6.329127 9 L B 2 -0.18000 -0.18000 "LEU " " CD2" 6 0 A0A0A0  C126  1 1 7 ""  1 ""  <> 0 0 0 1 10.06 126 0 0 233 3 126 126 126 126 -1 <> <> <> <>
  127 43 29.905207 -2.396412 -7.658282 9 L B 21 0.30000 0.30000 "LEU " " H  " 1 0 FFFFFF  H127  1 1 7 ""  1 ""  <> 0 0 0 1 10.06 127 0 0 234 0 127 127 127 127 -1 <> <> <> <>
  128 41 27.973619 -4.551609 -7.210879 9 L B 21 0.06000 0.06000 "LEU " " HA " 1 0 FFFFFF  H128  1 1 7 ""  1 ""  <> 0 0 0 1 10.06 128 0 0 235 0 128 128 128 128 -1 <> <> <> <>
  129 41 28.268995 -4.392368 -4.907740 9 L B 21 0.06000 0.06000 "LEU " " HB1" 1 0 FFFFFF  H129  1 1 7 ""  1 ""  <> 0 0 0 1 10.06 129 0 0 236 0 129 129 129 129 -1 <> <> <> <>
  130 41 29.109003 -2.834110 -5.075449 9 L B 21 0.06000 0.06000 "LEU " " HB2" 1 0 FFFFFF  H130  1 1 7 ""  1 ""  <> 0 0 0 1 10.06 130 0 0 237 0 130 130 130 130 -1 <> <> <> <>
  131 41 31.078899 -3.959461 -6.027918 9 L B 21 0.06000 0.06000 "LEU " " HG " 1 0 FFFFFF  H131  1 1 7 ""  1 ""  <> 0 0 0 1 10.06 131 0 0 238 0 131 131 131 131 -1 <> <> <> <>
  132 41 31.710758 -5.388615 -4.287100 9 L B 21 0.06000 0.06000 "LEU " "1HD1" 1 0 FFFFFF  H132  1 1 7 ""  1 ""  <> 0 0 0 1 10.06 132 0 0 239 0 132 132 132 132 -1 <> <> <> <>
  133 41 30.795786 -3.992477 -3.622080 9 L B 21 0.06000 0.06000 "LEU " "2HD1" 1 0 FFFFFF  H133  1 1 7 ""  1 ""  <> 0 0 0 1 10.06 133 0 0 240 0 133 133 133 133 -1 <> <> <> <>
  134 41 30.055994 -5.628635 -3.656878 9 L B 21 0.06000 0.06000 "LEU " "3HD1" 1 0 FFFFFF  H134  1 1 7 ""  1 ""  <> 0 0 0 1 10.06 134 0 0 241 0 134 134 134 134 -1 <> <> <> <>
  135 41 30.879288 -6.640137 -6.074984 9 L B 21 0.06000 0.06000 "LEU " "1HD2" 1 0 FFFFFF  H135  1 1 7 ""  1 ""  <> 0 0 0 1 10.06 135 0 0 242 0 135 135 135 135 -1 <> <> <> <>
  136 41 29.176321 -6.328224 -6.194849 9 L B 21 0.06000 0.06000 "LEU " "2HD2" 1 0 FFFFFF  H136  1 1 7 ""  1 ""  <> 0 0 0 1 10.06 136 0 0 243 0 136 136 136 136 -1 <> <> <> <>
  137 41 30.291655 -5.746429 -7.403773 9 L B 21 0.06000 0.06000 "LEU " "3HD2" 1 0 FFFFFF  H137  1 1 7 ""  1 ""  <> 0 0 0 1 10.06 137 0 0 244 0 137 137 137 137 -1 <> <> <> <>
  138 25 27.036966 -1.453430 -6.543742 10 L B 38 -0.50000 -0.50000 "LEU " " N  " 7 0 2F2FFF  N138  0 1 7 ""  1 ""  <> 0 0 0 1 10.12 138 0 0 262 1 138 138 138 138 -1 <> <> <> <>
  139 3 26.033033 -0.533394 -5.944422 10 L B 2 0.14000 0.14000 "LEU " " CA " 6 0 A0A0A0  C139  0 1 -1105 ""  1 ""  FF1E00  0 0 0 1 10.12 139 0 0 263 1 139 139 139 139 -1 <> <> <> <>
  140 2 24.540129 -0.816662 -6.237376 10 L B 2 0.50000 0.50000 "LEU " " C  " 6 0 A0A0A0  C140  0 1 7 ""  1 ""  <> 0 0 0 1 10.12 140 0 0 264 0 140 140 140 140 -1 <> <> <> <>
  141 15 23.853975 -1.009422 -5.257075 10 L B 75 -0.50000 -0.50000 "LEU " " O  " 8 0 FF5757  O141  0 1 7 ""  1 ""  <> 0 0 0 1 10.12 141 0 0 265 0 141 141 141 141 -1 <> <> <> <>
  142 3 26.367369 0.971447 -6.171450 10 L B 2 -0.12000 -0.12000 "LEU " " CB " 6 0 A0A0A0  C142  0 1 7 ""  1 ""  <> 0 0 0 1 10.12 142 0 0 266 2 142 142 142 142 -1 <> <> <> <>
  143 3 27.732355 1.439247 -5.565447 10 L B 2 -0.06000 -0.06000 "LEU " " CG " 6 0 A0A0A0  C143  0 1 7 ""  1 ""  <> 0 0 0 1 10.12 143 0 0 267 1 143 143 143 143 -1 <> <> <> <>
  144 3 27.999811 2.962342 -5.783625 10 L B 2 -0.18000 -0.18000 "LEU " " CD1" 6 0 A0A0A0  C144  0 1 7 ""  1 ""  <> 0 0 0 1 10.12 144 0 0 268 3 144 144 144 144 -1 <> <> <> <>
  145 3 27.888018 1.168839 -4.061629 10 L B 2 -0.18000 -0.18000 "LEU " " CD2" 6 0 A0A0A0  C145  0 1 7 ""  1 ""  <> 0 0 0 1 10.12 145 0 0 269 3 145 145 145 145 -1 <> <> <> <>
  146 43 27.856596 -0.933914 -6.823756 10 L B 21 0.30000 0.30000 "LEU " " H  " 1 0 FFFFFF  H146  0 1 7 ""  1 ""  <> 0 0 0 1 10.12 146 0 0 270 0 146 146 146 146 -1 <> <> <> <>
  147 41 26.097258 -0.706982 -4.870249 10 L B 21 0.06000 0.06000 "LEU " " HA " 1 0 FFFFFF  H147  0 1 7 ""  1 ""  <> 0 0 0 1 10.12 147 0 0 271 0 147 147 147 147 -1 <> <> <> <>
  148 41 25.597017 1.666306 -5.837031 10 L B 21 0.06000 0.06000 "LEU " " HB1" 1 0 FFFFFF  H148  0 1 7 ""  1 ""  <> 0 0 0 1 10.12 148 0 0 272 0 148 148 148 148 -1 <> <> <> <>
  149 41 26.403219 1.173782 -7.241908 10 L B 21 0.06000 0.06000 "LEU " " HB2" 1 0 FFFFFF  H149  0 1 7 ""  1 ""  <> 0 0 0 1 10.12 149 0 0 273 0 149 149 149 149 -1 <> <> <> <>
  150 41 28.499933 0.898903 -6.119479 10 L B 21 0.06000 0.06000 "LEU " " HG " 1 0 FFFFFF  H150  0 1 7 ""  1 ""  <> 0 0 0 1 10.12 150 0 0 274 0 150 150 150 150 -1 <> <> <> <>
  151 41 27.306845 3.506951 -5.142298 10 L B 21 0.06000 0.06000 "LEU " "1HD1" 1 0 FFFFFF  H151  0 1 7 ""  1 ""  <> 0 0 0 1 10.12 151 0 0 275 0 151 151 151 151 -1 <> <> <> <>
  152 41 28.984411 3.232449 -5.401911 10 L B 21 0.06000 0.06000 "LEU " "2HD1" 1 0 FFFFFF  H152  0 1 7 ""  1 ""  <> 0 0 0 1 10.12 152 0 0 276 0 152 152 152 152 -1 <> <> <> <>
  153 41 27.871401 3.404532 -6.771594 10 L B 21 0.06000 0.06000 "LEU " "3HD1" 1 0 FFFFFF  H153  0 1 7 ""  1 ""  <> 0 0 0 1 10.12 153 0 0 277 0 153 153 153 153 -1 <> <> <> <>
  154 41 28.008635 0.099831 -3.886199 10 L B 21 0.06000 0.06000 "LEU " "1HD2" 1 0 FFFFFF  H154  0 1 7 ""  1 ""  <> 0 0 0 1 10.12 154 0 0 278 0 154 154 154 154 -1 <> <> <> <>
  155 41 28.750628 1.704899 -3.665846 10 L B 21 0.06000 0.06000 "LEU " "2HD2" 1 0 FFFFFF  H155  0 1 7 ""  1 ""  <> 0 0 0 1 10.12 155 0 0 279 0 155 155 155 155 -1 <> <> <> <>
  156 41 27.175867 1.728394 -3.455130 10 L B 21 0.06000 0.06000 "LEU " "3HD2" 1 0 FFFFFF  H156  0 1 7 ""  1 ""  <> 0 0 0 1 10.12 156 0 0 280 0 156 156 156 156 -1 <> <> <> <>
  157 25 24.035505 -0.950451 -7.506449 11 P B 38 -0.14000 -0.14000 "PRO " " N  " 7 0 2F2FFF  N157  0 1 7 ""  1 ""  <> 0 0 0 1 10.17 157 0 0 303 0 157 157 157 157 -1 <> <> <> <>
  158 3 22.601023 -1.108272 -7.755930 11 P B 2 0.01000 0.01000 "PRO " " CA " 6 0 A0A0A0  C158  0 1 -1105 ""  1 ""  FF1E00  0 0 0 1 10.17 158 0 0 304 1 158 158 158 158 -1 <> <> <> <>
  159 2 22.147989 -2.488338 -7.328440 11 P B 2 0.50000 0.50000 "PRO " " C  " 6 0 A0A0A0  C159  0 1 7 ""  1 ""  <> 0 0 0 1 10.17 159 0 0 305 0 159 159 159 159 -1 <> <> <> <>
  160 15 21.004435 -2.747379 -6.981371 11 P B 75 -0.50000 -0.50000 "PRO " " O  " 8 0 FF5757  O160  0 1 7 ""  1 ""  <> 0 0 0 1 10.17 160 0 0 306 0 160 160 160 160 -1 <> <> <> <>
  161 3 24.859339 -0.782444 -8.772676 11 P B 2 -0.05000 -0.05000 "PRO " " CD " 6 0 A0A0A0  C161  0 1 7 ""  1 ""  <> 0 0 0 1 10.17 161 0 0 307 2 161 161 161 161 -1 <> <> <> <>
  162 3 23.836267 -0.951729 -9.911608 11 P B 2 -0.12000 -0.12000 "PRO " " CG " 6 0 A0A0A0  C162  0 1 7 ""  1 ""  <> 0 0 0 1 10.17 162 0 0 308 2 162 162 162 162 -1 <> <> <> <>
  163 3 22.423948 -0.818272 -9.259378 11 P B 2 -0.12000 -0.12000 "PRO " " CB " 6 0 A0A0A0  C163  0 1 7 ""  1 ""  <> 0 0 0 1 10.17 163 0 0 309 2 163 163 163 163 -1 <> <> <> <>
  164 41 25.635500 -1.545559 -8.830400 11 P B 21 0.06000 0.06000 "PRO " " HD1" 1 0 FFFFFF  H164  0 1 7 ""  1 ""  <> 0 0 0 1 10.17 164 0 0 310 0 164 164 164 164 -1 <> <> <> <>
  165 41 25.357756 0.182552 -8.864664 11 P B 21 0.06000 0.06000 "PRO " " HD2" 1 0 FFFFFF  H165  0 1 7 ""  1 ""  <> 0 0 0 1 10.17 165 0 0 311 0 165 165 165 165 -1 <> <> <> <>
  166 41 23.981699 -1.971077 -10.269205 11 P B 21 0.06000 0.06000 "PRO " " HG1" 1 0 FFFFFF  H166  0 1 7 ""  1 ""  <> 0 0 0 1 10.17 166 0 0 312 0 166 166 166 166 -1 <> <> <> <>
  167 41 24.058073 -0.257328 -10.721987 11 P B 21 0.06000 0.06000 "PRO " " HG2" 1 0 FFFFFF  H167  0 1 7 ""  1 ""  <> 0 0 0 1 10.17 167 0 0 313 0 167 167 167 167 -1 <> <> <> <>
  168 41 21.644865 -1.321041 -9.832399 11 P B 21 0.06000 0.06000 "PRO " " HB1" 1 0 FFFFFF  H168  0 1 7 ""  1 ""  <> 0 0 0 1 10.17 168 0 0 314 0 168 168 168 168 -1 <> <> <> <>
  169 41 22.074175 0.206780 -9.381990 11 P B 21 0.06000 0.06000 "PRO " " HB2" 1 0 FFFFFF  H169  0 1 7 ""  1 ""  <> 0 0 0 1 10.17 169 0 0 315 0 169 169 169 169 -1 <> <> <> <>
  170 41 22.030481 -0.400318 -7.154772 11 P B 21 0.06000 0.06000 "PRO " " HA " 1 0 FFFFFF  H170  0 1 7 ""  1 ""  <> 0 0 0 1 10.17 170 0 0 316 0 170 170 170 170 -1 <> <> <> <>
  171 25 23.008352 -3.437210 -7.279788 12 L B 38 -0.50000 -0.50000 "LEU " " N  " 7 0 2F2FFF  N171  0 1 7 ""  1 ""  <> 0 0 0 1 10.2 171 0 0 336 1 171 171 171 171 -1 <> <> <> <>
  172 3 22.789968 -4.822739 -6.986819 12 L B 2 0.14000 0.14000 "LEU " " CA " 6 0 A0A0A0  C172  0 1 -1105 ""  1 ""  FF1E00  0 0 0 1 10.2 172 0 0 337 1 172 172 172 172 -1 <> <> <> <>
  173 2 22.805788 -5.164692 -5.506396 12 L B 2 0.50000 0.50000 "LEU " " C  " 6 0 A0A0A0  C173  0 1 7 ""  1 ""  <> 0 0 0 1 10.2 173 0 0 338 0 173 173 173 173 -1 <> <> <> <>
  174 15 22.085829 -6.066059 -5.141951 12 L B 75 -0.50000 -0.50000 "LEU " " O  " 8 0 FF5757  O174  0 1 7 ""  1 ""  <> 0 0 0 1 10.2 174 0 0 339 0 174 174 174 174 -1 <> <> <> <>
  175 3 23.929495 -5.679295 -7.661860 12 L B 2 -0.12000 -0.12000 "LEU " " CB " 6 0 A0A0A0  C175  0 1 7 ""  1 ""  <> 0 0 0 1 10.2 175 0 0 340 2 175 175 175 175 -1 <> <> <> <>
  176 3 23.930025 -5.888615 -9.171312 12 L B 2 -0.06000 -0.06000 "LEU " " CG " 6 0 A0A0A0  C176  0 1 7 ""  1 ""  <> 0 0 0 1 10.2 176 0 0 341 1 176 176 176 176 -1 <> <> <> <>
  177 3 22.874773 -6.855301 -9.730921 12 L B 2 -0.18000 -0.18000 "LEU " " CD1" 6 0 A0A0A0  C177  0 1 7 ""  1 ""  <> 0 0 0 1 10.2 177 0 0 342 3 177 177 177 177 -1 <> <> <> <>
  178 3 24.001474 -4.660324 -10.092295 12 L B 2 -0.18000 -0.18000 "LEU " " CD2" 6 0 A0A0A0  C178  0 1 7 ""  1 ""  <> 0 0 0 1 10.2 178 0 0 343 3 178 178 178 178 -1 <> <> <> <>
  179 43 23.961756 -3.211693 -7.525279 12 L B 21 0.30000 0.30000 "LEU " " H  " 1 0 FFFFFF  H179  0 1 7 ""  1 ""  <> 0 0 0 1 10.2 179 0 0 344 0 179 179 179 179 -1 <> <> <> <>
  180 41 21.815966 -5.159561 -7.341753 12 L B 21 0.06000 0.06000 "LEU " " HA " 1 0 FFFFFF  H180  0 1 7 ""  1 ""  <> 0 0 0 1 10.2 180 0 0 345 0 180 180 180 180 -1 <> <> <> <>
  181 41 23.905600 -6.673599 -7.215891 12 L B 21 0.06000 0.06000 "LEU " " HB1" 1 0 FFFFFF  H181  0 1 7 ""  1 ""  <> 0 0 0 1 10.2 181 0 0 346 0 181 181 181 181 -1 <> <> <> <>
  182 41 24.908796 -5.306465 -7.361735 12 L B 21 0.06000 0.06000 "LEU " " HB2" 1 0 FFFFFF  H182  0 1 7 ""  1 ""  <> 0 0 0 1 10.2 182 0 0 347 0 182 182 182 182 -1 <> <> <> <>
  183 41 24.863661 -6.419895 -9.356150 12 L B 21 0.06000 0.06000 "LEU " " HG " 1 0 FFFFFF  H183  0 1 7 ""  1 ""  <> 0 0 0 1 10.2 183 0 0 348 0 183 183 183 183 -1 <> <> <> <>
  184 41 22.767172 -7.787628 -9.176584 12 L B 21 0.06000 0.06000 "LEU " "1HD1" 1 0 FFFFFF  H184  0 1 7 ""  1 ""  <> 0 0 0 1 10.2 184 0 0 349 0 184 184 184 184 -1 <> <> <> <>
  185 41 21.957743 -6.287811 -9.572451 12 L B 21 0.06000 0.06000 "LEU " "2HD1" 1 0 FFFFFF  H185  0 1 7 ""  1 ""  <> 0 0 0 1 10.2 185 0 0 350 0 185 185 185 185 -1 <> <> <> <>
  186 41 23.067591 -7.006817 -10.792971 12 L B 21 0.06000 0.06000 "LEU " "3HD1" 1 0 FFFFFF  H186  0 1 7 ""  1 ""  <> 0 0 0 1 10.2 186 0 0 351 0 186 186 186 186 -1 <> <> <> <>
  187 41 24.180674 -4.950356 -11.127604 12 L B 21 0.06000 0.06000 "LEU " "1HD2" 1 0 FFFFFF  H187  0 1 7 ""  1 ""  <> 0 0 0 1 10.2 187 0 0 352 0 187 187 187 187 -1 <> <> <> <>
  188 41 23.186972 -3.954288 -9.930414 12 L B 21 0.06000 0.06000 "LEU " "2HD2" 1 0 FFFFFF  H188  0 1 7 ""  1 ""  <> 0 0 0 1 10.2 188 0 0 353 0 188 188 188 188 -1 <> <> <> <>
  189 41 24.930021 -4.137821 -9.862322 12 L B 21 0.06000 0.06000 "LEU " "3HD2" 1 0 FFFFFF  H189  0 1 7 ""  1 ""  <> 0 0 0 1 10.2 189 0 0 354 0 189 189 189 189 -1 <> <> <> <>
  190 25 23.554277 -4.331470 -4.770297 13 A B 38 -0.50000 -0.50000 "ALA " " N  " 7 0 2F2FFF  N190  0 1 7 ""  1 ""  <> 0 0 0 1 10.34 190 0 0 379 1 190 190 190 190 -1 <> <> <> <>
  191 3 23.486326 -4.204857 -3.350321 13 A B 2 0.14000 0.14000 "ALA " " CA " 6 0 A0A0A0  C191  0 1 -1105 ""  1 ""  FF1E00  0 0 0 1 10.34 191 0 0 380 1 191 191 191 191 -1 <> <> <> <>
  192 2 22.172232 -3.604725 -2.755515 13 A B 2 0.50000 0.50000 "ALA " " C  " 6 0 A0A0A0  C192  0 1 7 ""  1 ""  <> 0 0 0 1 10.34 192 0 0 381 0 192 192 192 192 -1 <> <> <> <>
  193 15 22.011339 -3.630008 -1.531565 13 A B 75 -0.50000 -0.50000 "ALA " " O  " 8 0 FF5757  O193  0 1 7 ""  1 ""  <> 0 0 0 1 10.34 193 0 0 382 0 193 193 193 193 -1 <> <> <> <>
  194 3 24.686064 -3.265537 -2.908694 13 A B 2 -0.18000 -0.18000 "ALA " " CB " 6 0 A0A0A0  C194  0 1 7 ""  1 ""  <> 0 0 0 1 10.34 194 0 0 383 3 194 194 194 194 -1 <> <> <> <>
  195 43 24.086969 -3.637203 -5.274615 13 A B 21 0.30000 0.30000 "ALA " " H  " 1 0 FFFFFF  H195  0 1 7 ""  1 ""  <> 0 0 0 1 10.34 195 0 0 384 0 195 195 195 195 -1 <> <> <> <>
  196 41 23.578360 -5.187519 -2.887717 13 A B 21 0.06000 0.06000 "ALA " " HA " 1 0 FFFFFF  H196  0 1 7 ""  1 ""  <> 0 0 0 1 10.34 196 0 0 385 0 196 196 196 196 -1 <> <> <> <>
  197 41 24.571550 -2.218418 -3.188921 13 A B 21 0.06000 0.06000 "ALA " " HB1" 1 0 FFFFFF  H197  0 1 7 ""  1 ""  <> 0 0 0 1 10.34 197 0 0 386 0 197 197 197 197 -1 <> <> <> <>
  198 41 24.797518 -3.248447 -1.824542 13 A B 21 0.06000 0.06000 "ALA " " HB2" 1 0 FFFFFF  H198  0 1 7 ""  1 ""  <> 0 0 0 1 10.34 198 0 0 387 0 198 198 198 198 -1 <> <> <> <>
  199 41 25.665705 -3.557739 -3.286871 13 A B 21 0.06000 0.06000 "ALA " " HB3" 1 0 FFFFFF  H199  0 1 7 ""  1 ""  <> 0 0 0 1 10.34 199 0 0 388 0 199 199 199 199 -1 <> <> <> <>
  200 25 21.199171 -3.156559 -3.573927 14 L B 38 -0.50000 -0.50000 "LEU " " N  " 7 0 2F2FFF  N200  0 1 7 ""  1 ""  <> 0 0 0 1 10.47 200 0 0 408 1 200 200 200 200 -1 <> <> <> <>
  201 3 19.887869 -2.661461 -3.134566 14 L B 2 0.14000 0.14000 "LEU " " CA " 6 0 A0A0A0  C201  0 1 -1105 ""  1 ""  FF1E00  0 0 0 1 10.47 201 0 0 409 1 201 201 201 201 -1 <> <> <> <>
  202 2 18.830065 -3.858356 -3.115252 14 L B 2 0.50000 0.50000 "LEU " " C  " 6 0 A0A0A0  C202  0 1 7 ""  1 ""  <> 0 0 0 1 10.47 202 0 0 410 0 202 202 202 202 -1 <> <> <> <>
  203 15 17.772829 -3.835029 -2.450018 14 L B 75 -0.50000 -0.50000 "LEU " " O  " 8 0 FF5757  O203  0 1 7 ""  1 ""  <> 0 0 0 1 10.47 203 0 0 411 0 203 203 203 203 -1 <> <> <> <>
  204 3 19.331373 -1.600231 -4.088629 14 L B 2 -0.12000 -0.12000 "LEU " " CB " 6 0 A0A0A0  C204  0 1 7 ""  1 ""  <> 0 0 0 1 10.47 204 0 0 412 2 204 204 204 204 -1 <> <> <> <>
  205 3 20.306448 -0.554356 -4.669764 14 L B 2 -0.06000 -0.06000 "LEU " " CG " 6 0 A0A0A0  C205  0 1 7 ""  1 ""  <> 0 0 0 1 10.47 205 0 0 413 1 205 205 205 205 -1 <> <> <> <>
  206 3 19.514540 0.126209 -5.764399 14 L B 2 -0.18000 -0.18000 "LEU " " CD1" 6 0 A0A0A0  C206  0 1 7 ""  1 ""  <> 0 0 0 1 10.47 206 0 0 414 3 206 206 206 206 -1 <> <> <> <>
  207 3 20.930330 0.469036 -3.748057 14 L B 2 -0.18000 -0.18000 "LEU " " CD2" 6 0 A0A0A0  C207  0 1 7 ""  1 ""  <> 0 0 0 1 10.47 207 0 0 415 3 207 207 207 207 -1 <> <> <> <>
  208 43 21.430506 -3.146496 -4.557028 14 L B 21 0.30000 0.30000 "LEU " " H  " 1 0 FFFFFF  H208  0 1 7 ""  1 ""  <> 0 0 0 1 10.47 208 0 0 416 0 208 208 208 208 -1 <> <> <> <>
  209 41 19.924536 -2.280082 -2.114123 14 L B 21 0.06000 0.06000 "LEU " " HA " 1 0 FFFFFF  H209  0 1 7 ""  1 ""  <> 0 0 0 1 10.47 209 0 0 417 0 209 209 209 209 -1 <> <> <> <>
  210 41 18.574213 -0.984081 -3.603686 14 L B 21 0.06000 0.06000 "LEU " " HB1" 1 0 FFFFFF  H210  0 1 7 ""  1 ""  <> 0 0 0 1 10.47 210 0 0 418 0 210 210 210 210 -1 <> <> <> <>
  211 41 18.817675 -2.041813 -4.942572 14 L B 21 0.06000 0.06000 "LEU " " HB2" 1 0 FFFFFF  H211  0 1 7 ""  1 ""  <> 0 0 0 1 10.47 211 0 0 419 0 211 211 211 211 -1 <> <> <> <>
  212 41 21.117823 -1.073482 -5.179934 14 L B 21 0.06000 0.06000 "LEU " " HG " 1 0 FFFFFF  H212  0 1 7 ""  1 ""  <> 0 0 0 1 10.47 212 0 0 420 0 212 212 212 212 -1 <> <> <> <>
  213 41 20.118681 0.913365 -6.215502 14 L B 21 0.06000 0.06000 "LEU " "1HD1" 1 0 FFFFFF  H213  0 1 7 ""  1 ""  <> 0 0 0 1 10.47 213 0 0 421 0 213 213 213 213 -1 <> <> <> <>
  214 41 19.223120 -0.567669 -6.552882 14 L B 21 0.06000 0.06000 "LEU " "2HD1" 1 0 FFFFFF  H214  0 1 7 ""  1 ""  <> 0 0 0 1 10.47 214 0 0 422 0 214 214 214 214 -1 <> <> <> <>
  215 41 18.569689 0.603245 -5.504031 14 L B 21 0.06000 0.06000 "LEU " "3HD1" 1 0 FFFFFF  H215  0 1 7 ""  1 ""  <> 0 0 0 1 10.47 215 0 0 423 0 215 215 215 215 -1 <> <> <> <>
  216 41 21.472532 1.234272 -4.303511 14 L B 21 0.06000 0.06000 "LEU " "1HD2" 1 0 FFFFFF  H216  0 1 7 ""  1 ""  <> 0 0 0 1 10.47 216 0 0 424 0 216 216 216 216 -1 <> <> <> <>
  217 41 20.165297 0.964192 -3.150027 14 L B 21 0.06000 0.06000 "LEU " "2HD2" 1 0 FFFFFF  H217  0 1 7 ""  1 ""  <> 0 0 0 1 10.47 217 0 0 425 0 217 217 217 217 -1 <> <> <> <>
  218 41 21.655024 -0.142166 -3.210143 14 L B 21 0.06000 0.06000 "LEU " "3HD2" 1 0 FFFFFF  H218  0 1 7 ""  1 ""  <> 0 0 0 1 10.47 218 0 0 426 0 218 218 218 218 -1 <> <> <> <>
  219 25 19.218798 -4.982292 -3.844313 15 L B 38 -0.50000 -0.50000 "LEU " " N  " 7 0 2F2FFF  N219  0 1 7 ""  1 ""  <> 0 0 0 1 10.6 219 0 0 441 1 219 219 219 219 -1 <> <> <> <>
  220 3 18.521524 -6.303902 -3.932612 15 L B 2 0.14000 0.14000 "LEU " " CA " 6 0 A0A0A0  C220  0 1 -1105 ""  1 ""  FF1E00  0 0 0 1 10.6 220 0 0 442 1 220 220 220 220 -1 <> <> <> <>
  221 2 19.168055 -7.265099 -2.927245 15 L B 2 0.50000 0.50000 "LEU " " C  " 6 0 A0A0A0  C221  0 1 7 ""  1 ""  <> 0 0 0 1 10.6 221 0 0 443 0 221 221 221 221 -1 <> <> <> <>
  222 15 18.506376 -8.203228 -2.438326 15 L B 75 -0.50000 -0.50000 "LEU " " O  " 8 0 FF5757  O222  0 1 7 ""  1 ""  <> 0 0 0 1 10.6 222 0 0 444 0 222 222 222 222 -1 <> <> <> <>
  223 3 18.678808 -6.971741 -5.400210 15 L B 2 -0.12000 -0.12000 "LEU " " CB " 6 0 A0A0A0  C223  0 1 7 ""  1 ""  <> 0 0 0 1 10.6 223 0 0 445 2 223 223 223 223 -1 <> <> <> <>
  224 3 17.987085 -6.078621 -6.551585 15 L B 2 -0.06000 -0.06000 "LEU " " CG " 6 0 A0A0A0  C224  0 1 7 ""  1 ""  <> 0 0 0 1 10.6 224 0 0 446 1 224 224 224 224 -1 <> <> <> <>
  225 3 18.300173 -6.450813 -8.014315 15 L B 2 -0.18000 -0.18000 "LEU " " CD1" 6 0 A0A0A0  C225  0 1 7 ""  1 ""  <> 0 0 0 1 10.6 225 0 0 447 3 225 225 225 225 -1 <> <> <> <>
  226 3 16.439878 -6.041882 -6.393511 15 L B 2 -0.18000 -0.18000 "LEU " " CD2" 6 0 A0A0A0  C226  0 1 7 ""  1 ""  <> 0 0 0 1 10.6 226 0 0 448 3 226 226 226 226 -1 <> <> <> <>
  227 43 20.120623 -4.857811 -4.281710 15 L B 21 0.30000 0.30000 "LEU " " H  " 1 0 FFFFFF  H227  0 1 7 ""  1 ""  <> 0 0 0 1 10.6 227 0 0 449 0 227 227 227 227 -1 <> <> <> <>
  228 41 17.507650 -6.126812 -3.573729 15 L B 21 0.06000 0.06000 "LEU " " HA " 1 0 FFFFFF  H228  0 1 7 ""  1 ""  <> 0 0 0 1 10.6 228 0 0 450 0 228 228 228 228 -1 <> <> <> <>
  229 41 18.268072 -7.981110 -5.376276 15 L B 21 0.06000 0.06000 "LEU " " HB1" 1 0 FFFFFF  H229  0 1 7 ""  1 ""  <> 0 0 0 1 10.6 229 0 0 451 0 229 229 229 229 -1 <> <> <> <>
  230 41 19.729059 -7.164146 -5.619410 15 L B 21 0.06000 0.06000 "LEU " " HB2" 1 0 FFFFFF  H230  0 1 7 ""  1 ""  <> 0 0 0 1 10.6 230 0 0 452 0 230 230 230 230 -1 <> <> <> <>
  231 41 18.275244 -5.037971 -6.402873 15 L B 21 0.06000 0.06000 "LEU " " HG " 1 0 FFFFFF  H231  0 1 7 ""  1 ""  <> 0 0 0 1 10.6 231 0 0 453 0 231 231 231 231 -1 <> <> <> <>
  232 41 17.702688 -5.845798 -8.696276 15 L B 21 0.06000 0.06000 "LEU " "1HD1" 1 0 FFFFFF  H232  0 1 7 ""  1 ""  <> 0 0 0 1 10.6 232 0 0 454 0 232 232 232 232 -1 <> <> <> <>
  233 41 19.376726 -6.372356 -8.165895 15 L B 21 0.06000 0.06000 "LEU " "2HD1" 1 0 FFFFFF  H233  0 1 7 ""  1 ""  <> 0 0 0 1 10.6 233 0 0 455 0 233 233 233 233 -1 <> <> <> <>
  234 41 18.144327 -7.524483 -8.119448 15 L B 21 0.06000 0.06000 "LEU " "3HD1" 1 0 FFFFFF  H234  0 1 7 ""  1 ""  <> 0 0 0 1 10.6 234 0 0 456 0 234 234 234 234 -1 <> <> <> <>
  235 41 16.027990 -6.941593 -6.850649 15 L B 21 0.06000 0.06000 "LEU " "1HD2" 1 0 FFFFFF  H235  0 1 7 ""  1 ""  <> 0 0 0 1 10.6 235 0 0 457 0 235 235 235 235 -1 <> <> <> <>
  236 41 16.016413 -5.903988 -5.398646 15 L B 21 0.06000 0.06000 "LEU " "2HD2" 1 0 FFFFFF  H236  0 1 7 ""  1 ""  <> 0 0 0 1 10.6 236 0 0 458 0 236 236 236 236 -1 <> <> <> <>
  237 41 15.953627 -5.283222 -7.006777 15 L B 21 0.06000 0.06000 "LEU " "3HD2" 1 0 FFFFFF  H237  0 1 7 ""  1 ""  <> 0 0 0 1 10.6 237 0 0 459 0 237 237 237 237 -1 <> <> <> <>
  238 25 20.489077 -7.057186 -2.581889 16 L B 38 -0.50000 -0.50000 "LEU " " N  " 7 0 2F2FFF  N238  0 1 7 ""  1 ""  <> 0 0 0 1 10.91 238 0 0 470 1 238 238 238 238 -1 <> <> <> <>
  239 3 21.260714 -8.034225 -1.827746 16 L B 2 0.14000 0.14000 "LEU " " CA " 6 0 A0A0A0  C239  0 1 -1105 ""  1 ""  FF1E00  0 0 0 1 10.91 239 0 0 471 1 239 239 239 239 -1 <> <> <> <>
  240 2 21.535681 -7.448517 -0.364455 16 L B 2 0.50000 0.50000 "LEU " " C  " 6 0 A0A0A0  C240  0 1 7 ""  1 ""  <> 0 0 0 1 10.91 240 0 0 472 0 240 240 240 240 -1 <> <> <> <>
  241 15 21.874525 -6.253307 -0.256922 16 L B 75 -0.50000 -0.50000 "LEU " " O  " 8 0 FF5757  O241  0 1 7 ""  1 ""  <> 0 0 0 1 10.91 241 0 0 473 0 241 241 241 241 -1 <> <> <> <>
  242 3 22.523359 -8.349529 -2.596385 16 L B 2 -0.12000 -0.12000 "LEU " " CB " 6 0 A0A0A0  C242  0 1 7 ""  1 ""  <> 0 0 0 1 10.91 242 0 0 474 2 242 242 242 242 -1 <> <> <> <>
  243 3 23.317366 -9.685760 -2.531638 16 L B 2 -0.06000 -0.06000 "LEU " " CG " 6 0 A0A0A0  C243  0 1 7 ""  1 ""  <> 0 0 0 1 10.91 243 0 0 475 1 243 243 243 243 -1 <> <> <> <>
  244 3 24.101831 -9.828671 -3.906111 16 L B 2 -0.18000 -0.18000 "LEU " " CD1" 6 0 A0A0A0  C244  0 1 7 ""  1 ""  <> 0 0 0 1 10.91 244 0 0 476 3 244 244 244 244 -1 <> <> <> <>
  245 3 24.130491 -9.774540 -1.265791 16 L B 2 -0.18000 -0.18000 "LEU " " CD2" 6 0 A0A0A0  C245  0 1 7 ""  1 ""  <> 0 0 0 1 10.91 245 0 0 477 3 245 245 245 245 -1 <> <> <> <>
  246 43 20.973616 -6.346992 -3.111933 16 L B 21 0.30000 0.30000 "LEU " " H  " 1 0 FFFFFF  H246  0 1 7 ""  1 ""  <> 0 0 0 1 10.91 246 0 0 478 0 246 246 246 246 -1 <> <> <> <>
  247 41 20.613771 -8.911076 -1.801276 16 L B 21 0.06000 0.06000 "LEU " " HA " 1 0 FFFFFF  H247  0 1 7 ""  1 ""  <> 0 0 0 1 10.91 247 0 0 479 0 247 247 247 247 -1 <> <> <> <>
  248 41 23.279158 -7.575867 -2.461035 16 L B 21 0.06000 0.06000 "LEU " " HB1" 1 0 FFFFFF  H248  0 1 7 ""  1 ""  <> 0 0 0 1 10.91 248 0 0 480 0 248 248 248 248 -1 <> <> <> <>
  249 41 22.182375 -8.254868 -3.627337 16 L B 21 0.06000 0.06000 "LEU " " HB2" 1 0 FFFFFF  H249  0 1 7 ""  1 ""  <> 0 0 0 1 10.91 249 0 0 481 0 249 249 249 249 -1 <> <> <> <>
  250 41 22.526728 -10.433491 -2.469229 16 L B 21 0.06000 0.06000 "LEU " " HG " 1 0 FFFFFF  H250  0 1 7 ""  1 ""  <> 0 0 0 1 10.91 250 0 0 482 0 250 250 250 250 -1 <> <> <> <>
  251 41 24.854235 -10.610283 -3.800864 16 L B 21 0.06000 0.06000 "LEU " "1HD1" 1 0 FFFFFF  H251  0 1 7 ""  1 ""  <> 0 0 0 1 10.91 251 0 0 483 0 251 251 251 251 -1 <> <> <> <>
  252 41 23.450102 -10.149586 -4.718737 16 L B 21 0.06000 0.06000 "LEU " "2HD1" 1 0 FFFFFF  H252  0 1 7 ""  1 ""  <> 0 0 0 1 10.91 252 0 0 484 0 252 252 252 252 -1 <> <> <> <>
  253 41 24.628572 -8.889496 -4.075224 16 L B 21 0.06000 0.06000 "LEU " "3HD1" 1 0 FFFFFF  H253  0 1 7 ""  1 ""  <> 0 0 0 1 10.91 253 0 0 485 0 253 253 253 253 -1 <> <> <> <>
  254 41 24.616884 -10.745064 -1.363802 16 L B 21 0.06000 0.06000 "LEU " "1HD2" 1 0 FFFFFF  H254  0 1 7 ""  1 ""  <> 0 0 0 1 10.91 254 0 0 486 0 254 254 254 254 -1 <> <> <> <>
  255 41 24.879572 -8.986637 -1.187129 16 L B 21 0.06000 0.06000 "LEU " "2HD2" 1 0 FFFFFF  H255  0 1 7 ""  1 ""  <> 0 0 0 1 10.91 255 0 0 487 0 255 255 255 255 -1 <> <> <> <>
  256 41 23.483347 -9.788212 -0.388796 16 L B 21 0.06000 0.06000 "LEU " "3HD2" 1 0 FFFFFF  H256  0 1 7 ""  1 ""  <> 0 0 0 1 10.91 256 0 0 488 0 256 256 256 256 -1 <> <> <> <>
  257 25 21.401812 -8.280632 0.665842 17 H B 38 -0.50000 -0.50000 "HIE " " N  " 7 0 2F2FFF  N257  0 1 7 ""  1 ""  <> 0 0 0 1 11.34 257 0 0 500 1 257 257 257 257 -1 <> <> <> <>
  258 3 21.551668 -7.900162 2.041772 17 H B 2 0.14000 0.14000 "HIE " " CA " 6 0 A0A0A0  C258  0 1 -1105 ""  1 ""  FF1E00  0 0 0 1 11.34 258 0 0 501 1 258 258 258 258 -1 <> <> <> <>
  259 2 23.048655 -7.878464 2.513837 17 H B 2 0.50000 0.50000 "HIE " " C  " 6 0 A0A0A0  C259  0 1 7 ""  1 ""  <> 0 0 0 1 11.34 259 0 0 502 0 259 259 259 259 -1 <> <> <> <>
  260 15 23.800833 -8.751781 2.187494 17 H B 75 -0.50000 -0.50000 "HIE " " O  " 8 0 FF5757  O260  0 1 7 ""  1 ""  <> 0 0 0 1 11.34 260 0 0 503 0 260 260 260 260 -1 <> <> <> <>
  261 3 20.793943 -8.901913 2.880319 17 H B 2 -0.29700 -0.29700 "HIE " " CB " 6 0 A0A0A0  C261  0 1 7 ""  1 ""  <> 0 0 0 1 11.34 261 0 0 504 2 261 261 261 261 -1 <> <> <> <>
  262 2 20.554998 -8.486713 4.279378 17 H B 2 0.50400 0.50400 "HIE " " CG " 6 0 A0A0A0  C262  0 1 7 "%UT"  13 "HIE"  <> 0 0 0 1 11.34 262 0 0 505 0 262 262 262 262 23 "HIE"  <> <> <>
  263 25 19.553709 -7.466946 4.546869 17 H B 38 -0.56400 -0.56400 "HIE " " ND1" 7 0 2F2FFF  N263  0 1 7 ""  1 ""  <> 0 0 0 1 11.34 263 0 0 506 0 263 263 263 263 22 <> <> <> <>
  264 2 19.573050 -7.347389 5.855009 17 H B 2 0.18200 0.18200 "HIE " " CE1" 6 0 A0A0A0  C264  0 1 7 ""  1 ""  <> 0 0 0 1 11.34 264 0 0 507 1 264 264 264 264 21 <> <> <> <>
  265 25 20.340227 -8.280437 6.481752 17 H B 38 -0.29100 -0.29100 "HIE " " NE2" 7 0 2F2FFF  N265  0 1 7 ""  1 ""  <> 0 0 0 1 11.34 265 0 0 508 1 265 265 265 265 19 <> <> <> <>
  266 2 20.984713 -9.007965 5.495504 17 H B 2 -0.26100 -0.26100 "HIE " " CD2" 6 0 A0A0A0  C266  0 1 7 ""  1 ""  <> 0 0 0 1 11.34 266 0 0 509 1 266 266 266 266 24 <> <> <> <>
  267 43 21.101511 -9.235573 0.531656 17 H B 21 0.30000 0.30000 "HIE " " H  " 1 0 FFFFFF  H267  0 1 7 ""  1 ""  <> 0 0 0 1 11.34 267 0 0 510 0 267 267 267 267 -1 <> <> <> <>
  268 41 21.068384 -6.944881 2.246648 17 H B 21 0.06000 0.06000 "HIE " " HA " 1 0 FFFFFF  H268  0 1 7 ""  1 ""  <> 0 0 0 1 11.34 268 0 0 511 0 268 268 268 268 -1 <> <> <> <>
  269 41 21.168337 -9.924137 2.934984 17 H B 21 0.06000 0.06000 "HIE " " HB1" 1 0 FFFFFF  H269  0 1 7 ""  1 ""  <> 0 0 0 1 11.34 269 0 0 512 0 269 269 269 269 -1 <> <> <> <>
  270 41 19.835653 -8.952755 2.363412 17 H B 21 0.06000 0.06000 "HIE " " HB2" 1 0 FFFFFF  H270  0 1 7 ""  1 ""  <> 0 0 0 1 11.34 270 0 0 513 0 270 270 270 270 -1 <> <> <> <>
  271 41 19.016485 -6.686752 6.503232 17 H B 21 0.09800 0.09800 "HIE " " HE1" 1 0 FFFFFF  H271  0 1 7 ""  1 ""  <> 0 0 0 1 11.34 271 0 0 514 0 271 271 271 271 47 <> <> <> <>
  272 43 20.534155 -8.169357 7.466714 17 H B 21 0.32600 0.32600 "HIE " " HE2" 1 0 FFFFFF  H272  0 1 7 ""  1 ""  <> 0 0 0 1 11.34 272 0 0 515 0 272 272 272 272 20 <> <> <> <>
  273 41 21.610949 -9.835178 5.795415 17 H B 21 0.18300 0.18300 "HIE " " HD2" 1 0 FFFFFF  H273  0 1 7 ""  1 ""  <> 0 0 0 1 11.34 273 0 0 516 0 273 273 273 273 -1 <> <> <> <>
  274 25 23.499918 -6.800926 3.123926 18 A B 38 -0.50000 -0.50000 "ALA " " N  " 7 0 2F2FFF  N274  0 1 7 ""  1 ""  <> 0 0 0 1 11.33 274 0 0 531 1 274 274 274 274 -1 <> <> <> <>
  275 3 24.837492 -6.603767 3.694936 18 A B 2 0.14000 0.14000 "ALA " " CA " 6 0 A0A0A0  C275  0 1 -1105 ""  1 ""  FF1E00  0 0 0 1 11.33 275 0 0 532 1 275 275 275 275 -1 <> <> <> <>
  276 2 24.825468 -7.138313 5.137872 18 A B 2 0.50000 0.50000 "ALA " " C  " 6 0 A0A0A0  C276  0 1 7 ""  1 ""  <> 0 0 0 1 11.33 276 0 0 533 0 276 276 276 276 -1 <> <> <> <>
  277 15 23.780115 -7.467293 5.724828 18 A B 75 -0.50000 -0.50000 "ALA " " O  " 8 0 FF5757  O277  0 1 7 ""  1 ""  <> 0 0 0 1 11.33 277 0 0 534 0 277 277 277 277 -1 <> <> <> <>
  278 3 25.085871 -5.101933 3.808626 18 A B 2 -0.18000 -0.18000 "ALA " " CB " 6 0 A0A0A0  C278  0 1 7 ""  1 ""  <> 0 0 0 1 11.33 278 0 0 535 3 278 278 278 278 -1 <> <> <> <>
  279 43 22.839979 -6.090759 3.407194 18 A B 21 0.30000 0.30000 "ALA " " H  " 1 0 FFFFFF  H279  0 1 7 ""  1 ""  <> 0 0 0 1 11.33 279 0 0 536 0 279 279 279 279 -1 <> <> <> <>
  280 41 25.564249 -7.071815 3.030965 18 A B 21 0.06000 0.06000 "ALA " " HA " 1 0 FFFFFF  H280  0 1 7 ""  1 ""  <> 0 0 0 1 11.33 280 0 0 537 0 280 280 280 280 -1 <> <> <> <>
  281 41 24.528322 -4.501328 4.527318 18 A B 21 0.06000 0.06000 "ALA " " HB1" 1 0 FFFFFF  H281  0 1 7 ""  1 ""  <> 0 0 0 1 11.33 281 0 0 538 0 281 281 281 281 -1 <> <> <> <>
  282 41 26.120199 -4.925735 4.103948 18 A B 21 0.06000 0.06000 "ALA " " HB2" 1 0 FFFFFF  H282  0 1 7 ""  1 ""  <> 0 0 0 1 11.33 282 0 0 539 0 282 282 282 282 -1 <> <> <> <>
  283 41 24.979143 -4.620796 2.836404 18 A B 21 0.06000 0.06000 "ALA " " HB3" 1 0 FFFFFF  H283  0 1 7 ""  1 ""  <> 0 0 0 1 11.33 283 0 0 540 0 283 283 283 283 -1 <> <> <> <>
  284 25 26.025522 -7.358028 5.774969 19 A B 38 -0.50000 -0.50000 "ALA " " N  " 7 0 2F2FFF  N284  0 1 7 ""  1 ""  <> 0 0 0 1 11.29 284 0 0 556 1 284 284 284 284 -1 <> <> <> <>
  285 3 26.070475 -7.622768 7.194265 19 A B 2 0.14000 0.14000 "ALA " " CA " 6 0 A0A0A0  C285  0 1 -1105 ""  1 ""  FF1E00  0 0 0 1 11.29 285 0 0 557 1 285 285 285 285 -1 <> <> <> <>
  286 2 25.956320 -6.332237 7.995431 19 A B 2 0.50000 0.50000 "ALA " " C  " 6 0 A0A0A0  C286  0 1 7 ""  1 ""  <> 0 0 0 1 11.29 286 0 0 558 0 286 286 286 286 -1 <> <> <> <>
  287 15 26.715147 -5.975353 8.922113 19 A B 75 -0.50000 -0.50000 "ALA " " O  " 8 0 FF5757  O287  0 1 7 ""  1 ""  <> 0 0 0 1 11.29 287 0 0 559 0 287 287 287 287 -1 <> <> <> <>
  288 3 27.444899 -8.196785 7.650121 19 A B 2 -0.18000 -0.18000 "ALA " " CB " 6 0 A0A0A0  C288  0 1 7 ""  1 ""  <> 0 0 0 1 11.29 288 0 0 560 3 288 288 288 288 -1 <> <> <> <>
  289 43 26.888582 -7.118610 5.308164 19 A B 21 0.30000 0.30000 "ALA " " H  " 1 0 FFFFFF  H289  0 1 7 ""  1 ""  <> 0 0 0 1 11.29 289 0 0 561 0 289 289 289 289 -1 <> <> <> <>
  290 41 25.272356 -8.318031 7.454481 19 A B 21 0.06000 0.06000 "ALA " " HA " 1 0 FFFFFF  H290  0 1 7 ""  1 ""  <> 0 0 0 1 11.29 290 0 0 562 0 290 290 290 290 -1 <> <> <> <>
  291 41 28.287149 -7.504971 7.660455 19 A B 21 0.06000 0.06000 "ALA " " HB1" 1 0 FFFFFF  H291  0 1 7 ""  1 ""  <> 0 0 0 1 11.29 291 0 0 563 0 291 291 291 291 -1 <> <> <> <>
  292 41 27.351316 -8.775703 8.568922 19 A B 21 0.06000 0.06000 "ALA " " HB2" 1 0 FFFFFF  H292  0 1 7 ""  1 ""  <> 0 0 0 1 11.29 292 0 0 564 0 292 292 292 292 -1 <> <> <> <>
  293 41 27.768343 -8.878418 6.863443 19 A B 21 0.06000 0.06000 "ALA " " HB3" 1 0 FFFFFF  H293  0 1 7 ""  1 ""  <> 0 0 0 1 11.29 293 0 0 565 0 293 293 293 293 -1 <> <> <> <>
  294 25 24.761724 -5.671772 7.846941 20 R B 38 -0.50000 -0.50000 "ARG " " N  " 7 0 2F2FFF  N294  0 1 7 ""  1 ""  <> 0 0 0 1 10.54 294 0 0 580 1 294 294 294 294 -1 <> <> <> <>
  295 3 24.181864 -4.672634 8.731745 20 R B 2 0.14000 0.14000 "ARG " " CA " 6 0 A0A0A0  C295  0 1 -1105 ""  1 ""  FF1E00  0 0 0 1 10.54 295 0 0 581 1 295 295 295 295 -1 <> <> <> <>
  296 2 23.498781 -5.429981 9.870142 20 R B 2 0.50000 0.50000 "ARG " " C  " 6 0 A0A0A0  C296  0 1 7 ""  1 ""  <> 0 0 0 1 10.54 296 0 0 582 0 296 296 296 296 -1 <> <> <> <>
  297 15 22.601068 -6.160641 9.500845 20 R B 75 -0.50000 -0.50000 "ARG " " O  " 8 0 FF5757  O297  0 1 7 ""  1 ""  <> 0 0 0 1 10.54 297 0 0 583 0 297 297 297 297 -1 <> <> <> <>
  298 3 23.278219 -3.716636 7.894411 20 R B 2 -0.12000 -0.12000 "ARG " " CB " 6 0 A0A0A0  C298  0 1 7 ""  1 ""  <> 0 0 0 1 10.54 298 0 0 584 2 298 298 298 298 -1 <> <> <> <>
  299 3 22.216406 -2.982956 8.753893 20 R B 2 -0.05000 -0.05000 "ARG " " CG " 6 0 A0A0A0  C299  0 1 7 ""  1 ""  <> 0 0 0 1 10.54 299 0 0 585 2 299 299 299 299 -1 <> <> <> <>
  300 3 21.259119 -2.211044 7.820165 20 R B 2 0.19000 0.19000 "ARG " " CD " 6 0 A0A0A0  C300  0 1 7 ""  1 ""  <> 0 0 0 1 10.54 300 0 0 586 2 300 300 300 300 -1 <> <> <> <>
  301 25 20.265097 -1.576538 8.680132 20 R B 38 -0.69997 -0.69997 "ARG " " NE " 7 0 2F2FFF  N301  0 1 7 ""  1 ""  <> 0 0 0 1 10.54 301 0 0 587 1 301 301 301 301 -1 <> <> <> <>
  302 2 19.146093 -1.118603 8.194387 20 R B 2 0.63990 0.63990 "ARG " " CZ " 6 0 A0A0A0  C302  0 1 7 ""  1 ""  <> 0 0 0 1 10.54 302 0 0 588 0 302 302 302 302 -1 <> <> <> <>
  303 25 18.698252 -1.047069 6.958654 20 R B 38 -0.79997 -0.79997 "ARG " " NH1" 7 0 2F2FFF  N303  0 1 7 ""  1 ""  <> 0 0 0 1 10.54 303 0 0 589 2 303 303 303 303 -1 <> <> <> <>
  304 31 18.359999 -0.559467 9.124231 20 R B 38 -0.79997 -0.79997 "ARG " " NH2" 7 1 2F2FFF  N304  0 1 7 ""  1 ""  <> 0 0 0 1 10.54 304 0 0 590 2 304 304 304 304 -1 <> <> <> <>
  305 43 24.156744 -6.145065 7.191125 20 R B 21 0.30000 0.30000 "ARG " " H  " 1 0 FFFFFF  H305  0 1 7 ""  1 ""  <> 0 0 0 1 10.54 305 0 0 591 0 305 305 305 305 -1 <> <> <> <>
  306 41 24.967306 -4.040939 9.146646 20 R B 21 0.06000 0.06000 "ARG " " HA " 1 0 FFFFFF  H306  0 1 7 ""  1 ""  <> 0 0 0 1 10.54 306 0 0 592 0 306 306 306 306 -1 <> <> <> <>
  307 41 22.687593 -4.237503 7.140779 20 R B 21 0.06000 0.06000 "ARG " " HB1" 1 0 FFFFFF  H307  0 1 7 ""  1 ""  <> 0 0 0 1 10.54 307 0 0 593 0 307 307 307 307 -1 <> <> <> <>
  308 41 23.857229 -2.992203 7.321661 20 R B 21 0.06000 0.06000 "ARG " " HB2" 1 0 FFFFFF  H308  0 1 7 ""  1 ""  <> 0 0 0 1 10.54 308 0 0 594 0 308 308 308 308 -1 <> <> <> <>
  309 41 22.728525 -2.336387 9.466478 20 R B 21 0.06000 0.06000 "ARG " " HG1" 1 0 FFFFFF  H309  0 1 7 ""  1 ""  <> 0 0 0 1 10.54 309 0 0 595 0 309 309 309 309 -1 <> <> <> <>
  310 41 21.583147 -3.519150 9.460703 20 R B 21 0.06000 0.06000 "ARG " " HG2" 1 0 FFFFFF  H310  0 1 7 ""  1 ""  <> 0 0 0 1 10.54 310 0 0 596 0 310 310 310 310 -1 <> <> <> <>
  311 41 20.852255 -2.848694 7.035333 20 R B 21 0.06000 0.06000 "ARG " " HD1" 1 0 FFFFFF  H311  0 1 7 ""  1 ""  <> 0 0 0 1 10.54 311 0 0 597 0 311 311 311 311 -1 <> <> <> <>
  312 41 21.807528 -1.347290 7.444299 20 R B 21 0.06000 0.06000 "ARG " " HD2" 1 0 FFFFFF  H312  0 1 7 ""  1 ""  <> 0 0 0 1 10.54 312 0 0 598 0 312 312 312 312 -1 <> <> <> <>
  313 43 20.419275 -1.428211 9.667215 20 R B 21 0.44000 0.44000 "ARG " " HE " 1 0 FFFFFF  H313  0 1 7 ""  1 ""  <> 0 0 0 1 10.54 313 0 0 599 0 313 313 313 313 -1 <> <> <> <>
  314 43 19.274637 -1.404556 6.210268 20 R B 21 0.46000 0.46000 "ARG " "1HH1" 1 0 FFFFFF  H314  0 1 7 ""  1 ""  <> 0 0 0 1 10.54 314 0 0 600 0 314 314 314 314 -1 <> <> <> <>
  315 43 17.864801 -0.524460 6.729875 20 R B 21 0.46000 0.46000 "ARG " "2HH1" 1 0 FFFFFF  H315  0 1 7 ""  1 ""  <> 0 0 0 1 10.54 315 0 0 601 0 315 315 315 315 -1 <> <> <> <>
  316 44 18.635969 -0.471191 10.091776 20 R B 21 0.46000 0.46000 "ARG " "1HH2" 1 0 FFFFFF  H316  0 1 7 ""  1 ""  <> 0 0 0 1 10.54 316 0 0 602 0 316 316 316 316 -1 <> <> <> <>
  317 44 17.475325 -0.132759 8.888910 20 R B 21 0.46000 0.46000 "ARG " "2HH2" 1 0 FFFFFF  H317  0 1 7 ""  1 ""  <> 0 0 0 1 10.54 317 0 0 603 0 317 317 317 317 -1 <> <> <> <>
  318 25 23.767099 -5.149101 11.180708 21 P B 38 -0.14000 -0.14000 "PRO " " N  " 7 0 2F2FFF  N318  0 1 7 ""  1 ""  <> 0 0 0 1 9.63 318 0 0 621 0 318 318 318 318 -1 <> <> <> <>
  319 3 23.251486 -5.956882 12.285444 21 P B 2 0.01000 0.01000 "PRO " " CA " 6 0 A0A0A0  C319  0 1 -1106 ""  1 ""  FF3C00  0 0 0 1 9.63 319 0 0 622 1 319 319 319 319 -1 <> <> <> <>
  320 2 21.889654 -5.504108 12.860708 21 P B 2 0.50000 0.50000 "PRO " " C  " 6 0 A0A0A0  C320  0 1 7 ""  1 ""  <> 0 0 0 1 9.63 320 0 0 623 0 320 320 320 320 -1 <> <> <> <>
  321 15 21.382326 -6.333622 13.642328 21 P B 75 -0.50000 -0.50000 "PRO " " O  " 8 0 FF5757  O321  0 1 7 ""  1 ""  <> 0 0 0 1 9.63 321 0 0 624 0 321 321 321 321 -1 <> <> <> <>
  322 3 24.731760 -4.185040 11.641401 21 P B 2 -0.05000 -0.05000 "PRO " " CD " 6 0 A0A0A0  C322  0 1 7 ""  1 ""  <> 0 0 0 1 9.63 322 0 0 625 2 322 322 322 322 -1 <> <> <> <>
  323 3 24.736971 -4.267460 13.124388 21 P B 2 -0.12000 -0.12000 "PRO " " CG " 6 0 A0A0A0  C323  0 1 7 ""  1 ""  <> 0 0 0 1 9.63 323 0 0 626 2 323 323 323 323 -1 <> <> <> <>
  324 3 24.289953 -5.729458 13.380674 21 P B 2 -0.12000 -0.12000 "PRO " " CB " 6 0 A0A0A0  C324  0 1 7 ""  1 ""  <> 0 0 0 1 9.63 324 0 0 627 2 324 324 324 324 -1 <> <> <> <>
  325 41 24.546492 -3.201660 11.209265 21 P B 21 0.06000 0.06000 "PRO " " HD1" 1 0 FFFFFF  H325  0 1 7 ""  1 ""  <> 0 0 0 1 9.63 325 0 0 628 0 325 325 325 325 -1 <> <> <> <>
  326 41 25.655748 -4.644611 11.290495 21 P B 21 0.06000 0.06000 "PRO " " HD2" 1 0 FFFFFF  H326  0 1 7 ""  1 ""  <> 0 0 0 1 9.63 326 0 0 629 0 326 326 326 326 -1 <> <> <> <>
  327 41 23.871405 -3.703781 13.472464 21 P B 21 0.06000 0.06000 "PRO " " HG1" 1 0 FFFFFF  H327  0 1 7 ""  1 ""  <> 0 0 0 1 9.63 327 0 0 630 0 327 327 327 327 -1 <> <> <> <>
  328 41 25.597219 -3.919815 13.696413 21 P B 21 0.06000 0.06000 "PRO " " HG2" 1 0 FFFFFF  H328  0 1 7 ""  1 ""  <> 0 0 0 1 9.63 328 0 0 631 0 328 328 328 328 -1 <> <> <> <>
  329 41 24.013727 -5.652981 14.432318 21 P B 21 0.06000 0.06000 "PRO " " HB1" 1 0 FFFFFF  H329  0 1 7 ""  1 ""  <> 0 0 0 1 9.63 329 0 0 632 0 329 329 329 329 -1 <> <> <> <>
  330 41 25.127607 -6.394398 13.170218 21 P B 21 0.06000 0.06000 "PRO " " HB2" 1 0 FFFFFF  H330  0 1 7 ""  1 ""  <> 0 0 0 1 9.63 330 0 0 633 0 330 330 330 330 -1 <> <> <> <>
  331 41 23.179220 -7.015484 12.035959 21 P B 21 0.06000 0.06000 "PRO " " HA " 1 0 FFFFFF  H331  0 1 7 ""  1 ""  <> 0 0 0 1 9.63 331 0 0 634 0 331 331 331 331 -1 <> <> <> <>
  332 25 21.370523 -4.354881 12.611650 22 D B 38 -0.50000 -0.50000 "ASP " " N  " 7 0 2F2FFF  N332  0 1 7 ""  1 ""  <> 0 0 0 1 7.57 332 0 0 654 1 332 332 332 332 -1 <> <> <> <>
  333 3 19.991903 -3.983845 12.923857 22 D B 2 0.14000 0.14000 "ASP " " CA " 6 0 A0A0A0  C333  0 1 -1106 ""  1 ""  FF3C00  0 0 0 1 7.57 333 0 0 655 1 333 333 333 333 -1 <> <> <> <>
  334 2 18.947512 -4.474243 11.937872 22 D B 2 0.50000 0.50000 "ASP " " C  " 6 0 A0A0A0  C334  0 1 7 ""  1 ""  <> 0 0 0 1 7.57 334 0 0 656 0 334 334 334 334 -1 <> <> <> <>
  335 15 19.237444 -4.741112 10.770010 22 D B 75 -0.50000 -0.50000 "ASP " " O  " 8 0 FF5757  O335  0 1 7 ""  1 ""  <> 0 0 0 1 7.57 335 0 0 657 0 335 335 335 335 -1 <> <> <> <>
  336 3 19.848841 -2.458961 13.106543 22 D B 2 -0.22000 -0.22000 "ASP " " CB " 6 0 A0A0A0  C336  0 1 7 ""  1 ""  <> 0 0 0 1 7.57 336 0 0 658 2 336 336 336 336 -1 <> <> <> <>
  337 2 20.441374 -1.529461 12.056345 22 D B 2 0.70000 0.70000 "ASP " " CG " 6 0 A0A0A0  C337  0 1 7 "%UT"  13 ""  <> 0 0 0 1 7.57 337 0 0 659 0 337 337 337 337 -1 <> <> <> <>
  338 15 19.733721 -0.674320 11.456671 22 D B 75 -0.80000 -0.80000 "ASP " " OD1" 8 0 FF5757  O338  0 1 7 ""  1 ""  <> 0 0 0 1 7.57 338 0 0 660 0 338 338 338 338 -1 <> <> <> <>
  339 18 21.667910 -1.651630 11.771833 22 D B 75 -0.80000 -0.80000 "ASP " " OD2" 8 -1 FF5757  O339  0 1 7 ""  1 ""  <> 0 0 0 1 7.57 339 0 0 661 0 339 339 339 339 -1 <> <> <> <>
  340 43 21.893076 -3.593296 12.202963 22 D B 21 0.30000 0.30000 "ASP " " H  " 1 0 FFFFFF  H340  0 1 7 ""  1 ""  <> 0 0 0 1 7.57 340 0 0 662 0 340 340 340 340 -1 <> <> <> <>
  341 41 19.798368 -4.389725 13.916780 22 D B 21 0.06000 0.06000 "ASP " " HA " 1 0 FFFFFF  H341  0 1 7 ""  1 ""  <> 0 0 0 1 7.57 341 0 0 663 0 341 341 341 341 -1 <> <> <> <>
  342 41 20.418589 -2.154785 13.984587 22 D B 21 0.06000 0.06000 "ASP " " HB1" 1 0 FFFFFF  H342  0 1 7 ""  1 ""  <> 0 0 0 1 7.57 342 0 0 664 0 342 342 342 342 -1 <> <> <> <>
  343 41 18.808592 -2.164764 13.245916 22 D B 21 0.06000 0.06000 "ASP " " HB2" 1 0 FFFFFF  H343  0 1 7 ""  1 ""  <> 0 0 0 1 7.57 343 0 0 665 0 343 343 343 343 -1 <> <> <> <>
  344 25 17.710226 -4.634205 12.358686 23 I B 38 -0.50000 -0.50000 "ILE " " N  " 7 0 2F2FFF  N344  0 1 7 ""  1 ""  <> 0 0 0 1 7.31 344 0 0 678 1 344 344 344 344 -1 <> <> <> <>
  345 3 16.667055 -5.347649 11.567347 23 I B 2 0.14000 0.14000 "ILE " " CA " 6 0 A0A0A0  C345  0 1 -1106 ""  1 ""  FF3C00  0 0 0 1 7.31 345 0 0 679 1 345 345 345 345 -1 <> <> <> <>
  346 2 16.120066 -4.463875 10.515219 23 I B 2 0.50000 0.50000 "ILE " " C  " 6 0 A0A0A0  C346  0 1 7 ""  1 ""  <> 0 0 0 1 7.31 346 0 0 680 0 346 346 346 346 -1 <> <> <> <>
  347 15 15.902800 -3.284321 10.797697 23 I B 75 -0.50000 -0.50000 "ILE " " O  " 8 0 FF5757  O347  0 1 7 ""  1 ""  <> 0 0 0 1 7.31 347 0 0 681 0 347 347 347 347 -1 <> <> <> <>
  348 3 15.580214 -5.815834 12.627382 23 I B 2 -0.06000 -0.06000 "ILE " " CB " 6 0 A0A0A0  C348  0 1 7 ""  1 ""  <> 0 0 0 1 7.31 348 0 0 682 1 348 348 348 348 -1 <> <> <> <>
  349 3 14.309130 -6.353924 12.096933 23 I B 2 -0.18000 -0.18000 "ILE " " CG2" 6 0 A0A0A0  C349  0 1 7 ""  1 ""  <> 0 0 0 1 7.31 349 0 0 683 3 349 349 349 349 -1 <> <> <> <>
  350 3 16.144369 -6.829758 13.738405 23 I B 2 -0.12000 -0.12000 "ILE " " CG1" 6 0 A0A0A0  C350  0 1 7 ""  1 ""  <> 0 0 0 1 7.31 350 0 0 684 2 350 350 350 350 -1 <> <> <> <>
  351 3 16.697672 -8.171825 13.125303 23 I B 2 -0.18000 -0.18000 "ILE " " CD1" 6 0 A0A0A0  C351  0 1 7 ""  1 ""  <> 0 0 0 1 7.31 351 0 0 685 3 351 351 351 351 -1 <> <> <> <>
  352 43 17.511759 -4.376362 13.314840 23 I B 21 0.30000 0.30000 "ILE " " H  " 1 0 FFFFFF  H352  0 1 7 ""  1 ""  <> 0 0 0 1 7.31 352 0 0 686 0 352 352 352 352 -1 <> <> <> <>
  353 41 17.190695 -6.212215 11.159388 23 I B 21 0.06000 0.06000 "ILE " " HA " 1 0 FFFFFF  H353  0 1 7 ""  1 ""  <> 0 0 0 1 7.31 353 0 0 687 0 353 353 353 353 -1 <> <> <> <>
  354 41 15.259615 -4.919128 13.157698 23 I B 21 0.06000 0.06000 "ILE " " HB " 1 0 FFFFFF  H354  0 1 7 ""  1 ""  <> 0 0 0 1 7.31 354 0 0 688 0 354 354 354 354 -1 <> <> <> <>
  355 41 14.538740 -7.250248 11.520754 23 I B 21 0.06000 0.06000 "ILE " "1HG2" 1 0 FFFFFF  H355  0 1 7 ""  1 ""  <> 0 0 0 1 7.31 355 0 0 689 0 355 355 355 355 -1 <> <> <> <>
  356 41 13.583822 -6.605278 12.870790 23 I B 21 0.06000 0.06000 "ILE " "2HG2" 1 0 FFFFFF  H356  0 1 7 ""  1 ""  <> 0 0 0 1 7.31 356 0 0 690 0 356 356 356 356 -1 <> <> <> <>
  357 41 13.825445 -5.726978 11.347876 23 I B 21 0.06000 0.06000 "ILE " "3HG2" 1 0 FFFFFF  H357  0 1 7 ""  1 ""  <> 0 0 0 1 7.31 357 0 0 691 0 357 357 357 357 -1 <> <> <> <>
  358 41 15.348772 -7.085926 14.438051 23 I B 21 0.06000 0.06000 "ILE " "1HG1" 1 0 FFFFFF  H358  0 1 7 ""  1 ""  <> 0 0 0 1 7.31 358 0 0 692 0 358 358 358 358 -1 <> <> <> <>
  359 41 16.775187 -6.410179 14.522066 23 I B 21 0.06000 0.06000 "ILE " "2HG1" 1 0 FFFFFF  H359  0 1 7 ""  1 ""  <> 0 0 0 1 7.31 359 0 0 693 0 359 359 359 359 -1 <> <> <> <>
  360 41 17.609789 -8.021637 12.547735 23 I B 21 0.06000 0.06000 "ILE " " HD1" 1 0 FFFFFF  H360  0 1 7 ""  1 ""  <> 0 0 0 1 7.31 360 0 0 694 0 360 360 360 360 -1 <> <> <> <>
  361 41 16.904245 -8.909359 13.900850 23 I B 21 0.06000 0.06000 "ILE " " HD2" 1 0 FFFFFF  H361  0 1 7 ""  1 ""  <> 0 0 0 1 7.31 361 0 0 695 0 361 361 361 361 -1 <> <> <> <>
  362 41 15.883169 -8.693199 12.622458 23 I B 21 0.06000 0.06000 "ILE " " HD3" 1 0 FFFFFF  H362  0 1 7 ""  1 ""  <> 0 0 0 1 7.31 362 0 0 696 0 362 362 362 362 -1 <> <> <> <>
  363 25 15.672186 -5.022289 9.355345 24 Q B 38 -0.50000 -0.50000 "GLN " " N  " 7 0 2F2FFF  N363  0 1 7 ""  1 ""  <> 0 0 0 1 7.3 363 0 0 714 1 363 363 363 363 -1 <> <> <> <>
  364 3 14.854460 -4.242340 8.367414 24 Q B 2 0.14000 0.14000 "GLN " " CA " 6 0 A0A0A0  C364  0 1 -1106 ""  1 ""  FF3C00  0 0 0 1 7.3 364 0 0 715 1 364 364 364 364 -1 <> <> <> <>
  365 2 13.408796 -4.557995 8.778753 24 Q B 2 0.50000 0.50000 "GLN " " C  " 6 0 A0A0A0  C365  0 1 7 ""  1 ""  <> 0 0 0 1 7.3 365 0 0 716 0 365 365 365 365 -1 <> <> <> <>
  366 15 13.069216 -5.743584 8.661844 24 Q B 75 -0.50000 -0.50000 "GLN " " O  " 8 0 FF5757  O366  0 1 7 ""  1 ""  <> 0 0 0 1 7.3 366 0 0 717 0 366 366 366 366 -1 <> <> <> <>
  367 3 15.128592 -4.923492 6.913915 24 Q B 2 -0.12000 -0.12000 "GLN " " CB " 6 0 A0A0A0  C367  0 1 7 ""  1 ""  <> 0 0 0 1 7.3 367 0 0 718 2 367 367 367 367 -1 <> <> <> <>
  368 3 16.572363 -4.859638 6.289594 24 Q B 2 -0.12000 -0.12000 "GLN " " CG " 6 0 A0A0A0  C368  0 1 7 ""  1 ""  <> 0 0 0 1 7.3 368 0 0 719 2 368 368 368 368 -1 <> <> <> <>
  369 2 16.999842 -3.516449 5.732957 24 Q B 2 0.50000 0.50000 "GLN " " CD " 6 0 A0A0A0  C369  0 1 7 "%UT"  13 ""  <> 0 0 0 1 7.3 369 0 0 720 0 369 369 369 369 -1 "No Flip"  <> <> <>
  370 15 18.198618 -3.463096 5.352552 24 Q B 75 -0.50000 -0.50000 "GLN " " OE1" 8 0 FF5757  O370  0 1 7 ""  1 ""  <> 0 0 0 1 7.3 370 0 0 721 0 370 370 370 370 -1 <> <> <> <>
  371 25 16.185743 -2.474533 5.748304 24 Q B 38 -0.76000 -0.76000 "GLN " " NE2" 7 0 2F2FFF  N371  0 1 7 ""  1 ""  <> 0 0 0 1 7.3 371 0 0 722 2 371 371 371 371 -1 <> <> <> <>
  372 43 15.814589 -6.009571 9.196928 24 Q B 21 0.30000 0.30000 "GLN " " H  " 1 0 FFFFFF  H372  0 1 7 ""  1 ""  <> 0 0 0 1 7.3 372 0 0 723 0 372 372 372 372 -1 <> <> <> <>
  373 41 15.039968 -3.168327 8.353666 24 Q B 21 0.06000 0.06000 "GLN " " HA " 1 0 FFFFFF  H373  0 1 7 ""  1 ""  <> 0 0 0 1 7.3 373 0 0 724 0 373 373 373 373 -1 <> <> <> <>
  374 41 14.299402 -4.578735 6.296110 24 Q B 21 0.06000 0.06000 "GLN " " HB1" 1 0 FFFFFF  H374  0 1 7 ""  1 ""  <> 0 0 0 1 7.3 374 0 0 725 0 374 374 374 374 -1 <> <> <> <>
  375 41 14.925013 -5.989132 7.019132 24 Q B 21 0.06000 0.06000 "GLN " " HB2" 1 0 FFFFFF  H375  0 1 7 ""  1 ""  <> 0 0 0 1 7.3 375 0 0 726 0 375 375 375 375 -1 <> <> <> <>
  376 41 16.719809 -5.539230 5.450239 24 Q B 21 0.06000 0.06000 "GLN " " HG1" 1 0 FFFFFF  H376  0 1 7 ""  1 ""  <> 0 0 0 1 7.3 376 0 0 727 0 376 376 376 376 -1 <> <> <> <>
  377 41 17.366541 -5.242065 6.930784 24 Q B 21 0.06000 0.06000 "GLN " " HG2" 1 0 FFFFFF  H377  0 1 7 ""  1 ""  <> 0 0 0 1 7.3 377 0 0 728 0 377 377 377 377 -1 <> <> <> <>
  378 43 15.279764 -2.537407 6.190286 24 Q B 21 0.38000 0.38000 "GLN " "1HE2" 1 0 FFFFFF  H378  0 1 7 ""  1 ""  <> 0 0 0 1 7.3 378 0 0 729 0 378 378 378 378 -1 <> <> <> <>
  379 43 16.580908 -1.702007 5.231443 24 Q B 21 0.38000 0.38000 "GLN " "2HE2" 1 0 FFFFFF  H379  0 1 7 ""  1 ""  <> 0 0 0 1 7.3 379 0 0 730 0 379 379 379 379 -1 <> <> <> <>
  380 25 12.607916 -3.713909 9.364103 25 M B 38 -0.50000 -0.50000 "MET " " N  " 7 0 2F2FFF  N380  2 1 7 ""  1 ""  <> 0 0 0 1 7.3 380 0 0 750 1 380 380 380 380 -1 <> <> <> <>
  381 3 11.202990 -3.996036 9.587408 25 M B 2 0.14000 0.14000 "MET " " CA " 6 0 A0A0A0  C381  2 1 -1106 ""  1 ""  FF3C00  0 0 0 1 7.3 381 0 0 751 1 381 381 381 381 -1 <> <> <> <>
  382 2 10.487577 -2.975765 8.665163 25 M B 2 0.50000 0.50000 "MET " " C  " 6 0 A0A0A0  C382  2 1 7 ""  1 ""  <> 0 0 0 1 7.3 382 0 0 752 0 382 382 382 382 -1 <> <> <> <>
  383 15 10.941099 -1.813866 8.459223 25 M B 75 -0.50000 -0.50000 "MET " " O  " 8 0 FF5757  O383  2 1 7 ""  1 ""  <> 0 0 0 1 7.3 383 0 0 753 0 383 383 383 383 -1 <> <> <> <>
  384 3 10.781355 -3.983818 11.119898 25 M B 2 -0.12000 -0.12000 "MET " " CB " 6 0 A0A0A0  C384  2 1 7 ""  1 ""  <> 0 0 0 1 7.3 384 0 0 754 2 384 384 384 384 -1 <> <> <> <>
  385 3 11.078711 -2.676483 11.881243 25 M B 2 0.04750 0.04750 "MET " " CG " 6 0 A0A0A0  C385  2 1 7 ""  1 ""  <> 0 0 0 1 7.3 385 0 0 755 2 385 385 385 385 -1 <> <> <> <>
  386 49 10.950872 -2.895965 13.691523 25 M B 13 -0.33500 -0.33500 "MET " " SD " 16 0 E1E11E  S386  2 1 7 ""  1 ""  <> 0 0 0 1 7.3 386 0 0 756 0 386 386 386 386 -1 <> <> <> <>
  387 3 9.183409 -3.129051 13.969736 25 M B 2 -0.01250 -0.01250 "MET " " CE " 6 0 A0A0A0  C387  2 1 7 ""  1 ""  <> 0 0 0 1 7.3 387 0 0 757 3 387 387 387 387 -1 <> <> <> <>
  388 43 12.882555 -2.785652 9.652224 25 M B 21 0.30000 0.30000 "MET " " H  " 1 0 FFFFFF  H388  2 1 7 ""  1 ""  <> 0 0 0 1 7.3 388 0 0 758 0 388 388 388 388 -1 <> <> <> <>
  389 41 10.945776 -4.963062 9.155195 25 M B 21 0.06000 0.06000 "MET " " HA " 1 0 FFFFFF  H389  2 1 7 ""  1 ""  <> 0 0 0 1 7.3 389 0 0 759 0 389 389 389 389 -1 <> <> <> <>
  390 41 11.359091 -4.795563 11.561930 25 M B 21 0.06000 0.06000 "MET " " HB1" 1 0 FFFFFF  H390  2 1 7 ""  1 ""  <> 0 0 0 1 7.3 390 0 0 760 0 390 390 390 390 -1 <> <> <> <>
  391 41 9.720026 -4.202080 11.238386 25 M B 21 0.06000 0.06000 "MET " " HB2" 1 0 FFFFFF  H391  2 1 7 ""  1 ""  <> 0 0 0 1 7.3 391 0 0 761 0 391 391 391 391 -1 <> <> <> <>
  392 41 10.432497 -1.816860 11.703615 25 M B 21 0.06000 0.06000 "MET " " HG1" 1 0 FFFFFF  H392  2 1 7 ""  1 ""  <> 0 0 0 1 7.3 392 0 0 762 0 392 392 392 392 -1 <> <> <> <>
  393 41 12.079283 -2.287498 11.692430 25 M B 21 0.06000 0.06000 "MET " " HG2" 1 0 FFFFFF  H393  2 1 7 ""  1 ""  <> 0 0 0 1 7.3 393 0 0 763 0 393 393 393 393 -1 <> <> <> <>
  394 41 8.988482 -3.196171 15.040060 25 M B 21 0.06000 0.06000 "MET " " HE1" 1 0 FFFFFF  H394  2 1 7 ""  1 ""  <> 0 0 0 1 7.3 394 0 0 764 0 394 394 394 394 -1 <> <> <> <>
  395 41 8.707556 -2.204448 13.642965 25 M B 21 0.06000 0.06000 "MET " " HE2" 1 0 FFFFFF  H395  2 1 7 ""  1 ""  <> 0 0 0 1 7.3 395 0 0 765 0 395 395 395 395 -1 <> <> <> <>
  396 41 8.728384 -3.895897 13.342840 25 M B 21 0.06000 0.06000 "MET " " HE3" 1 0 FFFFFF  H396  2 1 7 ""  1 ""  <> 0 0 0 1 7.3 396 0 0 766 0 396 396 396 396 -1 <> <> <> <>
  397 25 9.335787 -3.397232 8.094423 26 T B 38 -0.50000 -0.50000 "THR " " N  " 7 0 2F2FFF  N397  2 1 7 ""  1 ""  <> 0 0 0 1 7.31 397 0 0 791 1 397 397 397 397 -1 <> <> <> <>
  398 3 8.525724 -2.660450 7.200372 26 T B 2 0.14000 0.14000 "THR " " CA " 6 0 A0A0A0  C398  2 1 -1106 ""  1 ""  FF3C00  0 0 0 1 7.31 398 0 0 792 1 398 398 398 398 -1 <> <> <> <>
  399 2 7.063250 -2.897171 7.577245 26 T B 2 0.50000 0.50000 "THR " " C  " 6 0 A0A0A0  C399  2 1 7 ""  1 ""  <> 0 0 0 1 7.31 399 0 0 793 0 399 399 399 399 -1 <> <> <> <>
  400 15 6.547041 -3.995895 7.679853 26 T B 75 -0.50000 -0.50000 "THR " " O  " 8 0 FF5757  O400  2 1 7 ""  1 ""  <> 0 0 0 1 7.31 400 0 0 794 0 400 400 400 400 -1 <> <> <> <>
  401 3 8.966871 -2.902721 5.663198 26 T B 2 0.20500 0.20500 "THR " " CB " 6 0 A0A0A0  C401  2 1 7 ""  1 ""  <> 0 0 0 1 7.31 401 0 0 795 1 401 401 401 401 -1 <> <> <> <>
  402 3 8.960066 -4.424290 5.341836 26 T B 2 -0.18000 -0.18000 "THR " " CG2" 6 0 A0A0A0  C402  2 1 7 ""  1 ""  <> 0 0 0 1 7.31 402 0 0 796 3 402 402 402 402 -1 <> <> <> <>
  403 16 8.119768 -2.147529 4.892202 26 T B 75 -0.68300 -0.68300 "THR " " OG1" 8 0 FF5757  O403  2 1 7 "%UT"  13 ""  <> 0 0 0 1 7.31 403 0 0 797 1 403 403 403 403 -1 <> <> <> <>
  404 43 9.005716 -4.299210 8.406816 26 T B 21 0.30000 0.30000 "THR " " H  " 1 0 FFFFFF  H404  2 1 7 ""  1 ""  <> 0 0 0 1 7.31 404 0 0 798 0 404 404 404 404 -1 <> <> <> <>
  405 41 8.797365 -1.640690 7.473146 26 T B 21 0.06000 0.06000 "THR " " HA " 1 0 FFFFFF  H405  2 1 7 ""  1 ""  <> 0 0 0 1 7.31 405 0 0 799 0 405 405 405 405 -1 <> <> <> <>
  406 41 9.985575 -2.562195 5.477773 26 T B 21 0.06000 0.06000 "THR " " HB " 1 0 FFFFFF  H406  2 1 7 ""  1 ""  <> 0 0 0 1 7.31 406 0 0 800 0 406 406 406 406 -1 <> <> <> <>
  407 41 7.928080 -4.772530 5.299055 26 T B 21 0.06000 0.06000 "THR " "1HG2" 1 0 FFFFFF  H407  2 1 7 ""  1 ""  <> 0 0 0 1 7.31 407 0 0 801 0 407 407 407 407 -1 <> <> <> <>
  408 41 9.256128 -4.716770 4.334413 26 T B 21 0.06000 0.06000 "THR " "2HG2" 1 0 FFFFFF  H408  2 1 7 ""  1 ""  <> 0 0 0 1 7.31 408 0 0 802 0 408 408 408 408 -1 <> <> <> <>
  409 41 9.534903 -5.045242 6.028917 26 T B 21 0.06000 0.06000 "THR " "3HG2" 1 0 FFFFFF  H409  2 1 7 ""  1 ""  <> 0 0 0 1 7.31 409 0 0 803 0 409 409 409 409 -1 <> <> <> <>
  410 42 8.565237 -1.314197 4.880350 26 T B 21 0.41800 0.41800 "THR " " HG1" 1 0 FFFFFF  H410  2 1 7 ""  1 ""  <> 0 0 0 1 7.31 410 0 0 804 0 410 410 410 410 -1 <> <> <> <>
  411 25 6.419970 -1.774898 7.901464 27 Q B 38 -0.50000 -0.50000 "GLN " " N  " 7 0 2F2FFF  N411  2 1 7 ""  1 ""  <> 0 0 0 1 7.32 411 0 0 822 1 411 411 411 411 -1 <> <> <> <>
  412 3 5.006491 -1.608055 8.301947 27 Q B 2 0.14000 0.14000 "GLN " " CA " 6 0 A0A0A0  C412  2 1 -1106 ""  1 ""  FF3C00  0 0 0 1 7.32 412 0 0 823 1 412 412 412 412 -1 <> <> <> <>
  413 2 4.102156 -0.935909 7.206777 27 Q B 2 0.50000 0.50000 "GLN " " C  " 6 0 A0A0A0  C413  2 1 7 ""  1 ""  <> 0 0 0 1 7.32 413 0 0 824 0 413 413 413 413 -1 <> <> <> <>
  414 15 4.573565 -0.107647 6.411047 27 Q B 75 -0.50000 -0.50000 "GLN " " O  " 8 0 FF5757  O414  2 1 7 ""  1 ""  <> 0 0 0 1 7.32 414 0 0 825 0 414 414 414 414 -1 <> <> <> <>
  415 3 4.917158 -0.587612 9.404669 27 Q B 2 -0.12000 -0.12000 "GLN " " CB " 6 0 A0A0A0  C415  2 1 7 ""  1 ""  <> 0 0 0 1 7.32 415 0 0 826 2 415 415 415 415 -1 <> <> <> <>
  416 3 3.422697 -0.523582 10.077005 27 Q B 2 -0.12000 -0.12000 "GLN " " CG " 6 0 A0A0A0  C416  2 1 7 ""  1 ""  <> 0 0 0 1 7.32 416 0 0 827 2 416 416 416 416 -1 <> <> <> <>
  417 2 3.446283 0.299049 11.380743 27 Q B 2 0.50000 0.50000 "GLN " " CD " 6 0 A0A0A0  C417  2 1 7 "%UT"  13 ""  <> 0 0 0 1 7.32 417 0 0 828 0 417 417 417 417 -1 "No Flip"  <> <> <>
  418 15 4.276262 0.090138 12.206945 27 Q B 75 -0.50000 -0.50000 "GLN " " OE1" 8 0 FF5757  O418  2 1 7 ""  1 ""  <> 0 0 0 1 7.32 418 0 0 829 0 418 418 418 418 -1 <> <> <> <>
  419 25 2.622942 1.371224 11.451830 27 Q B 38 -0.76000 -0.76000 "GLN " " NE2" 7 0 2F2FFF  N419  2 1 7 ""  1 ""  <> 0 0 0 1 7.32 419 0 0 830 2 419 419 419 419 -1 <> <> <> <>
  420 43 6.948092 -0.940346 7.690031 27 Q B 21 0.30000 0.30000 "GLN " " H  " 1 0 FFFFFF  H420  2 1 7 ""  1 ""  <> 0 0 0 1 7.32 420 0 0 831 0 420 420 420 420 -1 <> <> <> <>
  421 41 4.537447 -2.546699 8.596983 27 Q B 21 0.06000 0.06000 "GLN " " HA " 1 0 FFFFFF  H421  2 1 7 ""  1 ""  <> 0 0 0 1 7.32 421 0 0 832 0 421 421 421 421 -1 <> <> <> <>
  422 41 5.285948 0.356144 9.002905 27 Q B 21 0.06000 0.06000 "GLN " " HB1" 1 0 FFFFFF  H422  2 1 7 ""  1 ""  <> 0 0 0 1 7.32 422 0 0 833 0 422 422 422 422 -1 <> <> <> <>
  423 41 5.668406 -0.839939 10.153040 27 Q B 21 0.06000 0.06000 "GLN " " HB2" 1 0 FFFFFF  H423  2 1 7 ""  1 ""  <> 0 0 0 1 7.32 423 0 0 834 0 423 423 423 423 -1 <> <> <> <>
  424 41 3.125307 -1.500355 10.458551 27 Q B 21 0.06000 0.06000 "GLN " " HG1" 1 0 FFFFFF  H424  2 1 7 ""  1 ""  <> 0 0 0 1 7.32 424 0 0 835 0 424 424 424 424 -1 <> <> <> <>
  425 41 2.595537 -0.217319 9.436609 27 Q B 21 0.06000 0.06000 "GLN " " HG2" 1 0 FFFFFF  H425  2 1 7 ""  1 ""  <> 0 0 0 1 7.32 425 0 0 836 0 425 425 425 425 -1 <> <> <> <>
  426 43 2.057497 1.649857 10.662695 27 Q B 21 0.38000 0.38000 "GLN " "1HE2" 1 0 FFFFFF  H426  2 1 7 ""  1 ""  <> 0 0 0 1 7.32 426 0 0 837 0 426 426 426 426 -1 <> <> <> <>
  427 43 2.592993 2.050556 12.198629 27 Q B 21 0.38000 0.38000 "GLN " "2HE2" 1 0 FFFFFF  H427  2 1 7 ""  1 ""  <> 0 0 0 1 7.32 427 0 0 838 0 427 427 427 427 -1 <> <> <> <>
  428 25 2.769342 -1.148926 7.212228 28 S B 38 -0.50000 -0.50000 "SER " " N  " 7 0 2F2FFF  N428  2 1 7 ""  1 ""  <> 0 0 0 1 7.69 428 0 0 858 1 428 428 428 428 -1 <> <> <> <>
  429 3 1.747728 -0.695145 6.256834 28 S B 2 0.14000 0.14000 "SER " " CA " 6 0 A0A0A0  C429  2 1 -1106 ""  1 ""  FF3C00  0 0 0 1 7.69 429 0 0 859 1 429 429 429 429 -1 <> <> <> <>
  430 2 0.314165 -0.918518 6.786508 28 S B 2 0.50000 0.50000 "SER " " C  " 6 0 A0A0A0  C430  2 1 7 ""  1 ""  <> 0 0 0 1 7.69 430 0 0 860 0 430 430 430 430 -1 <> <> <> <>
  431 15 0.117788 -1.779838 7.665842 28 S B 75 -0.50000 -0.50000 "SER " " O  " 8 0 FF5757  O431  2 1 7 ""  1 ""  <> 0 0 0 1 7.69 431 0 0 861 0 431 431 431 431 -1 <> <> <> <>
  432 3 2.058531 -1.374821 4.917207 28 S B 2 0.14500 0.14500 "SER " " CB " 6 0 A0A0A0  C432  2 1 7 ""  1 ""  <> 0 0 0 1 7.69 432 0 0 862 2 432 432 432 432 -1 <> <> <> <>
  433 16 1.005686 -1.214908 3.939157 28 S B 75 -0.68300 -0.68300 "SER " " OG " 8 0 FF5757  O433  2 1 7 "%UT"  13 ""  <> 0 0 0 1 7.69 433 0 0 863 1 433 433 433 433 -1 <> <> <> <>
  434 43 2.554579 -1.980663 7.743444 28 S B 21 0.30000 0.30000 "SER " " H  " 1 0 FFFFFF  H434  2 1 7 ""  1 ""  <> 0 0 0 1 7.69 434 0 0 864 0 434 434 434 434 -1 <> <> <> <>
  435 41 2.007250 0.359722 6.167329 28 S B 21 0.06000 0.06000 "SER " " HA " 1 0 FFFFFF  H435  2 1 7 ""  1 ""  <> 0 0 0 1 7.69 435 0 0 865 0 435 435 435 435 -1 <> <> <> <>
  436 41 2.040407 -2.464653 4.922838 28 S B 21 0.06000 0.06000 "SER " " HB1" 1 0 FFFFFF  H436  2 1 7 ""  1 ""  <> 0 0 0 1 7.69 436 0 0 866 0 436 436 436 436 -1 <> <> <> <>
  437 41 3.009451 -0.986042 4.552927 28 S B 21 0.06000 0.06000 "SER " " HB2" 1 0 FFFFFF  H437  2 1 7 ""  1 ""  <> 0 0 0 1 7.69 437 0 0 867 0 437 437 437 437 -1 <> <> <> <>
  438 42 1.174704 -0.544533 3.294908 28 S B 21 0.41800 0.41800 "SER " " HG " 1 0 FFFFFF  H438  2 1 7 ""  1 ""  <> 0 0 0 1 7.69 438 0 0 868 0 438 438 438 438 -1 <> <> <> <>
  439 25 -0.632151 -0.060139 6.354154 29 P B 38 -0.14000 -0.14000 "PRO " " N  " 7 0 2F2FFF  N439  0 1 7 ""  1 ""  <> 0 0 0 1 7.77 439 0 0 890 0 439 439 439 439 -1 <> <> <> <>
  440 3 -0.555834 1.061131 5.354970 29 P B 2 0.01000 0.01000 "PRO " " CA " 6 0 A0A0A0  C440  0 1 -1106 ""  1 ""  FF3C00  0 0 0 1 7.77 440 0 0 891 1 440 440 440 440 -1 <> <> <> <>
  441 2 -0.024977 2.276474 6.144502 29 P B 2 0.50000 0.50000 "PRO " " C  " 6 0 A0A0A0  C441  0 1 7 ""  1 ""  <> 0 0 0 1 7.77 441 0 0 892 0 441 441 441 441 -1 <> <> <> <>
  442 15 0.172594 2.169476 7.332647 29 P B 75 -0.50000 -0.50000 "PRO " " O  " 8 0 FF5757  O442  0 1 7 ""  1 ""  <> 0 0 0 1 7.77 442 0 0 893 0 442 442 442 442 -1 <> <> <> <>
  443 3 -1.976484 -0.208023 6.832479 29 P B 2 -0.05000 -0.05000 "PRO " " CD " 6 0 A0A0A0  C443  0 1 7 ""  1 ""  <> 0 0 0 1 7.77 443 0 0 894 2 443 443 443 443 -1 <> <> <> <>
  444 3 -2.833708 0.756096 6.034910 29 P B 2 -0.12000 -0.12000 "PRO " " CG " 6 0 A0A0A0  C444  0 1 7 ""  1 ""  <> 0 0 0 1 7.77 444 0 0 895 2 444 444 444 444 -1 <> <> <> <>
  445 3 -2.051817 1.073414 4.821714 29 P B 2 -0.12000 -0.12000 "PRO " " CB " 6 0 A0A0A0  C445  0 1 7 ""  1 ""  <> 0 0 0 1 7.77 445 0 0 896 2 445 445 445 445 -1 <> <> <> <>
  446 41 -2.170698 -0.067547 7.895795 29 P B 21 0.06000 0.06000 "PRO " " HD1" 1 0 FFFFFF  H446  0 1 7 ""  1 ""  <> 0 0 0 1 7.77 446 0 0 897 0 446 446 446 446 -1 <> <> <> <>
  447 41 -2.285833 -1.224880 6.590814 29 P B 21 0.06000 0.06000 "PRO " " HD2" 1 0 FFFFFF  H447  0 1 7 ""  1 ""  <> 0 0 0 1 7.77 447 0 0 898 0 447 447 447 447 -1 <> <> <> <>
  448 41 -2.994719 1.592163 6.715475 29 P B 21 0.06000 0.06000 "PRO " " HG1" 1 0 FFFFFF  H448  0 1 7 ""  1 ""  <> 0 0 0 1 7.77 448 0 0 899 0 448 448 448 448 -1 <> <> <> <>
  449 41 -3.852629 0.433487 5.820825 29 P B 21 0.06000 0.06000 "PRO " " HG2" 1 0 FFFFFF  H449  0 1 7 ""  1 ""  <> 0 0 0 1 7.77 449 0 0 900 0 449 449 449 449 -1 <> <> <> <>
  450 41 -2.365286 2.030491 4.404768 29 P B 21 0.06000 0.06000 "PRO " " HB1" 1 0 FFFFFF  H450  0 1 7 ""  1 ""  <> 0 0 0 1 7.77 450 0 0 901 0 450 450 450 450 -1 <> <> <> <>
  451 41 -2.259069 0.305699 4.076219 29 P B 21 0.06000 0.06000 "PRO " " HB2" 1 0 FFFFFF  H451  0 1 7 ""  1 ""  <> 0 0 0 1 7.77 451 0 0 902 0 451 451 451 451 -1 <> <> <> <>
  452 41 0.072226 1.023880 4.464883 29 P B 21 0.06000 0.06000 "PRO " " HA " 1 0 FFFFFF  H452  0 1 7 ""  1 ""  <> 0 0 0 1 7.77 452 0 0 903 0 452 452 452 452 -1 <> <> <> <>
  453 25 0.274958 3.358170 5.460809 30 S B 38 -0.50000 -0.50000 "SER " " N  " 7 0 2F2FFF  N453  0 1 7 ""  1 ""  <> 0 0 0 1 7.76 453 0 0 921 1 453 453 453 453 -1 <> <> <> <>
  454 3 0.863451 4.575214 5.998140 30 S B 2 0.14000 0.14000 "SER " " CA " 6 0 A0A0A0  C454  0 1 -1106 ""  1 ""  FF3C00  0 0 0 1 7.76 454 0 0 922 1 454 454 454 454 -1 <> <> <> <>
  455 2 -0.264456 5.530804 6.515016 30 S B 2 0.50000 0.50000 "SER " " C  " 6 0 A0A0A0  C455  0 1 7 ""  1 ""  <> 0 0 0 1 7.76 455 0 0 923 0 455 455 455 455 -1 <> <> <> <>
  456 15 -0.066927 6.430199 7.316980 30 S B 75 -0.50000 -0.50000 "SER " " O  " 8 0 FF5757  O456  0 1 7 ""  1 ""  <> 0 0 0 1 7.76 456 0 0 924 0 456 456 456 456 -1 <> <> <> <>
  457 3 1.600939 5.318600 4.858964 30 S B 2 0.14500 0.14500 "SER " " CB " 6 0 A0A0A0  C457  0 1 7 ""  1 ""  <> 0 0 0 1 7.76 457 0 0 925 2 457 457 457 457 -1 <> <> <> <>
  458 16 2.369688 6.388111 5.198987 30 S B 75 -0.68300 -0.68300 "SER " " OG " 8 0 FF5757  O458  0 1 7 "%UT"  13 ""  <> 0 0 0 1 7.76 458 0 0 926 1 458 458 458 458 -1 <> <> <> <>
  459 43 0.136831 3.243243 4.466924 30 S B 21 0.30000 0.30000 "SER " " H  " 1 0 FFFFFF  H459  0 1 7 ""  1 ""  <> 0 0 0 1 7.76 459 0 0 927 0 459 459 459 459 -1 <> <> <> <>
  460 41 1.510504 4.371511 6.851327 30 S B 21 0.06000 0.06000 "SER " " HA " 1 0 FFFFFF  H460  0 1 7 ""  1 ""  <> 0 0 0 1 7.76 460 0 0 928 0 460 460 460 460 -1 <> <> <> <>
  461 41 0.990019 5.589577 3.997892 30 S B 21 0.06000 0.06000 "SER " " HB1" 1 0 FFFFFF  H461  0 1 7 ""  1 ""  <> 0 0 0 1 7.76 461 0 0 929 0 461 461 461 461 -1 <> <> <> <>
  462 41 2.298853 4.580381 4.463926 30 S B 21 0.06000 0.06000 "SER " " HB2" 1 0 FFFFFF  H462  0 1 7 ""  1 ""  <> 0 0 0 1 7.76 462 0 0 930 0 462 462 462 462 -1 <> <> <> <>
  463 42 2.768404 6.613628 4.372430 30 S B 21 0.41800 0.41800 "SER " " HG " 1 0 FFFFFF  H463  0 1 7 ""  1 ""  <> 0 0 0 1 7.76 463 0 0 931 0 463 463 463 463 -1 <> <> <> <>
  464 25 -1.441496 5.373468 5.934057 31 S B 38 -0.50000 -0.50000 "SER " " N  " 7 0 2F2FFF  N464  2 1 7 ""  1 ""  <> 0 0 0 1 7.9 464 0 0 939 1 464 464 464 464 -1 <> <> <> <>
  465 3 -2.672262 6.099489 6.461267 31 S B 2 0.14000 0.14000 "SER " " CA " 6 0 A0A0A0  C465  2 1 -1106 ""  1 ""  FF3C00  0 0 0 1 7.9 465 0 0 940 1 465 465 465 465 -1 <> <> <> <>
  466 2 -3.804213 5.012003 6.483640 31 S B 2 0.50000 0.50000 "SER " " C  " 6 0 A0A0A0  C466  2 1 7 ""  1 ""  <> 0 0 0 1 7.9 466 0 0 941 0 466 466 466 466 -1 <> <> <> <>
  467 15 -3.953627 4.173210 5.596578 31 S B 75 -0.50000 -0.50000 "SER " " O  " 8 0 FF5757  O467  2 1 7 ""  1 ""  <> 0 0 0 1 7.9 467 0 0 942 0 467 467 467 467 -1 <> <> <> <>
  468 3 -2.884977 7.363188 5.632558 31 S B 2 0.14500 0.14500 "SER " " CB " 6 0 A0A0A0  C468  2 1 7 ""  1 ""  <> 0 0 0 1 7.9 468 0 0 943 2 468 468 468 468 -1 <> <> <> <>
  469 16 -3.299948 7.052523 4.329050 31 S B 75 -0.68300 -0.68300 "SER " " OG " 8 0 FF5757  O469  2 1 7 "%UT"  13 ""  <> 0 0 0 1 7.9 469 0 0 944 1 469 469 469 469 -1 <> <> <> <>
  470 43 -1.602575 4.669353 5.228097 31 S B 21 0.30000 0.30000 "SER " " H  " 1 0 FFFFFF  H470  2 1 7 ""  1 ""  <> 0 0 0 1 7.9 470 0 0 945 0 470 470 470 470 -1 <> <> <> <>
  471 41 -2.390188 6.385105 7.474657 31 S B 21 0.06000 0.06000 "SER " " HA " 1 0 FFFFFF  H471  2 1 7 ""  1 ""  <> 0 0 0 1 7.9 471 0 0 946 0 471 471 471 471 -1 <> <> <> <>
  472 41 -1.885603 7.792896 5.563928 31 S B 21 0.06000 0.06000 "SER " " HB1" 1 0 FFFFFF  H472  2 1 7 ""  1 ""  <> 0 0 0 1 7.9 472 0 0 947 0 472 472 472 472 -1 <> <> <> <>
  473 41 -3.489439 7.974758 6.302412 31 S B 21 0.06000 0.06000 "SER " " HB2" 1 0 FFFFFF  H473  2 1 7 ""  1 ""  <> 0 0 0 1 7.9 473 0 0 948 0 473 473 473 473 -1 <> <> <> <>
  474 42 -2.655172 6.435808 4.017679 31 S B 21 0.41800 0.41800 "SER " " HG " 1 0 FFFFFF  H474  2 1 7 ""  1 ""  <> 0 0 0 1 7.9 474 0 0 949 0 474 474 474 474 -1 <> <> <> <>
  475 25 -4.674826 5.111652 7.471731 32 L B 38 -0.50000 -0.50000 "LEU " " N  " 7 0 2F2FFF  N475  2 1 7 ""  1 ""  <> 0 0 0 1 7.37 475 0 0 960 1 475 475 475 475 -1 <> <> <> <>
  476 3 -5.955519 4.307247 7.478170 32 L B 2 0.14000 0.14000 "LEU " " CA " 6 0 A0A0A0  C476  2 1 -1106 ""  1 ""  FF3C00  0 0 0 1 7.37 476 0 0 961 1 476 476 476 476 -1 <> <> <> <>
  477 2 -7.085142 5.159433 7.893293 32 L B 2 0.50000 0.50000 "LEU " " C  " 6 0 A0A0A0  C477  2 1 7 ""  1 ""  <> 0 0 0 1 7.37 477 0 0 962 0 477 477 477 477 -1 <> <> <> <>
  478 15 -6.987547 5.853909 8.916288 32 L B 75 -0.50000 -0.50000 "LEU " " O  " 8 0 FF5757  O478  2 1 7 ""  1 ""  <> 0 0 0 1 7.37 478 0 0 963 0 478 478 478 478 -1 <> <> <> <>
  479 3 -5.713209 3.167271 8.462824 32 L B 2 -0.12000 -0.12000 "LEU " " CB " 6 0 A0A0A0  C479  2 1 7 ""  1 ""  <> 0 0 0 1 7.37 479 0 0 964 2 479 479 479 479 -1 <> <> <> <>
  480 3 -6.799376 1.985504 8.542830 32 L B 2 -0.06000 -0.06000 "LEU " " CG " 6 0 A0A0A0  C480  2 1 7 ""  1 ""  <> 0 0 0 1 7.37 480 0 0 965 1 480 480 480 480 -1 <> <> <> <>
  481 3 -7.501638 1.788254 7.176191 32 L B 2 -0.18000 -0.18000 "LEU " " CD1" 6 0 A0A0A0  C481  2 1 7 ""  1 ""  <> 0 0 0 1 7.37 481 0 0 966 3 481 481 481 481 -1 <> <> <> <>
  482 3 -6.293219 0.655228 9.017920 32 L B 2 -0.18000 -0.18000 "LEU " " CD2" 6 0 A0A0A0  C482  2 1 7 ""  1 ""  <> 0 0 0 1 7.37 482 0 0 967 3 482 482 482 482 -1 <> <> <> <>
  483 43 -4.576780 5.923494 8.064520 32 L B 21 0.30000 0.30000 "LEU " " H  " 1 0 FFFFFF  H483  2 1 7 ""  1 ""  <> 0 0 0 1 7.37 483 0 0 968 0 483 483 483 483 -1 <> <> <> <>
  484 41 -6.223906 4.039749 6.456151 32 L B 21 0.06000 0.06000 "LEU " " HA " 1 0 FFFFFF  H484  2 1 7 ""  1 ""  <> 0 0 0 1 7.37 484 0 0 969 0 484 484 484 484 -1 <> <> <> <>
  485 41 -5.514700 3.473210 9.490000 32 L B 21 0.06000 0.06000 "LEU " " HB1" 1 0 FFFFFF  H485  2 1 7 ""  1 ""  <> 0 0 0 1 7.37 485 0 0 970 0 485 485 485 485 -1 <> <> <> <>
  486 41 -4.737989 2.740917 8.227728 32 L B 21 0.06000 0.06000 "LEU " " HB2" 1 0 FFFFFF  H486  2 1 7 ""  1 ""  <> 0 0 0 1 7.37 486 0 0 971 0 486 486 486 486 -1 <> <> <> <>
  487 41 -7.514105 2.361332 9.274965 32 L B 21 0.06000 0.06000 "LEU " " HG " 1 0 FFFFFF  H487  2 1 7 ""  1 ""  <> 0 0 0 1 7.37 487 0 0 972 0 487 487 487 487 -1 <> <> <> <>
  488 41 -6.710287 1.564766 6.460706 32 L B 21 0.06000 0.06000 "LEU " "1HD1" 1 0 FFFFFF  H488  2 1 7 ""  1 ""  <> 0 0 0 1 7.37 488 0 0 973 0 488 488 488 488 -1 <> <> <> <>
  489 41 -8.058714 0.852574 7.223749 32 L B 21 0.06000 0.06000 "LEU " "2HD1" 1 0 FFFFFF  H489  2 1 7 ""  1 ""  <> 0 0 0 1 7.37 489 0 0 974 0 489 489 489 489 -1 <> <> <> <>
  490 41 -8.110662 2.666275 6.961080 32 L B 21 0.06000 0.06000 "LEU " "3HD1" 1 0 FFFFFF  H490  2 1 7 ""  1 ""  <> 0 0 0 1 7.37 490 0 0 975 0 490 490 490 490 -1 <> <> <> <>
  491 41 -5.542608 0.748623 9.802752 32 L B 21 0.06000 0.06000 "LEU " "1HD2" 1 0 FFFFFF  H491  2 1 7 ""  1 ""  <> 0 0 0 1 7.37 491 0 0 976 0 491 491 491 491 -1 <> <> <> <>
  492 41 -7.101683 -0.004787 9.332350 32 L B 21 0.06000 0.06000 "LEU " "2HD2" 1 0 FFFFFF  H492  2 1 7 ""  1 ""  <> 0 0 0 1 7.37 492 0 0 977 0 492 492 492 492 -1 <> <> <> <>
  493 41 -5.729383 0.094257 8.272600 32 L B 21 0.06000 0.06000 "LEU " "3HD2" 1 0 FFFFFF  H493  2 1 7 ""  1 ""  <> 0 0 0 1 7.37 493 0 0 978 0 493 493 493 493 -1 <> <> <> <>
  494 25 -8.182867 5.224110 7.148176 33 S B 38 -0.50000 -0.50000 "SER " " N  " 7 0 2F2FFF  N494  2 1 7 ""  1 ""  <> 0 0 0 1 7.41 494 0 0 996 1 494 494 494 494 -1 <> <> <> <>
  495 3 -9.420286 6.092991 7.370973 33 S B 2 0.14000 0.14000 "SER " " CA " 6 0 A0A0A0  C495  2 1 -1106 ""  1 ""  FF3C00  0 0 0 1 7.41 495 0 0 997 1 495 495 495 495 -1 <> <> <> <>
  496 2 -10.546041 5.084774 7.802797 33 S B 2 0.50000 0.50000 "SER " " C  " 6 0 A0A0A0  C496  2 1 7 ""  1 ""  <> 0 0 0 1 7.41 496 0 0 998 0 496 496 496 496 -1 <> <> <> <>
  497 15 -11.004774 4.142006 7.079271 33 S B 75 -0.50000 -0.50000 "SER " " O  " 8 0 FF5757  O497  2 1 7 ""  1 ""  <> 0 0 0 1 7.41 497 0 0 999 0 497 497 497 497 -1 <> <> <> <>
  498 3 -9.853476 6.952820 6.164968 33 S B 2 0.14500 0.14500 "SER " " CB " 6 0 A0A0A0  C498  2 1 7 ""  1 ""  <> 0 0 0 1 7.41 498 0 0 1000 2 498 498 498 498 -1 <> <> <> <>
  499 16 -10.008314 6.056887 5.012189 33 S B 75 -0.68300 -0.68300 "SER " " OG " 8 0 FF5757  O499  2 1 7 "%UT"  13 ""  <> 0 0 0 1 7.41 499 0 0 1001 1 499 499 499 499 -1 <> <> <> <>
  500 43 -8.250013 4.708246 6.282453 33 S B 21 0.30000 0.30000 "SER " " H  " 1 0 FFFFFF  H500  2 1 7 ""  1 ""  <> 0 0 0 1 7.41 500 0 0 1002 0 500 500 500 500 -1 <> <> <> <>
  501 41 -9.169340 6.648577 8.274549 33 S B 21 0.06000 0.06000 "SER " " HA " 1 0 FFFFFF  H501  2 1 7 ""  1 ""  <> 0 0 0 1 7.41 501 0 0 1003 0 501 501 501 501 -1 <> <> <> <>
  502 41 -9.055830 7.602646 5.804990 33 S B 21 0.06000 0.06000 "SER " " HB1" 1 0 FFFFFF  H502  2 1 7 ""  1 ""  <> 0 0 0 1 7.41 502 0 0 1004 0 502 502 502 502 -1 <> <> <> <>
  503 41 -10.788404 7.509970 6.224866 33 S B 21 0.06000 0.06000 "SER " " HB2" 1 0 FFFFFF  H503  2 1 7 ""  1 ""  <> 0 0 0 1 7.41 503 0 0 1005 0 503 503 503 503 -1 <> <> <> <>
  504 42 -9.260832 5.482361 4.947313 33 S B 21 0.41800 0.41800 "SER " " HG " 1 0 FFFFFF  H504  2 1 7 ""  1 ""  <> 0 0 0 1 7.41 504 0 0 1006 0 504 504 504 504 -1 <> <> <> <>
  505 25 -11.075636 5.368095 9.003481 34 A B 38 -0.50000 -0.50000 "ALA " " N  " 7 0 2F2FFF  N505  2 1 7 ""  1 ""  <> 0 0 0 1 7.45 505 0 0 1023 1 505 505 505 505 -1 <> <> <> <>
  506 3 -12.082350 4.519938 9.652361 34 A B 2 0.14000 0.14000 "ALA " " CA " 6 0 A0A0A0  C506  2 1 -1106 ""  1 ""  FF3C00  0 0 0 1 7.45 506 0 0 1024 1 506 506 506 506 -1 <> <> <> <>
  507 2 -13.117453 5.470787 10.192720 34 A B 2 0.50000 0.50000 "ALA " " C  " 6 0 A0A0A0  C507  2 1 7 ""  1 ""  <> 0 0 0 1 7.45 507 0 0 1025 0 507 507 507 507 -1 <> <> <> <>
  508 15 -13.225584 6.661255 9.902647 34 A B 75 -0.50000 -0.50000 "ALA " " O  " 8 0 FF5757  O508  2 1 7 ""  1 ""  <> 0 0 0 1 7.45 508 0 0 1026 0 508 508 508 508 -1 <> <> <> <>
  509 3 -11.453146 3.566578 10.784716 34 A B 2 -0.18000 -0.18000 "ALA " " CB " 6 0 A0A0A0  C509  2 1 7 ""  1 ""  <> 0 0 0 1 7.45 509 0 0 1027 3 509 509 509 509 -1 <> <> <> <>
  510 43 -10.728979 6.167835 9.513720 34 A B 21 0.30000 0.30000 "ALA " " H  " 1 0 FFFFFF  H510  2 1 7 ""  1 ""  <> 0 0 0 1 7.45 510 0 0 1028 0 510 510 510 510 -1 <> <> <> <>
  511 41 -12.465651 3.776695 8.953238 34 A B 21 0.06000 0.06000 "ALA " " HA " 1 0 FFFFFF  H511  2 1 7 ""  1 ""  <> 0 0 0 1 7.45 511 0 0 1029 0 511 511 511 511 -1 <> <> <> <>
  512 41 -12.242880 3.268414 11.474295 34 A B 21 0.06000 0.06000 "ALA " " HB1" 1 0 FFFFFF  H512  2 1 7 ""  1 ""  <> 0 0 0 1 7.45 512 0 0 1030 0 512 512 512 512 -1 <> <> <> <>
  513 41 -11.247122 2.605339 10.313894 34 A B 21 0.06000 0.06000 "ALA " " HB2" 1 0 FFFFFF  H513  2 1 7 ""  1 ""  <> 0 0 0 1 7.45 513 0 0 1031 0 513 513 513 513 -1 <> <> <> <>
  514 41 -10.491781 3.886460 11.186647 34 A B 21 0.06000 0.06000 "ALA " " HB3" 1 0 FFFFFF  H514  2 1 7 ""  1 ""  <> 0 0 0 1 7.45 514 0 0 1032 0 514 514 514 514 -1 <> <> <> <>
  515 25 -14.044813 4.914583 10.988810 35 S B 38 -0.50000 -0.50000 "SER " " N  " 7 0 2F2FFF  N515  0 1 7 ""  1 ""  <> 0 0 0 1 7.75 515 0 0 1049 1 515 515 515 515 -1 <> <> <> <>
  516 3 -15.066740 5.641176 11.693773 35 S B 2 0.14000 0.14000 "SER " " CA " 6 0 A0A0A0  C516  0 1 -1106 ""  1 ""  FF3C00  0 0 0 1 7.75 516 0 0 1050 1 516 516 516 516 -1 <> <> <> <>
  517 2 -15.271605 5.023073 13.124029 35 S B 2 0.50000 0.50000 "SER " " C  " 6 0 A0A0A0  C517  0 1 7 ""  1 ""  <> 0 0 0 1 7.75 517 0 0 1051 0 517 517 517 517 -1 <> <> <> <>
  518 15 -14.794767 3.925686 13.346148 35 S B 75 -0.50000 -0.50000 "SER " " O  " 8 0 FF5757  O518  0 1 7 ""  1 ""  <> 0 0 0 1 7.75 518 0 0 1052 0 518 518 518 518 -1 <> <> <> <>
  519 3 -16.154615 5.857878 10.664064 35 S B 2 0.14500 0.14500 "SER " " CB " 6 0 A0A0A0  C519  0 1 7 ""  1 ""  <> 0 0 0 1 7.75 519 0 0 1053 2 519 519 519 519 -1 <> <> <> <>
  520 16 -16.901503 4.588705 10.526232 35 S B 75 -0.68300 -0.68300 "SER " " OG " 8 0 FF5757  O520  0 1 7 "%UT"  13 ""  <> 0 0 0 1 7.75 520 0 0 1054 1 520 520 520 520 -1 <> <> <> <>
  521 43 -13.947493 4.006622 11.420355 35 S B 21 0.30000 0.30000 "SER " " H  " 1 0 FFFFFF  H521  0 1 7 ""  1 ""  <> 0 0 0 1 7.75 521 0 0 1055 0 521 521 521 521 -1 <> <> <> <>
  522 41 -14.737822 6.646467 11.957029 35 S B 21 0.06000 0.06000 "SER " " HA " 1 0 FFFFFF  H522  0 1 7 ""  1 ""  <> 0 0 0 1 7.75 522 0 0 1056 0 522 522 522 522 -1 <> <> <> <>
  523 41 -15.783934 6.102709 9.668699 35 S B 21 0.06000 0.06000 "SER " " HB1" 1 0 FFFFFF  H523  0 1 7 ""  1 ""  <> 0 0 0 1 7.75 523 0 0 1057 0 523 523 523 523 -1 <> <> <> <>
  524 41 -16.797979 6.691259 10.946302 35 S B 21 0.06000 0.06000 "SER " " HB2" 1 0 FFFFFF  H524  0 1 7 ""  1 ""  <> 0 0 0 1 7.75 524 0 0 1058 0 524 524 524 524 -1 <> <> <> <>
  525 42 -16.249960 3.963263 10.248140 35 S B 21 0.41800 0.41800 "SER " " HG " 1 0 FFFFFF  H525  0 1 7 ""  1 ""  <> 0 0 0 1 7.75 525 0 0 1059 0 525 525 525 525 -1 <> <> <> <>
  526 25 -16.021620 5.680613 13.965425 36 V B 38 -0.50000 -0.50000 "VAL " " N  " 7 0 2F2FFF  N526  0 1 7 ""  1 ""  <> 0 0 0 1 7.76 526 0 0 1077 1 526 526 526 526 -1 <> <> <> <>
  527 3 -16.406744 5.315632 15.318979 36 V B 2 0.14000 0.14000 "VAL " " CA " 6 0 A0A0A0  C527  0 1 -1106 ""  1 ""  FF3C00  0 0 0 1 7.76 527 0 0 1078 1 527 527 527 527 -1 <> <> <> <>
  528 2 -17.094938 3.951187 15.324663 36 V B 2 0.50000 0.50000 "VAL " " C  " 6 0 A0A0A0  C528  0 1 7 ""  1 ""  <> 0 0 0 1 7.76 528 0 0 1079 0 528 528 528 528 -1 <> <> <> <>
  529 15 -18.135916 3.777014 14.672316 36 V B 75 -0.50000 -0.50000 "VAL " " O  " 8 0 FF5757  O529  0 1 7 ""  1 ""  <> 0 0 0 1 7.76 529 0 0 1080 0 529 529 529 529 -1 <> <> <> <>
  530 3 -17.339949 6.302422 16.081106 36 V B 2 -0.06000 -0.06000 "VAL " " CB " 6 0 A0A0A0  C530  0 1 7 ""  1 ""  <> 0 0 0 1 7.76 530 0 0 1081 1 530 530 530 530 -1 <> <> <> <>
  531 3 -17.278677 6.012369 17.576601 36 V B 2 -0.18000 -0.18000 "VAL " " CG1" 6 0 A0A0A0  C531  0 1 7 ""  1 ""  <> 0 0 0 1 7.76 531 0 0 1082 3 531 531 531 531 -1 <> <> <> <>
  532 3 -16.784887 7.799149 16.064138 36 V B 2 -0.18000 -0.18000 "VAL " " CG2" 6 0 A0A0A0  C532  0 1 7 ""  1 ""  <> 0 0 0 1 7.76 532 0 0 1083 3 532 532 532 532 -1 <> <> <> <>
  533 43 -16.377653 6.518461 13.527987 36 V B 21 0.30000 0.30000 "VAL " " H  " 1 0 FFFFFF  H533  0 1 7 ""  1 ""  <> 0 0 0 1 7.76 533 0 0 1084 0 533 533 533 533 -1 <> <> <> <>
  534 41 -15.492796 5.156015 15.891096 36 V B 21 0.06000 0.06000 "VAL " " HA " 1 0 FFFFFF  H534  0 1 7 ""  1 ""  <> 0 0 0 1 7.76 534 0 0 1085 0 534 534 534 534 -1 <> <> <> <>
  535 41 -18.363119 6.190205 15.722475 36 V B 21 0.06000 0.06000 "VAL " " HB " 1 0 FFFFFF  H535  0 1 7 ""  1 ""  <> 0 0 0 1 7.76 535 0 0 1086 0 535 535 535 535 -1 <> <> <> <>
  536 41 -16.300398 6.277668 17.977472 36 V B 21 0.06000 0.06000 "VAL " "1HG1" 1 0 FFFFFF  H536  0 1 7 ""  1 ""  <> 0 0 0 1 7.76 536 0 0 1087 0 536 536 536 536 -1 <> <> <> <>
  537 41 -17.969770 6.670523 18.103216 36 V B 21 0.06000 0.06000 "VAL " "2HG1" 1 0 FFFFFF  H537  0 1 7 ""  1 ""  <> 0 0 0 1 7.76 537 0 0 1088 0 537 537 537 537 -1 <> <> <> <>
  538 41 -17.503134 4.981873 17.851915 36 V B 21 0.06000 0.06000 "VAL " "3HG1" 1 0 FFFFFF  H538  0 1 7 ""  1 ""  <> 0 0 0 1 7.76 538 0 0 1089 0 538 538 538 538 -1 <> <> <> <>
  539 41 -17.179167 8.484360 16.814554 36 V B 21 0.06000 0.06000 "VAL " "1HG2" 1 0 FFFFFF  H539  0 1 7 ""  1 ""  <> 0 0 0 1 7.76 539 0 0 1090 0 539 539 539 539 -1 <> <> <> <>
  540 41 -15.699881 7.728891 16.141092 36 V B 21 0.06000 0.06000 "VAL " "2HG2" 1 0 FFFFFF  H540  0 1 7 ""  1 ""  <> 0 0 0 1 7.76 540 0 0 1091 0 540 540 540 540 -1 <> <> <> <>
  541 41 -16.985830 8.193844 15.068174 36 V B 21 0.06000 0.06000 "VAL " "3HG2" 1 0 FFFFFF  H541  0 1 7 ""  1 ""  <> 0 0 0 1 7.76 541 0 0 1092 0 541 541 541 541 -1 <> <> <> <>
  542 25 -16.539618 2.916207 15.878954 37 G B 38 -0.50000 -0.50000 "GLY " " N  " 7 0 2F2FFF  N542  0 1 7 ""  1 ""  <> 0 0 0 1 7.77 542 0 0 1100 1 542 542 542 542 -1 <> <> <> <>
  543 3 -17.033545 1.541592 15.951357 37 G B 2 0.08000 0.08000 "GLY " " CA " 6 0 A0A0A0  C543  0 1 -1106 ""  1 ""  FF3C00  0 0 0 1 7.77 543 0 0 1101 2 543 543 543 543 -1 <> <> <> <>
  544 2 -16.499929 0.610363 14.905565 37 G B 2 0.50000 0.50000 "GLY " " C  " 6 0 A0A0A0  C544  0 1 7 ""  1 ""  <> 0 0 0 1 7.77 544 0 0 1102 0 544 544 544 544 -1 <> <> <> <>
  545 15 -16.808996 -0.596771 14.972647 37 G B 75 -0.50000 -0.50000 "GLY " " O  " 8 0 FF5757  O545  0 1 7 ""  1 ""  <> 0 0 0 1 7.77 545 0 0 1103 0 545 545 545 545 -1 <> <> <> <>
  546 43 -15.581076 2.986126 16.189459 37 G B 21 0.30000 0.30000 "GLY " " H  " 1 0 FFFFFF  H546  0 1 7 ""  1 ""  <> 0 0 0 1 7.77 546 0 0 1104 0 546 546 546 546 -1 <> <> <> <>
  547 41 -18.113813 1.443337 15.844297 37 G B 21 0.06000 0.06000 "GLY " " HA1" 1 0 FFFFFF  H547  0 1 7 ""  1 ""  <> 0 0 0 1 7.77 547 0 0 1105 0 547 547 547 547 -1 <> <> <> <>
  548 41 -16.724348 1.242622 16.952913 37 G B 21 0.06000 0.06000 "GLY " " HA2" 1 0 FFFFFF  H548  0 1 7 ""  1 ""  <> 0 0 0 1 7.77 548 0 0 1106 0 548 548 548 548 -1 <> <> <> <>
  549 25 -15.755362 1.075531 13.853315 38 D B 38 -0.50000 -0.50000 "ASP " " N  " 7 0 2F2FFF  N549  0 1 7 ""  1 ""  <> 0 0 0 1 7.83 549 0 0 1121 1 549 549 549 549 -1 <> <> <> <>
  550 3 -14.921461 0.176392 13.008368 38 D B 2 0.14000 0.14000 "ASP " " CA " 6 0 A0A0A0  C550  0 1 -1106 ""  1 ""  FF3C00  0 0 0 1 7.83 550 0 0 1122 1 550 550 550 550 -1 <> <> <> <>
  551 2 -13.577330 -0.374409 13.628752 38 D B 2 0.50000 0.50000 "ASP " " C  " 6 0 A0A0A0  C551  0 1 7 ""  1 ""  <> 0 0 0 1 7.83 551 0 0 1123 0 551 551 551 551 -1 <> <> <> <>
  552 15 -12.887037 0.365433 14.306963 38 D B 75 -0.50000 -0.50000 "ASP " " O  " 8 0 FF5757  O552  0 1 7 ""  1 ""  <> 0 0 0 1 7.83 552 0 0 1124 0 552 552 552 552 -1 <> <> <> <>
  553 3 -14.497618 0.832432 11.684710 38 D B 2 -0.22000 -0.22000 "ASP " " CB " 6 0 A0A0A0  C553  0 1 7 ""  1 ""  <> 0 0 0 1 7.83 553 0 0 1125 2 553 553 553 553 -1 <> <> <> <>
  554 2 -15.664915 1.277126 10.865740 38 D B 2 0.70000 0.70000 "ASP " " CG " 6 0 A0A0A0  C554  0 1 7 "%UT"  13 ""  <> 0 0 0 1 7.83 554 0 0 1126 0 554 554 554 554 -1 <> <> <> <>
  555 15 -15.474173 2.192589 9.979856 38 D B 75 -0.80000 -0.80000 "ASP " " OD1" 8 0 FF5757  O555  0 1 7 ""  1 ""  <> 0 0 0 1 7.83 555 0 0 1127 0 555 555 555 555 -1 <> <> <> <>
  556 18 -16.772818 0.654106 10.885271 38 D B 75 -0.80000 -0.80000 "ASP " " OD2" 8 -1 FF5757  O556  0 1 7 ""  1 ""  <> 0 0 0 1 7.83 556 0 0 1128 0 556 556 556 556 -1 <> <> <> <>
  557 43 -15.503424 2.052628 13.897089 38 D B 21 0.30000 0.30000 "ASP " " H  " 1 0 FFFFFF  H557  0 1 7 ""  1 ""  <> 0 0 0 1 7.83 557 0 0 1129 0 557 557 557 557 -1 <> <> <> <>
  558 41 -15.525923 -0.701012 12.778376 38 D B 21 0.06000 0.06000 "ASP " " HA " 1 0 FFFFFF  H558  0 1 7 ""  1 ""  <> 0 0 0 1 7.83 558 0 0 1130 0 558 558 558 558 -1 <> <> <> <>
  559 41 -13.900877 0.086933 11.159136 38 D B 21 0.06000 0.06000 "ASP " " HB1" 1 0 FFFFFF  H559  0 1 7 ""  1 ""  <> 0 0 0 1 7.83 559 0 0 1131 0 559 559 559 559 -1 <> <> <> <>
  560 41 -13.836500 1.691235 11.800837 38 D B 21 0.06000 0.06000 "ASP " " HB2" 1 0 FFFFFF  H560  0 1 7 ""  1 ""  <> 0 0 0 1 7.83 560 0 0 1132 0 560 560 560 560 -1 <> <> <> <>
  561 25 -13.237463 -1.632782 13.299517 39 R B 38 -0.50000 -0.50000 "ARG " " N  " 7 0 2F2FFF  N561  0 1 7 ""  1 ""  <> 0 0 0 1 7.68 561 0 0 1152 1 561 561 561 561 -1 <> <> <> <>
  562 3 -11.940031 -2.244846 13.437723 39 R B 2 0.14000 0.14000 "ARG " " CA " 6 0 A0A0A0  C562  0 1 -1106 ""  1 ""  FF3C00  0 0 0 1 7.68 562 0 0 1153 1 562 562 562 562 -1 <> <> <> <>
  563 2 -10.969137 -1.728786 12.324286 39 R B 2 0.50000 0.50000 "ARG " " C  " 6 0 A0A0A0  C563  0 1 7 ""  1 ""  <> 0 0 0 1 7.68 563 0 0 1154 0 563 563 563 563 -1 <> <> <> <>
  564 15 -11.401541 -1.167980 11.283167 39 R B 75 -0.50000 -0.50000 "ARG " " O  " 8 0 FF5757  O564  0 1 7 ""  1 ""  <> 0 0 0 1 7.68 564 0 0 1155 0 564 564 564 564 -1 <> <> <> <>
  565 3 -12.199125 -3.802398 13.153849 39 R B 2 -0.12000 -0.12000 "ARG " " CB " 6 0 A0A0A0  C565  0 1 7 ""  1 ""  <> 0 0 0 1 7.68 565 0 0 1156 2 565 565 565 565 -1 <> <> <> <>
  566 3 -11.039984 -4.723774 13.397486 39 R B 2 -0.05000 -0.05000 "ARG " " CG " 6 0 A0A0A0  C566  0 1 7 ""  1 ""  <> 0 0 0 1 7.68 566 0 0 1157 2 566 566 566 566 -1 <> <> <> <>
  567 3 -11.473852 -6.176262 13.045683 39 R B 2 0.19000 0.19000 "ARG " " CD " 6 0 A0A0A0  C567  0 1 7 ""  1 ""  <> 0 0 0 1 7.68 567 0 0 1158 2 567 567 567 567 -1 <> <> <> <>
  568 25 -10.381468 -7.167973 13.311754 39 R B 38 -0.69997 -0.69997 "ARG " " NE " 7 0 2F2FFF  N568  0 1 7 ""  1 ""  <> 0 0 0 1 7.68 568 0 0 1159 1 568 568 568 568 -1 <> <> <> <>
  569 2 -10.091825 -8.274864 12.652426 39 R B 2 0.63990 0.63990 "ARG " " CZ " 6 0 A0A0A0  C569  0 1 7 ""  1 ""  <> 0 0 0 1 7.68 569 0 0 1160 0 569 569 569 569 -1 <> <> <> <>
  570 25 -10.770834 -8.733246 11.648203 39 R B 38 -0.79997 -0.79997 "ARG " " NH1" 7 0 2F2FFF  N570  0 1 7 ""  1 ""  <> 0 0 0 1 7.68 570 0 0 1161 2 570 570 570 570 -1 <> <> <> <>
  571 31 -8.971411 -8.941177 13.034002 39 R B 38 -0.79997 -0.79997 "ARG " " NH2" 7 1 2F2FFF  N571  0 1 7 ""  1 ""  <> 0 0 0 1 7.68 571 0 0 1162 2 571 571 571 571 -1 <> <> <> <>
  572 43 -13.893660 -2.185432 12.766531 39 R B 21 0.30000 0.30000 "ARG " " H  " 1 0 FFFFFF  H572  0 1 7 ""  1 ""  <> 0 0 0 1 7.68 572 0 0 1163 0 572 572 572 572 -1 <> <> <> <>
  573 41 -11.598555 -2.126499 14.466066 39 R B 21 0.06000 0.06000 "ARG " " HA " 1 0 FFFFFF  H573  0 1 7 ""  1 ""  <> 0 0 0 1 7.68 573 0 0 1164 0 573 573 573 573 -1 <> <> <> <>
  574 41 -12.396696 -3.930095 12.089537 39 R B 21 0.06000 0.06000 "ARG " " HB1" 1 0 FFFFFF  H574  0 1 7 ""  1 ""  <> 0 0 0 1 7.68 574 0 0 1165 0 574 574 574 574 -1 <> <> <> <>
  575 41 -13.060591 -4.138016 13.731199 39 R B 21 0.06000 0.06000 "ARG " " HB2" 1 0 FFFFFF  H575  0 1 7 ""  1 ""  <> 0 0 0 1 7.68 575 0 0 1166 0 575 575 575 575 -1 <> <> <> <>
  576 41 -10.708189 -4.644310 14.432714 39 R B 21 0.06000 0.06000 "ARG " " HG1" 1 0 FFFFFF  H576  0 1 7 ""  1 ""  <> 0 0 0 1 7.68 576 0 0 1167 0 576 576 576 576 -1 <> <> <> <>
  577 41 -10.222021 -4.399998 12.753901 39 R B 21 0.06000 0.06000 "ARG " " HG2" 1 0 FFFFFF  H577  0 1 7 ""  1 ""  <> 0 0 0 1 7.68 577 0 0 1168 0 577 577 577 577 -1 <> <> <> <>
  578 41 -11.812696 -6.256950 12.012835 39 R B 21 0.06000 0.06000 "ARG " " HD1" 1 0 FFFFFF  H578  0 1 7 ""  1 ""  <> 0 0 0 1 7.68 578 0 0 1169 0 578 578 578 578 -1 <> <> <> <>
  579 41 -12.320700 -6.453266 13.673559 39 R B 21 0.06000 0.06000 "ARG " " HD2" 1 0 FFFFFF  H579  0 1 7 ""  1 ""  <> 0 0 0 1 7.68 579 0 0 1170 0 579 579 579 579 -1 <> <> <> <>
  580 43 -10.026464 -7.003368 14.242872 39 R B 21 0.44000 0.44000 "ARG " " HE " 1 0 FFFFFF  H580  0 1 7 ""  1 ""  <> 0 0 0 1 7.68 580 0 0 1171 0 580 580 580 580 -1 <> <> <> <>
  581 43 -11.678869 -8.349213 11.428896 39 R B 21 0.46000 0.46000 "ARG " "1HH1" 1 0 FFFFFF  H581  0 1 7 ""  1 ""  <> 0 0 0 1 7.68 581 0 0 1172 0 581 581 581 581 -1 <> <> <> <>
  582 43 -10.564482 -9.696056 11.423437 39 R B 21 0.46000 0.46000 "ARG " "2HH1" 1 0 FFFFFF  H582  0 1 7 ""  1 ""  <> 0 0 0 1 7.68 582 0 0 1173 0 582 582 582 582 -1 <> <> <> <>
  583 44 -8.186049 -8.431503 13.412859 39 R B 21 0.46000 0.46000 "ARG " "1HH2" 1 0 FFFFFF  H583  0 1 7 ""  1 ""  <> 0 0 0 1 7.68 583 0 0 1174 0 583 583 583 583 -1 <> <> <> <>
  584 44 -8.656553 -9.746529 12.512110 39 R B 21 0.46000 0.46000 "ARG " "2HH2" 1 0 FFFFFF  H584  0 1 7 ""  1 ""  <> 0 0 0 1 7.68 584 0 0 1175 0 584 584 584 584 -1 <> <> <> <>
  585 25 -9.695684 -2.029636 12.490347 40 V B 38 -0.50000 -0.50000 "VAL " " N  " 7 0 2F2FFF  N585  2 1 7 ""  1 ""  <> 0 0 0 1 7.39 585 0 0 1191 1 585 585 585 585 -1 <> <> <> <>
  586 3 -8.486418 -1.791099 11.654070 40 V B 2 0.14000 0.14000 "VAL " " CA " 6 0 A0A0A0  C586  2 1 -1106 ""  1 ""  FF3C00  0 0 0 1 7.39 586 0 0 1192 1 586 586 586 586 -1 <> <> <> <>
  587 2 -7.519720 -2.936180 11.660986 40 V B 2 0.50000 0.50000 "VAL " " C  " 6 0 A0A0A0  C587  2 1 7 ""  1 ""  <> 0 0 0 1 7.39 587 0 0 1193 0 587 587 587 587 -1 <> <> <> <>
  588 15 -7.721212 -3.799167 12.490873 40 V B 75 -0.50000 -0.50000 "VAL " " O  " 8 0 FF5757  O588  2 1 7 ""  1 ""  <> 0 0 0 1 7.39 588 0 0 1194 0 588 588 588 588 -1 <> <> <> <>
  589 3 -7.869589 -0.434215 12.069910 40 V B 2 -0.06000 -0.06000 "VAL " " CB " 6 0 A0A0A0  C589  2 1 7 ""  1 ""  <> 0 0 0 1 7.39 589 0 0 1195 1 589 589 589 589 -1 <> <> <> <>
  590 3 -8.779783 0.861115 11.967390 40 V B 2 -0.18000 -0.18000 "VAL " " CG1" 6 0 A0A0A0  C590  2 1 7 ""  1 ""  <> 0 0 0 1 7.39 590 0 0 1196 3 590 590 590 590 -1 <> <> <> <>
  591 3 -7.428831 -0.428490 13.561308 40 V B 2 -0.18000 -0.18000 "VAL " " CG2" 6 0 A0A0A0  C591  2 1 7 ""  1 ""  <> 0 0 0 1 7.39 591 0 0 1197 3 591 591 591 591 -1 <> <> <> <>
  592 43 -9.431318 -2.401512 13.391409 40 V B 21 0.30000 0.30000 "VAL " " H  " 1 0 FFFFFF  H592  2 1 7 ""  1 ""  <> 0 0 0 1 7.39 592 0 0 1198 0 592 592 592 592 -1 <> <> <> <>
  593 41 -8.926039 -1.780578 10.656710 40 V B 21 0.06000 0.06000 "VAL " " HA " 1 0 FFFFFF  H593  2 1 7 ""  1 ""  <> 0 0 0 1 7.39 593 0 0 1199 0 593 593 593 593 -1 <> <> <> <>
  594 41 -6.929464 -0.289726 11.537577 40 V B 21 0.06000 0.06000 "VAL " " HB " 1 0 FFFFFF  H594  2 1 7 ""  1 ""  <> 0 0 0 1 7.39 594 0 0 1200 0 594 594 594 594 -1 <> <> <> <>
  595 41 -9.555624 0.874409 12.732889 40 V B 21 0.06000 0.06000 "VAL " "1HG1" 1 0 FFFFFF  H595  2 1 7 ""  1 ""  <> 0 0 0 1 7.39 595 0 0 1201 0 595 595 595 595 -1 <> <> <> <>
  596 41 -8.247480 1.809342 12.042345 40 V B 21 0.06000 0.06000 "VAL " "2HG1" 1 0 FFFFFF  H596  2 1 7 ""  1 ""  <> 0 0 0 1 7.39 596 0 0 1202 0 596 596 596 596 -1 <> <> <> <>
  597 41 -9.142271 0.856777 10.939440 40 V B 21 0.06000 0.06000 "VAL " "3HG1" 1 0 FFFFFF  H597  2 1 7 ""  1 ""  <> 0 0 0 1 7.39 597 0 0 1203 0 597 597 597 597 -1 <> <> <> <>
  598 41 -8.300718 -0.308498 14.204363 40 V B 21 0.06000 0.06000 "VAL " "1HG2" 1 0 FFFFFF  H598  2 1 7 ""  1 ""  <> 0 0 0 1 7.39 598 0 0 1204 0 598 598 598 598 -1 <> <> <> <>
  599 41 -6.990339 -1.385601 13.843718 40 V B 21 0.06000 0.06000 "VAL " "2HG2" 1 0 FFFFFF  H599  2 1 7 ""  1 ""  <> 0 0 0 1 7.39 599 0 0 1205 0 599 599 599 599 -1 <> <> <> <>
  600 41 -6.783285 0.435623 13.718409 40 V B 21 0.06000 0.06000 "VAL " "3HG2" 1 0 FFFFFF  H600  2 1 7 ""  1 ""  <> 0 0 0 1 7.39 600 0 0 1206 0 600 600 600 600 -1 <> <> <> <>
  601 25 -6.490576 -3.084339 10.756804 41 T B 38 -0.50000 -0.50000 "THR " " N  " 7 0 2F2FFF  N601  2 1 7 ""  1 ""  <> 0 0 0 1 7.27 601 0 0 1226 1 601 601 601 601 -1 <> <> <> <>
  602 3 -5.535604 -4.142189 10.756914 41 T B 2 0.14000 0.14000 "THR " " CA " 6 0 A0A0A0  C602  2 1 -1107 ""  1 ""  FF5A00  0 0 0 1 7.27 602 0 0 1227 1 602 602 602 602 -1 <> <> <> <>
  603 2 -4.302000 -3.565822 10.070704 41 T B 2 0.50000 0.50000 "THR " " C  " 6 0 A0A0A0  C603  2 1 7 ""  1 ""  <> 0 0 0 1 7.27 603 0 0 1228 0 603 603 603 603 -1 <> <> <> <>
  604 15 -4.349165 -3.154247 8.891123 41 T B 75 -0.50000 -0.50000 "THR " " O  " 8 0 FF5757  O604  2 1 7 ""  1 ""  <> 0 0 0 1 7.27 604 0 0 1229 0 604 604 604 604 -1 <> <> <> <>
  605 3 -6.188841 -5.454346 10.155539 41 T B 2 0.20500 0.20500 "THR " " CB " 6 0 A0A0A0  C605  2 1 7 ""  1 ""  <> 0 0 0 1 7.27 605 0 0 1230 1 605 605 605 605 -1 <> <> <> <>
  606 3 -7.106787 -5.320526 8.886587 41 T B 2 -0.18000 -0.18000 "THR " " CG2" 6 0 A0A0A0  C606  2 1 7 ""  1 ""  <> 0 0 0 1 7.27 606 0 0 1231 3 606 606 606 606 -1 <> <> <> <>
  607 16 -5.127722 -6.346138 9.864107 41 T B 75 -0.68300 -0.68300 "THR " " OG1" 8 0 FF5757  O607  2 1 7 "%UT"  13 ""  <> 0 0 0 1 7.27 607 0 0 1232 1 607 607 607 607 -1 <> <> <> <>
  608 43 -6.675100 -2.533352 9.930689 41 T B 21 0.30000 0.30000 "THR " " H  " 1 0 FFFFFF  H608  2 1 7 ""  1 ""  <> 0 0 0 1 7.27 608 0 0 1233 0 608 608 608 608 -1 <> <> <> <>
  609 41 -5.186621 -4.274315 11.781050 41 T B 21 0.06000 0.06000 "THR " " HA " 1 0 FFFFFF  H609  2 1 7 ""  1 ""  <> 0 0 0 1 7.27 609 0 0 1234 0 609 609 609 609 -1 <> <> <> <>
  610 41 -6.777578 -5.856842 10.979845 41 T B 21 0.06000 0.06000 "THR " " HB " 1 0 FFFFFF  H610  2 1 7 ""  1 ""  <> 0 0 0 1 7.27 610 0 0 1235 0 610 610 610 610 -1 <> <> <> <>
  611 41 -6.572340 -5.048733 7.976316 41 T B 21 0.06000 0.06000 "THR " "1HG2" 1 0 FFFFFF  H611  2 1 7 ""  1 ""  <> 0 0 0 1 7.27 611 0 0 1236 0 611 611 611 611 -1 <> <> <> <>
  612 41 -7.506018 -6.257751 8.498877 41 T B 21 0.06000 0.06000 "THR " "2HG2" 1 0 FFFFFF  H612  2 1 7 ""  1 ""  <> 0 0 0 1 7.27 612 0 0 1237 0 612 612 612 612 -1 <> <> <> <>
  613 41 -8.006216 -4.741169 9.095091 41 T B 21 0.06000 0.06000 "THR " "3HG2" 1 0 FFFFFF  H613  2 1 7 ""  1 ""  <> 0 0 0 1 7.27 613 0 0 1238 0 613 613 613 613 -1 <> <> <> <>
  614 42 -4.843794 -6.635078 10.717878 41 T B 21 0.41800 0.41800 "THR " " HG1" 1 0 FFFFFF  H614  2 1 7 ""  1 ""  <> 0 0 0 1 7.27 614 0 0 1239 0 614 614 614 614 -1 <> <> <> <>
  615 25 -3.277418 -3.329483 10.907942 42 I B 38 -0.50000 -0.50000 "ILE " " N  " 7 0 2F2FFF  N615  2 1 7 ""  1 ""  <> 0 0 0 1 7.25 615 0 0 1254 1 615 615 615 615 -1 <> <> <> <>
  616 3 -2.014380 -2.777355 10.636705 42 I B 2 0.14000 0.14000 "ILE " " CA " 6 0 A0A0A0  C616  2 1 -1107 ""  1 ""  FF5A00  0 0 0 1 7.25 616 0 0 1255 1 616 616 616 616 -1 <> <> <> <>
  617 2 -0.971144 -3.842327 10.881701 42 I B 2 0.50000 0.50000 "ILE " " C  " 6 0 A0A0A0  C617  2 1 7 ""  1 ""  <> 0 0 0 1 7.25 617 0 0 1256 0 617 617 617 617 -1 <> <> <> <>
  618 15 -0.961145 -4.606319 11.849722 42 I B 75 -0.50000 -0.50000 "ILE " " O  " 8 0 FF5757  O618  2 1 7 ""  1 ""  <> 0 0 0 1 7.25 618 0 0 1257 0 618 618 618 618 -1 <> <> <> <>
  619 3 -1.877699 -1.477749 11.529245 42 I B 2 -0.06000 -0.06000 "ILE " " CB " 6 0 A0A0A0  C619  2 1 7 ""  1 ""  <> 0 0 0 1 7.25 619 0 0 1258 1 619 619 619 619 -1 <> <> <> <>
  620 3 -0.493212 -0.729828 11.240191 42 I B 2 -0.18000 -0.18000 "ILE " " CG2" 6 0 A0A0A0  C620  2 1 7 ""  1 ""  <> 0 0 0 1 7.25 620 0 0 1259 3 620 620 620 620 -1 <> <> <> <>
  621 3 -3.041929 -0.475986 11.281767 42 I B 2 -0.12000 -0.12000 "ILE " " CG1" 6 0 A0A0A0  C621  2 1 7 ""  1 ""  <> 0 0 0 1 7.25 621 0 0 1260 2 621 621 621 621 -1 <> <> <> <>
  622 3 -3.405470 0.437901 12.506296 42 I B 2 -0.18000 -0.18000 "ILE " " CD1" 6 0 A0A0A0  C622  2 1 7 ""  1 ""  <> 0 0 0 1 7.25 622 0 0 1261 3 622 622 622 622 -1 <> <> <> <>
  623 43 -3.405729 -3.640720 11.860186 42 I B 21 0.30000 0.30000 "ILE " " H  " 1 0 FFFFFF  H623  2 1 7 ""  1 ""  <> 0 0 0 1 7.25 623 0 0 1262 0 623 623 623 623 -1 <> <> <> <>
  624 41 -2.039694 -2.547439 9.571531 42 I B 21 0.06000 0.06000 "ILE " " HA " 1 0 FFFFFF  H624  2 1 7 ""  1 ""  <> 0 0 0 1 7.25 624 0 0 1263 0 624 624 624 624 -1 <> <> <> <>
  625 41 -1.931303 -1.828125 12.560007 42 I B 21 0.06000 0.06000 "ILE " " HB " 1 0 FFFFFF  H625  2 1 7 ""  1 ""  <> 0 0 0 1 7.25 625 0 0 1264 0 625 625 625 625 -1 <> <> <> <>
  626 41 0.316092 -1.423405 11.468397 42 I B 21 0.06000 0.06000 "ILE " "1HG2" 1 0 FFFFFF  H626  2 1 7 ""  1 ""  <> 0 0 0 1 7.25 626 0 0 1265 0 626 626 626 626 -1 <> <> <> <>
  627 41 -0.263372 -0.529251 10.193750 42 I B 21 0.06000 0.06000 "ILE " "2HG2" 1 0 FFFFFF  H627  2 1 7 ""  1 ""  <> 0 0 0 1 7.25 627 0 0 1266 0 627 627 627 627 -1 <> <> <> <>
  628 41 -0.471117 0.141796 11.894320 42 I B 21 0.06000 0.06000 "ILE " "3HG2" 1 0 FFFFFF  H628  2 1 7 ""  1 ""  <> 0 0 0 1 7.25 628 0 0 1267 0 628 628 628 628 -1 <> <> <> <>
  629 41 -4.019361 -0.955013 11.224680 42 I B 21 0.06000 0.06000 "ILE " "1HG1" 1 0 FFFFFF  H629  2 1 7 ""  1 ""  <> 0 0 0 1 7.25 629 0 0 1268 0 629 629 629 629 -1 <> <> <> <>
  630 41 -2.885992 0.146496 10.400690 42 I B 21 0.06000 0.06000 "ILE " "2HG1" 1 0 FFFFFF  H630  2 1 7 ""  1 ""  <> 0 0 0 1 7.25 630 0 0 1269 0 630 630 630 630 -1 <> <> <> <>
  631 41 -4.298773 1.039562 12.338663 42 I B 21 0.06000 0.06000 "ILE " " HD1" 1 0 FFFFFF  H631  2 1 7 ""  1 ""  <> 0 0 0 1 7.25 631 0 0 1270 0 631 631 631 631 -1 <> <> <> <>
  632 41 -3.597464 -0.148067 13.405119 42 I B 21 0.06000 0.06000 "ILE " " HD2" 1 0 FFFFFF  H632  2 1 7 ""  1 ""  <> 0 0 0 1 7.25 632 0 0 1271 0 632 632 632 632 -1 <> <> <> <>
  633 41 -2.613508 1.165955 12.681887 42 I B 21 0.06000 0.06000 "ILE " " HD3" 1 0 FFFFFF  H633  2 1 7 ""  1 ""  <> 0 0 0 1 7.25 633 0 0 1272 0 633 633 633 633 -1 <> <> <> <>
  634 25 -0.265940 -4.083527 9.747637 43 T B 38 -0.50000 -0.50000 "THR " " N  " 7 0 2F2FFF  N634  2 1 7 ""  1 ""  <> 0 0 0 1 7.25 634 0 0 1294 1 634 634 634 634 -1 <> <> <> <>
  635 3 0.617605 -5.278339 9.481501 43 T B 2 0.14000 0.14000 "THR " " CA " 6 0 A0A0A0  C635  2 1 -1107 ""  1 ""  FF5A00  0 0 0 1 7.25 635 0 0 1295 1 635 635 635 635 -1 <> <> <> <>
  636 2 2.101377 -4.828564 9.318384 43 T B 2 0.50000 0.50000 "THR " " C  " 6 0 A0A0A0  C636  2 1 7 ""  1 ""  <> 0 0 0 1 7.25 636 0 0 1296 0 636 636 636 636 -1 <> <> <> <>
  637 15 2.508074 -3.866928 8.649137 43 T B 75 -0.50000 -0.50000 "THR " " O  " 8 0 FF5757  O637  2 1 7 ""  1 ""  <> 0 0 0 1 7.25 637 0 0 1297 0 637 637 637 637 -1 <> <> <> <>
  638 3 -0.007429 -6.139973 8.314566 43 T B 2 0.20500 0.20500 "THR " " CB " 6 0 A0A0A0  C638  2 1 7 ""  1 ""  <> 0 0 0 1 7.25 638 0 0 1298 1 638 638 638 638 -1 <> <> <> <>
  639 3 -1.468916 -6.652821 8.566465 43 T B 2 -0.18000 -0.18000 "THR " " CG2" 6 0 A0A0A0  C639  2 1 7 ""  1 ""  <> 0 0 0 1 7.25 639 0 0 1299 3 639 639 639 639 -1 <> <> <> <>
  640 16 0.012167 -5.450611 7.139299 43 T B 75 -0.68300 -0.68300 "THR " " OG1" 8 0 FF5757  O640  2 1 7 "%UT"  13 ""  <> 0 0 0 1 7.25 640 0 0 1300 1 640 640 640 640 -1 <> <> <> <>
  641 43 -0.106764 -3.362716 9.058294 43 T B 21 0.30000 0.30000 "THR " " H  " 1 0 FFFFFF  H641  2 1 7 ""  1 ""  <> 0 0 0 1 7.25 641 0 0 1301 0 641 641 641 641 -1 <> <> <> <>
  642 41 0.458731 -5.870670 10.382612 43 T B 21 0.06000 0.06000 "THR " " HA " 1 0 FFFFFF  H642  2 1 7 ""  1 ""  <> 0 0 0 1 7.25 642 0 0 1302 0 642 642 642 642 -1 <> <> <> <>
  643 41 0.668581 -6.959549 8.070845 43 T B 21 0.06000 0.06000 "THR " " HB " 1 0 FFFFFF  H643  2 1 7 ""  1 ""  <> 0 0 0 1 7.25 643 0 0 1303 0 643 643 643 643 -1 <> <> <> <>
  644 41 -2.115767 -5.829666 8.869947 43 T B 21 0.06000 0.06000 "THR " "1HG2" 1 0 FFFFFF  H644  2 1 7 ""  1 ""  <> 0 0 0 1 7.25 644 0 0 1304 0 644 644 644 644 -1 <> <> <> <>
  645 41 -1.977949 -7.176685 7.757421 43 T B 21 0.06000 0.06000 "THR " "2HG2" 1 0 FFFFFF  H645  2 1 7 ""  1 ""  <> 0 0 0 1 7.25 645 0 0 1305 0 645 645 645 645 -1 <> <> <> <>
  646 41 -1.415949 -7.477695 9.277010 43 T B 21 0.06000 0.06000 "THR " "3HG2" 1 0 FFFFFF  H646  2 1 7 ""  1 ""  <> 0 0 0 1 7.25 646 0 0 1306 0 646 646 646 646 -1 <> <> <> <>
  647 42 0.844076 -5.643158 6.734483 43 T B 21 0.41800 0.41800 "THR " " HG1" 1 0 FFFFFF  H647  2 1 7 ""  1 ""  <> 0 0 0 1 7.25 647 0 0 1307 0 647 647 647 647 -1 <> <> <> <>
  648 25 2.997175 -5.493050 9.991358 44 C B 38 -0.50000 -0.50000 "CYS " " N  " 7 0 2F2FFF  N648  2 1 7 ""  1 ""  <> 0 0 0 1 7.24 648 0 0 1327 1 648 648 648 648 -1 <> <> <> <>
  649 3 4.463869 -5.255135 9.993399 44 C B 2 0.14000 0.14000 "CYS " " CA " 6 0 A0A0A0  C649  2 1 -1107 ""  1 ""  FF5A00  0 0 0 1 7.24 649 0 0 1328 1 649 649 649 649 -1 <> <> <> <>
  650 2 5.131594 -6.639999 9.742975 44 C B 2 0.50000 0.50000 "CYS " " C  " 6 0 A0A0A0  C650  2 1 7 ""  1 ""  <> 0 0 0 1 7.24 650 0 0 1329 0 650 650 650 650 -1 <> <> <> <>
  651 15 4.569883 -7.696159 9.968935 44 C B 75 -0.50000 -0.50000 "CYS " " O  " 8 0 FF5757  O651  2 1 7 ""  1 ""  <> 0 0 0 1 7.24 651 0 0 1330 0 651 651 651 651 -1 <> <> <> <>
  652 3 4.837358 -4.488220 11.207010 44 C B 2 0.06000 0.06000 "CYS " " CB " 6 0 A0A0A0  C652  2 1 7 ""  1 ""  <> 0 0 0 1 7.24 652 0 0 1331 2 652 652 652 652 -1 <> <> <> <>
  653 49 6.573320 -3.927849 11.317244 44 C B 13 -0.33500 -0.33500 "CYS " " SG " 16 0 E1E11E  S653  2 1 7 "%UT"  13 ""  <> 0 0 0 1 7.24 653 0 0 1332 1 653 653 653 653 -1 <> <> <> <>
  654 43 2.733625 -6.365990 10.425657 44 C B 21 0.30000 0.30000 "CYS " " H  " 1 0 FFFFFF  H654  2 1 7 ""  1 ""  <> 0 0 0 1 7.24 654 0 0 1333 0 654 654 654 654 -1 <> <> <> <>
  655 41 4.854727 -4.720425 9.127710 44 C B 21 0.06000 0.06000 "CYS " " HA " 1 0 FFFFFF  H655  2 1 7 ""  1 ""  <> 0 0 0 1 7.24 655 0 0 1334 0 655 655 655 655 -1 <> <> <> <>
  656 41 4.691374 -5.046089 12.131979 44 C B 21 0.06000 0.06000 "CYS " " HB1" 1 0 FFFFFF  H656  2 1 7 ""  1 ""  <> 0 0 0 1 7.24 656 0 0 1335 0 656 656 656 656 -1 <> <> <> <>
  657 41 4.161818 -3.632931 11.192099 44 C B 21 0.06000 0.06000 "CYS " " HB2" 1 0 FFFFFF  H657  2 1 7 ""  1 ""  <> 0 0 0 1 7.24 657 0 0 1336 0 657 657 657 657 -1 <> <> <> <>
  658 25 6.342520 -6.589775 9.057646 45 R B 38 -0.50000 -0.50000 "ARG " " N  " 7 0 2F2FFF  N658  2 1 7 ""  1 ""  <> 0 0 0 1 7.26 658 0 0 1352 1 658 658 658 658 -1 <> <> <> <>
  659 3 7.285635 -7.695114 9.015009 45 R B 2 0.14000 0.14000 "ARG " " CA " 6 0 A0A0A0  C659  2 1 -1107 ""  1 ""  FF5A00  0 0 0 1 7.26 659 0 0 1353 1 659 659 659 659 -1 <> <> <> <>
  660 2 8.621962 -7.150616 9.560991 45 R B 2 0.50000 0.50000 "ARG " " C  " 6 0 A0A0A0  C660  2 1 7 ""  1 ""  <> 0 0 0 1 7.26 660 0 0 1354 0 660 660 660 660 -1 <> <> <> <>
  661 15 8.800241 -5.967422 9.532499 45 R B 75 -0.50000 -0.50000 "ARG " " O  " 8 0 FF5757  O661  2 1 7 ""  1 ""  <> 0 0 0 1 7.26 661 0 0 1355 0 661 661 661 661 -1 <> <> <> <>
  662 3 7.446356 -8.115837 7.527875 45 R B 2 -0.12000 -0.12000 "ARG " " CB " 6 0 A0A0A0  C662  2 1 7 ""  1 ""  <> 0 0 0 1 7.26 662 0 0 1356 2 662 662 662 662 -1 <> <> <> <>
  663 3 6.127249 -7.982571 6.611356 45 R B 2 -0.05000 -0.05000 "ARG " " CG " 6 0 A0A0A0  C663  2 1 7 ""  1 ""  <> 0 0 0 1 7.26 663 0 0 1357 2 663 663 663 663 -1 <> <> <> <>
  664 3 6.343649 -8.695961 5.266992 45 R B 2 0.19000 0.19000 "ARG " " CD " 6 0 A0A0A0  C664  2 1 7 ""  1 ""  <> 0 0 0 1 7.26 664 0 0 1358 2 664 664 664 664 -1 <> <> <> <>
  665 25 5.925272 -10.149479 5.440828 45 R B 38 -0.69997 -0.69997 "ARG " " NE " 7 0 2F2FFF  N665  2 1 7 ""  1 ""  <> 0 0 0 1 7.26 665 0 0 1359 1 665 665 665 665 -1 <> <> <> <>
  666 2 6.167929 -11.253517 4.667924 45 R B 2 0.63990 0.63990 "ARG " " CZ " 6 0 A0A0A0  C666  2 1 7 ""  1 ""  <> 0 0 0 1 7.26 666 0 0 1360 0 666 666 666 666 -1 <> <> <> <>
  667 25 7.023787 -11.215382 3.596017 45 R B 38 -0.79997 -0.79997 "ARG " " NH1" 7 0 2F2FFF  N667  2 1 7 ""  1 ""  <> 0 0 0 1 7.26 667 0 0 1361 2 667 667 667 667 -1 <> <> <> <>
  668 31 5.673014 -12.382984 5.048959 45 R B 38 -0.79997 -0.79997 "ARG " " NH2" 7 1 2F2FFF  N668  2 1 7 ""  1 ""  <> 0 0 0 1 7.26 668 0 0 1362 2 668 668 668 668 -1 <> <> <> <>
  669 43 6.735495 -5.669621 8.919840 45 R B 21 0.30000 0.30000 "ARG " " H  " 1 0 FFFFFF  H669  2 1 7 ""  1 ""  <> 0 0 0 1 7.26 669 0 0 1363 0 669 669 669 669 -1 <> <> <> <>
  670 41 6.917990 -8.536709 9.602079 45 R B 21 0.06000 0.06000 "ARG " " HA " 1 0 FFFFFF  H670  2 1 7 ""  1 ""  <> 0 0 0 1 7.26 670 0 0 1364 0 670 670 670 670 -1 <> <> <> <>
  671 41 7.827250 -9.136139 7.572656 45 R B 21 0.06000 0.06000 "ARG " " HB1" 1 0 FFFFFF  H671  2 1 7 ""  1 ""  <> 0 0 0 1 7.26 671 0 0 1365 0 671 671 671 671 -1 <> <> <> <>
  672 41 8.284838 -7.599380 7.060632 45 R B 21 0.06000 0.06000 "ARG " " HB2" 1 0 FFFFFF  H672  2 1 7 ""  1 ""  <> 0 0 0 1 7.26 672 0 0 1366 0 672 672 672 672 -1 <> <> <> <>
  673 41 5.973948 -6.915276 6.451749 45 R B 21 0.06000 0.06000 "ARG " " HG1" 1 0 FFFFFF  H673  2 1 7 ""  1 ""  <> 0 0 0 1 7.26 673 0 0 1367 0 673 673 673 673 -1 <> <> <> <>
  674 41 5.190287 -8.269173 7.088922 45 R B 21 0.06000 0.06000 "ARG " " HG2" 1 0 FFFFFF  H674  2 1 7 ""  1 ""  <> 0 0 0 1 7.26 674 0 0 1368 0 674 674 674 674 -1 <> <> <> <>
  675 41 7.378851 -8.675076 4.926374 45 R B 21 0.06000 0.06000 "ARG " " HD1" 1 0 FFFFFF  H675  2 1 7 ""  1 ""  <> 0 0 0 1 7.26 675 0 0 1369 0 675 675 675 675 -1 <> <> <> <>
  676 41 5.722422 -8.173599 4.539453 45 R B 21 0.06000 0.06000 "ARG " " HD2" 1 0 FFFFFF  H676  2 1 7 ""  1 ""  <> 0 0 0 1 7.26 676 0 0 1370 0 676 676 676 676 -1 <> <> <> <>
  677 43 5.423555 -10.240376 6.312673 45 R B 21 0.44000 0.44000 "ARG " " HE " 1 0 FFFFFF  H677  2 1 7 ""  1 ""  <> 0 0 0 1 7.26 677 0 0 1371 0 677 677 677 677 -1 <> <> <> <>
  678 43 7.534910 -10.346714 3.530664 45 R B 21 0.46000 0.46000 "ARG " "1HH1" 1 0 FFFFFF  H678  2 1 7 ""  1 ""  <> 0 0 0 1 7.26 678 0 0 1372 0 678 678 678 678 -1 <> <> <> <>
  679 43 7.009493 -11.968578 2.923273 45 R B 21 0.46000 0.46000 "ARG " "2HH1" 1 0 FFFFFF  H679  2 1 7 ""  1 ""  <> 0 0 0 1 7.26 679 0 0 1373 0 679 679 679 679 -1 <> <> <> <>
  680 44 5.195711 -12.440010 5.937231 45 R B 21 0.46000 0.46000 "ARG " "1HH2" 1 0 FFFFFF  H680  2 1 7 ""  1 ""  <> 0 0 0 1 7.26 680 0 0 1374 0 680 680 680 680 -1 <> <> <> <>
  681 44 5.730867 -13.239052 4.516134 45 R B 21 0.46000 0.46000 "ARG " "2HH2" 1 0 FFFFFF  H681  2 1 7 ""  1 ""  <> 0 0 0 1 7.26 681 0 0 1375 0 681 681 681 681 -1 <> <> <> <>
  682 25 9.495111 -8.112896 9.927061 46 A B 38 -0.50000 -0.50000 "ALA " " N  " 7 0 2F2FFF  N682  2 1 7 ""  1 ""  <> 0 0 0 1 7.42 682 0 0 1390 1 682 682 682 682 -1 <> <> <> <>
  683 3 10.892813 -7.940872 10.202482 46 A B 2 0.14000 0.14000 "ALA " " CA " 6 0 A0A0A0  C683  2 1 -1107 ""  1 ""  FF5A00  0 0 0 1 7.42 683 0 0 1391 1 683 683 683 683 -1 <> <> <> <>
  684 2 11.688349 -9.174500 9.798464 46 A B 2 0.50000 0.50000 "ALA " " C  " 6 0 A0A0A0  C684  2 1 7 ""  1 ""  <> 0 0 0 1 7.42 684 0 0 1392 0 684 684 684 684 -1 <> <> <> <>
  685 15 11.132383 -10.295517 9.602182 46 A B 75 -0.50000 -0.50000 "ALA " " O  " 8 0 FF5757  O685  2 1 7 ""  1 ""  <> 0 0 0 1 7.42 685 0 0 1393 0 685 685 685 685 -1 <> <> <> <>
  686 3 10.982290 -7.737976 11.722895 46 A B 2 -0.18000 -0.18000 "ALA " " CB " 6 0 A0A0A0  C686  2 1 7 ""  1 ""  <> 0 0 0 1 7.42 686 0 0 1394 3 686 686 686 686 -1 <> <> <> <>
  687 43 9.248663 -9.086872 10.030661 46 A B 21 0.30000 0.30000 "ALA " " H  " 1 0 FFFFFF  H687  2 1 7 ""  1 ""  <> 0 0 0 1 7.42 687 0 0 1395 0 687 687 687 687 -1 <> <> <> <>
  688 41 11.235136 -7.051044 9.674166 46 A B 21 0.06000 0.06000 "ALA " " HA " 1 0 FFFFFF  H688  2 1 7 ""  1 ""  <> 0 0 0 1 7.42 688 0 0 1396 0 688 688 688 688 -1 <> <> <> <>
  689 41 11.953447 -7.858574 12.202902 46 A B 21 0.06000 0.06000 "ALA " " HB1" 1 0 FFFFFF  H689  2 1 7 ""  1 ""  <> 0 0 0 1 7.42 689 0 0 1397 0 689 689 689 689 -1 <> <> <> <>
  690 41 10.529703 -6.774345 11.956736 46 A B 21 0.06000 0.06000 "ALA " " HB2" 1 0 FFFFFF  H690  2 1 7 ""  1 ""  <> 0 0 0 1 7.42 690 0 0 1398 0 690 690 690 690 -1 <> <> <> <>
  691 41 10.434412 -8.472294 12.313410 46 A B 21 0.06000 0.06000 "ALA " " HB3" 1 0 FFFFFF  H691  2 1 7 ""  1 ""  <> 0 0 0 1 7.42 691 0 0 1399 0 691 691 691 691 -1 <> <> <> <>
  692 25 12.986822 -8.865921 9.643572 47 S B 38 -0.50000 -0.50000 "SER " " N  " 7 0 2F2FFF  N692  0 1 7 ""  1 ""  <> 0 0 0 1 7.67 692 0 0 1414 1 692 692 692 692 -1 <> <> <> <>
  693 3 13.940851 -9.767551 8.949560 47 S B 2 0.14000 0.14000 "SER " " CA " 6 0 A0A0A0  C693  0 1 -1107 ""  1 ""  FF5A00  0 0 0 1 7.67 693 0 0 1415 1 693 693 693 693 -1 <> <> <> <>
  694 2 14.561377 -10.875343 9.914400 47 S B 2 0.50000 0.50000 "SER " " C  " 6 0 A0A0A0  C694  0 1 7 ""  1 ""  <> 0 0 0 1 7.67 694 0 0 1416 0 694 694 694 694 -1 <> <> <> <>
  695 15 15.329321 -11.704617 9.402815 47 S B 75 -0.50000 -0.50000 "SER " " O  " 8 0 FF5757  O695  0 1 7 ""  1 ""  <> 0 0 0 1 7.67 695 0 0 1417 0 695 695 695 695 -1 <> <> <> <>
  696 3 14.983549 -8.742191 8.419676 47 S B 2 0.14500 0.14500 "SER " " CB " 6 0 A0A0A0  C696  0 1 7 ""  1 ""  <> 0 0 0 1 7.67 696 0 0 1418 2 696 696 696 696 -1 <> <> <> <>
  697 16 15.522203 -7.831768 9.395685 47 S B 75 -0.68300 -0.68300 "SER " " OG " 8 0 FF5757  O697  0 1 7 "%UT"  13 ""  <> 0 0 0 1 7.67 697 0 0 1419 1 697 697 697 697 -1 <> <> <> <>
  698 43 13.258615 -7.900764 9.764822 47 S B 21 0.30000 0.30000 "SER " " H  " 1 0 FFFFFF  H698  0 1 7 ""  1 ""  <> 0 0 0 1 7.67 698 0 0 1420 0 698 698 698 698 -1 <> <> <> <>
  699 41 13.503687 -10.333061 8.126646 47 S B 21 0.06000 0.06000 "SER " " HA " 1 0 FFFFFF  H699  0 1 7 ""  1 ""  <> 0 0 0 1 7.67 699 0 0 1421 0 699 699 699 699 -1 <> <> <> <>
  700 41 14.381868 -8.251118 7.654871 47 S B 21 0.06000 0.06000 "SER " " HB1" 1 0 FFFFFF  H700  0 1 7 ""  1 ""  <> 0 0 0 1 7.67 700 0 0 1422 0 700 700 700 700 -1 <> <> <> <>
  701 41 15.708014 -9.239609 7.774831 47 S B 21 0.06000 0.06000 "SER " " HB2" 1 0 FFFFFF  H701  0 1 7 ""  1 ""  <> 0 0 0 1 7.67 701 0 0 1423 0 701 701 701 701 -1 <> <> <> <>
  702 42 16.362120 -8.182819 9.649305 47 S B 21 0.41800 0.41800 "SER " " HG " 1 0 FFFFFF  H702  0 1 7 ""  1 ""  <> 0 0 0 1 7.67 702 0 0 1424 0 702 702 702 702 -1 <> <> <> <>
  703 25 14.244307 -10.730701 11.209864 48 Q B 38 -0.50000 -0.50000 "GLN " " N  " 7 0 2F2FFF  N703  0 1 7 ""  1 ""  <> 0 0 0 1 7.71 703 0 0 1435 1 703 703 703 703 -1 <> <> <> <>
  704 3 14.253603 -11.781662 12.208921 48 Q B 2 0.14000 0.14000 "GLN " " CA " 6 0 A0A0A0  C704  0 1 -1107 ""  1 ""  FF5A00  0 0 0 1 7.71 704 0 0 1436 1 704 704 704 704 -1 <> <> <> <>
  705 2 12.917723 -11.730038 12.954790 48 Q B 2 0.50000 0.50000 "GLN " " C  " 6 0 A0A0A0  C705  0 1 7 ""  1 ""  <> 0 0 0 1 7.71 705 0 0 1437 0 705 705 705 705 -1 <> <> <> <>
  706 15 12.119650 -10.734409 12.868639 48 Q B 75 -0.50000 -0.50000 "GLN " " O  " 8 0 FF5757  O706  0 1 7 ""  1 ""  <> 0 0 0 1 7.71 706 0 0 1438 0 706 706 706 706 -1 <> <> <> <>
  707 3 15.445662 -11.546547 13.190733 48 Q B 2 -0.12000 -0.12000 "GLN " " CB " 6 0 A0A0A0  C707  0 1 7 ""  1 ""  <> 0 0 0 1 7.71 707 0 0 1439 2 707 707 707 707 -1 <> <> <> <>
  708 3 16.880552 -11.505848 12.604845 48 Q B 2 -0.12000 -0.12000 "GLN " " CG " 6 0 A0A0A0  C708  0 1 7 ""  1 ""  <> 0 0 0 1 7.71 708 0 0 1440 2 708 708 708 708 -1 <> <> <> <>
  709 2 17.463133 -12.780125 12.087488 48 Q B 2 0.50000 0.50000 "GLN " " CD " 6 0 A0A0A0  C709  0 1 7 "%UT"  13 ""  <> 0 0 0 1 7.71 709 0 0 1441 0 709 709 709 709 -1 "No Flip"  <> <> <>
  710 15 16.675554 -13.732933 11.992128 48 Q B 75 -0.50000 -0.50000 "GLN " " OE1" 8 0 FF5757  O710  0 1 7 ""  1 ""  <> 0 0 0 1 7.71 710 0 0 1442 0 710 710 710 710 -1 <> <> <> <>
  711 25 18.728609 -12.899490 11.810457 48 Q B 38 -0.76000 -0.76000 "GLN " " NE2" 7 0 2F2FFF  N711  0 1 7 ""  1 ""  <> 0 0 0 1 7.71 711 0 0 1443 2 711 711 711 711 -1 <> <> <> <>
  712 43 13.592543 -9.995228 11.443071 48 Q B 21 0.30000 0.30000 "GLN " " H  " 1 0 FFFFFF  H712  0 1 7 ""  1 ""  <> 0 0 0 1 7.71 712 0 0 1444 0 712 712 712 712 -1 <> <> <> <>
  713 41 14.210169 -12.764370 11.739351 48 Q B 21 0.06000 0.06000 "GLN " " HA " 1 0 FFFFFF  H713  0 1 7 ""  1 ""  <> 0 0 0 1 7.71 713 0 0 1445 0 713 713 713 713 -1 <> <> <> <>
  714 41 15.339293 -12.309555 13.961840 48 Q B 21 0.06000 0.06000 "GLN " " HB1" 1 0 FFFFFF  H714  0 1 7 ""  1 ""  <> 0 0 0 1 7.71 714 0 0 1446 0 714 714 714 714 -1 <> <> <> <>
  715 41 15.082796 -10.658161 13.707651 48 Q B 21 0.06000 0.06000 "GLN " " HB2" 1 0 FFFFFF  H715  0 1 7 ""  1 ""  <> 0 0 0 1 7.71 715 0 0 1447 0 715 715 715 715 -1 <> <> <> <>
  716 41 17.626078 -11.059593 13.262987 48 Q B 21 0.06000 0.06000 "GLN " " HG1" 1 0 FFFFFF  H716  0 1 7 ""  1 ""  <> 0 0 0 1 7.71 716 0 0 1448 0 716 716 716 716 -1 <> <> <> <>
  717 41 16.896345 -10.895397 11.701963 48 Q B 21 0.06000 0.06000 "GLN " " HG2" 1 0 FFFFFF  H717  0 1 7 ""  1 ""  <> 0 0 0 1 7.71 717 0 0 1449 0 717 717 717 717 -1 <> <> <> <>
  718 43 19.255033 -12.045193 11.925154 48 Q B 21 0.38000 0.38000 "GLN " "1HE2" 1 0 FFFFFF  H718  0 1 7 ""  1 ""  <> 0 0 0 1 7.71 718 0 0 1450 0 718 718 718 718 -1 <> <> <> <>
  719 43 19.228666 -13.755955 11.619368 48 Q B 21 0.38000 0.38000 "GLN " "2HE2" 1 0 FFFFFF  H719  0 1 7 ""  1 ""  <> 0 0 0 1 7.71 719 0 0 1451 0 719 719 719 719 -1 <> <> <> <>
  720 25 12.604486 -12.828701 13.678858 49 D B 38 -0.50000 -0.50000 "ASP " " N  " 7 0 2F2FFF  N720  0 1 7 ""  1 ""  <> 0 0 0 1 7.71 720 0 0 1463 1 720 720 720 720 -1 <> <> <> <>
  721 3 11.560823 -13.033413 14.679926 49 D B 2 0.14000 0.14000 "ASP " " CA " 6 0 A0A0A0  C721  0 1 -1107 ""  1 ""  FF5A00  0 0 0 1 7.71 721 0 0 1464 1 721 721 721 721 -1 <> <> <> <>
  722 2 11.923513 -12.308411 15.992041 49 D B 2 0.50000 0.50000 "ASP " " C  " 6 0 A0A0A0  C722  0 1 7 ""  1 ""  <> 0 0 0 1 7.71 722 0 0 1465 0 722 722 722 722 -1 <> <> <> <>
  723 15 12.558603 -12.783588 16.885923 49 D B 75 -0.50000 -0.50000 "ASP " " O  " 8 0 FF5757  O723  0 1 7 ""  1 ""  <> 0 0 0 1 7.71 723 0 0 1466 0 723 723 723 723 -1 <> <> <> <>
  724 3 11.464663 -14.550644 14.795221 49 D B 2 -0.22000 -0.22000 "ASP " " CB " 6 0 A0A0A0  C724  0 1 7 ""  1 ""  <> 0 0 0 1 7.71 724 0 0 1467 2 724 724 724 724 -1 <> <> <> <>
  725 2 10.185461 -15.104717 15.487295 49 D B 2 0.70000 0.70000 "ASP " " CG " 6 0 A0A0A0  C725  0 1 7 "%UT"  13 ""  <> 0 0 0 1 7.71 725 0 0 1468 0 725 725 725 725 -1 <> <> <> <>
  726 15 9.340860 -14.374035 16.022810 49 D B 75 -0.80000 -0.80000 "ASP " " OD1" 8 0 FF5757  O726  0 1 7 ""  1 ""  <> 0 0 0 1 7.71 726 0 0 1469 0 726 726 726 726 -1 <> <> <> <>
  727 18 10.001352 -16.354465 15.487623 49 D B 75 -0.80000 -0.80000 "ASP " " OD2" 8 -1 FF5757  O727  0 1 7 ""  1 ""  <> 0 0 0 1 7.71 727 0 0 1470 0 727 727 727 727 -1 <> <> <> <>
  728 43 13.286024 -13.573315 13.712896 49 D B 21 0.30000 0.30000 "ASP " " H  " 1 0 FFFFFF  H728  0 1 7 ""  1 ""  <> 0 0 0 1 7.71 728 0 0 1471 0 728 728 728 728 -1 <> <> <> <>
  729 41 10.640833 -12.568573 14.325472 49 D B 21 0.06000 0.06000 "ASP " " HA " 1 0 FFFFFF  H729  0 1 7 ""  1 ""  <> 0 0 0 1 7.71 729 0 0 1472 0 729 729 729 729 -1 <> <> <> <>
  730 41 12.282511 -14.942146 15.400160 49 D B 21 0.06000 0.06000 "ASP " " HB1" 1 0 FFFFFF  H730  0 1 7 ""  1 ""  <> 0 0 0 1 7.71 730 0 0 1473 0 730 730 730 730 -1 <> <> <> <>
  731 41 11.492029 -15.054401 13.829004 49 D B 21 0.06000 0.06000 "ASP " " HB2" 1 0 FFFFFF  H731  0 1 7 ""  1 ""  <> 0 0 0 1 7.71 731 0 0 1474 0 731 731 731 731 -1 <> <> <> <>
  732 25 11.541536 -10.991009 16.047655 50 V B 38 -0.50000 -0.50000 "VAL " " N  " 7 0 2F2FFF  N732  0 1 7 ""  1 ""  <> 0 0 0 1 7.71 732 0 0 1494 1 732 732 732 732 -1 <> <> <> <>
  733 3 11.942984 -10.076309 17.158194 50 V B 2 0.14000 0.14000 "VAL " " CA " 6 0 A0A0A0  C733  0 1 -1107 ""  1 ""  FF5A00  0 0 0 1 7.71 733 0 0 1495 1 733 733 733 733 -1 <> <> <> <>
  734 2 11.074457 -10.123524 18.433645 50 V B 2 0.50000 0.50000 "VAL " " C  " 6 0 A0A0A0  C734  0 1 7 ""  1 ""  <> 0 0 0 1 7.71 734 0 0 1496 0 734 734 734 734 -1 <> <> <> <>
  735 15 10.900354 -9.135479 19.165552 50 V B 75 -0.50000 -0.50000 "VAL " " O  " 8 0 FF5757  O735  0 1 7 ""  1 ""  <> 0 0 0 1 7.71 735 0 0 1497 0 735 735 735 735 -1 <> <> <> <>
  736 3 11.939470 -8.590637 16.578699 50 V B 2 -0.06000 -0.06000 "VAL " " CB " 6 0 A0A0A0  C736  0 1 7 ""  1 ""  <> 0 0 0 1 7.71 736 0 0 1498 1 736 736 736 736 -1 <> <> <> <>
  737 3 13.010347 -8.405991 15.559740 50 V B 2 -0.18000 -0.18000 "VAL " " CG1" 6 0 A0A0A0  C737  0 1 7 ""  1 ""  <> 0 0 0 1 7.71 737 0 0 1499 3 737 737 737 737 -1 <> <> <> <>
  738 3 10.499033 -8.193760 16.012758 50 V B 2 -0.18000 -0.18000 "VAL " " CG2" 6 0 A0A0A0  C738  0 1 7 ""  1 ""  <> 0 0 0 1 7.71 738 0 0 1500 3 738 738 738 738 -1 <> <> <> <>
  739 43 11.180994 -10.621120 15.179731 50 V B 21 0.30000 0.30000 "VAL " " H  " 1 0 FFFFFF  H739  0 1 7 ""  1 ""  <> 0 0 0 1 7.71 739 0 0 1501 0 739 739 739 739 -1 <> <> <> <>
  740 41 12.989824 -10.196251 17.437193 50 V B 21 0.06000 0.06000 "VAL " " HA " 1 0 FFFFFF  H740  0 1 7 ""  1 ""  <> 0 0 0 1 7.71 740 0 0 1502 0 740 740 740 740 -1 <> <> <> <>
  741 41 12.156969 -7.934994 17.421862 50 V B 21 0.06000 0.06000 "VAL " " HB " 1 0 FFFFFF  H741  0 1 7 ""  1 ""  <> 0 0 0 1 7.71 741 0 0 1503 0 741 741 741 741 -1 <> <> <> <>
  742 41 13.145082 -7.393925 15.178080 50 V B 21 0.06000 0.06000 "VAL " "1HG1" 1 0 FFFFFF  H742  0 1 7 ""  1 ""  <> 0 0 0 1 7.71 742 0 0 1504 0 742 742 742 742 -1 <> <> <> <>
  743 41 13.932577 -8.580116 16.114069 50 V B 21 0.06000 0.06000 "VAL " "2HG1" 1 0 FFFFFF  H743  0 1 7 ""  1 ""  <> 0 0 0 1 7.71 743 0 0 1505 0 743 743 743 743 -1 <> <> <> <>
  744 41 12.866732 -9.068146 14.705912 50 V B 21 0.06000 0.06000 "VAL " "3HG1" 1 0 FFFFFF  H744  0 1 7 ""  1 ""  <> 0 0 0 1 7.71 744 0 0 1506 0 744 744 744 744 -1 <> <> <> <>
  745 41 10.377722 -7.137630 15.771967 50 V B 21 0.06000 0.06000 "VAL " "1HG2" 1 0 FFFFFF  H745  0 1 7 ""  1 ""  <> 0 0 0 1 7.71 745 0 0 1507 0 745 745 745 745 -1 <> <> <> <>
  746 41 10.279959 -8.811867 15.142096 50 V B 21 0.06000 0.06000 "VAL " "2HG2" 1 0 FFFFFF  H746  0 1 7 ""  1 ""  <> 0 0 0 1 7.71 746 0 0 1508 0 746 746 746 746 -1 <> <> <> <>
  747 41 9.717306 -8.407867 16.741568 50 V B 21 0.06000 0.06000 "VAL " "3HG2" 1 0 FFFFFF  H747  0 1 7 ""  1 ""  <> 0 0 0 1 7.71 747 0 0 1509 0 747 747 747 747 -1 <> <> <> <>
  748 25 10.350519 -11.235226 18.655180 51 N B 38 -0.50000 -0.50000 "ASN " " N  " 7 0 2F2FFF  N748  0 1 7 ""  1 ""  <> 0 0 0 1 7.79 748 0 0 1521 1 748 748 748 748 -1 <> <> <> <>
  749 3 9.236147 -11.333916 19.652304 51 N B 2 0.14000 0.14000 "ASN " " CA " 6 0 A0A0A0  C749  0 1 -1107 ""  1 ""  FF5A00  0 0 0 1 7.79 749 0 0 1522 1 749 749 749 749 -1 <> <> <> <>
  750 2 9.519297 -10.897099 21.073854 51 N B 2 0.50000 0.50000 "ASN " " C  " 6 0 A0A0A0  C750  0 1 7 ""  1 ""  <> 0 0 0 1 7.79 750 0 0 1523 0 750 750 750 750 -1 <> <> <> <>
  751 15 8.615358 -10.535862 21.829062 51 N B 75 -0.50000 -0.50000 "ASN " " O  " 8 0 FF5757  O751  0 1 7 ""  1 ""  <> 0 0 0 1 7.79 751 0 0 1524 0 751 751 751 751 -1 <> <> <> <>
  752 3 8.578382 -12.640522 19.507639 51 N B 2 -0.12000 -0.12000 "ASN " " CB " 6 0 A0A0A0  C752  0 1 7 ""  1 ""  <> 0 0 0 1 7.79 752 0 0 1525 2 752 752 752 752 -1 <> <> <> <>
  753 2 9.483828 -13.776894 19.901003 51 N B 2 0.50000 0.50000 "ASN " " CG " 6 0 A0A0A0  C753  0 1 7 "%UT"  13 ""  <> 0 0 0 1 7.79 753 0 0 1526 0 753 753 753 753 -1 "No Flip"  <> <> <>
  754 15 9.876738 -13.965530 21.062315 51 N B 75 -0.50000 -0.50000 "ASN " " OD1" 8 0 FF5757  O754  0 1 7 ""  1 ""  <> 0 0 0 1 7.79 754 0 0 1527 0 754 754 754 754 -1 <> <> <> <>
  755 25 9.862288 -14.598114 18.968706 51 N B 38 -0.76000 -0.76000 "ASN " " ND2" 7 0 2F2FFF  N755  0 1 7 ""  1 ""  <> 0 0 0 1 7.79 755 0 0 1528 2 755 755 755 755 -1 <> <> <> <>
  756 43 10.592966 -12.087448 18.170374 51 N B 21 0.30000 0.30000 "ASN " " H  " 1 0 FFFFFF  H756  0 1 7 ""  1 ""  <> 0 0 0 1 7.79 756 0 0 1529 0 756 756 756 756 -1 <> <> <> <>
  757 41 8.676058 -10.512314 19.205793 51 N B 21 0.06000 0.06000 "ASN " " HA " 1 0 FFFFFF  H757  0 1 7 ""  1 ""  <> 0 0 0 1 7.79 757 0 0 1530 0 757 757 757 757 -1 <> <> <> <>
  758 41 8.123182 -12.783493 18.527613 51 N B 21 0.06000 0.06000 "ASN " " HB1" 1 0 FFFFFF  H758  0 1 7 ""  1 ""  <> 0 0 0 1 7.79 758 0 0 1531 0 758 758 758 758 -1 <> <> <> <>
  759 41 7.760092 -12.622566 20.227488 51 N B 21 0.06000 0.06000 "ASN " " HB2" 1 0 FFFFFF  H759  0 1 7 ""  1 ""  <> 0 0 0 1 7.79 759 0 0 1532 0 759 759 759 759 -1 <> <> <> <>
  760 43 9.656137 -14.468349 17.988520 51 N B 21 0.38000 0.38000 "ASN " "1HD2" 1 0 FFFFFF  H760  0 1 7 ""  1 ""  <> 0 0 0 1 7.79 760 0 0 1533 0 760 760 760 760 -1 <> <> <> <>
  761 43 10.629381 -15.188549 19.256891 51 N B 21 0.38000 0.38000 "ASN " "2HD2" 1 0 FFFFFF  H761  0 1 7 ""  1 ""  <> 0 0 0 1 7.79 761 0 0 1534 0 761 761 761 761 -1 <> <> <> <>
  762 25 10.778124 -11.073486 21.481813 52 T B 38 -0.50000 -0.50000 "THR " " N  " 7 0 2F2FFF  N762  0 1 7 ""  1 ""  <> 0 0 0 1 7.7 762 0 0 1555 1 762 762 762 762 -1 <> <> <> <>
  763 3 11.285513 -10.892601 22.807478 52 T B 2 0.14000 0.14000 "THR " " CA " 6 0 A0A0A0  C763  0 1 -1107 ""  1 ""  FF5A00  0 0 0 1 7.7 763 0 0 1556 1 763 763 763 763 -1 <> <> <> <>
  764 2 11.204084 -9.471073 23.218283 52 T B 2 0.50000 0.50000 "THR " " C  " 6 0 A0A0A0  C764  0 1 7 ""  1 ""  <> 0 0 0 1 7.7 764 0 0 1557 0 764 764 764 764 -1 <> <> <> <>
  765 15 10.951853 -9.149826 24.381094 52 T B 75 -0.50000 -0.50000 "THR " " O  " 8 0 FF5757  O765  0 1 7 ""  1 ""  <> 0 0 0 1 7.7 765 0 0 1558 0 765 765 765 765 -1 <> <> <> <>
  766 3 12.738871 -11.471855 22.795771 52 T B 2 0.20500 0.20500 "THR " " CB " 6 0 A0A0A0  C766  0 1 7 ""  1 ""  <> 0 0 0 1 7.7 766 0 0 1559 1 766 766 766 766 -1 <> <> <> <>
  767 3 12.821493 -12.942204 22.358450 52 T B 2 -0.18000 -0.18000 "THR " " CG2" 6 0 A0A0A0  C767  0 1 7 ""  1 ""  <> 0 0 0 1 7.7 767 0 0 1560 3 767 767 767 767 -1 <> <> <> <>
  768 16 13.572466 -10.833401 21.849958 52 T B 75 -0.68300 -0.68300 "THR " " OG1" 8 0 FF5757  O768  0 1 7 "%UT"  13 ""  <> 0 0 0 1 7.7 768 0 0 1561 1 768 768 768 768 -1 <> <> <> <>
  769 43 11.464106 -11.180386 20.748262 52 T B 21 0.30000 0.30000 "THR " " H  " 1 0 FFFFFF  H769  0 1 7 ""  1 ""  <> 0 0 0 1 7.7 769 0 0 1562 0 769 769 769 769 -1 <> <> <> <>
  770 41 10.684740 -11.337429 23.600760 52 T B 21 0.06000 0.06000 "THR " " HA " 1 0 FFFFFF  H770  0 1 7 ""  1 ""  <> 0 0 0 1 7.7 770 0 0 1563 0 770 770 770 770 -1 <> <> <> <>
  771 41 13.172865 -11.365654 23.789988 52 T B 21 0.06000 0.06000 "THR " " HB " 1 0 FFFFFF  H771  0 1 7 ""  1 ""  <> 0 0 0 1 7.7 771 0 0 1564 0 771 771 771 771 -1 <> <> <> <>
  772 41 12.201078 -13.508629 23.052965 52 T B 21 0.06000 0.06000 "THR " "1HG2" 1 0 FFFFFF  H772  0 1 7 ""  1 ""  <> 0 0 0 1 7.7 772 0 0 1565 0 772 772 772 772 -1 <> <> <> <>
  773 41 12.544142 -13.138046 21.322680 52 T B 21 0.06000 0.06000 "THR " "2HG2" 1 0 FFFFFF  H773  0 1 7 ""  1 ""  <> 0 0 0 1 7.7 773 0 0 1566 0 773 773 773 773 -1 <> <> <> <>
  774 41 13.849508 -13.289776 22.460814 52 T B 21 0.06000 0.06000 "THR " "3HG2" 1 0 FFFFFF  H774  0 1 7 ""  1 ""  <> 0 0 0 1 7.7 774 0 0 1567 0 774 774 774 774 -1 <> <> <> <>
  775 42 13.771170 -9.987637 22.221746 52 T B 21 0.41800 0.41800 "THR " " HG1" 1 0 FFFFFF  H775  0 1 7 ""  1 ""  <> 0 0 0 1 7.7 775 0 0 1568 0 775 775 775 775 -1 <> <> <> <>
  776 25 11.352087 -8.487064 22.268030 53 A B 38 -0.50000 -0.50000 "ALA " " N  " 7 0 2F2FFF  N776  0 1 7 ""  1 ""  <> 0 0 0 1 7.69 776 0 0 1588 1 776 776 776 776 -1 <> <> <> <>
  777 3 11.284296 -7.096489 22.458410 53 A B 2 0.14000 0.14000 "ALA " " CA " 6 0 A0A0A0  C777  0 1 -1107 ""  1 ""  FF5A00  0 0 0 1 7.69 777 0 0 1589 1 777 777 777 777 -1 <> <> <> <>
  778 2 11.018293 -6.370522 21.079058 53 A B 2 0.50000 0.50000 "ALA " " C  " 6 0 A0A0A0  C778  0 1 7 ""  1 ""  <> 0 0 0 1 7.69 778 0 0 1590 0 778 778 778 778 -1 <> <> <> <>
  779 15 11.944067 -6.217983 20.228354 53 A B 75 -0.50000 -0.50000 "ALA " " O  " 8 0 FF5757  O779  0 1 7 ""  1 ""  <> 0 0 0 1 7.69 779 0 0 1591 0 779 779 779 779 -1 <> <> <> <>
  780 3 12.519732 -6.557865 23.260279 53 A B 2 -0.18000 -0.18000 "ALA " " CB " 6 0 A0A0A0  C780  0 1 7 ""  1 ""  <> 0 0 0 1 7.69 780 0 0 1592 3 780 780 780 780 -1 <> <> <> <>
  781 43 11.459261 -8.673084 21.281111 53 A B 21 0.30000 0.30000 "ALA " " H  " 1 0 FFFFFF  H781  0 1 7 ""  1 ""  <> 0 0 0 1 7.69 781 0 0 1593 0 781 781 781 781 -1 <> <> <> <>
  782 41 10.405001 -6.936115 23.082285 53 A B 21 0.06000 0.06000 "ALA " " HA " 1 0 FFFFFF  H782  0 1 7 ""  1 ""  <> 0 0 0 1 7.69 782 0 0 1594 0 782 782 782 782 -1 <> <> <> <>
  783 41 12.620859 -5.482162 23.116278 53 A B 21 0.06000 0.06000 "ALA " " HB1" 1 0 FFFFFF  H783  0 1 7 ""  1 ""  <> 0 0 0 1 7.69 783 0 0 1595 0 783 783 783 783 -1 <> <> <> <>
  784 41 12.490824 -6.864025 24.305998 53 A B 21 0.06000 0.06000 "ALA " " HB2" 1 0 FFFFFF  H784  0 1 7 ""  1 ""  <> 0 0 0 1 7.69 784 0 0 1596 0 784 784 784 784 -1 <> <> <> <>
  785 41 13.388777 -7.062695 22.838373 53 A B 21 0.06000 0.06000 "ALA " " HB3" 1 0 FFFFFF  H785  0 1 7 ""  1 ""  <> 0 0 0 1 7.69 785 0 0 1597 0 785 785 785 785 -1 <> <> <> <>
  786 25 9.763296 -5.959850 20.896082 54 V B 38 -0.50000 -0.50000 "VAL " " N  " 7 0 2F2FFF  N786  2 1 7 ""  1 ""  <> 0 0 0 1 7.28 786 0 0 1615 1 786 786 786 786 -1 <> <> <> <>
  787 3 9.199511 -5.225941 19.755640 54 V B 2 0.14000 0.14000 "VAL " " CA " 6 0 A0A0A0  C787  2 1 -1107 ""  1 ""  FF5A00  0 0 0 1 7.28 787 0 0 1616 1 787 787 787 787 -1 <> <> <> <>
  788 2 7.986933 -4.564968 20.369951 54 V B 2 0.50000 0.50000 "VAL " " C  " 6 0 A0A0A0  C788  2 1 7 ""  1 ""  <> 0 0 0 1 7.28 788 0 0 1617 0 788 788 788 788 -1 <> <> <> <>
  789 15 7.142450 -5.191315 21.047510 54 V B 75 -0.50000 -0.50000 "VAL " " O  " 8 0 FF5757  O789  2 1 7 ""  1 ""  <> 0 0 0 1 7.28 789 0 0 1618 0 789 789 789 789 -1 <> <> <> <>
  790 3 8.873522 -6.192112 18.544924 54 V B 2 -0.06000 -0.06000 "VAL " " CB " 6 0 A0A0A0  C790  2 1 7 ""  1 ""  <> 0 0 0 1 7.28 790 0 0 1619 1 790 790 790 790 -1 <> <> <> <>
  791 3 7.976854 -7.286751 18.956160 54 V B 2 -0.18000 -0.18000 "VAL " " CG1" 6 0 A0A0A0  C791  2 1 7 ""  1 ""  <> 0 0 0 1 7.28 791 0 0 1620 3 791 791 791 791 -1 <> <> <> <>
  792 3 8.405115 -5.538998 17.221102 54 V B 2 -0.18000 -0.18000 "VAL " " CG2" 6 0 A0A0A0  C792  2 1 7 ""  1 ""  <> 0 0 0 1 7.28 792 0 0 1621 3 792 792 792 792 -1 <> <> <> <>
  793 43 9.081095 -6.129543 21.621279 54 V B 21 0.30000 0.30000 "VAL " " H  " 1 0 FFFFFF  H793  2 1 7 ""  1 ""  <> 0 0 0 1 7.28 793 0 0 1622 0 793 793 793 793 -1 <> <> <> <>
  794 41 10.006315 -4.533291 19.516047 54 V B 21 0.06000 0.06000 "VAL " " HA " 1 0 FFFFFF  H794  2 1 7 ""  1 ""  <> 0 0 0 1 7.28 794 0 0 1623 0 794 794 794 794 -1 <> <> <> <>
  795 41 9.844488 -6.638844 18.331011 54 V B 21 0.06000 0.06000 "VAL " " HB " 1 0 FFFFFF  H795  2 1 7 ""  1 ""  <> 0 0 0 1 7.28 795 0 0 1624 0 795 795 795 795 -1 <> <> <> <>
  796 41 8.373075 -7.750740 19.859388 54 V B 21 0.06000 0.06000 "VAL " "1HG1" 1 0 FFFFFF  H796  2 1 7 ""  1 ""  <> 0 0 0 1 7.28 796 0 0 1625 0 796 796 796 796 -1 <> <> <> <>
  797 41 6.988897 -6.849930 19.101873 54 V B 21 0.06000 0.06000 "VAL " "2HG1" 1 0 FFFFFF  H797  2 1 7 ""  1 ""  <> 0 0 0 1 7.28 797 0 0 1626 0 797 797 797 797 -1 <> <> <> <>
  798 41 8.037279 -8.002533 18.136339 54 V B 21 0.06000 0.06000 "VAL " "3HG1" 1 0 FFFFFF  H798  2 1 7 ""  1 ""  <> 0 0 0 1 7.28 798 0 0 1627 0 798 798 798 798 -1 <> <> <> <>
  799 41 7.810896 -6.140217 16.532957 54 V B 21 0.06000 0.06000 "VAL " "1HG2" 1 0 FFFFFF  H799  2 1 7 ""  1 ""  <> 0 0 0 1 7.28 799 0 0 1628 0 799 799 799 799 -1 <> <> <> <>
  800 41 7.680948 -4.758381 17.454176 54 V B 21 0.06000 0.06000 "VAL " "2HG2" 1 0 FFFFFF  H800  2 1 7 ""  1 ""  <> 0 0 0 1 7.28 800 0 0 1629 0 800 800 800 800 -1 <> <> <> <>
  801 41 9.228750 -5.015747 16.735369 54 V B 21 0.06000 0.06000 "VAL " "3HG2" 1 0 FFFFFF  H801  2 1 7 ""  1 ""  <> 0 0 0 1 7.28 801 0 0 1630 0 801 801 801 801 -1 <> <> <> <>
  802 25 7.852407 -3.236145 20.315584 55 A B 38 -0.50000 -0.50000 "ALA " " N  " 7 0 2F2FFF  N802  2 1 7 ""  1 ""  <> 0 0 0 1 7.25 802 0 0 1643 1 802 802 802 802 -1 <> <> <> <>
  803 3 7.015402 -2.262573 20.983355 55 A B 2 0.14000 0.14000 "ALA " " CA " 6 0 A0A0A0  C803  2 1 -1107 ""  1 ""  FF5A00  0 0 0 1 7.25 803 0 0 1644 1 803 803 803 803 -1 <> <> <> <>
  804 2 6.371241 -1.469223 19.885744 55 A B 2 0.50000 0.50000 "ALA " " C  " 6 0 A0A0A0  C804  2 1 7 ""  1 ""  <> 0 0 0 1 7.25 804 0 0 1645 0 804 804 804 804 -1 <> <> <> <>
  805 15 7.033442 -1.110371 18.884218 55 A B 75 -0.50000 -0.50000 "ALA " " O  " 8 0 FF5757  O805  2 1 7 ""  1 ""  <> 0 0 0 1 7.25 805 0 0 1646 0 805 805 805 805 -1 <> <> <> <>
  806 3 7.930841 -1.421711 21.878954 55 A B 2 -0.18000 -0.18000 "ALA " " CB " 6 0 A0A0A0  C806  2 1 7 ""  1 ""  <> 0 0 0 1 7.25 806 0 0 1647 3 806 806 806 806 -1 <> <> <> <>
  807 43 8.466776 -2.773372 19.660990 55 A B 21 0.30000 0.30000 "ALA " " H  " 1 0 FFFFFF  H807  2 1 7 ""  1 ""  <> 0 0 0 1 7.25 807 0 0 1648 0 807 807 807 807 -1 <> <> <> <>
  808 41 6.185560 -2.787765 21.456259 55 A B 21 0.06000 0.06000 "ALA " " HA " 1 0 FFFFFF  H808  2 1 7 ""  1 ""  <> 0 0 0 1 7.25 808 0 0 1649 0 808 808 808 808 -1 <> <> <> <>
  809 41 7.256918 -0.729668 22.383936 55 A B 21 0.06000 0.06000 "ALA " " HB1" 1 0 FFFFFF  H809  2 1 7 ""  1 ""  <> 0 0 0 1 7.25 809 0 0 1650 0 809 809 809 809 -1 <> <> <> <>
  810 41 8.448767 -2.004009 22.641047 55 A B 21 0.06000 0.06000 "ALA " " HB2" 1 0 FFFFFF  H810  2 1 7 ""  1 ""  <> 0 0 0 1 7.25 810 0 0 1651 0 810 810 810 810 -1 <> <> <> <>
  811 41 8.697157 -0.952232 21.262148 55 A B 21 0.06000 0.06000 "ALA " " HB3" 1 0 FFFFFF  H811  2 1 7 ""  1 ""  <> 0 0 0 1 7.25 811 0 0 1652 0 811 811 811 811 -1 <> <> <> <>
  812 25 5.089357 -1.253334 19.939684 56 W B 38 -0.50000 -0.50000 "TRP " " N  " 7 0 2F2FFF  N812  2 1 7 ""  1 ""  <> 0 0 0 1 7.25 812 0 0 1672 1 812 812 812 812 -1 <> <> <> <>
  813 3 4.282381 -0.306530 19.113180 56 W B 2 0.14000 0.14000 "TRP " " CA " 6 0 A0A0A0  C813  2 1 -1107 ""  1 ""  FF5A00  0 0 0 1 7.25 813 0 0 1673 1 813 813 813 813 -1 <> <> <> <>
  814 2 3.918467 0.839230 19.974276 56 W B 2 0.50000 0.50000 "TRP " " C  " 6 0 A0A0A0  C814  2 1 7 ""  1 ""  <> 0 0 0 1 7.25 814 0 0 1674 0 814 814 814 814 -1 <> <> <> <>
  815 15 3.173872 0.771183 20.915770 56 W B 75 -0.50000 -0.50000 "TRP " " O  " 8 0 FF5757  O815  2 1 7 ""  1 ""  <> 0 0 0 1 7.25 815 0 0 1675 0 815 815 815 815 -1 <> <> <> <>
  816 3 2.965406 -0.941379 18.818518 56 W B 2 -0.12000 -0.12000 "TRP " " CB " 6 0 A0A0A0  C816  2 1 7 ""  1 ""  <> 0 0 0 1 7.25 816 0 0 1676 2 816 816 816 816 -1 <> <> <> <>
  817 2 2.978785 -2.116787 17.873487 56 W B 2 0.07500 0.07500 "TRP " " CG " 6 0 A0A0A0  C817  2 1 7 ""  1 ""  <> 0 0 0 1 7.25 817 0 0 1677 0 817 817 817 817 36 <> <> <> <>
  818 2 3.087065 -3.422523 18.263777 56 W B 2 -0.11500 -0.11500 "TRP " " CD1" 6 0 A0A0A0  C818  2 1 7 ""  1 ""  <> 0 0 0 1 7.25 818 0 0 1678 1 818 818 818 818 35 <> <> <> <>
  819 25 3.199213 -4.250206 17.190001 56 W B 38 -0.57000 -0.57000 "TRP " " NE1" 7 0 2F2FFF  N819  2 1 7 ""  1 ""  <> 0 0 0 1 7.25 819 0 0 1679 1 819 819 819 819 33 <> <> <> <>
  820 2 2.917192 -3.526245 15.996756 56 W B 2 0.13000 0.13000 "TRP " " CE2" 6 0 A0A0A0  C820  2 1 7 ""  1 ""  <> 0 0 0 1 7.25 820 0 0 1680 0 820 820 820 820 67 <> <> <> <>
  821 2 2.565153 -3.893577 14.653925 56 W B 2 -0.11500 -0.11500 "TRP " " CZ2" 6 0 A0A0A0  C821  2 1 7 ""  1 ""  <> 0 0 0 1 7.25 821 0 0 1681 1 821 821 821 821 62 <> <> <> <>
  822 2 2.235865 -2.833397 13.766954 56 W B 2 -0.11500 -0.11500 "TRP " " CH2" 6 0 A0A0A0  C822  2 1 7 ""  1 ""  <> 0 0 0 1 7.25 822 0 0 1682 1 822 822 822 822 63 <> <> <> <>
  823 2 2.201296 -1.456653 14.161322 56 W B 2 -0.11500 -0.11500 "TRP " " CZ3" 6 0 A0A0A0  C823  2 1 7 ""  1 ""  <> 0 0 0 1 7.25 823 0 0 1683 1 823 823 823 823 64 <> <> <> <>
  824 2 2.536604 -1.170795 15.511087 56 W B 2 -0.11500 -0.11500 "TRP " " CE3" 6 0 A0A0A0  C824  2 1 7 ""  1 ""  <> 0 0 0 1 7.25 824 0 0 1684 1 824 824 824 824 65 <> <> <> <>
  825 2 2.850508 -2.185508 16.428965 56 W B 2 -0.05500 -0.05500 "TRP " " CD2" 6 0 A0A0A0  C825  2 1 7 ""  1 ""  <> 0 0 0 1 7.25 825 0 0 1685 0 825 825 825 825 66 <> <> <> <>
  826 43 4.653555 -1.411163 20.837049 56 W B 21 0.30000 0.30000 "TRP " " H  " 1 0 FFFFFF  H826  2 1 7 ""  1 ""  <> 0 0 0 1 7.25 826 0 0 1686 0 826 826 826 826 -1 <> <> <> <>
  827 41 4.792185 0.017685 18.205942 56 W B 21 0.06000 0.06000 "TRP " " HA " 1 0 FFFFFF  H827  2 1 7 ""  1 ""  <> 0 0 0 1 7.25 827 0 0 1687 0 827 827 827 827 -1 <> <> <> <>
  828 41 2.165731 -0.300190 18.447718 56 W B 21 0.06000 0.06000 "TRP " " HB1" 1 0 FFFFFF  H828  2 1 7 ""  1 ""  <> 0 0 0 1 7.25 828 0 0 1688 0 828 828 828 828 -1 <> <> <> <>
  829 41 2.521246 -1.247455 19.765692 56 W B 21 0.06000 0.06000 "TRP " " HB2" 1 0 FFFFFF  H829  2 1 7 ""  1 ""  <> 0 0 0 1 7.25 829 0 0 1689 0 829 829 829 829 -1 <> <> <> <>
  830 41 3.099833 -3.754741 19.291330 56 W B 21 0.11500 0.11500 "TRP " " HD1" 1 0 FFFFFF  H830  2 1 7 ""  1 ""  <> 0 0 0 1 7.25 830 0 0 1690 0 830 830 830 830 -1 <> <> <> <>
  831 43 3.269163 -5.254009 17.277121 56 W B 21 0.42000 0.42000 "TRP " " HE1" 1 0 FFFFFF  H831  2 1 7 ""  1 ""  <> 0 0 0 1 7.25 831 0 0 1691 0 831 831 831 831 34 <> <> <> <>
  832 41 2.425970 -4.946053 14.455610 56 W B 21 0.11500 0.11500 "TRP " " HZ2" 1 0 FFFFFF  H832  2 1 7 ""  1 ""  <> 0 0 0 1 7.25 832 0 0 1692 0 832 832 832 832 -1 <> <> <> <>
  833 41 1.816458 -3.098690 12.807726 56 W B 21 0.11500 0.11500 "TRP " " HH2" 1 0 FFFFFF  H833  2 1 7 ""  1 ""  <> 0 0 0 1 7.25 833 0 0 1693 0 833 833 833 833 -1 <> <> <> <>
  834 41 1.867563 -0.648468 13.527399 56 W B 21 0.11500 0.11500 "TRP " " HZ3" 1 0 FFFFFF  H834  2 1 7 ""  1 ""  <> 0 0 0 1 7.25 834 0 0 1694 0 834 834 834 834 -1 <> <> <> <>
  835 41 2.401381 -0.162311 15.873137 56 W B 21 0.11500 0.11500 "TRP " " HE3" 1 0 FFFFFF  H835  2 1 7 ""  1 ""  <> 0 0 0 1 7.25 835 0 0 1695 0 835 835 835 835 -1 <> <> <> <>
  836 25 4.314203 2.001168 19.501947 57 Y B 38 -0.50000 -0.50000 "TYR " " N  " 7 0 2F2FFF  N836  2 1 7 ""  1 ""  <> 0 0 0 1 7.25 836 0 0 1713 1 836 836 836 836 -1 <> <> <> <>
  837 3 4.219717 3.385220 20.003531 57 Y B 2 0.14000 0.14000 "TYR " " CA " 6 0 A0A0A0  C837  2 1 -1107 ""  1 ""  FF5A00  0 0 0 1 7.25 837 0 0 1714 1 837 837 837 837 -1 <> <> <> <>
  838 2 3.201612 4.196926 19.133669 57 Y B 2 0.50000 0.50000 "TYR " " C  " 6 0 A0A0A0  C838  2 1 7 ""  1 ""  <> 0 0 0 1 7.25 838 0 0 1715 0 838 838 838 838 -1 <> <> <> <>
  839 15 2.683992 3.777256 18.131254 57 Y B 75 -0.50000 -0.50000 "TYR " " O  " 8 0 FF5757  O839  2 1 7 ""  1 ""  <> 0 0 0 1 7.25 839 0 0 1716 0 839 839 839 839 -1 <> <> <> <>
  840 3 5.639521 3.931071 19.742788 57 Y B 2 -0.00500 -0.00500 "TYR " " CB " 6 0 A0A0A0  C840  2 1 7 ""  1 ""  <> 0 0 0 1 7.25 840 0 0 1717 2 840 840 840 840 -1 <> <> <> <>
  841 2 6.705870 3.308167 20.642653 57 Y B 2 -0.11500 -0.11500 "TYR " " CG " 6 0 A0A0A0  C841  2 1 7 ""  1 ""  <> 0 0 0 1 7.25 841 0 0 1718 0 841 841 841 841 62 <> <> <> <>
  842 2 7.559801 2.367394 20.040590 57 Y B 2 -0.11500 -0.11500 "TYR " " CD1" 6 0 A0A0A0  C842  2 1 7 ""  1 ""  <> 0 0 0 1 7.25 842 0 0 1719 1 842 842 842 842 63 <> <> <> <>
  843 2 8.558016 1.720753 20.807981 57 Y B 2 -0.11500 -0.11500 "TYR " " CE1" 6 0 A0A0A0  C843  2 1 7 ""  1 ""  <> 0 0 0 1 7.25 843 0 0 1720 1 843 843 843 843 64 <> <> <> <>
  844 2 8.721907 2.090645 22.120295 57 Y B 2 0.15000 0.15000 "TYR " " CZ " 6 0 A0A0A0  C844  2 1 7 ""  1 ""  <> 0 0 0 1 7.25 844 0 0 1721 0 844 844 844 844 65 <> <> <> <>
  845 16 9.684713 1.466271 22.818415 57 Y B 75 -0.58500 -0.58500 "TYR " " OH " 8 0 FF5757  O845  2 1 7 "%UT"  13 ""  <> 0 0 0 1 7.25 845 0 0 1722 1 845 845 845 845 -1 <> <> <> <>
  846 2 7.964159 3.095219 22.736544 57 Y B 2 -0.11500 -0.11500 "TYR " " CE2" 6 0 A0A0A0  C846  2 1 7 ""  1 ""  <> 0 0 0 1 7.25 846 0 0 1723 1 846 846 846 846 66 <> <> <> <>
  847 2 6.932337 3.690357 21.978277 57 Y B 2 -0.11500 -0.11500 "TYR " " CD2" 6 0 A0A0A0  C847  2 1 7 ""  1 ""  <> 0 0 0 1 7.25 847 0 0 1724 1 847 847 847 847 67 <> <> <> <>
  848 43 4.720896 1.957848 18.578463 57 Y B 21 0.30000 0.30000 "TYR " " H  " 1 0 FFFFFF  H848  2 1 7 ""  1 ""  <> 0 0 0 1 7.25 848 0 0 1725 0 848 848 848 848 -1 <> <> <> <>
  849 41 3.859976 3.381113 21.032450 57 Y B 21 0.06000 0.06000 "TYR " " HA " 1 0 FFFFFF  H849  2 1 7 ""  1 ""  <> 0 0 0 1 7.25 849 0 0 1726 0 849 849 849 849 -1 <> <> <> <>
  850 41 5.547686 5.002974 19.917978 57 Y B 21 0.06000 0.06000 "TYR " " HB1" 1 0 FFFFFF  H850  2 1 7 ""  1 ""  <> 0 0 0 1 7.25 850 0 0 1727 0 850 850 850 850 -1 <> <> <> <>
  851 41 5.869368 3.803820 18.684927 57 Y B 21 0.06000 0.06000 "TYR " " HB2" 1 0 FFFFFF  H851  2 1 7 ""  1 ""  <> 0 0 0 1 7.25 851 0 0 1728 0 851 851 851 851 -1 <> <> <> <>
  852 41 7.550657 2.129174 18.987230 57 Y B 21 0.11500 0.11500 "TYR " " HD1" 1 0 FFFFFF  H852  2 1 7 ""  1 ""  <> 0 0 0 1 7.25 852 0 0 1729 0 852 852 852 852 -1 <> <> <> <>
  853 41 9.263723 1.017754 20.390650 57 Y B 21 0.11500 0.11500 "TYR " " HE1" 1 0 FFFFFF  H853  2 1 7 ""  1 ""  <> 0 0 0 1 7.25 853 0 0 1730 0 853 853 853 853 -1 <> <> <> <>
  854 42 10.433851 1.193585 22.311010 57 Y B 21 0.43500 0.43500 "TYR " " HH " 1 0 FFFFFF  H854  2 1 7 ""  1 ""  <> 0 0 0 1 7.25 854 0 0 1731 0 854 854 854 854 -1 <> <> <> <>
  855 41 8.147341 3.411740 23.752741 57 Y B 21 0.11500 0.11500 "TYR " " HE2" 1 0 FFFFFF  H855  2 1 7 ""  1 ""  <> 0 0 0 1 7.25 855 0 0 1732 0 855 855 855 855 -1 <> <> <> <>
  856 41 6.296026 4.398573 22.488119 57 Y B 21 0.11500 0.11500 "TYR " " HD2" 1 0 FFFFFF  H856  2 1 7 ""  1 ""  <> 0 0 0 1 7.25 856 0 0 1733 0 856 856 856 856 -1 <> <> <> <>
  857 25 2.896009 5.387136 19.527544 58 Q B 38 -0.50000 -0.50000 "GLN " " N  " 7 0 2F2FFF  N857  2 1 7 ""  1 ""  <> 0 0 0 1 7.34 857 0 0 1749 1 857 857 857 857 -1 <> <> <> <>
  858 3 1.965384 6.355221 18.885466 58 Q B 2 0.14000 0.14000 "GLN " " CA " 6 0 A0A0A0  C858  2 1 -1107 ""  1 ""  FF5A00  0 0 0 1 7.34 858 0 0 1750 1 858 858 858 858 -1 <> <> <> <>
  859 2 2.474989 7.761448 19.093168 58 Q B 2 0.50000 0.50000 "GLN " " C  " 6 0 A0A0A0  C859  2 1 7 ""  1 ""  <> 0 0 0 1 7.34 859 0 0 1751 0 859 859 859 859 -1 <> <> <> <>
  860 15 3.124388 8.058155 20.076853 58 Q B 75 -0.50000 -0.50000 "GLN " " O  " 8 0 FF5757  O860  2 1 7 ""  1 ""  <> 0 0 0 1 7.34 860 0 0 1752 0 860 860 860 860 -1 <> <> <> <>
  861 3 0.454405 5.975931 19.088522 58 Q B 2 -0.12000 -0.12000 "GLN " " CB " 6 0 A0A0A0  C861  2 1 7 ""  1 ""  <> 0 0 0 1 7.34 861 0 0 1753 2 861 861 861 861 -1 <> <> <> <>
  862 3 -0.062105 5.831144 20.537603 58 Q B 2 -0.12000 -0.12000 "GLN " " CG " 6 0 A0A0A0  C862  2 1 7 ""  1 ""  <> 0 0 0 1 7.34 862 0 0 1754 2 862 862 862 862 -1 <> <> <> <>
  863 2 -0.807375 7.091742 21.060396 58 Q B 2 0.50000 0.50000 "GLN " " CD " 6 0 A0A0A0  C863  2 1 7 "%UT"  13 ""  <> 0 0 0 1 7.34 863 0 0 1755 0 863 863 863 863 -1 "No Flip"  <> <> <>
  864 15 -0.269869 8.173567 21.092600 58 Q B 75 -0.50000 -0.50000 "GLN " " OE1" 8 0 FF5757  O864  2 1 7 ""  1 ""  <> 0 0 0 1 7.34 864 0 0 1756 0 864 864 864 864 -1 <> <> <> <>
  865 25 -2.036291 6.965107 21.491297 58 Q B 38 -0.76000 -0.76000 "GLN " " NE2" 7 0 2F2FFF  N865  2 1 7 ""  1 ""  <> 0 0 0 1 7.34 865 0 0 1757 2 865 865 865 865 -1 <> <> <> <>
  866 43 3.319265 5.671356 20.399424 58 Q B 21 0.30000 0.30000 "GLN " " H  " 1 0 FFFFFF  H866  2 1 7 ""  1 ""  <> 0 0 0 1 7.34 866 0 0 1758 0 866 866 866 866 -1 <> <> <> <>
  867 41 2.149542 6.142281 17.832449 58 Q B 21 0.06000 0.06000 "GLN " " HA " 1 0 FFFFFF  H867  2 1 7 ""  1 ""  <> 0 0 0 1 7.34 867 0 0 1759 0 867 867 867 867 -1 <> <> <> <>
  868 41 0.503927 4.991428 18.623331 58 Q B 21 0.06000 0.06000 "GLN " " HB1" 1 0 FFFFFF  H868  2 1 7 ""  1 ""  <> 0 0 0 1 7.34 868 0 0 1760 0 868 868 868 868 -1 <> <> <> <>
  869 41 -0.207525 6.537632 18.429403 58 Q B 21 0.06000 0.06000 "GLN " " HB2" 1 0 FFFFFF  H869  2 1 7 ""  1 ""  <> 0 0 0 1 7.34 869 0 0 1761 0 869 869 869 869 -1 <> <> <> <>
  870 41 0.761248 5.655083 21.229837 58 Q B 21 0.06000 0.06000 "GLN " " HG1" 1 0 FFFFFF  H870  2 1 7 ""  1 ""  <> 0 0 0 1 7.34 870 0 0 1762 0 870 870 870 870 -1 <> <> <> <>
  871 41 -0.828401 5.057251 20.582090 58 Q B 21 0.06000 0.06000 "GLN " " HG2" 1 0 FFFFFF  H871  2 1 7 ""  1 ""  <> 0 0 0 1 7.34 871 0 0 1763 0 871 871 871 871 -1 <> <> <> <>
  872 43 -2.482786 6.073156 21.332663 58 Q B 21 0.38000 0.38000 "GLN " "1HE2" 1 0 FFFFFF  H872  2 1 7 ""  1 ""  <> 0 0 0 1 7.34 872 0 0 1764 0 872 872 872 872 -1 <> <> <> <>
  873 43 -2.564817 7.824654 21.535254 58 Q B 21 0.38000 0.38000 "GLN " "2HE2" 1 0 FFFFFF  H873  2 1 7 ""  1 ""  <> 0 0 0 1 7.34 873 0 0 1765 0 873 873 873 873 -1 <> <> <> <>
  874 25 1.857691 8.701004 18.288546 59 Q B 38 -0.50000 -0.50000 "GLN " " N  " 7 0 2F2FFF  N874  2 1 7 ""  1 ""  <> 0 0 0 1 7.33 874 0 0 1782 1 874 874 874 874 -1 <> <> <> <>
  875 3 1.987349 10.133785 18.534189 59 Q B 2 0.14000 0.14000 "GLN " " CA " 6 0 A0A0A0  C875  2 1 -1107 ""  1 ""  FF5A00  0 0 0 1 7.33 875 0 0 1783 1 875 875 875 875 -1 <> <> <> <>
  876 2 0.663965 10.753147 18.037264 59 Q B 2 0.50000 0.50000 "GLN " " C  " 6 0 A0A0A0  C876  2 1 7 ""  1 ""  <> 0 0 0 1 7.33 876 0 0 1784 0 876 876 876 876 -1 <> <> <> <>
  877 15 0.192034 10.593756 16.862368 59 Q B 75 -0.50000 -0.50000 "GLN " " O  " 8 0 FF5757  O877  2 1 7 ""  1 ""  <> 0 0 0 1 7.33 877 0 0 1785 0 877 877 877 877 -1 <> <> <> <>
  878 3 3.207388 10.857487 17.918726 59 Q B 2 -0.12000 -0.12000 "GLN " " CB " 6 0 A0A0A0  C878  2 1 7 ""  1 ""  <> 0 0 0 1 7.33 878 0 0 1786 2 878 878 878 878 -1 <> <> <> <>
  879 3 3.291265 12.313456 18.273180 59 Q B 2 -0.12000 -0.12000 "GLN " " CG " 6 0 A0A0A0  C879  2 1 7 ""  1 ""  <> 0 0 0 1 7.33 879 0 0 1787 2 879 879 879 879 -1 <> <> <> <>
  880 2 4.586504 12.915329 17.874598 59 Q B 2 0.50000 0.50000 "GLN " " CD " 6 0 A0A0A0  C880  2 1 7 "%UT"  13 ""  <> 0 0 0 1 7.33 880 0 0 1788 0 880 880 880 880 -1 "No Flip"  <> <> <>
  881 15 5.364824 12.213551 17.275721 59 Q B 75 -0.50000 -0.50000 "GLN " " OE1" 8 0 FF5757  O881  2 1 7 ""  1 ""  <> 0 0 0 1 7.33 881 0 0 1789 0 881 881 881 881 -1 <> <> <> <>
  882 25 4.903692 14.114391 18.332720 59 Q B 38 -0.76000 -0.76000 "GLN " " NE2" 7 0 2F2FFF  N882  2 1 7 ""  1 ""  <> 0 0 0 1 7.33 882 0 0 1790 2 882 882 882 882 -1 <> <> <> <>
  883 43 1.305166 8.353354 17.517862 59 Q B 21 0.30000 0.30000 "GLN " " H  " 1 0 FFFFFF  H883  2 1 7 ""  1 ""  <> 0 0 0 1 7.33 883 0 0 1791 0 883 883 883 883 -1 <> <> <> <>
  884 41 2.093287 10.194115 19.617350 59 Q B 21 0.06000 0.06000 "GLN " " HA " 1 0 FFFFFF  H884  2 1 7 ""  1 ""  <> 0 0 0 1 7.33 884 0 0 1792 0 884 884 884 884 -1 <> <> <> <>
  885 41 3.320135 10.614960 16.862051 59 Q B 21 0.06000 0.06000 "GLN " " HB1" 1 0 FFFFFF  H885  2 1 7 ""  1 ""  <> 0 0 0 1 7.33 885 0 0 1793 0 885 885 885 885 -1 <> <> <> <>
  886 41 4.054125 10.380480 18.412283 59 Q B 21 0.06000 0.06000 "GLN " " HB2" 1 0 FFFFFF  H886  2 1 7 ""  1 ""  <> 0 0 0 1 7.33 886 0 0 1794 0 886 886 886 886 -1 <> <> <> <>
  887 41 3.011816 12.576799 19.293306 59 Q B 21 0.06000 0.06000 "GLN " " HG1" 1 0 FFFFFF  H887  2 1 7 ""  1 ""  <> 0 0 0 1 7.33 887 0 0 1795 0 887 887 887 887 -1 <> <> <> <>
  888 41 2.591059 12.958521 17.742422 59 Q B 21 0.06000 0.06000 "GLN " " HG2" 1 0 FFFFFF  H888  2 1 7 ""  1 ""  <> 0 0 0 1 7.33 888 0 0 1796 0 888 888 888 888 -1 <> <> <> <>
  889 43 4.253145 14.390381 19.054327 59 Q B 21 0.38000 0.38000 "GLN " "1HE2" 1 0 FFFFFF  H889  2 1 7 ""  1 ""  <> 0 0 0 1 7.33 889 0 0 1797 0 889 889 889 889 -1 <> <> <> <>
  890 43 5.781404 14.578718 18.148001 59 Q B 21 0.38000 0.38000 "GLN " "2HE2" 1 0 FFFFFF  H890  2 1 7 ""  1 ""  <> 0 0 0 1 7.33 890 0 0 1798 0 890 890 890 890 -1 <> <> <> <>
  891 25 -0.006754 11.439850 18.926191 60 K B 38 -0.50000 -0.50000 "LYS " " N  " 7 0 2F2FFF  N891  0 1 7 ""  1 ""  <> 0 0 0 1 7.66 891 0 0 1816 1 891 891 891 891 -1 <> <> <> <>
  892 3 -1.253977 12.298971 18.778212 60 K B 2 0.14000 0.14000 "LYS " " CA " 6 0 A0A0A0  C892  0 1 -1107 ""  1 ""  FF5A00  0 0 0 1 7.66 892 0 0 1817 1 892 892 892 892 -1 <> <> <> <>
  893 2 -0.921030 13.752256 18.389372 60 K B 2 0.50000 0.50000 "LYS " " C  " 6 0 A0A0A0  C893  0 1 7 ""  1 ""  <> 0 0 0 1 7.66 893 0 0 1818 0 893 893 893 893 -1 <> <> <> <>
  894 15 0.067412 14.230078 18.890726 60 K B 75 -0.50000 -0.50000 "LYS " " O  " 8 0 FF5757  O894  0 1 7 ""  1 ""  <> 0 0 0 1 7.66 894 0 0 1819 0 894 894 894 894 -1 <> <> <> <>
  895 3 -2.130026 12.434795 20.102755 60 K B 2 -0.12000 -0.12000 "LYS " " CB " 6 0 A0A0A0  C895  0 1 7 ""  1 ""  <> 0 0 0 1 7.66 895 0 0 1820 2 895 895 895 895 -1 <> <> <> <>
  896 3 -3.603064 12.590961 19.814238 60 K B 2 -0.12000 -0.12000 "LYS " " CG " 6 0 A0A0A0  C896  0 1 7 ""  1 ""  <> 0 0 0 1 7.66 896 0 0 1821 2 896 896 896 896 -1 <> <> <> <>
  897 3 -4.369116 12.471540 21.092550 60 K B 2 -0.12000 -0.12000 "LYS " " CD " 6 0 A0A0A0  C897  0 1 7 ""  1 ""  <> 0 0 0 1 7.66 897 0 0 1822 2 897 897 897 897 -1 <> <> <> <>
  898 3 -5.927641 12.604921 20.751707 60 K B 2 0.19000 0.19000 "LYS " " CE " 6 0 A0A0A0  C898  0 1 7 ""  1 ""  <> 0 0 0 1 7.66 898 0 0 1823 2 898 898 898 898 -1 <> <> <> <>
  899 32 -6.816877 12.163553 21.848433 60 K B 38 -0.30000 -0.30000 "LYS " " NZ " 7 1 2F2FFF  N899  0 1 7 "%UT"  13 ""  <> 0 0 0 1 7.66 899 0 0 1824 3 899 899 899 899 44 <> <> <> <>
  900 43 0.356962 11.448862 19.868383 60 K B 21 0.30000 0.30000 "LYS " " H  " 1 0 FFFFFF  H900  0 1 7 ""  1 ""  <> 0 0 0 1 7.66 900 0 0 1825 0 900 900 900 900 -1 <> <> <> <>
  901 41 -1.828955 11.685818 18.084276 60 K B 21 0.06000 0.06000 "LYS " " HA " 1 0 FFFFFF  H901  0 1 7 ""  1 ""  <> 0 0 0 1 7.66 901 0 0 1826 0 901 901 901 901 -1 <> <> <> <>
  902 41 -1.620302 13.135094 20.764463 60 K B 21 0.06000 0.06000 "LYS " " HB1" 1 0 FFFFFF  H902  0 1 7 ""  1 ""  <> 0 0 0 1 7.66 902 0 0 1827 0 902 902 902 902 -1 <> <> <> <>
  903 41 -2.057821 11.479698 20.623018 60 K B 21 0.06000 0.06000 "LYS " " HB2" 1 0 FFFFFF  H903  0 1 7 ""  1 ""  <> 0 0 0 1 7.66 903 0 0 1828 0 903 903 903 903 -1 <> <> <> <>
  904 41 -4.017942 11.839682 19.142260 60 K B 21 0.06000 0.06000 "LYS " " HG1" 1 0 FFFFFF  H904  0 1 7 ""  1 ""  <> 0 0 0 1 7.66 904 0 0 1829 0 904 904 904 904 -1 <> <> <> <>
  905 41 -3.843832 13.593340 19.460169 60 K B 21 0.06000 0.06000 "LYS " " HG2" 1 0 FFFFFF  H905  0 1 7 ""  1 ""  <> 0 0 0 1 7.66 905 0 0 1830 0 905 905 905 905 -1 <> <> <> <>
  906 41 -4.117887 13.271727 21.788748 60 K B 21 0.06000 0.06000 "LYS " " HD1" 1 0 FFFFFF  H906  0 1 7 ""  1 ""  <> 0 0 0 1 7.66 906 0 0 1831 0 906 906 906 906 -1 <> <> <> <>
  907 41 -4.224058 11.466015 21.487490 60 K B 21 0.06000 0.06000 "LYS " " HD2" 1 0 FFFFFF  H907  0 1 7 ""  1 ""  <> 0 0 0 1 7.66 907 0 0 1832 0 907 907 907 907 -1 <> <> <> <>
  908 41 -6.202726 11.907751 19.960268 60 K B 21 0.06000 0.06000 "LYS " " HE1" 1 0 FFFFFF  H908  0 1 7 ""  1 ""  <> 0 0 0 1 7.66 908 0 0 1833 0 908 908 908 908 -1 <> <> <> <>
  909 41 -6.120901 13.610889 20.379179 60 K B 21 0.06000 0.06000 "LYS " " HE2" 1 0 FFFFFF  H909  0 1 7 ""  1 ""  <> 0 0 0 1 7.66 909 0 0 1834 0 909 909 909 909 -1 <> <> <> <>
  910 44 -6.577887 11.219416 22.115995 60 K B 21 0.33000 0.33000 "LYS " " HZ1" 1 0 FFFFFF  H910  0 1 7 ""  1 ""  <> 0 0 0 1 7.66 910 0 0 1835 0 910 910 910 910 45 <> <> <> <>
  911 44 -6.653280 12.747614 22.656027 60 K B 21 0.33000 0.33000 "LYS " " HZ2" 1 0 FFFFFF  H911  0 1 7 ""  1 ""  <> 0 0 0 1 7.66 911 0 0 1836 0 911 911 911 911 -1 <> <> <> <>
  912 44 -7.811750 12.310469 21.754942 60 K B 21 0.33000 0.33000 "LYS " " HZ3" 1 0 FFFFFF  H912  0 1 7 ""  1 ""  <> 0 0 0 1 7.66 912 0 0 1837 0 912 912 912 912 -1 <> <> <> <>
  913 25 -1.590948 14.346962 17.364107 61 P B 38 -0.14000 -0.14000 "PRO " " N  " 7 0 2F2FFF  N913  0 1 7 ""  1 ""  <> 0 0 0 1 7.67 913 0 0 1845 0 913 913 913 913 -1 <> <> <> <>
  914 3 -1.004145 15.470156 16.696035 61 P B 2 0.01000 0.01000 "PRO " " CA " 6 0 A0A0A0  C914  0 1 -1107 ""  1 ""  FF5A00  0 0 0 1 7.67 914 0 0 1846 1 914 914 914 914 -1 <> <> <> <>
  915 2 -0.880403 16.737520 17.554358 61 P B 2 0.50000 0.50000 "PRO " " C  " 6 0 A0A0A0  C915  0 1 7 ""  1 ""  <> 0 0 0 1 7.67 915 0 0 1847 0 915 915 915 915 -1 <> <> <> <>
  916 15 -1.848516 17.216799 18.084982 61 P B 75 -0.50000 -0.50000 "PRO " " O  " 8 0 FF5757  O916  0 1 7 ""  1 ""  <> 0 0 0 1 7.67 916 0 0 1848 0 916 916 916 916 -1 <> <> <> <>
  917 3 -2.745459 13.847042 16.620253 61 P B 2 -0.05000 -0.05000 "PRO " " CD " 6 0 A0A0A0  C917  0 1 7 ""  1 ""  <> 0 0 0 1 7.67 917 0 0 1849 2 917 917 917 917 -1 <> <> <> <>
  918 3 -3.026060 14.728947 15.463053 61 P B 2 -0.12000 -0.12000 "PRO " " CG " 6 0 A0A0A0  C918  0 1 7 ""  1 ""  <> 0 0 0 1 7.67 918 0 0 1850 2 918 918 918 918 -1 <> <> <> <>
  919 3 -1.864080 15.701500 15.403971 61 P B 2 -0.12000 -0.12000 "PRO " " CB " 6 0 A0A0A0  C919  0 1 7 ""  1 ""  <> 0 0 0 1 7.67 919 0 0 1851 2 919 919 919 919 -1 <> <> <> <>
  920 41 -3.610640 13.878868 17.282488 61 P B 21 0.06000 0.06000 "PRO " " HD1" 1 0 FFFFFF  H920  0 1 7 ""  1 ""  <> 0 0 0 1 7.67 920 0 0 1852 0 920 920 920 920 -1 <> <> <> <>
  921 41 -2.564840 12.790277 16.423468 61 P B 21 0.06000 0.06000 "PRO " " HD2" 1 0 FFFFFF  H921  0 1 7 ""  1 ""  <> 0 0 0 1 7.67 921 0 0 1853 0 921 921 921 921 -1 <> <> <> <>
  922 41 -3.956671 15.276621 15.611788 61 P B 21 0.06000 0.06000 "PRO " " HG1" 1 0 FFFFFF  H922  0 1 7 ""  1 ""  <> 0 0 0 1 7.67 922 0 0 1854 0 922 922 922 922 -1 <> <> <> <>
  923 41 -3.119886 14.186922 14.522039 61 P B 21 0.06000 0.06000 "PRO " " HG2" 1 0 FFFFFF  H923  0 1 7 ""  1 ""  <> 0 0 0 1 7.67 923 0 0 1855 0 923 923 923 923 -1 <> <> <> <>
  924 41 -2.143774 16.740873 15.231985 61 P B 21 0.06000 0.06000 "PRO " " HB1" 1 0 FFFFFF  H924  0 1 7 ""  1 ""  <> 0 0 0 1 7.67 924 0 0 1856 0 924 924 924 924 -1 <> <> <> <>
  925 41 -1.215990 15.389637 14.584936 61 P B 21 0.06000 0.06000 "PRO " " HB2" 1 0 FFFFFF  H925  0 1 7 ""  1 ""  <> 0 0 0 1 7.67 925 0 0 1857 0 925 925 925 925 -1 <> <> <> <>
  926 41 -0.014315 15.277651 16.282179 61 P B 21 0.06000 0.06000 "PRO " " HA " 1 0 FFFFFF  H926  0 1 7 ""  1 ""  <> 0 0 0 1 7.67 926 0 0 1858 0 926 926 926 926 -1 <> <> <> <>
  927 25 0.320467 17.278143 17.729177 62 G B 38 -0.50000 -0.50000 "GLY " " N  " 7 0 2F2FFF  N927  0 1 7 ""  1 ""  <> 0 0 0 1 7.69 927 0 0 1880 1 927 927 927 927 -1 <> <> <> <>
  928 3 0.601587 18.502913 18.530016 62 G B 2 0.08000 0.08000 "GLY " " CA " 6 0 A0A0A0  C928  0 1 -1107 ""  1 ""  FF5A00  0 0 0 1 7.69 928 0 0 1881 2 928 928 928 928 -1 <> <> <> <>
  929 2 0.940283 18.107769 19.949148 62 G B 2 0.50000 0.50000 "GLY " " C  " 6 0 A0A0A0  C929  0 1 7 ""  1 ""  <> 0 0 0 1 7.69 929 0 0 1882 0 929 929 929 929 -1 <> <> <> <>
  930 15 1.241179 19.009567 20.680197 62 G B 75 -0.50000 -0.50000 "GLY " " O  " 8 0 FF5757  O930  0 1 7 ""  1 ""  <> 0 0 0 1 7.69 930 0 0 1883 0 930 930 930 930 -1 <> <> <> <>
  931 43 1.110777 16.979555 17.175684 62 G B 21 0.30000 0.30000 "GLY " " H  " 1 0 FFFFFF  H931  0 1 7 ""  1 ""  <> 0 0 0 1 7.69 931 0 0 1884 0 931 931 931 931 -1 <> <> <> <>
  932 41 -0.300177 19.114719 18.505167 62 G B 21 0.06000 0.06000 "GLY " " HA1" 1 0 FFFFFF  H932  0 1 7 ""  1 ""  <> 0 0 0 1 7.69 932 0 0 1885 0 932 932 932 932 -1 <> <> <> <>
  933 41 1.424833 19.045490 18.065287 62 G B 21 0.06000 0.06000 "GLY " " HA2" 1 0 FFFFFF  H933  0 1 7 ""  1 ""  <> 0 0 0 1 7.69 933 0 0 1886 0 933 933 933 933 -1 <> <> <> <>
  934 25 0.943411 16.865314 20.328123 63 K B 38 -0.50000 -0.50000 "LYS " " N  " 7 0 2F2FFF  N934  0 1 7 ""  1 ""  <> 0 0 0 1 7.69 934 0 0 1903 1 934 934 934 934 -1 <> <> <> <>
  935 3 1.192824 16.396549 21.715780 63 K B 2 0.14000 0.14000 "LYS " " CA " 6 0 A0A0A0  C935  0 1 -1107 ""  1 ""  FF5A00  0 0 0 1 7.69 935 0 0 1904 1 935 935 935 935 -1 <> <> <> <>
  936 2 2.413698 15.453701 21.566893 63 K B 2 0.50000 0.50000 "LYS " " C  " 6 0 A0A0A0  C936  0 1 7 ""  1 ""  <> 0 0 0 1 7.69 936 0 0 1905 0 936 936 936 936 -1 <> <> <> <>
  937 15 2.871801 15.065771 20.511889 63 K B 75 -0.50000 -0.50000 "LYS " " O  " 8 0 FF5757  O937  0 1 7 ""  1 ""  <> 0 0 0 1 7.69 937 0 0 1906 0 937 937 937 937 -1 <> <> <> <>
  938 3 -0.076265 15.478334 22.126341 63 K B 2 -0.12000 -0.12000 "LYS " " CB " 6 0 A0A0A0  C938  0 1 7 ""  1 ""  <> 0 0 0 1 7.69 938 0 0 1907 2 938 938 938 938 -1 <> <> <> <>
  939 3 -1.321009 16.400166 22.453871 63 K B 2 -0.12000 -0.12000 "LYS " " CG " 6 0 A0A0A0  C939  0 1 7 ""  1 ""  <> 0 0 0 1 7.69 939 0 0 1908 2 939 939 939 939 -1 <> <> <> <>
  940 3 -2.507444 15.677362 23.114191 63 K B 2 -0.12000 -0.12000 "LYS " " CD " 6 0 A0A0A0  C940  0 1 7 ""  1 ""  <> 0 0 0 1 7.69 940 0 0 1909 2 940 940 940 940 -1 <> <> <> <>
  941 3 -3.593672 16.856291 23.618597 63 K B 2 0.19000 0.19000 "LYS " " CE " 6 0 A0A0A0  C941  0 1 7 ""  1 ""  <> 0 0 0 1 7.69 941 0 0 1910 2 941 941 941 941 -1 <> <> <> <>
  942 32 -4.664984 16.191195 24.388788 63 K B 38 -0.30000 -0.30000 "LYS " " NZ " 7 1 2F2FFF  N942  0 1 7 "%UT"  13 ""  <> 0 0 0 1 7.69 942 0 0 1911 3 942 942 942 942 44 <> <> <> <>
  943 43 0.885218 16.160318 19.607225 63 K B 21 0.30000 0.30000 "LYS " " H  " 1 0 FFFFFF  H943  0 1 7 ""  1 ""  <> 0 0 0 1 7.69 943 0 0 1912 0 943 943 943 943 -1 <> <> <> <>
  944 41 1.497809 17.157766 22.433855 63 K B 21 0.06000 0.06000 "LYS " " HA " 1 0 FFFFFF  H944  0 1 7 ""  1 ""  <> 0 0 0 1 7.69 944 0 0 1913 0 944 944 944 944 -1 <> <> <> <>
  945 41 0.125841 14.760111 22.920954 63 K B 21 0.06000 0.06000 "LYS " " HB1" 1 0 FFFFFF  H945  0 1 7 ""  1 ""  <> 0 0 0 1 7.69 945 0 0 1914 0 945 945 945 945 -1 <> <> <> <>
  946 41 -0.368994 14.774763 21.346983 63 K B 21 0.06000 0.06000 "LYS " " HB2" 1 0 FFFFFF  H946  0 1 7 ""  1 ""  <> 0 0 0 1 7.69 946 0 0 1915 0 946 946 946 946 -1 <> <> <> <>
  947 41 -1.528303 16.978395 21.553442 63 K B 21 0.06000 0.06000 "LYS " " HG1" 1 0 FFFFFF  H947  0 1 7 ""  1 ""  <> 0 0 0 1 7.69 947 0 0 1916 0 947 947 947 947 -1 <> <> <> <>
  948 41 -0.868399 17.094666 23.161627 63 K B 21 0.06000 0.06000 "LYS " " HG2" 1 0 FFFFFF  H948  0 1 7 ""  1 ""  <> 0 0 0 1 7.69 948 0 0 1917 0 948 948 948 948 -1 <> <> <> <>
  949 41 -2.079748 15.054003 23.899431 63 K B 21 0.06000 0.06000 "LYS " " HD1" 1 0 FFFFFF  H949  0 1 7 ""  1 ""  <> 0 0 0 1 7.69 949 0 0 1918 0 949 949 949 949 -1 <> <> <> <>
  950 41 -2.988920 14.987955 22.420649 63 K B 21 0.06000 0.06000 "LYS " " HD2" 1 0 FFFFFF  H950  0 1 7 ""  1 ""  <> 0 0 0 1 7.69 950 0 0 1919 0 950 950 950 950 -1 <> <> <> <>
  951 41 -4.040068 17.448532 22.819799 63 K B 21 0.06000 0.06000 "LYS " " HE1" 1 0 FFFFFF  H951  0 1 7 ""  1 ""  <> 0 0 0 1 7.69 951 0 0 1920 0 951 951 951 951 -1 <> <> <> <>
  952 41 -3.013891 17.476896 24.301828 63 K B 21 0.06000 0.06000 "LYS " " HE2" 1 0 FFFFFF  H952  0 1 7 ""  1 ""  <> 0 0 0 1 7.69 952 0 0 1921 0 952 952 952 952 -1 <> <> <> <>
  953 44 -4.257292 15.768232 25.210367 63 K B 21 0.33000 0.33000 "LYS " " HZ1" 1 0 FFFFFF  H953  0 1 7 ""  1 ""  <> 0 0 0 1 7.69 953 0 0 1922 0 953 953 953 953 45 <> <> <> <>
  954 44 -5.255285 16.872091 24.844881 63 K B 21 0.33000 0.33000 "LYS " " HZ2" 1 0 FFFFFF  H954  0 1 7 ""  1 ""  <> 0 0 0 1 7.69 954 0 0 1923 0 954 954 954 954 -1 <> <> <> <>
  955 44 -5.243910 15.673571 23.743029 63 K B 21 0.33000 0.33000 "LYS " " HZ3" 1 0 FFFFFF  H955  0 1 7 ""  1 ""  <> 0 0 0 1 7.69 955 0 0 1924 0 955 955 955 955 -1 <> <> <> <>
  956 25 2.993822 15.154810 22.755121 64 A B 38 -0.50000 -0.50000 "ALA " " N  " 7 0 2F2FFF  N956  0 1 7 ""  1 ""  <> 0 0 0 1 7.67 956 0 0 1944 1 956 956 956 956 -1 <> <> <> <>
  957 3 4.177919 14.296518 22.879175 64 A B 2 0.14000 0.14000 "ALA " " CA " 6 0 A0A0A0  C957  0 1 -1107 ""  1 ""  FF5A00  0 0 0 1 7.67 957 0 0 1945 1 957 957 957 957 -1 <> <> <> <>
  958 2 3.946993 12.763857 22.866888 64 A B 2 0.50000 0.50000 "ALA " " C  " 6 0 A0A0A0  C958  0 1 7 ""  1 ""  <> 0 0 0 1 7.67 958 0 0 1946 0 958 958 958 958 -1 <> <> <> <>
  959 15 2.902552 12.166317 23.221468 64 A B 75 -0.50000 -0.50000 "ALA " " O  " 8 0 FF5757  O959  0 1 7 ""  1 ""  <> 0 0 0 1 7.67 959 0 0 1947 0 959 959 959 959 -1 <> <> <> <>
  960 3 4.845057 14.652319 24.224165 64 A B 2 -0.18000 -0.18000 "ALA " " CB " 6 0 A0A0A0  C960  0 1 7 ""  1 ""  <> 0 0 0 1 7.67 960 0 0 1948 3 960 960 960 960 -1 <> <> <> <>
  961 43 2.698515 15.671171 23.571375 64 A B 21 0.30000 0.30000 "ALA " " H  " 1 0 FFFFFF  H961  0 1 7 ""  1 ""  <> 0 0 0 1 7.67 961 0 0 1949 0 961 961 961 961 -1 <> <> <> <>
  962 41 4.707724 14.594292 21.974337 64 A B 21 0.06000 0.06000 "ALA " " HA " 1 0 FFFFFF  H962  0 1 7 ""  1 ""  <> 0 0 0 1 7.67 962 0 0 1950 0 962 962 962 962 -1 <> <> <> <>
  963 41 5.140265 15.700943 24.260748 64 A B 21 0.06000 0.06000 "ALA " " HB1" 1 0 FFFFFF  H963  0 1 7 ""  1 ""  <> 0 0 0 1 7.67 963 0 0 1951 0 963 963 963 963 -1 <> <> <> <>
  964 41 4.219412 14.537666 25.109335 64 A B 21 0.06000 0.06000 "ALA " " HB2" 1 0 FFFFFF  H964  0 1 7 ""  1 ""  <> 0 0 0 1 7.67 964 0 0 1952 0 964 964 964 964 -1 <> <> <> <>
  965 41 5.763197 14.129183 24.491468 64 A B 21 0.06000 0.06000 "ALA " " HB3" 1 0 FFFFFF  H965  0 1 7 ""  1 ""  <> 0 0 0 1 7.67 965 0 0 1953 0 965 965 965 965 -1 <> <> <> <>
  966 25 4.948664 12.076447 22.191038 65 P B 38 -0.14000 -0.14000 "PRO " " N  " 7 0 2F2FFF  N966  0 1 7 ""  1 ""  <> 0 0 0 1 7.68 966 0 0 1973 0 966 966 966 966 -1 <> <> <> <>
  967 3 4.774408 10.710049 21.755480 65 P B 2 0.01000 0.01000 "PRO " " CA " 6 0 A0A0A0  C967  0 1 -1108 ""  1 ""  FF7800  0 0 0 1 7.68 967 0 0 1974 1 967 967 967 967 -1 <> <> <> <>
  968 2 4.728163 9.689903 22.920599 65 P B 2 0.50000 0.50000 "PRO " " C  " 6 0 A0A0A0  C968  0 1 7 ""  1 ""  <> 0 0 0 1 7.68 968 0 0 1975 0 968 968 968 968 -1 <> <> <> <>
  969 15 5.219461 9.999393 24.034861 65 P B 75 -0.50000 -0.50000 "PRO " " O  " 8 0 FF5757  O969  0 1 7 ""  1 ""  <> 0 0 0 1 7.68 969 0 0 1976 0 969 969 969 969 -1 <> <> <> <>
  970 3 6.325037 12.534611 21.833612 65 P B 2 -0.05000 -0.05000 "PRO " " CD " 6 0 A0A0A0  C970  0 1 7 ""  1 ""  <> 0 0 0 1 7.68 970 0 0 1977 2 970 970 970 970 -1 <> <> <> <>
  971 3 7.036234 11.330858 21.321768 65 P B 2 -0.12000 -0.12000 "PRO " " CG " 6 0 A0A0A0  C971  0 1 7 ""  1 ""  <> 0 0 0 1 7.68 971 0 0 1978 2 971 971 971 971 -1 <> <> <> <>
  972 3 5.931452 10.463051 20.811052 65 P B 2 -0.12000 -0.12000 "PRO " " CB " 6 0 A0A0A0  C972  0 1 7 ""  1 ""  <> 0 0 0 1 7.68 972 0 0 1979 2 972 972 972 972 -1 <> <> <> <>
  973 41 6.864149 12.864281 22.721743 65 P B 21 0.06000 0.06000 "PRO " " HD1" 1 0 FFFFFF  H973  0 1 7 ""  1 ""  <> 0 0 0 1 7.68 973 0 0 1980 0 973 973 973 973 -1 <> <> <> <>
  974 41 6.452295 13.228798 21.002947 65 P B 21 0.06000 0.06000 "PRO " " HD2" 1 0 FFFFFF  H974  0 1 7 ""  1 ""  <> 0 0 0 1 7.68 974 0 0 1981 0 974 974 974 974 -1 <> <> <> <>
  975 41 7.573088 10.821644 22.122137 65 P B 21 0.06000 0.06000 "PRO " " HG1" 1 0 FFFFFF  H975  0 1 7 ""  1 ""  <> 0 0 0 1 7.68 975 0 0 1982 0 975 975 975 975 -1 <> <> <> <>
  976 41 7.762671 11.581171 20.548635 65 P B 21 0.06000 0.06000 "PRO " " HG2" 1 0 FFFFFF  H976  0 1 7 ""  1 ""  <> 0 0 0 1 7.68 976 0 0 1983 0 976 976 976 976 -1 <> <> <> <>
  977 41 6.245630 9.419327 20.816965 65 P B 21 0.06000 0.06000 "PRO " " HB1" 1 0 FFFFFF  H977  0 1 7 ""  1 ""  <> 0 0 0 1 7.68 977 0 0 1984 0 977 977 977 977 -1 <> <> <> <>
  978 41 5.643427 10.690739 19.784750 65 P B 21 0.06000 0.06000 "PRO " " HB2" 1 0 FFFFFF  H978  0 1 7 ""  1 ""  <> 0 0 0 1 7.68 978 0 0 1985 0 978 978 978 978 -1 <> <> <> <>
  979 41 3.775625 10.648134 21.323393 65 P B 21 0.06000 0.06000 "PRO " " HA " 1 0 FFFFFF  H979  0 1 7 ""  1 ""  <> 0 0 0 1 7.68 979 0 0 1986 0 979 979 979 979 -1 <> <> <> <>
  980 25 4.026674 8.503990 22.793184 66 K B 38 -0.50000 -0.50000 "LYS " " N  " 7 0 2F2FFF  N980  2 1 7 ""  1 ""  <> 0 0 0 1 7.28 980 0 0 1997 1 980 980 980 980 -1 <> <> <> <>
  981 3 3.769602 7.512016 23.899931 66 K B 2 0.14000 0.14000 "LYS " " CA " 6 0 A0A0A0  C981  2 1 -1108 ""  1 ""  FF7800  0 0 0 1 7.28 981 0 0 1998 1 981 981 981 981 -1 <> <> <> <>
  982 2 3.807783 6.052269 23.390997 66 K B 2 0.50000 0.50000 "LYS " " C  " 6 0 A0A0A0  C982  2 1 7 ""  1 ""  <> 0 0 0 1 7.28 982 0 0 1999 0 982 982 982 982 -1 <> <> <> <>
  983 15 3.827917 5.894444 22.201620 66 K B 75 -0.50000 -0.50000 "LYS " " O  " 8 0 FF5757  O983  2 1 7 ""  1 ""  <> 0 0 0 1 7.28 983 0 0 2000 0 983 983 983 983 -1 <> <> <> <>
  984 3 2.408533 7.801380 24.708525 66 K B 2 -0.12000 -0.12000 "LYS " " CB " 6 0 A0A0A0  C984  2 1 7 ""  1 ""  <> 0 0 0 1 7.28 984 0 0 2001 2 984 984 984 984 -1 <> <> <> <>
  985 3 1.134764 7.931469 23.853842 66 K B 2 -0.12000 -0.12000 "LYS " " CG " 6 0 A0A0A0  C985  2 1 7 ""  1 ""  <> 0 0 0 1 7.28 985 0 0 2002 2 985 985 985 985 -1 <> <> <> <>
  986 3 -0.246172 8.079235 24.651529 66 K B 2 -0.12000 -0.12000 "LYS " " CD " 6 0 A0A0A0  C986  2 1 7 ""  1 ""  <> 0 0 0 1 7.28 986 0 0 2003 2 986 986 986 986 -1 <> <> <> <>
  987 3 -0.378187 7.172562 25.871641 66 K B 2 0.19000 0.19000 "LYS " " CE " 6 0 A0A0A0  C987  2 1 7 ""  1 ""  <> 0 0 0 1 7.28 987 0 0 2004 2 987 987 987 987 -1 <> <> <> <>
  988 32 -1.461634 7.686623 26.640078 66 K B 38 -0.30000 -0.30000 "LYS " " NZ " 7 1 2F2FFF  N988  2 1 7 "%UT"  13 ""  <> 0 0 0 1 7.28 988 0 0 2005 3 988 988 988 988 44 <> <> <> <>
  989 43 3.591879 8.305056 21.903536 66 K B 21 0.30000 0.30000 "LYS " " H  " 1 0 FFFFFF  H989  2 1 7 ""  1 ""  <> 0 0 0 1 7.28 989 0 0 2006 0 989 989 989 989 -1 <> <> <> <>
  990 41 4.615919 7.613081 24.579363 66 K B 21 0.06000 0.06000 "LYS " " HA " 1 0 FFFFFF  H990  2 1 7 ""  1 ""  <> 0 0 0 1 7.28 990 0 0 2007 0 990 990 990 990 -1 <> <> <> <>
  991 41 2.341036 8.732096 25.271830 66 K B 21 0.06000 0.06000 "LYS " " HB1" 1 0 FFFFFF  H991  2 1 7 ""  1 ""  <> 0 0 0 1 7.28 991 0 0 2008 0 991 991 991 991 -1 <> <> <> <>
  992 41 2.272154 7.000483 25.435205 66 K B 21 0.06000 0.06000 "LYS " " HB2" 1 0 FFFFFF  H992  2 1 7 ""  1 ""  <> 0 0 0 1 7.28 992 0 0 2009 0 992 992 992 992 -1 <> <> <> <>
  993 41 1.106413 7.036798 23.231859 66 K B 21 0.06000 0.06000 "LYS " " HG1" 1 0 FFFFFF  H993  2 1 7 ""  1 ""  <> 0 0 0 1 7.28 993 0 0 2010 0 993 993 993 993 -1 <> <> <> <>
  994 41 1.348288 8.723410 23.135973 66 K B 21 0.06000 0.06000 "LYS " " HG2" 1 0 FFFFFF  H994  2 1 7 ""  1 ""  <> 0 0 0 1 7.28 994 0 0 2011 0 994 994 994 994 -1 <> <> <> <>
  995 41 -1.105848 7.901636 24.005377 66 K B 21 0.06000 0.06000 "LYS " " HD1" 1 0 FFFFFF  H995  2 1 7 ""  1 ""  <> 0 0 0 1 7.28 995 0 0 2012 0 995 995 995 995 -1 <> <> <> <>
  996 41 -0.314463 9.135336 24.912466 66 K B 21 0.06000 0.06000 "LYS " " HD2" 1 0 FFFFFF  H996  2 1 7 ""  1 ""  <> 0 0 0 1 7.28 996 0 0 2013 0 996 996 996 996 -1 <> <> <> <>
  997 41 0.507532 7.120733 26.504820 66 K B 21 0.06000 0.06000 "LYS " " HE1" 1 0 FFFFFF  H997  2 1 7 ""  1 ""  <> 0 0 0 1 7.28 997 0 0 2014 0 997 997 997 997 -1 <> <> <> <>
  998 41 -0.566057 6.147476 25.552259 66 K B 21 0.06000 0.06000 "LYS " " HE2" 1 0 FFFFFF  H998  2 1 7 ""  1 ""  <> 0 0 0 1 7.28 998 0 0 2015 0 998 998 998 998 -1 <> <> <> <>
  999 44 -1.308931 8.560722 27.122499 66 K B 21 0.33000 0.33000 "LYS " " HZ1" 1 0 FFFFFF  H999  2 1 7 ""  1 ""  <> 0 0 0 1 7.28 999 0 0 2016 0 999 999 999 999 45 <> <> <> <>
  1000 44 -2.100119 7.910719 25.890265 66 K B 21 0.33000 0.33000 "LYS " " HZ2" 1 0 FFFFFF  H1000  2 1 7 ""  1 ""  <> 0 0 0 1 7.28 1000 0 0 2017 0 1000 1000 1000 1000 -1 <> <> <> <>
  1001 44 -1.887579 6.972799 27.213772 66 K B 21 0.33000 0.33000 "LYS " " HZ3" 1 0 FFFFFF  H1001  2 1 7 ""  1 ""  <> 0 0 0 1 7.28 1001 0 0 2018 0 1001 1001 1001 1001 -1 <> <> <> <>
  1002 25 3.924360 5.110861 24.319662 67 L B 38 -0.50000 -0.50000 "LEU " " N  " 7 0 2F2FFF  N1002  2 1 7 ""  1 ""  <> 0 0 0 1 7.26 1002 0 0 2036 1 1002 1002 1002 1002 -1 <> <> <> <>
  1003 3 3.952707 3.653153 24.096712 67 L B 2 0.14000 0.14000 "LEU " " CA " 6 0 A0A0A0  C1003  2 1 -1108 ""  1 ""  FF7800  0 0 0 1 7.26 1003 0 0 2037 1 1003 1003 1003 1003 -1 <> <> <> <>
  1004 2 2.508821 3.114125 24.235456 67 L B 2 0.50000 0.50000 "LEU " " C  " 6 0 A0A0A0  C1004  2 1 7 ""  1 ""  <> 0 0 0 1 7.26 1004 0 0 2038 0 1004 1004 1004 1004 -1 <> <> <> <>
  1005 15 1.664881 3.756094 24.867132 67 L B 75 -0.50000 -0.50000 "LEU " " O  " 8 0 FF5757  O1005  2 1 7 ""  1 ""  <> 0 0 0 1 7.26 1005 0 0 2039 0 1005 1005 1005 1005 -1 <> <> <> <>
  1006 3 4.829184 3.037560 25.155676 67 L B 2 -0.12000 -0.12000 "LEU " " CB " 6 0 A0A0A0  C1006  2 1 7 ""  1 ""  <> 0 0 0 1 7.26 1006 0 0 2040 2 1006 1006 1006 1006 -1 <> <> <> <>
  1007 3 5.062422 1.570976 25.149244 67 L B 2 -0.06000 -0.06000 "LEU " " CG " 6 0 A0A0A0  C1007  2 1 7 ""  1 ""  <> 0 0 0 1 7.26 1007 0 0 2041 1 1007 1007 1007 1007 -1 <> <> <> <>
  1008 3 5.739679 0.887509 23.911089 67 L B 2 -0.18000 -0.18000 "LEU " " CD1" 6 0 A0A0A0  C1008  2 1 7 ""  1 ""  <> 0 0 0 1 7.26 1008 0 0 2042 3 1008 1008 1008 1008 -1 <> <> <> <>
  1009 3 5.772707 1.062897 26.375864 67 L B 2 -0.18000 -0.18000 "LEU " " CD2" 6 0 A0A0A0  C1009  2 1 7 ""  1 ""  <> 0 0 0 1 7.26 1009 0 0 2043 3 1009 1009 1009 1009 -1 <> <> <> <>
  1010 43 3.827368 5.390266 25.285387 67 L B 21 0.30000 0.30000 "LEU " " H  " 1 0 FFFFFF  H1010  2 1 7 ""  1 ""  <> 0 0 0 1 7.26 1010 0 0 2044 0 1010 1010 1010 1010 -1 <> <> <> <>
  1011 41 4.294531 3.442297 23.083403 67 L B 21 0.06000 0.06000 "LEU " " HA " 1 0 FFFFFF  H1011  2 1 7 ""  1 ""  <> 0 0 0 1 7.26 1011 0 0 2045 0 1011 1011 1011 1011 -1 <> <> <> <>
  1012 41 4.329187 3.232102 26.104490 67 L B 21 0.06000 0.06000 "LEU " " HB1" 1 0 FFFFFF  H1012  2 1 7 ""  1 ""  <> 0 0 0 1 7.26 1012 0 0 2046 0 1012 1012 1012 1012 -1 <> <> <> <>
  1013 41 5.795099 3.538334 25.221479 67 L B 21 0.06000 0.06000 "LEU " " HB2" 1 0 FFFFFF  H1013  2 1 7 ""  1 ""  <> 0 0 0 1 7.26 1013 0 0 2047 0 1013 1013 1013 1013 -1 <> <> <> <>
  1014 41 4.039255 1.199028 25.202944 67 L B 21 0.06000 0.06000 "LEU " " HG " 1 0 FFFFFF  H1014  2 1 7 ""  1 ""  <> 0 0 0 1 7.26 1014 0 0 2048 0 1014 1014 1014 1014 -1 <> <> <> <>
  1015 41 6.829226 0.883228 23.942202 67 L B 21 0.06000 0.06000 "LEU " "1HD1" 1 0 FFFFFF  H1015  2 1 7 ""  1 ""  <> 0 0 0 1 7.26 1015 0 0 2049 0 1015 1015 1015 1015 -1 <> <> <> <>
  1016 41 5.539183 -0.182762 23.861933 67 L B 21 0.06000 0.06000 "LEU " "2HD1" 1 0 FFFFFF  H1016  2 1 7 ""  1 ""  <> 0 0 0 1 7.26 1016 0 0 2050 0 1016 1016 1016 1016 -1 <> <> <> <>
  1017 41 5.349115 1.260666 22.964354 67 L B 21 0.06000 0.06000 "LEU " "3HD1" 1 0 FFFFFF  H1017  2 1 7 ""  1 ""  <> 0 0 0 1 7.26 1017 0 0 2051 0 1017 1017 1017 1017 -1 <> <> <> <>
  1018 41 5.084059 1.334995 27.175751 67 L B 21 0.06000 0.06000 "LEU " "1HD2" 1 0 FFFFFF  H1018  2 1 7 ""  1 ""  <> 0 0 0 1 7.26 1018 0 0 2052 0 1018 1018 1018 1018 -1 <> <> <> <>
  1019 41 5.791578 -0.026409 26.409929 67 L B 21 0.06000 0.06000 "LEU " "2HD2" 1 0 FFFFFF  H1019  2 1 7 ""  1 ""  <> 0 0 0 1 7.26 1019 0 0 2053 0 1019 1019 1019 1019 -1 <> <> <> <>
  1020 41 6.659761 1.601177 26.709764 67 L B 21 0.06000 0.06000 "LEU " "3HD2" 1 0 FFFFFF  H1020  2 1 7 ""  1 ""  <> 0 0 0 1 7.26 1020 0 0 2054 0 1020 1020 1020 1020 -1 <> <> <> <>
  1021 25 2.196161 1.977535 23.514860 68 L B 38 -0.50000 -0.50000 "LEU " " N  " 7 0 2F2FFF  N1021  0 1 7 ""  1 ""  <> 0 0 0 1 7.26 1021 0 0 2069 1 1021 1021 1021 1021 -1 <> <> <> <>
  1022 3 0.936613 1.266712 23.369814 68 L B 2 0.14000 0.14000 "LEU " " CA " 6 0 A0A0A0  C1022  0 1 -1108 ""  1 ""  FF7800  0 0 0 1 7.26 1022 0 0 2070 1 1022 1022 1022 1022 -1 <> <> <> <>
  1023 2 0.911238 -0.206299 23.804266 68 L B 2 0.50000 0.50000 "LEU " " C  " 6 0 A0A0A0  C1023  0 1 7 ""  1 ""  <> 0 0 0 1 7.26 1023 0 0 2071 0 1023 1023 1023 1023 -1 <> <> <> <>
  1024 15 0.200609 -0.595909 24.720049 68 L B 75 -0.50000 -0.50000 "LEU " " O  " 8 0 FF5757  O1024  0 1 7 ""  1 ""  <> 0 0 0 1 7.26 1024 0 0 2072 0 1024 1024 1024 1024 -1 <> <> <> <>
  1025 3 0.287020 1.651840 22.009058 68 L B 2 -0.12000 -0.12000 "LEU " " CB " 6 0 A0A0A0  C1025  0 1 7 ""  1 ""  <> 0 0 0 1 7.26 1025 0 0 2073 2 1025 1025 1025 1025 -1 <> <> <> <>
  1026 3 -1.250116 1.541859 22.051172 68 L B 2 -0.06000 -0.06000 "LEU " " CG " 6 0 A0A0A0  C1026  0 1 7 ""  1 ""  <> 0 0 0 1 7.26 1026 0 0 2074 1 1026 1026 1026 1026 -1 <> <> <> <>
  1027 3 -1.796667 2.531677 23.109152 68 L B 2 -0.18000 -0.18000 "LEU " " CD1" 6 0 A0A0A0  C1027  0 1 7 ""  1 ""  <> 0 0 0 1 7.26 1027 0 0 2075 3 1027 1027 1027 1027 -1 <> <> <> <>
  1028 3 -1.894247 1.872742 20.752779 68 L B 2 -0.18000 -0.18000 "LEU " " CD2" 6 0 A0A0A0  C1028  0 1 7 ""  1 ""  <> 0 0 0 1 7.26 1028 0 0 2076 3 1028 1028 1028 1028 -1 <> <> <> <>
  1029 43 3.001875 1.574413 23.058329 68 L B 21 0.30000 0.30000 "LEU " " H  " 1 0 FFFFFF  H1029  0 1 7 ""  1 ""  <> 0 0 0 1 7.26 1029 0 0 2077 0 1029 1029 1029 1029 -1 <> <> <> <>
  1030 41 0.494310 1.771401 24.228743 68 L B 21 0.06000 0.06000 "LEU " " HA " 1 0 FFFFFF  H1030  0 1 7 ""  1 ""  <> 0 0 0 1 7.26 1030 0 0 2078 0 1030 1030 1030 1030 -1 <> <> <> <>
  1031 41 0.628843 0.991661 21.211924 68 L B 21 0.06000 0.06000 "LEU " " HB1" 1 0 FFFFFF  H1031  0 1 7 ""  1 ""  <> 0 0 0 1 7.26 1031 0 0 2079 0 1031 1031 1031 1031 -1 <> <> <> <>
  1032 41 0.635969 2.634011 21.690195 68 L B 21 0.06000 0.06000 "LEU " " HB2" 1 0 FFFFFF  H1032  0 1 7 ""  1 ""  <> 0 0 0 1 7.26 1032 0 0 2080 0 1032 1032 1032 1032 -1 <> <> <> <>
  1033 41 -1.440828 0.508648 22.341349 68 L B 21 0.06000 0.06000 "LEU " " HG " 1 0 FFFFFF  H1033  0 1 7 ""  1 ""  <> 0 0 0 1 7.26 1033 0 0 2081 0 1033 1033 1033 1033 -1 <> <> <> <>
  1034 41 -1.589056 3.599221 23.036051 68 L B 21 0.06000 0.06000 "LEU " "1HD1" 1 0 FFFFFF  H1034  0 1 7 ""  1 ""  <> 0 0 0 1 7.26 1034 0 0 2082 0 1034 1034 1034 1034 -1 <> <> <> <>
  1035 41 -2.882742 2.484566 23.029604 68 L B 21 0.06000 0.06000 "LEU " "2HD1" 1 0 FFFFFF  H1035  0 1 7 ""  1 ""  <> 0 0 0 1 7.26 1035 0 0 2083 0 1035 1035 1035 1035 -1 <> <> <> <>
  1036 41 -1.542269 2.162644 24.102728 68 L B 21 0.06000 0.06000 "LEU " "3HD1" 1 0 FFFFFF  H1036  0 1 7 ""  1 ""  <> 0 0 0 1 7.26 1036 0 0 2084 0 1036 1036 1036 1036 -1 <> <> <> <>
  1037 41 -2.979544 1.780819 20.710615 68 L B 21 0.06000 0.06000 "LEU " "1HD2" 1 0 FFFFFF  H1037  0 1 7 ""  1 ""  <> 0 0 0 1 7.26 1037 0 0 2085 0 1037 1037 1037 1037 -1 <> <> <> <>
  1038 41 -1.541876 2.779415 20.260965 68 L B 21 0.06000 0.06000 "LEU " "2HD2" 1 0 FFFFFF  H1038  0 1 7 ""  1 ""  <> 0 0 0 1 7.26 1038 0 0 2086 0 1038 1038 1038 1038 -1 <> <> <> <>
  1039 41 -1.624929 1.044186 20.097750 68 L B 21 0.06000 0.06000 "LEU " "3HD2" 1 0 FFFFFF  H1039  0 1 7 ""  1 ""  <> 0 0 0 1 7.26 1039 0 0 2087 0 1039 1039 1039 1039 -1 <> <> <> <>
  1040 25 1.766230 -0.982193 23.127146 69 I B 38 -0.50000 -0.50000 "ILE " " N  " 7 0 2F2FFF  N1040  0 1 7 ""  1 ""  <> 0 0 0 1 7.26 1040 0 0 2105 1 1040 1040 1040 1040 -1 <> <> <> <>
  1041 3 1.912394 -2.448429 23.156088 69 I B 2 0.14000 0.14000 "ILE " " CA " 6 0 A0A0A0  C1041  0 1 -1108 ""  1 ""  FF7800  0 0 0 1 7.26 1041 0 0 2106 1 1041 1041 1041 1041 -1 <> <> <> <>
  1042 2 3.429796 -2.799572 23.235308 69 I B 2 0.50000 0.50000 "ILE " " C  " 6 0 A0A0A0  C1042  0 1 7 ""  1 ""  <> 0 0 0 1 7.26 1042 0 0 2107 0 1042 1042 1042 1042 -1 <> <> <> <>
  1043 15 4.178362 -1.975532 22.685114 69 I B 75 -0.50000 -0.50000 "ILE " " O  " 8 0 FF5757  O1043  0 1 7 ""  1 ""  <> 0 0 0 1 7.26 1043 0 0 2108 0 1043 1043 1043 1043 -1 <> <> <> <>
  1044 3 1.288946 -3.151832 21.875303 69 I B 2 -0.06000 -0.06000 "ILE " " CB " 6 0 A0A0A0  C1044  0 1 7 ""  1 ""  <> 0 0 0 1 7.26 1044 0 0 2109 1 1044 1044 1044 1044 -1 <> <> <> <>
  1045 3 1.569384 -4.657867 21.756071 69 I B 2 -0.18000 -0.18000 "ILE " " CG2" 6 0 A0A0A0  C1045  0 1 7 ""  1 ""  <> 0 0 0 1 7.26 1045 0 0 2110 3 1045 1045 1045 1045 -1 <> <> <> <>
  1046 3 -0.182230 -2.728531 21.550657 69 I B 2 -0.12000 -0.12000 "ILE " " CG1" 6 0 A0A0A0  C1046  0 1 7 ""  1 ""  <> 0 0 0 1 7.26 1046 0 0 2111 2 1046 1046 1046 1046 -1 <> <> <> <>
  1047 3 -1.096571 -3.180786 22.695597 69 I B 2 -0.18000 -0.18000 "ILE " " CD1" 6 0 A0A0A0  C1047  0 1 7 ""  1 ""  <> 0 0 0 1 7.26 1047 0 0 2112 3 1047 1047 1047 1047 -1 <> <> <> <>
  1048 43 2.362635 -0.527088 22.450922 69 I B 21 0.30000 0.30000 "ILE " " H  " 1 0 FFFFFF  H1048  0 1 7 ""  1 ""  <> 0 0 0 1 7.26 1048 0 0 2113 0 1048 1048 1048 1048 -1 <> <> <> <>
  1049 41 1.406244 -2.745056 24.074743 69 I B 21 0.06000 0.06000 "ILE " " HA " 1 0 FFFFFF  H1049  0 1 7 ""  1 ""  <> 0 0 0 1 7.26 1049 0 0 2114 0 1049 1049 1049 1049 -1 <> <> <> <>
  1050 41 1.913168 -2.805427 21.051622 69 I B 21 0.06000 0.06000 "ILE " " HB " 1 0 FFFFFF  H1050  0 1 7 ""  1 ""  <> 0 0 0 1 7.26 1050 0 0 2115 0 1050 1050 1050 1050 -1 <> <> <> <>
  1051 41 1.309664 -5.140766 22.698118 69 I B 21 0.06000 0.06000 "ILE " "1HG2" 1 0 FFFFFF  H1051  0 1 7 ""  1 ""  <> 0 0 0 1 7.26 1051 0 0 2116 0 1051 1051 1051 1051 -1 <> <> <> <>
  1052 41 0.918322 -5.072796 20.986624 69 I B 21 0.06000 0.06000 "ILE " "2HG2" 1 0 FFFFFF  H1052  0 1 7 ""  1 ""  <> 0 0 0 1 7.26 1052 0 0 2117 0 1052 1052 1052 1052 -1 <> <> <> <>
  1053 41 2.602369 -4.841389 21.460493 69 I B 21 0.06000 0.06000 "ILE " "3HG2" 1 0 FFFFFF  H1053  0 1 7 ""  1 ""  <> 0 0 0 1 7.26 1053 0 0 2118 0 1053 1053 1053 1053 -1 <> <> <> <>
  1054 41 -0.526296 -3.308304 20.694162 69 I B 21 0.06000 0.06000 "ILE " "1HG1" 1 0 FFFFFF  H1054  0 1 7 ""  1 ""  <> 0 0 0 1 7.26 1054 0 0 2119 0 1054 1054 1054 1054 -1 <> <> <> <>
  1055 41 -0.262548 -1.649414 21.419687 69 I B 21 0.06000 0.06000 "ILE " "2HG1" 1 0 FFFFFF  H1055  0 1 7 ""  1 ""  <> 0 0 0 1 7.26 1055 0 0 2120 0 1055 1055 1055 1055 -1 <> <> <> <>
  1056 41 -2.175848 -3.055145 22.609098 69 I B 21 0.06000 0.06000 "ILE " " HD1" 1 0 FFFFFF  H1056  0 1 7 ""  1 ""  <> 0 0 0 1 7.26 1056 0 0 2121 0 1056 1056 1056 1056 -1 <> <> <> <>
  1057 41 -0.980909 -4.249454 22.876333 69 I B 21 0.06000 0.06000 "ILE " " HD2" 1 0 FFFFFF  H1057  0 1 7 ""  1 ""  <> 0 0 0 1 7.26 1057 0 0 2122 0 1057 1057 1057 1057 -1 <> <> <> <>
  1058 41 -0.871866 -2.783497 23.685431 69 I B 21 0.06000 0.06000 "ILE " " HD3" 1 0 FFFFFF  H1058  0 1 7 ""  1 ""  <> 0 0 0 1 7.26 1058 0 0 2123 0 1058 1058 1058 1058 -1 <> <> <> <>
  1059 25 3.831717 -3.924351 23.904539 70 Y B 38 -0.50000 -0.50000 "TYR " " N  " 7 0 2F2FFF  N1059  0 1 7 ""  1 ""  <> 0 0 0 1 7.32 1059 0 0 2140 1 1059 1059 1059 1059 -1 <> <> <> <>
  1060 3 5.192141 -4.435158 24.031179 70 Y B 2 0.14000 0.14000 "TYR " " CA " 6 0 A0A0A0  C1060  0 1 -1108 ""  1 ""  FF7800  0 0 0 1 7.32 1060 0 0 2141 1 1060 1060 1060 1060 -1 <> <> <> <>
  1061 2 5.188391 -5.998199 23.844469 70 Y B 2 0.50000 0.50000 "TYR " " C  " 6 0 A0A0A0  C1061  0 1 7 ""  1 ""  <> 0 0 0 1 7.32 1061 0 0 2142 0 1061 1061 1061 1061 -1 <> <> <> <>
  1062 15 4.212465 -6.731728 24.023764 70 Y B 75 -0.50000 -0.50000 "TYR " " O  " 8 0 FF5757  O1062  0 1 7 ""  1 ""  <> 0 0 0 1 7.32 1062 0 0 2143 0 1062 1062 1062 1062 -1 <> <> <> <>
  1063 3 5.951941 -3.832126 25.245535 70 Y B 2 -0.00500 -0.00500 "TYR " " CB " 6 0 A0A0A0  C1063  0 1 7 ""  1 ""  <> 0 0 0 1 7.32 1063 0 0 2144 2 1063 1063 1063 1063 -1 <> <> <> <>
  1064 2 5.409983 -4.361565 26.594408 70 Y B 2 -0.11500 -0.11500 "TYR " " CG " 6 0 A0A0A0  C1064  0 1 7 ""  1 ""  <> 0 0 0 1 7.32 1064 0 0 2145 0 1064 1064 1064 1064 62 <> <> <> <>
  1065 2 4.285051 -3.701092 27.135838 70 Y B 2 -0.11500 -0.11500 "TYR " " CD1" 6 0 A0A0A0  C1065  0 1 7 ""  1 ""  <> 0 0 0 1 7.32 1065 0 0 2146 1 1065 1065 1065 1065 63 <> <> <> <>
  1066 2 3.793619 -4.176487 28.382912 70 Y B 2 -0.11500 -0.11500 "TYR " " CE1" 6 0 A0A0A0  C1066  0 1 7 ""  1 ""  <> 0 0 0 1 7.32 1066 0 0 2147 1 1066 1066 1066 1066 64 <> <> <> <>
  1067 2 4.337355 -5.349331 28.970886 70 Y B 2 0.15000 0.15000 "TYR " " CZ " 6 0 A0A0A0  C1067  0 1 7 ""  1 ""  <> 0 0 0 1 7.32 1067 0 0 2148 0 1067 1067 1067 1067 65 <> <> <> <>
  1068 16 3.953157 -5.806412 30.219484 70 Y B 75 -0.58500 -0.58500 "TYR " " OH " 8 0 FF5757  O1068  0 1 7 "%UT"  13 ""  <> 0 0 0 1 7.32 1068 0 0 2149 1 1068 1068 1068 1068 -1 <> <> <> <>
  1069 2 5.421251 -6.063591 28.288641 70 Y B 2 -0.11500 -0.11500 "TYR " " CE2" 6 0 A0A0A0  C1069  0 1 7 ""  1 ""  <> 0 0 0 1 7.32 1069 0 0 2150 1 1069 1069 1069 1069 66 <> <> <> <>
  1070 2 5.899973 -5.574093 27.074951 70 Y B 2 -0.11500 -0.11500 "TYR " " CD2" 6 0 A0A0A0  C1070  0 1 7 ""  1 ""  <> 0 0 0 1 7.32 1070 0 0 2151 1 1070 1070 1070 1070 67 <> <> <> <>
  1071 43 3.076666 -4.459705 24.308756 70 Y B 21 0.30000 0.30000 "TYR " " H  " 1 0 FFFFFF  H1071  0 1 7 ""  1 ""  <> 0 0 0 1 7.32 1071 0 0 2152 0 1071 1071 1071 1071 -1 <> <> <> <>
  1072 41 5.750452 -4.059669 23.173624 70 Y B 21 0.06000 0.06000 "TYR " " HA " 1 0 FFFFFF  H1072  0 1 7 ""  1 ""  <> 0 0 0 1 7.32 1072 0 0 2153 0 1072 1072 1072 1072 -1 <> <> <> <>
  1073 41 5.779684 -2.756473 25.282927 70 Y B 21 0.06000 0.06000 "TYR " " HB1" 1 0 FFFFFF  H1073  0 1 7 ""  1 ""  <> 0 0 0 1 7.32 1073 0 0 2154 0 1073 1073 1073 1073 -1 <> <> <> <>
  1074 41 7.013239 -3.998649 25.061106 70 Y B 21 0.06000 0.06000 "TYR " " HB2" 1 0 FFFFFF  H1074  0 1 7 ""  1 ""  <> 0 0 0 1 7.32 1074 0 0 2155 0 1074 1074 1074 1074 -1 <> <> <> <>
  1075 41 3.864122 -2.791458 26.733618 70 Y B 21 0.11500 0.11500 "TYR " " HD1" 1 0 FFFFFF  H1075  0 1 7 ""  1 ""  <> 0 0 0 1 7.32 1075 0 0 2156 0 1075 1075 1075 1075 -1 <> <> <> <>
  1076 41 3.025732 -3.553261 28.816885 70 Y B 21 0.11500 0.11500 "TYR " " HE1" 1 0 FFFFFF  H1076  0 1 7 ""  1 ""  <> 0 0 0 1 7.32 1076 0 0 2157 0 1076 1076 1076 1076 -1 <> <> <> <>
  1077 42 4.325548 -6.598114 30.576643 70 Y B 21 0.43500 0.43500 "TYR " " HH " 1 0 FFFFFF  H1077  0 1 7 ""  1 ""  <> 0 0 0 1 7.32 1077 0 0 2158 0 1077 1077 1077 1077 -1 <> <> <> <>
  1078 41 5.770388 -6.982246 28.736500 70 Y B 21 0.11500 0.11500 "TYR " " HE2" 1 0 FFFFFF  H1078  0 1 7 ""  1 ""  <> 0 0 0 1 7.32 1078 0 0 2159 0 1078 1078 1078 1078 -1 <> <> <> <>
  1079 41 6.532057 -6.222649 26.486525 70 Y B 21 0.11500 0.11500 "TYR " " HD2" 1 0 FFFFFF  H1079  0 1 7 ""  1 ""  <> 0 0 0 1 7.32 1079 0 0 2160 0 1079 1079 1079 1079 -1 <> <> <> <>
  1080 25 6.371923 -6.597679 23.471434 71 S B 38 -0.50000 -0.50000 "SER " " N  " 7 0 2F2FFF  N1080  0 1 7 ""  1 ""  <> 0 0 0 1 7.72 1080 0 0 2185 1 1080 1080 1080 1080 -1 <> <> <> <>
  1081 3 6.661840 -7.996105 23.079096 71 S B 2 0.14000 0.14000 "SER " " CA " 6 0 A0A0A0  C1081  0 1 -1108 ""  1 ""  FF7800  0 0 0 1 7.72 1081 0 0 2186 1 1081 1081 1081 1081 -1 <> <> <> <>
  1082 2 5.706408 -8.461380 21.943312 71 S B 2 0.50000 0.50000 "SER " " C  " 6 0 A0A0A0  C1082  0 1 7 ""  1 ""  <> 0 0 0 1 7.72 1082 0 0 2187 0 1082 1082 1082 1082 -1 <> <> <> <>
  1083 15 5.429525 -9.629292 21.821646 71 S B 75 -0.50000 -0.50000 "SER " " O  " 8 0 FF5757  O1083  0 1 7 ""  1 ""  <> 0 0 0 1 7.72 1083 0 0 2188 0 1083 1083 1083 1083 -1 <> <> <> <>
  1084 3 6.506861 -8.885403 24.369627 71 S B 2 0.14500 0.14500 "SER " " CB " 6 0 A0A0A0  C1084  0 1 7 ""  1 ""  <> 0 0 0 1 7.72 1084 0 0 2189 2 1084 1084 1084 1084 -1 <> <> <> <>
  1085 16 7.717901 -9.726330 24.423582 71 S B 75 -0.68300 -0.68300 "SER " " OG " 8 0 FF5757  O1085  0 1 7 "%UT"  13 ""  <> 0 0 0 1 7.72 1085 0 0 2190 1 1085 1085 1085 1085 -1 <> <> <> <>
  1086 43 7.142103 -5.952076 23.370836 71 S B 21 0.30000 0.30000 "SER " " H  " 1 0 FFFFFF  H1086  0 1 7 ""  1 ""  <> 0 0 0 1 7.72 1086 0 0 2191 0 1086 1086 1086 1086 -1 <> <> <> <>
  1087 41 7.668791 -8.071129 22.668577 71 S B 21 0.06000 0.06000 "SER " " HA " 1 0 FFFFFF  H1087  0 1 7 ""  1 ""  <> 0 0 0 1 7.72 1087 0 0 2192 0 1087 1087 1087 1087 -1 <> <> <> <>
  1088 41 5.567739 -9.412895 24.202570 71 S B 21 0.06000 0.06000 "SER " " HB1" 1 0 FFFFFF  H1088  0 1 7 ""  1 ""  <> 0 0 0 1 7.72 1088 0 0 2193 0 1088 1088 1088 1088 -1 <> <> <> <>
  1089 41 6.531309 -8.301300 25.289587 71 S B 21 0.06000 0.06000 "SER " " HB2" 1 0 FFFFFF  H1089  0 1 7 ""  1 ""  <> 0 0 0 1 7.72 1089 0 0 2194 0 1089 1089 1089 1089 -1 <> <> <> <>
  1090 42 7.780474 -10.137470 23.575010 71 S B 21 0.41800 0.41800 "SER " " HG " 1 0 FFFFFF  H1090  0 1 7 ""  1 ""  <> 0 0 0 1 7.72 1090 0 0 2195 0 1090 1090 1090 1090 -1 <> <> <> <>
  1091 25 5.188540 -7.499081 21.152754 72 A B 38 -0.50000 -0.50000 "ALA " " N  " 7 0 2F2FFF  N1091  0 1 7 ""  1 ""  <> 0 0 0 1 7.71 1091 0 0 2213 1 1091 1091 1091 1091 -1 <> <> <> <>
  1092 3 4.091566 -7.517570 20.182730 72 A B 2 0.14000 0.14000 "ALA " " CA " 6 0 A0A0A0  C1092  0 1 -1108 ""  1 ""  FF7800  0 0 0 1 7.71 1092 0 0 2214 1 1092 1092 1092 1092 -1 <> <> <> <>
  1093 2 2.692846 -7.836258 20.652334 72 A B 2 0.50000 0.50000 "ALA " " C  " 6 0 A0A0A0  C1093  0 1 7 ""  1 ""  <> 0 0 0 1 7.71 1093 0 0 2215 0 1093 1093 1093 1093 -1 <> <> <> <>
  1094 15 1.810499 -7.771255 19.878565 72 A B 75 -0.50000 -0.50000 "ALA " " O  " 8 0 FF5757  O1094  0 1 7 ""  1 ""  <> 0 0 0 1 7.71 1094 0 0 2216 0 1094 1094 1094 1094 -1 <> <> <> <>
  1095 3 4.456167 -8.635220 19.040377 72 A B 2 -0.18000 -0.18000 "ALA " " CB " 6 0 A0A0A0  C1095  0 1 7 ""  1 ""  <> 0 0 0 1 7.71 1095 0 0 2217 3 1095 1095 1095 1095 -1 <> <> <> <>
  1096 43 5.715151 -6.637512 21.130922 72 A B 21 0.30000 0.30000 "ALA " " H  " 1 0 FFFFFF  H1096  0 1 7 ""  1 ""  <> 0 0 0 1 7.71 1096 0 0 2218 0 1096 1096 1096 1096 -1 <> <> <> <>
  1097 41 4.026484 -6.546219 19.692484 72 A B 21 0.06000 0.06000 "ALA " " HA " 1 0 FFFFFF  H1097  0 1 7 ""  1 ""  <> 0 0 0 1 7.71 1097 0 0 2219 0 1097 1097 1097 1097 -1 <> <> <> <>
  1098 41 5.488134 -8.940811 18.867872 72 A B 21 0.06000 0.06000 "ALA " " HB1" 1 0 FFFFFF  H1098  0 1 7 ""  1 ""  <> 0 0 0 1 7.71 1098 0 0 2220 0 1098 1098 1098 1098 -1 <> <> <> <>
  1099 41 4.050020 -9.605934 19.324736 72 A B 21 0.06000 0.06000 "ALA " " HB2" 1 0 FFFFFF  H1099  0 1 7 ""  1 ""  <> 0 0 0 1 7.71 1099 0 0 2221 0 1099 1099 1099 1099 -1 <> <> <> <>
  1100 41 3.980452 -8.361088 18.098757 72 A B 21 0.06000 0.06000 "ALA " " HB3" 1 0 FFFFFF  H1100  0 1 7 ""  1 ""  <> 0 0 0 1 7.71 1100 0 0 2222 0 1100 1100 1100 1100 -1 <> <> <> <>
  1101 25 2.423136 -8.126530 21.926580 73 S B 38 -0.50000 -0.50000 "SER " " N  " 7 0 2F2FFF  N1101  0 1 7 ""  1 ""  <> 0 0 0 1 7.68 1101 0 0 2239 1 1101 1101 1101 1101 -1 <> <> <> <>
  1102 3 1.164003 -8.686981 22.387590 73 S B 2 0.14000 0.14000 "SER " " CA " 6 0 A0A0A0  C1102  0 1 -1108 ""  1 ""  FF7800  0 0 0 1 7.68 1102 0 0 2240 1 1102 1102 1102 1102 -1 <> <> <> <>
  1103 2 0.737837 -8.263287 23.801527 73 S B 2 0.50000 0.50000 "SER " " C  " 6 0 A0A0A0  C1103  0 1 7 ""  1 ""  <> 0 0 0 1 7.68 1103 0 0 2241 0 1103 1103 1103 1103 -1 <> <> <> <>
  1104 15 -0.502844 -8.354084 24.045076 73 S B 75 -0.50000 -0.50000 "SER " " O  " 8 0 FF5757  O1104  0 1 7 ""  1 ""  <> 0 0 0 1 7.68 1104 0 0 2242 0 1104 1104 1104 1104 -1 <> <> <> <>
  1105 3 0.952818 -10.233974 22.135843 73 S B 2 0.14500 0.14500 "SER " " CB " 6 0 A0A0A0  C1105  0 1 7 ""  1 ""  <> 0 0 0 1 7.68 1105 0 0 2243 2 1105 1105 1105 1105 -1 <> <> <> <>
  1106 16 2.021051 -10.967396 22.716963 73 S B 75 -0.68300 -0.68300 "SER " " OG " 8 0 FF5757  O1106  0 1 7 "%UT"  13 ""  <> 0 0 0 1 7.68 1106 0 0 2244 1 1106 1106 1106 1106 -1 <> <> <> <>
  1107 43 3.217169 -7.927280 22.518114 73 S B 21 0.30000 0.30000 "SER " " H  " 1 0 FFFFFF  H1107  0 1 7 ""  1 ""  <> 0 0 0 1 7.68 1107 0 0 2245 0 1107 1107 1107 1107 -1 <> <> <> <>
  1108 41 0.430807 -8.226505 21.725409 73 S B 21 0.06000 0.06000 "SER " " HA " 1 0 FFFFFF  H1108  0 1 7 ""  1 ""  <> 0 0 0 1 7.68 1108 0 0 2246 0 1108 1108 1108 1108 -1 <> <> <> <>
  1109 41 0.977976 -10.559982 21.096041 73 S B 21 0.06000 0.06000 "SER " " HB1" 1 0 FFFFFF  H1109  0 1 7 ""  1 ""  <> 0 0 0 1 7.68 1109 0 0 2247 0 1109 1109 1109 1109 -1 <> <> <> <>
  1110 41 -0.050566 -10.585400 22.376295 73 S B 21 0.06000 0.06000 "SER " " HB2" 1 0 FFFFFF  H1110  0 1 7 ""  1 ""  <> 0 0 0 1 7.68 1110 0 0 2248 0 1110 1110 1110 1110 -1 <> <> <> <>
  1111 42 2.592321 -11.064213 21.970434 73 S B 21 0.41800 0.41800 "SER " " HG " 1 0 FFFFFF  H1111  0 1 7 ""  1 ""  <> 0 0 0 1 7.68 1111 0 0 2249 0 1111 1111 1111 1111 -1 <> <> <> <>
  1112 25 1.634161 -7.806900 24.690432 74 F B 38 -0.50000 -0.50000 "PHE " " N  " 7 0 2F2FFF  N1112  0 1 7 ""  1 ""  <> 0 0 0 1 7.5 1112 0 0 2264 1 1112 1112 1112 1112 -1 <> <> <> <>
  1113 3 1.239878 -7.367939 26.025511 74 F B 2 0.14000 0.14000 "PHE " " CA " 6 0 A0A0A0  C1113  0 1 -1108 ""  1 ""  FF7800  0 0 0 1 7.5 1113 0 0 2265 1 1113 1113 1113 1113 -1 <> <> <> <>
  1114 2 0.956991 -5.877060 25.853895 74 F B 2 0.50000 0.50000 "PHE " " C  " 6 0 A0A0A0  C1114  0 1 7 ""  1 ""  <> 0 0 0 1 7.5 1114 0 0 2266 0 1114 1114 1114 1114 -1 <> <> <> <>
  1115 15 1.814066 -5.310902 25.120733 74 F B 75 -0.50000 -0.50000 "PHE " " O  " 8 0 FF5757  O1115  0 1 7 ""  1 ""  <> 0 0 0 1 7.5 1115 0 0 2267 0 1115 1115 1115 1115 -1 <> <> <> <>
  1116 3 2.473768 -7.573689 27.041183 74 F B 2 -0.00500 -0.00500 "PHE " " CB " 6 0 A0A0A0  C1116  0 1 7 ""  1 ""  <> 0 0 0 1 7.5 1116 0 0 2268 2 1116 1116 1116 1116 -1 <> <> <> <>
  1117 2 2.809610 -9.063011 27.395214 74 F B 2 -0.11500 -0.11500 "PHE " " CG " 6 0 A0A0A0  C1117  0 1 7 ""  1 ""  <> 0 0 0 1 7.5 1117 0 0 2269 0 1117 1117 1117 1117 62 <> <> <> <>
  1118 2 1.754927 -9.974014 27.641909 74 F B 2 -0.11500 -0.11500 "PHE " " CD1" 6 0 A0A0A0  C1118  0 1 7 ""  1 ""  <> 0 0 0 1 7.5 1118 0 0 2270 1 1118 1118 1118 1118 63 <> <> <> <>
  1119 2 1.998716 -11.278282 28.016600 74 F B 2 -0.11500 -0.11500 "PHE " " CE1" 6 0 A0A0A0  C1119  0 1 7 ""  1 ""  <> 0 0 0 1 7.5 1119 0 0 2271 1 1119 1119 1119 1119 64 <> <> <> <>
  1120 2 3.334597 -11.747509 28.216116 74 F B 2 -0.11500 -0.11500 "PHE " " CZ " 6 0 A0A0A0  C1120  0 1 7 ""  1 ""  <> 0 0 0 1 7.5 1120 0 0 2272 1 1120 1120 1120 1120 65 <> <> <> <>
  1121 2 4.387201 -10.842266 27.974566 74 F B 2 -0.11500 -0.11500 "PHE " " CE2" 6 0 A0A0A0  C1121  0 1 7 ""  1 ""  <> 0 0 0 1 7.5 1121 0 0 2273 1 1121 1121 1121 1121 66 <> <> <> <>
  1122 2 4.134577 -9.474632 27.647675 74 F B 2 -0.11500 -0.11500 "PHE " " CD2" 6 0 A0A0A0  C1122  0 1 7 ""  1 ""  <> 0 0 0 1 7.5 1122 0 0 2274 1 1122 1122 1122 1122 67 <> <> <> <>
  1123 43 2.612246 -7.861897 24.444616 74 F B 21 0.30000 0.30000 "PHE " " H  " 1 0 FFFFFF  H1123  0 1 7 ""  1 ""  <> 0 0 0 1 7.5 1123 0 0 2275 0 1123 1123 1123 1123 -1 <> <> <> <>
  1124 41 0.448252 -7.864979 26.586210 74 F B 21 0.06000 0.06000 "PHE " " HA " 1 0 FFFFFF  H1124  0 1 7 ""  1 ""  <> 0 0 0 1 7.5 1124 0 0 2276 0 1124 1124 1124 1124 -1 <> <> <> <>
  1125 41 2.310575 -7.058567 27.987820 74 F B 21 0.06000 0.06000 "PHE " " HB1" 1 0 FFFFFF  H1125  0 1 7 ""  1 ""  <> 0 0 0 1 7.5 1125 0 0 2277 0 1125 1125 1125 1125 -1 <> <> <> <>
  1126 41 3.280508 -7.031322 26.548120 74 F B 21 0.06000 0.06000 "PHE " " HB2" 1 0 FFFFFF  H1126  0 1 7 ""  1 ""  <> 0 0 0 1 7.5 1126 0 0 2278 0 1126 1126 1126 1126 -1 <> <> <> <>
  1127 41 0.721460 -9.690544 27.507772 74 F B 21 0.11500 0.11500 "PHE " " HD1" 1 0 FFFFFF  H1127  0 1 7 ""  1 ""  <> 0 0 0 1 7.5 1127 0 0 2279 0 1127 1127 1127 1127 -1 <> <> <> <>
  1128 41 1.238310 -12.015022 28.229660 74 F B 21 0.11500 0.11500 "PHE " " HE1" 1 0 FFFFFF  H1128  0 1 7 ""  1 ""  <> 0 0 0 1 7.5 1128 0 0 2280 0 1128 1128 1128 1128 -1 <> <> <> <>
  1129 41 3.390963 -12.776421 28.539484 74 F B 21 0.11500 0.11500 "PHE " " HZ " 1 0 FFFFFF  H1129  0 1 7 ""  1 ""  <> 0 0 0 1 7.5 1129 0 0 2281 0 1129 1129 1129 1129 -1 <> <> <> <>
  1130 41 5.423151 -11.136395 28.056396 74 F B 21 0.11500 0.11500 "PHE " " HE2" 1 0 FFFFFF  H1130  0 1 7 ""  1 ""  <> 0 0 0 1 7.5 1130 0 0 2282 0 1130 1130 1130 1130 -1 <> <> <> <>
  1131 41 4.941046 -8.787361 27.438711 74 F B 21 0.11500 0.11500 "PHE " " HD2" 1 0 FFFFFF  H1131  0 1 7 ""  1 ""  <> 0 0 0 1 7.5 1131 0 0 2283 0 1131 1131 1131 1131 -1 <> <> <> <>
  1132 25 -0.104296 -5.373367 26.496260 75 L B 38 -0.50000 -0.50000 "LEU " " N  " 7 0 2F2FFF  N1132  0 1 7 ""  1 ""  <> 0 0 0 1 7.52 1132 0 0 2303 1 1132 1132 1132 1132 -1 <> <> <> <>
  1133 3 -0.512327 -4.009457 26.591925 75 L B 2 0.14000 0.14000 "LEU " " CA " 6 0 A0A0A0  C1133  0 1 -1108 ""  1 ""  FF7800  0 0 0 1 7.52 1133 0 0 2304 1 1133 1133 1133 1133 -1 <> <> <> <>
  1134 2 0.307039 -3.324749 27.647980 75 L B 2 0.50000 0.50000 "LEU " " C  " 6 0 A0A0A0  C1134  0 1 7 ""  1 ""  <> 0 0 0 1 7.52 1134 0 0 2305 0 1134 1134 1134 1134 -1 <> <> <> <>
  1135 15 0.553717 -3.919361 28.730780 75 L B 75 -0.50000 -0.50000 "LEU " " O  " 8 0 FF5757  O1135  0 1 7 ""  1 ""  <> 0 0 0 1 7.52 1135 0 0 2306 0 1135 1135 1135 1135 -1 <> <> <> <>
  1136 3 -1.978163 -3.915027 27.035412 75 L B 2 -0.12000 -0.12000 "LEU " " CB " 6 0 A0A0A0  C1136  0 1 7 ""  1 ""  <> 0 0 0 1 7.52 1136 0 0 2307 2 1136 1136 1136 1136 -1 <> <> <> <>
  1137 3 -3.027479 -4.160797 25.961218 75 L B 2 -0.06000 -0.06000 "LEU " " CG " 6 0 A0A0A0  C1137  0 1 7 ""  1 ""  <> 0 0 0 1 7.52 1137 0 0 2308 1 1137 1137 1137 1137 -1 <> <> <> <>
  1138 3 -2.802580 -5.543526 25.226576 75 L B 2 -0.18000 -0.18000 "LEU " " CD1" 6 0 A0A0A0  C1138  0 1 7 ""  1 ""  <> 0 0 0 1 7.52 1138 0 0 2309 3 1138 1138 1138 1138 -1 <> <> <> <>
  1139 3 -4.486952 -3.982094 26.291254 75 L B 2 -0.18000 -0.18000 "LEU " " CD2" 6 0 A0A0A0  C1139  0 1 7 ""  1 ""  <> 0 0 0 1 7.52 1139 0 0 2310 3 1139 1139 1139 1139 -1 <> <> <> <>
  1140 43 -0.520384 -6.082226 27.083197 75 L B 21 0.30000 0.30000 "LEU " " H  " 1 0 FFFFFF  H1140  0 1 7 ""  1 ""  <> 0 0 0 1 7.52 1140 0 0 2311 0 1140 1140 1140 1140 -1 <> <> <> <>
  1141 41 -0.352007 -3.521293 25.630629 75 L B 21 0.06000 0.06000 "LEU " " HA " 1 0 FFFFFF  H1141  0 1 7 ""  1 ""  <> 0 0 0 1 7.52 1141 0 0 2312 0 1141 1141 1141 1141 -1 <> <> <> <>
  1142 41 -2.082174 -2.880756 27.363380 75 L B 21 0.06000 0.06000 "LEU " " HB1" 1 0 FFFFFF  H1142  0 1 7 ""  1 ""  <> 0 0 0 1 7.52 1142 0 0 2313 0 1142 1142 1142 1142 -1 <> <> <> <>
  1143 41 -2.177069 -4.408638 27.986666 75 L B 21 0.06000 0.06000 "LEU " " HB2" 1 0 FFFFFF  H1143  0 1 7 ""  1 ""  <> 0 0 0 1 7.52 1143 0 0 2314 0 1143 1143 1143 1143 -1 <> <> <> <>
  1144 41 -2.876257 -3.434871 25.162302 75 L B 21 0.06000 0.06000 "LEU " " HG " 1 0 FFFFFF  H1144  0 1 7 ""  1 ""  <> 0 0 0 1 7.52 1144 0 0 2315 0 1144 1144 1144 1144 -1 <> <> <> <>
  1145 41 -2.738012 -6.403065 25.893751 75 L B 21 0.06000 0.06000 "LEU " "1HD1" 1 0 FFFFFF  H1145  0 1 7 ""  1 ""  <> 0 0 0 1 7.52 1145 0 0 2316 0 1145 1145 1145 1145 -1 <> <> <> <>
  1146 41 -3.647146 -5.816605 24.593935 75 L B 21 0.06000 0.06000 "LEU " "2HD1" 1 0 FFFFFF  H1146  0 1 7 ""  1 ""  <> 0 0 0 1 7.52 1146 0 0 2317 0 1146 1146 1146 1146 -1 <> <> <> <>
  1147 41 -1.927175 -5.637493 24.583967 75 L B 21 0.06000 0.06000 "LEU " "3HD1" 1 0 FFFFFF  H1147  0 1 7 ""  1 ""  <> 0 0 0 1 7.52 1147 0 0 2318 0 1147 1147 1147 1147 -1 <> <> <> <>
  1148 41 -4.629385 -3.012752 26.768946 75 L B 21 0.06000 0.06000 "LEU " "1HD2" 1 0 FFFFFF  H1148  0 1 7 ""  1 ""  <> 0 0 0 1 7.52 1148 0 0 2319 0 1148 1148 1148 1148 -1 <> <> <> <>
  1149 41 -5.253576 -4.115894 25.528044 75 L B 21 0.06000 0.06000 "LEU " "2HD2" 1 0 FFFFFF  H1149  0 1 7 ""  1 ""  <> 0 0 0 1 7.52 1149 0 0 2320 0 1149 1149 1149 1149 -1 <> <> <> <>
  1150 41 -4.802938 -4.607765 27.125990 75 L B 21 0.06000 0.06000 "LEU " "3HD2" 1 0 FFFFFF  H1150  0 1 7 ""  1 ""  <> 0 0 0 1 7.52 1150 0 0 2321 0 1150 1150 1150 1150 -1 <> <> <> <>
  1151 25 0.581785 -2.073978 27.425541 76 Y B 38 -0.50000 -0.50000 "TYR " " N  " 7 0 2F2FFF  N1151  0 1 7 ""  1 ""  <> 0 0 0 1 7.71 1151 0 0 2339 1 1151 1151 1151 1151 -1 <> <> <> <>
  1152 3 1.025850 -1.100738 28.442986 76 Y B 2 0.14000 0.14000 "TYR " " CA " 6 0 A0A0A0  C1152  0 1 -1108 ""  1 ""  FF7800  0 0 0 1 7.71 1152 0 0 2340 1 1152 1152 1152 1152 -1 <> <> <> <>
  1153 2 -0.088503 -0.796547 29.466248 76 Y B 2 0.50000 0.50000 "TYR " " C  " 6 0 A0A0A0  C1153  0 1 7 ""  1 ""  <> 0 0 0 1 7.71 1153 0 0 2341 0 1153 1153 1153 1153 -1 <> <> <> <>
  1154 15 -1.260317 -0.994789 29.193729 76 Y B 75 -0.50000 -0.50000 "TYR " " O  " 8 0 FF5757  O1154  0 1 7 ""  1 ""  <> 0 0 0 1 7.71 1154 0 0 2342 0 1154 1154 1154 1154 -1 <> <> <> <>
  1155 3 1.653578 0.212120 27.707413 76 Y B 2 -0.00500 -0.00500 "TYR " " CB " 6 0 A0A0A0  C1155  0 1 7 ""  1 ""  <> 0 0 0 1 7.71 1155 0 0 2343 2 1155 1155 1155 1155 -1 <> <> <> <>
  1156 2 2.471697 1.152928 28.651609 76 Y B 2 -0.11500 -0.11500 "TYR " " CG " 6 0 A0A0A0  C1156  0 1 7 ""  1 ""  <> 0 0 0 1 7.71 1156 0 0 2344 0 1156 1156 1156 1156 62 <> <> <> <>
  1157 2 3.643099 0.582508 29.170929 76 Y B 2 -0.11500 -0.11500 "TYR " " CD1" 6 0 A0A0A0  C1157  0 1 7 ""  1 ""  <> 0 0 0 1 7.71 1157 0 0 2345 1 1157 1157 1157 1157 63 <> <> <> <>
  1158 2 4.516874 1.425839 29.905436 76 Y B 2 -0.11500 -0.11500 "TYR " " CE1" 6 0 A0A0A0  C1158  0 1 7 ""  1 ""  <> 0 0 0 1 7.71 1158 0 0 2346 1 1158 1158 1158 1158 64 <> <> <> <>
  1159 2 4.199278 2.776810 30.185257 76 Y B 2 0.15000 0.15000 "TYR " " CZ " 6 0 A0A0A0  C1159  0 1 7 ""  1 ""  <> 0 0 0 1 7.71 1159 0 0 2347 0 1159 1159 1159 1159 65 <> <> <> <>
  1160 16 5.146410 3.522284 30.866125 76 Y B 75 -0.58500 -0.58500 "TYR " " OH " 8 0 FF5757  O1160  0 1 7 "%UT"  13 ""  <> 0 0 0 1 7.71 1160 0 0 2348 1 1160 1160 1160 1160 -1 <> <> <> <>
  1161 2 3.076529 3.342240 29.639437 76 Y B 2 -0.11500 -0.11500 "TYR " " CE2" 6 0 A0A0A0  C1161  0 1 7 ""  1 ""  <> 0 0 0 1 7.71 1161 0 0 2349 1 1161 1161 1161 1161 66 <> <> <> <>
  1162 2 2.229784 2.527378 28.846622 76 Y B 2 -0.11500 -0.11500 "TYR " " CD2" 6 0 A0A0A0  C1162  0 1 7 ""  1 ""  <> 0 0 0 1 7.71 1162 0 0 2350 1 1162 1162 1162 1162 67 <> <> <> <>
  1163 43 0.140291 -1.697746 26.598722 76 Y B 21 0.30000 0.30000 "TYR " " H  " 1 0 FFFFFF  H1163  0 1 7 ""  1 ""  <> 0 0 0 1 7.71 1163 0 0 2351 0 1163 1163 1163 1163 -1 <> <> <> <>
  1164 41 1.958819 -1.509762 28.830763 76 Y B 21 0.06000 0.06000 "TYR " " HA " 1 0 FFFFFF  H1164  0 1 7 ""  1 ""  <> 0 0 0 1 7.71 1164 0 0 2352 0 1164 1164 1164 1164 -1 <> <> <> <>
  1165 41 0.814638 0.834221 27.395521 76 Y B 21 0.06000 0.06000 "TYR " " HB1" 1 0 FFFFFF  H1165  0 1 7 ""  1 ""  <> 0 0 0 1 7.71 1165 0 0 2353 0 1165 1165 1165 1165 -1 <> <> <> <>
  1166 41 2.158560 -0.170032 26.820253 76 Y B 21 0.06000 0.06000 "TYR " " HB2" 1 0 FFFFFF  H1166  0 1 7 ""  1 ""  <> 0 0 0 1 7.71 1166 0 0 2354 0 1166 1166 1166 1166 -1 <> <> <> <>
  1167 41 3.890497 -0.438633 28.921007 76 Y B 21 0.11500 0.11500 "TYR " " HD1" 1 0 FFFFFF  H1167  0 1 7 ""  1 ""  <> 0 0 0 1 7.71 1167 0 0 2355 0 1167 1167 1167 1167 -1 <> <> <> <>
  1168 41 5.502115 1.056095 30.148317 76 Y B 21 0.11500 0.11500 "TYR " " HE1" 1 0 FFFFFF  H1168  0 1 7 ""  1 ""  <> 0 0 0 1 7.71 1168 0 0 2356 0 1168 1168 1168 1168 -1 <> <> <> <>
  1169 42 5.700212 2.979641 31.406372 76 Y B 21 0.43500 0.43500 "TYR " " HH " 1 0 FFFFFF  H1169  0 1 7 ""  1 ""  <> 0 0 0 1 7.71 1169 0 0 2357 0 1169 1169 1169 1169 -1 <> <> <> <>
  1170 41 2.901484 4.394054 29.811037 76 Y B 21 0.11500 0.11500 "TYR " " HE2" 1 0 FFFFFF  H1170  0 1 7 ""  1 ""  <> 0 0 0 1 7.71 1170 0 0 2358 0 1170 1170 1170 1170 -1 <> <> <> <>
  1171 41 1.390276 2.962174 28.324532 76 Y B 21 0.11500 0.11500 "TYR " " HD2" 1 0 FFFFFF  H1171  0 1 7 ""  1 ""  <> 0 0 0 1 7.71 1171 0 0 2359 0 1171 1171 1171 1171 -1 <> <> <> <>
  1172 25 0.306776 -0.365345 30.663651 77 S B 38 -0.50000 -0.50000 "SER " " N  " 7 0 2F2FFF  N1172  0 1 7 ""  1 ""  <> 0 0 0 1 7.75 1172 0 0 2384 1 1172 1172 1172 1172 -1 <> <> <> <>
  1173 3 -0.460523 -0.088005 31.849384 77 S B 2 0.14000 0.14000 "SER " " CA " 6 0 A0A0A0  C1173  0 1 -1108 ""  1 ""  FF7800  0 0 0 1 7.75 1173 0 0 2385 1 1173 1173 1173 1173 -1 <> <> <> <>
  1174 2 -1.354471 1.174915 31.605585 77 S B 2 0.50000 0.50000 "SER " " C  " 6 0 A0A0A0  C1174  0 1 7 ""  1 ""  <> 0 0 0 1 7.75 1174 0 0 2386 0 1174 1174 1174 1174 -1 <> <> <> <>
  1175 15 -0.977205 2.260063 31.214575 77 S B 75 -0.50000 -0.50000 "SER " " O  " 8 0 FF5757  O1175  0 1 7 ""  1 ""  <> 0 0 0 1 7.75 1175 0 0 2387 0 1175 1175 1175 1175 -1 <> <> <> <>
  1176 3 0.531786 0.288647 32.960552 77 S B 2 0.14500 0.14500 "SER " " CB " 6 0 A0A0A0  C1176  0 1 7 ""  1 ""  <> 0 0 0 1 7.75 1176 0 0 2388 2 1176 1176 1176 1176 -1 <> <> <> <>
  1177 16 1.192049 -0.902733 33.200638 77 S B 75 -0.68300 -0.68300 "SER " " OG " 8 0 FF5757  O1177  0 1 7 "%UT"  13 ""  <> 0 0 0 1 7.75 1177 0 0 2389 1 1177 1177 1177 1177 -1 <> <> <> <>
  1178 43 1.234724 -0.018070 30.859650 77 S B 21 0.30000 0.30000 "SER " " H  " 1 0 FFFFFF  H1178  0 1 7 ""  1 ""  <> 0 0 0 1 7.75 1178 0 0 2390 0 1178 1178 1178 1178 -1 <> <> <> <>
  1179 41 -1.139845 -0.895367 32.122864 77 S B 21 0.06000 0.06000 "SER " " HA " 1 0 FFFFFF  H1179  0 1 7 ""  1 ""  <> 0 0 0 1 7.75 1179 0 0 2391 0 1179 1179 1179 1179 -1 <> <> <> <>
  1180 41 0.032148 0.685093 33.844460 77 S B 21 0.06000 0.06000 "SER " " HB1" 1 0 FFFFFF  H1180  0 1 7 ""  1 ""  <> 0 0 0 1 7.75 1180 0 0 2392 0 1180 1180 1180 1180 -1 <> <> <> <>
  1181 41 1.239870 1.039501 32.609924 77 S B 21 0.06000 0.06000 "SER " " HB2" 1 0 FFFFFF  H1181  0 1 7 ""  1 ""  <> 0 0 0 1 7.75 1181 0 0 2393 0 1181 1181 1181 1181 -1 <> <> <> <>
  1182 42 0.663557 -1.347782 33.845348 77 S B 21 0.41800 0.41800 "SER " " HG " 1 0 FFFFFF  H1182  0 1 7 ""  1 ""  <> 0 0 0 1 7.75 1182 0 0 2394 0 1182 1182 1182 1182 -1 <> <> <> <>
  1183 25 -2.659498 1.018795 31.860317 78 G B 38 -0.50000 -0.50000 "GLY " " N  " 7 0 2F2FFF  N1183  0 1 7 ""  1 ""  <> 0 0 0 1 7.75 1183 0 0 2414 1 1183 1183 1183 1183 -1 <> <> <> <>
  1184 3 -3.668371 2.139969 31.877508 78 G B 2 0.08000 0.08000 "GLY " " CA " 6 0 A0A0A0  C1184  0 1 -1108 ""  1 ""  FF7800  0 0 0 1 7.75 1184 0 0 2415 2 1184 1184 1184 1184 -1 <> <> <> <>
  1185 2 -4.458677 2.213833 30.582329 78 G B 2 0.50000 0.50000 "GLY " " C  " 6 0 A0A0A0  C1185  0 1 7 ""  1 ""  <> 0 0 0 1 7.75 1185 0 0 2416 0 1185 1185 1185 1185 -1 <> <> <> <>
  1186 15 -5.486944 2.881668 30.460941 78 G B 75 -0.50000 -0.50000 "GLY " " O  " 8 0 FF5757  O1186  0 1 7 ""  1 ""  <> 0 0 0 1 7.75 1186 0 0 2417 0 1186 1186 1186 1186 -1 <> <> <> <>
  1187 43 -2.912039 0.083626 32.146290 78 G B 21 0.30000 0.30000 "GLY " " H  " 1 0 FFFFFF  H1187  0 1 7 ""  1 ""  <> 0 0 0 1 7.75 1187 0 0 2418 0 1187 1187 1187 1187 -1 <> <> <> <>
  1188 41 -3.158598 3.094963 32.004864 78 G B 21 0.06000 0.06000 "GLY " " HA1" 1 0 FFFFFF  H1188  0 1 7 ""  1 ""  <> 0 0 0 1 7.75 1188 0 0 2419 0 1188 1188 1188 1188 -1 <> <> <> <>
  1189 41 -4.433561 2.076905 32.651207 78 G B 21 0.06000 0.06000 "GLY " " HA2" 1 0 FFFFFF  H1189  0 1 7 ""  1 ""  <> 0 0 0 1 7.75 1189 0 0 2420 0 1189 1189 1189 1189 -1 <> <> <> <>
  1190 25 -3.970671 1.563404 29.505514 79 V B 38 -0.50000 -0.50000 "VAL " " N  " 7 0 2F2FFF  N1190  0 1 7 ""  1 ""  <> 0 0 0 1 7.74 1190 0 0 2445 1 1190 1190 1190 1190 -1 <> <> <> <>
  1191 3 -4.518690 1.516037 28.165634 79 V B 2 0.14000 0.14000 "VAL " " CA " 6 0 A0A0A0  C1191  0 1 -1108 ""  1 ""  FF7800  0 0 0 1 7.74 1191 0 0 2446 1 1191 1191 1191 1191 -1 <> <> <> <>
  1192 2 -5.716978 0.619404 28.204660 79 V B 2 0.50000 0.50000 "VAL " " C  " 6 0 A0A0A0  C1192  0 1 7 ""  1 ""  <> 0 0 0 1 7.74 1192 0 0 2447 0 1192 1192 1192 1192 -1 <> <> <> <>
  1193 15 -5.644468 -0.410496 28.818815 79 V B 75 -0.50000 -0.50000 "VAL " " O  " 8 0 FF5757  O1193  0 1 7 ""  1 ""  <> 0 0 0 1 7.74 1193 0 0 2448 0 1193 1193 1193 1193 -1 <> <> <> <>
  1194 3 -3.428045 1.065663 27.222891 79 V B 2 -0.06000 -0.06000 "VAL " " CB " 6 0 A0A0A0  C1194  0 1 7 ""  1 ""  <> 0 0 0 1 7.74 1194 0 0 2449 1 1194 1194 1194 1194 -1 <> <> <> <>
  1195 3 -3.837088 0.409351 25.857435 79 V B 2 -0.18000 -0.18000 "VAL " " CG1" 6 0 A0A0A0  C1195  0 1 7 ""  1 ""  <> 0 0 0 1 7.74 1195 0 0 2450 3 1195 1195 1195 1195 -1 <> <> <> <>
  1196 3 -2.208975 2.003235 27.062979 79 V B 2 -0.18000 -0.18000 "VAL " " CG2" 6 0 A0A0A0  C1196  0 1 7 ""  1 ""  <> 0 0 0 1 7.74 1196 0 0 2451 3 1196 1196 1196 1196 -1 <> <> <> <>
  1197 43 -3.058424 1.159855 29.663803 79 V B 21 0.30000 0.30000 "VAL " " H  " 1 0 FFFFFF  H1197  0 1 7 ""  1 ""  <> 0 0 0 1 7.74 1197 0 0 2452 0 1197 1197 1197 1197 -1 <> <> <> <>
  1198 41 -4.833212 2.458931 27.718285 79 V B 21 0.06000 0.06000 "VAL " " HA " 1 0 FFFFFF  H1198  0 1 7 ""  1 ""  <> 0 0 0 1 7.74 1198 0 0 2453 0 1198 1198 1198 1198 -1 <> <> <> <>
  1199 41 -2.911299 0.319431 27.826391 79 V B 21 0.06000 0.06000 "VAL " " HB " 1 0 FFFFFF  H1199  0 1 7 ""  1 ""  <> 0 0 0 1 7.74 1199 0 0 2454 0 1199 1199 1199 1199 -1 <> <> <> <>
  1200 41 -4.279119 1.240502 25.307989 79 V B 21 0.06000 0.06000 "VAL " "1HG1" 1 0 FFFFFF  H1200  0 1 7 ""  1 ""  <> 0 0 0 1 7.74 1200 0 0 2455 0 1200 1200 1200 1200 -1 <> <> <> <>
  1201 41 -2.893400 0.051239 25.445963 79 V B 21 0.06000 0.06000 "VAL " "2HG1" 1 0 FFFFFF  H1201  0 1 7 ""  1 ""  <> 0 0 0 1 7.74 1201 0 0 2456 0 1201 1201 1201 1201 -1 <> <> <> <>
  1202 41 -4.545340 -0.402126 26.024714 79 V B 21 0.06000 0.06000 "VAL " "3HG1" 1 0 FFFFFF  H1202  0 1 7 ""  1 ""  <> 0 0 0 1 7.74 1202 0 0 2457 0 1202 1202 1202 1202 -1 <> <> <> <>
  1203 41 -2.353537 2.882336 26.434980 79 V B 21 0.06000 0.06000 "VAL " "1HG2" 1 0 FFFFFF  H1203  0 1 7 ""  1 ""  <> 0 0 0 1 7.74 1203 0 0 2458 0 1203 1203 1203 1203 -1 <> <> <> <>
  1204 41 -1.804411 2.215760 28.052555 79 V B 21 0.06000 0.06000 "VAL " "2HG2" 1 0 FFFFFF  H1204  0 1 7 ""  1 ""  <> 0 0 0 1 7.74 1204 0 0 2459 0 1204 1204 1204 1204 -1 <> <> <> <>
  1205 41 -1.403200 1.563976 26.474859 79 V B 21 0.06000 0.06000 "VAL " "3HG2" 1 0 FFFFFF  H1205  0 1 7 ""  1 ""  <> 0 0 0 1 7.74 1205 0 0 2460 0 1205 1205 1205 1205 -1 <> <> <> <>
  1206 25 -6.886602 0.895104 27.549603 80 P B 38 -0.14000 -0.14000 "PRO " " N  " 7 0 2F2FFF  N1206  0 1 7 ""  1 ""  <> 0 0 0 1 7.75 1206 0 0 2480 0 1206 1206 1206 1206 -1 <> <> <> <>
  1207 3 -7.938185 -0.094650 27.544634 80 P B 2 0.01000 0.01000 "PRO " " CA " 6 0 A0A0A0  C1207  0 1 -1108 ""  1 ""  FF7800  0 0 0 1 7.75 1207 0 0 2481 1 1207 1207 1207 1207 -1 <> <> <> <>
  1208 2 -7.604498 -1.347893 26.673376 80 P B 2 0.50000 0.50000 "PRO " " C  " 6 0 A0A0A0  C1208  0 1 7 ""  1 ""  <> 0 0 0 1 7.75 1208 0 0 2482 0 1208 1208 1208 1208 -1 <> <> <> <>
  1209 15 -6.972494 -1.203853 25.648756 80 P B 75 -0.50000 -0.50000 "PRO " " O  " 8 0 FF5757  O1209  0 1 7 ""  1 ""  <> 0 0 0 1 7.75 1209 0 0 2483 0 1209 1209 1209 1209 -1 <> <> <> <>
  1210 3 -7.256529 2.001614 26.706282 80 P B 2 -0.05000 -0.05000 "PRO " " CD " 6 0 A0A0A0  C1210  0 1 7 ""  1 ""  <> 0 0 0 1 7.75 1210 0 0 2484 2 1210 1210 1210 1210 -1 <> <> <> <>
  1211 3 -8.665762 1.742264 26.216444 80 P B 2 -0.12000 -0.12000 "PRO " " CG " 6 0 A0A0A0  C1211  0 1 7 ""  1 ""  <> 0 0 0 1 7.75 1211 0 0 2485 2 1211 1211 1211 1211 -1 <> <> <> <>
  1212 3 -9.164526 0.490032 26.875708 80 P B 2 -0.12000 -0.12000 "PRO " " CB " 6 0 A0A0A0  C1212  0 1 7 ""  1 ""  <> 0 0 0 1 7.75 1212 0 0 2486 2 1212 1212 1212 1212 -1 <> <> <> <>
  1213 41 -6.596701 1.971256 25.839216 80 P B 21 0.06000 0.06000 "PRO " " HD1" 1 0 FFFFFF  H1213  0 1 7 ""  1 ""  <> 0 0 0 1 7.75 1213 0 0 2487 0 1213 1213 1213 1213 -1 <> <> <> <>
  1214 41 -7.182936 2.959858 27.220526 80 P B 21 0.06000 0.06000 "PRO " " HD2" 1 0 FFFFFF  H1214  0 1 7 ""  1 ""  <> 0 0 0 1 7.75 1214 0 0 2488 0 1214 1214 1214 1214 -1 <> <> <> <>
  1215 41 -8.507505 1.495651 25.166571 80 P B 21 0.06000 0.06000 "PRO " " HG1" 1 0 FFFFFF  H1215  0 1 7 ""  1 ""  <> 0 0 0 1 7.75 1215 0 0 2489 0 1215 1215 1215 1215 -1 <> <> <> <>
  1216 41 -9.353804 2.581703 26.316652 80 P B 21 0.06000 0.06000 "PRO " " HG2" 1 0 FFFFFF  H1216  0 1 7 ""  1 ""  <> 0 0 0 1 7.75 1216 0 0 2490 0 1216 1216 1216 1216 -1 <> <> <> <>
  1217 41 -9.599333 -0.093830 26.064447 80 P B 21 0.06000 0.06000 "PRO " " HB1" 1 0 FFFFFF  H1217  0 1 7 ""  1 ""  <> 0 0 0 1 7.75 1217 0 0 2491 0 1217 1217 1217 1217 -1 <> <> <> <>
  1218 41 -9.846853 0.667420 27.707006 80 P B 21 0.06000 0.06000 "PRO " " HB2" 1 0 FFFFFF  H1218  0 1 7 ""  1 ""  <> 0 0 0 1 7.75 1218 0 0 2492 0 1218 1218 1218 1218 -1 <> <> <> <>
  1219 41 -8.067533 -0.382950 28.587828 80 P B 21 0.06000 0.06000 "PRO " " HA " 1 0 FFFFFF  H1219  0 1 7 ""  1 ""  <> 0 0 0 1 7.75 1219 0 0 2493 0 1219 1219 1219 1219 -1 <> <> <> <>
  1220 25 -8.247770 -2.462158 27.020937 81 S B 38 -0.50000 -0.50000 "SER " " N  " 7 0 2F2FFF  N1220  0 1 7 ""  1 ""  <> 0 0 0 1 7.71 1220 0 0 2510 1 1220 1220 1220 1220 -1 <> <> <> <>
  1221 3 -8.332853 -3.775162 26.413973 81 S B 2 0.14000 0.14000 "SER " " CA " 6 0 A0A0A0  C1221  0 1 -1108 ""  1 ""  FF7800  0 0 0 1 7.71 1221 0 0 2511 1 1221 1221 1221 1221 -1 <> <> <> <>
  1222 2 -8.966246 -3.967178 25.012709 81 S B 2 0.50000 0.50000 "SER " " C  " 6 0 A0A0A0  C1222  0 1 7 ""  1 ""  <> 0 0 0 1 7.71 1222 0 0 2512 0 1222 1222 1222 1222 -1 <> <> <> <>
  1223 15 -9.073866 -5.090965 24.611601 81 S B 75 -0.50000 -0.50000 "SER " " O  " 8 0 FF5757  O1223  0 1 7 ""  1 ""  <> 0 0 0 1 7.71 1223 0 0 2513 0 1223 1223 1223 1223 -1 <> <> <> <>
  1224 3 -9.078413 -4.657730 27.478184 81 S B 2 0.14500 0.14500 "SER " " CB " 6 0 A0A0A0  C1224  0 1 7 ""  1 ""  <> 0 0 0 1 7.71 1224 0 0 2514 2 1224 1224 1224 1224 -1 <> <> <> <>
  1225 16 -10.010374 -3.984550 28.260334 81 S B 75 -0.68300 -0.68300 "SER " " OG " 8 0 FF5757  O1225  0 1 7 "%UT"  13 ""  <> 0 0 0 1 7.71 1225 0 0 2515 1 1225 1225 1225 1225 -1 <> <> <> <>
  1226 43 -8.699270 -2.418262 27.923334 81 S B 21 0.30000 0.30000 "SER " " H  " 1 0 FFFFFF  H1226  0 1 7 ""  1 ""  <> 0 0 0 1 7.71 1226 0 0 2516 0 1226 1226 1226 1226 -1 <> <> <> <>
  1227 41 -7.362143 -4.217335 26.189695 81 S B 21 0.06000 0.06000 "SER " " HA " 1 0 FFFFFF  H1227  0 1 7 ""  1 ""  <> 0 0 0 1 7.71 1227 0 0 2517 0 1227 1227 1227 1227 -1 <> <> <> <>
  1228 41 -8.378698 -5.086147 28.195787 81 S B 21 0.06000 0.06000 "SER " " HB1" 1 0 FFFFFF  H1228  0 1 7 ""  1 ""  <> 0 0 0 1 7.71 1228 0 0 2518 0 1228 1228 1228 1228 -1 <> <> <> <>
  1229 41 -9.537413 -5.508842 26.975164 81 S B 21 0.06000 0.06000 "SER " " HB2" 1 0 FFFFFF  H1229  0 1 7 ""  1 ""  <> 0 0 0 1 7.71 1229 0 0 2519 0 1229 1229 1229 1229 -1 <> <> <> <>
  1230 42 -10.660635 -3.666805 27.652700 81 S B 21 0.41800 0.41800 "SER " " HG " 1 0 FFFFFF  H1230  0 1 7 ""  1 ""  <> 0 0 0 1 7.71 1230 0 0 2520 0 1230 1230 1230 1230 -1 <> <> <> <>
  1231 25 -9.285391 -2.830063 24.408289 82 R B 38 -0.50000 -0.50000 "ARG " " N  " 7 0 2F2FFF  N1231  0 1 7 ""  1 ""  <> 0 0 0 1 7.73 1231 0 0 2545 1 1231 1231 1231 1231 -1 <> <> <> <>
  1232 3 -9.689322 -2.650959 22.963820 82 R B 2 0.14000 0.14000 "ARG " " CA " 6 0 A0A0A0  C1232  0 1 -1108 ""  1 ""  FF7800  0 0 0 1 7.73 1232 0 0 2546 1 1232 1232 1232 1232 -1 <> <> <> <>
  1233 2 -8.423193 -2.730873 22.111891 82 R B 2 0.50000 0.50000 "ARG " " C  " 6 0 A0A0A0  C1233  0 1 7 ""  1 ""  <> 0 0 0 1 7.73 1233 0 0 2547 0 1233 1233 1233 1233 -1 <> <> <> <>
  1234 15 -8.428228 -3.288048 20.982458 82 R B 75 -0.50000 -0.50000 "ARG " " O  " 8 0 FF5757  O1234  0 1 7 ""  1 ""  <> 0 0 0 1 7.73 1234 0 0 2548 0 1234 1234 1234 1234 -1 <> <> <> <>
  1235 3 -10.283079 -1.214504 22.897936 82 R B 2 -0.12000 -0.12000 "ARG " " CB " 6 0 A0A0A0  C1235  0 1 7 ""  1 ""  <> 0 0 0 1 7.73 1235 0 0 2549 2 1235 1235 1235 1235 -1 <> <> <> <>
  1236 3 -11.663527 -1.133530 23.528734 82 R B 2 -0.05000 -0.05000 "ARG " " CG " 6 0 A0A0A0  C1236  0 1 7 ""  1 ""  <> 0 0 0 1 7.73 1236 0 0 2550 2 1236 1236 1236 1236 -1 <> <> <> <>
  1237 3 -12.314291 0.159691 23.197153 82 R B 2 0.19000 0.19000 "ARG " " CD " 6 0 A0A0A0  C1237  0 1 7 ""  1 ""  <> 0 0 0 1 7.73 1237 0 0 2551 2 1237 1237 1237 1237 -1 <> <> <> <>
  1238 25 -11.523283 1.350674 23.506609 82 R B 38 -0.69997 -0.69997 "ARG " " NE " 7 0 2F2FFF  N1238  0 1 7 ""  1 ""  <> 0 0 0 1 7.73 1238 0 0 2552 1 1238 1238 1238 1238 -1 <> <> <> <>
  1239 2 -11.003012 2.235226 22.650915 82 R B 2 0.63990 0.63990 "ARG " " CZ " 6 0 A0A0A0  C1239  0 1 7 ""  1 ""  <> 0 0 0 1 7.73 1239 0 0 2553 0 1239 1239 1239 1239 -1 <> <> <> <>
  1240 25 -11.089323 2.132092 21.292627 82 R B 38 -0.79997 -0.79997 "ARG " " NH1" 7 0 2F2FFF  N1240  0 1 7 ""  1 ""  <> 0 0 0 1 7.73 1240 0 0 2554 2 1240 1240 1240 1240 -1 <> <> <> <>
  1241 31 -10.427382 3.399590 23.044928 82 R B 38 -0.79997 -0.79997 "ARG " " NH2" 7 1 2F2FFF  N1241  0 1 7 ""  1 ""  <> 0 0 0 1 7.73 1241 0 0 2555 2 1241 1241 1241 1241 -1 <> <> <> <>
  1242 43 -9.248732 -2.083221 25.087248 82 R B 21 0.30000 0.30000 "ARG " " H  " 1 0 FFFFFF  H1242  0 1 7 ""  1 ""  <> 0 0 0 1 7.73 1242 0 0 2556 0 1242 1242 1242 1242 -1 <> <> <> <>
  1243 41 -10.413969 -3.433891 22.740213 82 R B 21 0.06000 0.06000 "ARG " " HA " 1 0 FFFFFF  H1243  0 1 7 ""  1 ""  <> 0 0 0 1 7.73 1243 0 0 2557 0 1243 1243 1243 1243 -1 <> <> <> <>
  1244 41 -10.474890 -1.043869 21.838598 82 R B 21 0.06000 0.06000 "ARG " " HB1" 1 0 FFFFFF  H1244  0 1 7 ""  1 ""  <> 0 0 0 1 7.73 1244 0 0 2558 0 1244 1244 1244 1244 -1 <> <> <> <>
  1245 41 -9.519575 -0.539646 23.284880 82 R B 21 0.06000 0.06000 "ARG " " HB2" 1 0 FFFFFF  H1245  0 1 7 ""  1 ""  <> 0 0 0 1 7.73 1245 0 0 2559 0 1245 1245 1245 1245 -1 <> <> <> <>
  1246 41 -11.597578 -1.188652 24.615339 82 R B 21 0.06000 0.06000 "ARG " " HG1" 1 0 FFFFFF  H1246  0 1 7 ""  1 ""  <> 0 0 0 1 7.73 1246 0 0 2560 0 1246 1246 1246 1246 -1 <> <> <> <>
  1247 41 -12.238104 -1.943710 23.079771 82 R B 21 0.06000 0.06000 "ARG " " HG2" 1 0 FFFFFF  H1247  0 1 7 ""  1 ""  <> 0 0 0 1 7.73 1247 0 0 2561 0 1247 1247 1247 1247 -1 <> <> <> <>
  1248 41 -13.247519 0.091034 23.756147 82 R B 21 0.06000 0.06000 "ARG " " HD1" 1 0 FFFFFF  H1248  0 1 7 ""  1 ""  <> 0 0 0 1 7.73 1248 0 0 2562 0 1248 1248 1248 1248 -1 <> <> <> <>
  1249 41 -12.622099 0.061855 22.156103 82 R B 21 0.06000 0.06000 "ARG " " HD2" 1 0 FFFFFF  H1249  0 1 7 ""  1 ""  <> 0 0 0 1 7.73 1249 0 0 2563 0 1249 1249 1249 1249 -1 <> <> <> <>
  1250 43 -11.552298 1.423908 24.513533 82 R B 21 0.44000 0.44000 "ARG " " HE " 1 0 FFFFFF  H1250  0 1 7 ""  1 ""  <> 0 0 0 1 7.73 1250 0 0 2564 0 1250 1250 1250 1250 -1 <> <> <> <>
  1251 43 -11.578314 1.371769 20.842188 82 R B 21 0.46000 0.46000 "ARG " "1HH1" 1 0 FFFFFF  H1251  0 1 7 ""  1 ""  <> 0 0 0 1 7.73 1251 0 0 2565 0 1251 1251 1251 1251 -1 <> <> <> <>
  1252 43 -10.938276 2.971123 20.751047 82 R B 21 0.46000 0.46000 "ARG " "2HH1" 1 0 FFFFFF  H1252  0 1 7 ""  1 ""  <> 0 0 0 1 7.73 1252 0 0 2566 0 1252 1252 1252 1252 -1 <> <> <> <>
  1253 44 -10.446035 3.644451 24.024618 82 R B 21 0.46000 0.46000 "ARG " "1HH2" 1 0 FFFFFF  H1253  0 1 7 ""  1 ""  <> 0 0 0 1 7.73 1253 0 0 2567 0 1253 1253 1253 1253 -1 <> <> <> <>
  1254 44 -10.189184 3.999783 22.268312 82 R B 21 0.46000 0.46000 "ARG " "2HH2" 1 0 FFFFFF  H1254  0 1 7 ""  1 ""  <> 0 0 0 1 7.73 1254 0 0 2568 0 1254 1254 1254 1254 -1 <> <> <> <>
  1255 25 -7.315191 -2.066349 22.506342 83 F B 38 -0.50000 -0.50000 "PHE " " N  " 7 0 2F2FFF  N1255  2 1 7 ""  1 ""  <> 0 0 0 1 7.37 1255 0 0 2576 1 1255 1255 1255 1255 -1 <> <> <> <>
  1256 3 -6.002264 -2.032551 21.818125 83 F B 2 0.14000 0.14000 "PHE " " CA " 6 0 A0A0A0  C1256  2 1 -1108 ""  1 ""  FF7800  0 0 0 1 7.37 1256 0 0 2577 1 1256 1256 1256 1256 -1 <> <> <> <>
  1257 2 -5.340635 -3.468529 22.030470 83 F B 2 0.50000 0.50000 "PHE " " C  " 6 0 A0A0A0  C1257  2 1 7 ""  1 ""  <> 0 0 0 1 7.37 1257 0 0 2578 0 1257 1257 1257 1257 -1 <> <> <> <>
  1258 15 -5.506071 -4.026085 23.071741 83 F B 75 -0.50000 -0.50000 "PHE " " O  " 8 0 FF5757  O1258  2 1 7 ""  1 ""  <> 0 0 0 1 7.37 1258 0 0 2579 0 1258 1258 1258 1258 -1 <> <> <> <>
  1259 3 -5.153425 -0.968326 22.466368 83 F B 2 -0.00500 -0.00500 "PHE " " CB " 6 0 A0A0A0  C1259  2 1 7 ""  1 ""  <> 0 0 0 1 7.37 1259 0 0 2580 2 1259 1259 1259 1259 -1 <> <> <> <>
  1260 2 -5.585913 0.445118 22.100874 83 F B 2 -0.11500 -0.11500 "PHE " " CG " 6 0 A0A0A0  C1260  2 1 7 ""  1 ""  <> 0 0 0 1 7.37 1260 0 0 2581 0 1260 1260 1260 1260 62 <> <> <> <>
  1261 2 -5.517210 0.966774 20.784918 83 F B 2 -0.11500 -0.11500 "PHE " " CD1" 6 0 A0A0A0  C1261  2 1 7 ""  1 ""  <> 0 0 0 1 7.37 1261 0 0 2582 1 1261 1261 1261 1261 63 <> <> <> <>
  1262 2 -6.041014 2.257462 20.455797 83 F B 2 -0.11500 -0.11500 "PHE " " CE1" 6 0 A0A0A0  C1262  2 1 7 ""  1 ""  <> 0 0 0 1 7.37 1262 0 0 2583 1 1262 1262 1262 1262 64 <> <> <> <>
  1263 2 -6.668112 2.945873 21.468931 83 F B 2 -0.11500 -0.11500 "PHE " " CZ " 6 0 A0A0A0  C1263  2 1 7 ""  1 ""  <> 0 0 0 1 7.37 1263 0 0 2584 1 1263 1263 1263 1263 65 <> <> <> <>
  1264 2 -6.782988 2.405270 22.798597 83 F B 2 -0.11500 -0.11500 "PHE " " CE2" 6 0 A0A0A0  C1264  2 1 7 ""  1 ""  <> 0 0 0 1 7.37 1264 0 0 2585 1 1264 1264 1264 1264 66 <> <> <> <>
  1265 2 -6.219069 1.129234 23.132750 83 F B 2 -0.11500 -0.11500 "PHE " " CD2" 6 0 A0A0A0  C1265  2 1 7 ""  1 ""  <> 0 0 0 1 7.37 1265 0 0 2586 1 1265 1265 1265 1265 67 <> <> <> <>
  1266 43 -7.301916 -1.650818 23.426805 83 F B 21 0.30000 0.30000 "PHE " " H  " 1 0 FFFFFF  H1266  2 1 7 ""  1 ""  <> 0 0 0 1 7.37 1266 0 0 2587 0 1266 1266 1266 1266 -1 <> <> <> <>
  1267 41 -6.128668 -1.904598 20.743067 83 F B 21 0.06000 0.06000 "PHE " " HA " 1 0 FFFFFF  H1267  2 1 7 ""  1 ""  <> 0 0 0 1 7.37 1267 0 0 2588 0 1267 1267 1267 1267 -1 <> <> <> <>
  1268 41 -4.102896 -1.161243 22.248941 83 F B 21 0.06000 0.06000 "PHE " " HB1" 1 0 FFFFFF  H1268  2 1 7 ""  1 ""  <> 0 0 0 1 7.37 1268 0 0 2589 0 1268 1268 1268 1268 -1 <> <> <> <>
  1269 41 -5.109381 -0.948898 23.555304 83 F B 21 0.06000 0.06000 "PHE " " HB2" 1 0 FFFFFF  H1269  2 1 7 ""  1 ""  <> 0 0 0 1 7.37 1269 0 0 2590 0 1269 1269 1269 1269 -1 <> <> <> <>
  1270 41 -5.004652 0.397534 20.023573 83 F B 21 0.11500 0.11500 "PHE " " HD1" 1 0 FFFFFF  H1270  2 1 7 ""  1 ""  <> 0 0 0 1 7.37 1270 0 0 2591 0 1270 1270 1270 1270 -1 <> <> <> <>
  1271 41 -5.937002 2.552639 19.422140 83 F B 21 0.11500 0.11500 "PHE " " HE1" 1 0 FFFFFF  H1271  2 1 7 ""  1 ""  <> 0 0 0 1 7.37 1271 0 0 2592 0 1271 1271 1271 1271 -1 <> <> <> <>
  1272 41 -7.195570 3.833269 21.151579 83 F B 21 0.11500 0.11500 "PHE " " HZ " 1 0 FFFFFF  H1272  2 1 7 ""  1 ""  <> 0 0 0 1 7.37 1272 0 0 2593 0 1272 1272 1272 1272 -1 <> <> <> <>
  1273 41 -7.244146 2.984856 23.584608 83 F B 21 0.11500 0.11500 "PHE " " HE2" 1 0 FFFFFF  H1273  2 1 7 ""  1 ""  <> 0 0 0 1 7.37 1273 0 0 2594 0 1273 1273 1273 1273 -1 <> <> <> <>
  1274 41 -6.187315 0.719143 24.131357 83 F B 21 0.11500 0.11500 "PHE " " HD2" 1 0 FFFFFF  H1274  2 1 7 ""  1 ""  <> 0 0 0 1 7.37 1274 0 0 2595 0 1274 1274 1274 1274 -1 <> <> <> <>
  1275 25 -4.796873 -3.996597 20.989981 84 S B 38 -0.50000 -0.50000 "SER " " N  " 7 0 2F2FFF  N1275  2 1 7 ""  1 ""  <> 0 0 0 1 7.29 1275 0 0 2610 1 1275 1275 1275 1275 -1 <> <> <> <>
  1276 3 -4.259718 -5.322620 20.942072 84 S B 2 0.14000 0.14000 "SER " " CA " 6 0 A0A0A0  C1276  2 1 -1108 ""  1 ""  FF7800  0 0 0 1 7.29 1276 0 0 2611 1 1276 1276 1276 1276 -1 <> <> <> <>
  1277 2 -3.211561 -5.450382 19.814833 84 S B 2 0.50000 0.50000 "SER " " C  " 6 0 A0A0A0  C1277  2 1 7 ""  1 ""  <> 0 0 0 1 7.29 1277 0 0 2612 0 1277 1277 1277 1277 -1 <> <> <> <>
  1278 15 -3.304548 -4.642029 18.840586 84 S B 75 -0.50000 -0.50000 "SER " " O  " 8 0 FF5757  O1278  2 1 7 ""  1 ""  <> 0 0 0 1 7.29 1278 0 0 2613 0 1278 1278 1278 1278 -1 <> <> <> <>
  1279 3 -5.571066 -6.121212 20.549601 84 S B 2 0.14500 0.14500 "SER " " CB " 6 0 A0A0A0  C1279  2 1 7 ""  1 ""  <> 0 0 0 1 7.29 1279 0 0 2614 2 1279 1279 1279 1279 -1 <> <> <> <>
  1280 16 -5.310408 -7.447502 19.979712 84 S B 75 -0.68300 -0.68300 "SER " " OG " 8 0 FF5757  O1280  2 1 7 "%UT"  13 ""  <> 0 0 0 1 7.29 1280 0 0 2615 1 1280 1280 1280 1280 -1 <> <> <> <>
  1281 43 -4.632597 -3.569324 20.089674 84 S B 21 0.30000 0.30000 "SER " " H  " 1 0 FFFFFF  H1281  2 1 7 ""  1 ""  <> 0 0 0 1 7.29 1281 0 0 2616 0 1281 1281 1281 1281 -1 <> <> <> <>
  1282 41 -3.926962 -5.721558 21.900309 84 S B 21 0.06000 0.06000 "SER " " HA " 1 0 FFFFFF  H1282  2 1 7 ""  1 ""  <> 0 0 0 1 7.29 1282 0 0 2617 0 1282 1282 1282 1282 -1 <> <> <> <>
  1283 41 -6.180334 -5.629272 19.791384 84 S B 21 0.06000 0.06000 "SER " " HB1" 1 0 FFFFFF  H1283  2 1 7 ""  1 ""  <> 0 0 0 1 7.29 1283 0 0 2618 0 1283 1283 1283 1283 -1 <> <> <> <>
  1284 41 -6.182287 -6.200081 21.448648 84 S B 21 0.06000 0.06000 "SER " " HB2" 1 0 FFFFFF  H1284  2 1 7 ""  1 ""  <> 0 0 0 1 7.29 1284 0 0 2619 0 1284 1284 1284 1284 -1 <> <> <> <>
  1285 42 -4.945738 -7.884693 20.733969 84 S B 21 0.41800 0.41800 "SER " " HG " 1 0 FFFFFF  H1285  2 1 7 ""  1 ""  <> 0 0 0 1 7.29 1285 0 0 2620 0 1285 1285 1285 1285 -1 <> <> <> <>
  1286 25 -2.272017 -6.419018 19.827005 85 G B 38 -0.50000 -0.50000 "GLY " " N  " 7 0 2F2FFF  N1286  2 1 7 ""  1 ""  <> 0 0 0 1 7.29 1286 0 0 2638 1 1286 1286 1286 1286 -1 <> <> <> <>
  1287 3 -1.656629 -6.994751 18.685068 85 G B 2 0.08000 0.08000 "GLY " " CA " 6 0 A0A0A0  C1287  2 1 -1109 ""  1 ""  FF9600  0 0 0 1 7.29 1287 0 0 2639 2 1287 1287 1287 1287 -1 <> <> <> <>
  1288 2 -1.152098 -8.491501 19.022783 85 G B 2 0.50000 0.50000 "GLY " " C  " 6 0 A0A0A0  C1288  2 1 7 ""  1 ""  <> 0 0 0 1 7.29 1288 0 0 2640 0 1288 1288 1288 1288 -1 <> <> <> <>
  1289 15 -1.213503 -8.979252 20.162821 85 G B 75 -0.50000 -0.50000 "GLY " " O  " 8 0 FF5757  O1289  2 1 7 ""  1 ""  <> 0 0 0 1 7.29 1289 0 0 2641 0 1289 1289 1289 1289 -1 <> <> <> <>
  1290 43 -2.149710 -6.719391 20.783518 85 G B 21 0.30000 0.30000 "GLY " " H  " 1 0 FFFFFF  H1290  2 1 7 ""  1 ""  <> 0 0 0 1 7.29 1290 0 0 2642 0 1290 1290 1290 1290 -1 <> <> <> <>
  1291 41 -0.847956 -6.318970 18.406748 85 G B 21 0.06000 0.06000 "GLY " " HA1" 1 0 FFFFFF  H1291  2 1 7 ""  1 ""  <> 0 0 0 1 7.29 1291 0 0 2643 0 1291 1291 1291 1291 -1 <> <> <> <>
  1292 41 -2.328466 -7.087742 17.831785 85 G B 21 0.06000 0.06000 "GLY " " HA2" 1 0 FFFFFF  H1292  2 1 7 ""  1 ""  <> 0 0 0 1 7.29 1292 0 0 2644 0 1292 1292 1292 1292 -1 <> <> <> <>
  1293 25 -0.662950 -9.080124 17.932627 86 S B 38 -0.50000 -0.50000 "SER " " N  " 7 0 2F2FFF  N1293  0 1 7 ""  1 ""  <> 0 0 0 1 7.32 1293 0 0 2664 1 1293 1293 1293 1293 -1 <> <> <> <>
  1294 3 -0.137289 -10.436272 17.928999 86 S B 2 0.14000 0.14000 "SER " " CA " 6 0 A0A0A0  C1294  0 1 -1109 ""  1 ""  FF9600  0 0 0 1 7.32 1294 0 0 2665 1 1294 1294 1294 1294 -1 <> <> <> <>
  1295 2 0.757818 -10.777370 16.716642 86 S B 2 0.50000 0.50000 "SER " " C  " 6 0 A0A0A0  C1295  0 1 7 ""  1 ""  <> 0 0 0 1 7.32 1295 0 0 2666 0 1295 1295 1295 1295 -1 <> <> <> <>
  1296 15 0.770567 -10.072006 15.710814 86 S B 75 -0.50000 -0.50000 "SER " " O  " 8 0 FF5757  O1296  0 1 7 ""  1 ""  <> 0 0 0 1 7.32 1296 0 0 2667 0 1296 1296 1296 1296 -1 <> <> <> <>
  1297 3 -1.300253 -11.381748 18.194548 86 S B 2 0.14500 0.14500 "SER " " CB " 6 0 A0A0A0  C1297  0 1 7 ""  1 ""  <> 0 0 0 1 7.32 1297 0 0 2668 2 1297 1297 1297 1297 -1 <> <> <> <>
  1298 16 -2.263678 -11.239250 17.187559 86 S B 75 -0.68300 -0.68300 "SER " " OG " 8 0 FF5757  O1298  0 1 7 "%UT"  13 ""  <> 0 0 0 1 7.32 1298 0 0 2669 1 1298 1298 1298 1298 -1 <> <> <> <>
  1299 43 -0.518091 -8.642521 17.033949 86 S B 21 0.30000 0.30000 "SER " " H  " 1 0 FFFFFF  H1299  0 1 7 ""  1 ""  <> 0 0 0 1 7.32 1299 0 0 2670 0 1299 1299 1299 1299 -1 <> <> <> <>
  1300 41 0.459700 -10.432594 18.840967 86 S B 21 0.06000 0.06000 "SER " " HA " 1 0 FFFFFF  H1300  0 1 7 ""  1 ""  <> 0 0 0 1 7.32 1300 0 0 2671 0 1300 1300 1300 1300 -1 <> <> <> <>
  1301 41 -2.038198 -11.102612 18.946627 86 S B 21 0.06000 0.06000 "SER " " HB1" 1 0 FFFFFF  H1301  0 1 7 ""  1 ""  <> 0 0 0 1 7.32 1301 0 0 2672 0 1301 1301 1301 1301 -1 <> <> <> <>
  1302 41 -1.011171 -12.432491 18.216318 86 S B 21 0.06000 0.06000 "SER " " HB2" 1 0 FFFFFF  H1302  0 1 7 ""  1 ""  <> 0 0 0 1 7.32 1302 0 0 2673 0 1302 1302 1302 1302 -1 <> <> <> <>
  1303 42 -2.891615 -10.577576 17.434359 86 S B 21 0.41800 0.41800 "SER " " HG " 1 0 FFFFFF  H1303  0 1 7 ""  1 ""  <> 0 0 0 1 7.32 1303 0 0 2674 0 1303 1303 1303 1303 -1 <> <> <> <>
  1304 25 1.499769 -11.917213 16.815542 87 R B 38 -0.50000 -0.50000 "ARG " " N  " 7 0 2F2FFF  N1304  0 1 7 ""  1 ""  <> 0 0 0 1 7.44 1304 0 0 2695 1 1304 1304 1304 1304 -1 <> <> <> <>
  1305 3 2.509848 -12.447609 15.956713 87 R B 2 0.14000 0.14000 "ARG " " CA " 6 0 A0A0A0  C1305  0 1 -1109 ""  1 ""  FF9600  0 0 0 1 7.44 1305 0 0 2696 1 1305 1305 1305 1305 -1 <> <> <> <>
  1306 2 1.703322 -13.455318 15.185511 87 R B 2 0.50000 0.50000 "ARG " " C  " 6 0 A0A0A0  C1306  0 1 7 ""  1 ""  <> 0 0 0 1 7.44 1306 0 0 2697 0 1306 1306 1306 1306 -1 <> <> <> <>
  1307 15 0.613146 -13.930981 15.496943 87 R B 75 -0.50000 -0.50000 "ARG " " O  " 8 0 FF5757  O1307  0 1 7 ""  1 ""  <> 0 0 0 1 7.44 1307 0 0 2698 0 1307 1307 1307 1307 -1 <> <> <> <>
  1308 3 3.540876 -13.106857 16.863890 87 R B 2 -0.12000 -0.12000 "ARG " " CB " 6 0 A0A0A0  C1308  0 1 7 ""  1 ""  <> 0 0 0 1 7.44 1308 0 0 2699 2 1308 1308 1308 1308 -1 <> <> <> <>
  1309 3 4.801207 -13.609192 16.128515 87 R B 2 -0.05000 -0.05000 "ARG " " CG " 6 0 A0A0A0  C1309  0 1 7 ""  1 ""  <> 0 0 0 1 7.44 1309 0 0 2700 2 1309 1309 1309 1309 -1 <> <> <> <>
  1310 3 5.745863 -14.487259 17.097006 87 R B 2 0.19000 0.19000 "ARG " " CD " 6 0 A0A0A0  C1310  0 1 7 ""  1 ""  <> 0 0 0 1 7.44 1310 0 0 2701 2 1310 1310 1310 1310 -1 <> <> <> <>
  1311 25 6.793409 -15.275463 16.424017 87 R B 38 -0.69997 -0.69997 "ARG " " NE " 7 0 2F2FFF  N1311  0 1 7 ""  1 ""  <> 0 0 0 1 7.44 1311 0 0 2702 1 1311 1311 1311 1311 -1 <> <> <> <>
  1312 2 6.624739 -16.486549 15.793707 87 R B 2 0.63990 0.63990 "ARG " " CZ " 6 0 A0A0A0  C1312  0 1 7 ""  1 ""  <> 0 0 0 1 7.44 1312 0 0 2703 0 1312 1312 1312 1312 -1 <> <> <> <>
  1313 25 5.445688 -17.000820 15.683756 87 R B 38 -0.79997 -0.79997 "ARG " " NH1" 7 0 2F2FFF  N1313  0 1 7 ""  1 ""  <> 0 0 0 1 7.44 1313 0 0 2704 2 1313 1313 1313 1313 -1 <> <> <> <>
  1314 31 7.638422 -17.079742 15.173094 87 R B 38 -0.79997 -0.79997 "ARG " " NH2" 7 1 2F2FFF  N1314  0 1 7 ""  1 ""  <> 0 0 0 1 7.44 1314 0 0 2705 2 1314 1314 1314 1314 -1 <> <> <> <>
  1315 43 1.457266 -12.353256 17.725576 87 R B 21 0.30000 0.30000 "ARG " " H  " 1 0 FFFFFF  H1315  0 1 7 ""  1 ""  <> 0 0 0 1 7.44 1315 0 0 2706 0 1315 1315 1315 1315 -1 <> <> <> <>
  1316 41 2.928297 -11.679550 15.306265 87 R B 21 0.06000 0.06000 "ARG " " HA " 1 0 FFFFFF  H1316  0 1 7 ""  1 ""  <> 0 0 0 1 7.44 1316 0 0 2707 0 1316 1316 1316 1316 -1 <> <> <> <>
  1317 41 3.177099 -13.991802 17.386038 87 R B 21 0.06000 0.06000 "ARG " " HB1" 1 0 FFFFFF  H1317  0 1 7 ""  1 ""  <> 0 0 0 1 7.44 1317 0 0 2708 0 1317 1317 1317 1317 -1 <> <> <> <>
  1318 41 3.926264 -12.333313 17.528124 87 R B 21 0.06000 0.06000 "ARG " " HB2" 1 0 FFFFFF  H1318  0 1 7 ""  1 ""  <> 0 0 0 1 7.44 1318 0 0 2709 0 1318 1318 1318 1318 -1 <> <> <> <>
  1319 41 5.319818 -12.783573 15.641184 87 R B 21 0.06000 0.06000 "ARG " " HG1" 1 0 FFFFFF  H1319  0 1 7 ""  1 ""  <> 0 0 0 1 7.44 1319 0 0 2710 0 1319 1319 1319 1319 -1 <> <> <> <>
  1320 41 4.495886 -14.249252 15.300749 87 R B 21 0.06000 0.06000 "ARG " " HG2" 1 0 FFFFFF  H1320  0 1 7 ""  1 ""  <> 0 0 0 1 7.44 1320 0 0 2711 0 1320 1320 1320 1320 -1 <> <> <> <>
  1321 41 5.132040 -15.150841 17.706087 87 R B 21 0.06000 0.06000 "ARG " " HD1" 1 0 FFFFFF  H1321  0 1 7 ""  1 ""  <> 0 0 0 1 7.44 1321 0 0 2712 0 1321 1321 1321 1321 -1 <> <> <> <>
  1322 41 6.193907 -13.786938 17.801924 87 R B 21 0.06000 0.06000 "ARG " " HD2" 1 0 FFFFFF  H1322  0 1 7 ""  1 ""  <> 0 0 0 1 7.44 1322 0 0 2713 0 1322 1322 1322 1322 -1 <> <> <> <>
  1323 43 7.719793 -14.875561 16.468611 87 R B 21 0.44000 0.44000 "ARG " " HE " 1 0 FFFFFF  H1323  0 1 7 ""  1 ""  <> 0 0 0 1 7.44 1323 0 0 2714 0 1323 1323 1323 1323 -1 <> <> <> <>
  1324 43 4.681078 -16.650551 16.243029 87 R B 21 0.46000 0.46000 "ARG " "1HH1" 1 0 FFFFFF  H1324  0 1 7 ""  1 ""  <> 0 0 0 1 7.44 1324 0 0 2715 0 1324 1324 1324 1324 -1 <> <> <> <>
  1325 43 5.151148 -17.857052 15.236307 87 R B 21 0.46000 0.46000 "ARG " "2HH1" 1 0 FFFFFF  H1325  0 1 7 ""  1 ""  <> 0 0 0 1 7.44 1325 0 0 2716 0 1325 1325 1325 1325 -1 <> <> <> <>
  1326 44 7.516684 -18.034214 14.866068 87 R B 21 0.46000 0.46000 "ARG " "1HH2" 1 0 FFFFFF  H1326  0 1 7 ""  1 ""  <> 0 0 0 1 7.44 1326 0 0 2717 0 1326 1326 1326 1326 -1 <> <> <> <>
  1327 44 8.587168 -16.737244 15.224867 87 R B 21 0.46000 0.46000 "ARG " "2HH2" 1 0 FFFFFF  H1327  0 1 7 ""  1 ""  <> 0 0 0 1 7.44 1327 0 0 2718 0 1327 1327 1327 1327 -1 <> <> <> <>
  1328 25 2.346022 -13.760113 14.054171 88 S B 38 -0.50000 -0.50000 "SER " " N  " 7 0 2F2FFF  N1328  0 1 7 ""  1 ""  <> 0 0 0 1 7.34 1328 0 0 2734 1 1328 1328 1328 1328 -1 <> <> <> <>
  1329 3 1.980318 -14.857044 13.180700 88 S B 2 0.14000 0.14000 "SER " " CA " 6 0 A0A0A0  C1329  0 1 -1109 ""  1 ""  FF9600  0 0 0 1 7.34 1329 0 0 2735 1 1329 1329 1329 1329 -1 <> <> <> <>
  1330 2 3.196974 -15.501770 12.482306 88 S B 2 0.50000 0.50000 "SER " " C  " 6 0 A0A0A0  C1330  0 1 7 ""  1 ""  <> 0 0 0 1 7.34 1330 0 0 2736 0 1330 1330 1330 1330 -1 <> <> <> <>
  1331 15 3.051420 -16.485657 11.667509 88 S B 75 -0.50000 -0.50000 "SER " " O  " 8 0 FF5757  O1331  0 1 7 ""  1 ""  <> 0 0 0 1 7.34 1331 0 0 2737 0 1331 1331 1331 1331 -1 <> <> <> <>
  1332 3 0.799456 -14.398483 12.281401 88 S B 2 0.14500 0.14500 "SER " " CB " 6 0 A0A0A0  C1332  0 1 7 ""  1 ""  <> 0 0 0 1 7.34 1332 0 0 2738 2 1332 1332 1332 1332 -1 <> <> <> <>
  1333 16 1.225424 -13.492714 11.228151 88 S B 75 -0.68300 -0.68300 "SER " " OG " 8 0 FF5757  O1333  0 1 7 "%UT"  13 ""  <> 0 0 0 1 7.34 1333 0 0 2739 1 1333 1333 1333 1333 -1 <> <> <> <>
  1334 43 2.861467 -13.014221 13.609133 88 S B 21 0.30000 0.30000 "SER " " H  " 1 0 FFFFFF  H1334  0 1 7 ""  1 ""  <> 0 0 0 1 7.34 1334 0 0 2740 0 1334 1334 1334 1334 -1 <> <> <> <>
  1335 41 1.599344 -15.623470 13.855642 88 S B 21 0.06000 0.06000 "SER " " HA " 1 0 FFFFFF  H1335  0 1 7 ""  1 ""  <> 0 0 0 1 7.34 1335 0 0 2741 0 1335 1335 1335 1335 -1 <> <> <> <>
  1336 41 0.000078 -13.890507 12.820902 88 S B 21 0.06000 0.06000 "SER " " HB1" 1 0 FFFFFF  H1336  0 1 7 ""  1 ""  <> 0 0 0 1 7.34 1336 0 0 2742 0 1336 1336 1336 1336 -1 <> <> <> <>
  1337 41 0.459162 -15.362705 11.903799 88 S B 21 0.06000 0.06000 "SER " " HB2" 1 0 FFFFFF  H1337  0 1 7 ""  1 ""  <> 0 0 0 1 7.34 1337 0 0 2743 0 1337 1337 1337 1337 -1 <> <> <> <>
  1338 42 1.639555 -14.028484 10.569010 88 S B 21 0.41800 0.41800 "SER " " HG " 1 0 FFFFFF  H1338  0 1 7 ""  1 ""  <> 0 0 0 1 7.34 1338 0 0 2744 0 1338 1338 1338 1338 -1 <> <> <> <>
  1339 25 4.394423 -15.047527 12.741400 89 G B 38 -0.50000 -0.50000 "GLY " " N  " 7 0 2F2FFF  N1339  0 1 7 ""  1 ""  <> 0 0 0 1 7.79 1339 0 0 2757 1 1339 1339 1339 1339 -1 <> <> <> <>
  1340 3 5.678167 -15.731075 12.426020 89 G B 2 0.08000 0.08000 "GLY " " CA " 6 0 A0A0A0  C1340  0 1 -1109 ""  1 ""  FF9600  0 0 0 1 7.79 1340 0 0 2758 2 1340 1340 1340 1340 -1 <> <> <> <>
  1341 2 6.703371 -14.529247 12.547670 89 G B 2 0.50000 0.50000 "GLY " " C  " 6 0 A0A0A0  C1341  0 1 7 ""  1 ""  <> 0 0 0 1 7.79 1341 0 0 2759 0 1341 1341 1341 1341 -1 <> <> <> <>
  1342 15 6.589186 -13.636780 13.476118 89 G B 75 -0.50000 -0.50000 "GLY " " O  " 8 0 FF5757  O1342  0 1 7 ""  1 ""  <> 0 0 0 1 7.79 1342 0 0 2760 0 1342 1342 1342 1342 -1 <> <> <> <>
  1343 43 4.501402 -14.301941 13.414274 89 G B 21 0.30000 0.30000 "GLY " " H  " 1 0 FFFFFF  H1343  0 1 7 ""  1 ""  <> 0 0 0 1 7.79 1343 0 0 2761 0 1343 1343 1343 1343 -1 <> <> <> <>
  1344 41 5.705111 -16.166340 11.427057 89 G B 21 0.06000 0.06000 "GLY " " HA1" 1 0 FFFFFF  H1344  0 1 7 ""  1 ""  <> 0 0 0 1 7.79 1344 0 0 2762 0 1344 1344 1344 1344 -1 <> <> <> <>
  1345 41 5.877443 -16.447388 13.223066 89 G B 21 0.06000 0.06000 "GLY " " HA2" 1 0 FFFFFF  H1345  0 1 7 ""  1 ""  <> 0 0 0 1 7.79 1345 0 0 2763 0 1345 1345 1345 1345 -1 <> <> <> <>
  1346 25 7.525068 -14.232899 11.532507 90 T B 38 -0.50000 -0.50000 "THR " " N  " 7 0 2F2FFF  N1346  0 1 7 ""  1 ""  <> 0 0 0 1 7.71 1346 0 0 2778 1 1346 1346 1346 1346 -1 <> <> <> <>
  1347 3 8.201139 -12.970470 11.299410 90 T B 2 0.14000 0.14000 "THR " " CA " 6 0 A0A0A0  C1347  0 1 -1109 ""  1 ""  FF9600  0 0 0 1 7.71 1347 0 0 2779 1 1347 1347 1347 1347 -1 <> <> <> <>
  1348 2 7.211470 -11.766922 11.031908 90 T B 2 0.50000 0.50000 "THR " " C  " 6 0 A0A0A0  C1348  0 1 7 ""  1 ""  <> 0 0 0 1 7.71 1348 0 0 2780 0 1348 1348 1348 1348 -1 <> <> <> <>
  1349 15 7.543444 -10.637409 11.318727 90 T B 75 -0.50000 -0.50000 "THR " " O  " 8 0 FF5757  O1349  0 1 7 ""  1 ""  <> 0 0 0 1 7.71 1349 0 0 2781 0 1349 1349 1349 1349 -1 <> <> <> <>
  1350 3 9.296148 -13.267792 10.233973 90 T B 2 0.20500 0.20500 "THR " " CB " 6 0 A0A0A0  C1350  0 1 7 ""  1 ""  <> 0 0 0 1 7.71 1350 0 0 2782 1 1350 1350 1350 1350 -1 <> <> <> <>
  1351 3 10.571852 -13.990395 10.712442 90 T B 2 -0.18000 -0.18000 "THR " " CG2" 6 0 A0A0A0  C1351  0 1 7 ""  1 ""  <> 0 0 0 1 7.71 1351 0 0 2783 3 1351 1351 1351 1351 -1 <> <> <> <>
  1352 16 8.785082 -13.944702 9.118563 90 T B 75 -0.68300 -0.68300 "THR " " OG1" 8 0 FF5757  O1352  0 1 7 "%UT"  13 ""  <> 0 0 0 1 7.71 1352 0 0 2784 1 1352 1352 1352 1352 -1 <> <> <> <>
  1353 43 7.636755 -14.813698 10.713789 90 T B 21 0.30000 0.30000 "THR " " H  " 1 0 FFFFFF  H1353  0 1 7 ""  1 ""  <> 0 0 0 1 7.71 1353 0 0 2785 0 1353 1353 1353 1353 -1 <> <> <> <>
  1354 41 8.746668 -12.669239 12.193701 90 T B 21 0.06000 0.06000 "THR " " HA " 1 0 FFFFFF  H1354  0 1 7 ""  1 ""  <> 0 0 0 1 7.71 1354 0 0 2786 0 1354 1354 1354 1354 -1 <> <> <> <>
  1355 41 9.547972 -12.254028 9.922571 90 T B 21 0.06000 0.06000 "THR " " HB " 1 0 FFFFFF  H1355  0 1 7 ""  1 ""  <> 0 0 0 1 7.71 1355 0 0 2787 0 1355 1355 1355 1355 -1 <> <> <> <>
  1356 41 11.082308 -13.561153 11.574583 90 T B 21 0.06000 0.06000 "THR " "1HG2" 1 0 FFFFFF  H1356  0 1 7 ""  1 ""  <> 0 0 0 1 7.71 1356 0 0 2788 0 1356 1356 1356 1356 -1 <> <> <> <>
  1357 41 10.337389 -14.997707 11.056608 90 T B 21 0.06000 0.06000 "THR " "2HG2" 1 0 FFFFFF  H1357  0 1 7 ""  1 ""  <> 0 0 0 1 7.71 1357 0 0 2789 0 1357 1357 1357 1357 -1 <> <> <> <>
  1358 41 11.286528 -13.982300 9.889479 90 T B 21 0.06000 0.06000 "THR " "3HG2" 1 0 FFFFFF  H1358  0 1 7 ""  1 ""  <> 0 0 0 1 7.71 1358 0 0 2790 0 1358 1358 1358 1358 -1 <> <> <> <>
  1359 42 8.251913 -13.399139 8.560785 90 T B 21 0.41800 0.41800 "THR " " HG1" 1 0 FFFFFF  H1359  0 1 7 ""  1 ""  <> 0 0 0 1 7.71 1359 0 0 2791 0 1359 1359 1359 1359 -1 <> <> <> <>
  1360 25 5.977739 -12.100258 10.559057 91 D B 38 -0.50000 -0.50000 "ASP " " N  " 7 0 2F2FFF  N1360  2 1 7 ""  1 ""  <> 0 0 0 1 7.32 1360 0 0 2813 1 1360 1360 1360 1360 -1 <> <> <> <>
  1361 3 4.863176 -11.217159 10.536695 91 D B 2 0.14000 0.14000 "ASP " " CA " 6 0 A0A0A0  C1361  2 1 -1109 ""  1 ""  FF9600  0 0 0 1 7.32 1361 0 0 2814 1 1361 1361 1361 1361 -1 <> <> <> <>
  1362 2 4.172514 -10.996780 11.907862 91 D B 2 0.50000 0.50000 "ASP " " C  " 6 0 A0A0A0  C1362  2 1 7 ""  1 ""  <> 0 0 0 1 7.32 1362 0 0 2815 0 1362 1362 1362 1362 -1 <> <> <> <>
  1363 15 3.988592 -12.019196 12.596449 91 D B 75 -0.50000 -0.50000 "ASP " " O  " 8 0 FF5757  O1363  2 1 7 ""  1 ""  <> 0 0 0 1 7.32 1363 0 0 2816 0 1363 1363 1363 1363 -1 <> <> <> <>
  1364 3 3.825220 -11.705051 9.466314 91 D B 2 -0.22000 -0.22000 "ASP " " CB " 6 0 A0A0A0  C1364  2 1 7 ""  1 ""  <> 0 0 0 1 7.32 1364 0 0 2817 2 1364 1364 1364 1364 -1 <> <> <> <>
  1365 2 4.310686 -11.724079 8.015535 91 D B 2 0.70000 0.70000 "ASP " " CG " 6 0 A0A0A0  C1365  2 1 7 "%UT"  13 ""  <> 0 0 0 1 7.32 1365 0 0 2818 0 1365 1365 1365 1365 -1 <> <> <> <>
  1366 15 4.496542 -10.639301 7.438173 91 D B 75 -0.80000 -0.80000 "ASP " " OD1" 8 0 FF5757  O1366  2 1 7 ""  1 ""  <> 0 0 0 1 7.32 1366 0 0 2819 0 1366 1366 1366 1366 -1 <> <> <> <>
  1367 18 4.522341 -12.809204 7.480604 91 D B 75 -0.80000 -0.80000 "ASP " " OD2" 8 -1 FF5757  O1367  2 1 7 ""  1 ""  <> 0 0 0 1 7.32 1367 0 0 2820 0 1367 1367 1367 1367 -1 <> <> <> <>
  1368 43 5.608763 -13.034054 10.449591 91 D B 21 0.30000 0.30000 "ASP " " H  " 1 0 FFFFFF  H1368  2 1 7 ""  1 ""  <> 0 0 0 1 7.32 1368 0 0 2821 0 1368 1368 1368 1368 -1 <> <> <> <>
  1369 41 5.203680 -10.260231 10.141169 91 D B 21 0.06000 0.06000 "ASP " " HA " 1 0 FFFFFF  H1369  2 1 7 ""  1 ""  <> 0 0 0 1 7.32 1369 0 0 2822 0 1369 1369 1369 1369 -1 <> <> <> <>
  1370 41 2.962542 -11.038898 9.455011 91 D B 21 0.06000 0.06000 "ASP " " HB1" 1 0 FFFFFF  H1370  2 1 7 ""  1 ""  <> 0 0 0 1 7.32 1370 0 0 2823 0 1370 1370 1370 1370 -1 <> <> <> <>
  1371 41 3.348082 -12.663879 9.669020 91 D B 21 0.06000 0.06000 "ASP " " HB2" 1 0 FFFFFF  H1371  2 1 7 ""  1 ""  <> 0 0 0 1 7.32 1371 0 0 2824 0 1371 1371 1371 1371 -1 <> <> <> <>
  1372 25 3.895041 -9.756413 12.262945 92 F B 38 -0.50000 -0.50000 "PHE " " N  " 7 0 2F2FFF  N1372  2 1 7 ""  1 ""  <> 0 0 0 1 7.37 1372 0 0 2835 1 1372 1372 1372 1372 -1 <> <> <> <>
  1373 3 3.282309 -9.268944 13.509123 92 F B 2 0.14000 0.14000 "PHE " " CA " 6 0 A0A0A0  C1373  2 1 -1109 ""  1 ""  FF9600  0 0 0 1 7.37 1373 0 0 2836 1 1373 1373 1373 1373 -1 <> <> <> <>
  1374 2 2.376066 -8.107540 13.157110 92 F B 2 0.50000 0.50000 "PHE " " C  " 6 0 A0A0A0  C1374  2 1 7 ""  1 ""  <> 0 0 0 1 7.37 1374 0 0 2837 0 1374 1374 1374 1374 -1 <> <> <> <>
  1375 15 2.536600 -7.405487 12.150015 92 F B 75 -0.50000 -0.50000 "PHE " " O  " 8 0 FF5757  O1375  2 1 7 ""  1 ""  <> 0 0 0 1 7.37 1375 0 0 2838 0 1375 1375 1375 1375 -1 <> <> <> <>
  1376 3 4.353872 -9.052868 14.599661 92 F B 2 -0.00500 -0.00500 "PHE " " CB " 6 0 A0A0A0  C1376  2 1 7 ""  1 ""  <> 0 0 0 1 7.37 1376 0 0 2839 2 1376 1376 1376 1376 -1 <> <> <> <>
  1377 2 5.567400 -8.373093 14.204386 92 F B 2 -0.11500 -0.11500 "PHE " " CG " 6 0 A0A0A0  C1377  2 1 7 ""  1 ""  <> 0 0 0 1 7.37 1377 0 0 2840 0 1377 1377 1377 1377 62 <> <> <> <>
  1378 2 6.787455 -8.980522 13.985273 92 F B 2 -0.11500 -0.11500 "PHE " " CD1" 6 0 A0A0A0  C1378  2 1 7 ""  1 ""  <> 0 0 0 1 7.37 1378 0 0 2841 1 1378 1378 1378 1378 63 <> <> <> <>
  1379 2 7.914194 -8.222507 13.623224 92 F B 2 -0.11500 -0.11500 "PHE " " CE1" 6 0 A0A0A0  C1379  2 1 7 ""  1 ""  <> 0 0 0 1 7.37 1379 0 0 2842 1 1379 1379 1379 1379 64 <> <> <> <>
  1380 2 7.848124 -6.780304 13.559534 92 F B 2 -0.11500 -0.11500 "PHE " " CZ " 6 0 A0A0A0  C1380  2 1 7 ""  1 ""  <> 0 0 0 1 7.37 1380 0 0 2843 1 1380 1380 1380 1380 65 <> <> <> <>
  1381 2 6.598673 -6.222511 13.766523 92 F B 2 -0.11500 -0.11500 "PHE " " CE2" 6 0 A0A0A0  C1381  2 1 7 ""  1 ""  <> 0 0 0 1 7.37 1381 0 0 2844 1 1381 1381 1381 1381 66 <> <> <> <>
  1382 2 5.500090 -6.893127 14.170732 92 F B 2 -0.11500 -0.11500 "PHE " " CD2" 6 0 A0A0A0  C1382  2 1 7 ""  1 ""  <> 0 0 0 1 7.37 1382 0 0 2845 1 1382 1382 1382 1382 67 <> <> <> <>
  1383 43 4.120058 -9.063869 11.563047 92 F B 21 0.30000 0.30000 "PHE " " H  " 1 0 FFFFFF  H1383  2 1 7 ""  1 ""  <> 0 0 0 1 7.37 1383 0 0 2846 0 1383 1383 1383 1383 -1 <> <> <> <>
  1384 41 2.554354 -10.050156 13.727961 92 F B 21 0.06000 0.06000 "PHE " " HA " 1 0 FFFFFF  H1384  2 1 7 ""  1 ""  <> 0 0 0 1 7.37 1384 0 0 2847 0 1384 1384 1384 1384 -1 <> <> <> <>
  1385 41 4.630926 -10.017677 15.024500 92 F B 21 0.06000 0.06000 "PHE " " HB1" 1 0 FFFFFF  H1385  2 1 7 ""  1 ""  <> 0 0 0 1 7.37 1385 0 0 2848 0 1385 1385 1385 1385 -1 <> <> <> <>
  1386 41 3.822069 -8.482639 15.361319 92 F B 21 0.06000 0.06000 "PHE " " HB2" 1 0 FFFFFF  H1386  2 1 7 ""  1 ""  <> 0 0 0 1 7.37 1386 0 0 2849 0 1386 1386 1386 1386 -1 <> <> <> <>
  1387 41 6.869711 -10.056751 14.022203 92 F B 21 0.11500 0.11500 "PHE " " HD1" 1 0 FFFFFF  H1387  2 1 7 ""  1 ""  <> 0 0 0 1 7.37 1387 0 0 2850 0 1387 1387 1387 1387 -1 <> <> <> <>
  1388 41 8.854338 -8.711990 13.416010 92 F B 21 0.11500 0.11500 "PHE " " HE1" 1 0 FFFFFF  H1388  2 1 7 ""  1 ""  <> 0 0 0 1 7.37 1388 0 0 2851 0 1388 1388 1388 1388 -1 <> <> <> <>
  1389 41 8.728838 -6.176540 13.397642 92 F B 21 0.11500 0.11500 "PHE " " HZ " 1 0 FFFFFF  H1389  2 1 7 ""  1 ""  <> 0 0 0 1 7.37 1389 0 0 2852 0 1389 1389 1389 1389 -1 <> <> <> <>
  1390 41 6.541166 -5.144333 13.791479 92 F B 21 0.11500 0.11500 "PHE " " HE2" 1 0 FFFFFF  H1390  2 1 7 ""  1 ""  <> 0 0 0 1 7.37 1390 0 0 2853 0 1390 1390 1390 1390 -1 <> <> <> <>
  1391 41 4.563978 -6.360115 14.248156 92 F B 21 0.11500 0.11500 "PHE " " HD2" 1 0 FFFFFF  H1391  2 1 7 ""  1 ""  <> 0 0 0 1 7.37 1391 0 0 2854 0 1391 1391 1391 1391 -1 <> <> <> <>
  1392 25 1.269117 -7.893520 13.923731 93 T B 38 -0.50000 -0.50000 "THR " " N  " 7 0 2F2FFF  N1392  2 1 7 ""  1 ""  <> 0 0 0 1 7.3 1392 0 0 2874 1 1392 1392 1392 1392 -1 <> <> <> <>
  1393 3 0.202784 -6.967834 13.582521 93 T B 2 0.14000 0.14000 "THR " " CA " 6 0 A0A0A0  C1393  2 1 -1109 ""  1 ""  FF9600  0 0 0 1 7.3 1393 0 0 2875 1 1393 1393 1393 1393 -1 <> <> <> <>
  1394 2 -0.425661 -6.267475 14.854856 93 T B 2 0.50000 0.50000 "THR " " C  " 6 0 A0A0A0  C1394  2 1 7 ""  1 ""  <> 0 0 0 1 7.3 1394 0 0 2876 0 1394 1394 1394 1394 -1 <> <> <> <>
  1395 15 -0.443746 -6.907883 15.877172 93 T B 75 -0.50000 -0.50000 "THR " " O  " 8 0 FF5757  O1395  2 1 7 ""  1 ""  <> 0 0 0 1 7.3 1395 0 0 2877 0 1395 1395 1395 1395 -1 <> <> <> <>
  1396 3 -0.729944 -7.781780 12.640608 93 T B 2 0.20500 0.20500 "THR " " CB " 6 0 A0A0A0  C1396  2 1 7 ""  1 ""  <> 0 0 0 1 7.3 1396 0 0 2878 1 1396 1396 1396 1396 -1 <> <> <> <>
  1397 3 -1.357023 -9.064045 13.179567 93 T B 2 -0.18000 -0.18000 "THR " " CG2" 6 0 A0A0A0  C1397  2 1 7 ""  1 ""  <> 0 0 0 1 7.3 1397 0 0 2879 3 1397 1397 1397 1397 -1 <> <> <> <>
  1398 16 -1.914297 -7.124126 12.133093 93 T B 75 -0.68300 -0.68300 "THR " " OG1" 8 0 FF5757  O1398  2 1 7 "%UT"  13 ""  <> 0 0 0 1 7.3 1398 0 0 2880 1 1398 1398 1398 1398 -1 <> <> <> <>
  1399 43 1.060686 -8.521420 14.686880 93 T B 21 0.30000 0.30000 "THR " " H  " 1 0 FFFFFF  H1399  2 1 7 ""  1 ""  <> 0 0 0 1 7.3 1399 0 0 2881 0 1399 1399 1399 1399 -1 <> <> <> <>
  1400 41 0.603754 -6.158596 12.972231 93 T B 21 0.06000 0.06000 "THR " " HA " 1 0 FFFFFF  H1400  2 1 7 ""  1 ""  <> 0 0 0 1 7.3 1400 0 0 2882 0 1400 1400 1400 1400 -1 <> <> <> <>
  1401 41 -0.112852 -8.050381 11.783201 93 T B 21 0.06000 0.06000 "THR " " HB " 1 0 FFFFFF  H1401  2 1 7 ""  1 ""  <> 0 0 0 1 7.3 1401 0 0 2883 0 1401 1401 1401 1401 -1 <> <> <> <>
  1402 41 -0.652792 -9.657219 13.762930 93 T B 21 0.06000 0.06000 "THR " "1HG2" 1 0 FFFFFF  H1402  2 1 7 ""  1 ""  <> 0 0 0 1 7.3 1402 0 0 2884 0 1402 1402 1402 1402 -1 <> <> <> <>
  1403 41 -2.171835 -8.872997 13.877909 93 T B 21 0.06000 0.06000 "THR " "2HG2" 1 0 FFFFFF  H1403  2 1 7 ""  1 ""  <> 0 0 0 1 7.3 1403 0 0 2885 0 1403 1403 1403 1403 -1 <> <> <> <>
  1404 41 -1.643167 -9.752251 12.384214 93 T B 21 0.06000 0.06000 "THR " "3HG2" 1 0 FFFFFF  H1404  2 1 7 ""  1 ""  <> 0 0 0 1 7.3 1404 0 0 2886 0 1404 1404 1404 1404 -1 <> <> <> <>
  1405 42 -1.558454 -6.362747 11.701002 93 T B 21 0.41800 0.41800 "THR " " HG1" 1 0 FFFFFF  H1405  2 1 7 ""  1 ""  <> 0 0 0 1 7.3 1405 0 0 2887 0 1405 1405 1405 1405 -1 <> <> <> <>
  1406 25 -0.958910 -5.053036 14.724527 94 L B 38 -0.50000 -0.50000 "LEU " " N  " 7 0 2F2FFF  N1406  2 1 7 ""  1 ""  <> 0 0 0 1 7.31 1406 0 0 2898 1 1406 1406 1406 1406 -1 <> <> <> <>
  1407 3 -1.669882 -4.301174 15.700354 94 L B 2 0.14000 0.14000 "LEU " " CA " 6 0 A0A0A0  C1407  2 1 -1109 ""  1 ""  FF9600  0 0 0 1 7.31 1407 0 0 2899 1 1407 1407 1407 1407 -1 <> <> <> <>
  1408 2 -3.123640 -4.067524 15.151644 94 L B 2 0.50000 0.50000 "LEU " " C  " 6 0 A0A0A0  C1408  2 1 7 ""  1 ""  <> 0 0 0 1 7.31 1408 0 0 2900 0 1408 1408 1408 1408 -1 <> <> <> <>
  1409 15 -3.345839 -3.879368 13.917662 94 L B 75 -0.50000 -0.50000 "LEU " " O  " 8 0 FF5757  O1409  2 1 7 ""  1 ""  <> 0 0 0 1 7.31 1409 0 0 2901 0 1409 1409 1409 1409 -1 <> <> <> <>
  1410 3 -0.922335 -2.990993 16.063673 94 L B 2 -0.12000 -0.12000 "LEU " " CB " 6 0 A0A0A0  C1410  2 1 7 ""  1 ""  <> 0 0 0 1 7.31 1410 0 0 2902 2 1410 1410 1410 1410 -1 <> <> <> <>
  1411 3 -1.723745 -1.796913 16.608206 94 L B 2 -0.06000 -0.06000 "LEU " " CG " 6 0 A0A0A0  C1411  2 1 7 ""  1 ""  <> 0 0 0 1 7.31 1411 0 0 2903 1 1411 1411 1411 1411 -1 <> <> <> <>
  1412 3 -0.830839 -0.965877 17.558924 94 L B 2 -0.18000 -0.18000 "LEU " " CD1" 6 0 A0A0A0  C1412  2 1 7 ""  1 ""  <> 0 0 0 1 7.31 1412 0 0 2904 3 1412 1412 1412 1412 -1 <> <> <> <>
  1413 3 -2.296087 -0.934299 15.409468 94 L B 2 -0.18000 -0.18000 "LEU " " CD2" 6 0 A0A0A0  C1413  2 1 7 ""  1 ""  <> 0 0 0 1 7.31 1413 0 0 2905 3 1413 1413 1413 1413 -1 <> <> <> <>
  1414 43 -1.006594 -4.862804 13.733747 94 L B 21 0.30000 0.30000 "LEU " " H  " 1 0 FFFFFF  H1414  2 1 7 ""  1 ""  <> 0 0 0 1 7.31 1414 0 0 2906 0 1414 1414 1414 1414 -1 <> <> <> <>
  1415 41 -1.723577 -4.925648 16.592123 94 L B 21 0.06000 0.06000 "LEU " " HA " 1 0 FFFFFF  H1415  2 1 7 ""  1 ""  <> 0 0 0 1 7.31 1415 0 0 2907 0 1415 1415 1415 1415 -1 <> <> <> <>
  1416 41 -0.271490 -2.586300 15.288607 94 L B 21 0.06000 0.06000 "LEU " " HB1" 1 0 FFFFFF  H1416  2 1 7 ""  1 ""  <> 0 0 0 1 7.31 1416 0 0 2908 0 1416 1416 1416 1416 -1 <> <> <> <>
  1417 41 -0.188551 -3.201156 16.841806 94 L B 21 0.06000 0.06000 "LEU " " HB2" 1 0 FFFFFF  H1417  2 1 7 ""  1 ""  <> 0 0 0 1 7.31 1417 0 0 2909 0 1417 1417 1417 1417 -1 <> <> <> <>
  1418 41 -2.640326 -2.028831 17.150591 94 L B 21 0.06000 0.06000 "LEU " " HG " 1 0 FFFFFF  H1418  2 1 7 ""  1 ""  <> 0 0 0 1 7.31 1418 0 0 2910 0 1418 1418 1418 1418 -1 <> <> <> <>
  1419 41 -0.554300 -1.531959 18.448404 94 L B 21 0.06000 0.06000 "LEU " "1HD1" 1 0 FFFFFF  H1419  2 1 7 ""  1 ""  <> 0 0 0 1 7.31 1419 0 0 2911 0 1419 1419 1419 1419 -1 <> <> <> <>
  1420 41 0.161406 -0.836613 17.126673 94 L B 21 0.06000 0.06000 "LEU " "2HD1" 1 0 FFFFFF  H1420  2 1 7 ""  1 ""  <> 0 0 0 1 7.31 1420 0 0 2912 0 1420 1420 1420 1420 -1 <> <> <> <>
  1421 41 -1.108694 0.011585 17.953215 94 L B 21 0.06000 0.06000 "LEU " "3HD1" 1 0 FFFFFF  H1421  2 1 7 ""  1 ""  <> 0 0 0 1 7.31 1421 0 0 2913 0 1421 1421 1421 1421 -1 <> <> <> <>
  1422 41 -3.063566 -1.422054 14.808496 94 L B 21 0.06000 0.06000 "LEU " "1HD2" 1 0 FFFFFF  H1422  2 1 7 ""  1 ""  <> 0 0 0 1 7.31 1422 0 0 2914 0 1422 1422 1422 1422 -1 <> <> <> <>
  1423 41 -2.889044 -0.126743 15.838842 94 L B 21 0.06000 0.06000 "LEU " "2HD2" 1 0 FFFFFF  H1423  2 1 7 ""  1 ""  <> 0 0 0 1 7.31 1423 0 0 2915 0 1423 1423 1423 1423 -1 <> <> <> <>
  1424 41 -1.530359 -0.498993 14.767385 94 L B 21 0.06000 0.06000 "LEU " "3HD2" 1 0 FFFFFF  H1424  2 1 7 ""  1 ""  <> 0 0 0 1 7.31 1424 0 0 2916 0 1424 1424 1424 1424 -1 <> <> <> <>
  1425 25 -4.126051 -4.127064 16.098845 95 T B 38 -0.50000 -0.50000 "THR " " N  " 7 0 2F2FFF  N1425  2 1 7 ""  1 ""  <> 0 0 0 1 7.31 1425 0 0 2933 1 1425 1425 1425 1425 -1 <> <> <> <>
  1426 3 -5.493536 -3.829715 15.799822 95 T B 2 0.14000 0.14000 "THR " " CA " 6 0 A0A0A0  C1426  2 1 -1109 ""  1 ""  FF9600  0 0 0 1 7.31 1426 0 0 2934 1 1426 1426 1426 1426 -1 <> <> <> <>
  1427 2 -6.029478 -2.778766 16.858675 95 T B 2 0.50000 0.50000 "THR " " C  " 6 0 A0A0A0  C1427  2 1 7 ""  1 ""  <> 0 0 0 1 7.31 1427 0 0 2935 0 1427 1427 1427 1427 -1 <> <> <> <>
  1428 15 -5.409452 -2.561153 17.914015 95 T B 75 -0.50000 -0.50000 "THR " " O  " 8 0 FF5757  O1428  2 1 7 ""  1 ""  <> 0 0 0 1 7.31 1428 0 0 2936 0 1428 1428 1428 1428 -1 <> <> <> <>
  1429 3 -6.368856 -5.128986 15.688643 95 T B 2 0.20500 0.20500 "THR " " CB " 6 0 A0A0A0  C1429  2 1 7 ""  1 ""  <> 0 0 0 1 7.31 1429 0 0 2937 1 1429 1429 1429 1429 -1 <> <> <> <>
  1430 3 -6.459570 -5.915283 17.041185 95 T B 2 -0.18000 -0.18000 "THR " " CG2" 6 0 A0A0A0  C1430  2 1 7 ""  1 ""  <> 0 0 0 1 7.31 1430 0 0 2938 3 1430 1430 1430 1430 -1 <> <> <> <>
  1431 16 -7.625402 -4.795372 15.149202 95 T B 75 -0.68300 -0.68300 "THR " " OG1" 8 0 FF5757  O1431  2 1 7 "%UT"  13 ""  <> 0 0 0 1 7.31 1431 0 0 2939 1 1431 1431 1431 1431 -1 <> <> <> <>
  1432 43 -3.928549 -4.345467 17.064966 95 T B 21 0.30000 0.30000 "THR " " H  " 1 0 FFFFFF  H1432  2 1 7 ""  1 ""  <> 0 0 0 1 7.31 1432 0 0 2940 0 1432 1432 1432 1432 -1 <> <> <> <>
  1433 41 -5.515821 -3.302036 14.846323 95 T B 21 0.06000 0.06000 "THR " " HA " 1 0 FFFFFF  H1433  2 1 7 ""  1 ""  <> 0 0 0 1 7.31 1433 0 0 2941 0 1433 1433 1433 1433 -1 <> <> <> <>
  1434 41 -5.761091 -5.747898 15.028585 95 T B 21 0.06000 0.06000 "THR " " HB " 1 0 FFFFFF  H1434  2 1 7 ""  1 ""  <> 0 0 0 1 7.31 1434 0 0 2942 0 1434 1434 1434 1434 -1 <> <> <> <>
  1435 41 -6.824080 -6.941284 16.990641 95 T B 21 0.06000 0.06000 "THR " "1HG2" 1 0 FFFFFF  H1435  2 1 7 ""  1 ""  <> 0 0 0 1 7.31 1435 0 0 2943 0 1435 1435 1435 1435 -1 <> <> <> <>
  1436 41 -5.521673 -5.989182 17.591623 95 T B 21 0.06000 0.06000 "THR " "2HG2" 1 0 FFFFFF  H1436  2 1 7 ""  1 ""  <> 0 0 0 1 7.31 1436 0 0 2944 0 1436 1436 1436 1436 -1 <> <> <> <>
  1437 41 -7.239531 -5.350613 17.551977 95 T B 21 0.06000 0.06000 "THR " "3HG2" 1 0 FFFFFF  H1437  2 1 7 ""  1 ""  <> 0 0 0 1 7.31 1437 0 0 2945 0 1437 1437 1437 1437 -1 <> <> <> <>
  1438 42 -7.589567 -4.762882 14.205442 95 T B 21 0.41800 0.41800 "THR " " HG1" 1 0 FFFFFF  H1438  2 1 7 ""  1 ""  <> 0 0 0 1 7.31 1438 0 0 2946 0 1438 1438 1438 1438 -1 <> <> <> <>
  1439 25 -7.285101 -2.239193 16.689802 96 I B 38 -0.50000 -0.50000 "ILE " " N  " 7 0 2F2FFF  N1439  2 1 7 ""  1 ""  <> 0 0 0 1 7.32 1439 0 0 2966 1 1439 1439 1439 1439 -1 <> <> <> <>
  1440 3 -8.053930 -1.388210 17.588823 96 I B 2 0.14000 0.14000 "ILE " " CA " 6 0 A0A0A0  C1440  2 1 -1109 ""  1 ""  FF9600  0 0 0 1 7.32 1440 0 0 2967 1 1440 1440 1440 1440 -1 <> <> <> <>
  1441 2 -9.454947 -1.938705 17.407450 96 I B 2 0.50000 0.50000 "ILE " " C  " 6 0 A0A0A0  C1441  2 1 7 ""  1 ""  <> 0 0 0 1 7.32 1441 0 0 2968 0 1441 1441 1441 1441 -1 <> <> <> <>
  1442 15 -9.963118 -1.796562 16.269125 96 I B 75 -0.50000 -0.50000 "ILE " " O  " 8 0 FF5757  O1442  2 1 7 ""  1 ""  <> 0 0 0 1 7.32 1442 0 0 2969 0 1442 1442 1442 1442 -1 <> <> <> <>
  1443 3 -7.872152 0.146698 17.284784 96 I B 2 -0.06000 -0.06000 "ILE " " CB " 6 0 A0A0A0  C1443  2 1 7 ""  1 ""  <> 0 0 0 1 7.32 1443 0 0 2970 1 1443 1443 1443 1443 -1 <> <> <> <>
  1444 3 -8.699812 0.982647 18.337603 96 I B 2 -0.18000 -0.18000 "ILE " " CG2" 6 0 A0A0A0  C1444  2 1 7 ""  1 ""  <> 0 0 0 1 7.32 1444 0 0 2971 3 1444 1444 1444 1444 -1 <> <> <> <>
  1445 3 -6.417326 0.563931 17.157148 96 I B 2 -0.12000 -0.12000 "ILE " " CG1" 6 0 A0A0A0  C1445  2 1 7 ""  1 ""  <> 0 0 0 1 7.32 1445 0 0 2972 2 1445 1445 1445 1445 -1 <> <> <> <>
  1446 3 -6.232107 1.890663 16.427885 96 I B 2 -0.18000 -0.18000 "ILE " " CD1" 6 0 A0A0A0  C1446  2 1 7 ""  1 ""  <> 0 0 0 1 7.32 1446 0 0 2973 3 1446 1446 1446 1446 -1 <> <> <> <>
  1447 43 -7.676390 -2.581863 15.824026 96 I B 21 0.30000 0.30000 "ILE " " H  " 1 0 FFFFFF  H1447  2 1 7 ""  1 ""  <> 0 0 0 1 7.32 1447 0 0 2974 0 1447 1447 1447 1447 -1 <> <> <> <>
  1448 41 -7.675924 -1.584614 18.592138 96 I B 21 0.06000 0.06000 "ILE " " HA " 1 0 FFFFFF  H1448  2 1 7 ""  1 ""  <> 0 0 0 1 7.32 1448 0 0 2975 0 1448 1448 1448 1448 -1 <> <> <> <>
  1449 41 -8.361471 0.353130 16.332914 96 I B 21 0.06000 0.06000 "ILE " " HB " 1 0 FFFFFF  H1449  2 1 7 ""  1 ""  <> 0 0 0 1 7.32 1449 0 0 2976 0 1449 1449 1449 1449 -1 <> <> <> <>
  1450 41 -9.729040 0.625538 18.373003 96 I B 21 0.06000 0.06000 "ILE " "1HG2" 1 0 FFFFFF  H1450  2 1 7 ""  1 ""  <> 0 0 0 1 7.32 1450 0 0 2977 0 1450 1450 1450 1450 -1 <> <> <> <>
  1451 41 -8.222662 0.943882 19.316851 96 I B 21 0.06000 0.06000 "ILE " "2HG2" 1 0 FFFFFF  H1451  2 1 7 ""  1 ""  <> 0 0 0 1 7.32 1451 0 0 2978 0 1451 1451 1451 1451 -1 <> <> <> <>
  1452 41 -8.701841 2.048500 18.109438 96 I B 21 0.06000 0.06000 "ILE " "3HG2" 1 0 FFFFFF  H1452  2 1 7 ""  1 ""  <> 0 0 0 1 7.32 1452 0 0 2979 0 1452 1452 1452 1452 -1 <> <> <> <>
  1453 41 -5.712393 -0.109653 16.669851 96 I B 21 0.06000 0.06000 "ILE " "1HG1" 1 0 FFFFFF  H1453  2 1 7 ""  1 ""  <> 0 0 0 1 7.32 1453 0 0 2980 0 1453 1453 1453 1453 -1 <> <> <> <>
  1454 41 -5.960333 0.730942 18.132524 96 I B 21 0.06000 0.06000 "ILE " "2HG1" 1 0 FFFFFF  H1454  2 1 7 ""  1 ""  <> 0 0 0 1 7.32 1454 0 0 2981 0 1454 1454 1454 1454 -1 <> <> <> <>
  1455 41 -5.759314 1.685066 15.467524 96 I B 21 0.06000 0.06000 "ILE " " HD1" 1 0 FFFFFF  H1455  2 1 7 ""  1 ""  <> 0 0 0 1 7.32 1455 0 0 2982 0 1455 1455 1455 1455 -1 <> <> <> <>
  1456 41 -7.181845 2.379807 16.211454 96 I B 21 0.06000 0.06000 "ILE " " HD2" 1 0 FFFFFF  H1456  2 1 7 ""  1 ""  <> 0 0 0 1 7.32 1456 0 0 2983 0 1456 1456 1456 1456 -1 <> <> <> <>
  1457 41 -5.526670 2.550949 16.932341 96 I B 21 0.06000 0.06000 "ILE " " HD3" 1 0 FFFFFF  H1457  2 1 7 ""  1 ""  <> 0 0 0 1 7.32 1457 0 0 2984 0 1457 1457 1457 1457 -1 <> <> <> <>
  1458 25 -9.935202 -2.776668 18.355017 97 S B 38 -0.50000 -0.50000 "SER " " N  " 7 0 2F2FFF  N1458  0 1 7 ""  1 ""  <> 0 0 0 1 7.74 1458 0 0 2997 1 1458 1458 1458 1458 -1 <> <> <> <>
  1459 3 -11.014425 -3.737945 18.195673 97 S B 2 0.14000 0.14000 "SER " " CA " 6 0 A0A0A0  C1459  0 1 -1109 ""  1 ""  FF9600  0 0 0 1 7.74 1459 0 0 2998 1 1459 1459 1459 1459 -1 <> <> <> <>
  1460 2 -12.281218 -3.049305 17.633165 97 S B 2 0.50000 0.50000 "SER " " C  " 6 0 A0A0A0  C1460  0 1 7 ""  1 ""  <> 0 0 0 1 7.74 1460 0 0 2999 0 1460 1460 1460 1460 -1 <> <> <> <>
  1461 15 -13.051352 -3.545501 16.791937 97 S B 75 -0.50000 -0.50000 "SER " " O  " 8 0 FF5757  O1461  0 1 7 ""  1 ""  <> 0 0 0 1 7.74 1461 0 0 3000 0 1461 1461 1461 1461 -1 <> <> <> <>
  1462 3 -11.161016 -4.511997 19.482977 97 S B 2 0.14500 0.14500 "SER " " CB " 6 0 A0A0A0  C1462  0 1 7 ""  1 ""  <> 0 0 0 1 7.74 1462 0 0 3001 2 1462 1462 1462 1462 -1 <> <> <> <>
  1463 16 -10.001554 -5.265461 19.790766 97 S B 75 -0.68300 -0.68300 "SER " " OG " 8 0 FF5757  O1463  0 1 7 "%UT"  13 ""  <> 0 0 0 1 7.74 1463 0 0 3002 1 1463 1463 1463 1463 -1 <> <> <> <>
  1464 43 -9.355612 -2.917812 19.170034 97 S B 21 0.30000 0.30000 "SER " " H  " 1 0 FFFFFF  H1464  0 1 7 ""  1 ""  <> 0 0 0 1 7.74 1464 0 0 3003 0 1464 1464 1464 1464 -1 <> <> <> <>
  1465 41 -10.638075 -4.275841 17.325537 97 S B 21 0.06000 0.06000 "SER " " HA " 1 0 FFFFFF  H1465  0 1 7 ""  1 ""  <> 0 0 0 1 7.74 1465 0 0 3004 0 1465 1465 1465 1465 -1 <> <> <> <>
  1466 41 -11.940130 -5.247410 19.282358 97 S B 21 0.06000 0.06000 "SER " " HB1" 1 0 FFFFFF  H1466  0 1 7 ""  1 ""  <> 0 0 0 1 7.74 1466 0 0 3005 0 1466 1466 1466 1466 -1 <> <> <> <>
  1467 41 -11.437681 -3.895233 20.338053 97 S B 21 0.06000 0.06000 "SER " " HB2" 1 0 FFFFFF  H1467  0 1 7 ""  1 ""  <> 0 0 0 1 7.74 1467 0 0 3006 0 1467 1467 1467 1467 -1 <> <> <> <>
  1468 42 -9.398748 -4.644310 20.170015 97 S B 21 0.41800 0.41800 "SER " " HG " 1 0 FFFFFF  H1468  0 1 7 ""  1 ""  <> 0 0 0 1 7.74 1468 0 0 3007 0 1468 1468 1468 1468 -1 <> <> <> <>
  1469 25 -12.538740 -1.825477 18.139120 98 S B 38 -0.50000 -0.50000 "SER " " N  " 7 0 2F2FFF  N1469  0 1 7 ""  1 ""  <> 0 0 0 1 7.75 1469 0 0 3022 1 1469 1469 1469 1469 -1 <> <> <> <>
  1470 3 -13.643614 -0.889583 17.876993 98 S B 2 0.14000 0.14000 "SER " " CA " 6 0 A0A0A0  C1470  0 1 -1109 ""  1 ""  FF9600  0 0 0 1 7.75 1470 0 0 3023 1 1470 1470 1470 1470 -1 <> <> <> <>
  1471 2 -13.037931 0.491409 18.151354 98 S B 2 0.50000 0.50000 "SER " " C  " 6 0 A0A0A0  C1471  0 1 7 ""  1 ""  <> 0 0 0 1 7.75 1471 0 0 3024 0 1471 1471 1471 1471 -1 <> <> <> <>
  1472 15 -12.514311 0.701599 19.291563 98 S B 75 -0.50000 -0.50000 "SER " " O  " 8 0 FF5757  O1472  0 1 7 ""  1 ""  <> 0 0 0 1 7.75 1472 0 0 3025 0 1472 1472 1472 1472 -1 <> <> <> <>
  1473 3 -14.945105 -1.255093 18.738169 98 S B 2 0.14500 0.14500 "SER " " CB " 6 0 A0A0A0  C1473  0 1 7 ""  1 ""  <> 0 0 0 1 7.75 1473 0 0 3026 2 1473 1473 1473 1473 -1 <> <> <> <>
  1474 16 -16.012602 -0.391079 18.430159 98 S B 75 -0.68300 -0.68300 "SER " " OG " 8 0 FF5757  O1474  0 1 7 "%UT"  13 ""  <> 0 0 0 1 7.75 1474 0 0 3027 1 1474 1474 1474 1474 -1 <> <> <> <>
  1475 43 -11.888449 -1.617107 18.883299 98 S B 21 0.30000 0.30000 "SER " " H  " 1 0 FFFFFF  H1475  0 1 7 ""  1 ""  <> 0 0 0 1 7.75 1475 0 0 3028 0 1475 1475 1475 1475 -1 <> <> <> <>
  1476 41 -13.850248 -0.794178 16.811022 98 S B 21 0.06000 0.06000 "SER " " HA " 1 0 FFFFFF  H1476  0 1 7 ""  1 ""  <> 0 0 0 1 7.75 1476 0 0 3029 0 1476 1476 1476 1476 -1 <> <> <> <>
  1477 41 -14.857336 -1.140354 19.818556 98 S B 21 0.06000 0.06000 "SER " " HB1" 1 0 FFFFFF  H1477  0 1 7 ""  1 ""  <> 0 0 0 1 7.75 1477 0 0 3030 0 1477 1477 1477 1477 -1 <> <> <> <>
  1478 41 -15.319265 -2.211868 18.373911 98 S B 21 0.06000 0.06000 "SER " " HB2" 1 0 FFFFFF  H1478  0 1 7 ""  1 ""  <> 0 0 0 1 7.75 1478 0 0 3031 0 1478 1478 1478 1478 -1 <> <> <> <>
  1479 42 -16.022329 0.363293 18.999243 98 S B 21 0.41800 0.41800 "SER " " HG " 1 0 FFFFFF  H1479  0 1 7 ""  1 ""  <> 0 0 0 1 7.75 1479 0 0 3032 0 1479 1479 1479 1479 -1 <> <> <> <>
  1480 25 -13.054846 1.370510 17.177671 99 L B 38 -0.50000 -0.50000 "LEU " " N  " 7 0 2F2FFF  N1480  0 1 7 ""  1 ""  <> 0 0 0 1 7.82 1480 0 0 3040 1 1480 1480 1480 1480 -1 <> <> <> <>
  1481 3 -12.470579 2.693138 17.365358 99 L B 2 0.14000 0.14000 "LEU " " CA " 6 0 A0A0A0  C1481  0 1 -1109 ""  1 ""  FF9600  0 0 0 1 7.82 1481 0 0 3041 1 1481 1481 1481 1481 -1 <> <> <> <>
  1482 2 -13.442915 3.674143 17.991392 99 L B 2 0.50000 0.50000 "LEU " " C  " 6 0 A0A0A0  C1482  0 1 7 ""  1 ""  <> 0 0 0 1 7.82 1482 0 0 3042 0 1482 1482 1482 1482 -1 <> <> <> <>
  1483 15 -14.524412 3.698967 17.505259 99 L B 75 -0.50000 -0.50000 "LEU " " O  " 8 0 FF5757  O1483  0 1 7 ""  1 ""  <> 0 0 0 1 7.82 1483 0 0 3043 0 1483 1483 1483 1483 -1 <> <> <> <>
  1484 3 -12.107252 3.127243 15.966848 99 L B 2 -0.12000 -0.12000 "LEU " " CB " 6 0 A0A0A0  C1484  0 1 7 ""  1 ""  <> 0 0 0 1 7.82 1484 0 0 3044 2 1484 1484 1484 1484 -1 <> <> <> <>
  1485 3 -11.227484 4.298258 15.690699 99 L B 2 -0.06000 -0.06000 "LEU " " CG " 6 0 A0A0A0  C1485  0 1 7 ""  1 ""  <> 0 0 0 1 7.82 1485 0 0 3045 1 1485 1485 1485 1485 -1 <> <> <> <>
  1486 3 -9.747030 3.893801 15.934549 99 L B 2 -0.18000 -0.18000 "LEU " " CD1" 6 0 A0A0A0  C1486  0 1 7 ""  1 ""  <> 0 0 0 1 7.82 1486 0 0 3046 3 1486 1486 1486 1486 -1 <> <> <> <>
  1487 3 -11.362333 4.616070 14.208269 99 L B 2 -0.18000 -0.18000 "LEU " " CD2" 6 0 A0A0A0  C1487  0 1 7 ""  1 ""  <> 0 0 0 1 7.82 1487 0 0 3047 3 1487 1487 1487 1487 -1 <> <> <> <>
  1488 43 -13.694685 1.104733 16.442774 99 L B 21 0.30000 0.30000 "LEU " " H  " 1 0 FFFFFF  H1488  0 1 7 ""  1 ""  <> 0 0 0 1 7.82 1488 0 0 3048 0 1488 1488 1488 1488 -1 <> <> <> <>
  1489 41 -11.577101 2.565968 17.976614 99 L B 21 0.06000 0.06000 "LEU " " HA " 1 0 FFFFFF  H1489  0 1 7 ""  1 ""  <> 0 0 0 1 7.82 1489 0 0 3049 0 1489 1489 1489 1489 -1 <> <> <> <>
  1490 41 -13.052267 3.337551 15.466043 99 L B 21 0.06000 0.06000 "LEU " " HB1" 1 0 FFFFFF  H1490  0 1 7 ""  1 ""  <> 0 0 0 1 7.82 1490 0 0 3050 0 1490 1490 1490 1490 -1 <> <> <> <>
  1491 41 -11.685965 2.291851 15.407610 99 L B 21 0.06000 0.06000 "LEU " " HB2" 1 0 FFFFFF  H1491  0 1 7 ""  1 ""  <> 0 0 0 1 7.82 1491 0 0 3051 0 1491 1491 1491 1491 -1 <> <> <> <>
  1492 41 -11.558943 5.125553 16.318247 99 L B 21 0.06000 0.06000 "LEU " " HG " 1 0 FFFFFF  H1492  0 1 7 ""  1 ""  <> 0 0 0 1 7.82 1492 0 0 3052 0 1492 1492 1492 1492 -1 <> <> <> <>
  1493 41 -9.573393 3.500551 16.936201 99 L B 21 0.06000 0.06000 "LEU " "1HD1" 1 0 FFFFFF  H1493  0 1 7 ""  1 ""  <> 0 0 0 1 7.82 1493 0 0 3053 0 1493 1493 1493 1493 -1 <> <> <> <>
  1494 41 -9.368864 3.103878 15.285620 99 L B 21 0.06000 0.06000 "LEU " "2HD1" 1 0 FFFFFF  H1494  0 1 7 ""  1 ""  <> 0 0 0 1 7.82 1494 0 0 3054 0 1494 1494 1494 1494 -1 <> <> <> <>
  1495 41 -9.127455 4.767372 15.731817 99 L B 21 0.06000 0.06000 "LEU " "3HD1" 1 0 FFFFFF  H1495  0 1 7 ""  1 ""  <> 0 0 0 1 7.82 1495 0 0 3055 0 1495 1495 1495 1495 -1 <> <> <> <>
  1496 41 -10.755125 5.497179 14.000792 99 L B 21 0.06000 0.06000 "LEU " "1HD2" 1 0 FFFFFF  H1496  0 1 7 ""  1 ""  <> 0 0 0 1 7.82 1496 0 0 3056 0 1496 1496 1496 1496 -1 <> <> <> <>
  1497 41 -11.060705 3.756979 13.609034 99 L B 21 0.06000 0.06000 "LEU " "2HD2" 1 0 FFFFFF  H1497  0 1 7 ""  1 ""  <> 0 0 0 1 7.82 1497 0 0 3057 0 1497 1497 1497 1497 -1 <> <> <> <>
  1498 41 -12.382093 4.891626 13.939474 99 L B 21 0.06000 0.06000 "LEU " "3HD2" 1 0 FFFFFF  H1498  0 1 7 ""  1 ""  <> 0 0 0 1 7.82 1498 0 0 3058 0 1498 1498 1498 1498 -1 <> <> <> <>
  1499 25 -13.074865 4.375038 19.071413 100 Q B 38 -0.50000 -0.50000 "GLN " " N  " 7 0 2F2FFF  N1499  0 1 7 ""  1 ""  <> 0 0 0 1 7.74 1499 0 0 3071 1 1499 1499 1499 1499 -1 <> <> <> <>
  1500 3 -13.812635 5.438097 19.761187 100 Q B 2 0.14000 0.14000 "GLN " " CA " 6 0 A0A0A0  C1500  0 1 -1109 ""  1 ""  FF9600  0 0 0 1 7.74 1500 0 0 3072 1 1500 1500 1500 1500 -1 <> <> <> <>
  1501 2 -13.249334 6.806015 19.331202 100 Q B 2 0.50000 0.50000 "GLN " " C  " 6 0 A0A0A0  C1501  0 1 7 ""  1 ""  <> 0 0 0 1 7.74 1501 0 0 3073 0 1501 1501 1501 1501 -1 <> <> <> <>
  1502 15 -12.472570 6.916765 18.455809 100 Q B 75 -0.50000 -0.50000 "GLN " " O  " 8 0 FF5757  O1502  0 1 7 ""  1 ""  <> 0 0 0 1 7.74 1502 0 0 3074 0 1502 1502 1502 1502 -1 <> <> <> <>
  1503 3 -13.405333 5.249830 21.255419 100 Q B 2 -0.12000 -0.12000 "GLN " " CB " 6 0 A0A0A0  C1503  0 1 7 ""  1 ""  <> 0 0 0 1 7.74 1503 0 0 3075 2 1503 1503 1503 1503 -1 <> <> <> <>
  1504 3 -14.020117 4.023783 21.963778 100 Q B 2 -0.12000 -0.12000 "GLN " " CG " 6 0 A0A0A0  C1504  0 1 7 ""  1 ""  <> 0 0 0 1 7.74 1504 0 0 3076 2 1504 1504 1504 1504 -1 <> <> <> <>
  1505 2 -15.489920 4.114285 22.223333 100 Q B 2 0.50000 0.50000 "GLN " " CD " 6 0 A0A0A0  C1505  0 1 7 "%UT"  13 ""  <> 0 0 0 1 7.74 1505 0 0 3077 0 1505 1505 1505 1505 -1 "No Flip"  <> <> <>
  1506 15 -16.167784 4.929525 21.618822 100 Q B 75 -0.50000 -0.50000 "GLN " " OE1" 8 0 FF5757  O1506  0 1 7 ""  1 ""  <> 0 0 0 1 7.74 1506 0 0 3078 0 1506 1506 1506 1506 -1 <> <> <> <>
  1507 25 -15.973219 3.514214 23.300776 100 Q B 38 -0.76000 -0.76000 "GLN " " NE2" 7 0 2F2FFF  N1507  0 1 7 ""  1 ""  <> 0 0 0 1 7.74 1507 0 0 3079 2 1507 1507 1507 1507 -1 <> <> <> <>
  1508 43 -12.073217 4.412703 19.195436 100 Q B 21 0.30000 0.30000 "GLN " " H  " 1 0 FFFFFF  H1508  0 1 7 ""  1 ""  <> 0 0 0 1 7.74 1508 0 0 3080 0 1508 1508 1508 1508 -1 <> <> <> <>
  1509 41 -14.880026 5.270517 19.617338 100 Q B 21 0.06000 0.06000 "GLN " " HA " 1 0 FFFFFF  H1509  0 1 7 ""  1 ""  <> 0 0 0 1 7.74 1509 0 0 3081 0 1509 1509 1509 1509 -1 <> <> <> <>
  1510 41 -13.686941 6.128151 21.836233 100 Q B 21 0.06000 0.06000 "GLN " " HB1" 1 0 FFFFFF  H1510  0 1 7 ""  1 ""  <> 0 0 0 1 7.74 1510 0 0 3082 0 1510 1510 1510 1510 -1 <> <> <> <>
  1511 41 -12.326948 5.172478 21.394018 100 Q B 21 0.06000 0.06000 "GLN " " HB2" 1 0 FFFFFF  H1511  0 1 7 ""  1 ""  <> 0 0 0 1 7.74 1511 0 0 3083 0 1511 1511 1511 1511 -1 <> <> <> <>
  1512 41 -13.573950 3.957392 22.956064 100 Q B 21 0.06000 0.06000 "GLN " " HG1" 1 0 FFFFFF  H1512  0 1 7 ""  1 ""  <> 0 0 0 1 7.74 1512 0 0 3084 0 1512 1512 1512 1512 -1 <> <> <> <>
  1513 41 -13.872107 3.094364 21.413897 100 Q B 21 0.06000 0.06000 "GLN " " HG2" 1 0 FFFFFF  H1513  0 1 7 ""  1 ""  <> 0 0 0 1 7.74 1513 0 0 3085 0 1513 1513 1513 1513 -1 <> <> <> <>
  1514 43 -15.333410 2.900200 23.784239 100 Q B 21 0.38000 0.38000 "GLN " "1HE2" 1 0 FFFFFF  H1514  0 1 7 ""  1 ""  <> 0 0 0 1 7.74 1514 0 0 3086 0 1514 1514 1514 1514 -1 <> <> <> <>
  1515 43 -16.961592 3.566687 23.501944 100 Q B 21 0.38000 0.38000 "GLN " "2HE2" 1 0 FFFFFF  H1515  0 1 7 ""  1 ""  <> 0 0 0 1 7.74 1515 0 0 3087 0 1515 1515 1515 1515 -1 <> <> <> <>
  1516 25 -13.848730 7.985928 19.793566 101 P B 38 -0.14000 -0.14000 "PRO " " N  " 7 0 2F2FFF  N1516  0 1 7 ""  1 ""  <> 0 0 0 1 7.76 1516 0 0 3102 0 1516 1516 1516 1516 -1 <> <> <> <>
  1517 3 -13.580862 9.338020 19.300356 101 P B 2 0.01000 0.01000 "PRO " " CA " 6 0 A0A0A0  C1517  0 1 -1109 ""  1 ""  FF9600  0 0 0 1 7.76 1517 0 0 3103 1 1517 1517 1517 1517 -1 <> <> <> <>
  1518 2 -12.199659 9.923582 19.490480 101 P B 2 0.50000 0.50000 "PRO " " C  " 6 0 A0A0A0  C1518  0 1 7 ""  1 ""  <> 0 0 0 1 7.76 1518 0 0 3104 0 1518 1518 1518 1518 -1 <> <> <> <>
  1519 15 -11.869871 10.786100 18.663004 101 P B 75 -0.50000 -0.50000 "PRO " " O  " 8 0 FF5757  O1519  0 1 7 ""  1 ""  <> 0 0 0 1 7.76 1519 0 0 3105 0 1519 1519 1519 1519 -1 <> <> <> <>
  1520 3 -15.060659 8.064457 20.643816 101 P B 2 -0.05000 -0.05000 "PRO " " CD " 6 0 A0A0A0  C1520  0 1 7 ""  1 ""  <> 0 0 0 1 7.76 1520 0 0 3106 2 1520 1520 1520 1520 -1 <> <> <> <>
  1521 3 -15.613882 9.514051 20.770426 101 P B 2 -0.12000 -0.12000 "PRO " " CG " 6 0 A0A0A0  C1521  0 1 7 ""  1 ""  <> 0 0 0 1 7.76 1521 0 0 3107 2 1521 1521 1521 1521 -1 <> <> <> <>
  1522 3 -14.581625 10.341009 19.982603 101 P B 2 -0.12000 -0.12000 "PRO " " CB " 6 0 A0A0A0  C1522  0 1 7 ""  1 ""  <> 0 0 0 1 7.76 1522 0 0 3108 2 1522 1522 1522 1522 -1 <> <> <> <>
  1523 41 -14.837309 7.779549 21.671942 101 P B 21 0.06000 0.06000 "PRO " " HD1" 1 0 FFFFFF  H1523  0 1 7 ""  1 ""  <> 0 0 0 1 7.76 1523 0 0 3109 0 1523 1523 1523 1523 -1 <> <> <> <>
  1524 41 -15.850645 7.403370 20.287474 101 P B 21 0.06000 0.06000 "PRO " " HD2" 1 0 FFFFFF  H1524  0 1 7 ""  1 ""  <> 0 0 0 1 7.76 1524 0 0 3110 0 1524 1524 1524 1524 -1 <> <> <> <>
  1525 41 -15.650564 9.907774 21.786169 101 P B 21 0.06000 0.06000 "PRO " " HG1" 1 0 FFFFFF  H1525  0 1 7 ""  1 ""  <> 0 0 0 1 7.76 1525 0 0 3111 0 1525 1525 1525 1525 -1 <> <> <> <>
  1526 41 -16.630880 9.449108 20.383638 101 P B 21 0.06000 0.06000 "PRO " " HG2" 1 0 FFFFFF  H1526  0 1 7 ""  1 ""  <> 0 0 0 1 7.76 1526 0 0 3112 0 1526 1526 1526 1526 -1 <> <> <> <>
  1527 41 -14.164228 11.050863 20.696741 101 P B 21 0.06000 0.06000 "PRO " " HB1" 1 0 FFFFFF  H1527  0 1 7 ""  1 ""  <> 0 0 0 1 7.76 1527 0 0 3113 0 1527 1527 1527 1527 -1 <> <> <> <>
  1528 41 -15.056402 11.013567 19.268213 101 P B 21 0.06000 0.06000 "PRO " " HB2" 1 0 FFFFFF  H1528  0 1 7 ""  1 ""  <> 0 0 0 1 7.76 1528 0 0 3114 0 1528 1528 1528 1528 -1 <> <> <> <>
  1529 41 -13.862204 9.373999 18.247908 101 P B 21 0.06000 0.06000 "PRO " " HA " 1 0 FFFFFF  H1529  0 1 7 ""  1 ""  <> 0 0 0 1 7.76 1529 0 0 3115 0 1529 1529 1529 1529 -1 <> <> <> <>
  1530 25 -11.449224 9.580088 20.584993 102 E B 38 -0.50000 -0.50000 "GLU " " N  " 7 0 2F2FFF  N1530  0 1 7 ""  1 ""  <> 0 0 0 1 7.75 1530 0 0 3135 1 1530 1530 1530 1530 -1 <> <> <> <>
  1531 3 -10.094778 10.130884 20.891699 102 E B 2 0.14000 0.14000 "GLU " " CA " 6 0 A0A0A0  C1531  0 1 -1109 ""  1 ""  FF9600  0 0 0 1 7.75 1531 0 0 3136 1 1531 1531 1531 1531 -1 <> <> <> <>
  1532 2 -8.983534 9.247438 20.443148 102 E B 2 0.50000 0.50000 "GLU " " C  " 6 0 A0A0A0  C1532  0 1 7 ""  1 ""  <> 0 0 0 1 7.75 1532 0 0 3137 0 1532 1532 1532 1532 -1 <> <> <> <>
  1533 15 -7.822691 9.562281 20.645262 102 E B 75 -0.50000 -0.50000 "GLU " " O  " 8 0 FF5757  O1533  0 1 7 ""  1 ""  <> 0 0 0 1 7.75 1533 0 0 3138 0 1533 1533 1533 1533 -1 <> <> <> <>
  1534 3 -9.920340 10.478008 22.382215 102 E B 2 -0.12000 -0.12000 "GLU " " CB " 6 0 A0A0A0  C1534  0 1 7 ""  1 ""  <> 0 0 0 1 7.75 1534 0 0 3139 2 1534 1534 1534 1534 -1 <> <> <> <>
  1535 3 -10.845961 11.576090 22.901636 102 E B 2 -0.22000 -0.22000 "GLU " " CG " 6 0 A0A0A0  C1535  0 1 7 ""  1 ""  <> 0 0 0 1 7.75 1535 0 0 3140 2 1535 1535 1535 1535 -1 <> <> <> <>
  1536 2 -10.367666 12.986044 22.481276 102 E B 2 0.70000 0.70000 "GLU " " CD " 6 0 A0A0A0  C1536  0 1 7 "%UT"  13 ""  <> 0 0 0 1 7.75 1536 0 0 3141 0 1536 1536 1536 1536 -1 <> <> <> <>
  1537 15 -9.453306 13.028288 21.652441 102 E B 75 -0.80000 -0.80000 "GLU " " OE1" 8 0 FF5757  O1537  0 1 7 ""  1 ""  <> 0 0 0 1 7.75 1537 0 0 3142 0 1537 1537 1537 1537 -1 <> <> <> <>
  1538 18 -11.047094 13.965050 22.892622 102 E B 75 -0.80000 -0.80000 "GLU " " OE2" 8 -1 FF5757  O1538  0 1 7 ""  1 ""  <> 0 0 0 1 7.75 1538 0 0 3143 0 1538 1538 1538 1538 -1 <> <> <> <>
  1539 43 -11.757376 8.786818 21.128927 102 E B 21 0.30000 0.30000 "GLU " " H  " 1 0 FFFFFF  H1539  0 1 7 ""  1 ""  <> 0 0 0 1 7.75 1539 0 0 3144 0 1539 1539 1539 1539 -1 <> <> <> <>
  1540 41 -9.919813 11.088207 20.400763 102 E B 21 0.06000 0.06000 "GLU " " HA " 1 0 FFFFFF  H1540  0 1 7 ""  1 ""  <> 0 0 0 1 7.75 1540 0 0 3145 0 1540 1540 1540 1540 -1 <> <> <> <>
  1541 41 -8.893263 10.785261 22.579206 102 E B 21 0.06000 0.06000 "GLU " " HB1" 1 0 FFFFFF  H1541  0 1 7 ""  1 ""  <> 0 0 0 1 7.75 1541 0 0 3146 0 1541 1541 1541 1541 -1 <> <> <> <>
  1542 41 -10.020590 9.582579 22.995611 102 E B 21 0.06000 0.06000 "GLU " " HB2" 1 0 FFFFFF  H1542  0 1 7 ""  1 ""  <> 0 0 0 1 7.75 1542 0 0 3147 0 1542 1542 1542 1542 -1 <> <> <> <>
  1543 41 -10.967443 11.589525 23.984762 102 E B 21 0.06000 0.06000 "GLU " " HG1" 1 0 FFFFFF  H1543  0 1 7 ""  1 ""  <> 0 0 0 1 7.75 1543 0 0 3148 0 1543 1543 1543 1543 -1 <> <> <> <>
  1544 41 -11.885382 11.544687 22.574945 102 E B 21 0.06000 0.06000 "GLU " " HG2" 1 0 FFFFFF  H1544  0 1 7 ""  1 ""  <> 0 0 0 1 7.75 1544 0 0 3149 0 1544 1544 1544 1544 -1 <> <> <> <>
  1545 25 -9.296392 8.179922 19.679094 103 D B 38 -0.50000 -0.50000 "ASP " " N  " 7 0 2F2FFF  N1545  0 1 7 ""  1 ""  <> 0 0 0 1 7.73 1545 0 0 3164 1 1545 1545 1545 1545 -1 <> <> <> <>
  1546 3 -8.363836 7.086357 19.268682 103 D B 2 0.14000 0.14000 "ASP " " CA " 6 0 A0A0A0  C1546  0 1 -1109 ""  1 ""  FF9600  0 0 0 1 7.73 1546 0 0 3165 1 1546 1546 1546 1546 -1 <> <> <> <>
  1547 2 -7.502989 7.429140 18.045538 103 D B 2 0.50000 0.50000 "ASP " " C  " 6 0 A0A0A0  C1547  0 1 7 ""  1 ""  <> 0 0 0 1 7.73 1547 0 0 3166 0 1547 1547 1547 1547 -1 <> <> <> <>
  1548 15 -6.637823 6.700523 17.581141 103 D B 75 -0.50000 -0.50000 "ASP " " O  " 8 0 FF5757  O1548  0 1 7 ""  1 ""  <> 0 0 0 1 7.73 1548 0 0 3167 0 1548 1548 1548 1548 -1 <> <> <> <>
  1549 3 -9.054701 5.732725 18.948214 103 D B 2 -0.22000 -0.22000 "ASP " " CB " 6 0 A0A0A0  C1549  0 1 7 ""  1 ""  <> 0 0 0 1 7.73 1549 0 0 3168 2 1549 1549 1549 1549 -1 <> <> <> <>
  1550 2 -9.737906 5.095655 20.095636 103 D B 2 0.70000 0.70000 "ASP " " CG " 6 0 A0A0A0  C1550  0 1 7 "%UT"  13 ""  <> 0 0 0 1 7.73 1550 0 0 3169 0 1550 1550 1550 1550 -1 <> <> <> <>
  1551 15 -9.523901 5.452278 21.299414 103 D B 75 -0.80000 -0.80000 "ASP " " OD1" 8 0 FF5757  O1551  0 1 7 ""  1 ""  <> 0 0 0 1 7.73 1551 0 0 3170 0 1551 1551 1551 1551 -1 <> <> <> <>
  1552 18 -10.553045 4.185776 19.854570 103 D B 75 -0.80000 -0.80000 "ASP " " OD2" 8 -1 FF5757  O1552  0 1 7 ""  1 ""  <> 0 0 0 1 7.73 1552 0 0 3171 0 1552 1552 1552 1552 -1 <> <> <> <>
  1553 43 -10.286650 7.996624 19.755865 103 D B 21 0.30000 0.30000 "ASP " " H  " 1 0 FFFFFF  H1553  0 1 7 ""  1 ""  <> 0 0 0 1 7.73 1553 0 0 3172 0 1553 1553 1553 1553 -1 <> <> <> <>
  1554 41 -7.561201 6.890778 19.979757 103 D B 21 0.06000 0.06000 "ASP " " HA " 1 0 FFFFFF  H1554  0 1 7 ""  1 ""  <> 0 0 0 1 7.73 1554 0 0 3173 0 1554 1554 1554 1554 -1 <> <> <> <>
  1555 41 -8.249067 5.090178 18.592981 103 D B 21 0.06000 0.06000 "ASP " " HB1" 1 0 FFFFFF  H1555  0 1 7 ""  1 ""  <> 0 0 0 1 7.73 1555 0 0 3174 0 1555 1555 1555 1555 -1 <> <> <> <>
  1556 41 -9.750601 5.712502 18.109518 103 D B 21 0.06000 0.06000 "ASP " " HB2" 1 0 FFFFFF  H1556  0 1 7 ""  1 ""  <> 0 0 0 1 7.73 1556 0 0 3175 0 1556 1556 1556 1556 -1 <> <> <> <>
  1557 25 -7.642439 8.688934 17.510210 104 F B 38 -0.50000 -0.50000 "PHE " " N  " 7 0 2F2FFF  N1557  0 1 7 ""  1 ""  <> 0 0 0 1 7.71 1557 0 0 3190 1 1557 1557 1557 1557 -1 <> <> <> <>
  1558 3 -6.807310 9.211441 16.389380 104 F B 2 0.14000 0.14000 "PHE " " CA " 6 0 A0A0A0  C1558  0 1 -1110 ""  1 ""  FFB400  0 0 0 1 7.71 1558 0 0 3191 1 1558 1558 1558 1558 -1 <> <> <> <>
  1559 2 -5.366278 9.366274 16.818087 104 F B 2 0.50000 0.50000 "PHE " " C  " 6 0 A0A0A0  C1559  0 1 7 ""  1 ""  <> 0 0 0 1 7.71 1559 0 0 3192 0 1559 1559 1559 1559 -1 <> <> <> <>
  1560 15 -5.096373 9.846188 17.941717 104 F B 75 -0.50000 -0.50000 "PHE " " O  " 8 0 FF5757  O1560  0 1 7 ""  1 ""  <> 0 0 0 1 7.71 1560 0 0 3193 0 1560 1560 1560 1560 -1 <> <> <> <>
  1561 3 -7.278990 10.530567 15.784239 104 F B 2 -0.00500 -0.00500 "PHE " " CB " 6 0 A0A0A0  C1561  0 1 7 ""  1 ""  <> 0 0 0 1 7.71 1561 0 0 3194 2 1561 1561 1561 1561 -1 <> <> <> <>
  1562 2 -7.425528 11.783813 16.609053 104 F B 2 -0.11500 -0.11500 "PHE " " CG " 6 0 A0A0A0  C1562  0 1 7 ""  1 ""  <> 0 0 0 1 7.71 1562 0 0 3195 0 1562 1562 1562 1562 62 <> <> <> <>
  1563 2 -8.598417 11.973610 17.402903 104 F B 2 -0.11500 -0.11500 "PHE " " CD1" 6 0 A0A0A0  C1563  0 1 7 ""  1 ""  <> 0 0 0 1 7.71 1563 0 0 3196 1 1563 1563 1563 1563 63 <> <> <> <>
  1564 2 -8.782026 13.138475 18.127909 104 F B 2 -0.11500 -0.11500 "PHE " " CE1" 6 0 A0A0A0  C1564  0 1 7 ""  1 ""  <> 0 0 0 1 7.71 1564 0 0 3197 1 1564 1564 1564 1564 64 <> <> <> <>
  1565 2 -7.856726 14.141727 18.056528 104 F B 2 -0.11500 -0.11500 "PHE " " CZ " 6 0 A0A0A0  C1565  0 1 7 ""  1 ""  <> 0 0 0 1 7.71 1565 0 0 3198 1 1565 1565 1565 1565 65 <> <> <> <>
  1566 2 -6.673857 13.935728 17.320513 104 F B 2 -0.11500 -0.11500 "PHE " " CE2" 6 0 A0A0A0  C1566  0 1 7 ""  1 ""  <> 0 0 0 1 7.71 1566 0 0 3199 1 1566 1566 1566 1566 66 <> <> <> <>
  1567 2 -6.478163 12.761126 16.563620 104 F B 2 -0.11500 -0.11500 "PHE " " CD2" 6 0 A0A0A0  C1567  0 1 7 ""  1 ""  <> 0 0 0 1 7.71 1567 0 0 3200 1 1567 1567 1567 1567 67 <> <> <> <>
  1568 43 -8.269789 9.364227 17.923151 104 F B 21 0.30000 0.30000 "PHE " " H  " 1 0 FFFFFF  H1568  0 1 7 ""  1 ""  <> 0 0 0 1 7.71 1568 0 0 3201 0 1568 1568 1568 1568 -1 <> <> <> <>
  1569 41 -6.815512 8.460314 15.599543 104 F B 21 0.06000 0.06000 "PHE " " HA " 1 0 FFFFFF  H1569  0 1 7 ""  1 ""  <> 0 0 0 1 7.71 1569 0 0 3202 0 1569 1569 1569 1569 -1 <> <> <> <>
  1570 41 -8.258398 10.231985 15.410463 104 F B 21 0.06000 0.06000 "PHE " " HB1" 1 0 FFFFFF  H1570  0 1 7 ""  1 ""  <> 0 0 0 1 7.71 1570 0 0 3203 0 1570 1570 1570 1570 -1 <> <> <> <>
  1571 41 -6.704657 10.699738 14.873400 104 F B 21 0.06000 0.06000 "PHE " " HB2" 1 0 FFFFFF  H1571  0 1 7 ""  1 ""  <> 0 0 0 1 7.71 1571 0 0 3204 0 1571 1571 1571 1571 -1 <> <> <> <>
  1572 41 -9.351652 11.201004 17.448858 104 F B 21 0.11500 0.11500 "PHE " " HD1" 1 0 FFFFFF  H1572  0 1 7 ""  1 ""  <> 0 0 0 1 7.71 1572 0 0 3205 0 1572 1572 1572 1572 -1 <> <> <> <>
  1573 41 -9.688643 13.111698 18.714186 104 F B 21 0.11500 0.11500 "PHE " " HE1" 1 0 FFFFFF  H1573  0 1 7 ""  1 ""  <> 0 0 0 1 7.71 1573 0 0 3206 0 1573 1573 1573 1573 -1 <> <> <> <>
  1574 41 -7.900053 15.082785 18.584665 104 F B 21 0.11500 0.11500 "PHE " " HZ " 1 0 FFFFFF  H1574  0 1 7 ""  1 ""  <> 0 0 0 1 7.71 1574 0 0 3207 0 1574 1574 1574 1574 -1 <> <> <> <>
  1575 41 -5.941626 14.720676 17.201815 104 F B 21 0.11500 0.11500 "PHE " " HE2" 1 0 FFFFFF  H1575  0 1 7 ""  1 ""  <> 0 0 0 1 7.71 1575 0 0 3208 0 1575 1575 1575 1575 -1 <> <> <> <>
  1576 41 -5.692251 12.675728 15.827784 104 F B 21 0.11500 0.11500 "PHE " " HD2" 1 0 FFFFFF  H1576  0 1 7 ""  1 ""  <> 0 0 0 1 7.71 1576 0 0 3209 0 1576 1576 1576 1576 -1 <> <> <> <>
  1577 25 -4.399984 8.914524 15.964598 105 A B 38 -0.50000 -0.50000 "ALA " " N  " 7 0 2F2FFF  N1577  2 1 7 ""  1 ""  <> 0 0 0 1 7.25 1577 0 0 3224 1 1577 1577 1577 1577 -1 <> <> <> <>
  1578 3 -2.932623 9.080482 16.160536 105 A B 2 0.14000 0.14000 "ALA " " CA " 6 0 A0A0A0  C1578  2 1 -1110 ""  1 ""  FFB400  0 0 0 1 7.25 1578 0 0 3225 1 1578 1578 1578 1578 -1 <> <> <> <>
  1579 2 -2.210836 8.356794 14.988348 105 A B 2 0.50000 0.50000 "ALA " " C  " 6 0 A0A0A0  C1579  2 1 7 ""  1 ""  <> 0 0 0 1 7.25 1579 0 0 3226 0 1579 1579 1579 1579 -1 <> <> <> <>
  1580 15 -2.774527 7.764847 14.114103 105 A B 75 -0.50000 -0.50000 "ALA " " O  " 8 0 FF5757  O1580  2 1 7 ""  1 ""  <> 0 0 0 1 7.25 1580 0 0 3227 0 1580 1580 1580 1580 -1 <> <> <> <>
  1581 3 -2.471678 8.417780 17.412096 105 A B 2 -0.18000 -0.18000 "ALA " " CB " 6 0 A0A0A0  C1581  2 1 7 ""  1 ""  <> 0 0 0 1 7.25 1581 0 0 3228 3 1581 1581 1581 1581 -1 <> <> <> <>
  1582 43 -4.636007 8.533180 15.059626 105 A B 21 0.30000 0.30000 "ALA " " H  " 1 0 FFFFFF  H1582  2 1 7 ""  1 ""  <> 0 0 0 1 7.25 1582 0 0 3229 0 1582 1582 1582 1582 -1 <> <> <> <>
  1583 41 -2.761526 10.152264 16.261091 105 A B 21 0.06000 0.06000 "ALA " " HA " 1 0 FFFFFF  H1583  2 1 7 ""  1 ""  <> 0 0 0 1 7.25 1583 0 0 3230 0 1583 1583 1583 1583 -1 <> <> <> <>
  1584 41 -2.825109 9.038534 18.235411 105 A B 21 0.06000 0.06000 "ALA " " HB1" 1 0 FFFFFF  H1584  2 1 7 ""  1 ""  <> 0 0 0 1 7.25 1584 0 0 3231 0 1584 1584 1584 1584 -1 <> <> <> <>
  1585 41 -2.774488 7.377611 17.532312 105 A B 21 0.06000 0.06000 "ALA " " HB2" 1 0 FFFFFF  H1585  2 1 7 ""  1 ""  <> 0 0 0 1 7.25 1585 0 0 3232 0 1585 1585 1585 1585 -1 <> <> <> <>
  1586 41 -1.393480 8.280918 17.494947 105 A B 21 0.06000 0.06000 "ALA " " HB3" 1 0 FFFFFF  H1586  2 1 7 ""  1 ""  <> 0 0 0 1 7.25 1586 0 0 3233 0 1586 1586 1586 1586 -1 <> <> <> <>
  1587 25 -0.907598 8.604362 14.955828 106 T B 38 -0.50000 -0.50000 "THR " " N  " 7 0 2F2FFF  N1587  2 1 7 ""  1 ""  <> 0 0 0 1 7.23 1587 0 0 3248 1 1587 1587 1587 1587 -1 <> <> <> <>
  1588 3 0.115053 8.007065 14.118986 106 T B 2 0.14000 0.14000 "THR " " CA " 6 0 A0A0A0  C1588  2 1 -1110 ""  1 ""  FFB400  0 0 0 1 7.23 1588 0 0 3249 1 1588 1588 1588 1588 -1 <> <> <> <>
  1589 2 0.779459 6.934093 14.971148 106 T B 2 0.50000 0.50000 "THR " " C  " 6 0 A0A0A0  C1589  2 1 7 ""  1 ""  <> 0 0 0 1 7.23 1589 0 0 3250 0 1589 1589 1589 1589 -1 <> <> <> <>
  1590 15 1.422308 7.207647 15.959730 106 T B 75 -0.50000 -0.50000 "THR " " O  " 8 0 FF5757  O1590  2 1 7 ""  1 ""  <> 0 0 0 1 7.23 1590 0 0 3251 0 1590 1590 1590 1590 -1 <> <> <> <>
  1591 3 1.053030 9.159300 13.698217 106 T B 2 0.20500 0.20500 "THR " " CB " 6 0 A0A0A0  C1591  2 1 7 ""  1 ""  <> 0 0 0 1 7.23 1591 0 0 3252 1 1591 1591 1591 1591 -1 <> <> <> <>
  1592 3 2.285967 8.681246 12.857740 106 T B 2 -0.18000 -0.18000 "THR " " CG2" 6 0 A0A0A0  C1592  2 1 7 ""  1 ""  <> 0 0 0 1 7.23 1592 0 0 3253 3 1592 1592 1592 1592 -1 <> <> <> <>
  1593 16 0.346926 10.118204 12.851461 106 T B 75 -0.68300 -0.68300 "THR " " OG1" 8 0 FF5757  O1593  2 1 7 "%UT"  13 ""  <> 0 0 0 1 7.23 1593 0 0 3254 1 1593 1593 1593 1593 -1 <> <> <> <>
  1594 43 -0.506548 9.115593 15.729071 106 T B 21 0.30000 0.30000 "THR " " H  " 1 0 FFFFFF  H1594  2 1 7 ""  1 ""  <> 0 0 0 1 7.23 1594 0 0 3255 0 1594 1594 1594 1594 -1 <> <> <> <>
  1595 41 -0.377451 7.719782 13.190004 106 T B 21 0.06000 0.06000 "THR " " HA " 1 0 FFFFFF  H1595  2 1 7 ""  1 ""  <> 0 0 0 1 7.23 1595 0 0 3256 0 1595 1595 1595 1595 -1 <> <> <> <>
  1596 41 1.530241 9.606701 14.570112 106 T B 21 0.06000 0.06000 "THR " " HB " 1 0 FFFFFF  H1596  2 1 7 ""  1 ""  <> 0 0 0 1 7.23 1596 0 0 3257 0 1596 1596 1596 1596 -1 <> <> <> <>
  1597 41 2.014536 8.134485 11.954699 106 T B 21 0.06000 0.06000 "THR " "1HG2" 1 0 FFFFFF  H1597  2 1 7 ""  1 ""  <> 0 0 0 1 7.23 1597 0 0 3258 0 1597 1597 1597 1597 -1 <> <> <> <>
  1598 41 2.852514 9.517828 12.448774 106 T B 21 0.06000 0.06000 "THR " "2HG2" 1 0 FFFFFF  H1598  2 1 7 ""  1 ""  <> 0 0 0 1 7.23 1598 0 0 3259 0 1598 1598 1598 1598 -1 <> <> <> <>
  1599 41 2.987284 8.200584 13.539808 106 T B 21 0.06000 0.06000 "THR " "3HG2" 1 0 FFFFFF  H1599  2 1 7 ""  1 ""  <> 0 0 0 1 7.23 1599 0 0 3260 0 1599 1599 1599 1599 -1 <> <> <> <>
  1600 42 -0.430017 10.442621 13.280581 106 T B 21 0.41800 0.41800 "THR " " HG1" 1 0 FFFFFF  H1600  2 1 7 ""  1 ""  <> 0 0 0 1 7.23 1600 0 0 3261 0 1600 1600 1600 1600 -1 <> <> <> <>
  1601 25 0.409353 5.677416 14.697206 107 Y B 38 -0.50000 -0.50000 "TYR " " N  " 7 0 2F2FFF  N1601  2 1 7 ""  1 ""  <> 0 0 0 1 7.24 1601 0 0 3276 1 1601 1601 1601 1601 -1 <> <> <> <>
  1602 3 0.670336 4.377382 15.411070 107 Y B 2 0.14000 0.14000 "TYR " " CA " 6 0 A0A0A0  C1602  2 1 -1110 ""  1 ""  FFB400  0 0 0 1 7.24 1602 0 0 3277 1 1602 1602 1602 1602 -1 <> <> <> <>
  1603 2 1.824095 3.748173 14.622412 107 Y B 2 0.50000 0.50000 "TYR " " C  " 6 0 A0A0A0  C1603  2 1 7 ""  1 ""  <> 0 0 0 1 7.24 1603 0 0 3278 0 1603 1603 1603 1603 -1 <> <> <> <>
  1604 15 1.724711 3.401972 13.416037 107 Y B 75 -0.50000 -0.50000 "TYR " " O  " 8 0 FF5757  O1604  2 1 7 ""  1 ""  <> 0 0 0 1 7.24 1604 0 0 3279 0 1604 1604 1604 1604 -1 <> <> <> <>
  1605 3 -0.573908 3.474867 15.158487 107 Y B 2 -0.00500 -0.00500 "TYR " " CB " 6 0 A0A0A0  C1605  2 1 7 ""  1 ""  <> 0 0 0 1 7.24 1605 0 0 3280 2 1605 1605 1605 1605 -1 <> <> <> <>
  1606 2 -1.808889 3.824566 15.998156 107 Y B 2 -0.11500 -0.11500 "TYR " " CG " 6 0 A0A0A0  C1606  2 1 7 ""  1 ""  <> 0 0 0 1 7.24 1606 0 0 3281 0 1606 1606 1606 1606 62 <> <> <> <>
  1607 2 -2.633696 4.928221 15.698412 107 Y B 2 -0.11500 -0.11500 "TYR " " CD1" 6 0 A0A0A0  C1607  2 1 7 ""  1 ""  <> 0 0 0 1 7.24 1607 0 0 3282 1 1607 1607 1607 1607 63 <> <> <> <>
  1608 2 -3.798307 5.189358 16.489065 107 Y B 2 -0.11500 -0.11500 "TYR " " CE1" 6 0 A0A0A0  C1608  2 1 7 ""  1 ""  <> 0 0 0 1 7.24 1608 0 0 3283 1 1608 1608 1608 1608 64 <> <> <> <>
  1609 2 -4.000357 4.434538 17.632795 107 Y B 2 0.15000 0.15000 "TYR " " CZ " 6 0 A0A0A0  C1609  2 1 7 ""  1 ""  <> 0 0 0 1 7.24 1609 0 0 3284 0 1609 1609 1609 1609 65 <> <> <> <>
  1610 16 -4.955542 4.834204 18.512712 107 Y B 75 -0.58500 -0.58500 "TYR " " OH " 8 0 FF5757  O1610  2 1 7 "%UT"  13 ""  <> 0 0 0 1 7.24 1610 0 0 3285 1 1610 1610 1610 1610 -1 <> <> <> <>
  1611 2 -3.087934 3.407412 18.024157 107 Y B 2 -0.11500 -0.11500 "TYR " " CE2" 6 0 A0A0A0  C1611  2 1 7 ""  1 ""  <> 0 0 0 1 7.24 1611 0 0 3286 1 1611 1611 1611 1611 66 <> <> <> <>
  1612 2 -2.052404 3.067917 17.130220 107 Y B 2 -0.11500 -0.11500 "TYR " " CD2" 6 0 A0A0A0  C1612  2 1 7 ""  1 ""  <> 0 0 0 1 7.24 1612 0 0 3287 1 1612 1612 1612 1612 67 <> <> <> <>
  1613 43 -0.363607 5.598970 14.051855 107 Y B 21 0.30000 0.30000 "TYR " " H  " 1 0 FFFFFF  H1613  2 1 7 ""  1 ""  <> 0 0 0 1 7.24 1613 0 0 3288 0 1613 1613 1613 1613 -1 <> <> <> <>
  1614 41 0.826445 4.415838 16.489145 107 Y B 21 0.06000 0.06000 "TYR " " HA " 1 0 FFFFFF  H1614  2 1 7 ""  1 ""  <> 0 0 0 1 7.24 1614 0 0 3289 0 1614 1614 1614 1614 -1 <> <> <> <>
  1615 41 -0.199869 2.466126 15.333529 107 Y B 21 0.06000 0.06000 "TYR " " HB1" 1 0 FFFFFF  H1615  2 1 7 ""  1 ""  <> 0 0 0 1 7.24 1615 0 0 3290 0 1615 1615 1615 1615 -1 <> <> <> <>
  1616 41 -0.951986 3.405976 14.138479 107 Y B 21 0.06000 0.06000 "TYR " " HB2" 1 0 FFFFFF  H1616  2 1 7 ""  1 ""  <> 0 0 0 1 7.24 1616 0 0 3291 0 1616 1616 1616 1616 -1 <> <> <> <>
  1617 41 -2.359404 5.514374 14.833776 107 Y B 21 0.11500 0.11500 "TYR " " HD1" 1 0 FFFFFF  H1617  2 1 7 ""  1 ""  <> 0 0 0 1 7.24 1617 0 0 3292 0 1617 1617 1617 1617 -1 <> <> <> <>
  1618 41 -4.465918 6.027914 16.356688 107 Y B 21 0.11500 0.11500 "TYR " " HE1" 1 0 FFFFFF  H1618  2 1 7 ""  1 ""  <> 0 0 0 1 7.24 1618 0 0 3293 0 1618 1618 1618 1618 -1 <> <> <> <>
  1619 42 -5.457594 5.571350 18.200331 107 Y B 21 0.43500 0.43500 "TYR " " HH " 1 0 FFFFFF  H1619  2 1 7 ""  1 ""  <> 0 0 0 1 7.24 1619 0 0 3294 0 1619 1619 1619 1619 -1 <> <> <> <>
  1620 41 -3.323050 2.841198 18.913271 107 Y B 21 0.11500 0.11500 "TYR " " HE2" 1 0 FFFFFF  H1620  2 1 7 ""  1 ""  <> 0 0 0 1 7.24 1620 0 0 3295 0 1620 1620 1620 1620 -1 <> <> <> <>
  1621 41 -1.353208 2.280121 17.368753 107 Y B 21 0.11500 0.11500 "TYR " " HD2" 1 0 FFFFFF  H1621  2 1 7 ""  1 ""  <> 0 0 0 1 7.24 1621 0 0 3296 0 1621 1621 1621 1621 -1 <> <> <> <>
  1622 25 2.985346 3.497555 15.261179 108 Y B 38 -0.50000 -0.50000 "TYR " " N  " 7 0 2F2FFF  N1622  2 1 7 ""  1 ""  <> 0 0 0 1 7.24 1622 0 0 3313 1 1622 1622 1622 1622 -1 <> <> <> <>
  1623 3 4.169893 2.903309 14.579519 108 Y B 2 0.14000 0.14000 "TYR " " CA " 6 0 A0A0A0  C1623  2 1 -1110 ""  1 ""  FFB400  0 0 0 1 7.24 1623 0 0 3314 1 1623 1623 1623 1623 -1 <> <> <> <>
  1624 2 4.827139 1.846977 15.452852 108 Y B 2 0.50000 0.50000 "TYR " " C  " 6 0 A0A0A0  C1624  2 1 7 ""  1 ""  <> 0 0 0 1 7.24 1624 0 0 3315 0 1624 1624 1624 1624 -1 <> <> <> <>
  1625 15 4.891512 1.931355 16.678408 108 Y B 75 -0.50000 -0.50000 "TYR " " O  " 8 0 FF5757  O1625  2 1 7 ""  1 ""  <> 0 0 0 1 7.24 1625 0 0 3316 0 1625 1625 1625 1625 -1 <> <> <> <>
  1626 3 5.138506 4.066416 14.330839 108 Y B 2 -0.00500 -0.00500 "TYR " " CB " 6 0 A0A0A0  C1626  2 1 7 ""  1 ""  <> 0 0 0 1 7.24 1626 0 0 3317 2 1626 1626 1626 1626 -1 <> <> <> <>
  1627 2 6.014517 4.633011 15.486544 108 Y B 2 -0.11500 -0.11500 "TYR " " CG " 6 0 A0A0A0  C1627  2 1 7 ""  1 ""  <> 0 0 0 1 7.24 1627 0 0 3318 0 1627 1627 1627 1627 62 <> <> <> <>
  1628 2 5.469275 5.589022 16.354197 108 Y B 2 -0.11500 -0.11500 "TYR " " CD1" 6 0 A0A0A0  C1628  2 1 7 ""  1 ""  <> 0 0 0 1 7.24 1628 0 0 3319 1 1628 1628 1628 1628 63 <> <> <> <>
  1629 2 6.365370 6.209360 17.276087 108 Y B 2 -0.11500 -0.11500 "TYR " " CE1" 6 0 A0A0A0  C1629  2 1 7 ""  1 ""  <> 0 0 0 1 7.24 1629 0 0 3320 1 1629 1629 1629 1629 64 <> <> <> <>
  1630 2 7.638090 5.593761 17.590811 108 Y B 2 0.15000 0.15000 "TYR " " CZ " 6 0 A0A0A0  C1630  2 1 7 ""  1 ""  <> 0 0 0 1 7.24 1630 0 0 3321 0 1630 1630 1630 1630 65 <> <> <> <>
  1631 16 8.433744 6.019842 18.578630 108 Y B 75 -0.58500 -0.58500 "TYR " " OH " 8 0 FF5757  O1631  2 1 7 "%UT"  13 ""  <> 0 0 0 1 7.24 1631 0 0 3322 1 1631 1631 1631 1631 -1 <> <> <> <>
  1632 2 7.987814 4.433441 16.834581 108 Y B 2 -0.11500 -0.11500 "TYR " " CE2" 6 0 A0A0A0  C1632  2 1 7 ""  1 ""  <> 0 0 0 1 7.24 1632 0 0 3323 1 1632 1632 1632 1632 66 <> <> <> <>
  1633 2 7.230402 4.020582 15.741739 108 Y B 2 -0.11500 -0.11500 "TYR " " CD2" 6 0 A0A0A0  C1633  2 1 7 ""  1 ""  <> 0 0 0 1 7.24 1633 0 0 3324 1 1633 1633 1633 1633 67 <> <> <> <>
  1634 43 3.050840 3.760704 16.234095 108 Y B 21 0.30000 0.30000 "TYR " " H  " 1 0 FFFFFF  H1634  2 1 7 ""  1 ""  <> 0 0 0 1 7.24 1634 0 0 3325 0 1634 1634 1634 1634 -1 <> <> <> <>
  1635 41 3.975687 2.518261 13.578459 108 Y B 21 0.06000 0.06000 "TYR " " HA " 1 0 FFFFFF  H1635  2 1 7 ""  1 ""  <> 0 0 0 1 7.24 1635 0 0 3326 0 1635 1635 1635 1635 -1 <> <> <> <>
  1636 41 4.742777 4.874523 13.715647 108 Y B 21 0.06000 0.06000 "TYR " " HB1" 1 0 FFFFFF  H1636  2 1 7 ""  1 ""  <> 0 0 0 1 7.24 1636 0 0 3327 0 1636 1636 1636 1636 -1 <> <> <> <>
  1637 41 5.822031 3.628287 13.603563 108 Y B 21 0.06000 0.06000 "TYR " " HB2" 1 0 FFFFFF  H1637  2 1 7 ""  1 ""  <> 0 0 0 1 7.24 1637 0 0 3328 0 1637 1637 1637 1637 -1 <> <> <> <>
  1638 41 4.467775 5.987244 16.284796 108 Y B 21 0.11500 0.11500 "TYR " " HD1" 1 0 FFFFFF  H1638  2 1 7 ""  1 ""  <> 0 0 0 1 7.24 1638 0 0 3329 0 1638 1638 1638 1638 -1 <> <> <> <>
  1639 41 5.996172 6.959259 17.960005 108 Y B 21 0.11500 0.11500 "TYR " " HE1" 1 0 FFFFFF  H1639  2 1 7 ""  1 ""  <> 0 0 0 1 7.24 1639 0 0 3330 0 1639 1639 1639 1639 -1 <> <> <> <>
  1640 42 8.228807 6.887268 18.892630 108 Y B 21 0.43500 0.43500 "TYR " " HH " 1 0 FFFFFF  H1640  2 1 7 ""  1 ""  <> 0 0 0 1 7.24 1640 0 0 3331 0 1640 1640 1640 1640 -1 <> <> <> <>
  1641 41 9.010527 4.091427 16.893614 108 Y B 21 0.11500 0.11500 "TYR " " HE2" 1 0 FFFFFF  H1641  2 1 7 ""  1 ""  <> 0 0 0 1 7.24 1641 0 0 3332 0 1641 1641 1641 1641 -1 <> <> <> <>
  1642 41 7.553415 3.217440 15.095964 108 Y B 21 0.11500 0.11500 "TYR " " HD2" 1 0 FFFFFF  H1642  2 1 7 ""  1 ""  <> 0 0 0 1 7.24 1642 0 0 3333 0 1642 1642 1642 1642 -1 <> <> <> <>
  1643 25 5.371725 0.825249 14.805952 109 C B 38 -0.50000 -0.50000 "CYS " " N  " 7 0 2F2FFF  N1643  2 1 7 ""  1 ""  <> 0 0 0 1 7.26 1643 0 0 3348 1 1643 1643 1643 1643 -1 <> <> <> <>
  1644 3 6.055311 -0.242424 15.438108 109 C B 2 0.14000 0.14000 "CYS " " CA " 6 0 A0A0A0  C1644  2 1 -1110 ""  1 ""  FFB400  0 0 0 1 7.26 1644 0 0 3349 1 1644 1644 1644 1644 -1 <> <> <> <>
  1645 2 7.623835 0.034237 15.431784 109 C B 2 0.50000 0.50000 "CYS " " C  " 6 0 A0A0A0  C1645  2 1 7 ""  1 ""  <> 0 0 0 1 7.26 1645 0 0 3350 0 1645 1645 1645 1645 -1 <> <> <> <>
  1646 15 8.169294 0.791767 14.565271 109 C B 75 -0.50000 -0.50000 "CYS " " O  " 8 0 FF5757  O1646  2 1 7 ""  1 ""  <> 0 0 0 1 7.26 1646 0 0 3351 0 1646 1646 1646 1646 -1 <> <> <> <>
  1647 3 5.868238 -1.641693 14.613436 109 C B 2 0.06000 0.06000 "CYS " " CB " 6 0 A0A0A0  C1647  2 1 7 ""  1 ""  <> 0 0 0 1 7.26 1647 0 0 3352 2 1647 1647 1647 1647 -1 <> <> <> <>
  1648 49 6.241972 -2.986362 15.733274 109 C B 13 -0.33500 -0.33500 "CYS " " SG " 16 0 E1E11E  S1648  2 1 7 "%UT"  13 ""  <> 0 0 0 1 7.26 1648 0 0 3353 1 1648 1648 1648 1648 -1 <> <> <> <>
  1649 43 5.434649 0.769196 13.799475 109 C B 21 0.30000 0.30000 "CYS " " H  " 1 0 FFFFFF  H1649  2 1 7 ""  1 ""  <> 0 0 0 1 7.26 1649 0 0 3354 0 1649 1649 1649 1649 -1 <> <> <> <>
  1650 41 5.797293 -0.316929 16.494509 109 C B 21 0.06000 0.06000 "CYS " " HA " 1 0 FFFFFF  H1650  2 1 7 ""  1 ""  <> 0 0 0 1 7.26 1650 0 0 3355 0 1650 1650 1650 1650 -1 <> <> <> <>
  1651 41 6.522081 -1.581104 13.743425 109 C B 21 0.06000 0.06000 "CYS " " HB1" 1 0 FFFFFF  H1651  2 1 7 ""  1 ""  <> 0 0 0 1 7.26 1651 0 0 3356 0 1651 1651 1651 1651 -1 <> <> <> <>
  1652 41 4.839418 -1.818130 14.299593 109 C B 21 0.06000 0.06000 "CYS " " HB2" 1 0 FFFFFF  H1652  2 1 7 ""  1 ""  <> 0 0 0 1 7.26 1652 0 0 3357 0 1652 1652 1652 1652 -1 <> <> <> <>
  1653 25 8.343515 -0.287670 16.489786 110 Q B 38 -0.50000 -0.50000 "GLN " " N  " 7 0 2F2FFF  N1653  2 1 7 ""  1 ""  <> 0 0 0 1 7.32 1653 0 0 3366 1 1653 1653 1653 1653 -1 <> <> <> <>
  1654 3 9.738165 -0.186451 16.653936 110 Q B 2 0.14000 0.14000 "GLN " " CA " 6 0 A0A0A0  C1654  2 1 -1110 ""  1 ""  FFB400  0 0 0 1 7.32 1654 0 0 3367 1 1654 1654 1654 1654 -1 <> <> <> <>
  1655 2 10.251818 -1.533459 17.247953 110 Q B 2 0.50000 0.50000 "GLN " " C  " 6 0 A0A0A0  C1655  2 1 7 ""  1 ""  <> 0 0 0 1 7.32 1655 0 0 3368 0 1655 1655 1655 1655 -1 <> <> <> <>
  1656 15 9.728342 -1.982323 18.312449 110 Q B 75 -0.50000 -0.50000 "GLN " " O  " 8 0 FF5757  O1656  2 1 7 ""  1 ""  <> 0 0 0 1 7.32 1656 0 0 3369 0 1656 1656 1656 1656 -1 <> <> <> <>
  1657 3 9.981287 1.064503 17.480261 110 Q B 2 -0.12000 -0.12000 "GLN " " CB " 6 0 A0A0A0  C1657  2 1 7 ""  1 ""  <> 0 0 0 1 7.32 1657 0 0 3370 2 1657 1657 1657 1657 -1 <> <> <> <>
  1658 3 11.479486 1.478363 17.653376 110 Q B 2 -0.12000 -0.12000 "GLN " " CG " 6 0 A0A0A0  C1658  2 1 7 ""  1 ""  <> 0 0 0 1 7.32 1658 0 0 3371 2 1658 1658 1658 1658 -1 <> <> <> <>
  1659 2 11.693552 2.813118 18.438269 110 Q B 2 0.50000 0.50000 "GLN " " CD " 6 0 A0A0A0  C1659  2 1 7 "%UT"  13 ""  <> 0 0 0 1 7.32 1659 0 0 3372 0 1659 1659 1659 1659 -1 "No Flip"  <> <> <>
  1660 15 12.861063 3.293160 18.356855 110 Q B 75 -0.50000 -0.50000 "GLN " " OE1" 8 0 FF5757  O1660  2 1 7 ""  1 ""  <> 0 0 0 1 7.32 1660 0 0 3373 0 1660 1660 1660 1660 -1 <> <> <> <>
  1661 25 10.651022 3.361527 18.998159 110 Q B 38 -0.76000 -0.76000 "GLN " " NE2" 7 0 2F2FFF  N1661  2 1 7 ""  1 ""  <> 0 0 0 1 7.32 1661 0 0 3374 2 1661 1661 1661 1661 -1 <> <> <> <>
  1662 43 7.800772 -0.718754 17.224424 110 Q B 21 0.30000 0.30000 "GLN " " H  " 1 0 FFFFFF  H1662  2 1 7 ""  1 ""  <> 0 0 0 1 7.32 1662 0 0 3375 0 1662 1662 1662 1662 -1 <> <> <> <>
  1663 41 10.272589 -0.113251 15.706762 110 Q B 21 0.06000 0.06000 "GLN " " HA " 1 0 FFFFFF  H1663  2 1 7 ""  1 ""  <> 0 0 0 1 7.32 1663 0 0 3376 0 1663 1663 1663 1663 -1 <> <> <> <>
  1664 41 9.461927 0.906696 18.425489 110 Q B 21 0.06000 0.06000 "GLN " " HB1" 1 0 FFFFFF  H1664  2 1 7 ""  1 ""  <> 0 0 0 1 7.32 1664 0 0 3377 0 1664 1664 1664 1664 -1 <> <> <> <>
  1665 41 9.537527 1.846405 16.863977 110 Q B 21 0.06000 0.06000 "GLN " " HB2" 1 0 FFFFFF  H1665  2 1 7 ""  1 ""  <> 0 0 0 1 7.32 1665 0 0 3378 0 1665 1665 1665 1665 -1 <> <> <> <>
  1666 41 11.792307 1.651875 16.623747 110 Q B 21 0.06000 0.06000 "GLN " " HG1" 1 0 FFFFFF  H1666  2 1 7 ""  1 ""  <> 0 0 0 1 7.32 1666 0 0 3379 0 1666 1666 1666 1666 -1 <> <> <> <>
  1667 41 11.993345 0.655907 18.150988 110 Q B 21 0.06000 0.06000 "GLN " " HG2" 1 0 FFFFFF  H1667  2 1 7 ""  1 ""  <> 0 0 0 1 7.32 1667 0 0 3380 0 1667 1667 1667 1667 -1 <> <> <> <>
  1668 43 9.742800 2.920033 18.980383 110 Q B 21 0.38000 0.38000 "GLN " "1HE2" 1 0 FFFFFF  H1668  2 1 7 ""  1 ""  <> 0 0 0 1 7.32 1668 0 0 3381 0 1668 1668 1668 1668 -1 <> <> <> <>
  1669 43 10.779730 4.237949 19.483355 110 Q B 21 0.38000 0.38000 "GLN " "2HE2" 1 0 FFFFFF  H1669  2 1 7 ""  1 ""  <> 0 0 0 1 7.32 1669 0 0 3382 0 1669 1669 1669 1669 -1 <> <> <> <>
  1670 25 11.387770 -2.081917 16.726313 111 Q B 38 -0.50000 -0.50000 "GLN " " N  " 7 0 2F2FFF  N1670  2 1 7 ""  1 ""  <> 0 0 0 1 7.32 1670 0 0 3393 1 1670 1670 1670 1670 -1 <> <> <> <>
  1671 3 12.013224 -3.241371 17.304533 111 Q B 2 0.14000 0.14000 "GLN " " CA " 6 0 A0A0A0  C1671  2 1 -1110 ""  1 ""  FFB400  0 0 0 1 7.32 1671 0 0 3394 1 1671 1671 1671 1671 -1 <> <> <> <>
  1672 2 13.117037 -2.769371 18.295996 111 Q B 2 0.50000 0.50000 "GLN " " C  " 6 0 A0A0A0  C1672  2 1 7 ""  1 ""  <> 0 0 0 1 7.32 1672 0 0 3395 0 1672 1672 1672 1672 -1 <> <> <> <>
  1673 15 13.850523 -1.840423 17.951334 111 Q B 75 -0.50000 -0.50000 "GLN " " O  " 8 0 FF5757  O1673  2 1 7 ""  1 ""  <> 0 0 0 1 7.32 1673 0 0 3396 0 1673 1673 1673 1673 -1 <> <> <> <>
  1674 3 12.671347 -4.117397 16.203676 111 Q B 2 -0.12000 -0.12000 "GLN " " CB " 6 0 A0A0A0  C1674  2 1 7 ""  1 ""  <> 0 0 0 1 7.32 1674 0 0 3397 2 1674 1674 1674 1674 -1 <> <> <> <>
  1675 3 13.802286 -3.399608 15.404955 111 Q B 2 -0.12000 -0.12000 "GLN " " CG " 6 0 A0A0A0  C1675  2 1 7 ""  1 ""  <> 0 0 0 1 7.32 1675 0 0 3398 2 1675 1675 1675 1675 -1 <> <> <> <>
  1676 2 15.256647 -3.553840 16.026861 111 Q B 2 0.50000 0.50000 "GLN " " CD " 6 0 A0A0A0  C1676  2 1 7 "%UT"  13 ""  <> 0 0 0 1 7.32 1676 0 0 3399 0 1676 1676 1676 1676 -1 "No Flip"  <> <> <>
  1677 15 15.482641 -4.213802 17.040529 111 Q B 75 -0.50000 -0.50000 "GLN " " OE1" 8 0 FF5757  O1677  2 1 7 ""  1 ""  <> 0 0 0 1 7.32 1677 0 0 3400 0 1677 1677 1677 1677 -1 <> <> <> <>
  1678 25 16.253244 -3.016266 15.258905 111 Q B 38 -0.76000 -0.76000 "GLN " " NE2" 7 0 2F2FFF  N1678  2 1 7 ""  1 ""  <> 0 0 0 1 7.32 1678 0 0 3401 2 1678 1678 1678 1678 -1 <> <> <> <>
  1679 43 11.907339 -1.541202 16.049723 111 Q B 21 0.30000 0.30000 "GLN " " H  " 1 0 FFFFFF  H1679  2 1 7 ""  1 ""  <> 0 0 0 1 7.32 1679 0 0 3402 0 1679 1679 1679 1679 -1 <> <> <> <>
  1680 41 11.313925 -3.884815 17.838446 111 Q B 21 0.06000 0.06000 "GLN " " HA " 1 0 FFFFFF  H1680  2 1 7 ""  1 ""  <> 0 0 0 1 7.32 1680 0 0 3403 0 1680 1680 1680 1680 -1 <> <> <> <>
  1681 41 11.883654 -4.498741 15.553892 111 Q B 21 0.06000 0.06000 "GLN " " HB1" 1 0 FFFFFF  H1681  2 1 7 ""  1 ""  <> 0 0 0 1 7.32 1681 0 0 3404 0 1681 1681 1681 1681 -1 <> <> <> <>
  1682 41 13.159719 -5.009678 16.595369 111 Q B 21 0.06000 0.06000 "GLN " " HB2" 1 0 FFFFFF  H1682  2 1 7 ""  1 ""  <> 0 0 0 1 7.32 1682 0 0 3405 0 1682 1682 1682 1682 -1 <> <> <> <>
  1683 41 13.614847 -2.350906 15.174322 111 Q B 21 0.06000 0.06000 "GLN " " HG1" 1 0 FFFFFF  H1683  2 1 7 ""  1 ""  <> 0 0 0 1 7.32 1683 0 0 3406 0 1683 1683 1683 1683 -1 <> <> <> <>
  1684 41 13.948500 -3.755474 14.385111 111 Q B 21 0.06000 0.06000 "GLN " " HG2" 1 0 FFFFFF  H1684  2 1 7 ""  1 ""  <> 0 0 0 1 7.32 1684 0 0 3407 0 1684 1684 1684 1684 -1 <> <> <> <>
  1685 43 15.939085 -2.505100 14.446432 111 Q B 21 0.38000 0.38000 "GLN " "1HE2" 1 0 FFFFFF  H1685  2 1 7 ""  1 ""  <> 0 0 0 1 7.32 1685 0 0 3408 0 1685 1685 1685 1685 -1 <> <> <> <>
  1686 43 17.171148 -2.990906 15.679514 111 Q B 21 0.38000 0.38000 "GLN " "2HE2" 1 0 FFFFFF  H1686  2 1 7 ""  1 ""  <> 0 0 0 1 7.32 1686 0 0 3409 0 1686 1686 1686 1686 -1 <> <> <> <>
  1687 25 13.303690 -3.448490 19.426680 112 H B 38 -0.50000 -0.50000 "HIS " " N  " 7 0 2F2FFF  N1687  0 1 7 ""  1 ""  <> 0 0 0 1 7.57 1687 0 0 3421 1 1687 1687 1687 1687 -1 <> <> <> <>
  1688 3 14.411135 -3.352443 20.429739 112 H B 2 0.14000 0.14000 "HIS " " CA " 6 0 A0A0A0  C1688  0 1 -1110 ""  1 ""  FFB400  0 0 0 1 7.57 1688 0 0 3422 1 1688 1688 1688 1688 -1 <> <> <> <>
  1689 2 15.258242 -4.665195 20.576834 112 H B 2 0.50000 0.50000 "HIS " " C  " 6 0 A0A0A0  C1689  0 1 7 ""  1 ""  <> 0 0 0 1 7.57 1689 0 0 3423 0 1689 1689 1689 1689 -1 <> <> <> <>
  1690 15 16.040514 -4.823948 21.486361 112 H B 75 -0.50000 -0.50000 "HIS " " O  " 8 0 FF5757  O1690  0 1 7 ""  1 ""  <> 0 0 0 1 7.57 1690 0 0 3424 0 1690 1690 1690 1690 -1 <> <> <> <>
  1691 3 14.013018 -2.728122 21.787302 112 H B 2 -0.00500 -0.00500 "HIS " " CB " 6 0 A0A0A0  C1691  0 1 7 ""  1 ""  <> 0 0 0 1 7.57 1691 0 0 3425 2 1691 1691 1691 1691 -1 <> <> <> <>
  1692 2 13.517309 -1.327553 21.608030 112 H B 2 0.01500 0.01500 "HIS " " CG " 6 0 A0A0A0  C1692  0 1 7 "%UT"  13 "HIS"  <> 0 0 0 1 7.57 1692 0 0 3426 0 1692 1692 1692 1692 23 "HIS"  <> <> <>
  1693 25 14.212999 -0.218826 21.126078 112 H B 38 -0.57000 -0.57000 "HIS " " ND1" 7 0 2F2FFF  N1693  0 1 7 ""  1 ""  <> 0 0 0 1 7.57 1693 0 0 3427 1 1693 1693 1693 1693 22 <> <> <> <>
  1694 2 13.353251 0.796848 20.960985 112 H B 2 0.29500 0.29500 "HIS " " CE1" 6 0 A0A0A0  C1694  0 1 7 ""  1 ""  <> 0 0 0 1 7.57 1694 0 0 3428 1 1694 1694 1694 1694 21 <> <> <> <>
  1695 25 12.140440 0.546372 21.373224 112 H B 38 -0.49000 -0.49000 "HIS " " NE2" 7 0 2F2FFF  N1695  0 1 7 ""  1 ""  <> 0 0 0 1 7.57 1695 0 0 3429 0 1695 1695 1695 1695 19 <> <> <> <>
  1696 2 12.187716 -0.804443 21.784109 112 H B 2 -0.01500 -0.01500 "HIS " " CD2" 6 0 A0A0A0  C1696  0 1 7 ""  1 ""  <> 0 0 0 1 7.57 1696 0 0 3430 1 1696 1696 1696 1696 24 <> <> <> <>
  1697 43 12.608248 -4.128155 19.699659 112 H B 21 0.30000 0.30000 "HIS " " H  " 1 0 FFFFFF  H1697  0 1 7 ""  1 ""  <> 0 0 0 1 7.57 1697 0 0 3431 0 1697 1697 1697 1697 -1 <> <> <> <>
  1698 41 15.168631 -2.761471 19.914911 112 H B 21 0.06000 0.06000 "HIS " " HA " 1 0 FFFFFF  H1698  0 1 7 ""  1 ""  <> 0 0 0 1 7.57 1698 0 0 3432 0 1698 1698 1698 1698 -1 <> <> <> <>
  1699 41 14.852266 -2.772678 22.481401 112 H B 21 0.06000 0.06000 "HIS " " HB1" 1 0 FFFFFF  H1699  0 1 7 ""  1 ""  <> 0 0 0 1 7.57 1699 0 0 3433 0 1699 1699 1699 1699 -1 <> <> <> <>
  1700 41 13.236654 -3.349178 22.234129 112 H B 21 0.06000 0.06000 "HIS " " HB2" 1 0 FFFFFF  H1700  0 1 7 ""  1 ""  <> 0 0 0 1 7.57 1700 0 0 3434 0 1700 1700 1700 1700 -1 <> <> <> <>
  1701 41 13.626024 1.751244 20.535395 112 H B 21 0.11500 0.11500 "HIS " " HE1" 1 0 FFFFFF  H1701  0 1 7 ""  1 ""  <> 0 0 0 1 7.57 1701 0 0 3435 0 1701 1701 1701 1701 47 <> <> <> <>
  1702 41 11.241404 -1.229935 22.083857 112 H B 21 0.11500 0.11500 "HIS " " HD2" 1 0 FFFFFF  H1703  0 1 7 ""  1 ""  <> 0 0 0 1 7.57 1703 0 0 3436 0 1702 1702 1703 1703 -1 <> <> <> <>
  1703 25 15.175211 -5.514114 19.580751 113 Y B 38 -0.50000 -0.50000 "TYR " " N  " 7 0 2F2FFF  N1704  0 1 7 ""  1 ""  <> 0 0 0 1 7.73 1704 0 0 3452 1 1703 1703 1704 1704 -1 <> <> <> <>
  1704 3 15.971575 -6.694790 19.372374 113 Y B 2 0.14000 0.14000 "TYR " " CA " 6 0 A0A0A0  C1705  0 1 -1110 ""  1 ""  FFB400  0 0 0 1 7.73 1705 0 0 3453 1 1704 1704 1705 1705 -1 <> <> <> <>
  1705 2 17.485769 -6.433319 19.157091 113 Y B 2 0.50000 0.50000 "TYR " " C  " 6 0 A0A0A0  C1706  0 1 7 ""  1 ""  <> 0 0 0 1 7.73 1706 0 0 3454 0 1705 1705 1706 1706 -1 <> <> <> <>
  1706 15 18.288702 -7.326237 19.285971 113 Y B 75 -0.50000 -0.50000 "TYR " " O  " 8 0 FF5757  O1707  0 1 7 ""  1 ""  <> 0 0 0 1 7.73 1707 0 0 3455 0 1706 1706 1707 1707 -1 <> <> <> <>
  1707 3 15.314306 -7.442310 18.120337 113 Y B 2 -0.00500 -0.00500 "TYR " " CB " 6 0 A0A0A0  C1708  0 1 7 ""  1 ""  <> 0 0 0 1 7.73 1708 0 0 3456 2 1707 1707 1708 1708 -1 <> <> <> <>
  1708 2 15.648188 -8.879841 18.053549 113 Y B 2 -0.11500 -0.11500 "TYR " " CG " 6 0 A0A0A0  C1709  0 1 7 ""  1 ""  <> 0 0 0 1 7.73 1709 0 0 3457 0 1708 1708 1709 1709 62 <> <> <> <>
  1709 2 15.020887 -9.677822 19.011969 113 Y B 2 -0.11500 -0.11500 "TYR " " CD1" 6 0 A0A0A0  C1710  0 1 7 ""  1 ""  <> 0 0 0 1 7.73 1710 0 0 3458 1 1709 1709 1710 1710 63 <> <> <> <>
  1710 2 15.171804 -11.056923 19.019262 113 Y B 2 -0.11500 -0.11500 "TYR " " CE1" 6 0 A0A0A0  C1711  0 1 7 ""  1 ""  <> 0 0 0 1 7.73 1711 0 0 3459 1 1710 1710 1711 1711 64 <> <> <> <>
  1711 2 16.037836 -11.657066 18.078051 113 Y B 2 0.15000 0.15000 "TYR " " CZ " 6 0 A0A0A0  C1712  0 1 7 ""  1 ""  <> 0 0 0 1 7.73 1712 0 0 3460 0 1711 1711 1712 1712 65 <> <> <> <>
  1712 16 16.181566 -13.001038 18.080355 113 Y B 75 -0.58500 -0.58500 "TYR " " OH " 8 0 FF5757  O1713  0 1 7 "%UT"  13 ""  <> 0 0 0 1 7.73 1713 0 0 3461 1 1712 1712 1713 1713 -1 <> <> <> <>
  1713 2 16.807512 -10.830135 17.231569 113 Y B 2 -0.11500 -0.11500 "TYR " " CE2" 6 0 A0A0A0  C1714  0 1 7 ""  1 ""  <> 0 0 0 1 7.73 1714 0 0 3462 1 1713 1713 1714 1714 66 <> <> <> <>
  1714 2 16.571692 -9.406807 17.194166 113 Y B 2 -0.11500 -0.11500 "TYR " " CD2" 6 0 A0A0A0  C1715  0 1 7 ""  1 ""  <> 0 0 0 1 7.73 1715 0 0 3463 1 1714 1714 1715 1715 67 <> <> <> <>
  1715 43 14.817232 -5.097576 18.733137 113 Y B 21 0.30000 0.30000 "TYR " " H  " 1 0 FFFFFF  H1716  0 1 7 ""  1 ""  <> 0 0 0 1 7.73 1716 0 0 3464 0 1715 1715 1716 1716 -1 <> <> <> <>
  1716 41 15.836508 -7.393929 20.197638 113 Y B 21 0.06000 0.06000 "TYR " " HA " 1 0 FFFFFF  H1717  0 1 7 ""  1 ""  <> 0 0 0 1 7.73 1717 0 0 3465 0 1716 1716 1717 1717 -1 <> <> <> <>
  1717 41 15.710325 -7.064522 17.177710 113 Y B 21 0.06000 0.06000 "TYR " " HB1" 1 0 FFFFFF  H1718  0 1 7 ""  1 ""  <> 0 0 0 1 7.73 1718 0 0 3466 0 1717 1717 1718 1718 -1 <> <> <> <>
  1718 41 14.234907 -7.300499 18.174128 113 Y B 21 0.06000 0.06000 "TYR " " HB2" 1 0 FFFFFF  H1719  0 1 7 ""  1 ""  <> 0 0 0 1 7.73 1719 0 0 3467 0 1718 1718 1719 1719 -1 <> <> <> <>
  1719 41 14.334513 -9.220417 19.709158 113 Y B 21 0.11500 0.11500 "TYR " " HD1" 1 0 FFFFFF  H1720  0 1 7 ""  1 ""  <> 0 0 0 1 7.73 1720 0 0 3468 0 1719 1719 1720 1720 -1 <> <> <> <>
  1720 41 14.582075 -11.714611 19.640608 113 Y B 21 0.11500 0.11500 "TYR " " HE1" 1 0 FFFFFF  H1721  0 1 7 ""  1 ""  <> 0 0 0 1 7.73 1721 0 0 3469 0 1720 1720 1721 1721 -1 <> <> <> <>
  1721 42 15.915480 -13.314911 18.931063 113 Y B 21 0.43500 0.43500 "TYR " " HH " 1 0 FFFFFF  H1722  0 1 7 ""  1 ""  <> 0 0 0 1 7.73 1722 0 0 3470 0 1721 1721 1722 1722 -1 <> <> <> <>
  1722 41 17.554346 -11.301468 16.609892 113 Y B 21 0.11500 0.11500 "TYR " " HE2" 1 0 FFFFFF  H1723  0 1 7 ""  1 ""  <> 0 0 0 1 7.73 1723 0 0 3471 0 1722 1722 1723 1723 -1 <> <> <> <>
  1723 41 17.074492 -8.813354 16.444895 113 Y B 21 0.11500 0.11500 "TYR " " HD2" 1 0 FFFFFF  H1724  0 1 7 ""  1 ""  <> 0 0 0 1 7.73 1724 0 0 3472 0 1723 1723 1724 1724 -1 <> <> <> <>
  1724 25 17.953222 -5.145988 18.990438 114 T B 38 -0.50000 -0.50000 "THR " " N  " 7 0 2F2FFF  N1725  0 1 7 ""  1 ""  <> 0 0 0 1 7.7 1725 0 0 3480 1 1724 1724 1725 1725 -1 <> <> <> <>
  1725 3 19.289114 -4.677795 18.912104 114 T B 2 0.14000 0.14000 "THR " " CA " 6 0 A0A0A0  C1726  0 1 -1110 ""  1 ""  FFB400  0 0 0 1 7.7 1726 0 0 3481 1 1725 1725 1726 1726 -1 <> <> <> <>
  1726 2 19.384878 -3.294616 19.634356 114 T B 2 0.50000 0.50000 "THR " " C  " 6 0 A0A0A0  C1727  0 1 7 ""  1 ""  <> 0 0 0 1 7.7 1727 0 0 3482 0 1726 1726 1727 1727 -1 <> <> <> <>
  1727 15 18.392317 -2.571563 19.726900 114 T B 75 -0.50000 -0.50000 "THR " " O  " 8 0 FF5757  O1728  0 1 7 ""  1 ""  <> 0 0 0 1 7.7 1728 0 0 3483 0 1727 1727 1728 1728 -1 <> <> <> <>
  1728 3 19.697042 -4.766899 17.383856 114 T B 2 0.20500 0.20500 "THR " " CB " 6 0 A0A0A0  C1729  0 1 7 ""  1 ""  <> 0 0 0 1 7.7 1729 0 0 3484 1 1728 1728 1729 1729 -1 <> <> <> <>
  1729 3 19.484335 -6.096378 16.600214 114 T B 2 -0.18000 -0.18000 "THR " " CG2" 6 0 A0A0A0  C1730  0 1 7 ""  1 ""  <> 0 0 0 1 7.7 1730 0 0 3485 3 1729 1729 1730 1730 -1 <> <> <> <>
  1730 16 18.941816 -3.881572 16.538141 114 T B 75 -0.68300 -0.68300 "THR " " OG1" 8 0 FF5757  O1731  0 1 7 "%UT"  13 ""  <> 0 0 0 1 7.7 1731 0 0 3486 1 1730 1730 1731 1731 -1 <> <> <> <>
  1731 43 17.184511 -4.494648 19.060724 114 T B 21 0.30000 0.30000 "THR " " H  " 1 0 FFFFFF  H1732  0 1 7 ""  1 ""  <> 0 0 0 1 7.7 1732 0 0 3487 0 1731 1731 1732 1732 -1 <> <> <> <>
  1732 41 19.927591 -5.419514 19.391996 114 T B 21 0.06000 0.06000 "THR " " HA " 1 0 FFFFFF  H1733  0 1 7 ""  1 ""  <> 0 0 0 1 7.7 1733 0 0 3488 0 1732 1732 1733 1733 -1 <> <> <> <>
  1733 41 20.723898 -4.419170 17.270906 114 T B 21 0.06000 0.06000 "THR " " HB " 1 0 FFFFFF  H1734  0 1 7 ""  1 ""  <> 0 0 0 1 7.7 1734 0 0 3489 0 1733 1733 1734 1734 -1 <> <> <> <>
  1734 41 19.656618 -6.119617 15.524168 114 T B 21 0.06000 0.06000 "THR " "1HG2" 1 0 FFFFFF  H1735  0 1 7 ""  1 ""  <> 0 0 0 1 7.7 1735 0 0 3490 0 1734 1734 1735 1735 -1 <> <> <> <>
  1735 41 20.247496 -6.756565 17.012331 114 T B 21 0.06000 0.06000 "THR " "2HG2" 1 0 FFFFFF  H1736  0 1 7 ""  1 ""  <> 0 0 0 1 7.7 1736 0 0 3491 0 1735 1735 1736 1736 -1 <> <> <> <>
  1736 41 18.532629 -6.594101 16.786322 114 T B 21 0.06000 0.06000 "THR " "3HG2" 1 0 FFFFFF  H1737  0 1 7 ""  1 ""  <> 0 0 0 1 7.7 1737 0 0 3492 0 1736 1736 1737 1737 -1 <> <> <> <>
  1737 42 19.106409 -2.974827 16.747305 114 T B 21 0.41800 0.41800 "THR " " HG1" 1 0 FFFFFF  H1738  0 1 7 ""  1 ""  <> 0 0 0 1 7.7 1738 0 0 3493 0 1737 1737 1738 1738 -1 <> <> <> <>
  1738 25 20.568769 -3.078750 20.273375 115 T B 38 -0.50000 -0.50000 "THR " " N  " 7 0 2F2FFF  N1739  0 1 7 ""  1 ""  <> 0 0 0 1 7.7 1739 0 0 3501 1 1738 1738 1739 1739 -1 <> <> <> <>
  1739 3 20.892069 -1.783165 20.873598 115 T B 2 0.14000 0.14000 "THR " " CA " 6 0 A0A0A0  C1740  0 1 -1110 ""  1 ""  FFB400  0 0 0 1 7.7 1740 0 0 3502 1 1739 1739 1740 1740 -1 <> <> <> <>
  1740 2 20.760183 -0.524811 19.951475 115 T B 2 0.50000 0.50000 "THR " " C  " 6 0 A0A0A0  C1741  0 1 7 ""  1 ""  <> 0 0 0 1 7.7 1741 0 0 3503 0 1740 1740 1741 1741 -1 <> <> <> <>
  1741 15 20.140966 0.465981 20.448542 115 T B 75 -0.50000 -0.50000 "THR " " O  " 8 0 FF5757  O1742  0 1 7 ""  1 ""  <> 0 0 0 1 7.7 1742 0 0 3504 0 1741 1741 1742 1742 -1 <> <> <> <>
  1742 3 22.237459 -1.922829 21.656645 115 T B 2 0.20500 0.20500 "THR " " CB " 6 0 A0A0A0  C1743  0 1 7 ""  1 ""  <> 0 0 0 1 7.7 1743 0 0 3505 1 1742 1742 1743 1743 -1 <> <> <> <>
  1743 3 22.245485 -3.120987 22.567720 115 T B 2 -0.18000 -0.18000 "THR " " CG2" 6 0 A0A0A0  C1744  0 1 7 ""  1 ""  <> 0 0 0 1 7.7 1744 0 0 3506 3 1743 1743 1744 1744 -1 <> <> <> <>
  1744 16 23.352865 -1.907627 20.783785 115 T B 75 -0.68300 -0.68300 "THR " " OG1" 8 0 FF5757  O1745  0 1 7 "%UT"  13 ""  <> 0 0 0 1 7.7 1745 0 0 3507 1 1744 1744 1745 1745 -1 <> <> <> <>
  1745 43 21.321856 -3.650848 19.918882 115 T B 21 0.30000 0.30000 "THR " " H  " 1 0 FFFFFF  H1746  0 1 7 ""  1 ""  <> 0 0 0 1 7.7 1746 0 0 3508 0 1745 1745 1746 1746 -1 <> <> <> <>
  1746 41 20.147966 -1.554253 21.636492 115 T B 21 0.06000 0.06000 "THR " " HA " 1 0 FFFFFF  H1747  0 1 7 ""  1 ""  <> 0 0 0 1 7.7 1747 0 0 3509 0 1746 1746 1747 1747 -1 <> <> <> <>
  1747 41 22.268290 -1.047214 22.305067 115 T B 21 0.06000 0.06000 "THR " " HB " 1 0 FFFFFF  H1748  0 1 7 ""  1 ""  <> 0 0 0 1 7.7 1748 0 0 3510 0 1747 1747 1748 1748 -1 <> <> <> <>
  1748 41 23.053679 -3.240551 23.289267 115 T B 21 0.06000 0.06000 "THR " "1HG2" 1 0 FFFFFF  H1749  0 1 7 ""  1 ""  <> 0 0 0 1 7.7 1749 0 0 3511 0 1748 1748 1749 1749 -1 <> <> <> <>
  1749 41 21.366735 -3.289833 23.190123 115 T B 21 0.06000 0.06000 "THR " "2HG2" 1 0 FFFFFF  H1750  0 1 7 ""  1 ""  <> 0 0 0 1 7.7 1750 0 0 3512 0 1749 1749 1750 1750 -1 <> <> <> <>
  1750 41 22.360003 -3.921860 21.837248 115 T B 21 0.06000 0.06000 "THR " "3HG2" 1 0 FFFFFF  H1751  0 1 7 ""  1 ""  <> 0 0 0 1 7.7 1751 0 0 3513 0 1750 1750 1751 1751 -1 <> <> <> <>
  1751 42 24.083834 -1.411896 21.119886 115 T B 21 0.41800 0.41800 "THR " " HG1" 1 0 FFFFFF  H1752  0 1 7 ""  1 ""  <> 0 0 0 1 7.7 1752 0 0 3514 0 1751 1751 1752 1752 -1 <> <> <> <>
  1752 25 21.126146 -0.532291 18.614592 116 P B 38 -0.14000 -0.14000 "PRO " " N  " 7 0 2F2FFF  N1753  0 1 7 ""  1 ""  <> 0 0 0 1 7.69 1753 0 0 3534 0 1752 1752 1753 1753 -1 <> <> <> <>
  1753 3 20.584970 0.400410 17.649839 116 P B 2 0.01000 0.01000 "PRO " " CA " 6 0 A0A0A0  C1754  0 1 -1110 ""  1 ""  FFB400  0 0 0 1 7.69 1754 0 0 3535 1 1753 1753 1754 1754 -1 <> <> <> <>
  1754 2 19.154196 0.025391 17.159975 116 P B 2 0.50000 0.50000 "PRO " " C  " 6 0 A0A0A0  C1755  0 1 7 ""  1 ""  <> 0 0 0 1 7.69 1755 0 0 3536 0 1754 1754 1755 1755 -1 <> <> <> <>
  1755 15 19.088655 -1.018734 16.622507 116 P B 75 -0.50000 -0.50000 "PRO " " O  " 8 0 FF5757  O1756  0 1 7 ""  1 ""  <> 0 0 0 1 7.69 1756 0 0 3537 0 1755 1755 1756 1756 -1 <> <> <> <>
  1756 3 22.154707 -1.413315 17.932360 116 P B 2 -0.05000 -0.05000 "PRO " " CD " 6 0 A0A0A0  C1757  0 1 7 ""  1 ""  <> 0 0 0 1 7.69 1757 0 0 3538 2 1756 1756 1757 1757 -1 <> <> <> <>
  1757 3 22.099226 -1.084118 16.431780 116 P B 2 -0.12000 -0.12000 "PRO " " CG " 6 0 A0A0A0  C1758  0 1 7 ""  1 ""  <> 0 0 0 1 7.69 1758 0 0 3539 2 1757 1757 1758 1758 -1 <> <> <> <>
  1758 3 21.519495 0.350403 16.414228 116 P B 2 -0.12000 -0.12000 "PRO " " CB " 6 0 A0A0A0  C1759  0 1 7 ""  1 ""  <> 0 0 0 1 7.69 1759 0 0 3540 2 1758 1758 1759 1759 -1 <> <> <> <>
  1759 41 21.985281 -2.453377 18.211046 116 P B 21 0.06000 0.06000 "PRO " " HD1" 1 0 FFFFFF  H1760  0 1 7 ""  1 ""  <> 0 0 0 1 7.69 1760 0 0 3541 0 1759 1759 1760 1760 -1 <> <> <> <>
  1760 41 23.171106 -1.154289 18.228910 116 P B 21 0.06000 0.06000 "PRO " " HD2" 1 0 FFFFFF  H1761  0 1 7 ""  1 ""  <> 0 0 0 1 7.69 1761 0 0 3542 0 1760 1760 1761 1761 -1 <> <> <> <>
  1761 41 21.558233 -1.894897 15.943865 116 P B 21 0.06000 0.06000 "PRO " " HG1" 1 0 FFFFFF  H1762  0 1 7 ""  1 ""  <> 0 0 0 1 7.69 1762 0 0 3543 0 1761 1761 1762 1762 -1 <> <> <> <>
  1762 41 23.052732 -1.106800 15.904135 116 P B 21 0.06000 0.06000 "PRO " " HG2" 1 0 FFFFFF  H1763  0 1 7 ""  1 ""  <> 0 0 0 1 7.69 1763 0 0 3544 0 1762 1762 1763 1763 -1 <> <> <> <>
  1763 41 20.990263 0.497711 15.472788 116 P B 21 0.06000 0.06000 "PRO " " HB1" 1 0 FFFFFF  H1764  0 1 7 ""  1 ""  <> 0 0 0 1 7.69 1764 0 0 3545 0 1763 1763 1764 1764 -1 <> <> <> <>
  1764 41 22.283941 1.127354 16.405855 116 P B 21 0.06000 0.06000 "PRO " " HB2" 1 0 FFFFFF  H1765  0 1 7 ""  1 ""  <> 0 0 0 1 7.69 1765 0 0 3546 0 1764 1764 1765 1765 -1 <> <> <> <>
  1765 41 20.703104 1.360905 18.151430 116 P B 21 0.06000 0.06000 "PRO " " HA " 1 0 FFFFFF  H1766  0 1 7 ""  1 ""  <> 0 0 0 1 7.69 1766 0 0 3547 0 1765 1765 1766 1766 -1 <> <> <> <>
  1766 25 18.020548 0.682713 17.450045 117 P B 38 -0.14000 -0.14000 "PRO " " N  " 7 0 2F2FFF  N1767  0 1 7 ""  1 ""  <> 0 0 0 1 7.68 1767 0 0 3572 0 1766 1766 1767 1767 -1 <> <> <> <>
  1767 3 16.671606 0.286579 17.030279 117 P B 2 0.01000 0.01000 "PRO " " CA " 6 0 A0A0A0  C1768  0 1 -1110 ""  1 ""  FFB400  0 0 0 1 7.68 1768 0 0 3573 1 1767 1767 1768 1768 -1 <> <> <> <>
  1768 2 16.454794 0.646053 15.559797 117 P B 2 0.50000 0.50000 "PRO " " C  " 6 0 A0A0A0  C1769  0 1 7 ""  1 ""  <> 0 0 0 1 7.68 1769 0 0 3574 0 1768 1768 1769 1769 -1 <> <> <> <>
  1769 15 17.227858 1.258865 14.880232 117 P B 75 -0.50000 -0.50000 "PRO " " O  " 8 0 FF5757  O1770  0 1 7 ""  1 ""  <> 0 0 0 1 7.68 1770 0 0 3575 0 1769 1769 1770 1770 -1 <> <> <> <>
  1770 3 17.882879 1.778511 18.447073 117 P B 2 -0.05000 -0.05000 "PRO " " CD " 6 0 A0A0A0  C1771  0 1 7 ""  1 ""  <> 0 0 0 1 7.68 1771 0 0 3576 2 1770 1770 1771 1771 -1 <> <> <> <>
  1771 3 16.394445 2.244343 18.572138 117 P B 2 -0.12000 -0.12000 "PRO " " CG " 6 0 A0A0A0  C1772  0 1 7 ""  1 ""  <> 0 0 0 1 7.68 1772 0 0 3577 2 1771 1771 1772 1772 -1 <> <> <> <>
  1772 3 15.618116 1.108513 17.913187 117 P B 2 -0.12000 -0.12000 "PRO " " CB " 6 0 A0A0A0  C1773  0 1 7 ""  1 ""  <> 0 0 0 1 7.68 1773 0 0 3578 2 1772 1772 1773 1773 -1 <> <> <> <>
  1773 41 18.585703 2.585766 18.240965 117 P B 21 0.06000 0.06000 "PRO " " HD1" 1 0 FFFFFF  H1774  0 1 7 ""  1 ""  <> 0 0 0 1 7.68 1774 0 0 3579 0 1773 1773 1774 1774 -1 <> <> <> <>
  1774 41 18.057806 1.384846 19.448339 117 P B 21 0.06000 0.06000 "PRO " " HD2" 1 0 FFFFFF  H1775  0 1 7 ""  1 ""  <> 0 0 0 1 7.68 1775 0 0 3580 0 1774 1774 1775 1775 -1 <> <> <> <>
  1775 41 16.426317 2.992901 17.780470 117 P B 21 0.06000 0.06000 "PRO " " HG1" 1 0 FFFFFF  H1776  0 1 7 ""  1 ""  <> 0 0 0 1 7.68 1776 0 0 3581 0 1775 1775 1776 1776 -1 <> <> <> <>
  1776 41 15.977087 2.744126 19.446283 117 P B 21 0.06000 0.06000 "PRO " " HG2" 1 0 FFFFFF  H1777  0 1 7 ""  1 ""  <> 0 0 0 1 7.68 1777 0 0 3582 0 1776 1776 1777 1777 -1 <> <> <> <>
  1777 41 14.829576 1.472656 17.254622 117 P B 21 0.06000 0.06000 "PRO " " HB1" 1 0 FFFFFF  H1778  0 1 7 ""  1 ""  <> 0 0 0 1 7.68 1778 0 0 3583 0 1777 1777 1778 1778 -1 <> <> <> <>
  1778 41 15.344313 0.496201 18.772375 117 P B 21 0.06000 0.06000 "PRO " " HB2" 1 0 FFFFFF  H1779  0 1 7 ""  1 ""  <> 0 0 0 1 7.68 1779 0 0 3584 0 1778 1778 1779 1779 -1 <> <> <> <>
  1779 41 16.547461 -0.771534 17.260679 117 P B 21 0.06000 0.06000 "PRO " " HA " 1 0 FFFFFF  H1780  0 1 7 ""  1 ""  <> 0 0 0 1 7.68 1780 0 0 3585 0 1779 1779 1780 1780 -1 <> <> <> <>
  1780 25 15.349726 0.186512 14.951284 118 T B 38 -0.50000 -0.50000 "THR " " N  " 7 0 2F2FFF  N1781  0 1 7 ""  1 ""  <> 0 0 0 1 7.34 1781 0 0 3601 1 1780 1780 1781 1781 -1 <> <> <> <>
  1781 3 14.717524 0.499466 13.698107 118 T B 2 0.14000 0.14000 "THR " " CA " 6 0 A0A0A0  C1782  0 1 -1110 ""  1 ""  FFB400  0 0 0 1 7.34 1782 0 0 3602 1 1781 1781 1782 1782 -1 <> <> <> <>
  1782 2 13.203375 0.406227 13.787745 118 T B 2 0.50000 0.50000 "THR " " C  " 6 0 A0A0A0  C1783  0 1 7 ""  1 ""  <> 0 0 0 1 7.34 1783 0 0 3603 0 1782 1782 1783 1783 -1 <> <> <> <>
  1783 15 12.675238 -0.097141 14.769621 118 T B 75 -0.50000 -0.50000 "THR " " O  " 8 0 FF5757  O1784  0 1 7 ""  1 ""  <> 0 0 0 1 7.34 1784 0 0 3604 0 1783 1783 1784 1784 -1 <> <> <> <>
  1784 3 15.301771 -0.443836 12.542273 118 T B 2 0.20500 0.20500 "THR " " CB " 6 0 A0A0A0  C1785  0 1 7 ""  1 ""  <> 0 0 0 1 7.34 1785 0 0 3605 1 1784 1784 1785 1785 -1 <> <> <> <>
  1785 3 16.687414 -0.117744 11.953485 118 T B 2 -0.18000 -0.18000 "THR " " CG2" 6 0 A0A0A0  C1786  0 1 7 ""  1 ""  <> 0 0 0 1 7.34 1786 0 0 3606 3 1785 1785 1786 1786 -1 <> <> <> <>
  1786 16 15.304983 -1.816189 12.871634 118 T B 75 -0.68300 -0.68300 "THR " " OG1" 8 0 FF5757  O1787  0 1 7 "%UT"  13 ""  <> 0 0 0 1 7.34 1787 0 0 3607 1 1786 1786 1787 1787 -1 <> <> <> <>
  1787 43 14.801104 -0.446228 15.515867 118 T B 21 0.30000 0.30000 "THR " " H  " 1 0 FFFFFF  H1788  0 1 7 ""  1 ""  <> 0 0 0 1 7.34 1788 0 0 3608 0 1787 1787 1788 1788 -1 <> <> <> <>
  1788 41 14.880049 1.555134 13.480742 118 T B 21 0.06000 0.06000 "THR " " HA " 1 0 FFFFFF  H1789  0 1 7 ""  1 ""  <> 0 0 0 1 7.34 1789 0 0 3609 0 1788 1788 1789 1789 -1 <> <> <> <>
  1789 41 14.613390 -0.357708 11.701548 118 T B 21 0.06000 0.06000 "THR " " HB " 1 0 FFFFFF  H1790  0 1 7 ""  1 ""  <> 0 0 0 1 7.34 1790 0 0 3610 0 1789 1789 1790 1790 -1 <> <> <> <>
  1790 41 16.799128 0.889530 11.552214 118 T B 21 0.06000 0.06000 "THR " "1HG2" 1 0 FFFFFF  H1791  0 1 7 ""  1 ""  <> 0 0 0 1 7.34 1791 0 0 3611 0 1790 1790 1791 1791 -1 <> <> <> <>
  1791 41 17.482344 -0.295341 12.677813 118 T B 21 0.06000 0.06000 "THR " "2HG2" 1 0 FFFFFF  H1792  0 1 7 ""  1 ""  <> 0 0 0 1 7.34 1792 0 0 3612 0 1791 1791 1792 1792 -1 <> <> <> <>
  1792 41 16.821161 -0.795826 11.110624 118 T B 21 0.06000 0.06000 "THR " "3HG2" 1 0 FFFFFF  H1793  0 1 7 ""  1 ""  <> 0 0 0 1 7.34 1793 0 0 3613 0 1792 1792 1793 1793 -1 <> <> <> <>
  1793 42 15.423468 -2.315765 12.078279 118 T B 21 0.41800 0.41800 "THR " " HG1" 1 0 FFFFFF  H1794  0 1 7 ""  1 ""  <> 0 0 0 1 7.34 1794 0 0 3614 0 1793 1793 1794 1794 -1 <> <> <> <>
  1794 25 12.490465 1.050202 12.826780 119 F B 38 -0.50000 -0.50000 "PHE " " N  " 7 0 2F2FFF  N1795  0 1 7 ""  1 ""  <> 0 0 0 1 7.43 1795 0 0 3634 1 1794 1794 1795 1795 -1 <> <> <> <>
  1795 3 11.102709 1.425972 12.890135 119 F B 2 0.14000 0.14000 "PHE " " CA " 6 0 A0A0A0  C1796  0 1 -1110 ""  1 ""  FFB400  0 0 0 1 7.43 1796 0 0 3635 1 1795 1795 1796 1796 -1 <> <> <> <>
  1796 2 10.384150 1.132607 11.584948 119 F B 2 0.50000 0.50000 "PHE " " C  " 6 0 A0A0A0  C1797  0 1 7 ""  1 ""  <> 0 0 0 1 7.43 1797 0 0 3636 0 1796 1796 1797 1797 -1 <> <> <> <>
  1797 15 11.014933 0.956864 10.480902 119 F B 75 -0.50000 -0.50000 "PHE " " O  " 8 0 FF5757  O1798  0 1 7 ""  1 ""  <> 0 0 0 1 7.43 1798 0 0 3637 0 1797 1797 1798 1798 -1 <> <> <> <>
  1798 3 10.827738 2.665318 13.733027 119 F B 2 -0.00500 -0.00500 "PHE " " CB " 6 0 A0A0A0  C1799  0 1 7 ""  1 ""  <> 0 0 0 1 7.43 1799 0 0 3638 2 1798 1798 1799 1799 -1 <> <> <> <>
  1799 2 11.290178 3.966917 13.118841 119 F B 2 -0.11500 -0.11500 "PHE " " CG " 6 0 A0A0A0  C1800  0 1 7 ""  1 ""  <> 0 0 0 1 7.43 1800 0 0 3639 0 1799 1799 1800 1800 62 <> <> <> <>
  1800 2 10.359629 4.919964 12.828783 119 F B 2 -0.11500 -0.11500 "PHE " " CD1" 6 0 A0A0A0  C1801  0 1 7 ""  1 ""  <> 0 0 0 1 7.43 1801 0 0 3640 1 1800 1800 1801 1801 63 <> <> <> <>
  1801 2 10.805742 6.088024 12.147341 119 F B 2 -0.11500 -0.11500 "PHE " " CE1" 6 0 A0A0A0  C1802  0 1 7 ""  1 ""  <> 0 0 0 1 7.43 1802 0 0 3641 1 1801 1801 1802 1802 64 <> <> <> <>
  1802 2 12.191782 6.228529 11.828360 119 F B 2 -0.11500 -0.11500 "PHE " " CZ " 6 0 A0A0A0  C1803  0 1 7 ""  1 ""  <> 0 0 0 1 7.43 1803 0 0 3642 1 1802 1802 1803 1803 65 <> <> <> <>
  1803 2 13.093348 5.279819 12.268606 119 F B 2 -0.11500 -0.11500 "PHE " " CE2" 6 0 A0A0A0  C1804  0 1 7 ""  1 ""  <> 0 0 0 1 7.43 1804 0 0 3643 1 1803 1803 1804 1804 66 <> <> <> <>
  1804 2 12.585989 4.106953 12.831797 119 F B 2 -0.11500 -0.11500 "PHE " " CD2" 6 0 A0A0A0  C1805  0 1 7 ""  1 ""  <> 0 0 0 1 7.43 1805 0 0 3644 1 1804 1804 1805 1805 67 <> <> <> <>
  1805 43 12.892344 1.376976 11.959711 119 F B 21 0.30000 0.30000 "PHE " " H  " 1 0 FFFFFF  H1806  0 1 7 ""  1 ""  <> 0 0 0 1 7.43 1806 0 0 3645 0 1805 1805 1806 1806 -1 <> <> <> <>
  1806 41 10.720205 0.648453 13.551390 119 F B 21 0.06000 0.06000 "PHE " " HA " 1 0 FFFFFF  H1807  0 1 7 ""  1 ""  <> 0 0 0 1 7.43 1807 0 0 3646 0 1806 1806 1807 1807 -1 <> <> <> <>
  1807 41 11.272459 2.609246 14.726595 119 F B 21 0.06000 0.06000 "PHE " " HB1" 1 0 FFFFFF  H1808  0 1 7 ""  1 ""  <> 0 0 0 1 7.43 1808 0 0 3647 0 1807 1807 1808 1808 -1 <> <> <> <>
  1808 41 9.776667 2.698979 14.019762 119 F B 21 0.06000 0.06000 "PHE " " HB2" 1 0 FFFFFF  H1809  0 1 7 ""  1 ""  <> 0 0 0 1 7.43 1809 0 0 3648 0 1808 1808 1809 1809 -1 <> <> <> <>
  1809 41 9.304903 4.818422 13.037706 119 F B 21 0.11500 0.11500 "PHE " " HD1" 1 0 FFFFFF  H1810  0 1 7 ""  1 ""  <> 0 0 0 1 7.43 1810 0 0 3649 0 1809 1809 1810 1810 -1 <> <> <> <>
  1810 41 10.107088 6.805784 11.743483 119 F B 21 0.11500 0.11500 "PHE " " HE1" 1 0 FFFFFF  H1811  0 1 7 ""  1 ""  <> 0 0 0 1 7.43 1811 0 0 3650 0 1810 1810 1811 1811 -1 <> <> <> <>
  1811 41 12.613485 6.991098 11.190351 119 F B 21 0.11500 0.11500 "PHE " " HZ " 1 0 FFFFFF  H1812  0 1 7 ""  1 ""  <> 0 0 0 1 7.43 1812 0 0 3651 0 1811 1811 1812 1812 -1 <> <> <> <>
  1812 41 14.150785 5.454391 12.135378 119 F B 21 0.11500 0.11500 "PHE " " HE2" 1 0 FFFFFF  H1813  0 1 7 ""  1 ""  <> 0 0 0 1 7.43 1813 0 0 3652 0 1812 1812 1813 1813 -1 <> <> <> <>
  1813 41 13.321466 3.368510 13.114946 119 F B 21 0.11500 0.11500 "PHE " " HD2" 1 0 FFFFFF  H1814  0 1 7 ""  1 ""  <> 0 0 0 1 7.43 1814 0 0 3653 0 1813 1813 1814 1814 -1 <> <> <> <>
  1814 25 9.052622 1.109722 11.638258 120 G B 38 -0.50000 -0.50000 "GLY " " N  " 7 0 2F2FFF  N1815  0 1 7 ""  1 ""  <> 0 0 0 1 7.72 1815 0 0 3671 1 1814 1814 1815 1815 -1 <> <> <> <>
  1815 3 8.159483 1.001236 10.539770 120 G B 2 0.08000 0.08000 "GLY " " CA " 6 0 A0A0A0  C1816  0 1 -1110 ""  1 ""  FFB400  0 0 0 1 7.72 1816 0 0 3672 2 1815 1815 1816 1816 -1 <> <> <> <>
  1816 2 7.491911 2.316254 10.214457 120 G B 2 0.50000 0.50000 "GLY " " C  " 6 0 A0A0A0  C1817  0 1 7 ""  1 ""  <> 0 0 0 1 7.72 1817 0 0 3673 0 1816 1816 1817 1817 -1 <> <> <> <>
  1817 15 7.296892 3.184891 11.096392 120 G B 75 -0.50000 -0.50000 "GLY " " O  " 8 0 FF5757  O1818  0 1 7 ""  1 ""  <> 0 0 0 1 7.72 1818 0 0 3674 0 1817 1817 1818 1818 -1 <> <> <> <>
  1818 43 8.559645 1.364685 12.482100 120 G B 21 0.30000 0.30000 "GLY " " H  " 1 0 FFFFFF  H1819  0 1 7 ""  1 ""  <> 0 0 0 1 7.72 1819 0 0 3675 0 1818 1818 1819 1819 -1 <> <> <> <>
  1819 41 7.539278 0.132145 10.759146 120 G B 21 0.06000 0.06000 "GLY " " HA1" 1 0 FFFFFF  H1820  0 1 7 ""  1 ""  <> 0 0 0 1 7.72 1820 0 0 3676 0 1819 1819 1820 1820 -1 <> <> <> <>
  1820 41 8.626951 0.619785 9.631990 120 G B 21 0.06000 0.06000 "GLY " " HA2" 1 0 FFFFFF  H1821  0 1 7 ""  1 ""  <> 0 0 0 1 7.72 1821 0 0 3677 0 1820 1820 1821 1821 -1 <> <> <> <>
  1821 25 7.130198 2.543850 8.950216 121 Q B 38 -0.50000 -0.50000 "GLN " " N  " 7 0 2F2FFF  N1822  0 1 7 ""  1 ""  <> 0 0 0 1 7.69 1822 0 0 3697 1 1821 1821 1822 1822 -1 <> <> <> <>
  1822 3 6.229776 3.675667 8.537516 121 Q B 2 0.14000 0.14000 "GLN " " CA " 6 0 A0A0A0  C1823  0 1 -1110 ""  1 ""  FFB400  0 0 0 1 7.69 1823 0 0 3698 1 1822 1822 1823 1823 -1 <> <> <> <>
  1823 2 5.000750 3.896097 9.485605 121 Q B 2 0.50000 0.50000 "GLN " " C  " 6 0 A0A0A0  C1824  0 1 7 ""  1 ""  <> 0 0 0 1 7.69 1824 0 0 3699 0 1823 1823 1824 1824 -1 <> <> <> <>
  1824 15 4.204252 3.015309 9.557234 121 Q B 75 -0.50000 -0.50000 "GLN " " O  " 8 0 FF5757  O1825  0 1 7 ""  1 ""  <> 0 0 0 1 7.69 1825 0 0 3700 0 1824 1824 1825 1825 -1 <> <> <> <>
  1825 3 5.863707 3.505928 7.020574 121 Q B 2 -0.12000 -0.12000 "GLN " " CB " 6 0 A0A0A0  C1826  0 1 7 ""  1 ""  <> 0 0 0 1 7.69 1826 0 0 3701 2 1825 1825 1826 1826 -1 <> <> <> <>
  1826 3 5.087908 4.715706 6.455411 121 Q B 2 -0.12000 -0.12000 "GLN " " CG " 6 0 A0A0A0  C1827  0 1 7 ""  1 ""  <> 0 0 0 1 7.69 1827 0 0 3702 2 1826 1826 1827 1827 -1 <> <> <> <>
  1827 2 5.843458 6.084621 6.458131 121 Q B 2 0.50000 0.50000 "GLN " " CD " 6 0 A0A0A0  C1828  0 1 7 "%UT"  13 ""  <> 0 0 0 1 7.69 1828 0 0 3703 0 1827 1827 1828 1828 -1 "No Flip"  <> <> <>
  1828 15 7.053541 6.263292 6.543611 121 Q B 75 -0.50000 -0.50000 "GLN " " OE1" 8 0 FF5757  O1829  0 1 7 ""  1 ""  <> 0 0 0 1 7.69 1829 0 0 3704 0 1828 1828 1829 1829 -1 <> <> <> <>
  1829 25 5.085169 7.151936 6.435918 121 Q B 38 -0.76000 -0.76000 "GLN " " NE2" 7 0 2F2FFF  N1830  0 1 7 ""  1 ""  <> 0 0 0 1 7.69 1830 0 0 3705 2 1829 1829 1830 1830 -1 <> <> <> <>
  1830 43 7.324743 1.766441 8.335489 121 Q B 21 0.30000 0.30000 "GLN " " H  " 1 0 FFFFFF  H1831  0 1 7 ""  1 ""  <> 0 0 0 1 7.69 1831 0 0 3706 0 1830 1830 1831 1831 -1 <> <> <> <>
  1831 41 6.782171 4.614799 8.506075 121 Q B 21 0.06000 0.06000 "GLN " " HA " 1 0 FFFFFF  H1832  0 1 7 ""  1 ""  <> 0 0 0 1 7.69 1832 0 0 3707 0 1831 1831 1832 1832 -1 <> <> <> <>
  1832 41 5.490011 2.482414 6.991052 121 Q B 21 0.06000 0.06000 "GLN " " HB1" 1 0 FFFFFF  H1833  0 1 7 ""  1 ""  <> 0 0 0 1 7.69 1833 0 0 3708 0 1832 1832 1833 1833 -1 <> <> <> <>
  1833 41 6.746473 3.287932 6.419492 121 Q B 21 0.06000 0.06000 "GLN " " HB2" 1 0 FFFFFF  H1834  0 1 7 ""  1 ""  <> 0 0 0 1 7.69 1834 0 0 3709 0 1833 1833 1834 1834 -1 <> <> <> <>
  1834 41 4.204744 4.783443 7.090658 121 Q B 21 0.06000 0.06000 "GLN " " HG1" 1 0 FFFFFF  H1835  0 1 7 ""  1 ""  <> 0 0 0 1 7.69 1835 0 0 3710 0 1834 1834 1835 1835 -1 <> <> <> <>
  1835 41 4.754118 4.520817 5.436243 121 Q B 21 0.06000 0.06000 "GLN " " HG2" 1 0 FFFFFF  H1836  0 1 7 ""  1 ""  <> 0 0 0 1 7.69 1836 0 0 3711 0 1835 1835 1836 1836 -1 <> <> <> <>
  1836 43 4.085691 7.027231 6.361139 121 Q B 21 0.38000 0.38000 "GLN " "1HE2" 1 0 FFFFFF  H1837  0 1 7 ""  1 ""  <> 0 0 0 1 7.69 1837 0 0 3712 0 1836 1836 1837 1837 -1 <> <> <> <>
  1837 43 5.464628 8.030931 6.757596 121 Q B 21 0.38000 0.38000 "GLN " "2HE2" 1 0 FFFFFF  H1838  0 1 7 ""  1 ""  <> 0 0 0 1 7.69 1838 0 0 3713 0 1837 1837 1838 1838 -1 <> <> <> <>
  1838 25 4.858465 5.075724 10.026896 122 G B 38 -0.50000 -0.50000 "GLY " " N  " 7 0 2F2FFF  N1839  0 1 7 ""  1 ""  <> 0 0 0 1 7.7 1839 0 0 3738 1 1838 1838 1839 1839 -1 <> <> <> <>
  1839 3 3.798998 5.450529 10.926840 122 G B 2 0.08000 0.08000 "GLY " " CA " 6 0 A0A0A0  C1840  0 1 -1110 ""  1 ""  FFB400  0 0 0 1 7.7 1840 0 0 3739 2 1839 1839 1840 1840 -1 <> <> <> <>
  1840 2 2.485628 5.382113 10.236540 122 G B 2 0.50000 0.50000 "GLY " " C  " 6 0 A0A0A0  C1841  0 1 7 ""  1 ""  <> 0 0 0 1 7.7 1841 0 0 3740 0 1840 1840 1841 1841 -1 <> <> <> <>
  1841 15 2.340055 5.923693 9.117918 122 G B 75 -0.50000 -0.50000 "GLY " " O  " 8 0 FF5757  O1842  0 1 7 ""  1 ""  <> 0 0 0 1 7.7 1842 0 0 3741 0 1841 1841 1842 1842 -1 <> <> <> <>
  1842 43 5.584959 5.765207 9.896833 122 G B 21 0.30000 0.30000 "GLY " " H  " 1 0 FFFFFF  H1843  0 1 7 ""  1 ""  <> 0 0 0 1 7.7 1843 0 0 3742 0 1842 1842 1843 1843 -1 <> <> <> <>
  1843 41 3.924330 6.450016 11.343279 122 G B 21 0.06000 0.06000 "GLY " " HA1" 1 0 FFFFFF  H1844  0 1 7 ""  1 ""  <> 0 0 0 1 7.7 1844 0 0 3743 0 1843 1843 1844 1844 -1 <> <> <> <>
  1844 41 3.796782 4.757494 11.768148 122 G B 21 0.06000 0.06000 "GLY " " HA2" 1 0 FFFFFF  H1845  0 1 7 ""  1 ""  <> 0 0 0 1 7.7 1845 0 0 3744 0 1844 1844 1845 1845 -1 <> <> <> <>
  1845 25 1.484373 4.689255 10.903887 123 T B 38 -0.50000 -0.50000 "THR " " N  " 7 0 2F2FFF  N1846  2 1 7 ""  1 ""  <> 0 0 0 1 7.28 1846 0 0 3756 1 1845 1845 1846 1846 -1 <> <> <> <>
  1846 3 0.144209 4.514938 10.349871 123 T B 2 0.14000 0.14000 "THR " " CA " 6 0 A0A0A0  C1847  2 1 -1110 ""  1 ""  FFB400  0 0 0 1 7.28 1847 0 0 3757 1 1846 1846 1847 1847 -1 <> <> <> <>
  1847 2 -0.728857 5.605967 10.948385 123 T B 2 0.50000 0.50000 "THR " " C  " 6 0 A0A0A0  C1848  2 1 7 ""  1 ""  <> 0 0 0 1 7.28 1848 0 0 3758 0 1847 1847 1848 1848 -1 <> <> <> <>
  1848 15 -1.025171 5.526731 12.142172 123 T B 75 -0.50000 -0.50000 "THR " " O  " 8 0 FF5757  O1849  2 1 7 ""  1 ""  <> 0 0 0 1 7.28 1849 0 0 3759 0 1848 1848 1849 1849 -1 <> <> <> <>
  1849 3 -0.468687 3.182095 10.587069 123 T B 2 0.20500 0.20500 "THR " " CB " 6 0 A0A0A0  C1850  2 1 7 ""  1 ""  <> 0 0 0 1 7.28 1850 0 0 3760 1 1849 1849 1850 1850 -1 <> <> <> <>
  1850 3 -1.815245 2.931656 9.875662 123 T B 2 -0.18000 -0.18000 "THR " " CG2" 6 0 A0A0A0  C1851  2 1 7 ""  1 ""  <> 0 0 0 1 7.28 1851 0 0 3761 3 1850 1850 1851 1851 -1 <> <> <> <>
  1851 16 0.396975 2.167961 10.003332 123 T B 75 -0.68300 -0.68300 "THR " " OG1" 8 0 FF5757  O1852  2 1 7 "%UT"  13 ""  <> 0 0 0 1 7.28 1852 0 0 3762 1 1851 1851 1852 1852 -1 <> <> <> <>
  1852 43 1.771448 4.220156 11.751017 123 T B 21 0.30000 0.30000 "THR " " H  " 1 0 FFFFFF  H1853  2 1 7 ""  1 ""  <> 0 0 0 1 7.28 1853 0 0 3763 0 1852 1852 1853 1853 -1 <> <> <> <>
  1853 41 0.069780 4.631969 9.268732 123 T B 21 0.06000 0.06000 "THR " " HA " 1 0 FFFFFF  H1854  2 1 7 ""  1 ""  <> 0 0 0 1 7.28 1854 0 0 3764 0 1853 1853 1854 1854 -1 <> <> <> <>
  1854 41 -0.606256 2.955059 11.644251 123 T B 21 0.06000 0.06000 "THR " " HB " 1 0 FFFFFF  H1855  2 1 7 ""  1 ""  <> 0 0 0 1 7.28 1855 0 0 3765 0 1854 1854 1855 1855 -1 <> <> <> <>
  1855 41 -1.814489 3.307265 8.852423 123 T B 21 0.06000 0.06000 "THR " "1HG2" 1 0 FFFFFF  H1856  2 1 7 ""  1 ""  <> 0 0 0 1 7.28 1856 0 0 3766 0 1855 1855 1856 1856 -1 <> <> <> <>
  1856 41 -1.982710 1.868889 9.700769 123 T B 21 0.06000 0.06000 "THR " "2HG2" 1 0 FFFFFF  H1857  2 1 7 ""  1 ""  <> 0 0 0 1 7.28 1857 0 0 3767 0 1856 1856 1857 1857 -1 <> <> <> <>
  1857 41 -2.586775 3.576153 10.296930 123 T B 21 0.06000 0.06000 "THR " "3HG2" 1 0 FFFFFF  H1858  2 1 7 ""  1 ""  <> 0 0 0 1 7.28 1858 0 0 3768 0 1857 1857 1858 1858 -1 <> <> <> <>
  1858 42 0.348097 2.355309 9.078379 123 T B 21 0.41800 0.41800 "THR " " HG1" 1 0 FFFFFF  H1859  2 1 7 ""  1 ""  <> 0 0 0 1 7.28 1859 0 0 3769 0 1858 1858 1859 1859 -1 <> <> <> <>
  1859 25 -1.131582 6.619730 10.150015 124 K B 38 -0.50000 -0.50000 "LYS " " N  " 7 0 2F2FFF  N1860  2 1 7 ""  1 ""  <> 0 0 0 1 7.3 1860 0 0 3789 1 1859 1859 1860 1860 -1 <> <> <> <>
  1860 3 -1.885885 7.806358 10.514662 124 K B 2 0.14000 0.14000 "LYS " " CA " 6 0 A0A0A0  C1861  2 1 -1111 ""  1 ""  FFD200  0 0 0 1 7.3 1861 0 0 3790 1 1860 1860 1861 1861 -1 <> <> <> <>
  1861 2 -3.351683 7.473925 10.336908 124 K B 2 0.50000 0.50000 "LYS " " C  " 6 0 A0A0A0  C1862  2 1 7 ""  1 ""  <> 0 0 0 1 7.3 1862 0 0 3791 0 1861 1861 1862 1862 -1 <> <> <> <>
  1862 15 -3.877234 7.461000 9.241858 124 K B 75 -0.50000 -0.50000 "LYS " " O  " 8 0 FF5757  O1863  2 1 7 ""  1 ""  <> 0 0 0 1 7.3 1863 0 0 3792 0 1862 1862 1863 1863 -1 <> <> <> <>
  1863 3 -1.337065 8.893520 9.569304 124 K B 2 -0.12000 -0.12000 "LYS " " CB " 6 0 A0A0A0  C1864  2 1 7 ""  1 ""  <> 0 0 0 1 7.3 1864 0 0 3793 2 1863 1863 1864 1864 -1 <> <> <> <>
  1864 3 -1.907659 10.301968 10.007608 124 K B 2 -0.12000 -0.12000 "LYS " " CG " 6 0 A0A0A0  C1865  2 1 7 ""  1 ""  <> 0 0 0 1 7.3 1865 0 0 3794 2 1864 1864 1865 1865 -1 <> <> <> <>
  1865 3 -3.224340 10.708927 9.191961 124 K B 2 -0.12000 -0.12000 "LYS " " CD " 6 0 A0A0A0  C1866  2 1 7 ""  1 ""  <> 0 0 0 1 7.3 1866 0 0 3795 2 1865 1865 1866 1866 -1 <> <> <> <>
  1866 3 -3.441893 12.190565 9.240759 124 K B 2 0.19000 0.19000 "LYS " " CE " 6 0 A0A0A0  C1867  2 1 7 ""  1 ""  <> 0 0 0 1 7.3 1867 0 0 3796 2 1866 1866 1867 1867 -1 <> <> <> <>
  1867 32 -4.704260 12.621428 8.545923 124 K B 38 -0.30000 -0.30000 "LYS " " NZ " 7 1 2F2FFF  N1868  2 1 7 "%UT"  13 ""  <> 0 0 0 1 7.3 1868 0 0 3797 3 1867 1867 1868 1868 44 <> <> <> <>
  1868 43 -0.688257 6.639736 9.242731 124 K B 21 0.30000 0.30000 "LYS " " H  " 1 0 FFFFFF  H1869  2 1 7 ""  1 ""  <> 0 0 0 1 7.3 1869 0 0 3798 0 1868 1868 1869 1869 -1 <> <> <> <>
  1869 41 -1.667925 8.143108 11.528170 124 K B 21 0.06000 0.06000 "LYS " " HA " 1 0 FFFFFF  H1870  2 1 7 ""  1 ""  <> 0 0 0 1 7.3 1870 0 0 3799 0 1869 1869 1870 1870 -1 <> <> <> <>
  1870 41 -1.691419 8.680672 8.560728 124 K B 21 0.06000 0.06000 "LYS " " HB1" 1 0 FFFFFF  H1871  2 1 7 ""  1 ""  <> 0 0 0 1 7.3 1871 0 0 3800 0 1870 1870 1871 1871 -1 <> <> <> <>
  1871 41 -0.249594 8.871534 9.498384 124 K B 21 0.06000 0.06000 "LYS " " HB2" 1 0 FFFFFF  H1872  2 1 7 ""  1 ""  <> 0 0 0 1 7.3 1872 0 0 3801 0 1871 1871 1872 1872 -1 <> <> <> <>
  1872 41 -1.155641 10.982876 9.608950 124 K B 21 0.06000 0.06000 "LYS " " HG1" 1 0 FFFFFF  H1873  2 1 7 ""  1 ""  <> 0 0 0 1 7.3 1873 0 0 3802 0 1872 1872 1873 1873 -1 <> <> <> <>
  1873 41 -1.905470 10.466940 11.085051 124 K B 21 0.06000 0.06000 "LYS " " HG2" 1 0 FFFFFF  H1874  2 1 7 ""  1 ""  <> 0 0 0 1 7.3 1874 0 0 3803 0 1873 1873 1874 1874 -1 <> <> <> <>
  1874 41 -4.072042 10.136177 9.568068 124 K B 21 0.06000 0.06000 "LYS " " HD1" 1 0 FFFFFF  H1875  2 1 7 ""  1 ""  <> 0 0 0 1 7.3 1875 0 0 3804 0 1874 1874 1875 1875 -1 <> <> <> <>
  1875 41 -3.062834 10.413647 8.155222 124 K B 21 0.06000 0.06000 "LYS " " HD2" 1 0 FFFFFF  H1876  2 1 7 ""  1 ""  <> 0 0 0 1 7.3 1876 0 0 3805 0 1875 1875 1876 1876 -1 <> <> <> <>
  1876 41 -2.546041 12.650152 8.823221 124 K B 21 0.06000 0.06000 "LYS " " HE1" 1 0 FFFFFF  H1877  2 1 7 ""  1 ""  <> 0 0 0 1 7.3 1877 0 0 3806 0 1876 1876 1877 1877 -1 <> <> <> <>
  1877 41 -3.511602 12.475096 10.290655 124 K B 21 0.06000 0.06000 "LYS " " HE2" 1 0 FFFFFF  H1878  2 1 7 ""  1 ""  <> 0 0 0 1 7.3 1878 0 0 3807 0 1877 1877 1878 1878 -1 <> <> <> <>
  1878 44 -5.561621 12.492353 9.063959 124 K B 21 0.33000 0.33000 "LYS " " HZ1" 1 0 FFFFFF  H1879  2 1 7 ""  1 ""  <> 0 0 0 1 7.3 1879 0 0 3808 0 1878 1878 1879 1879 45 <> <> <> <>
  1879 44 -4.675764 13.620184 8.398355 124 K B 21 0.33000 0.33000 "LYS " " HZ2" 1 0 FFFFFF  H1880  2 1 7 ""  1 ""  <> 0 0 0 1 7.3 1880 0 0 3809 0 1879 1879 1880 1880 -1 <> <> <> <>
  1880 44 -4.719709 12.197529 7.629312 124 K B 21 0.33000 0.33000 "LYS " " HZ3" 1 0 FFFFFF  H1881  2 1 7 ""  1 ""  <> 0 0 0 1 7.3 1881 0 0 3810 0 1880 1880 1881 1881 -1 <> <> <> <>
  1881 25 -3.931242 7.066389 11.435160 125 V B 38 -0.50000 -0.50000 "VAL " " N  " 7 0 2F2FFF  N1882  2 1 7 ""  1 ""  <> 0 0 0 1 7.4 1882 0 0 3825 1 1881 1881 1882 1882 -1 <> <> <> <>
  1882 3 -5.301382 6.638836 11.581987 125 V B 2 0.14000 0.14000 "VAL " " CA " 6 0 A0A0A0  C1883  2 1 -1111 ""  1 ""  FFD200  0 0 0 1 7.4 1883 0 0 3826 1 1882 1882 1883 1883 -1 <> <> <> <>
  1883 2 -6.080610 7.910461 11.760054 125 V B 2 0.50000 0.50000 "VAL " " C  " 6 0 A0A0A0  C1884  2 1 7 ""  1 ""  <> 0 0 0 1 7.4 1884 0 0 3827 0 1883 1883 1884 1884 -1 <> <> <> <>
  1884 15 -5.926344 8.693262 12.738314 125 V B 75 -0.50000 -0.50000 "VAL " " O  " 8 0 FF5757  O1885  2 1 7 ""  1 ""  <> 0 0 0 1 7.4 1885 0 0 3828 0 1884 1884 1885 1885 -1 <> <> <> <>
  1885 3 -5.423101 5.727272 12.860052 125 V B 2 -0.06000 -0.06000 "VAL " " CB " 6 0 A0A0A0  C1886  2 1 7 ""  1 ""  <> 0 0 0 1 7.4 1886 0 0 3829 1 1885 1885 1886 1886 -1 <> <> <> <>
  1886 3 -6.870878 5.291197 13.223055 125 V B 2 -0.18000 -0.18000 "VAL " " CG1" 6 0 A0A0A0  C1887  2 1 7 ""  1 ""  <> 0 0 0 1 7.4 1887 0 0 3830 3 1886 1886 1887 1887 -1 <> <> <> <>
  1887 3 -4.459234 4.527229 12.731150 125 V B 2 -0.18000 -0.18000 "VAL " " CG2" 6 0 A0A0A0  C1888  2 1 7 ""  1 ""  <> 0 0 0 1 7.4 1888 0 0 3831 3 1887 1887 1888 1888 -1 <> <> <> <>
  1888 43 -3.391546 7.289501 12.259203 125 V B 21 0.30000 0.30000 "VAL " " H  " 1 0 FFFFFF  H1889  2 1 7 ""  1 ""  <> 0 0 0 1 7.4 1889 0 0 3832 0 1888 1888 1889 1889 -1 <> <> <> <>
  1889 41 -5.641302 6.035923 10.739935 125 V B 21 0.06000 0.06000 "VAL " " HA " 1 0 FFFFFF  H1890  2 1 7 ""  1 ""  <> 0 0 0 1 7.4 1890 0 0 3833 0 1889 1889 1890 1890 -1 <> <> <> <>
  1890 41 -5.261343 6.366016 13.728350 125 V B 21 0.06000 0.06000 "VAL " " HB " 1 0 FFFFFF  H1891  2 1 7 ""  1 ""  <> 0 0 0 1 7.4 1891 0 0 3834 0 1890 1890 1891 1891 -1 <> <> <> <>
  1891 41 -7.324072 4.685654 12.438177 125 V B 21 0.06000 0.06000 "VAL " "1HG1" 1 0 FFFFFF  H1892  2 1 7 ""  1 ""  <> 0 0 0 1 7.4 1892 0 0 3835 0 1891 1891 1892 1892 -1 <> <> <> <>
  1892 41 -6.899405 4.801529 14.196455 125 V B 21 0.06000 0.06000 "VAL " "2HG1" 1 0 FFFFFF  H1893  2 1 7 ""  1 ""  <> 0 0 0 1 7.4 1893 0 0 3836 0 1892 1892 1893 1893 -1 <> <> <> <>
  1893 41 -7.525839 6.160948 13.171457 125 V B 21 0.06000 0.06000 "VAL " "3HG1" 1 0 FFFFFF  H1894  2 1 7 ""  1 ""  <> 0 0 0 1 7.4 1894 0 0 3837 0 1893 1893 1894 1894 -1 <> <> <> <>
  1894 41 -3.477934 4.857141 12.390112 125 V B 21 0.06000 0.06000 "VAL " "1HG2" 1 0 FFFFFF  H1895  2 1 7 ""  1 ""  <> 0 0 0 1 7.4 1895 0 0 3838 0 1894 1894 1895 1895 -1 <> <> <> <>
  1895 41 -4.266935 4.066086 13.699896 125 V B 21 0.06000 0.06000 "VAL " "2HG2" 1 0 FFFFFF  H1896  2 1 7 ""  1 ""  <> 0 0 0 1 7.4 1896 0 0 3839 0 1895 1895 1896 1896 -1 <> <> <> <>
  1896 41 -4.773306 3.788481 11.993784 125 V B 21 0.06000 0.06000 "VAL " "3HG2" 1 0 FFFFFF  H1897  2 1 7 ""  1 ""  <> 0 0 0 1 7.4 1897 0 0 3840 0 1896 1896 1897 1897 -1 <> <> <> <>
  1897 25 -6.999273 8.178751 10.822721 126 E B 38 -0.50000 -0.50000 "GLU " " N  " 7 0 2F2FFF  N1898  2 1 7 ""  1 ""  <> 0 0 0 1 7.49 1898 0 0 3856 1 1897 1897 1898 1898 -1 <> <> <> <>
  1898 3 -7.942869 9.276381 10.780699 126 E B 2 0.14000 0.14000 "GLU " " CA " 6 0 A0A0A0  C1899  2 1 -1111 ""  1 ""  FFD200  0 0 0 1 7.49 1899 0 0 3857 1 1898 1898 1899 1899 -1 <> <> <> <>
  1899 2 -9.321447 8.640936 11.051050 126 E B 2 0.50000 0.50000 "GLU " " C  " 6 0 A0A0A0  C1900  2 1 7 ""  1 ""  <> 0 0 0 1 7.49 1900 0 0 3858 0 1899 1899 1900 1900 -1 <> <> <> <>
  1900 15 -9.633726 7.666422 10.339109 126 E B 75 -0.50000 -0.50000 "GLU " " O  " 8 0 FF5757  O1901  2 1 7 ""  1 ""  <> 0 0 0 1 7.49 1901 0 0 3859 0 1900 1900 1901 1901 -1 <> <> <> <>
  1901 3 -7.865187 9.841204 9.380186 126 E B 2 -0.12000 -0.12000 "GLU " " CB " 6 0 A0A0A0  C1902  2 1 7 ""  1 ""  <> 0 0 0 1 7.49 1902 0 0 3860 2 1901 1901 1902 1902 -1 <> <> <> <>
  1902 3 -8.791784 11.111462 9.245691 126 E B 2 -0.22000 -0.22000 "GLU " " CG " 6 0 A0A0A0  C1903  2 1 7 ""  1 ""  <> 0 0 0 1 7.49 1903 0 0 3861 2 1902 1902 1903 1903 -1 <> <> <> <>
  1903 2 -8.210608 12.361872 9.926062 126 E B 2 0.70000 0.70000 "GLU " " CD " 6 0 A0A0A0  C1904  2 1 7 "%UT"  13 ""  <> 0 0 0 1 7.49 1904 0 0 3862 0 1903 1903 1904 1904 -1 <> <> <> <>
  1904 15 -7.054113 12.610899 9.636812 126 E B 75 -0.80000 -0.80000 "GLU " " OE1" 8 0 FF5757  O1905  2 1 7 ""  1 ""  <> 0 0 0 1 7.49 1905 0 0 3863 0 1904 1904 1905 1905 -1 <> <> <> <>
  1905 18 -8.849829 13.135351 10.653711 126 E B 75 -0.80000 -0.80000 "GLU " " OE2" 8 -1 FF5757  O1906  2 1 7 ""  1 ""  <> 0 0 0 1 7.49 1906 0 0 3864 0 1905 1905 1906 1906 -1 <> <> <> <>
  1906 43 -7.212217 7.402609 10.212507 126 E B 21 0.30000 0.30000 "GLU " " H  " 1 0 FFFFFF  H1907  2 1 7 ""  1 ""  <> 0 0 0 1 7.49 1907 0 0 3865 0 1906 1906 1907 1907 -1 <> <> <> <>
  1907 41 -7.718962 10.134321 11.414656 126 E B 21 0.06000 0.06000 "GLU " " HA " 1 0 FFFFFF  H1908  2 1 7 ""  1 ""  <> 0 0 0 1 7.49 1908 0 0 3866 0 1907 1907 1908 1908 -1 <> <> <> <>
  1908 41 -8.171972 9.133284 8.610228 126 E B 21 0.06000 0.06000 "GLU " " HB1" 1 0 FFFFFF  H1909  2 1 7 ""  1 ""  <> 0 0 0 1 7.49 1909 0 0 3867 0 1908 1908 1909 1909 -1 <> <> <> <>
  1909 41 -6.846685 10.058926 9.058722 126 E B 21 0.06000 0.06000 "GLU " " HB2" 1 0 FFFFFF  H1910  2 1 7 ""  1 ""  <> 0 0 0 1 7.49 1910 0 0 3868 0 1909 1909 1910 1910 -1 <> <> <> <>
  1910 41 -9.843847 10.957600 9.485670 126 E B 21 0.06000 0.06000 "GLU " " HG1" 1 0 FFFFFF  H1911  2 1 7 ""  1 ""  <> 0 0 0 1 7.49 1911 0 0 3869 0 1910 1910 1911 1911 -1 <> <> <> <>
  1911 41 -8.869528 11.341511 8.183084 126 E B 21 0.06000 0.06000 "GLU " " HG2" 1 0 FFFFFF  H1912  2 1 7 ""  1 ""  <> 0 0 0 1 7.49 1912 0 0 3870 0 1911 1911 1912 1912 -1 <> <> <> <>
  1912 25 -10.064215 9.222483 12.012190 127 I B 38 -0.50000 -0.50000 "ILE " " N  " 7 0 2F2FFF  N1913  2 1 7 ""  1 ""  <> 0 0 0 1 7.89 1913 0 0 3890 1 1912 1912 1913 1913 -1 <> <> <> <>
  1913 3 -11.427679 8.882898 12.164148 127 I B 2 0.14000 0.14000 "ILE " " CA " 6 0 A0A0A0  C1914  2 1 -1111 ""  1 ""  FFD200  0 0 0 1 7.89 1914 0 0 3891 1 1913 1913 1914 1914 -1 <> <> <> <>
  1914 2 -12.224722 9.812607 11.200369 127 I B 2 0.50000 0.50000 "ILE " " C  " 6 0 A0A0A0  C1915  2 1 7 ""  1 ""  <> 0 0 0 1 7.89 1915 0 0 3892 0 1914 1914 1915 1915 -1 <> <> <> <>
  1915 15 -12.176481 10.981804 11.381426 127 I B 75 -0.50000 -0.50000 "ILE " " O  " 8 0 FF5757  O1916  2 1 7 ""  1 ""  <> 0 0 0 1 7.89 1916 0 0 3893 0 1915 1915 1916 1916 -1 <> <> <> <>
  1916 3 -11.837439 9.086304 13.630846 127 I B 2 -0.06000 -0.06000 "ILE " " CB " 6 0 A0A0A0  C1917  2 1 7 ""  1 ""  <> 0 0 0 1 7.89 1917 0 0 3894 1 1916 1916 1917 1917 -1 <> <> <> <>
  1917 3 -13.307203 8.924095 13.809649 127 I B 2 -0.18000 -0.18000 "ILE " " CG2" 6 0 A0A0A0  C1918  2 1 7 ""  1 ""  <> 0 0 0 1 7.89 1918 0 0 3895 3 1917 1917 1918 1918 -1 <> <> <> <>
  1918 3 -11.082747 8.100544 14.573751 127 I B 2 -0.12000 -0.12000 "ILE " " CG1" 6 0 A0A0A0  C1919  2 1 7 ""  1 ""  <> 0 0 0 1 7.89 1919 0 0 3896 2 1918 1918 1919 1919 -1 <> <> <> <>
  1919 3 -10.847967 8.647127 16.014585 127 I B 2 -0.18000 -0.18000 "ILE " " CD1" 6 0 A0A0A0  C1920  2 1 7 ""  1 ""  <> 0 0 0 1 7.89 1920 0 0 3897 3 1919 1919 1920 1920 -1 <> <> <> <>
  1920 43 -9.818365 10.135221 12.367949 127 I B 21 0.30000 0.30000 "ILE " " H  " 1 0 FFFFFF  H1921  2 1 7 ""  1 ""  <> 0 0 0 1 7.89 1921 0 0 3898 0 1920 1920 1921 1921 -1 <> <> <> <>
  1921 41 -11.596449 7.819616 11.993715 127 I B 21 0.06000 0.06000 "ILE " " HA " 1 0 FFFFFF  H1922  2 1 7 ""  1 ""  <> 0 0 0 1 7.89 1922 0 0 3899 0 1921 1921 1922 1922 -1 <> <> <> <>
  1922 41 -11.521338 10.101965 13.868773 127 I B 21 0.06000 0.06000 "ILE " " HB " 1 0 FFFFFF  H1923  2 1 7 ""  1 ""  <> 0 0 0 1 7.89 1923 0 0 3900 0 1922 1922 1923 1923 -1 <> <> <> <>
  1923 41 -13.805265 9.718296 13.253519 127 I B 21 0.06000 0.06000 "ILE " "1HG2" 1 0 FFFFFF  H1924  2 1 7 ""  1 ""  <> 0 0 0 1 7.89 1924 0 0 3901 0 1923 1923 1924 1924 -1 <> <> <> <>
  1924 41 -13.691450 8.002357 13.372782 127 I B 21 0.06000 0.06000 "ILE " "2HG2" 1 0 FFFFFF  H1925  2 1 7 ""  1 ""  <> 0 0 0 1 7.89 1925 0 0 3902 0 1924 1924 1925 1925 -1 <> <> <> <>
  1925 41 -13.607344 8.902983 14.857298 127 I B 21 0.06000 0.06000 "ILE " "3HG2" 1 0 FFFFFF  H1926  2 1 7 ""  1 ""  <> 0 0 0 1 7.89 1926 0 0 3903 0 1925 1925 1926 1926 -1 <> <> <> <>
  1926 41 -10.118376 7.864527 14.123884 127 I B 21 0.06000 0.06000 "ILE " "1HG1" 1 0 FFFFFF  H1927  2 1 7 ""  1 ""  <> 0 0 0 1 7.89 1927 0 0 3904 0 1926 1926 1927 1927 -1 <> <> <> <>
  1927 41 -11.724173 7.222115 14.644728 127 I B 21 0.06000 0.06000 "ILE " "2HG1" 1 0 FFFFFF  H1928  2 1 7 ""  1 ""  <> 0 0 0 1 7.89 1928 0 0 3905 0 1927 1927 1928 1928 -1 <> <> <> <>
  1928 41 -10.292219 7.867201 16.535116 127 I B 21 0.06000 0.06000 "ILE " " HD1" 1 0 FFFFFF  H1929  2 1 7 ""  1 ""  <> 0 0 0 1 7.89 1929 0 0 3906 0 1928 1928 1929 1929 -1 <> <> <> <>
  1929 41 -10.243109 9.553726 15.996565 127 I B 21 0.06000 0.06000 "ILE " " HD2" 1 0 FFFFFF  H1930  2 1 7 ""  1 ""  <> 0 0 0 1 7.89 1930 0 0 3907 0 1929 1929 1930 1930 -1 <> <> <> <>
  1930 41 -11.762716 8.760321 16.596415 127 I B 21 0.06000 0.06000 "ILE " " HD3" 1 0 FFFFFF  H1931  2 1 7 ""  1 ""  <> 0 0 0 1 7.89 1931 0 0 3908 0 1930 1930 1931 1931 -1 <> <> <> <>
  1931 25 -13.038420 9.286213 10.255369 128 K B 38 -0.50000 -0.50000 "LYS " " N  " 7 0 2F2FFF  N1932  0 1 7 ""  1 ""  <> 0 0 0 1 9.2 1932 0 0 3928 1 1931 1931 1932 1932 -1 <> <> <> <>
  1932 3 -14.079618 10.021719 9.527044 128 K B 2 0.14000 0.14000 "LYS " " CA " 6 0 A0A0A0  C1933  0 1 -1111 ""  1 ""  FFD200  0 0 0 1 9.2 1933 0 0 3929 1 1932 1932 1933 1933 -1 <> <> <> <>
  1933 2 -15.269224 10.148127 10.495852 128 K B 2 0.50000 0.50000 "LYS " " C  " 6 0 A0A0A0  C1934  0 1 7 ""  1 ""  <> 0 0 0 1 9.2 1934 0 0 3930 0 1933 1933 1934 1934 -1 <> <> <> <>
  1934 15 -15.617201 9.170074 11.147703 128 K B 75 -0.50000 -0.50000 "LYS " " O  " 8 0 FF5757  O1935  0 1 7 ""  1 ""  <> 0 0 0 1 9.2 1935 0 0 3931 0 1934 1934 1935 1935 -1 <> <> <> <>
  1935 3 -14.544233 9.245159 8.273127 128 K B 2 -0.12000 -0.12000 "LYS " " CB " 6 0 A0A0A0  C1936  0 1 7 ""  1 ""  <> 0 0 0 1 9.2 1936 0 0 3932 2 1935 1935 1936 1936 -1 <> <> <> <>
  1936 3 -13.453733 9.173901 7.180662 128 K B 2 -0.12000 -0.12000 "LYS " " CG " 6 0 A0A0A0  C1937  0 1 7 ""  1 ""  <> 0 0 0 1 9.2 1937 0 0 3933 2 1936 1936 1937 1937 -1 <> <> <> <>
  1937 3 -13.690214 10.042553 6.037496 128 K B 2 -0.12000 -0.12000 "LYS " " CD " 6 0 A0A0A0  C1938  0 1 7 ""  1 ""  <> 0 0 0 1 9.2 1938 0 0 3934 2 1937 1937 1938 1938 -1 <> <> <> <>
  1938 3 -12.532194 10.368433 5.064832 128 K B 2 0.19000 0.19000 "LYS " " CE " 6 0 A0A0A0  C1939  0 1 7 ""  1 ""  <> 0 0 0 1 9.2 1939 0 0 3935 2 1938 1938 1939 1939 -1 <> <> <> <>
  1939 32 -12.964361 11.358576 4.027864 128 K B 38 -0.30000 -0.30000 "LYS " " NZ " 7 1 2F2FFF  N1940  0 1 7 "%UT"  13 ""  <> 0 0 0 1 9.2 1940 0 0 3936 3 1939 1939 1940 1940 44 <> <> <> <>
  1940 43 -13.121931 8.283459 10.342585 128 K B 21 0.30000 0.30000 "LYS " " H  " 1 0 FFFFFF  H1941  0 1 7 ""  1 ""  <> 0 0 0 1 9.2 1941 0 0 3937 0 1940 1940 1941 1941 -1 <> <> <> <>
  1941 41 -13.724287 11.026455 9.298246 128 K B 21 0.06000 0.06000 "LYS " " HA " 1 0 FFFFFF  H1942  0 1 7 ""  1 ""  <> 0 0 0 1 9.2 1942 0 0 3938 0 1941 1941 1942 1942 -1 <> <> <> <>
  1942 41 -15.517881 9.658413 8.009809 128 K B 21 0.06000 0.06000 "LYS " " HB1" 1 0 FFFFFF  H1943  0 1 7 ""  1 ""  <> 0 0 0 1 9.2 1943 0 0 3939 0 1942 1942 1943 1943 -1 <> <> <> <>
  1943 41 -14.731169 8.206413 8.545458 128 K B 21 0.06000 0.06000 "LYS " " HB2" 1 0 FFFFFF  H1944  0 1 7 ""  1 ""  <> 0 0 0 1 9.2 1944 0 0 3940 0 1943 1943 1944 1944 -1 <> <> <> <>
  1944 41 -13.403257 8.187111 6.720453 128 K B 21 0.06000 0.06000 "LYS " " HG1" 1 0 FFFFFF  H1945  0 1 7 ""  1 ""  <> 0 0 0 1 9.2 1945 0 0 3941 0 1944 1944 1945 1945 -1 <> <> <> <>
  1945 41 -12.487730 9.365147 7.647951 128 K B 21 0.06000 0.06000 "LYS " " HG2" 1 0 FFFFFF  H1946  0 1 7 ""  1 ""  <> 0 0 0 1 9.2 1946 0 0 3942 0 1945 1945 1946 1946 -1 <> <> <> <>
  1946 41 -14.198095 10.962303 6.327703 128 K B 21 0.06000 0.06000 "LYS " " HD1" 1 0 FFFFFF  H1947  0 1 7 ""  1 ""  <> 0 0 0 1 9.2 1947 0 0 3943 0 1946 1946 1947 1947 -1 <> <> <> <>
  1947 41 -14.413382 9.527325 5.405298 128 K B 21 0.06000 0.06000 "LYS " " HD2" 1 0 FFFFFF  H1948  0 1 7 ""  1 ""  <> 0 0 0 1 9.2 1948 0 0 3944 0 1947 1947 1948 1948 -1 <> <> <> <>
  1948 41 -12.231886 9.429701 4.599325 128 K B 21 0.06000 0.06000 "LYS " " HE1" 1 0 FFFFFF  H1949  0 1 7 ""  1 ""  <> 0 0 0 1 9.2 1949 0 0 3945 0 1948 1948 1949 1949 -1 <> <> <> <>
  1949 41 -11.755697 10.881910 5.631830 128 K B 21 0.06000 0.06000 "LYS " " HE2" 1 0 FFFFFF  H1950  0 1 7 ""  1 ""  <> 0 0 0 1 9.2 1950 0 0 3946 0 1949 1949 1950 1950 -1 <> <> <> <>
  1950 44 -13.764730 11.018269 3.514345 128 K B 21 0.33000 0.33000 "LYS " " HZ1" 1 0 FFFFFF  H1951  0 1 7 ""  1 ""  <> 0 0 0 1 9.2 1951 0 0 3947 0 1950 1950 1951 1951 45 <> <> <> <>
  1951 44 -13.225668 12.276583 4.358137 128 K B 21 0.33000 0.33000 "LYS " " HZ2" 1 0 FFFFFF  H1952  0 1 7 ""  1 ""  <> 0 0 0 1 9.2 1952 0 0 3948 0 1951 1951 1952 1952 -1 <> <> <> <>
  1952 44 -12.297995 11.457081 3.275301 128 K B 21 0.33000 0.33000 "LYS " " HZ3" 1 0 FFFFFF  H1953  0 1 7 ""  1 ""  <> 0 0 0 1 9.2 1953 0 0 3949 0 1952 1952 1953 1953 -1 <> <> <> <>
  1953 25 -15.994772 11.258347 10.445837 129 R B 38 -0.50000 -0.50000 "ARG " " N  " 7 0 2F2FFF  N1954  0 1 7 ""  1 ""  <> 0 0 0 1 9.48 1954 0 0 3972 1 1953 1953 1954 1954 -1 <> <> <> <>
  1954 3 -17.332335 11.436594 11.081232 129 R B 2 0.14000 0.14000 "ARG " " CA " 6 0 A0A0A0  C1955  0 1 -1111 ""  1 ""  FFD200  0 0 0 1 9.48 1955 0 0 3973 1 1954 1954 1955 1955 -1 <> <> <> <>
  1955 2 -18.376959 10.623890 10.327528 129 R B 2 0.50000 0.50000 "ARG " " C  " 6 0 A0A0A0  C1956  0 1 7 ""  1 ""  <> 0 0 0 1 9.48 1956 0 0 3974 0 1955 1955 1956 1956 -1 <> <> <> <>
  1956 15 -18.447020 10.439589 9.122396 129 R B 75 -0.50000 -0.50000 "ARG " " O  " 8 0 FF5757  O1957  0 1 7 ""  1 ""  <> 0 0 0 1 9.48 1957 0 0 3975 0 1956 1956 1957 1957 -1 <> <> <> <>
  1957 3 -17.712103 12.875078 11.108610 129 R B 2 -0.12000 -0.12000 "ARG " " CB " 6 0 A0A0A0  C1958  0 1 7 ""  1 ""  <> 0 0 0 1 9.48 1958 0 0 3976 2 1957 1957 1958 1958 -1 <> <> <> <>
  1958 3 -19.025969 13.076067 11.804453 129 R B 2 -0.05000 -0.05000 "ARG " " CG " 6 0 A0A0A0  C1959  0 1 7 ""  1 ""  <> 0 0 0 1 9.48 1959 0 0 3977 2 1958 1958 1959 1959 -1 <> <> <> <>
  1959 3 -19.271482 14.553717 12.222433 129 R B 2 0.19000 0.19000 "ARG " " CD " 6 0 A0A0A0  C1960  0 1 7 ""  1 ""  <> 0 0 0 1 9.48 1960 0 0 3978 2 1959 1959 1960 1960 -1 <> <> <> <>
  1960 25 -18.337957 14.946255 13.285593 129 R B 38 -0.69997 -0.69997 "ARG " " NE " 7 0 2F2FFF  N1961  0 1 7 ""  1 ""  <> 0 0 0 1 9.48 1961 0 0 3979 1 1960 1960 1961 1961 -1 <> <> <> <>
  1961 2 -18.377943 14.729973 14.572737 129 R B 2 0.63990 0.63990 "ARG " " CZ " 6 0 A0A0A0  C1962  0 1 7 ""  1 ""  <> 0 0 0 1 9.48 1962 0 0 3980 0 1961 1961 1962 1962 -1 <> <> <> <>
  1962 25 -19.401358 14.171329 15.206980 129 R B 38 -0.79997 -0.79997 "ARG " " NH1" 7 0 2F2FFF  N1963  0 1 7 ""  1 ""  <> 0 0 0 1 9.48 1963 0 0 3981 2 1962 1962 1963 1963 -1 <> <> <> <>
  1963 31 -17.281919 15.001532 15.322214 129 R B 38 -0.79997 -0.79997 "ARG " " NH2" 7 1 2F2FFF  N1964  0 1 7 ""  1 ""  <> 0 0 0 1 9.48 1964 0 0 3982 2 1963 1963 1964 1964 -1 <> <> <> <>
  1964 43 -15.722288 11.929485 9.741972 129 R B 21 0.30000 0.30000 "ARG " " H  " 1 0 FFFFFF  H1965  0 1 7 ""  1 ""  <> 0 0 0 1 9.48 1965 0 0 3983 0 1964 1964 1965 1965 -1 <> <> <> <>
  1965 41 -17.175421 11.074799 12.097395 129 R B 21 0.06000 0.06000 "ARG " " HA " 1 0 FFFFFF  H1966  0 1 7 ""  1 ""  <> 0 0 0 1 9.48 1966 0 0 3984 0 1965 1965 1966 1966 -1 <> <> <> <>
  1966 41 -17.673880 13.318258 10.113504 129 R B 21 0.06000 0.06000 "ARG " " HB1" 1 0 FFFFFF  H1967  0 1 7 ""  1 ""  <> 0 0 0 1 9.48 1967 0 0 3985 0 1966 1966 1967 1967 -1 <> <> <> <>
  1967 41 -16.935293 13.457989 11.603464 129 R B 21 0.06000 0.06000 "ARG " " HB2" 1 0 FFFFFF  H1968  0 1 7 ""  1 ""  <> 0 0 0 1 9.48 1968 0 0 3986 0 1967 1967 1968 1968 -1 <> <> <> <>
  1968 41 -19.001631 12.526480 12.745443 129 R B 21 0.06000 0.06000 "ARG " " HG1" 1 0 FFFFFF  H1969  0 1 7 ""  1 ""  <> 0 0 0 1 9.48 1969 0 0 3987 0 1968 1968 1969 1969 -1 <> <> <> <>
  1969 41 -19.807722 12.792490 11.099787 129 R B 21 0.06000 0.06000 "ARG " " HG2" 1 0 FFFFFF  H1970  0 1 7 ""  1 ""  <> 0 0 0 1 9.48 1970 0 0 3988 0 1969 1969 1970 1970 -1 <> <> <> <>
  1970 41 -20.282736 14.858395 12.491983 129 R B 21 0.06000 0.06000 "ARG " " HD1" 1 0 FFFFFF  H1971  0 1 7 ""  1 ""  <> 0 0 0 1 9.48 1971 0 0 3989 0 1970 1970 1971 1971 -1 <> <> <> <>
  1971 41 -18.906775 15.255905 11.472754 129 R B 21 0.06000 0.06000 "ARG " " HD2" 1 0 FFFFFF  H1972  0 1 7 ""  1 ""  <> 0 0 0 1 9.48 1972 0 0 3990 0 1971 1971 1972 1972 -1 <> <> <> <>
  1972 43 -17.522978 15.413546 12.914724 129 R B 21 0.44000 0.44000 "ARG " " HE " 1 0 FFFFFF  H1973  0 1 7 ""  1 ""  <> 0 0 0 1 9.48 1973 0 0 3991 0 1972 1972 1973 1973 -1 <> <> <> <>
  1973 43 -20.296667 14.024982 14.763018 129 R B 21 0.46000 0.46000 "ARG " "1HH1" 1 0 FFFFFF  H1974  0 1 7 ""  1 ""  <> 0 0 0 1 9.48 1974 0 0 3992 0 1973 1973 1974 1974 -1 <> <> <> <>
  1974 43 -19.433332 14.052530 16.209459 129 R B 21 0.46000 0.46000 "ARG " "2HH1" 1 0 FFFFFF  H1975  0 1 7 ""  1 ""  <> 0 0 0 1 9.48 1975 0 0 3993 0 1974 1974 1975 1975 -1 <> <> <> <>
  1975 44 -16.438910 15.300911 14.853373 129 R B 21 0.46000 0.46000 "ARG " "1HH2" 1 0 FFFFFF  H1976  0 1 7 ""  1 ""  <> 0 0 0 1 9.48 1976 0 0 3994 0 1975 1975 1976 1976 -1 <> <> <> <>
  1976 44 -17.117498 14.814516 16.301039 129 R B 21 0.46000 0.46000 "ARG " "2HH2" 1 0 FFFFFF  H1977  0 1 7 ""  1 ""  <> 0 0 0 1 9.48 1977 0 0 3995 0 1976 1976 1977 1977 -1 <> <> <> <>
  1977 25 -19.340338 10.130144 11.134771 130 T B 38 -0.50000 -0.50000 "THR " " N  " 7 0 2F2FFF  N1978  0 1 7 ""  1 ""  <> 0 0 0 1 10.04 1978 0 0 4003 1 1977 1977 1978 1978 -1 <> <> <> <>
  1978 3 -20.387777 9.234928 10.849504 130 T B 2 0.14000 0.14000 "THR " " CA " 6 0 A0A0A0  C1979  0 1 -1111 ""  1 ""  FFD200  0 0 0 1 10.04 1979 0 0 4004 1 1978 1978 1979 1979 -1 <> <> <> <>
  1979 2 -21.560049 9.570585 11.743647 130 T B 2 0.50000 0.50000 "THR " " C  " 6 0 A0A0A0  C1980  0 1 7 ""  1 ""  <> 0 0 0 1 10.04 1980 0 0 4005 0 1979 1979 1980 1980 -1 <> <> <> <>
  1980 15 -21.657835 10.650675 12.386011 130 T B 75 -0.50000 -0.50000 "THR " " O  " 8 0 FF5757  O1981  0 1 7 ""  1 ""  <> 0 0 0 1 10.04 1981 0 0 4006 0 1980 1980 1981 1981 -1 <> <> <> <>
  1981 3 -19.769461 7.790598 11.000929 130 T B 2 0.20500 0.20500 "THR " " CB " 6 0 A0A0A0  C1982  0 1 7 ""  1 ""  <> 0 0 0 1 10.04 1982 0 0 4007 1 1981 1981 1982 1982 -1 <> <> <> <>
  1982 3 -19.176413 7.290125 12.317396 130 T B 2 -0.18000 -0.18000 "THR " " CG2" 6 0 A0A0A0  C1983  0 1 7 ""  1 ""  <> 0 0 0 1 10.04 1983 0 0 4008 3 1982 1982 1983 1983 -1 <> <> <> <>
  1983 16 -20.764654 6.861691 10.792589 130 T B 75 -0.68300 -0.68300 "THR " " OG1" 8 0 FF5757  O1984  0 1 7 "%UT"  13 ""  <> 0 0 0 1 10.04 1984 0 0 4009 1 1983 1983 1984 1984 -1 <> <> <> <>
  1984 43 -19.270742 10.328587 12.122637 130 T B 21 0.30000 0.30000 "THR " " H  " 1 0 FFFFFF  H1985  0 1 7 ""  1 ""  <> 0 0 0 1 10.04 1985 0 0 4010 0 1984 1984 1985 1985 -1 <> <> <> <>
  1985 41 -20.814711 9.350307 9.853251 130 T B 21 0.06000 0.06000 "THR " " HA " 1 0 FFFFFF  H1986  0 1 7 ""  1 ""  <> 0 0 0 1 10.04 1986 0 0 4011 0 1985 1985 1986 1986 -1 <> <> <> <>
  1986 41 -19.071569 7.646873 10.176069 130 T B 21 0.06000 0.06000 "THR " " HB " 1 0 FFFFFF  H1987  0 1 7 ""  1 ""  <> 0 0 0 1 10.04 1987 0 0 4012 0 1986 1986 1987 1987 -1 <> <> <> <>
  1987 41 -19.044577 6.209152 12.364489 130 T B 21 0.06000 0.06000 "THR " "1HG2" 1 0 FFFFFF  H1988  0 1 7 ""  1 ""  <> 0 0 0 1 10.04 1988 0 0 4013 0 1987 1987 1988 1988 -1 <> <> <> <>
  1988 41 -18.178183 7.696522 12.480131 130 T B 21 0.06000 0.06000 "THR " "2HG2" 1 0 FFFFFF  H1989  0 1 7 ""  1 ""  <> 0 0 0 1 10.04 1989 0 0 4014 0 1988 1988 1989 1989 -1 <> <> <> <>
  1989 41 -19.758291 7.473093 13.220747 130 T B 21 0.06000 0.06000 "THR " "3HG2" 1 0 FFFFFF  H1990  0 1 7 ""  1 ""  <> 0 0 0 1 10.04 1990 0 0 4015 0 1989 1989 1990 1990 -1 <> <> <> <>
  1990 42 -21.089560 7.001060 9.916212 130 T B 21 0.41800 0.41800 "THR " " HG1" 1 0 FFFFFF  H1991  0 1 7 ""  1 ""  <> 0 0 0 1 10.04 1991 0 0 4016 0 1990 1990 1991 1991 -1 <> <> <> <>
  1991 25 -22.650892 8.810707 11.668051 131 G B 38 -0.50000 -0.50000 "GLY " " N  " 7 0 2F2FFF  N1992  0 1 7 ""  1 ""  <> 0 0 0 1 9.84 1992 0 0 4024 1 1991 1991 1992 1992 -1 <> <> <> <>
  1992 3 -23.922911 8.965322 12.393488 131 G B 2 0.08000 0.08000 "GLY " " CA " 6 0 A0A0A0  C1993  0 1 -1111 ""  1 ""  FFD200  0 0 0 1 9.84 1993 0 0 4025 2 1992 1992 1993 1993 -1 <> <> <> <>
  1993 2 -23.781225 8.468206 13.867712 131 G B 2 0.50000 0.50000 "GLY " " C  " 6 0 A0A0A0  C1994  0 1 7 ""  1 ""  <> 0 0 0 1 9.84 1994 0 0 4026 0 1993 1993 1994 1994 -1 <> <> <> <>
  1994 15 -24.577093 8.794260 14.751276 131 G B 75 -0.50000 -0.50000 "GLY " " O  " 8 0 FF5757  O1995  0 1 7 ""  1 ""  <> 0 0 0 1 9.84 1995 0 0 4027 0 1994 1994 1995 1995 -1 <> <> <> <>
  1995 43 -22.516607 8.008522 11.069246 131 G B 21 0.30000 0.30000 "GLY " " H  " 1 0 FFFFFF  H1996  0 1 7 ""  1 ""  <> 0 0 0 1 9.84 1996 0 0 4028 0 1995 1995 1996 1996 -1 <> <> <> <>
  1996 41 -24.673300 8.318428 11.939016 131 G B 21 0.06000 0.06000 "GLY " " HA1" 1 0 FFFFFF  H1997  0 1 7 ""  1 ""  <> 0 0 0 1 9.84 1997 0 0 4029 0 1996 1996 1997 1997 -1 <> <> <> <>
  1997 41 -24.125540 10.034864 12.337633 131 G B 21 0.06000 0.06000 "GLY " " HA2" 1 0 FFFFFF  H1998  0 1 7 ""  1 ""  <> 0 0 0 1 9.84 1998 0 0 4030 0 1997 1997 1998 1998 -1 <> <> <> <>
  1998 25 -22.666967 7.762585 14.125658 132 G B 38 -0.50000 -0.50000 "GLY " " N  " 7 0 2F2FFF  N1999  0 1 7 ""  1 ""  <> 0 0 0 1 10.4 1999 0 0 4047 1 1998 1998 1999 1999 -1 <> <> <> <>
  1999 3 -22.375166 7.283470 15.485140 132 G B 2 0.08000 0.08000 "GLY " " CA " 6 0 A0A0A0  C2000  0 1 -1111 ""  1 ""  FFD200  0 0 0 1 10.4 2000 0 0 4048 2 1999 1999 2000 2000 -1 <> <> <> <>
  2000 2 -21.421888 8.187540 16.208261 132 G B 2 0.50000 0.50000 "GLY " " C  " 6 0 A0A0A0  C2001  0 1 7 ""  1 ""  <> 0 0 0 1 10.4 2001 0 0 4049 0 2000 2000 2001 2001 -1 <> <> <> <>
  2001 15 -21.149954 8.015909 17.438555 132 G B 75 -0.50000 -0.50000 "GLY " " O  " 8 0 FF5757  O2002  0 1 7 ""  1 ""  <> 0 0 0 1 10.4 2002 0 0 4050 0 2001 2001 2002 2002 -1 <> <> <> <>
  2002 43 -22.038412 7.492897 13.382498 132 G B 21 0.30000 0.30000 "GLY " " H  " 1 0 FFFFFF  H2003  0 1 7 ""  1 ""  <> 0 0 0 1 10.4 2003 0 0 4051 0 2002 2002 2003 2003 -1 <> <> <> <>
  2003 41 -22.027311 6.253035 15.412329 132 G B 21 0.06000 0.06000 "GLY " " HA1" 1 0 FFFFFF  H2004  0 1 7 ""  1 ""  <> 0 0 0 1 10.4 2004 0 0 4052 0 2003 2003 2004 2004 -1 <> <> <> <>
  2004 41 -23.287748 7.262983 16.080847 132 G B 21 0.06000 0.06000 "GLY " " HA2" 1 0 FFFFFF  H2005  0 1 7 ""  1 ""  <> 0 0 0 1 10.4 2005 0 0 4053 0 2004 2004 2005 2005 -1 <> <> <> <>
  2005 25 -20.730406 9.142817 15.568975 133 G B 38 -0.50000 -0.50000 "GLY " " N  " 7 0 2F2FFF  N2006  0 1 7 ""  1 ""  <> 0 0 0 1 10.71 2006 0 0 4073 1 2005 2005 2006 2006 -1 <> <> <> <>
  2006 3 -19.660429 9.925802 16.170507 133 G B 2 0.08000 0.08000 "GLY " " CA " 6 0 A0A0A0  C2007  0 1 -1111 ""  1 ""  FFD200  0 0 0 1 10.71 2007 0 0 4074 2 2006 2006 2007 2007 -1 <> <> <> <>
  2007 2 -18.638075 10.317926 15.074385 133 G B 2 0.50000 0.50000 "GLY " " C  " 6 0 A0A0A0  C2008  0 1 7 ""  1 ""  <> 0 0 0 1 10.71 2008 0 0 4075 0 2007 2007 2008 2008 -1 <> <> <> <>
  2008 15 -18.785635 10.085188 13.842710 133 G B 75 -0.50000 -0.50000 "GLY " " O  " 8 0 FF5757  O2009  0 1 7 ""  1 ""  <> 0 0 0 1 10.71 2009 0 0 4076 0 2008 2008 2009 2009 -1 <> <> <> <>
  2009 43 -20.928915 9.427910 14.620604 133 G B 21 0.30000 0.30000 "GLY " " H  " 1 0 FFFFFF  H2010  0 1 7 ""  1 ""  <> 0 0 0 1 10.71 2010 0 0 4077 0 2009 2009 2010 2010 -1 <> <> <> <>
  2010 41 -19.106527 9.472376 16.992517 133 G B 21 0.06000 0.06000 "GLY " " HA1" 1 0 FFFFFF  H2011  0 1 7 ""  1 ""  <> 0 0 0 1 10.71 2011 0 0 4078 0 2010 2010 2011 2011 -1 <> <> <> <>
  2011 41 -20.172415 10.802559 16.567080 133 G B 21 0.06000 0.06000 "GLY " " HA2" 1 0 FFFFFF  H2012  0 1 7 ""  1 ""  <> 0 0 0 1 10.71 2012 0 0 4079 0 2011 2011 2012 2012 -1 <> <> <> <>
  2012 25 -17.525297 10.944643 15.539045 134 G B 38 -0.50000 -0.50000 "GLY " " N  " 7 0 2F2FFF  N2013  0 1 7 ""  1 ""  <> 0 0 0 1 10.89 2013 0 0 4099 1 2012 2012 2013 2013 -1 <> <> <> <>
  2013 3 -16.488623 11.429810 14.702303 134 G B 2 0.08000 0.08000 "GLY " " CA " 6 0 A0A0A0  C2014  0 1 -1111 ""  1 ""  FFD200  0 0 0 1 10.89 2014 0 0 4100 2 2013 2013 2014 2014 -1 <> <> <> <>
  2014 2 -15.187437 11.632799 15.519911 134 G B 2 0.50000 0.50000 "GLY " " C  " 6 0 A0A0A0  C2015  0 1 7 ""  1 ""  <> 0 0 0 1 10.89 2015 0 0 4101 0 2014 2014 2015 2015 -1 <> <> <> <>
  2015 15 -14.949034 10.998234 16.489462 134 G B 75 -0.50000 -0.50000 "GLY " " O  " 8 0 FF5757  O2016  0 1 7 ""  1 ""  <> 0 0 0 1 10.89 2016 0 0 4102 0 2015 2015 2016 2016 -1 <> <> <> <>
  2016 43 -17.430861 11.234745 16.501863 134 G B 21 0.30000 0.30000 "GLY " " H  " 1 0 FFFFFF  H2017  0 1 7 ""  1 ""  <> 0 0 0 1 10.89 2017 0 0 4103 0 2016 2016 2017 2017 -1 <> <> <> <>
  2017 41 -16.727949 12.410435 14.290964 134 G B 21 0.06000 0.06000 "GLY " " HA1" 1 0 FFFFFF  H2018  0 1 7 ""  1 ""  <> 0 0 0 1 10.89 2018 0 0 4104 0 2017 2017 2018 2018 -1 <> <> <> <>
  2018 41 -16.277342 10.729643 13.894075 134 G B 21 0.06000 0.06000 "GLY " " HA2" 1 0 FFFFFF  H2019  0 1 7 ""  1 ""  <> 0 0 0 1 10.89 2019 0 0 4105 0 2018 2018 2019 2019 -1 <> <> <> <>
  2019 25 -14.275846 12.579212 15.154779 135 S B 38 -0.50000 -0.50000 "SER " " N  " 7 0 2F2FFF  N2020  0 1 7 ""  1 ""  <> 0 0 0 1 10.5 2020 0 0 4123 1 2019 2019 2020 2020 -1 <> <> <> <>
  2020 3 -12.950598 12.806459 15.826124 135 S B 2 0.14000 0.14000 "SER " " CA " 6 0 A0A0A0  C2021  0 1 -1111 ""  1 ""  FFD200  0 0 0 1 10.5 2021 0 0 4124 1 2020 2020 2021 2021 -1 <> <> <> <>
  2021 2 -13.154402 13.743151 17.097528 135 S B 2 0.50000 0.50000 "SER " " C  " 6 0 A0A0A0  C2022  0 1 7 ""  1 ""  <> 0 0 0 1 10.5 2022 0 0 4125 0 2021 2021 2022 2022 -1 <> <> <> <>
  2022 15 -13.852522 14.735727 16.975988 135 S B 75 -0.50000 -0.50000 "SER " " O  " 8 0 FF5757  O2023  0 1 7 ""  1 ""  <> 0 0 0 1 10.5 2023 0 0 4126 0 2022 2022 2023 2023 -1 <> <> <> <>
  2023 3 -11.897451 13.484602 14.889421 135 S B 2 0.14500 0.14500 "SER " " CB " 6 0 A0A0A0  C2024  0 1 7 ""  1 ""  <> 0 0 0 1 10.5 2024 0 0 4127 2 2023 2023 2024 2024 -1 <> <> <> <>
  2024 16 -12.169088 14.821987 14.547560 135 S B 75 -0.68300 -0.68300 "SER " " OG " 8 0 FF5757  O2025  0 1 7 "%UT"  13 ""  <> 0 0 0 1 10.5 2025 0 0 4128 1 2024 2024 2025 2025 -1 <> <> <> <>
  2025 43 -14.599989 13.228861 14.452650 135 S B 21 0.30000 0.30000 "SER " " H  " 1 0 FFFFFF  H2026  0 1 7 ""  1 ""  <> 0 0 0 1 10.5 2026 0 0 4129 0 2025 2025 2026 2026 -1 <> <> <> <>
  2026 41 -12.526434 11.828337 16.052977 135 S B 21 0.06000 0.06000 "SER " " HA " 1 0 FFFFFF  H2027  0 1 7 ""  1 ""  <> 0 0 0 1 10.5 2027 0 0 4130 0 2026 2026 2027 2027 -1 <> <> <> <>
  2027 41 -11.870481 12.948473 13.940767 135 S B 21 0.06000 0.06000 "SER " " HB1" 1 0 FFFFFF  H2028  0 1 7 ""  1 ""  <> 0 0 0 1 10.5 2028 0 0 4131 0 2027 2027 2028 2028 -1 <> <> <> <>
  2028 41 -10.934301 13.418577 15.395460 135 S B 21 0.06000 0.06000 "SER " " HB2" 1 0 FFFFFF  H2029  0 1 7 ""  1 ""  <> 0 0 0 1 10.5 2029 0 0 4132 0 2028 2028 2029 2029 -1 <> <> <> <>
  2029 42 -12.972486 14.896914 14.055658 135 S B 21 0.41800 0.41800 "SER " " HG " 1 0 FFFFFF  H2030  0 1 7 ""  1 ""  <> 0 0 0 1 10.5 2030 0 0 4133 0 2029 2029 2030 2030 -1 <> <> <> <>
  2030 25 -12.434980 13.438993 18.179892 136 G B 38 -0.50000 -0.50000 "GLY " " N  " 7 0 2F2FFF  N2031  0 1 7 ""  1 ""  <> 0 0 0 1 10.68 2031 0 0 4158 1 2030 2030 2031 2031 -1 <> <> <> <>
  2031 3 -12.256445 14.189034 19.414808 136 G B 2 0.08000 0.08000 "GLY " " CA " 6 0 A0A0A0  C2032  0 1 -1111 ""  1 ""  FFD200  0 0 0 1 10.68 2032 0 0 4159 2 2031 2031 2032 2032 -1 <> <> <> <>
  2032 2 -13.524595 14.458424 20.313543 136 G B 2 0.50000 0.50000 "GLY " " C  " 6 0 A0A0A0  C2033  0 1 7 ""  1 ""  <> 0 0 0 1 10.68 2033 0 0 4160 0 2032 2032 2033 2033 -1 <> <> <> <>
  2033 15 -14.632238 14.022156 19.980188 136 G B 75 -0.50000 -0.50000 "GLY " " O  " 8 0 FF5757  O2034  0 1 7 ""  1 ""  <> 0 0 0 1 10.68 2034 0 0 4161 0 2033 2033 2034 2034 -1 <> <> <> <>
  2034 43 -12.081327 12.494486 18.234037 136 G B 21 0.30000 0.30000 "GLY " " H  " 1 0 FFFFFF  H2035  0 1 7 ""  1 ""  <> 0 0 0 1 10.68 2035 0 0 4162 0 2034 2034 2035 2035 -1 <> <> <> <>
  2035 41 -11.617674 15.071898 19.439928 136 G B 21 0.06000 0.06000 "GLY " " HA1" 1 0 FFFFFF  H2036  0 1 7 ""  1 ""  <> 0 0 0 1 10.68 2036 0 0 4163 0 2035 2035 2036 2036 -1 <> <> <> <>
  2036 41 -11.741034 13.458179 20.037951 136 G B 21 0.06000 0.06000 "GLY " " HA2" 1 0 FFFFFF  H2037  0 1 7 ""  1 ""  <> 0 0 0 1 10.68 2037 0 0 4164 0 2036 2036 2037 2037 -1 <> <> <> <>
  2037 25 -13.326994 15.217606 21.398684 137 G B 38 -0.50000 -0.50000 "GLY " " N  " 7 0 2F2FFF  N2038  0 1 7 ""  1 ""  <> 0 0 0 1 10.89 2038 0 0 4179 1 2037 2037 2038 2038 -1 <> <> <> <>
  2038 3 -14.431860 15.660984 22.254797 137 G B 2 0.08000 0.08000 "GLY " " CA " 6 0 A0A0A0  C2039  0 1 -1111 ""  1 ""  FFD200  0 0 0 1 10.89 2039 0 0 4180 2 2038 2038 2039 2039 -1 <> <> <> <>
  2039 2 -14.719831 14.683270 23.368940 137 G B 2 0.50000 0.50000 "GLY " " C  " 6 0 A0A0A0  C2040  0 1 7 ""  1 ""  <> 0 0 0 1 10.89 2040 0 0 4181 0 2039 2039 2040 2040 -1 <> <> <> <>
  2040 15 -15.812811 14.810770 23.967447 137 G B 75 -0.50000 -0.50000 "GLY " " O  " 8 0 FF5757  O2041  0 1 7 ""  1 ""  <> 0 0 0 1 10.89 2041 0 0 4182 0 2040 2040 2041 2041 -1 <> <> <> <>
  2041 43 -12.425039 15.621759 21.606611 137 G B 21 0.30000 0.30000 "GLY " " H  " 1 0 FFFFFF  H2042  0 1 7 ""  1 ""  <> 0 0 0 1 10.89 2042 0 0 4183 0 2041 2041 2042 2042 -1 <> <> <> <>
  2042 41 -15.270323 15.777105 21.568071 137 G B 21 0.06000 0.06000 "GLY " " HA1" 1 0 FFFFFF  H2043  0 1 7 ""  1 ""  <> 0 0 0 1 10.89 2043 0 0 4184 0 2042 2042 2043 2043 -1 <> <> <> <>
  2043 41 -14.168959 16.622639 22.695482 137 G B 21 0.06000 0.06000 "GLY " " HA2" 1 0 FFFFFF  H2044  0 1 7 ""  1 ""  <> 0 0 0 1 10.89 2044 0 0 4185 0 2043 2043 2044 2044 -1 <> <> <> <>
  2044 25 -13.721945 13.869877 23.810556 138 G B 38 -0.50000 -0.50000 "GLY " " N  " 7 0 2F2FFF  N2045  0 1 7 ""  1 ""  <> 0 0 0 1 10.89 2045 0 0 4200 1 2044 2044 2045 2045 -1 <> <> <> <>
  2045 3 -13.815184 13.005075 24.956903 138 G B 2 0.08000 0.08000 "GLY " " CA " 6 0 A0A0A0  C2046  0 1 -1111 ""  1 ""  FFD200  0 0 0 1 10.89 2046 0 0 4201 2 2045 2045 2046 2046 -1 <> <> <> <>
  2046 2 -12.778524 13.413189 26.055658 138 G B 2 0.50000 0.50000 "GLY " " C  " 6 0 A0A0A0  C2047  0 1 7 ""  1 ""  <> 0 0 0 1 10.89 2047 0 0 4202 0 2046 2046 2047 2047 -1 <> <> <> <>
  2047 15 -13.134443 13.384272 27.293139 138 G B 75 -0.50000 -0.50000 "GLY " " O  " 8 0 FF5757  O2048  0 1 7 ""  1 ""  <> 0 0 0 1 10.89 2048 0 0 4203 0 2047 2047 2048 2048 -1 <> <> <> <>
  2048 43 -12.869276 13.878407 23.269274 138 G B 21 0.30000 0.30000 "GLY " " H  " 1 0 FFFFFF  H2049  0 1 7 ""  1 ""  <> 0 0 0 1 10.89 2049 0 0 4204 0 2048 2048 2049 2049 -1 <> <> <> <>
  2049 41 -13.612631 12.054268 24.463911 138 G B 21 0.06000 0.06000 "GLY " " HA1" 1 0 FFFFFF  H2050  0 1 7 ""  1 ""  <> 0 0 0 1 10.89 2050 0 0 4205 0 2049 2049 2050 2050 -1 <> <> <> <>
  2050 41 -14.803183 12.935091 25.411932 138 G B 21 0.06000 0.06000 "GLY " " HA2" 1 0 FFFFFF  H2051  0 1 7 ""  1 ""  <> 0 0 0 1 10.89 2051 0 0 4206 0 2050 2050 2051 2051 -1 <> <> <> <>
  2051 25 -11.553694 13.824564 25.644388 139 G B 38 -0.50000 -0.50000 "GLY " " N  " 7 0 2F2FFF  N2052  0 1 7 ""  1 ""  <> 0 0 0 1 11.45 2052 0 0 4224 1 2051 2051 2052 2052 -1 <> <> <> <>
  2052 3 -10.554075 14.394117 26.547979 139 G B 2 0.08000 0.08000 "GLY " " CA " 6 0 A0A0A0  C2053  0 1 -1111 ""  1 ""  FFD200  0 0 0 1 11.45 2053 0 0 4225 2 2052 2052 2053 2053 -1 <> <> <> <>
  2053 2 -9.403265 13.389753 26.501852 139 G B 2 0.50000 0.50000 "GLY " " C  " 6 0 A0A0A0  C2054  0 1 7 ""  1 ""  <> 0 0 0 1 11.45 2054 0 0 4226 0 2053 2053 2054 2054 -1 <> <> <> <>
  2054 15 -9.691198 12.184671 26.600794 139 G B 75 -0.50000 -0.50000 "GLY " " O  " 8 0 FF5757  O2055  0 1 7 ""  1 ""  <> 0 0 0 1 11.45 2055 0 0 4227 0 2054 2054 2055 2055 -1 <> <> <> <>
  2055 43 -11.356207 13.711161 24.660395 139 G B 21 0.30000 0.30000 "GLY " " H  " 1 0 FFFFFF  H2056  0 1 7 ""  1 ""  <> 0 0 0 1 11.45 2056 0 0 4228 0 2055 2055 2056 2056 -1 <> <> <> <>
  2056 41 -10.895498 14.470049 27.580341 139 G B 21 0.06000 0.06000 "GLY " " HA1" 1 0 FFFFFF  H2057  0 1 7 ""  1 ""  <> 0 0 0 1 11.45 2057 0 0 4229 0 2056 2056 2057 2057 -1 <> <> <> <>
  2057 41 -10.290144 15.384796 26.177855 139 G B 21 0.06000 0.06000 "GLY " " HA2" 1 0 FFFFFF  H2058  0 1 7 ""  1 ""  <> 0 0 0 1 11.45 2058 0 0 4230 0 2057 2057 2058 2058 -1 <> <> <> <>
  2058 25 -8.178251 13.901890 26.432360 140 S B 38 -0.50000 -0.50000 "SER " " N  " 7 0 2F2FFF  N2059  0 1 7 ""  1 ""  <> 0 0 0 1 10.98 2059 0 0 4250 1 2058 2058 2059 2059 -1 <> <> <> <>
  2059 3 -6.879980 13.320627 26.471697 140 S B 2 0.14000 0.14000 "SER " " CA " 6 0 A0A0A0  C2060  0 1 -1111 ""  1 ""  FFD200  0 0 0 1 10.98 2060 0 0 4251 1 2059 2059 2060 2060 -1 <> <> <> <>
  2060 2 -5.940535 14.350948 27.062592 140 S B 2 0.50000 0.50000 "SER " " C  " 6 0 A0A0A0  C2061  0 1 7 ""  1 ""  <> 0 0 0 1 10.98 2061 0 0 4252 0 2060 2060 2061 2061 -1 <> <> <> <>
  2061 15 -6.136000 15.602545 26.840490 140 S B 75 -0.50000 -0.50000 "SER " " O  " 8 0 FF5757  O2062  0 1 7 ""  1 ""  <> 0 0 0 1 10.98 2062 0 0 4253 0 2061 2061 2062 2062 -1 <> <> <> <>
  2062 3 -6.481031 12.795504 25.140810 140 S B 2 0.14500 0.14500 "SER " " CB " 6 0 A0A0A0  C2063  0 1 7 ""  1 ""  <> 0 0 0 1 10.98 2063 0 0 4254 2 2062 2062 2063 2063 -1 <> <> <> <>
  2063 16 -6.484732 13.890112 24.154345 140 S B 75 -0.68300 -0.68300 "SER " " OG " 8 0 FF5757  O2064  0 1 7 "%UT"  13 ""  <> 0 0 0 1 10.98 2064 0 0 4255 1 2063 2063 2064 2064 -1 <> <> <> <>
  2064 43 -8.000929 14.892740 26.349459 140 S B 21 0.30000 0.30000 "SER " " H  " 1 0 FFFFFF  H2065  0 1 7 ""  1 ""  <> 0 0 0 1 10.98 2065 0 0 4256 0 2064 2064 2065 2065 -1 <> <> <> <>
  2065 41 -6.912214 12.438004 27.110476 140 S B 21 0.06000 0.06000 "SER " " HA " 1 0 FFFFFF  H2066  0 1 7 ""  1 ""  <> 0 0 0 1 10.98 2066 0 0 4257 0 2065 2065 2066 2066 -1 <> <> <> <>
  2066 41 -7.072470 11.932447 24.835142 140 S B 21 0.06000 0.06000 "SER " " HB1" 1 0 FFFFFF  H2067  0 1 7 ""  1 ""  <> 0 0 0 1 10.98 2067 0 0 4258 0 2066 2066 2067 2067 -1 <> <> <> <>
  2067 41 -5.463652 12.407801 25.192976 140 S B 21 0.06000 0.06000 "SER " " HB2" 1 0 FFFFFF  H2068  0 1 7 ""  1 ""  <> 0 0 0 1 10.98 2068 0 0 4259 0 2067 2067 2068 2068 -1 <> <> <> <>
  2068 42 -7.324995 14.320175 24.199305 140 S B 21 0.41800 0.41800 "SER " " HG " 1 0 FFFFFF  H2069  0 1 7 ""  1 ""  <> 0 0 0 1 10.98 2069 0 0 4260 0 2068 2068 2069 2069 -1 <> <> <> <>
  2069 25 -4.914724 13.857594 27.745583 141 G B 38 -0.50000 -0.50000 "GLY " " N  " 7 0 2F2FFF  N2070  0 1 7 ""  1 ""  <> 0 0 0 1 10.98 2070 0 0 4271 1 2069 2069 2070 2070 -1 <> <> <> <>
  2070 3 -3.811628 14.585602 28.270264 141 G B 2 0.08000 0.08000 "GLY " " CA " 6 0 A0A0A0  C2071  0 1 -1111 ""  1 ""  FFD200  0 0 0 1 10.98 2071 0 0 4272 2 2070 2070 2071 2071 -1 <> <> <> <>
  2071 2 -2.642950 14.876163 27.327534 141 G B 2 0.50000 0.50000 "GLY " " C  " 6 0 A0A0A0  C2072  0 1 7 ""  1 ""  <> 0 0 0 1 10.98 2072 0 0 4273 0 2071 2071 2072 2072 -1 <> <> <> <>
  2072 15 -2.871420 15.252884 26.174250 141 G B 75 -0.50000 -0.50000 "GLY " " O  " 8 0 FF5757  O2073  0 1 7 ""  1 ""  <> 0 0 0 1 10.98 2073 0 0 4274 0 2072 2072 2073 2073 -1 <> <> <> <>
  2073 43 -4.793493 12.857311 27.815132 141 G B 21 0.30000 0.30000 "GLY " " H  " 1 0 FFFFFF  H2074  0 1 7 ""  1 ""  <> 0 0 0 1 10.98 2074 0 0 4275 0 2073 2073 2074 2074 -1 <> <> <> <>
  2074 41 -3.366056 14.266611 29.212502 141 G B 21 0.06000 0.06000 "GLY " " HA1" 1 0 FFFFFF  H2075  0 1 7 ""  1 ""  <> 0 0 0 1 10.98 2075 0 0 4276 0 2074 2074 2075 2075 -1 <> <> <> <>
  2075 41 -4.192564 15.543417 28.624630 141 G B 21 0.06000 0.06000 "GLY " " HA2" 1 0 FFFFFF  H2076  0 1 7 ""  1 ""  <> 0 0 0 1 10.98 2076 0 0 4277 0 2075 2075 2076 2076 -1 <> <> <> <>
  2076 25 -1.389849 14.793722 27.852365 142 G B 38 -0.50000 -0.50000 "GLY " " N  " 7 0 2F2FFF  N2077  0 1 7 ""  1 ""  <> 0 0 0 1 10.82 2077 0 0 4299 1 2076 2076 2077 2077 -1 <> <> <> <>
  2077 3 -0.119837 14.986713 27.054834 142 G B 2 0.08000 0.08000 "GLY " " CA " 6 0 A0A0A0  C2078  0 1 -1111 ""  1 ""  FFD200  0 0 0 1 10.82 2078 0 0 4300 2 2077 2077 2078 2078 -1 <> <> <> <>
  2078 2 0.472647 13.632460 26.641966 142 G B 2 0.50000 0.50000 "GLY " " C  " 6 0 A0A0A0  C2079  0 1 7 ""  1 ""  <> 0 0 0 1 10.82 2079 0 0 4301 0 2078 2078 2079 2079 -1 <> <> <> <>
  2079 15 -0.237890 12.681786 26.380667 142 G B 75 -0.50000 -0.50000 "GLY " " O  " 8 0 FF5757  O2080  0 1 7 ""  1 ""  <> 0 0 0 1 10.82 2080 0 0 4302 0 2079 2079 2080 2080 -1 <> <> <> <>
  2080 43 -1.260805 14.347485 28.749205 142 G B 21 0.30000 0.30000 "GLY " " H  " 1 0 FFFFFF  H2081  0 1 7 ""  1 ""  <> 0 0 0 1 10.82 2081 0 0 4303 0 2080 2080 2081 2081 -1 <> <> <> <>
  2081 41 0.629744 15.486719 27.668205 142 G B 21 0.06000 0.06000 "GLY " " HA1" 1 0 FFFFFF  H2082  0 1 7 ""  1 ""  <> 0 0 0 1 10.82 2082 0 0 4304 0 2081 2081 2082 2082 -1 <> <> <> <>
  2082 41 -0.309969 15.545183 26.138285 142 G B 21 0.06000 0.06000 "GLY " " HA2" 1 0 FFFFFF  H2083  0 1 7 ""  1 ""  <> 0 0 0 1 10.82 2083 0 0 4305 0 2082 2082 2083 2083 -1 <> <> <> <>
  2083 25 1.843451 13.521906 26.525797 143 G B 38 -0.50000 -0.50000 "GLY " " N  " 7 0 2F2FFF  N2084  0 1 7 ""  1 ""  <> 0 0 0 1 10.62 2084 0 0 4323 1 2083 2083 2084 2084 -1 <> <> <> <>
  2084 3 2.523081 12.253380 26.397150 143 G B 2 0.08000 0.08000 "GLY " " CA " 6 0 A0A0A0  C2085  0 1 -1111 ""  1 ""  FFD200  0 0 0 1 10.62 2085 0 0 4324 2 2084 2084 2085 2085 -1 <> <> <> <>
  2085 2 2.633524 11.484186 27.657629 143 G B 2 0.50000 0.50000 "GLY " " C  " 6 0 A0A0A0  C2086  0 1 7 ""  1 ""  <> 0 0 0 1 10.62 2086 0 0 4325 0 2085 2085 2086 2086 -1 <> <> <> <>
  2086 15 2.408628 10.276451 27.778597 143 G B 75 -0.50000 -0.50000 "GLY " " O  " 8 0 FF5757  O2087  0 1 7 ""  1 ""  <> 0 0 0 1 10.62 2087 0 0 4326 0 2086 2086 2087 2087 -1 <> <> <> <>
  2087 43 2.484720 14.254751 26.793776 143 G B 21 0.30000 0.30000 "GLY " " H  " 1 0 FFFFFF  H2088  0 1 7 ""  1 ""  <> 0 0 0 1 10.62 2088 0 0 4327 0 2087 2087 2088 2088 -1 <> <> <> <>
  2088 41 3.470503 12.413357 25.882463 143 G B 21 0.06000 0.06000 "GLY " " HA1" 1 0 FFFFFF  H2089  0 1 7 ""  1 ""  <> 0 0 0 1 10.62 2089 0 0 4328 0 2088 2088 2089 2089 -1 <> <> <> <>
  2089 41 1.908018 11.691650 25.694117 143 G B 21 0.06000 0.06000 "GLY " " HA2" 1 0 FFFFFF  H2090  0 1 7 ""  1 ""  <> 0 0 0 1 10.62 2090 0 0 4329 0 2089 2089 2090 2090 -1 <> <> <> <>
  2090 25 2.930529 12.176991 28.757614 144 G B 38 -0.50000 -0.50000 "GLY " " N  " 7 0 2F2FFF  N2091  0 1 7 ""  1 ""  <> 0 0 0 1 9.88 2091 0 0 4342 1 2090 2090 2091 2091 -1 <> <> <> <>
  2091 3 2.812826 11.805883 30.116922 144 G B 2 0.08000 0.08000 "GLY " " CA " 6 0 A0A0A0  C2092  0 1 -1112 ""  1 ""  FFF000  0 0 0 1 9.88 2092 0 0 4343 2 2091 2091 2092 2092 -1 <> <> <> <>
  2092 2 4.198736 11.726299 30.754763 144 G B 2 0.50000 0.50000 "GLY " " C  " 6 0 A0A0A0  C2093  0 1 7 ""  1 ""  <> 0 0 0 1 9.88 2093 0 0 4344 0 2092 2092 2093 2093 -1 <> <> <> <>
  2093 15 4.316046 11.014677 31.736464 144 G B 75 -0.50000 -0.50000 "GLY " " O  " 8 0 FF5757  O2094  0 1 7 ""  1 ""  <> 0 0 0 1 9.88 2094 0 0 4345 0 2093 2093 2094 2094 -1 <> <> <> <>
  2094 43 3.262598 13.126213 28.663769 144 G B 21 0.30000 0.30000 "GLY " " H  " 1 0 FFFFFF  H2095  0 1 7 ""  1 ""  <> 0 0 0 1 9.88 2095 0 0 4346 0 2094 2094 2095 2095 -1 <> <> <> <>
  2095 41 2.318213 10.851727 30.298695 144 G B 21 0.06000 0.06000 "GLY " " HA1" 1 0 FFFFFF  H2096  0 1 7 ""  1 ""  <> 0 0 0 1 9.88 2096 0 0 4347 0 2095 2095 2096 2096 -1 <> <> <> <>
  2096 41 2.243540 12.524328 30.706709 144 G B 21 0.06000 0.06000 "GLY " " HA2" 1 0 FFFFFF  H2097  0 1 7 ""  1 ""  <> 0 0 0 1 9.88 2097 0 0 4348 0 2096 2096 2097 2097 -1 <> <> <> <>
  2097 25 5.195635 12.425829 30.177095 145 S B 38 -0.50000 -0.50000 "SER " " N  " 7 0 2F2FFF  N2098  0 1 7 ""  1 ""  <> 0 0 0 1 9.37 2098 0 0 4363 1 2097 2097 2098 2098 -1 <> <> <> <>
  2098 3 6.536547 12.300699 30.555563 145 S B 2 0.14000 0.14000 "SER " " CA " 6 0 A0A0A0  C2099  0 1 -1112 ""  1 ""  FFF000  0 0 0 1 9.37 2099 0 0 4364 1 2098 2098 2099 2099 -1 <> <> <> <>
  2099 2 7.382494 13.557625 30.396856 145 S B 2 0.50000 0.50000 "SER " " C  " 6 0 A0A0A0  C2100  0 1 7 ""  1 ""  <> 0 0 0 1 9.37 2100 0 0 4365 0 2099 2099 2100 2100 -1 <> <> <> <>
  2100 15 8.569094 13.570253 30.555834 145 S B 75 -0.50000 -0.50000 "SER " " O  " 8 0 FF5757  O2101  0 1 7 ""  1 ""  <> 0 0 0 1 9.37 2101 0 0 4366 0 2100 2100 2101 2101 -1 <> <> <> <>
  2101 3 7.154425 10.977430 30.055929 145 S B 2 0.14500 0.14500 "SER " " CB " 6 0 A0A0A0  C2102  0 1 7 ""  1 ""  <> 0 0 0 1 9.37 2102 0 0 4367 2 2101 2101 2102 2102 -1 <> <> <> <>
  2102 16 7.295866 10.961317 28.628933 145 S B 75 -0.68300 -0.68300 "SER " " OG " 8 0 FF5757  O2103  0 1 7 "%UT"  13 ""  <> 0 0 0 1 9.37 2103 0 0 4368 1 2102 2102 2103 2103 -1 <> <> <> <>
  2103 43 4.949041 13.015045 29.394716 145 S B 21 0.30000 0.30000 "SER " " H  " 1 0 FFFFFF  H2104  0 1 7 ""  1 ""  <> 0 0 0 1 9.37 2104 0 0 4369 0 2103 2103 2104 2104 -1 <> <> <> <>
  2104 41 6.554750 12.183235 31.639063 145 S B 21 0.06000 0.06000 "SER " " HA " 1 0 FFFFFF  H2105  0 1 7 ""  1 ""  <> 0 0 0 1 9.37 2105 0 0 4370 0 2104 2104 2105 2105 -1 <> <> <> <>
  2105 41 6.560503 10.154085 30.452745 145 S B 21 0.06000 0.06000 "SER " " HB1" 1 0 FFFFFF  H2106  0 1 7 ""  1 ""  <> 0 0 0 1 9.37 2106 0 0 4371 0 2105 2105 2106 2106 -1 <> <> <> <>
  2106 41 8.108133 10.772793 30.542410 145 S B 21 0.06000 0.06000 "SER " " HB2" 1 0 FFFFFF  H2107  0 1 7 ""  1 ""  <> 0 0 0 1 9.37 2107 0 0 4372 0 2106 2106 2107 2107 -1 <> <> <> <>
  2107 42 6.470121 11.109430 28.193928 145 S B 21 0.41800 0.41800 "SER " " HG " 1 0 FFFFFF  H2108  0 1 7 ""  1 ""  <> 0 0 0 1 9.37 2108 0 0 4373 0 2107 2107 2108 2108 -1 <> <> <> <>
  2108 25 6.780016 14.683437 30.121115 146 E B 38 -0.50000 -0.50000 "GLU " " N  " 7 0 2F2FFF  N2109  0 1 7 ""  1 ""  <> 0 0 0 1 8.31 2109 0 0 4393 1 2108 2108 2109 2109 -1 <> <> <> <>
  2109 3 7.378866 16.048059 29.976460 146 E B 2 0.14000 0.14000 "GLU " " CA " 6 0 A0A0A0  C2110  0 1 -1112 ""  1 ""  FFF000  0 0 0 1 8.31 2110 0 0 4394 1 2109 2109 2110 2110 -1 <> <> <> <>
  2110 2 7.820330 16.593220 31.344742 146 E B 2 0.50000 0.50000 "GLU " " C  " 6 0 A0A0A0  C2111  0 1 7 ""  1 ""  <> 0 0 0 1 8.31 2111 0 0 4395 0 2110 2110 2111 2111 -1 <> <> <> <>
  2111 15 8.646471 17.577288 31.377474 146 E B 75 -0.50000 -0.50000 "GLU " " O  " 8 0 FF5757  O2112  0 1 7 ""  1 ""  <> 0 0 0 1 8.31 2112 0 0 4396 0 2111 2111 2112 2112 -1 <> <> <> <>
  2112 3 6.240187 17.037104 29.449203 146 E B 2 -0.12000 -0.12000 "GLU " " CB " 6 0 A0A0A0  C2113  0 1 7 ""  1 ""  <> 0 0 0 1 8.31 2113 0 0 4397 2 2112 2112 2113 2113 -1 <> <> <> <>
  2113 3 5.710070 16.643858 28.110424 146 E B 2 -0.22000 -0.22000 "GLU " " CG " 6 0 A0A0A0  C2114  0 1 7 ""  1 ""  <> 0 0 0 1 8.31 2114 0 0 4398 2 2113 2113 2114 2114 -1 <> <> <> <>
  2114 2 4.416533 15.748583 28.028059 146 E B 2 0.70000 0.70000 "GLU " " CD " 6 0 A0A0A0  C2115  0 1 7 "%UT"  13 ""  <> 0 0 0 1 8.31 2115 0 0 4399 0 2114 2114 2115 2115 -1 <> <> <> <>
  2115 15 4.441027 14.692797 28.670685 146 E B 75 -0.80000 -0.80000 "GLU " " OE1" 8 0 FF5757  O2116  0 1 7 ""  1 ""  <> 0 0 0 1 8.31 2116 0 0 4400 0 2115 2115 2116 2116 -1 <> <> <> <>
  2116 18 3.484087 16.100861 27.281322 146 E B 75 -0.80000 -0.80000 "GLU " " OE2" 8 -1 FF5757  O2117  0 1 7 ""  1 ""  <> 0 0 0 1 8.31 2117 0 0 4401 0 2116 2116 2117 2117 -1 <> <> <> <>
  2117 43 5.778776 14.654604 29.991556 146 E B 21 0.30000 0.30000 "GLU " " H  " 1 0 FFFFFF  H2118  0 1 7 ""  1 ""  <> 0 0 0 1 8.31 2118 0 0 4402 0 2117 2117 2118 2118 -1 <> <> <> <>
  2118 41 8.272631 16.075354 29.353127 146 E B 21 0.06000 0.06000 "GLU " " HA " 1 0 FFFFFF  H2119  0 1 7 ""  1 ""  <> 0 0 0 1 8.31 2119 0 0 4403 0 2118 2118 2119 2119 -1 <> <> <> <>
  2119 41 6.563681 18.060936 29.261532 146 E B 21 0.06000 0.06000 "GLU " " HB1" 1 0 FFFFFF  H2120  0 1 7 ""  1 ""  <> 0 0 0 1 8.31 2120 0 0 4404 0 2119 2119 2120 2120 -1 <> <> <> <>
  2120 41 5.426580 16.970640 30.171511 146 E B 21 0.06000 0.06000 "GLU " " HB2" 1 0 FFFFFF  H2121  0 1 7 ""  1 ""  <> 0 0 0 1 8.31 2121 0 0 4405 0 2120 2120 2121 2121 -1 <> <> <> <>
  2121 41 6.526655 16.156157 27.578033 146 E B 21 0.06000 0.06000 "GLU " " HG1" 1 0 FFFFFF  H2122  0 1 7 ""  1 ""  <> 0 0 0 1 8.31 2122 0 0 4406 0 2121 2121 2122 2122 -1 <> <> <> <>
  2122 41 5.513681 17.524988 27.499569 146 E B 21 0.06000 0.06000 "GLU " " HG2" 1 0 FFFFFF  H2123  0 1 7 ""  1 ""  <> 0 0 0 1 8.31 2123 0 0 4407 0 2122 2122 2123 2123 -1 <> <> <> <>
  2123 25 7.348017 16.032181 32.444633 147 V B 38 -0.50000 -0.50000 "VAL " " N  " 7 0 2F2FFF  N2124  0 1 7 ""  1 ""  <> 0 0 0 1 7.75 2124 0 0 4427 1 2123 2123 2124 2124 -1 <> <> <> <>
  2124 3 7.715429 16.321932 33.781261 147 V B 2 0.14000 0.14000 "VAL " " CA " 6 0 A0A0A0  C2125  0 1 -1112 ""  1 ""  FFF000  0 0 0 1 7.75 2125 0 0 4428 1 2124 2124 2125 2125 -1 <> <> <> <>
  2125 2 9.084970 15.705879 33.996033 147 V B 2 0.50000 0.50000 "VAL " " C  " 6 0 A0A0A0  C2126  0 1 7 ""  1 ""  <> 0 0 0 1 7.75 2126 0 0 4429 0 2125 2125 2126 2126 -1 <> <> <> <>
  2126 15 9.848745 16.314165 34.696983 147 V B 75 -0.50000 -0.50000 "VAL " " O  " 8 0 FF5757  O2127  0 1 7 ""  1 ""  <> 0 0 0 1 7.75 2127 0 0 4430 0 2126 2126 2127 2127 -1 <> <> <> <>
  2127 3 6.675558 15.501534 34.633251 147 V B 2 -0.06000 -0.06000 "VAL " " CB " 6 0 A0A0A0  C2128  0 1 7 ""  1 ""  <> 0 0 0 1 7.75 2128 0 0 4431 1 2127 2127 2128 2128 -1 <> <> <> <>
  2128 3 6.809633 15.738998 36.163822 147 V B 2 -0.18000 -0.18000 "VAL " " CG1" 6 0 A0A0A0  C2129  0 1 7 ""  1 ""  <> 0 0 0 1 7.75 2129 0 0 4432 3 2128 2128 2129 2129 -1 <> <> <> <>
  2129 3 5.297609 15.967281 34.151619 147 V B 2 -0.18000 -0.18000 "VAL " " CG2" 6 0 A0A0A0  C2130  0 1 7 ""  1 ""  <> 0 0 0 1 7.75 2130 0 0 4433 3 2129 2129 2130 2130 -1 <> <> <> <>
  2130 43 6.775484 15.222776 32.251835 147 V B 21 0.30000 0.30000 "VAL " " H  " 1 0 FFFFFF  H2131  0 1 7 ""  1 ""  <> 0 0 0 1 7.75 2131 0 0 4434 0 2130 2130 2131 2131 -1 <> <> <> <>
  2131 41 7.604662 17.350586 34.124336 147 V B 21 0.06000 0.06000 "VAL " " HA " 1 0 FFFFFF  H2132  0 1 7 ""  1 ""  <> 0 0 0 1 7.75 2132 0 0 4435 0 2131 2131 2132 2132 -1 <> <> <> <>
  2132 41 6.827806 14.442501 34.424992 147 V B 21 0.06000 0.06000 "VAL " " HB " 1 0 FFFFFF  H2133  0 1 7 ""  1 ""  <> 0 0 0 1 7.75 2133 0 0 4436 0 2132 2132 2133 2133 -1 <> <> <> <>
  2133 41 5.971724 15.377157 36.759705 147 V B 21 0.06000 0.06000 "VAL " "1HG1" 1 0 FFFFFF  H2134  0 1 7 ""  1 ""  <> 0 0 0 1 7.75 2134 0 0 4437 0 2133 2133 2134 2134 -1 <> <> <> <>
  2134 41 7.678213 15.311979 36.665150 147 V B 21 0.06000 0.06000 "VAL " "2HG1" 1 0 FFFFFF  H2135  0 1 7 ""  1 ""  <> 0 0 0 1 7.75 2135 0 0 4438 0 2134 2134 2135 2135 -1 <> <> <> <>
  2135 41 6.814314 16.816023 36.331444 147 V B 21 0.06000 0.06000 "VAL " "3HG1" 1 0 FFFFFF  H2136  0 1 7 ""  1 ""  <> 0 0 0 1 7.75 2136 0 0 4439 0 2135 2135 2136 2136 -1 <> <> <> <>
  2136 41 4.562967 15.874834 34.951527 147 V B 21 0.06000 0.06000 "VAL " "1HG2" 1 0 FFFFFF  H2137  0 1 7 ""  1 ""  <> 0 0 0 1 7.75 2137 0 0 4440 0 2136 2136 2137 2137 -1 <> <> <> <>
  2137 41 5.374624 17.054546 34.146690 147 V B 21 0.06000 0.06000 "VAL " "2HG2" 1 0 FFFFFF  H2138  0 1 7 ""  1 ""  <> 0 0 0 1 7.75 2138 0 0 4441 0 2137 2137 2138 2138 -1 <> <> <> <>
  2138 41 4.909456 15.560921 33.217644 147 V B 21 0.06000 0.06000 "VAL " "3HG2" 1 0 FFFFFF  H2139  0 1 7 ""  1 ""  <> 0 0 0 1 7.75 2139 0 0 4442 0 2138 2138 2139 2139 -1 <> <> <> <>
  2139 25 9.470591 14.634424 33.392708 148 Q B 38 -0.50000 -0.50000 "GLN " " N  " 7 0 2F2FFF  N2140  2 1 7 ""  1 ""  <> 0 0 0 1 7.45 2140 0 0 4467 1 2139 2139 2140 2140 -1 <> <> <> <>
  2140 3 10.427340 13.685009 33.926762 148 Q B 2 0.14000 0.14000 "GLN " " CA " 6 0 A0A0A0  C2141  2 1 -1112 ""  1 ""  FFF000  0 0 0 1 7.45 2141 0 0 4468 1 2140 2140 2141 2141 -1 <> <> <> <>
  2141 2 11.799498 13.778605 33.216946 148 Q B 2 0.50000 0.50000 "GLN " " C  " 6 0 A0A0A0  C2142  2 1 7 ""  1 ""  <> 0 0 0 1 7.45 2142 0 0 4469 0 2141 2141 2142 2142 -1 <> <> <> <>
  2142 15 12.826998 13.414789 33.852844 148 Q B 75 -0.50000 -0.50000 "GLN " " O  " 8 0 FF5757  O2143  2 1 7 ""  1 ""  <> 0 0 0 1 7.45 2143 0 0 4470 0 2142 2142 2143 2143 -1 <> <> <> <>
  2143 3 9.905252 12.221519 33.606518 148 Q B 2 -0.12000 -0.12000 "GLN " " CB " 6 0 A0A0A0  C2144  2 1 7 ""  1 ""  <> 0 0 0 1 7.45 2144 0 0 4471 2 2143 2143 2144 2144 -1 <> <> <> <>
  2144 3 8.442652 11.861197 34.179459 148 Q B 2 -0.12000 -0.12000 "GLN " " CG " 6 0 A0A0A0  C2145  2 1 7 ""  1 ""  <> 0 0 0 1 7.45 2145 0 0 4472 2 2144 2144 2145 2145 -1 <> <> <> <>
  2145 2 8.097174 12.110334 35.697266 148 Q B 2 0.50000 0.50000 "GLN " " CD " 6 0 A0A0A0  C2146  2 1 7 "%UT"  13 ""  <> 0 0 0 1 7.45 2146 0 0 4473 0 2145 2145 2146 2146 -1 "No Flip"  <> <> <>
  2146 15 6.936811 11.920216 36.057621 148 Q B 75 -0.50000 -0.50000 "GLN " " OE1" 8 0 FF5757  O2147  2 1 7 ""  1 ""  <> 0 0 0 1 7.45 2147 0 0 4474 0 2146 2146 2147 2147 -1 <> <> <> <>
  2147 25 9.045958 12.508333 36.499725 148 Q B 38 -0.76000 -0.76000 "GLN " " NE2" 7 0 2F2FFF  N2148  2 1 7 ""  1 ""  <> 0 0 0 1 7.45 2148 0 0 4475 2 2147 2147 2148 2148 -1 <> <> <> <>
  2148 43 9.104338 14.449129 32.469875 148 Q B 21 0.30000 0.30000 "GLN " " H  " 1 0 FFFFFF  H2149  2 1 7 ""  1 ""  <> 0 0 0 1 7.45 2149 0 0 4476 0 2148 2148 2149 2149 -1 <> <> <> <>
  2149 41 10.661028 13.871845 34.974895 148 Q B 21 0.06000 0.06000 "GLN " " HA " 1 0 FFFFFF  H2150  2 1 7 ""  1 ""  <> 0 0 0 1 7.45 2150 0 0 4477 0 2149 2149 2150 2150 -1 <> <> <> <>
  2150 41 10.653482 11.511713 33.959263 148 Q B 21 0.06000 0.06000 "GLN " " HB1" 1 0 FFFFFF  H2151  2 1 7 ""  1 ""  <> 0 0 0 1 7.45 2151 0 0 4478 0 2150 2150 2151 2151 -1 <> <> <> <>
  2151 41 9.812677 12.120497 32.525166 148 Q B 21 0.06000 0.06000 "GLN " " HB2" 1 0 FFFFFF  H2152  2 1 7 ""  1 ""  <> 0 0 0 1 7.45 2152 0 0 4479 0 2151 2151 2152 2152 -1 <> <> <> <>
  2152 41 8.068415 10.887217 33.864174 148 Q B 21 0.06000 0.06000 "GLN " " HG1" 1 0 FFFFFF  H2153  2 1 7 ""  1 ""  <> 0 0 0 1 7.45 2153 0 0 4480 0 2152 2152 2153 2153 -1 <> <> <> <>
  2153 41 7.763758 12.531212 33.651936 148 Q B 21 0.06000 0.06000 "GLN " " HG2" 1 0 FFFFFF  H2154  2 1 7 ""  1 ""  <> 0 0 0 1 7.45 2154 0 0 4481 0 2153 2153 2154 2154 -1 <> <> <> <>
  2154 43 9.994406 12.604187 36.166023 148 Q B 21 0.38000 0.38000 "GLN " "1HE2" 1 0 FFFFFF  H2155  2 1 7 ""  1 ""  <> 0 0 0 1 7.45 2155 0 0 4482 0 2154 2154 2155 2155 -1 <> <> <> <>
  2155 43 8.882223 12.626308 37.489361 148 Q B 21 0.38000 0.38000 "GLN " "2HE2" 1 0 FFFFFF  H2156  2 1 7 ""  1 ""  <> 0 0 0 1 7.45 2156 0 0 4483 0 2155 2155 2156 2156 -1 <> <> <> <>
  2156 25 11.767904 14.314070 32.002575 149 L B 38 -0.50000 -0.50000 "LEU " " N  " 7 0 2F2FFF  N2157  2 1 7 ""  1 ""  <> 0 0 0 1 7.43 2157 0 0 4506 1 2156 2156 2157 2157 -1 <> <> <> <>
  2157 3 12.982504 14.682592 31.239710 149 L B 2 0.14000 0.14000 "LEU " " CA " 6 0 A0A0A0  C2158  2 1 -1112 ""  1 ""  FFF000  0 0 0 1 7.43 2158 0 0 4507 1 2157 2157 2158 2158 -1 <> <> <> <>
  2158 2 12.703188 16.109484 30.755526 149 L B 2 0.50000 0.50000 "LEU " " C  " 6 0 A0A0A0  C2159  2 1 7 ""  1 ""  <> 0 0 0 1 7.43 2159 0 0 4508 0 2158 2158 2159 2159 -1 <> <> <> <>
  2159 15 11.624605 16.261688 30.109951 149 L B 75 -0.50000 -0.50000 "LEU " " O  " 8 0 FF5757  O2160  2 1 7 ""  1 ""  <> 0 0 0 1 7.43 2160 0 0 4509 0 2159 2159 2160 2160 -1 <> <> <> <>
  2160 3 13.386377 13.769629 30.085674 149 L B 2 -0.12000 -0.12000 "LEU " " CB " 6 0 A0A0A0  C2161  2 1 7 ""  1 ""  <> 0 0 0 1 7.43 2161 0 0 4510 2 2160 2160 2161 2161 -1 <> <> <> <>
  2161 3 13.958418 12.335644 30.560909 149 L B 2 -0.06000 -0.06000 "LEU " " CG " 6 0 A0A0A0  C2162  2 1 7 ""  1 ""  <> 0 0 0 1 7.43 2162 0 0 4511 1 2161 2161 2162 2162 -1 <> <> <> <>
  2162 3 13.513411 11.207243 29.624979 149 L B 2 -0.18000 -0.18000 "LEU " " CD1" 6 0 A0A0A0  C2163  2 1 7 ""  1 ""  <> 0 0 0 1 7.43 2163 0 0 4512 3 2162 2162 2163 2163 -1 <> <> <> <>
  2163 3 15.462927 12.503780 30.642466 149 L B 2 -0.18000 -0.18000 "LEU " " CD2" 6 0 A0A0A0  C2164  2 1 7 ""  1 ""  <> 0 0 0 1 7.43 2164 0 0 4513 3 2163 2163 2164 2164 -1 <> <> <> <>
  2164 43 10.874777 14.685450 31.711880 149 L B 21 0.30000 0.30000 "LEU " " H  " 1 0 FFFFFF  H2165  2 1 7 ""  1 ""  <> 0 0 0 1 7.43 2165 0 0 4514 0 2164 2164 2165 2165 -1 <> <> <> <>
  2165 41 13.742098 14.943909 31.976477 149 L B 21 0.06000 0.06000 "LEU " " HA " 1 0 FFFFFF  H2166  2 1 7 ""  1 ""  <> 0 0 0 1 7.43 2166 0 0 4515 0 2165 2165 2166 2166 -1 <> <> <> <>
  2166 41 14.184561 14.232744 29.505562 149 L B 21 0.06000 0.06000 "LEU " " HB1" 1 0 FFFFFF  H2167  2 1 7 ""  1 ""  <> 0 0 0 1 7.43 2167 0 0 4516 0 2166 2166 2167 2167 -1 <> <> <> <>
  2167 41 12.492720 13.666689 29.470140 149 L B 21 0.06000 0.06000 "LEU " " HB2" 1 0 FFFFFF  H2168  2 1 7 ""  1 ""  <> 0 0 0 1 7.43 2168 0 0 4517 0 2167 2167 2168 2168 -1 <> <> <> <>
  2168 41 13.578321 12.175726 31.569895 149 L B 21 0.06000 0.06000 "LEU " " HG " 1 0 FFFFFF  H2169  2 1 7 ""  1 ""  <> 0 0 0 1 7.43 2169 0 0 4518 0 2168 2168 2169 2169 -1 <> <> <> <>
  2169 41 13.984095 10.251703 29.856283 149 L B 21 0.06000 0.06000 "LEU " "1HD1" 1 0 FFFFFF  H2170  2 1 7 ""  1 ""  <> 0 0 0 1 7.43 2170 0 0 4519 0 2169 2169 2170 2170 -1 <> <> <> <>
  2170 41 12.469240 11.180529 29.936577 149 L B 21 0.06000 0.06000 "LEU " "2HD1" 1 0 FFFFFF  H2171  2 1 7 ""  1 ""  <> 0 0 0 1 7.43 2171 0 0 4520 0 2170 2170 2171 2171 -1 <> <> <> <>
  2171 41 13.620188 11.408428 28.559042 149 L B 21 0.06000 0.06000 "LEU " "3HD1" 1 0 FFFFFF  H2172  2 1 7 ""  1 ""  <> 0 0 0 1 7.43 2172 0 0 4521 0 2171 2171 2172 2172 -1 <> <> <> <>
  2172 41 15.839018 11.635643 31.183752 149 L B 21 0.06000 0.06000 "LEU " "1HD2" 1 0 FFFFFF  H2173  2 1 7 ""  1 ""  <> 0 0 0 1 7.43 2173 0 0 4522 0 2172 2172 2173 2173 -1 <> <> <> <>
  2173 41 15.926771 12.653095 29.667452 149 L B 21 0.06000 0.06000 "LEU " "2HD2" 1 0 FFFFFF  H2174  2 1 7 ""  1 ""  <> 0 0 0 1 7.43 2174 0 0 4523 0 2173 2173 2174 2174 -1 <> <> <> <>
  2174 41 15.824255 13.312740 31.277390 149 L B 21 0.06000 0.06000 "LEU " "3HD2" 1 0 FFFFFF  H2175  2 1 7 ""  1 ""  <> 0 0 0 1 7.43 2175 0 0 4524 0 2174 2174 2175 2175 -1 <> <> <> <>
  2175 25 13.564634 17.068890 30.993406 150 V B 38 -0.50000 -0.50000 "VAL " " N  " 7 0 2F2FFF  N2176  2 1 7 ""  1 ""  <> 0 0 0 1 7.42 2176 0 0 4537 1 2175 2175 2176 2176 -1 <> <> <> <>
  2176 3 13.258596 18.456911 30.772038 150 V B 2 0.14000 0.14000 "VAL " " CA " 6 0 A0A0A0  C2177  2 1 -1112 ""  1 ""  FFF000  0 0 0 1 7.42 2177 0 0 4538 1 2176 2176 2177 2177 -1 <> <> <> <>
  2177 2 14.324915 18.999733 29.827904 150 V B 2 0.50000 0.50000 "VAL " " C  " 6 0 A0A0A0  C2178  2 1 7 ""  1 ""  <> 0 0 0 1 7.42 2178 0 0 4539 0 2177 2177 2178 2178 -1 <> <> <> <>
  2178 15 15.473047 18.995876 30.181728 150 V B 75 -0.50000 -0.50000 "VAL " " O  " 8 0 FF5757  O2179  2 1 7 ""  1 ""  <> 0 0 0 1 7.42 2179 0 0 4540 0 2178 2178 2179 2179 -1 <> <> <> <>
  2179 3 13.070513 19.221449 32.109665 150 V B 2 -0.06000 -0.06000 "VAL " " CB " 6 0 A0A0A0  C2180  2 1 7 ""  1 ""  <> 0 0 0 1 7.42 2180 0 0 4541 1 2179 2179 2180 2180 -1 <> <> <> <>
  2180 3 12.585997 20.669590 31.899008 150 V B 2 -0.18000 -0.18000 "VAL " " CG1" 6 0 A0A0A0  C2181  2 1 7 ""  1 ""  <> 0 0 0 1 7.42 2181 0 0 4542 3 2180 2180 2181 2181 -1 <> <> <> <>
  2181 3 12.107050 18.529631 33.129925 150 V B 2 -0.18000 -0.18000 "VAL " " CG2" 6 0 A0A0A0  C2182  2 1 7 ""  1 ""  <> 0 0 0 1 7.42 2182 0 0 4543 3 2181 2181 2182 2182 -1 <> <> <> <>
  2182 43 14.426188 16.933876 31.502914 150 V B 21 0.30000 0.30000 "VAL " " H  " 1 0 FFFFFF  H2183  2 1 7 ""  1 ""  <> 0 0 0 1 7.42 2183 0 0 4544 0 2182 2182 2183 2183 -1 <> <> <> <>
  2183 41 12.353632 18.550121 30.171661 150 V B 21 0.06000 0.06000 "VAL " " HA " 1 0 FFFFFF  H2184  2 1 7 ""  1 ""  <> 0 0 0 1 7.42 2184 0 0 4545 0 2183 2183 2184 2184 -1 <> <> <> <>
  2184 41 14.063951 19.227375 32.558155 150 V B 21 0.06000 0.06000 "VAL " " HB " 1 0 FFFFFF  H2185  2 1 7 ""  1 ""  <> 0 0 0 1 7.42 2185 0 0 4546 0 2184 2184 2185 2185 -1 <> <> <> <>
  2185 41 12.202719 21.020100 32.857307 150 V B 21 0.06000 0.06000 "VAL " "1HG1" 1 0 FFFFFF  H2186  2 1 7 ""  1 ""  <> 0 0 0 1 7.42 2186 0 0 4547 0 2185 2185 2186 2186 -1 <> <> <> <>
  2186 41 13.366896 21.332285 31.526012 150 V B 21 0.06000 0.06000 "VAL " "2HG1" 1 0 FFFFFF  H2187  2 1 7 ""  1 ""  <> 0 0 0 1 7.42 2187 0 0 4548 0 2186 2186 2187 2187 -1 <> <> <> <>
  2187 41 11.628698 20.690882 31.378212 150 V B 21 0.06000 0.06000 "VAL " "3HG1" 1 0 FFFFFF  H2188  2 1 7 ""  1 ""  <> 0 0 0 1 7.42 2188 0 0 4549 0 2187 2187 2188 2188 -1 <> <> <> <>
  2188 41 11.109236 18.475161 32.694607 150 V B 21 0.06000 0.06000 "VAL " "1HG2" 1 0 FFFFFF  H2189  2 1 7 ""  1 ""  <> 0 0 0 1 7.42 2189 0 0 4550 0 2188 2188 2189 2189 -1 <> <> <> <>
  2189 41 12.254129 17.494980 33.439705 150 V B 21 0.06000 0.06000 "VAL " "2HG2" 1 0 FFFFFF  H2190  2 1 7 ""  1 ""  <> 0 0 0 1 7.42 2190 0 0 4551 0 2189 2189 2190 2190 -1 <> <> <> <>
  2190 41 11.797361 19.109293 33.999512 150 V B 21 0.06000 0.06000 "VAL " "3HG2" 1 0 FFFFFF  H2191  2 1 7 ""  1 ""  <> 0 0 0 1 7.42 2191 0 0 4552 0 2190 2190 2191 2191 -1 <> <> <> <>
  2191 25 14.005445 19.447256 28.607370 151 E B 38 -0.50000 -0.50000 "GLU " " N  " 7 0 2F2FFF  N2192  0 1 7 ""  1 ""  <> 0 0 0 1 7.44 2192 0 0 4572 1 2191 2191 2192 2192 -1 <> <> <> <>
  2192 3 15.020136 19.743687 27.552704 151 E B 2 0.14000 0.14000 "GLU " " CA " 6 0 A0A0A0  C2193  0 1 -1112 ""  1 ""  FFF000  0 0 0 1 7.44 2193 0 0 4573 1 2192 2192 2193 2193 -1 <> <> <> <>
  2193 2 15.383322 21.267258 27.667101 151 E B 2 0.50000 0.50000 "GLU " " C  " 6 0 A0A0A0  C2194  0 1 7 ""  1 ""  <> 0 0 0 1 7.44 2194 0 0 4574 0 2193 2193 2194 2194 -1 <> <> <> <>
  2194 15 14.687952 22.089163 28.246508 151 E B 75 -0.50000 -0.50000 "GLU " " O  " 8 0 FF5757  O2195  0 1 7 ""  1 ""  <> 0 0 0 1 7.44 2195 0 0 4575 0 2194 2194 2195 2195 -1 <> <> <> <>
  2195 3 14.292574 19.717356 26.145487 151 E B 2 -0.12000 -0.12000 "GLU " " CB " 6 0 A0A0A0  C2196  0 1 7 ""  1 ""  <> 0 0 0 1 7.44 2196 0 0 4576 2 2195 2195 2196 2196 -1 <> <> <> <>
  2196 3 13.478685 18.395803 25.828150 151 E B 2 -0.22000 -0.22000 "GLU " " CG " 6 0 A0A0A0  C2197  0 1 7 ""  1 ""  <> 0 0 0 1 7.44 2197 0 0 4577 2 2196 2196 2197 2197 -1 <> <> <> <>
  2197 2 12.155802 18.132410 26.525602 151 E B 2 0.70000 0.70000 "GLU " " CD " 6 0 A0A0A0  C2198  0 1 7 "%UT"  13 ""  <> 0 0 0 1 7.44 2198 0 0 4578 0 2197 2197 2198 2198 -1 <> <> <> <>
  2198 15 11.682077 19.072809 27.223906 151 E B 75 -0.80000 -0.80000 "GLU " " OE1" 8 0 FF5757  O2199  0 1 7 ""  1 ""  <> 0 0 0 1 7.44 2199 0 0 4579 0 2198 2198 2199 2199 -1 <> <> <> <>
  2199 18 11.616835 17.020922 26.306044 151 E B 75 -0.80000 -0.80000 "GLU " " OE2" 8 -1 FF5757  O2200  0 1 7 ""  1 ""  <> 0 0 0 1 7.44 2200 0 0 4580 0 2199 2199 2200 2200 -1 <> <> <> <>
  2200 43 13.049547 19.384226 28.287397 151 E B 21 0.30000 0.30000 "GLU " " H  " 1 0 FFFFFF  H2201  0 1 7 ""  1 ""  <> 0 0 0 1 7.44 2201 0 0 4581 0 2200 2200 2201 2201 -1 <> <> <> <>
  2201 41 15.929403 19.142967 27.574488 151 E B 21 0.06000 0.06000 "GLU " " HA " 1 0 FFFFFF  H2202  0 1 7 ""  1 ""  <> 0 0 0 1 7.44 2202 0 0 4582 0 2201 2201 2202 2202 -1 <> <> <> <>
  2202 41 15.046259 19.817984 25.364504 151 E B 21 0.06000 0.06000 "GLU " " HB1" 1 0 FFFFFF  H2203  0 1 7 ""  1 ""  <> 0 0 0 1 7.44 2203 0 0 4583 0 2202 2202 2203 2203 -1 <> <> <> <>
  2203 41 13.699793 20.615437 25.971819 151 E B 21 0.06000 0.06000 "GLU " " HB2" 1 0 FFFFFF  H2204  0 1 7 ""  1 ""  <> 0 0 0 1 7.44 2204 0 0 4584 0 2203 2203 2204 2204 -1 <> <> <> <>
  2204 41 14.140310 17.586100 26.135939 151 E B 21 0.06000 0.06000 "GLU " " HG1" 1 0 FFFFFF  H2205  0 1 7 ""  1 ""  <> 0 0 0 1 7.44 2205 0 0 4585 0 2204 2204 2205 2205 -1 <> <> <> <>
  2205 41 13.393957 18.282522 24.747370 151 E B 21 0.06000 0.06000 "GLU " " HG2" 1 0 FFFFFF  H2206  0 1 7 ""  1 ""  <> 0 0 0 1 7.44 2206 0 0 4586 0 2205 2205 2206 2206 -1 <> <> <> <>
  2206 25 16.600634 21.568262 27.204679 152 S B 38 -0.50000 -0.50000 "SER " " N  " 7 0 2F2FFF  N2207  0 1 7 ""  1 ""  <> 0 0 0 1 7.45 2207 0 0 4607 1 2206 2206 2207 2207 -1 <> <> <> <>
  2207 3 17.168089 22.903124 27.116076 152 S B 2 0.14000 0.14000 "SER " " CA " 6 0 A0A0A0  C2208  0 1 -1112 ""  1 ""  FFF000  0 0 0 1 7.45 2208 0 0 4608 1 2207 2207 2208 2208 -1 <> <> <> <>
  2208 2 17.969683 23.019749 25.800776 152 S B 2 0.50000 0.50000 "SER " " C  " 6 0 A0A0A0  C2209  0 1 7 ""  1 ""  <> 0 0 0 1 7.45 2209 0 0 4609 0 2208 2208 2209 2209 -1 <> <> <> <>
  2209 15 18.612215 22.127195 25.293886 152 S B 75 -0.50000 -0.50000 "SER " " O  " 8 0 FF5757  O2210  0 1 7 ""  1 ""  <> 0 0 0 1 7.45 2210 0 0 4610 0 2209 2209 2210 2210 -1 <> <> <> <>
  2210 3 18.034933 23.178743 28.291525 152 S B 2 0.14500 0.14500 "SER " " CB " 6 0 A0A0A0  C2211  0 1 7 ""  1 ""  <> 0 0 0 1 7.45 2211 0 0 4611 2 2210 2210 2211 2211 -1 <> <> <> <>
  2211 16 18.369715 24.584602 28.360620 152 S B 75 -0.68300 -0.68300 "SER " " OG " 8 0 FF5757  O2212  0 1 7 "%UT"  13 ""  <> 0 0 0 1 7.45 2212 0 0 4612 1 2211 2211 2212 2212 -1 <> <> <> <>
  2212 43 17.133753 20.771303 26.887281 152 S B 21 0.30000 0.30000 "SER " " H  " 1 0 FFFFFF  H2213  0 1 7 ""  1 ""  <> 0 0 0 1 7.45 2213 0 0 4613 0 2212 2212 2213 2213 -1 <> <> <> <>
  2213 41 16.378454 23.649885 27.032867 152 S B 21 0.06000 0.06000 "SER " " HA " 1 0 FFFFFF  H2214  0 1 7 ""  1 ""  <> 0 0 0 1 7.45 2214 0 0 4614 0 2213 2213 2214 2214 -1 <> <> <> <>
  2214 41 18.895155 22.509327 28.289709 152 S B 21 0.06000 0.06000 "SER " " HB1" 1 0 FFFFFF  H2215  0 1 7 ""  1 ""  <> 0 0 0 1 7.45 2215 0 0 4615 0 2214 2214 2215 2215 -1 <> <> <> <>
  2215 41 17.550669 22.990999 29.249825 152 S B 21 0.06000 0.06000 "SER " " HB2" 1 0 FFFFFF  H2216  0 1 7 ""  1 ""  <> 0 0 0 1 7.45 2216 0 0 4616 0 2215 2215 2216 2216 -1 <> <> <> <>
  2216 42 17.577810 25.031290 28.618275 152 S B 21 0.41800 0.41800 "SER " " HG " 1 0 FFFFFF  H2217  0 1 7 ""  1 ""  <> 0 0 0 1 7.45 2217 0 0 4617 0 2216 2216 2217 2217 -1 <> <> <> <>
  2217 25 17.804220 24.195017 25.137960 153 G B 38 -0.50000 -0.50000 "GLY " " N  " 7 0 2F2FFF  N2218  0 1 7 ""  1 ""  <> 0 0 0 1 7.77 2218 0 0 4635 1 2217 2217 2218 2218 -1 <> <> <> <>
  2218 3 18.393660 24.686209 23.942171 153 G B 2 0.08000 0.08000 "GLY " " CA " 6 0 A0A0A0  C2219  0 1 -1112 ""  1 ""  FFF000  0 0 0 1 7.77 2219 0 0 4636 2 2218 2218 2219 2219 -1 <> <> <> <>
  2219 2 17.686476 24.273457 22.689714 153 G B 2 0.50000 0.50000 "GLY " " C  " 6 0 A0A0A0  C2220  0 1 7 ""  1 ""  <> 0 0 0 1 7.77 2220 0 0 4637 0 2219 2219 2220 2220 -1 <> <> <> <>
  2220 15 16.762468 23.461962 22.790884 153 G B 75 -0.50000 -0.50000 "GLY " " O  " 8 0 FF5757  O2221  0 1 7 ""  1 ""  <> 0 0 0 1 7.77 2221 0 0 4638 0 2220 2220 2221 2221 -1 <> <> <> <>
  2221 43 17.072515 24.772446 25.526918 153 G B 21 0.30000 0.30000 "GLY " " H  " 1 0 FFFFFF  H2222  0 1 7 ""  1 ""  <> 0 0 0 1 7.77 2222 0 0 4639 0 2221 2221 2222 2222 -1 <> <> <> <>
  2222 41 19.430433 24.350203 23.924894 153 G B 21 0.06000 0.06000 "GLY " " HA1" 1 0 FFFFFF  H2223  0 1 7 ""  1 ""  <> 0 0 0 1 7.77 2223 0 0 4640 0 2222 2222 2223 2223 -1 <> <> <> <>
  2223 41 18.441042 25.774715 23.973913 153 G B 21 0.06000 0.06000 "GLY " " HA2" 1 0 FFFFFF  H2224  0 1 7 ""  1 ""  <> 0 0 0 1 7.77 2224 0 0 4641 0 2223 2223 2224 2224 -1 <> <> <> <>
  2224 25 17.957682 24.940098 21.582388 154 G B 38 -0.50000 -0.50000 "GLY " " N  " 7 0 2F2FFF  N2225  0 1 7 ""  1 ""  <> 0 0 0 1 7.74 2225 0 0 4664 1 2224 2224 2225 2225 -1 <> <> <> <>
  2225 3 17.398188 24.721495 20.243036 154 G B 2 0.08000 0.08000 "GLY " " CA " 6 0 A0A0A0  C2226  0 1 -1112 ""  1 ""  FFF000  0 0 0 1 7.74 2226 0 0 4665 2 2225 2225 2226 2226 -1 <> <> <> <>
  2226 2 17.086607 26.082478 19.596483 154 G B 2 0.50000 0.50000 "GLY " " C  " 6 0 A0A0A0  C2227  0 1 7 ""  1 ""  <> 0 0 0 1 7.74 2227 0 0 4666 0 2226 2226 2227 2227 -1 <> <> <> <>
  2227 15 17.662504 27.075136 19.993990 154 G B 75 -0.50000 -0.50000 "GLY " " O  " 8 0 FF5757  O2228  0 1 7 ""  1 ""  <> 0 0 0 1 7.74 2228 0 0 4667 0 2227 2227 2228 2228 -1 <> <> <> <>
  2228 43 18.734606 25.583700 21.629965 154 G B 21 0.30000 0.30000 "GLY " " H  " 1 0 FFFFFF  H2229  0 1 7 ""  1 ""  <> 0 0 0 1 7.74 2229 0 0 4668 0 2228 2228 2229 2229 -1 <> <> <> <>
  2229 41 16.388334 24.319122 20.322958 154 G B 21 0.06000 0.06000 "GLY " " HA1" 1 0 FFFFFF  H2230  0 1 7 ""  1 ""  <> 0 0 0 1 7.74 2230 0 0 4669 0 2229 2229 2230 2230 -1 <> <> <> <>
  2230 41 18.064013 24.091684 19.653017 154 G B 21 0.06000 0.06000 "GLY " " HA2" 1 0 FFFFFF  H2231  0 1 7 ""  1 ""  <> 0 0 0 1 7.74 2231 0 0 4670 0 2230 2230 2231 2231 -1 <> <> <> <>
  2231 25 16.035559 26.103878 18.710577 155 G B 38 -0.50000 -0.50000 "GLY " " N  " 7 0 2F2FFF  N2232  2 1 7 ""  1 ""  <> 0 0 0 1 7.71 2232 0 0 4685 1 2231 2231 2232 2232 -1 <> <> <> <>
[truncated: 1,696,077 more chars]
