# Supplementary material for: Elucidating HER2-directed chimeric antigen receptor (CAR) activation mechanism using homology modeling and all-atom molecular dynamics simulation
Source: Comput Struct Biotechnol J. 2026 Jan 2;31:276–88. doi: 10.1016/j.csbj.2025.12.017 (PMC12813887; doi:10.1016/j.csbj.2025.12.017)
Supplement: Supplementary file 3 — Supplementary material [file mmc3.zip › Holo_Clust03.mae]

{ 
 s_m_m2io_version
 :::
 2.0.0 
} 

f_m_ct { 
 s_m_title
 i_m_ct_format
 :::
 "Displayed atoms" 
  2
 m_atom[10462] { 
  # First column is atom index #
  i_m_mmod_type
  r_m_x_coord
  r_m_y_coord
  r_m_z_coord
  i_m_residue_number
  s_m_mmod_res
  s_m_chain_name
  i_m_color
  r_m_charge1
  r_m_charge2
  s_m_pdb_residue_name
  s_m_pdb_atom_name
  i_m_atomic_number
  i_m_formal_charge
  s_m_color_rgb
  s_m_atom_name
  i_m_secondary_structure
  i_m_ribbon_style
  i_m_ribbon_color
  s_m_label_format
  i_m_label_color
  s_m_label_user_text
  s_m_ribbon_color_rgb
  r_ffio_x_vel
  r_ffio_y_vel
  r_ffio_z_vel
  r_m_pdb_occupancy
  r_m_pdb_tfactor
  i_desmond_anum_bu
  i_ffio_grp_energy
  i_i_constraint
  i_i_internal_atom_index
  i_m_Hcount
  i_m_original_index
  i_pa_atomindex
  i_pdb_PDB_serial
  i_zob_match_atom_index
  i_zob_match_atom_type
  s_pa_state
  i_m_pdb_convert_problem
  i_pdb_seqres_index
  s_m_current_occupancy
  :::
  1 32 1.449861 -33.585377 -1.383110 1 M B 38 -0.30000 -0.30000 "MET " " N  " 7 1 2F2FFF  N1  0 1 7 ""  1 ""  <> 0 0 0 1 11.43 1 0 0 1 3 1 1 1 1 44 <> <> <> <>
  2 3 2.448740 -32.642033 -1.813976 1 M B 2 0.25000 0.25000 "MET " " CA " 6 0 A0A0A0  C2  0 1 -1105 ""  1 ""  FF1E00  0 0 0 1 11.43 2 0 0 2 1 2 2 2 2 -1 <> <> <> <>
  3 2 1.820213 -31.367144 -2.313931 1 M B 2 0.50000 0.50000 "MET " " C  " 6 0 A0A0A0  C3  0 1 7 ""  1 ""  <> 0 0 0 1 11.43 3 0 0 3 0 3 3 3 3 -1 <> <> <> <>
  4 15 0.917240 -31.451693 -3.150620 1 M B 75 -0.50000 -0.50000 "MET " " O  " 8 0 FF5757  O4  0 1 7 ""  1 ""  <> 0 0 0 1 11.43 4 0 0 4 0 4 4 4 4 -1 <> <> <> <>
  5 3 3.429538 -33.265865 -2.809155 1 M B 2 -0.12000 -0.12000 "MET " " CB " 6 0 A0A0A0  C5  0 1 7 ""  1 ""  <> 0 0 0 1 11.43 5 0 0 5 2 5 5 5 5 -1 <> <> <> <>
  6 3 4.851654 -32.695164 -2.644611 1 M B 2 0.04750 0.04750 "MET " " CG " 6 0 A0A0A0  C6  0 1 7 ""  1 ""  <> 0 0 0 1 11.43 6 0 0 6 2 6 6 6 6 -1 <> <> <> <>
  7 49 6.167175 -33.634762 -3.434231 1 M B 13 -0.33500 -0.33500 "MET " " SD " 16 0 E1E11E  S7  0 1 7 ""  1 ""  <> 0 0 0 1 11.43 7 0 0 7 0 7 7 7 7 -1 <> <> <> <>
  8 3 7.472084 -33.367146 -2.092525 1 M B 2 -0.01250 -0.01250 "MET " " CE " 6 0 A0A0A0  C8  0 1 7 ""  1 ""  <> 0 0 0 1 11.43 8 0 0 8 3 8 8 8 8 -1 <> <> <> <>
  9 41 3.044006 -32.473347 -0.916588 1 M B 21 0.06000 0.06000 "MET " " HA " 1 0 FFFFFF  H9  0 1 7 ""  1 ""  <> 0 0 0 1 11.43 9 0 0 9 0 9 9 9 9 -1 <> <> <> <>
  10 41 3.155802 -33.108852 -3.852474 1 M B 21 0.06000 0.06000 "MET " " HB1" 1 0 FFFFFF  H10  0 1 7 ""  1 ""  <> 0 0 0 1 11.43 10 0 0 10 0 10 10 10 10 -1 <> <> <> <>
  11 41 3.456772 -34.349064 -2.690701 1 M B 21 0.06000 0.06000 "MET " " HB2" 1 0 FFFFFF  H11  0 1 7 ""  1 ""  <> 0 0 0 1 11.43 11 0 0 11 0 11 11 11 11 -1 <> <> <> <>
  12 41 5.073404 -32.736210 -1.578197 1 M B 21 0.06000 0.06000 "MET " " HG1" 1 0 FFFFFF  H12  0 1 7 ""  1 ""  <> 0 0 0 1 11.43 12 0 0 12 0 12 12 12 12 -1 <> <> <> <>
  13 41 4.843527 -31.628069 -2.866756 1 M B 21 0.06000 0.06000 "MET " " HG2" 1 0 FFFFFF  H13  0 1 7 ""  1 ""  <> 0 0 0 1 11.43 13 0 0 13 0 13 13 13 13 -1 <> <> <> <>
  14 41 7.520727 -32.372456 -1.649452 1 M B 21 0.06000 0.06000 "MET " " HE1" 1 0 FFFFFF  H14  0 1 7 ""  1 ""  <> 0 0 0 1 11.43 14 0 0 14 0 14 14 14 14 -1 <> <> <> <>
  15 41 7.190613 -34.069157 -1.307636 1 M B 21 0.06000 0.06000 "MET " " HE2" 1 0 FFFFFF  H15  0 1 7 ""  1 ""  <> 0 0 0 1 11.43 15 0 0 15 0 15 15 15 15 -1 <> <> <> <>
  16 41 8.498581 -33.626804 -2.351334 1 M B 21 0.06000 0.06000 "MET " " HE3" 1 0 FFFFFF  H16  0 1 7 ""  1 ""  <> 0 0 0 1 11.43 16 0 0 16 0 16 16 16 16 -1 <> <> <> <>
  17 25 2.231304 -30.193758 -1.840195 2 A B 38 -0.50000 -0.50000 "ALA " " N  " 7 0 2F2FFF  N17  0 1 7 ""  1 ""  <> 0 0 0 1 10 17 0 0 34 1 17 17 17 17 -1 <> <> <> <>
  18 3 1.792318 -28.883074 -2.507710 2 A B 2 0.14000 0.14000 "ALA " " CA " 6 0 A0A0A0  C18  0 1 -1105 ""  1 ""  FF1E00  0 0 0 1 10 18 0 0 35 1 18 18 18 18 -1 <> <> <> <>
  19 2 2.928812 -28.370592 -3.445553 2 A B 2 0.50000 0.50000 "ALA " " C  " 6 0 A0A0A0  C19  0 1 7 ""  1 ""  <> 0 0 0 1 10 19 0 0 36 0 19 19 19 19 -1 <> <> <> <>
  20 15 4.001698 -28.967302 -3.351612 2 A B 75 -0.50000 -0.50000 "ALA " " O  " 8 0 FF5757  O20  0 1 7 ""  1 ""  <> 0 0 0 1 10 20 0 0 37 0 20 20 20 20 -1 <> <> <> <>
  21 3 1.646633 -27.870417 -1.396557 2 A B 2 -0.18000 -0.18000 "ALA " " CB " 6 0 A0A0A0  C21  0 1 7 ""  1 ""  <> 0 0 0 1 10 21 0 0 38 3 21 21 21 21 -1 <> <> <> <>
  22 43 2.992409 -30.189775 -1.176266 2 A B 21 0.30000 0.30000 "ALA " " H  " 1 0 FFFFFF  H22  0 1 7 ""  1 ""  <> 0 0 0 1 10 22 0 0 39 0 22 22 22 22 -1 <> <> <> <>
  23 41 0.912802 -29.064775 -3.125397 2 A B 21 0.06000 0.06000 "ALA " " HA " 1 0 FFFFFF  H23  0 1 7 ""  1 ""  <> 0 0 0 1 10 23 0 0 40 0 23 23 23 23 -1 <> <> <> <>
  24 41 2.326685 -27.814707 -0.546543 2 A B 21 0.06000 0.06000 "ALA " " HB1" 1 0 FFFFFF  H24  0 1 7 ""  1 ""  <> 0 0 0 1 10 24 0 0 41 0 24 24 24 24 -1 <> <> <> <>
  25 41 1.540107 -26.903688 -1.888683 2 A B 21 0.06000 0.06000 "ALA " " HB2" 1 0 FFFFFF  H25  0 1 7 ""  1 ""  <> 0 0 0 1 10 25 0 0 42 0 25 25 25 25 -1 <> <> <> <>
  26 41 0.650158 -28.074091 -1.004570 2 A B 21 0.06000 0.06000 "ALA " " HB3" 1 0 FFFFFF  H26  0 1 7 ""  1 ""  <> 0 0 0 1 10 26 0 0 43 0 26 26 26 26 -1 <> <> <> <>
  27 25 2.763941 -27.395510 -4.357456 3 L B 38 -0.50000 -0.50000 "LEU " " N  " 7 0 2F2FFF  N27  0 1 7 ""  1 ""  <> 0 0 0 1 9.69 27 0 0 61 1 27 27 27 27 -1 <> <> <> <>
  28 3 3.820554 -26.754694 -5.090710 3 L B 2 0.14000 0.14000 "LEU " " CA " 6 0 A0A0A0  C28  0 1 -1105 ""  1 ""  FF1E00  0 0 0 1 9.69 28 0 0 62 1 28 28 28 28 -1 <> <> <> <>
  29 2 3.857139 -25.312456 -4.666397 3 L B 2 0.50000 0.50000 "LEU " " C  " 6 0 A0A0A0  C29  0 1 7 ""  1 ""  <> 0 0 0 1 9.69 29 0 0 63 0 29 29 29 29 -1 <> <> <> <>
  30 15 2.754080 -24.720232 -4.545681 3 L B 75 -0.50000 -0.50000 "LEU " " O  " 8 0 FF5757  O30  0 1 7 ""  1 ""  <> 0 0 0 1 9.69 30 0 0 64 0 30 30 30 30 -1 <> <> <> <>
  31 3 3.595546 -26.738680 -6.649475 3 L B 2 -0.12000 -0.12000 "LEU " " CB " 6 0 A0A0A0  C31  0 1 7 ""  1 ""  <> 0 0 0 1 9.69 31 0 0 65 2 31 31 31 31 -1 <> <> <> <>
  32 3 4.748266 -26.162081 -7.573524 3 L B 2 -0.06000 -0.06000 "LEU " " CG " 6 0 A0A0A0  C32  0 1 7 ""  1 ""  <> 0 0 0 1 9.69 32 0 0 66 1 32 32 32 32 -1 <> <> <> <>
  33 3 5.695608 -27.330355 -8.087402 3 L B 2 -0.18000 -0.18000 "LEU " " CD1" 6 0 A0A0A0  C33  0 1 7 ""  1 ""  <> 0 0 0 1 9.69 33 0 0 67 3 33 33 33 33 -1 <> <> <> <>
  34 3 4.213108 -25.238909 -8.665543 3 L B 2 -0.18000 -0.18000 "LEU " " CD2" 6 0 A0A0A0  C34  0 1 7 ""  1 ""  <> 0 0 0 1 9.69 34 0 0 68 3 34 34 34 34 -1 <> <> <> <>
  35 43 1.880165 -26.939440 -4.533653 3 L B 21 0.30000 0.30000 "LEU " " H  " 1 0 FFFFFF  H35  0 1 7 ""  1 ""  <> 0 0 0 1 9.69 35 0 0 69 0 35 35 35 35 -1 <> <> <> <>
  36 41 4.817301 -27.158663 -4.913486 3 L B 21 0.06000 0.06000 "LEU " " HA " 1 0 FFFFFF  H36  0 1 7 ""  1 ""  <> 0 0 0 1 9.69 36 0 0 70 0 36 36 36 36 -1 <> <> <> <>
  37 41 2.666218 -26.179529 -6.758083 3 L B 21 0.06000 0.06000 "LEU " " HB1" 1 0 FFFFFF  H37  0 1 7 ""  1 ""  <> 0 0 0 1 9.69 37 0 0 71 0 37 37 37 37 -1 <> <> <> <>
  38 41 3.274050 -27.709932 -7.025536 3 L B 21 0.06000 0.06000 "LEU " " HB2" 1 0 FFFFFF  H38  0 1 7 ""  1 ""  <> 0 0 0 1 9.69 38 0 0 72 0 38 38 38 38 -1 <> <> <> <>
  39 41 5.428349 -25.546297 -6.984970 3 L B 21 0.06000 0.06000 "LEU " " HG " 1 0 FFFFFF  H39  0 1 7 ""  1 ""  <> 0 0 0 1 9.69 39 0 0 73 0 39 39 39 39 -1 <> <> <> <>
  40 41 6.344973 -26.862604 -8.827423 3 L B 21 0.06000 0.06000 "LEU " "1HD1" 1 0 FFFFFF  H40  0 1 7 ""  1 ""  <> 0 0 0 1 9.69 40 0 0 74 0 40 40 40 40 -1 <> <> <> <>
  41 41 6.342255 -27.719362 -7.300873 3 L B 21 0.06000 0.06000 "LEU " "2HD1" 1 0 FFFFFF  H41  0 1 7 ""  1 ""  <> 0 0 0 1 9.69 41 0 0 75 0 41 41 41 41 -1 <> <> <> <>
  42 41 5.222622 -28.158861 -8.614639 3 L B 21 0.06000 0.06000 "LEU " "3HD1" 1 0 FFFFFF  H42  0 1 7 ""  1 ""  <> 0 0 0 1 9.69 42 0 0 76 0 42 42 42 42 -1 <> <> <> <>
  43 41 3.425617 -24.592501 -8.278084 3 L B 21 0.06000 0.06000 "LEU " "1HD2" 1 0 FFFFFF  H43  0 1 7 ""  1 ""  <> 0 0 0 1 9.69 43 0 0 77 0 43 43 43 43 -1 <> <> <> <>
  44 41 5.016026 -24.594744 -9.023979 3 L B 21 0.06000 0.06000 "LEU " "2HD2" 1 0 FFFFFF  H44  0 1 7 ""  1 ""  <> 0 0 0 1 9.69 44 0 0 78 0 44 44 44 44 -1 <> <> <> <>
  45 41 3.856249 -25.813074 -9.520576 3 L B 21 0.06000 0.06000 "LEU " "3HD2" 1 0 FFFFFF  H45  0 1 7 ""  1 ""  <> 0 0 0 1 9.69 45 0 0 79 0 45 45 45 45 -1 <> <> <> <>
  46 25 5.063541 -24.733873 -4.320114 4 P B 38 -0.14000 -0.14000 "PRO " " N  " 7 0 2F2FFF  N46  0 1 7 ""  1 ""  <> 0 0 0 1 9.81 46 0 0 96 0 46 46 46 46 -1 <> <> <> <>
  47 3 5.118031 -23.295252 -4.011700 4 P B 2 0.01000 0.01000 "PRO " " CA " 6 0 A0A0A0  C47  0 1 -1105 ""  1 ""  FF1E00  0 0 0 1 9.81 47 0 0 97 1 47 47 47 47 -1 <> <> <> <>
  48 2 4.909727 -22.452257 -5.287209 4 P B 2 0.50000 0.50000 "PRO " " C  " 6 0 A0A0A0  C48  0 1 7 ""  1 ""  <> 0 0 0 1 9.81 48 0 0 98 0 48 48 48 48 -1 <> <> <> <>
  49 15 5.548445 -22.599108 -6.308289 4 P B 75 -0.50000 -0.50000 "PRO " " O  " 8 0 FF5757  O49  0 1 7 ""  1 ""  <> 0 0 0 1 9.81 49 0 0 99 0 49 49 49 49 -1 <> <> <> <>
  50 3 6.355555 -25.474512 -4.094177 4 P B 2 -0.05000 -0.05000 "PRO " " CD " 6 0 A0A0A0  C50  0 1 7 ""  1 ""  <> 0 0 0 1 9.81 50 0 0 100 2 50 50 50 50 -1 <> <> <> <>
  51 3 7.400362 -24.407175 -3.816971 4 P B 2 -0.12000 -0.12000 "PRO " " CG " 6 0 A0A0A0  C51  0 1 7 ""  1 ""  <> 0 0 0 1 9.81 51 0 0 101 2 51 51 51 51 -1 <> <> <> <>
  52 3 6.597042 -23.217943 -3.314892 4 P B 2 -0.12000 -0.12000 "PRO " " CB " 6 0 A0A0A0  C52  0 1 7 ""  1 ""  <> 0 0 0 1 9.81 52 0 0 102 2 52 52 52 52 -1 <> <> <> <>
  53 41 6.567060 -26.053118 -4.993385 4 P B 21 0.06000 0.06000 "PRO " " HD1" 1 0 FFFFFF  H53  0 1 7 ""  1 ""  <> 0 0 0 1 9.81 53 0 0 103 0 53 53 53 53 -1 <> <> <> <>
  54 41 6.362902 -26.103884 -3.204273 4 P B 21 0.06000 0.06000 "PRO " " HD2" 1 0 FFFFFF  H54  0 1 7 ""  1 ""  <> 0 0 0 1 9.81 54 0 0 104 0 54 54 54 54 -1 <> <> <> <>
  55 41 7.920322 -24.090364 -4.721058 4 P B 21 0.06000 0.06000 "PRO " " HG1" 1 0 FFFFFF  H55  0 1 7 ""  1 ""  <> 0 0 0 1 9.81 55 0 0 105 0 55 55 55 55 -1 <> <> <> <>
  56 41 8.169086 -24.722658 -3.111534 4 P B 21 0.06000 0.06000 "PRO " " HG2" 1 0 FFFFFF  H56  0 1 7 ""  1 ""  <> 0 0 0 1 9.81 56 0 0 106 0 56 56 56 56 -1 <> <> <> <>
  57 41 7.067957 -22.234949 -3.323254 4 P B 21 0.06000 0.06000 "PRO " " HB1" 1 0 FFFFFF  H57  0 1 7 ""  1 ""  <> 0 0 0 1 9.81 57 0 0 107 0 57 57 57 57 -1 <> <> <> <>
  58 41 6.553776 -23.463800 -2.253864 4 P B 21 0.06000 0.06000 "PRO " " HB2" 1 0 FFFFFF  H58  0 1 7 ""  1 ""  <> 0 0 0 1 9.81 58 0 0 108 0 58 58 58 58 -1 <> <> <> <>
  59 41 4.397520 -22.972368 -3.260231 4 P B 21 0.06000 0.06000 "PRO " " HA " 1 0 FFFFFF  H59  0 1 7 ""  1 ""  <> 0 0 0 1 9.81 59 0 0 109 0 59 59 59 59 -1 <> <> <> <>
  60 25 3.950422 -21.533232 -5.214981 5 V B 38 -0.50000 -0.50000 "VAL " " N  " 7 0 2F2FFF  N60  0 1 7 ""  1 ""  <> 0 0 0 1 9.96 60 0 0 120 1 60 60 60 60 -1 <> <> <> <>
  61 3 3.515600 -20.588121 -6.243858 5 V B 2 0.14000 0.14000 "VAL " " CA " 6 0 A0A0A0  C61  0 1 -1105 ""  1 ""  FF1E00  0 0 0 1 9.96 61 0 0 121 1 61 61 61 61 -1 <> <> <> <>
  62 2 4.617565 -19.634249 -6.642891 5 V B 2 0.50000 0.50000 "VAL " " C  " 6 0 A0A0A0  C62  0 1 7 ""  1 ""  <> 0 0 0 1 9.96 62 0 0 122 0 62 62 62 62 -1 <> <> <> <>
  63 15 4.739771 -19.448126 -7.814171 5 V B 75 -0.50000 -0.50000 "VAL " " O  " 8 0 FF5757  O63  0 1 7 ""  1 ""  <> 0 0 0 1 9.96 63 0 0 123 0 63 63 63 63 -1 <> <> <> <>
  64 3 2.313045 -19.865145 -5.689022 5 V B 2 -0.06000 -0.06000 "VAL " " CB " 6 0 A0A0A0  C64  0 1 7 ""  1 ""  <> 0 0 0 1 9.96 64 0 0 124 1 64 64 64 64 -1 <> <> <> <>
  65 3 1.634369 -18.822886 -6.598255 5 V B 2 -0.18000 -0.18000 "VAL " " CG1" 6 0 A0A0A0  C65  0 1 7 ""  1 ""  <> 0 0 0 1 9.96 65 0 0 125 3 65 65 65 65 -1 <> <> <> <>
  66 3 1.293943 -20.867472 -5.040447 5 V B 2 -0.18000 -0.18000 "VAL " " CG2" 6 0 A0A0A0  C66  0 1 7 ""  1 ""  <> 0 0 0 1 9.96 66 0 0 126 3 66 66 66 66 -1 <> <> <> <>
  67 43 3.315666 -21.487761 -4.430687 5 V B 21 0.30000 0.30000 "VAL " " H  " 1 0 FFFFFF  H67  0 1 7 ""  1 ""  <> 0 0 0 1 9.96 67 0 0 127 0 67 67 67 67 -1 <> <> <> <>
  68 41 3.265148 -21.229517 -7.088837 5 V B 21 0.06000 0.06000 "VAL " " HA " 1 0 FFFFFF  H68  0 1 7 ""  1 ""  <> 0 0 0 1 9.96 68 0 0 128 0 68 68 68 68 -1 <> <> <> <>
  69 41 2.619468 -19.315950 -4.798748 5 V B 21 0.06000 0.06000 "VAL " " HB " 1 0 FFFFFF  H69  0 1 7 ""  1 ""  <> 0 0 0 1 9.96 69 0 0 129 0 69 69 69 69 -1 <> <> <> <>
  70 41 0.995861 -19.236429 -7.378891 5 V B 21 0.06000 0.06000 "VAL " "1HG1" 1 0 FFFFFF  H70  0 1 7 ""  1 ""  <> 0 0 0 1 9.96 70 0 0 130 0 70 70 70 70 -1 <> <> <> <>
  71 41 0.894022 -18.274427 -6.015862 5 V B 21 0.06000 0.06000 "VAL " "2HG1" 1 0 FFFFFF  H71  0 1 7 ""  1 ""  <> 0 0 0 1 9.96 71 0 0 131 0 71 71 71 71 -1 <> <> <> <>
  72 41 2.423221 -18.180960 -6.990349 5 V B 21 0.06000 0.06000 "VAL " "3HG1" 1 0 FFFFFF  H72  0 1 7 ""  1 ""  <> 0 0 0 1 9.96 72 0 0 132 0 72 72 72 72 -1 <> <> <> <>
  73 41 0.851541 -21.556822 -5.759602 5 V B 21 0.06000 0.06000 "VAL " "1HG2" 1 0 FFFFFF  H73  0 1 7 ""  1 ""  <> 0 0 0 1 9.96 73 0 0 133 0 73 73 73 73 -1 <> <> <> <>
  74 41 1.683481 -21.636827 -4.373775 5 V B 21 0.06000 0.06000 "VAL " "2HG2" 1 0 FFFFFF  H74  0 1 7 ""  1 ""  <> 0 0 0 1 9.96 74 0 0 134 0 74 74 74 74 -1 <> <> <> <>
  75 41 0.442741 -20.413839 -4.532738 5 V B 21 0.06000 0.06000 "VAL " "3HG2" 1 0 FFFFFF  H75  0 1 7 ""  1 ""  <> 0 0 0 1 9.96 75 0 0 135 0 75 75 75 75 -1 <> <> <> <>
  76 25 5.365353 -19.127848 -5.604763 6 T B 38 -0.50000 -0.50000 "THR " " N  " 7 0 2F2FFF  N76  1 1 7 ""  1 ""  <> 0 0 0 1 10.19 76 0 0 150 1 76 76 76 76 -1 <> <> <> <>
  77 3 6.628151 -18.490458 -5.593998 6 T B 2 0.14000 0.14000 "THR " " CA " 6 0 A0A0A0  C77  1 1 -1105 ""  1 ""  FF1E00  0 0 0 1 10.19 77 0 0 151 1 77 77 77 77 -1 <> <> <> <>
  78 2 7.745335 -19.103174 -6.440495 6 T B 2 0.50000 0.50000 "THR " " C  " 6 0 A0A0A0  C78  1 1 7 ""  1 ""  <> 0 0 0 1 10.19 78 0 0 152 0 78 78 78 78 -1 <> <> <> <>
  79 15 8.668076 -18.337164 -6.719494 6 T B 75 -0.50000 -0.50000 "THR " " O  " 8 0 FF5757  O79  1 1 7 ""  1 ""  <> 0 0 0 1 10.19 79 0 0 153 0 79 79 79 79 -1 <> <> <> <>
  80 3 6.989185 -18.130297 -4.171219 6 T B 2 0.20500 0.20500 "THR " " CB " 6 0 A0A0A0  C80  1 1 7 ""  1 ""  <> 0 0 0 1 10.19 80 0 0 154 1 80 80 80 80 -1 <> <> <> <>
  81 3 6.063154 -16.982111 -3.541504 6 T B 2 -0.18000 -0.18000 "THR " " CG2" 6 0 A0A0A0  C81  1 1 7 ""  1 ""  <> 0 0 0 1 10.19 81 0 0 155 3 81 81 81 81 -1 <> <> <> <>
  82 16 6.878210 -19.293955 -3.306915 6 T B 75 -0.68300 -0.68300 "THR " " OG1" 8 0 FF5757  O82  1 1 7 "%UT"  13 ""  <> 0 0 0 1 10.19 82 0 0 156 1 82 82 82 82 -1 <> <> <> <>
  83 43 5.167572 -19.603025 -4.735748 6 T B 21 0.30000 0.30000 "THR " " H  " 1 0 FFFFFF  H83  1 1 7 ""  1 ""  <> 0 0 0 1 10.19 83 0 0 157 0 83 83 83 83 -1 <> <> <> <>
  84 41 6.362709 -17.523073 -6.020386 6 T B 21 0.06000 0.06000 "THR " " HA " 1 0 FFFFFF  H84  1 1 7 ""  1 ""  <> 0 0 0 1 10.19 84 0 0 158 0 84 84 84 84 -1 <> <> <> <>
  85 41 8.025057 -17.791071 -4.170322 6 T B 21 0.06000 0.06000 "THR " " HB " 1 0 FFFFFF  H85  1 1 7 ""  1 ""  <> 0 0 0 1 10.19 85 0 0 159 0 85 85 85 85 -1 <> <> <> <>
  86 41 6.443249 -16.026056 -3.901485 6 T B 21 0.06000 0.06000 "THR " "1HG2" 1 0 FFFFFF  H86  1 1 7 ""  1 ""  <> 0 0 0 1 10.19 86 0 0 160 0 86 86 86 86 -1 <> <> <> <>
  87 41 4.998289 -17.107733 -3.737423 6 T B 21 0.06000 0.06000 "THR " "2HG2" 1 0 FFFFFF  H87  1 1 7 ""  1 ""  <> 0 0 0 1 10.19 87 0 0 161 0 87 87 87 87 -1 <> <> <> <>
  88 41 6.163935 -17.086664 -2.461220 6 T B 21 0.06000 0.06000 "THR " "3HG2" 1 0 FFFFFF  H88  1 1 7 ""  1 ""  <> 0 0 0 1 10.19 88 0 0 162 0 88 88 88 88 -1 <> <> <> <>
  89 42 7.707277 -19.408072 -2.867992 6 T B 21 0.41800 0.41800 "THR " " HG1" 1 0 FFFFFF  H89  1 1 7 ""  1 ""  <> 0 0 0 1 10.19 89 0 0 163 0 89 89 89 89 -1 <> <> <> <>
  90 25 7.636681 -20.310675 -6.955238 7 A B 38 -0.50000 -0.50000 "ALA " " N  " 7 0 2F2FFF  N90  1 1 7 ""  1 ""  <> 0 0 0 1 10.14 90 0 0 171 1 90 90 90 90 -1 <> <> <> <>
  91 3 8.643377 -21.052496 -7.655525 7 A B 2 0.14000 0.14000 "ALA " " CA " 6 0 A0A0A0  C91  1 1 -1105 ""  1 ""  FF1E00  0 0 0 1 10.14 91 0 0 172 1 91 91 91 91 -1 <> <> <> <>
  92 2 8.300833 -20.999918 -9.185120 7 A B 2 0.50000 0.50000 "ALA " " C  " 6 0 A0A0A0  C92  1 1 7 ""  1 ""  <> 0 0 0 1 10.14 92 0 0 173 0 92 92 92 92 -1 <> <> <> <>
  93 15 9.179219 -21.049902 -10.010361 7 A B 75 -0.50000 -0.50000 "ALA " " O  " 8 0 FF5757  O93  1 1 7 ""  1 ""  <> 0 0 0 1 10.14 93 0 0 174 0 93 93 93 93 -1 <> <> <> <>
  94 3 8.580647 -22.505449 -7.343124 7 A B 2 -0.18000 -0.18000 "ALA " " CB " 6 0 A0A0A0  C94  1 1 7 ""  1 ""  <> 0 0 0 1 10.14 94 0 0 175 3 94 94 94 94 -1 <> <> <> <>
  95 43 6.847216 -20.884466 -6.695225 7 A B 21 0.30000 0.30000 "ALA " " H  " 1 0 FFFFFF  H95  1 1 7 ""  1 ""  <> 0 0 0 1 10.14 95 0 0 176 0 95 95 95 95 -1 <> <> <> <>
  96 41 9.679054 -20.786314 -7.444298 7 A B 21 0.06000 0.06000 "ALA " " HA " 1 0 FFFFFF  H96  1 1 7 ""  1 ""  <> 0 0 0 1 10.14 96 0 0 177 0 96 96 96 96 -1 <> <> <> <>
  97 41 9.302755 -23.093050 -7.910027 7 A B 21 0.06000 0.06000 "ALA " " HB1" 1 0 FFFFFF  H97  1 1 7 ""  1 ""  <> 0 0 0 1 10.14 97 0 0 178 0 97 97 97 97 -1 <> <> <> <>
  98 41 8.804008 -22.617815 -6.282188 7 A B 21 0.06000 0.06000 "ALA " " HB2" 1 0 FFFFFF  H98  1 1 7 ""  1 ""  <> 0 0 0 1 10.14 98 0 0 179 0 98 98 98 98 -1 <> <> <> <>
  99 41 7.632647 -22.908350 -7.699593 7 A B 21 0.06000 0.06000 "ALA " " HB3" 1 0 FFFFFF  H99  1 1 7 ""  1 ""  <> 0 0 0 1 10.14 99 0 0 180 0 99 99 99 99 -1 <> <> <> <>
  100 25 7.021748 -21.007704 -9.450127 8 L B 38 -0.50000 -0.50000 "LEU " " N  " 7 0 2F2FFF  N100  1 1 7 ""  1 ""  <> 0 0 0 1 9.89 100 0 0 195 1 100 100 100 100 -1 <> <> <> <>
  101 3 6.427959 -20.631113 -10.759674 8 L B 2 0.14000 0.14000 "LEU " " CA " 6 0 A0A0A0  C101  1 1 -1105 ""  1 ""  FF1E00  0 0 0 1 9.89 101 0 0 196 1 101 101 101 101 -1 <> <> <> <>
  102 2 6.538254 -19.062716 -11.034798 8 L B 2 0.50000 0.50000 "LEU " " C  " 6 0 A0A0A0  C102  1 1 7 ""  1 ""  <> 0 0 0 1 9.89 102 0 0 197 0 102 102 102 102 -1 <> <> <> <>
  103 15 7.036133 -18.637506 -12.075966 8 L B 75 -0.50000 -0.50000 "LEU " " O  " 8 0 FF5757  O103  1 1 7 ""  1 ""  <> 0 0 0 1 9.89 103 0 0 198 0 103 103 103 103 -1 <> <> <> <>
  104 3 5.007904 -21.157423 -10.744987 8 L B 2 -0.12000 -0.12000 "LEU " " CB " 6 0 A0A0A0  C104  1 1 7 ""  1 ""  <> 0 0 0 1 9.89 104 0 0 199 2 104 104 104 104 -1 <> <> <> <>
  105 3 4.143824 -20.894033 -12.020607 8 L B 2 -0.06000 -0.06000 "LEU " " CG " 6 0 A0A0A0  C105  1 1 7 ""  1 ""  <> 0 0 0 1 9.89 105 0 0 200 1 105 105 105 105 -1 <> <> <> <>
  106 3 4.733397 -21.482729 -13.313934 8 L B 2 -0.18000 -0.18000 "LEU " " CD1" 6 0 A0A0A0  C106  1 1 7 ""  1 ""  <> 0 0 0 1 9.89 106 0 0 201 3 106 106 106 106 -1 <> <> <> <>
  107 3 2.726803 -21.268847 -11.840904 8 L B 2 -0.18000 -0.18000 "LEU " " CD2" 6 0 A0A0A0  C107  1 1 7 ""  1 ""  <> 0 0 0 1 9.89 107 0 0 202 3 107 107 107 107 -1 <> <> <> <>
  108 43 6.491312 -20.685514 -8.653297 8 L B 21 0.30000 0.30000 "LEU " " H  " 1 0 FFFFFF  H108  1 1 7 ""  1 ""  <> 0 0 0 1 9.89 108 0 0 203 0 108 108 108 108 -1 <> <> <> <>
  109 41 7.025446 -20.976732 -11.603271 8 L B 21 0.06000 0.06000 "LEU " " HA " 1 0 FFFFFF  H109  1 1 7 ""  1 ""  <> 0 0 0 1 9.89 109 0 0 204 0 109 109 109 109 -1 <> <> <> <>
  110 41 4.265350 -20.766539 -10.049347 8 L B 21 0.06000 0.06000 "LEU " " HB1" 1 0 FFFFFF  H110  1 1 7 ""  1 ""  <> 0 0 0 1 9.89 110 0 0 205 0 110 110 110 110 -1 <> <> <> <>
  111 41 4.922373 -22.234407 -10.600502 8 L B 21 0.06000 0.06000 "LEU " " HB2" 1 0 FFFFFF  H111  1 1 7 ""  1 ""  <> 0 0 0 1 9.89 111 0 0 206 0 111 111 111 111 -1 <> <> <> <>
  112 41 4.008390 -19.817160 -12.121109 8 L B 21 0.06000 0.06000 "LEU " " HG " 1 0 FFFFFF  H112  1 1 7 ""  1 ""  <> 0 0 0 1 9.89 112 0 0 207 0 112 112 112 112 -1 <> <> <> <>
  113 41 5.700523 -21.044271 -13.559944 8 L B 21 0.06000 0.06000 "LEU " "1HD1" 1 0 FFFFFF  H113  1 1 7 ""  1 ""  <> 0 0 0 1 9.89 113 0 0 208 0 113 113 113 113 -1 <> <> <> <>
  114 41 4.833117 -22.567995 -13.295479 8 L B 21 0.06000 0.06000 "LEU " "2HD1" 1 0 FFFFFF  H114  1 1 7 ""  1 ""  <> 0 0 0 1 9.89 114 0 0 209 0 114 114 114 114 -1 <> <> <> <>
  115 41 4.151148 -21.172255 -14.181511 8 L B 21 0.06000 0.06000 "LEU " "3HD1" 1 0 FFFFFF  H115  1 1 7 ""  1 ""  <> 0 0 0 1 9.89 115 0 0 210 0 115 115 115 115 -1 <> <> <> <>
  116 41 2.202919 -20.662905 -11.101654 8 L B 21 0.06000 0.06000 "LEU " "1HD2" 1 0 FFFFFF  H116  1 1 7 ""  1 ""  <> 0 0 0 1 9.89 116 0 0 211 0 116 116 116 116 -1 <> <> <> <>
  117 41 2.182754 -21.204355 -12.783211 8 L B 21 0.06000 0.06000 "LEU " "2HD2" 1 0 FFFFFF  H117  1 1 7 ""  1 ""  <> 0 0 0 1 9.89 117 0 0 212 0 117 117 117 117 -1 <> <> <> <>
  118 41 2.713308 -22.244257 -11.354599 8 L B 21 0.06000 0.06000 "LEU " "3HD2" 1 0 FFFFFF  H118  1 1 7 ""  1 ""  <> 0 0 0 1 9.89 118 0 0 213 0 118 118 118 118 -1 <> <> <> <>
  119 25 6.136709 -18.220457 -10.083931 9 L B 38 -0.50000 -0.50000 "LEU " " N  " 7 0 2F2FFF  N119  1 1 7 ""  1 ""  <> 0 0 0 1 10.06 119 0 0 226 1 119 119 119 119 -1 <> <> <> <>
  120 3 6.230696 -16.747702 -10.100601 9 L B 2 0.14000 0.14000 "LEU " " CA " 6 0 A0A0A0  C120  1 1 -1105 ""  1 ""  FF1E00  0 0 0 1 10.06 120 0 0 227 1 120 120 120 120 -1 <> <> <> <>
  121 2 7.641012 -16.412260 -9.515488 9 L B 2 0.50000 0.50000 "LEU " " C  " 6 0 A0A0A0  C121  1 1 7 ""  1 ""  <> 0 0 0 1 10.06 121 0 0 228 0 121 121 121 121 -1 <> <> <> <>
  122 15 7.806267 -15.422889 -8.818771 9 L B 75 -0.50000 -0.50000 "LEU " " O  " 8 0 FF5757  O122  1 1 7 ""  1 ""  <> 0 0 0 1 10.06 122 0 0 229 0 122 122 122 122 -1 <> <> <> <>
  123 3 5.185085 -16.211935 -9.065125 9 L B 2 -0.12000 -0.12000 "LEU " " CB " 6 0 A0A0A0  C123  1 1 7 ""  1 ""  <> 0 0 0 1 10.06 123 0 0 230 2 123 123 123 123 -1 <> <> <> <>
  124 3 3.681825 -16.518763 -9.369987 9 L B 2 -0.06000 -0.06000 "LEU " " CG " 6 0 A0A0A0  C124  1 1 7 ""  1 ""  <> 0 0 0 1 10.06 124 0 0 231 1 124 124 124 124 -1 <> <> <> <>
  125 3 2.774622 -15.828628 -8.386726 9 L B 2 -0.18000 -0.18000 "LEU " " CD1" 6 0 A0A0A0  C125  1 1 7 ""  1 ""  <> 0 0 0 1 10.06 125 0 0 232 3 125 125 125 125 -1 <> <> <> <>
  126 3 3.258331 -16.302767 -10.855400 9 L B 2 -0.18000 -0.18000 "LEU " " CD2" 6 0 A0A0A0  C126  1 1 7 ""  1 ""  <> 0 0 0 1 10.06 126 0 0 233 3 126 126 126 126 -1 <> <> <> <>
  127 43 5.959263 -18.703672 -9.214951 9 L B 21 0.30000 0.30000 "LEU " " H  " 1 0 FFFFFF  H127  1 1 7 ""  1 ""  <> 0 0 0 1 10.06 127 0 0 234 0 127 127 127 127 -1 <> <> <> <>
  128 41 6.052485 -16.271864 -11.064919 9 L B 21 0.06000 0.06000 "LEU " " HA " 1 0 FFFFFF  H128  1 1 7 ""  1 ""  <> 0 0 0 1 10.06 128 0 0 235 0 128 128 128 128 -1 <> <> <> <>
  129 41 5.286745 -15.128970 -8.994812 9 L B 21 0.06000 0.06000 "LEU " " HB1" 1 0 FFFFFF  H129  1 1 7 ""  1 ""  <> 0 0 0 1 10.06 129 0 0 236 0 129 129 129 129 -1 <> <> <> <>
  130 41 5.419140 -16.579626 -8.066063 9 L B 21 0.06000 0.06000 "LEU " " HB2" 1 0 FFFFFF  H130  1 1 7 ""  1 ""  <> 0 0 0 1 10.06 130 0 0 237 0 130 130 130 130 -1 <> <> <> <>
  131 41 3.548849 -17.529440 -8.984047 9 L B 21 0.06000 0.06000 "LEU " " HG " 1 0 FFFFFF  H131  1 1 7 ""  1 ""  <> 0 0 0 1 10.06 131 0 0 238 0 131 131 131 131 -1 <> <> <> <>
  132 41 1.809232 -16.319811 -8.508629 9 L B 21 0.06000 0.06000 "LEU " "1HD1" 1 0 FFFFFF  H132  1 1 7 ""  1 ""  <> 0 0 0 1 10.06 132 0 0 239 0 132 132 132 132 -1 <> <> <> <>
  133 41 3.134361 -15.954509 -7.365532 9 L B 21 0.06000 0.06000 "LEU " "2HD1" 1 0 FFFFFF  H133  1 1 7 ""  1 ""  <> 0 0 0 1 10.06 133 0 0 240 0 133 133 133 133 -1 <> <> <> <>
  134 41 2.628618 -14.769420 -8.598534 9 L B 21 0.06000 0.06000 "LEU " "3HD1" 1 0 FFFFFF  H134  1 1 7 ""  1 ""  <> 0 0 0 1 10.06 134 0 0 241 0 134 134 134 134 -1 <> <> <> <>
  135 41 3.901626 -16.963724 -11.436264 9 L B 21 0.06000 0.06000 "LEU " "1HD2" 1 0 FFFFFF  H135  1 1 7 ""  1 ""  <> 0 0 0 1 10.06 135 0 0 242 0 135 135 135 135 -1 <> <> <> <>
  136 41 2.219963 -16.585852 -11.027893 9 L B 21 0.06000 0.06000 "LEU " "2HD2" 1 0 FFFFFF  H136  1 1 7 ""  1 ""  <> 0 0 0 1 10.06 136 0 0 243 0 136 136 136 136 -1 <> <> <> <>
  137 41 3.392771 -15.277770 -11.200943 9 L B 21 0.06000 0.06000 "LEU " "3HD2" 1 0 FFFFFF  H137  1 1 7 ""  1 ""  <> 0 0 0 1 10.06 137 0 0 244 0 137 137 137 137 -1 <> <> <> <>
  138 25 8.713915 -17.177038 -9.846291 10 L B 38 -0.50000 -0.50000 "LEU " " N  " 7 0 2F2FFF  N138  0 1 7 ""  1 ""  <> 0 0 0 1 10.12 138 0 0 262 1 138 138 138 138 -1 <> <> <> <>
  139 3 10.114987 -17.020327 -9.519608 10 L B 2 0.14000 0.14000 "LEU " " CA " 6 0 A0A0A0  C139  0 1 -1105 ""  1 ""  FF1E00  0 0 0 1 10.12 139 0 0 263 1 139 139 139 139 -1 <> <> <> <>
  140 2 10.684963 -15.599368 -9.291321 10 L B 2 0.50000 0.50000 "LEU " " C  " 6 0 A0A0A0  C140  0 1 7 ""  1 ""  <> 0 0 0 1 10.12 140 0 0 264 0 140 140 140 140 -1 <> <> <> <>
  141 15 11.037960 -15.380424 -8.149734 10 L B 75 -0.50000 -0.50000 "LEU " " O  " 8 0 FF5757  O141  0 1 7 ""  1 ""  <> 0 0 0 1 10.12 141 0 0 265 0 141 141 141 141 -1 <> <> <> <>
  142 3 11.103775 -17.821501 -10.351219 10 L B 2 -0.12000 -0.12000 "LEU " " CB " 6 0 A0A0A0  C142  0 1 7 ""  1 ""  <> 0 0 0 1 10.12 142 0 0 266 2 142 142 142 142 -1 <> <> <> <>
  143 3 12.571897 -17.986780 -9.841469 10 L B 2 -0.06000 -0.06000 "LEU " " CG " 6 0 A0A0A0  C143  0 1 7 ""  1 ""  <> 0 0 0 1 10.12 143 0 0 267 1 143 143 143 143 -1 <> <> <> <>
  144 3 12.620443 -18.765303 -8.557190 10 L B 2 -0.18000 -0.18000 "LEU " " CD1" 6 0 A0A0A0  C144  0 1 7 ""  1 ""  <> 0 0 0 1 10.12 144 0 0 268 3 144 144 144 144 -1 <> <> <> <>
  145 3 13.475528 -18.567987 -10.889297 10 L B 2 -0.18000 -0.18000 "LEU " " CD2" 6 0 A0A0A0  C145  0 1 7 ""  1 ""  <> 0 0 0 1 10.12 145 0 0 269 3 145 145 145 145 -1 <> <> <> <>
  146 43 8.503378 -17.898249 -10.521294 10 L B 21 0.30000 0.30000 "LEU " " H  " 1 0 FFFFFF  H146  0 1 7 ""  1 ""  <> 0 0 0 1 10.12 146 0 0 270 0 146 146 146 146 -1 <> <> <> <>
  147 41 10.142851 -17.442110 -8.514900 10 L B 21 0.06000 0.06000 "LEU " " HA " 1 0 FFFFFF  H147  0 1 7 ""  1 ""  <> 0 0 0 1 10.12 147 0 0 271 0 147 147 147 147 -1 <> <> <> <>
  148 41 11.077801 -17.610807 -11.420349 10 L B 21 0.06000 0.06000 "LEU " " HB1" 1 0 FFFFFF  H148  0 1 7 ""  1 ""  <> 0 0 0 1 10.12 148 0 0 272 0 148 148 148 148 -1 <> <> <> <>
  149 41 10.672643 -18.811491 -10.500031 10 L B 21 0.06000 0.06000 "LEU " " HB2" 1 0 FFFFFF  H149  0 1 7 ""  1 ""  <> 0 0 0 1 10.12 149 0 0 273 0 149 149 149 149 -1 <> <> <> <>
  150 41 12.850270 -16.952158 -9.641052 10 L B 21 0.06000 0.06000 "LEU " " HG " 1 0 FFFFFF  H150  0 1 7 ""  1 ""  <> 0 0 0 1 10.12 150 0 0 274 0 150 150 150 150 -1 <> <> <> <>
  151 41 12.100912 -18.183821 -7.795563 10 L B 21 0.06000 0.06000 "LEU " "1HD1" 1 0 FFFFFF  H151  0 1 7 ""  1 ""  <> 0 0 0 1 10.12 151 0 0 275 0 151 151 151 151 -1 <> <> <> <>
  152 41 12.014358 -19.668612 -8.626411 10 L B 21 0.06000 0.06000 "LEU " "2HD1" 1 0 FFFFFF  H152  0 1 7 ""  1 ""  <> 0 0 0 1 10.12 152 0 0 276 0 152 152 152 152 -1 <> <> <> <>
  153 41 13.601166 -19.135721 -8.258736 10 L B 21 0.06000 0.06000 "LEU " "3HD1" 1 0 FFFFFF  H153  0 1 7 ""  1 ""  <> 0 0 0 1 10.12 153 0 0 277 0 153 153 153 153 -1 <> <> <> <>
  154 41 14.443120 -18.871496 -10.489616 10 L B 21 0.06000 0.06000 "LEU " "1HD2" 1 0 FFFFFF  H154  0 1 7 ""  1 ""  <> 0 0 0 1 10.12 154 0 0 278 0 154 154 154 154 -1 <> <> <> <>
  155 41 13.055518 -19.513956 -11.231110 10 L B 21 0.06000 0.06000 "LEU " "2HD2" 1 0 FFFFFF  H155  0 1 7 ""  1 ""  <> 0 0 0 1 10.12 155 0 0 279 0 155 155 155 155 -1 <> <> <> <>
  156 41 13.728563 -17.888365 -11.703041 10 L B 21 0.06000 0.06000 "LEU " "3HD2" 1 0 FFFFFF  H156  0 1 7 ""  1 ""  <> 0 0 0 1 10.12 156 0 0 280 0 156 156 156 156 -1 <> <> <> <>
  157 25 10.732954 -14.642474 -10.267265 11 P B 38 -0.14000 -0.14000 "PRO " " N  " 7 0 2F2FFF  N157  0 1 7 ""  1 ""  <> 0 0 0 1 10.17 157 0 0 303 0 157 157 157 157 -1 <> <> <> <>
  158 3 11.274356 -13.318736 -10.021851 11 P B 2 0.01000 0.01000 "PRO " " CA " 6 0 A0A0A0  C158  0 1 -1105 ""  1 ""  FF1E00  0 0 0 1 10.17 158 0 0 304 1 158 158 158 158 -1 <> <> <> <>
  159 2 10.346088 -12.464171 -9.194305 11 P B 2 0.50000 0.50000 "PRO " " C  " 6 0 A0A0A0  C159  0 1 7 ""  1 ""  <> 0 0 0 1 10.17 159 0 0 305 0 159 159 159 159 -1 <> <> <> <>
  160 15 10.831155 -11.578326 -8.489891 11 P B 75 -0.50000 -0.50000 "PRO " " O  " 8 0 FF5757  O160  0 1 7 ""  1 ""  <> 0 0 0 1 10.17 160 0 0 306 0 160 160 160 160 -1 <> <> <> <>
  161 3 10.279593 -14.782718 -11.608192 11 P B 2 -0.05000 -0.05000 "PRO " " CD " 6 0 A0A0A0  C161  0 1 7 ""  1 ""  <> 0 0 0 1 10.17 161 0 0 307 2 161 161 161 161 -1 <> <> <> <>
  162 3 10.441872 -13.376258 -12.234863 11 P B 2 -0.12000 -0.12000 "PRO " " CG " 6 0 A0A0A0  C162  0 1 7 ""  1 ""  <> 0 0 0 1 10.17 162 0 0 308 2 162 162 162 162 -1 <> <> <> <>
  163 3 11.509609 -12.667121 -11.349983 11 P B 2 -0.12000 -0.12000 "PRO " " CB " 6 0 A0A0A0  C163  0 1 7 ""  1 ""  <> 0 0 0 1 10.17 163 0 0 309 2 163 163 163 163 -1 <> <> <> <>
  164 41 9.276996 -15.107112 -11.886871 11 P B 21 0.06000 0.06000 "PRO " " HD1" 1 0 FFFFFF  H164  0 1 7 ""  1 ""  <> 0 0 0 1 10.17 164 0 0 310 0 164 164 164 164 -1 <> <> <> <>
  165 41 10.924492 -15.453609 -12.175735 11 P B 21 0.06000 0.06000 "PRO " " HD2" 1 0 FFFFFF  H165  0 1 7 ""  1 ""  <> 0 0 0 1 10.17 165 0 0 311 0 165 165 165 165 -1 <> <> <> <>
  166 41 9.545711 -12.758304 -12.178932 11 P B 21 0.06000 0.06000 "PRO " " HG1" 1 0 FFFFFF  H166  0 1 7 ""  1 ""  <> 0 0 0 1 10.17 166 0 0 312 0 166 166 166 166 -1 <> <> <> <>
  167 41 10.713113 -13.359340 -13.290436 11 P B 21 0.06000 0.06000 "PRO " " HG2" 1 0 FFFFFF  H167  0 1 7 ""  1 ""  <> 0 0 0 1 10.17 167 0 0 313 0 167 167 167 167 -1 <> <> <> <>
  168 41 11.442789 -11.580184 -11.302902 11 P B 21 0.06000 0.06000 "PRO " " HB1" 1 0 FFFFFF  H168  0 1 7 ""  1 ""  <> 0 0 0 1 10.17 168 0 0 314 0 168 168 168 168 -1 <> <> <> <>
  169 41 12.522986 -12.815909 -11.722847 11 P B 21 0.06000 0.06000 "PRO " " HB2" 1 0 FFFFFF  H169  0 1 7 ""  1 ""  <> 0 0 0 1 10.17 169 0 0 315 0 169 169 169 169 -1 <> <> <> <>
  170 41 12.229757 -13.391913 -9.502281 11 P B 21 0.06000 0.06000 "PRO " " HA " 1 0 FFFFFF  H170  0 1 7 ""  1 ""  <> 0 0 0 1 10.17 170 0 0 316 0 170 170 170 170 -1 <> <> <> <>
  171 25 9.033321 -12.595962 -9.172173 12 L B 38 -0.50000 -0.50000 "LEU " " N  " 7 0 2F2FFF  N171  0 1 7 ""  1 ""  <> 0 0 0 1 10.2 171 0 0 336 1 171 171 171 171 -1 <> <> <> <>
  172 3 8.039114 -11.796309 -8.377594 12 L B 2 0.14000 0.14000 "LEU " " CA " 6 0 A0A0A0  C172  0 1 -1105 ""  1 ""  FF1E00  0 0 0 1 10.2 172 0 0 337 1 172 172 172 172 -1 <> <> <> <>
  173 2 8.281347 -12.142261 -6.850182 12 L B 2 0.50000 0.50000 "LEU " " C  " 6 0 A0A0A0  C173  0 1 7 ""  1 ""  <> 0 0 0 1 10.2 173 0 0 338 0 173 173 173 173 -1 <> <> <> <>
  174 15 8.095774 -11.258956 -5.998638 12 L B 75 -0.50000 -0.50000 "LEU " " O  " 8 0 FF5757  O174  0 1 7 ""  1 ""  <> 0 0 0 1 10.2 174 0 0 339 0 174 174 174 174 -1 <> <> <> <>
  175 3 6.641464 -12.191348 -8.852104 12 L B 2 -0.12000 -0.12000 "LEU " " CB " 6 0 A0A0A0  C175  0 1 7 ""  1 ""  <> 0 0 0 1 10.2 175 0 0 340 2 175 175 175 175 -1 <> <> <> <>
  176 3 6.447466 -11.982066 -10.368759 12 L B 2 -0.06000 -0.06000 "LEU " " CG " 6 0 A0A0A0  C176  0 1 7 ""  1 ""  <> 0 0 0 1 10.2 176 0 0 341 1 176 176 176 176 -1 <> <> <> <>
  177 3 6.317871 -13.293700 -11.241371 12 L B 2 -0.18000 -0.18000 "LEU " " CD1" 6 0 A0A0A0  C177  0 1 7 ""  1 ""  <> 0 0 0 1 10.2 177 0 0 342 3 177 177 177 177 -1 <> <> <> <>
  178 3 5.227892 -11.204505 -10.758591 12 L B 2 -0.18000 -0.18000 "LEU " " CD2" 6 0 A0A0A0  C178  0 1 7 ""  1 ""  <> 0 0 0 1 10.2 178 0 0 343 3 178 178 178 178 -1 <> <> <> <>
  179 43 8.644478 -13.389411 -9.661392 12 L B 21 0.30000 0.30000 "LEU " " H  " 1 0 FFFFFF  H179  0 1 7 ""  1 ""  <> 0 0 0 1 10.2 179 0 0 344 0 179 179 179 179 -1 <> <> <> <>
  180 41 8.218122 -10.730945 -8.522720 12 L B 21 0.06000 0.06000 "LEU " " HA " 1 0 FFFFFF  H180  0 1 7 ""  1 ""  <> 0 0 0 1 10.2 180 0 0 345 0 180 180 180 180 -1 <> <> <> <>
  181 41 5.998207 -11.527949 -8.273987 12 L B 21 0.06000 0.06000 "LEU " " HB1" 1 0 FFFFFF  H181  0 1 7 ""  1 ""  <> 0 0 0 1 10.2 181 0 0 346 0 181 181 181 181 -1 <> <> <> <>
  182 41 6.350649 -13.205924 -8.579781 12 L B 21 0.06000 0.06000 "LEU " " HB2" 1 0 FFFFFF  H182  0 1 7 ""  1 ""  <> 0 0 0 1 10.2 182 0 0 347 0 182 182 182 182 -1 <> <> <> <>
  183 41 7.266172 -11.372218 -10.750740 12 L B 21 0.06000 0.06000 "LEU " " HG " 1 0 FFFFFF  H183  0 1 7 ""  1 ""  <> 0 0 0 1 10.2 183 0 0 348 0 183 183 183 183 -1 <> <> <> <>
  184 41 5.501694 -13.942290 -10.923111 12 L B 21 0.06000 0.06000 "LEU " "1HD1" 1 0 FFFFFF  H184  0 1 7 ""  1 ""  <> 0 0 0 1 10.2 184 0 0 349 0 184 184 184 184 -1 <> <> <> <>
  185 41 6.189035 -13.034396 -12.292213 12 L B 21 0.06000 0.06000 "LEU " "2HD1" 1 0 FFFFFF  H185  0 1 7 ""  1 ""  <> 0 0 0 1 10.2 185 0 0 350 0 185 185 185 185 -1 <> <> <> <>
  186 41 7.241983 -13.866740 -11.165596 12 L B 21 0.06000 0.06000 "LEU " "3HD1" 1 0 FFFFFF  H186  0 1 7 ""  1 ""  <> 0 0 0 1 10.2 186 0 0 351 0 186 186 186 186 -1 <> <> <> <>
  187 41 4.991562 -10.997081 -11.802254 12 L B 21 0.06000 0.06000 "LEU " "1HD2" 1 0 FFFFFF  H187  0 1 7 ""  1 ""  <> 0 0 0 1 10.2 187 0 0 352 0 187 187 187 187 -1 <> <> <> <>
  188 41 4.286583 -11.491893 -10.290146 12 L B 21 0.06000 0.06000 "LEU " "2HD2" 1 0 FFFFFF  H188  0 1 7 ""  1 ""  <> 0 0 0 1 10.2 188 0 0 353 0 188 188 188 188 -1 <> <> <> <>
  189 41 5.276413 -10.167270 -10.427101 12 L B 21 0.06000 0.06000 "LEU " "3HD2" 1 0 FFFFFF  H189  0 1 7 ""  1 ""  <> 0 0 0 1 10.2 189 0 0 354 0 189 189 189 189 -1 <> <> <> <>
  190 25 8.694677 -13.351787 -6.546265 13 A B 38 -0.50000 -0.50000 "ALA " " N  " 7 0 2F2FFF  N190  0 1 7 ""  1 ""  <> 0 0 0 1 10.34 190 0 0 379 1 190 190 190 190 -1 <> <> <> <>
  191 3 9.025415 -13.713305 -5.156872 13 A B 2 0.14000 0.14000 "ALA " " CA " 6 0 A0A0A0  C191  0 1 -1105 ""  1 ""  FF1E00  0 0 0 1 10.34 191 0 0 380 1 191 191 191 191 -1 <> <> <> <>
  192 2 10.451214 -13.239551 -4.738449 13 A B 2 0.50000 0.50000 "ALA " " C  " 6 0 A0A0A0  C192  0 1 7 ""  1 ""  <> 0 0 0 1 10.34 192 0 0 381 0 192 192 192 192 -1 <> <> <> <>
  193 15 10.704494 -12.919925 -3.590023 13 A B 75 -0.50000 -0.50000 "ALA " " O  " 8 0 FF5757  O193  0 1 7 ""  1 ""  <> 0 0 0 1 10.34 193 0 0 382 0 193 193 193 193 -1 <> <> <> <>
  194 3 8.856850 -15.166545 -5.040127 13 A B 2 -0.18000 -0.18000 "ALA " " CB " 6 0 A0A0A0  C194  0 1 7 ""  1 ""  <> 0 0 0 1 10.34 194 0 0 383 3 194 194 194 194 -1 <> <> <> <>
  195 43 8.924625 -14.054976 -7.233833 13 A B 21 0.30000 0.30000 "ALA " " H  " 1 0 FFFFFF  H195  0 1 7 ""  1 ""  <> 0 0 0 1 10.34 195 0 0 384 0 195 195 195 195 -1 <> <> <> <>
  196 41 8.312958 -13.202281 -4.509296 13 A B 21 0.06000 0.06000 "ALA " " HA " 1 0 FFFFFF  H196  0 1 7 ""  1 ""  <> 0 0 0 1 10.34 196 0 0 385 0 196 196 196 196 -1 <> <> <> <>
  197 41 9.781096 -15.706443 -5.245987 13 A B 21 0.06000 0.06000 "ALA " " HB1" 1 0 FFFFFF  H197  0 1 7 ""  1 ""  <> 0 0 0 1 10.34 197 0 0 386 0 197 197 197 197 -1 <> <> <> <>
  198 41 8.716602 -15.403346 -3.985447 13 A B 21 0.06000 0.06000 "ALA " " HB2" 1 0 FFFFFF  H198  0 1 7 ""  1 ""  <> 0 0 0 1 10.34 198 0 0 387 0 198 198 198 198 -1 <> <> <> <>
  199 41 7.958542 -15.472526 -5.576340 13 A B 21 0.06000 0.06000 "ALA " " HB3" 1 0 FFFFFF  H199  0 1 7 ""  1 ""  <> 0 0 0 1 10.34 199 0 0 388 0 199 199 199 199 -1 <> <> <> <>
  200 25 11.414452 -13.185740 -5.710148 14 L B 38 -0.50000 -0.50000 "LEU " " N  " 7 0 2F2FFF  N200  0 1 7 ""  1 ""  <> 0 0 0 1 10.47 200 0 0 408 1 200 200 200 200 -1 <> <> <> <>
  201 3 12.750706 -12.624942 -5.476593 14 L B 2 0.14000 0.14000 "LEU " " CA " 6 0 A0A0A0  C201  0 1 -1105 ""  1 ""  FF1E00  0 0 0 1 10.47 201 0 0 409 1 201 201 201 201 -1 <> <> <> <>
  202 2 12.824468 -11.077621 -5.467014 14 L B 2 0.50000 0.50000 "LEU " " C  " 6 0 A0A0A0  C202  0 1 7 ""  1 ""  <> 0 0 0 1 10.47 202 0 0 410 0 202 202 202 202 -1 <> <> <> <>
  203 15 13.698072 -10.489173 -4.769798 14 L B 75 -0.50000 -0.50000 "LEU " " O  " 8 0 FF5757  O203  0 1 7 ""  1 ""  <> 0 0 0 1 10.47 203 0 0 411 0 203 203 203 203 -1 <> <> <> <>
  204 3 13.682903 -13.166423 -6.547745 14 L B 2 -0.12000 -0.12000 "LEU " " CB " 6 0 A0A0A0  C204  0 1 7 ""  1 ""  <> 0 0 0 1 10.47 204 0 0 412 2 204 204 204 204 -1 <> <> <> <>
  205 3 13.809086 -14.725772 -6.438129 14 L B 2 -0.06000 -0.06000 "LEU " " CG " 6 0 A0A0A0  C205  0 1 7 ""  1 ""  <> 0 0 0 1 10.47 205 0 0 413 1 205 205 205 205 -1 <> <> <> <>
  206 3 14.307293 -15.271518 -7.754921 14 L B 2 -0.18000 -0.18000 "LEU " " CD1" 6 0 A0A0A0  C206  0 1 7 ""  1 ""  <> 0 0 0 1 10.47 206 0 0 414 3 206 206 206 206 -1 <> <> <> <>
  207 3 14.722821 -15.144610 -5.338123 14 L B 2 -0.18000 -0.18000 "LEU " " CD2" 6 0 A0A0A0  C207  0 1 7 ""  1 ""  <> 0 0 0 1 10.47 207 0 0 415 3 207 207 207 207 -1 <> <> <> <>
  208 43 11.170401 -13.645915 -6.575470 14 L B 21 0.30000 0.30000 "LEU " " H  " 1 0 FFFFFF  H208  0 1 7 ""  1 ""  <> 0 0 0 1 10.47 208 0 0 416 0 208 208 208 208 -1 <> <> <> <>
  209 41 13.195443 -12.916579 -4.525143 14 L B 21 0.06000 0.06000 "LEU " " HA " 1 0 FFFFFF  H209  0 1 7 ""  1 ""  <> 0 0 0 1 10.47 209 0 0 417 0 209 209 209 209 -1 <> <> <> <>
  210 41 14.706635 -12.796729 -6.489407 14 L B 21 0.06000 0.06000 "LEU " " HB1" 1 0 FFFFFF  H210  0 1 7 ""  1 ""  <> 0 0 0 1 10.47 210 0 0 418 0 210 210 210 210 -1 <> <> <> <>
  211 41 13.391216 -12.819880 -7.539169 14 L B 21 0.06000 0.06000 "LEU " " HB2" 1 0 FFFFFF  H211  0 1 7 ""  1 ""  <> 0 0 0 1 10.47 211 0 0 419 0 211 211 211 211 -1 <> <> <> <>
  212 41 12.899048 -15.295436 -6.249954 14 L B 21 0.06000 0.06000 "LEU " " HG " 1 0 FFFFFF  H212  0 1 7 ""  1 ""  <> 0 0 0 1 10.47 212 0 0 420 0 212 212 212 212 -1 <> <> <> <>
  213 41 14.392171 -16.357378 -7.712463 14 L B 21 0.06000 0.06000 "LEU " "1HD1" 1 0 FFFFFF  H213  0 1 7 ""  1 ""  <> 0 0 0 1 10.47 213 0 0 421 0 213 213 213 213 -1 <> <> <> <>
  214 41 13.681039 -14.908050 -8.569656 14 L B 21 0.06000 0.06000 "LEU " "2HD1" 1 0 FFFFFF  H214  0 1 7 ""  1 ""  <> 0 0 0 1 10.47 214 0 0 422 0 214 214 214 214 -1 <> <> <> <>
  215 41 15.319241 -14.917678 -7.952049 14 L B 21 0.06000 0.06000 "LEU " "3HD1" 1 0 FFFFFF  H215  0 1 7 ""  1 ""  <> 0 0 0 1 10.47 215 0 0 423 0 215 215 215 215 -1 <> <> <> <>
  216 41 14.381629 -14.791636 -4.364937 14 L B 21 0.06000 0.06000 "LEU " "1HD2" 1 0 FFFFFF  H216  0 1 7 ""  1 ""  <> 0 0 0 1 10.47 216 0 0 424 0 216 216 216 216 -1 <> <> <> <>
  217 41 14.804633 -16.231047 -5.305576 14 L B 21 0.06000 0.06000 "LEU " "2HD2" 1 0 FFFFFF  H217  0 1 7 ""  1 ""  <> 0 0 0 1 10.47 217 0 0 425 0 217 217 217 217 -1 <> <> <> <>
  218 41 15.685610 -14.667682 -5.521633 14 L B 21 0.06000 0.06000 "LEU " "3HD2" 1 0 FFFFFF  H218  0 1 7 ""  1 ""  <> 0 0 0 1 10.47 218 0 0 426 0 218 218 218 218 -1 <> <> <> <>
  219 25 11.866108 -10.422809 -6.168350 15 L B 38 -0.50000 -0.50000 "LEU " " N  " 7 0 2F2FFF  N219  0 1 7 ""  1 ""  <> 0 0 0 1 10.6 219 0 0 441 1 219 219 219 219 -1 <> <> <> <>
  220 3 11.622215 -8.952601 -6.091125 15 L B 2 0.14000 0.14000 "LEU " " CA " 6 0 A0A0A0  C220  0 1 -1105 ""  1 ""  FF1E00  0 0 0 1 10.6 220 0 0 442 1 220 220 220 220 -1 <> <> <> <>
  221 2 10.862968 -8.580985 -4.806725 15 L B 2 0.50000 0.50000 "LEU " " C  " 6 0 A0A0A0  C221  0 1 7 ""  1 ""  <> 0 0 0 1 10.6 221 0 0 443 0 221 221 221 221 -1 <> <> <> <>
  222 15 11.073532 -7.492614 -4.289303 15 L B 75 -0.50000 -0.50000 "LEU " " O  " 8 0 FF5757  O222  0 1 7 ""  1 ""  <> 0 0 0 1 10.6 222 0 0 444 0 222 222 222 222 -1 <> <> <> <>
  223 3 10.828091 -8.489581 -7.315216 15 L B 2 -0.12000 -0.12000 "LEU " " CB " 6 0 A0A0A0  C223  0 1 7 ""  1 ""  <> 0 0 0 1 10.6 223 0 0 445 2 223 223 223 223 -1 <> <> <> <>
  224 3 11.657360 -8.514876 -8.681038 15 L B 2 -0.06000 -0.06000 "LEU " " CG " 6 0 A0A0A0  C224  0 1 7 ""  1 ""  <> 0 0 0 1 10.6 224 0 0 446 1 224 224 224 224 -1 <> <> <> <>
  225 3 10.738915 -8.697299 -9.858887 15 L B 2 -0.18000 -0.18000 "LEU " " CD1" 6 0 A0A0A0  C225  0 1 7 ""  1 ""  <> 0 0 0 1 10.6 225 0 0 447 3 225 225 225 225 -1 <> <> <> <>
  226 3 12.716487 -7.403670 -8.833672 15 L B 2 -0.18000 -0.18000 "LEU " " CD2" 6 0 A0A0A0  C226  0 1 7 ""  1 ""  <> 0 0 0 1 10.6 226 0 0 448 3 226 226 226 226 -1 <> <> <> <>
  227 43 11.170429 -10.898429 -6.725052 15 L B 21 0.30000 0.30000 "LEU " " H  " 1 0 FFFFFF  H227  0 1 7 ""  1 ""  <> 0 0 0 1 10.6 227 0 0 449 0 227 227 227 227 -1 <> <> <> <>
  228 41 12.620442 -8.515582 -6.065498 15 L B 21 0.06000 0.06000 "LEU " " HA " 1 0 FFFFFF  H228  0 1 7 ""  1 ""  <> 0 0 0 1 10.6 228 0 0 450 0 228 228 228 228 -1 <> <> <> <>
  229 41 10.503592 -7.476230 -7.078735 15 L B 21 0.06000 0.06000 "LEU " " HB1" 1 0 FFFFFF  H229  0 1 7 ""  1 ""  <> 0 0 0 1 10.6 229 0 0 451 0 229 229 229 229 -1 <> <> <> <>
  230 41 9.854004 -8.977775 -7.345535 15 L B 21 0.06000 0.06000 "LEU " " HB2" 1 0 FFFFFF  H230  0 1 7 ""  1 ""  <> 0 0 0 1 10.6 230 0 0 452 0 230 230 230 230 -1 <> <> <> <>
  231 41 12.167543 -9.465156 -8.523598 15 L B 21 0.06000 0.06000 "LEU " " HG " 1 0 FFFFFF  H231  0 1 7 ""  1 ""  <> 0 0 0 1 10.6 231 0 0 453 0 231 231 231 231 -1 <> <> <> <>
  232 41 10.236049 -7.768260 -10.127434 15 L B 21 0.06000 0.06000 "LEU " "1HD1" 1 0 FFFFFF  H232  0 1 7 ""  1 ""  <> 0 0 0 1 10.6 232 0 0 454 0 232 232 232 232 -1 <> <> <> <>
  233 41 11.406684 -8.911716 -10.693283 15 L B 21 0.06000 0.06000 "LEU " "2HD1" 1 0 FFFFFF  H233  0 1 7 ""  1 ""  <> 0 0 0 1 10.6 233 0 0 455 0 233 233 233 233 -1 <> <> <> <>
  234 41 10.122207 -9.567950 -9.635864 15 L B 21 0.06000 0.06000 "LEU " "3HD1" 1 0 FFFFFF  H234  0 1 7 ""  1 ""  <> 0 0 0 1 10.6 234 0 0 456 0 234 234 234 234 -1 <> <> <> <>
  235 41 12.452397 -6.452899 -8.370651 15 L B 21 0.06000 0.06000 "LEU " "1HD2" 1 0 FFFFFF  H235  0 1 7 ""  1 ""  <> 0 0 0 1 10.6 235 0 0 457 0 235 235 235 235 -1 <> <> <> <>
  236 41 13.642527 -7.664302 -8.321205 15 L B 21 0.06000 0.06000 "LEU " "2HD2" 1 0 FFFFFF  H236  0 1 7 ""  1 ""  <> 0 0 0 1 10.6 236 0 0 458 0 236 236 236 236 -1 <> <> <> <>
  237 41 12.963079 -7.209079 -9.877426 15 L B 21 0.06000 0.06000 "LEU " "3HD2" 1 0 FFFFFF  H237  0 1 7 ""  1 ""  <> 0 0 0 1 10.6 237 0 0 459 0 237 237 237 237 -1 <> <> <> <>
  238 25 9.969207 -9.400043 -4.263439 16 L B 38 -0.50000 -0.50000 "LEU " " N  " 7 0 2F2FFF  N238  0 1 7 ""  1 ""  <> 0 0 0 1 10.91 238 0 0 470 1 238 238 238 238 -1 <> <> <> <>
  239 3 9.332900 -9.129619 -2.959541 16 L B 2 0.14000 0.14000 "LEU " " CA " 6 0 A0A0A0  C239  0 1 -1105 ""  1 ""  FF1E00  0 0 0 1 10.91 239 0 0 471 1 239 239 239 239 -1 <> <> <> <>
  240 2 10.271092 -9.480590 -1.802780 16 L B 2 0.50000 0.50000 "LEU " " C  " 6 0 A0A0A0  C240  0 1 7 ""  1 ""  <> 0 0 0 1 10.91 240 0 0 472 0 240 240 240 240 -1 <> <> <> <>
  241 15 10.179815 -8.862197 -0.711365 16 L B 75 -0.50000 -0.50000 "LEU " " O  " 8 0 FF5757  O241  0 1 7 ""  1 ""  <> 0 0 0 1 10.91 241 0 0 473 0 241 241 241 241 -1 <> <> <> <>
  242 3 8.066092 -9.991477 -2.994858 16 L B 2 -0.12000 -0.12000 "LEU " " CB " 6 0 A0A0A0  C242  0 1 7 ""  1 ""  <> 0 0 0 1 10.91 242 0 0 474 2 242 242 242 242 -1 <> <> <> <>
  243 3 7.227114 -9.927241 -1.643574 16 L B 2 -0.06000 -0.06000 "LEU " " CG " 6 0 A0A0A0  C243  0 1 7 ""  1 ""  <> 0 0 0 1 10.91 243 0 0 475 1 243 243 243 243 -1 <> <> <> <>
  244 3 6.532606 -8.574248 -1.483131 16 L B 2 -0.18000 -0.18000 "LEU " " CD1" 6 0 A0A0A0  C244  0 1 7 ""  1 ""  <> 0 0 0 1 10.91 244 0 0 476 3 244 244 244 244 -1 <> <> <> <>
  245 3 6.153122 -11.025489 -1.697147 16 L B 2 -0.18000 -0.18000 "LEU " " CD2" 6 0 A0A0A0  C245  0 1 7 ""  1 ""  <> 0 0 0 1 10.91 245 0 0 477 3 245 245 245 245 -1 <> <> <> <>
  246 43 9.640116 -10.211410 -4.766911 16 L B 21 0.30000 0.30000 "LEU " " H  " 1 0 FFFFFF  H246  0 1 7 ""  1 ""  <> 0 0 0 1 10.91 246 0 0 478 0 246 246 246 246 -1 <> <> <> <>
  247 41 9.104273 -8.065146 -2.907284 16 L B 21 0.06000 0.06000 "LEU " " HA " 1 0 FFFFFF  H247  0 1 7 ""  1 ""  <> 0 0 0 1 10.91 247 0 0 479 0 247 247 247 247 -1 <> <> <> <>
  248 41 8.362333 -11.035022 -3.101387 16 L B 21 0.06000 0.06000 "LEU " " HB1" 1 0 FFFFFF  H248  0 1 7 ""  1 ""  <> 0 0 0 1 10.91 248 0 0 480 0 248 248 248 248 -1 <> <> <> <>
  249 41 7.405821 -9.703467 -3.812897 16 L B 21 0.06000 0.06000 "LEU " " HB2" 1 0 FFFFFF  H249  0 1 7 ""  1 ""  <> 0 0 0 1 10.91 249 0 0 481 0 249 249 249 249 -1 <> <> <> <>
  250 41 7.876648 -10.209701 -0.815067 16 L B 21 0.06000 0.06000 "LEU " " HG " 1 0 FFFFFF  H250  0 1 7 ""  1 ""  <> 0 0 0 1 10.91 250 0 0 482 0 250 250 250 250 -1 <> <> <> <>
  251 41 5.932177 -8.345553 -2.363636 16 L B 21 0.06000 0.06000 "LEU " "1HD1" 1 0 FFFFFF  H251  0 1 7 ""  1 ""  <> 0 0 0 1 10.91 251 0 0 483 0 251 251 251 251 -1 <> <> <> <>
  252 41 5.818546 -8.391425 -0.680141 16 L B 21 0.06000 0.06000 "LEU " "2HD1" 1 0 FFFFFF  H252  0 1 7 ""  1 ""  <> 0 0 0 1 10.91 252 0 0 484 0 252 252 252 252 -1 <> <> <> <>
  253 41 7.338106 -7.841617 -1.432915 16 L B 21 0.06000 0.06000 "LEU " "3HD1" 1 0 FFFFFF  H253  0 1 7 ""  1 ""  <> 0 0 0 1 10.91 253 0 0 485 0 253 253 253 253 -1 <> <> <> <>
  254 41 6.652618 -11.994170 -1.713478 16 L B 21 0.06000 0.06000 "LEU " "1HD2" 1 0 FFFFFF  H254  0 1 7 ""  1 ""  <> 0 0 0 1 10.91 254 0 0 486 0 254 254 254 254 -1 <> <> <> <>
  255 41 5.550896 -11.059062 -0.789238 16 L B 21 0.06000 0.06000 "LEU " "2HD2" 1 0 FFFFFF  H255  0 1 7 ""  1 ""  <> 0 0 0 1 10.91 255 0 0 487 0 255 255 255 255 -1 <> <> <> <>
  256 41 5.589941 -10.956420 -2.627823 16 L B 21 0.06000 0.06000 "LEU " "3HD2" 1 0 FFFFFF  H256  0 1 7 ""  1 ""  <> 0 0 0 1 10.91 256 0 0 488 0 256 256 256 256 -1 <> <> <> <>
  257 25 11.318314 -10.251399 -2.016003 17 H B 38 -0.50000 -0.50000 "HIE " " N  " 7 0 2F2FFF  N257  0 1 7 ""  1 ""  <> 0 0 0 1 11.34 257 0 0 500 1 257 257 257 257 -1 <> <> <> <>
  258 3 12.524302 -10.568332 -1.196072 17 H B 2 0.14000 0.14000 "HIE " " CA " 6 0 A0A0A0  C258  0 1 -1105 ""  1 ""  FF1E00  0 0 0 1 11.34 258 0 0 501 1 258 258 258 258 -1 <> <> <> <>
  259 2 13.427761 -9.273837 -1.092670 17 H B 2 0.50000 0.50000 "HIE " " C  " 6 0 A0A0A0  C259  0 1 7 ""  1 ""  <> 0 0 0 1 11.34 259 0 0 502 0 259 259 259 259 -1 <> <> <> <>
  260 15 13.761559 -8.855723 0.022877 17 H B 75 -0.50000 -0.50000 "HIE " " O  " 8 0 FF5757  O260  0 1 7 ""  1 ""  <> 0 0 0 1 11.34 260 0 0 503 0 260 260 260 260 -1 <> <> <> <>
  261 3 13.327150 -11.729350 -1.814800 17 H B 2 -0.29700 -0.29700 "HIE " " CB " 6 0 A0A0A0  C261  0 1 7 ""  1 ""  <> 0 0 0 1 11.34 261 0 0 504 2 261 261 261 261 -1 <> <> <> <>
  262 2 14.343421 -12.379344 -0.879349 17 H B 2 0.50400 0.50400 "HIE " " CG " 6 0 A0A0A0  C262  0 1 7 "%UT"  13 "HIE"  <> 0 0 0 1 11.34 262 0 0 505 0 262 262 262 262 23 "HIE"  <> <> <>
  263 25 15.158501 -13.408668 -1.235168 17 H B 38 -0.56400 -0.56400 "HIE " " ND1" 7 0 2F2FFF  N263  0 1 7 ""  1 ""  <> 0 0 0 1 11.34 263 0 0 506 0 263 263 263 263 22 <> <> <> <>
  264 2 15.823023 -13.820060 -0.155304 17 H B 2 0.18200 0.18200 "HIE " " CE1" 6 0 A0A0A0  C264  0 1 7 ""  1 ""  <> 0 0 0 1 11.34 264 0 0 507 1 264 264 264 264 21 <> <> <> <>
  265 25 15.531265 -13.036784 0.834843 17 H B 38 -0.29100 -0.29100 "HIE " " NE2" 7 0 2F2FFF  N265  0 1 7 ""  1 ""  <> 0 0 0 1 11.34 265 0 0 508 1 265 265 265 265 19 <> <> <> <>
  266 2 14.630040 -12.116050 0.416191 17 H B 2 -0.26100 -0.26100 "HIE " " CD2" 6 0 A0A0A0  C266  0 1 7 ""  1 ""  <> 0 0 0 1 11.34 266 0 0 509 1 266 266 266 266 24 <> <> <> <>
  267 43 11.191583 -10.834060 -2.831200 17 H B 21 0.30000 0.30000 "HIE " " H  " 1 0 FFFFFF  H267  0 1 7 ""  1 ""  <> 0 0 0 1 11.34 267 0 0 510 0 267 267 267 267 -1 <> <> <> <>
  268 41 12.136093 -10.863402 -0.221226 17 H B 21 0.06000 0.06000 "HIE " " HA " 1 0 FFFFFF  H268  0 1 7 ""  1 ""  <> 0 0 0 1 11.34 268 0 0 511 0 268 268 268 268 -1 <> <> <> <>
  269 41 13.949942 -11.424605 -2.655853 17 H B 21 0.06000 0.06000 "HIE " " HB1" 1 0 FFFFFF  H269  0 1 7 ""  1 ""  <> 0 0 0 1 11.34 269 0 0 512 0 269 269 269 269 -1 <> <> <> <>
  270 41 12.704638 -12.588714 -2.063934 17 H B 21 0.06000 0.06000 "HIE " " HB2" 1 0 FFFFFF  H270  0 1 7 ""  1 ""  <> 0 0 0 1 11.34 270 0 0 513 0 270 270 270 270 -1 <> <> <> <>
  271 41 16.579296 -14.584220 -0.257820 17 H B 21 0.09800 0.09800 "HIE " " HE1" 1 0 FFFFFF  H271  0 1 7 ""  1 ""  <> 0 0 0 1 11.34 271 0 0 514 0 271 271 271 271 47 <> <> <> <>
  272 43 15.899625 -13.140265 1.769562 17 H B 21 0.32600 0.32600 "HIE " " HE2" 1 0 FFFFFF  H272  0 1 7 ""  1 ""  <> 0 0 0 1 11.34 272 0 0 515 0 272 272 272 272 20 <> <> <> <>
  273 41 14.169939 -11.449214 1.130364 17 H B 21 0.18300 0.18300 "HIE " " HD2" 1 0 FFFFFF  H273  0 1 7 ""  1 ""  <> 0 0 0 1 11.34 273 0 0 516 0 273 273 273 273 -1 <> <> <> <>
  274 25 13.723136 -8.637912 -2.270927 18 A B 38 -0.50000 -0.50000 "ALA " " N  " 7 0 2F2FFF  N274  0 1 7 ""  1 ""  <> 0 0 0 1 11.33 274 0 0 531 1 274 274 274 274 -1 <> <> <> <>
  275 3 14.659960 -7.500968 -2.460079 18 A B 2 0.14000 0.14000 "ALA " " CA " 6 0 A0A0A0  C275  0 1 -1105 ""  1 ""  FF1E00  0 0 0 1 11.33 275 0 0 532 1 275 275 275 275 -1 <> <> <> <>
  276 2 14.263688 -6.213225 -1.753517 18 A B 2 0.50000 0.50000 "ALA " " C  " 6 0 A0A0A0  C276  0 1 7 ""  1 ""  <> 0 0 0 1 11.33 276 0 0 533 0 276 276 276 276 -1 <> <> <> <>
  277 15 15.092187 -5.391322 -1.400318 18 A B 75 -0.50000 -0.50000 "ALA " " O  " 8 0 FF5757  O277  0 1 7 ""  1 ""  <> 0 0 0 1 11.33 277 0 0 534 0 277 277 277 277 -1 <> <> <> <>
  278 3 14.924889 -7.258815 -3.916412 18 A B 2 -0.18000 -0.18000 "ALA " " CB " 6 0 A0A0A0  C278  0 1 7 ""  1 ""  <> 0 0 0 1 11.33 278 0 0 535 3 278 278 278 278 -1 <> <> <> <>
  279 43 13.306327 -8.968181 -3.129585 18 A B 21 0.30000 0.30000 "ALA " " H  " 1 0 FFFFFF  H279  0 1 7 ""  1 ""  <> 0 0 0 1 11.33 279 0 0 536 0 279 279 279 279 -1 <> <> <> <>
  280 41 15.501732 -7.856807 -1.866028 18 A B 21 0.06000 0.06000 "ALA " " HA " 1 0 FFFFFF  H280  0 1 7 ""  1 ""  <> 0 0 0 1 11.33 280 0 0 537 0 280 280 280 280 -1 <> <> <> <>
  281 41 15.747626 -6.554908 -4.041782 18 A B 21 0.06000 0.06000 "ALA " " HB1" 1 0 FFFFFF  H281  0 1 7 ""  1 ""  <> 0 0 0 1 11.33 281 0 0 538 0 281 281 281 281 -1 <> <> <> <>
  282 41 15.392253 -8.141982 -4.351940 18 A B 21 0.06000 0.06000 "ALA " " HB2" 1 0 FFFFFF  H282  0 1 7 ""  1 ""  <> 0 0 0 1 11.33 282 0 0 539 0 282 282 282 282 -1 <> <> <> <>
  283 41 14.124796 -6.837150 -4.524811 18 A B 21 0.06000 0.06000 "ALA " " HB3" 1 0 FFFFFF  H283  0 1 7 ""  1 ""  <> 0 0 0 1 11.33 283 0 0 540 0 283 283 283 283 -1 <> <> <> <>
  284 25 12.975705 -6.154666 -1.312263 19 A B 38 -0.50000 -0.50000 "ALA " " N  " 7 0 2F2FFF  N284  0 1 7 ""  1 ""  <> 0 0 0 1 11.29 284 0 0 556 1 284 284 284 284 -1 <> <> <> <>
  285 3 12.343916 -5.060218 -0.519630 19 A B 2 0.14000 0.14000 "ALA " " CA " 6 0 A0A0A0  C285  0 1 -1105 ""  1 ""  FF1E00  0 0 0 1 11.29 285 0 0 557 1 285 285 285 285 -1 <> <> <> <>
  286 2 12.704808 -4.951739 0.955036 19 A B 2 0.50000 0.50000 "ALA " " C  " 6 0 A0A0A0  C286  0 1 7 ""  1 ""  <> 0 0 0 1 11.29 286 0 0 558 0 286 286 286 286 -1 <> <> <> <>
  287 15 13.253839 -5.925632 1.496666 19 A B 75 -0.50000 -0.50000 "ALA " " O  " 8 0 FF5757  O287  0 1 7 ""  1 ""  <> 0 0 0 1 11.29 287 0 0 559 0 287 287 287 287 -1 <> <> <> <>
  288 3 10.789833 -5.246432 -0.743484 19 A B 2 -0.18000 -0.18000 "ALA " " CB " 6 0 A0A0A0  C288  0 1 7 ""  1 ""  <> 0 0 0 1 11.29 288 0 0 560 3 288 288 288 288 -1 <> <> <> <>
  289 43 12.403207 -6.973460 -1.460323 19 A B 21 0.30000 0.30000 "ALA " " H  " 1 0 FFFFFF  H289  0 1 7 ""  1 ""  <> 0 0 0 1 11.29 289 0 0 561 0 289 289 289 289 -1 <> <> <> <>
  290 41 12.503773 -4.086284 -0.982235 19 A B 21 0.06000 0.06000 "ALA " " HA " 1 0 FFFFFF  H290  0 1 7 ""  1 ""  <> 0 0 0 1 11.29 290 0 0 562 0 290 290 290 290 -1 <> <> <> <>
  291 41 10.288651 -4.458259 -0.181618 19 A B 21 0.06000 0.06000 "ALA " " HB1" 1 0 FFFFFF  H291  0 1 7 ""  1 ""  <> 0 0 0 1 11.29 291 0 0 563 0 291 291 291 291 -1 <> <> <> <>
  292 41 10.585168 -5.062099 -1.798111 19 A B 21 0.06000 0.06000 "ALA " " HB2" 1 0 FFFFFF  H292  0 1 7 ""  1 ""  <> 0 0 0 1 11.29 292 0 0 564 0 292 292 292 292 -1 <> <> <> <>
  293 41 10.548534 -6.219695 -0.316120 19 A B 21 0.06000 0.06000 "ALA " " HB3" 1 0 FFFFFF  H293  0 1 7 ""  1 ""  <> 0 0 0 1 11.29 293 0 0 565 0 293 293 293 293 -1 <> <> <> <>
  294 25 12.426263 -3.783477 1.619206 20 R B 38 -0.50000 -0.50000 "ARG " " N  " 7 0 2F2FFF  N294  0 1 7 ""  1 ""  <> 0 0 0 1 10.54 294 0 0 580 1 294 294 294 294 -1 <> <> <> <>
  295 3 12.607952 -3.654864 3.026955 20 R B 2 0.14000 0.14000 "ARG " " CA " 6 0 A0A0A0  C295  0 1 -1105 ""  1 ""  FF1E00  0 0 0 1 10.54 295 0 0 581 1 295 295 295 295 -1 <> <> <> <>
  296 2 11.528578 -4.422175 3.789860 20 R B 2 0.50000 0.50000 "ARG " " C  " 6 0 A0A0A0  C296  0 1 7 ""  1 ""  <> 0 0 0 1 10.54 296 0 0 582 0 296 296 296 296 -1 <> <> <> <>
  297 15 10.291329 -4.223704 3.626984 20 R B 75 -0.50000 -0.50000 "ARG " " O  " 8 0 FF5757  O297  0 1 7 ""  1 ""  <> 0 0 0 1 10.54 297 0 0 583 0 297 297 297 297 -1 <> <> <> <>
  298 3 12.525409 -2.160292 3.418415 20 R B 2 -0.12000 -0.12000 "ARG " " CB " 6 0 A0A0A0  C298  0 1 7 ""  1 ""  <> 0 0 0 1 10.54 298 0 0 584 2 298 298 298 298 -1 <> <> <> <>
  299 3 12.969746 -1.844062 4.884155 20 R B 2 -0.05000 -0.05000 "ARG " " CG " 6 0 A0A0A0  C299  0 1 7 ""  1 ""  <> 0 0 0 1 10.54 299 0 0 585 2 299 299 299 299 -1 <> <> <> <>
  300 3 12.847463 -0.346522 5.208061 20 R B 2 0.19000 0.19000 "ARG " " CD " 6 0 A0A0A0  C300  0 1 7 ""  1 ""  <> 0 0 0 1 10.54 300 0 0 586 2 300 300 300 300 -1 <> <> <> <>
  301 25 12.907317 -0.152438 6.642738 20 R B 38 -0.69997 -0.69997 "ARG " " NE " 7 0 2F2FFF  N301  0 1 7 ""  1 ""  <> 0 0 0 1 10.54 301 0 0 587 1 301 301 301 301 -1 <> <> <> <>
  302 2 13.212037 0.998242 7.288971 20 R B 2 0.63990 0.63990 "ARG " " CZ " 6 0 A0A0A0  C302  0 1 7 ""  1 ""  <> 0 0 0 1 10.54 302 0 0 588 0 302 302 302 302 -1 <> <> <> <>
  303 25 13.387700 2.161535 6.558525 20 R B 38 -0.79997 -0.79997 "ARG " " NH1" 7 0 2F2FFF  N303  0 1 7 ""  1 ""  <> 0 0 0 1 10.54 303 0 0 589 2 303 303 303 303 -1 <> <> <> <>
  304 31 13.448512 0.949407 8.584877 20 R B 38 -0.79997 -0.79997 "ARG " " NH2" 7 1 2F2FFF  N304  0 1 7 ""  1 ""  <> 0 0 0 1 10.54 304 0 0 590 2 304 304 304 304 -1 <> <> <> <>
  305 43 11.968812 -3.036643 1.116139 20 R B 21 0.30000 0.30000 "ARG " " H  " 1 0 FFFFFF  H305  0 1 7 ""  1 ""  <> 0 0 0 1 10.54 305 0 0 591 0 305 305 305 305 -1 <> <> <> <>
  306 41 13.585138 -4.066375 3.279675 20 R B 21 0.06000 0.06000 "ARG " " HA " 1 0 FFFFFF  H306  0 1 7 ""  1 ""  <> 0 0 0 1 10.54 306 0 0 592 0 306 306 306 306 -1 <> <> <> <>
  307 41 11.485793 -1.850100 3.313152 20 R B 21 0.06000 0.06000 "ARG " " HB1" 1 0 FFFFFF  H307  0 1 7 ""  1 ""  <> 0 0 0 1 10.54 307 0 0 593 0 307 307 307 307 -1 <> <> <> <>
  308 41 13.088425 -1.591143 2.678696 20 R B 21 0.06000 0.06000 "ARG " " HB2" 1 0 FFFFFF  H308  0 1 7 ""  1 ""  <> 0 0 0 1 10.54 308 0 0 594 0 308 308 308 308 -1 <> <> <> <>
  309 41 14.033701 -2.035750 5.023273 20 R B 21 0.06000 0.06000 "ARG " " HG1" 1 0 FFFFFF  H309  0 1 7 ""  1 ""  <> 0 0 0 1 10.54 309 0 0 595 0 309 309 309 309 -1 <> <> <> <>
  310 41 12.418922 -2.534327 5.523083 20 R B 21 0.06000 0.06000 "ARG " " HG2" 1 0 FFFFFF  H310  0 1 7 ""  1 ""  <> 0 0 0 1 10.54 310 0 0 596 0 310 310 310 310 -1 <> <> <> <>
  311 41 11.909785 0.099805 4.876926 20 R B 21 0.06000 0.06000 "ARG " " HD1" 1 0 FFFFFF  H311  0 1 7 ""  1 ""  <> 0 0 0 1 10.54 311 0 0 597 0 311 311 311 311 -1 <> <> <> <>
  312 41 13.628626 0.174298 4.654324 20 R B 21 0.06000 0.06000 "ARG " " HD2" 1 0 FFFFFF  H312  0 1 7 ""  1 ""  <> 0 0 0 1 10.54 312 0 0 598 0 312 312 312 312 -1 <> <> <> <>
  313 43 12.798541 -0.985835 7.202835 20 R B 21 0.44000 0.44000 "ARG " " HE " 1 0 FFFFFF  H313  0 1 7 ""  1 ""  <> 0 0 0 1 10.54 313 0 0 599 0 313 313 313 313 -1 <> <> <> <>
  314 43 13.400326 3.025075 7.082188 20 R B 21 0.46000 0.46000 "ARG " "1HH1" 1 0 FFFFFF  H314  0 1 7 ""  1 ""  <> 0 0 0 1 10.54 314 0 0 600 0 314 314 314 314 -1 <> <> <> <>
  315 43 13.318741 2.121740 5.551670 20 R B 21 0.46000 0.46000 "ARG " "2HH1" 1 0 FFFFFF  H315  0 1 7 ""  1 ""  <> 0 0 0 1 10.54 315 0 0 601 0 315 315 315 315 -1 <> <> <> <>
  316 44 13.239675 0.042043 8.976257 20 R B 21 0.46000 0.46000 "ARG " "1HH2" 1 0 FFFFFF  H316  0 1 7 ""  1 ""  <> 0 0 0 1 10.54 316 0 0 602 0 316 316 316 316 -1 <> <> <> <>
  317 44 13.855289 1.672505 9.160858 20 R B 21 0.46000 0.46000 "ARG " "2HH2" 1 0 FFFFFF  H317  0 1 7 ""  1 ""  <> 0 0 0 1 10.54 317 0 0 603 0 317 317 317 317 -1 <> <> <> <>
  318 25 11.947206 -5.230227 4.786007 21 P B 38 -0.14000 -0.14000 "PRO " " N  " 7 0 2F2FFF  N318  0 1 7 ""  1 ""  <> 0 0 0 1 9.63 318 0 0 621 0 318 318 318 318 -1 <> <> <> <>
  319 3 10.940858 -6.074172 5.459507 21 P B 2 0.01000 0.01000 "PRO " " CA " 6 0 A0A0A0  C319  0 1 -1106 ""  1 ""  FF3C00  0 0 0 1 9.63 319 0 0 622 1 319 319 319 319 -1 <> <> <> <>
  320 2 9.992702 -5.391971 6.451435 21 P B 2 0.50000 0.50000 "PRO " " C  " 6 0 A0A0A0  C320  0 1 7 ""  1 ""  <> 0 0 0 1 9.63 320 0 0 623 0 320 320 320 320 -1 <> <> <> <>
  321 15 8.946875 -5.985152 6.797180 21 P B 75 -0.50000 -0.50000 "PRO " " O  " 8 0 FF5757  O321  0 1 7 ""  1 ""  <> 0 0 0 1 9.63 321 0 0 624 0 321 321 321 321 -1 <> <> <> <>
  322 3 13.346141 -5.607379 5.306957 21 P B 2 -0.05000 -0.05000 "PRO " " CD " 6 0 A0A0A0  C322  0 1 7 ""  1 ""  <> 0 0 0 1 9.63 322 0 0 625 2 322 322 322 322 -1 <> <> <> <>
  323 3 13.041120 -6.752589 6.266140 21 P B 2 -0.12000 -0.12000 "PRO " " CG " 6 0 A0A0A0  C323  0 1 7 ""  1 ""  <> 0 0 0 1 9.63 323 0 0 626 2 323 323 323 323 -1 <> <> <> <>
  324 3 11.681354 -7.269401 6.053982 21 P B 2 -0.12000 -0.12000 "PRO " " CB " 6 0 A0A0A0  C324  0 1 7 ""  1 ""  <> 0 0 0 1 9.63 324 0 0 627 2 324 324 324 324 -1 <> <> <> <>
  325 41 13.903486 -4.784865 5.755215 21 P B 21 0.06000 0.06000 "PRO " " HD1" 1 0 FFFFFF  H325  0 1 7 ""  1 ""  <> 0 0 0 1 9.63 325 0 0 628 0 325 325 325 325 -1 <> <> <> <>
  326 41 13.877947 -6.026095 4.452579 21 P B 21 0.06000 0.06000 "PRO " " HD2" 1 0 FFFFFF  H326  0 1 7 ""  1 ""  <> 0 0 0 1 9.63 326 0 0 629 0 326 326 326 326 -1 <> <> <> <>
  327 41 13.198175 -6.482291 7.310352 21 P B 21 0.06000 0.06000 "PRO " " HG1" 1 0 FFFFFF  H327  0 1 7 ""  1 ""  <> 0 0 0 1 9.63 327 0 0 630 0 327 327 327 327 -1 <> <> <> <>
  328 41 13.724822 -7.527011 5.918404 21 P B 21 0.06000 0.06000 "PRO " " HG2" 1 0 FFFFFF  H328  0 1 7 ""  1 ""  <> 0 0 0 1 9.63 328 0 0 631 0 328 328 328 328 -1 <> <> <> <>
  329 41 11.242807 -7.655406 6.974186 21 P B 21 0.06000 0.06000 "PRO " " HB1" 1 0 FFFFFF  H329  0 1 7 ""  1 ""  <> 0 0 0 1 9.63 329 0 0 632 0 329 329 329 329 -1 <> <> <> <>
  330 41 11.712446 -8.073306 5.318542 21 P B 21 0.06000 0.06000 "PRO " " HB2" 1 0 FFFFFF  H330  0 1 7 ""  1 ""  <> 0 0 0 1 9.63 330 0 0 633 0 330 330 330 330 -1 <> <> <> <>
  331 41 10.300537 -6.530028 4.704334 21 P B 21 0.06000 0.06000 "PRO " " HA " 1 0 FFFFFF  H331  0 1 7 ""  1 ""  <> 0 0 0 1 9.63 331 0 0 634 0 331 331 331 331 -1 <> <> <> <>
  332 25 10.383414 -4.224147 6.919903 22 D B 38 -0.50000 -0.50000 "ASP " " N  " 7 0 2F2FFF  N332  0 1 7 ""  1 ""  <> 0 0 0 1 7.57 332 0 0 654 1 332 332 332 332 -1 <> <> <> <>
  333 3 9.696293 -3.314189 7.927288 22 D B 2 0.14000 0.14000 "ASP " " CA " 6 0 A0A0A0  C333  0 1 -1106 ""  1 ""  FF3C00  0 0 0 1 7.57 333 0 0 655 1 333 333 333 333 -1 <> <> <> <>
  334 2 9.196340 -1.938273 7.319580 22 D B 2 0.50000 0.50000 "ASP " " C  " 6 0 A0A0A0  C334  0 1 7 ""  1 ""  <> 0 0 0 1 7.57 334 0 0 656 0 334 334 334 334 -1 <> <> <> <>
  335 15 9.228703 -1.857440 6.108223 22 D B 75 -0.50000 -0.50000 "ASP " " O  " 8 0 FF5757  O335  0 1 7 ""  1 ""  <> 0 0 0 1 7.57 335 0 0 657 0 335 335 335 335 -1 <> <> <> <>
  336 3 10.616565 -3.109034 9.171894 22 D B 2 -0.22000 -0.22000 "ASP " " CB " 6 0 A0A0A0  C336  0 1 7 ""  1 ""  <> 0 0 0 1 7.57 336 0 0 658 2 336 336 336 336 -1 <> <> <> <>
  337 2 11.892176 -2.315810 8.967793 22 D B 2 0.70000 0.70000 "ASP " " CG " 6 0 A0A0A0  C337  0 1 7 "%UT"  13 ""  <> 0 0 0 1 7.57 337 0 0 659 0 337 337 337 337 -1 <> <> <> <>
  338 15 12.451573 -2.436755 7.862576 22 D B 75 -0.80000 -0.80000 "ASP " " OD1" 8 0 FF5757  O338  0 1 7 ""  1 ""  <> 0 0 0 1 7.57 338 0 0 660 0 338 338 338 338 -1 <> <> <> <>
  339 18 12.337825 -1.620444 9.889359 22 D B 75 -0.80000 -0.80000 "ASP " " OD2" 8 -1 FF5757  O339  0 1 7 ""  1 ""  <> 0 0 0 1 7.57 339 0 0 661 0 339 339 339 339 -1 <> <> <> <>
  340 43 11.239826 -3.807864 6.583199 22 D B 21 0.30000 0.30000 "ASP " " H  " 1 0 FFFFFF  H340  0 1 7 ""  1 ""  <> 0 0 0 1 7.57 340 0 0 662 0 340 340 340 340 -1 <> <> <> <>
  341 41 8.751154 -3.777884 8.209778 22 D B 21 0.06000 0.06000 "ASP " " HA " 1 0 FFFFFF  H341  0 1 7 ""  1 ""  <> 0 0 0 1 7.57 341 0 0 663 0 341 341 341 341 -1 <> <> <> <>
  342 41 10.843518 -3.984984 9.779598 22 D B 21 0.06000 0.06000 "ASP " " HB1" 1 0 FFFFFF  H342  0 1 7 ""  1 ""  <> 0 0 0 1 7.57 342 0 0 664 0 342 342 342 342 -1 <> <> <> <>
  343 41 10.076416 -2.559329 9.942715 22 D B 21 0.06000 0.06000 "ASP " " HB2" 1 0 FFFFFF  H343  0 1 7 ""  1 ""  <> 0 0 0 1 7.57 343 0 0 665 0 343 343 343 343 -1 <> <> <> <>
  344 25 8.825550 -0.944041 8.118786 23 I B 38 -0.50000 -0.50000 "ILE " " N  " 7 0 2F2FFF  N344  0 1 7 ""  1 ""  <> 0 0 0 1 7.31 344 0 0 678 1 344 344 344 344 -1 <> <> <> <>
  345 3 8.317251 0.363317 7.686275 23 I B 2 0.14000 0.14000 "ILE " " CA " 6 0 A0A0A0  C345  0 1 -1106 ""  1 ""  FF3C00  0 0 0 1 7.31 345 0 0 679 1 345 345 345 345 -1 <> <> <> <>
  346 2 9.409401 1.374807 7.575115 23 I B 2 0.50000 0.50000 "ILE " " C  " 6 0 A0A0A0  C346  0 1 7 ""  1 ""  <> 0 0 0 1 7.31 346 0 0 680 0 346 346 346 346 -1 <> <> <> <>
  347 15 10.434777 1.292836 8.289516 23 I B 75 -0.50000 -0.50000 "ILE " " O  " 8 0 FF5757  O347  0 1 7 ""  1 ""  <> 0 0 0 1 7.31 347 0 0 681 0 347 347 347 347 -1 <> <> <> <>
  348 3 7.200390 0.777562 8.748646 23 I B 2 -0.06000 -0.06000 "ILE " " CB " 6 0 A0A0A0  C348  0 1 7 ""  1 ""  <> 0 0 0 1 7.31 348 0 0 682 1 348 348 348 348 -1 <> <> <> <>
  349 3 6.750280 2.304395 8.717354 23 I B 2 -0.18000 -0.18000 "ILE " " CG2" 6 0 A0A0A0  C349  0 1 7 ""  1 ""  <> 0 0 0 1 7.31 349 0 0 683 3 349 349 349 349 -1 <> <> <> <>
  350 3 5.901161 -0.138469 8.439175 23 I B 2 -0.12000 -0.12000 "ILE " " CG1" 6 0 A0A0A0  C350  0 1 7 ""  1 ""  <> 0 0 0 1 7.31 350 0 0 684 2 350 350 350 350 -1 <> <> <> <>
  351 3 4.543690 0.269162 9.076313 23 I B 2 -0.18000 -0.18000 "ILE " " CD1" 6 0 A0A0A0  C351  0 1 7 ""  1 ""  <> 0 0 0 1 7.31 351 0 0 685 3 351 351 351 351 -1 <> <> <> <>
  352 43 8.900181 -1.201907 9.092457 23 I B 21 0.30000 0.30000 "ILE " " H  " 1 0 FFFFFF  H352  0 1 7 ""  1 ""  <> 0 0 0 1 7.31 352 0 0 686 0 352 352 352 352 -1 <> <> <> <>
  353 41 7.915714 0.267476 6.677471 23 I B 21 0.06000 0.06000 "ILE " " HA " 1 0 FFFFFF  H353  0 1 7 ""  1 ""  <> 0 0 0 1 7.31 353 0 0 687 0 353 353 353 353 -1 <> <> <> <>
  354 41 7.528633 0.547414 9.762249 23 I B 21 0.06000 0.06000 "ILE " " HB " 1 0 FFFFFF  H354  0 1 7 ""  1 ""  <> 0 0 0 1 7.31 354 0 0 688 0 354 354 354 354 -1 <> <> <> <>
  355 41 7.694414 2.807531 8.926094 23 I B 21 0.06000 0.06000 "ILE " "1HG2" 1 0 FFFFFF  H355  0 1 7 ""  1 ""  <> 0 0 0 1 7.31 355 0 0 689 0 355 355 355 355 -1 <> <> <> <>
  356 41 6.299330 2.818860 7.868786 23 I B 21 0.06000 0.06000 "ILE " "2HG2" 1 0 FFFFFF  H356  0 1 7 ""  1 ""  <> 0 0 0 1 7.31 356 0 0 690 0 356 356 356 356 -1 <> <> <> <>
  357 41 6.092514 2.642080 9.518238 23 I B 21 0.06000 0.06000 "ILE " "3HG2" 1 0 FFFFFF  H357  0 1 7 ""  1 ""  <> 0 0 0 1 7.31 357 0 0 691 0 357 357 357 357 -1 <> <> <> <>
  358 41 6.082012 -1.204951 8.573364 23 I B 21 0.06000 0.06000 "ILE " "1HG1" 1 0 FFFFFF  H358  0 1 7 ""  1 ""  <> 0 0 0 1 7.31 358 0 0 692 0 358 358 358 358 -1 <> <> <> <>
  359 41 5.708555 -0.103068 7.366913 23 I B 21 0.06000 0.06000 "ILE " "2HG1" 1 0 FFFFFF  H359  0 1 7 ""  1 ""  <> 0 0 0 1 7.31 359 0 0 693 0 359 359 359 359 -1 <> <> <> <>
  360 41 4.701151 0.371923 10.149971 23 I B 21 0.06000 0.06000 "ILE " " HD1" 1 0 FFFFFF  H360  0 1 7 ""  1 ""  <> 0 0 0 1 7.31 360 0 0 694 0 360 360 360 360 -1 <> <> <> <>
  361 41 4.189230 1.242520 8.737152 23 I B 21 0.06000 0.06000 "ILE " " HD2" 1 0 FFFFFF  H361  0 1 7 ""  1 ""  <> 0 0 0 1 7.31 361 0 0 695 0 361 361 361 361 -1 <> <> <> <>
  362 41 3.879938 -0.543094 8.780041 23 I B 21 0.06000 0.06000 "ILE " " HD3" 1 0 FFFFFF  H362  0 1 7 ""  1 ""  <> 0 0 0 1 7.31 362 0 0 696 0 362 362 362 362 -1 <> <> <> <>
  363 25 9.187557 2.401799 6.678768 24 Q B 38 -0.50000 -0.50000 "GLN " " N  " 7 0 2F2FFF  N363  0 1 7 ""  1 ""  <> 0 0 0 1 7.3 363 0 0 714 1 363 363 363 363 -1 <> <> <> <>
  364 3 9.944567 3.680372 6.547993 24 Q B 2 0.14000 0.14000 "GLN " " CA " 6 0 A0A0A0  C364  0 1 -1106 ""  1 ""  FF3C00  0 0 0 1 7.3 364 0 0 715 1 364 364 364 364 -1 <> <> <> <>
  365 2 9.272964 4.569104 7.577545 24 Q B 2 0.50000 0.50000 "GLN " " C  " 6 0 A0A0A0  C365  0 1 7 ""  1 ""  <> 0 0 0 1 7.3 365 0 0 716 0 365 365 365 365 -1 <> <> <> <>
  366 15 8.075880 4.829412 7.366322 24 Q B 75 -0.50000 -0.50000 "GLN " " O  " 8 0 FF5757  O366  0 1 7 ""  1 ""  <> 0 0 0 1 7.3 366 0 0 717 0 366 366 366 366 -1 <> <> <> <>
  367 3 9.775282 4.134297 5.081676 24 Q B 2 -0.12000 -0.12000 "GLN " " CB " 6 0 A0A0A0  C367  0 1 7 ""  1 ""  <> 0 0 0 1 7.3 367 0 0 718 2 367 367 367 367 -1 <> <> <> <>
  368 3 10.370651 5.580197 4.743675 24 Q B 2 -0.12000 -0.12000 "GLN " " CG " 6 0 A0A0A0  C368  0 1 7 ""  1 ""  <> 0 0 0 1 7.3 368 0 0 719 2 368 368 368 368 -1 <> <> <> <>
  369 2 11.871583 5.693593 4.801643 24 Q B 2 0.50000 0.50000 "GLN " " CD " 6 0 A0A0A0  C369  0 1 7 "%UT"  13 ""  <> 0 0 0 1 7.3 369 0 0 720 0 369 369 369 369 -1 "No Flip"  <> <> <>
  370 15 12.478465 5.046346 5.624466 24 Q B 75 -0.50000 -0.50000 "GLN " " OE1" 8 0 FF5757  O370  0 1 7 ""  1 ""  <> 0 0 0 1 7.3 370 0 0 721 0 370 370 370 370 -1 <> <> <> <>
  371 25 12.524080 6.511556 3.993999 24 Q B 38 -0.76000 -0.76000 "GLN " " NE2" 7 0 2F2FFF  N371  0 1 7 ""  1 ""  <> 0 0 0 1 7.3 371 0 0 722 2 371 371 371 371 -1 <> <> <> <>
  372 43 8.314978 2.391210 6.170246 24 Q B 21 0.30000 0.30000 "GLN " " H  " 1 0 FFFFFF  H372  0 1 7 ""  1 ""  <> 0 0 0 1 7.3 372 0 0 723 0 372 372 372 372 -1 <> <> <> <>
  373 41 10.975771 3.506383 6.855316 24 Q B 21 0.06000 0.06000 "GLN " " HA " 1 0 FFFFFF  H373  0 1 7 ""  1 ""  <> 0 0 0 1 7.3 373 0 0 724 0 373 373 373 373 -1 <> <> <> <>
  374 41 8.723055 4.147008 4.797497 24 Q B 21 0.06000 0.06000 "GLN " " HB1" 1 0 FFFFFF  H374  0 1 7 ""  1 ""  <> 0 0 0 1 7.3 374 0 0 725 0 374 374 374 374 -1 <> <> <> <>
  375 41 10.102220 3.359182 4.388561 24 Q B 21 0.06000 0.06000 "GLN " " HB2" 1 0 FFFFFF  H375  0 1 7 ""  1 ""  <> 0 0 0 1 7.3 375 0 0 726 0 375 375 375 375 -1 <> <> <> <>
  376 41 9.996018 6.416966 5.333218 24 Q B 21 0.06000 0.06000 "GLN " " HG1" 1 0 FFFFFF  H376  0 1 7 ""  1 ""  <> 0 0 0 1 7.3 376 0 0 727 0 376 376 376 376 -1 <> <> <> <>
  377 41 10.094197 5.861402 3.727509 24 Q B 21 0.06000 0.06000 "GLN " " HG2" 1 0 FFFFFF  H377  0 1 7 ""  1 ""  <> 0 0 0 1 7.3 377 0 0 728 0 377 377 377 377 -1 <> <> <> <>
  378 43 11.928323 7.041539 3.374092 24 Q B 21 0.38000 0.38000 "GLN " "1HE2" 1 0 FFFFFF  H378  0 1 7 ""  1 ""  <> 0 0 0 1 7.3 378 0 0 729 0 378 378 378 378 -1 <> <> <> <>
  379 43 13.524810 6.567861 3.869625 24 Q B 21 0.38000 0.38000 "GLN " "2HE2" 1 0 FFFFFF  H379  0 1 7 ""  1 ""  <> 0 0 0 1 7.3 379 0 0 730 0 379 379 379 379 -1 <> <> <> <>
  380 25 10.036507 4.977918 8.567886 25 M B 38 -0.50000 -0.50000 "MET " " N  " 7 0 2F2FFF  N380  2 1 7 ""  1 ""  <> 0 0 0 1 7.3 380 0 0 750 1 380 380 380 380 -1 <> <> <> <>
  381 3 9.805701 5.944257 9.598804 25 M B 2 0.14000 0.14000 "MET " " CA " 6 0 A0A0A0  C381  2 1 -1106 ""  1 ""  FF3C00  0 0 0 1 7.3 381 0 0 751 1 381 381 381 381 -1 <> <> <> <>
  382 2 10.952549 6.946401 9.710964 25 M B 2 0.50000 0.50000 "MET " " C  " 6 0 A0A0A0  C382  2 1 7 ""  1 ""  <> 0 0 0 1 7.3 382 0 0 752 0 382 382 382 382 -1 <> <> <> <>
  383 15 12.033161 6.427121 9.895023 25 M B 75 -0.50000 -0.50000 "MET " " O  " 8 0 FF5757  O383  2 1 7 ""  1 ""  <> 0 0 0 1 7.3 383 0 0 753 0 383 383 383 383 -1 <> <> <> <>
  384 3 9.285301 5.270986 10.886391 25 M B 2 -0.12000 -0.12000 "MET " " CB " 6 0 A0A0A0  C384  2 1 7 ""  1 ""  <> 0 0 0 1 7.3 384 0 0 754 2 384 384 384 384 -1 <> <> <> <>
  385 3 10.277229 5.289968 12.085697 25 M B 2 0.04750 0.04750 "MET " " CG " 6 0 A0A0A0  C385  2 1 7 ""  1 ""  <> 0 0 0 1 7.3 385 0 0 755 2 385 385 385 385 -1 <> <> <> <>
  386 49 9.826472 4.027265 13.248333 25 M B 13 -0.33500 -0.33500 "MET " " SD " 16 0 E1E11E  S386  2 1 7 ""  1 ""  <> 0 0 0 1 7.3 386 0 0 756 0 386 386 386 386 -1 <> <> <> <>
  387 3 9.515259 5.091649 14.718525 25 M B 2 -0.01250 -0.01250 "MET " " CE " 6 0 A0A0A0  C387  2 1 7 ""  1 ""  <> 0 0 0 1 7.3 387 0 0 757 3 387 387 387 387 -1 <> <> <> <>
  388 43 10.962681 4.575612 8.546696 25 M B 21 0.30000 0.30000 "MET " " H  " 1 0 FFFFFF  H388  2 1 7 ""  1 ""  <> 0 0 0 1 7.3 388 0 0 758 0 388 388 388 388 -1 <> <> <> <>
  389 41 9.009020 6.601453 9.250248 25 M B 21 0.06000 0.06000 "MET " " HA " 1 0 FFFFFF  H389  2 1 7 ""  1 ""  <> 0 0 0 1 7.3 389 0 0 759 0 389 389 389 389 -1 <> <> <> <>
  390 41 9.166260 4.213338 10.651211 25 M B 21 0.06000 0.06000 "MET " " HB1" 1 0 FFFFFF  H390  2 1 7 ""  1 ""  <> 0 0 0 1 7.3 390 0 0 760 0 390 390 390 390 -1 <> <> <> <>
  391 41 8.281719 5.599599 11.156460 25 M B 21 0.06000 0.06000 "MET " " HB2" 1 0 FFFFFF  H391  2 1 7 ""  1 ""  <> 0 0 0 1 7.3 391 0 0 761 0 391 391 391 391 -1 <> <> <> <>
  392 41 10.446946 6.242887 12.586945 25 M B 21 0.06000 0.06000 "MET " " HG1" 1 0 FFFFFF  H392  2 1 7 ""  1 ""  <> 0 0 0 1 7.3 392 0 0 762 0 392 392 392 392 -1 <> <> <> <>
  393 41 11.284491 5.049054 11.745865 25 M B 21 0.06000 0.06000 "MET " " HG2" 1 0 FFFFFF  H393  2 1 7 ""  1 ""  <> 0 0 0 1 7.3 393 0 0 763 0 393 393 393 393 -1 <> <> <> <>
  394 41 10.413249 5.410588 15.247665 25 M B 21 0.06000 0.06000 "MET " " HE1" 1 0 FFFFFF  H394  2 1 7 ""  1 ""  <> 0 0 0 1 7.3 394 0 0 764 0 394 394 394 394 -1 <> <> <> <>
  395 41 8.966764 5.999181 14.466248 25 M B 21 0.06000 0.06000 "MET " " HE2" 1 0 FFFFFF  H395  2 1 7 ""  1 ""  <> 0 0 0 1 7.3 395 0 0 765 0 395 395 395 395 -1 <> <> <> <>
  396 41 8.836479 4.463605 15.295513 25 M B 21 0.06000 0.06000 "MET " " HE3" 1 0 FFFFFF  H396  2 1 7 ""  1 ""  <> 0 0 0 1 7.3 396 0 0 766 0 396 396 396 396 -1 <> <> <> <>
  397 25 10.671850 8.258695 9.671619 26 T B 38 -0.50000 -0.50000 "THR " " N  " 7 0 2F2FFF  N397  2 1 7 ""  1 ""  <> 0 0 0 1 7.31 397 0 0 791 1 397 397 397 397 -1 <> <> <> <>
  398 3 11.586950 9.372655 9.360550 26 T B 2 0.14000 0.14000 "THR " " CA " 6 0 A0A0A0  C398  2 1 -1106 ""  1 ""  FF3C00  0 0 0 1 7.31 398 0 0 792 1 398 398 398 398 -1 <> <> <> <>
  399 2 11.324645 10.455678 10.428455 26 T B 2 0.50000 0.50000 "THR " " C  " 6 0 A0A0A0  C399  2 1 7 ""  1 ""  <> 0 0 0 1 7.31 399 0 0 793 0 399 399 399 399 -1 <> <> <> <>
  400 15 10.384501 11.233518 10.370415 26 T B 75 -0.50000 -0.50000 "THR " " O  " 8 0 FF5757  O400  2 1 7 ""  1 ""  <> 0 0 0 1 7.31 400 0 0 794 0 400 400 400 400 -1 <> <> <> <>
  401 3 11.289829 9.807813 7.862301 26 T B 2 0.20500 0.20500 "THR " " CB " 6 0 A0A0A0  C401  2 1 7 ""  1 ""  <> 0 0 0 1 7.31 401 0 0 795 1 401 401 401 401 -1 <> <> <> <>
  402 3 11.851231 8.852193 6.819229 26 T B 2 -0.18000 -0.18000 "THR " " CG2" 6 0 A0A0A0  C402  2 1 7 ""  1 ""  <> 0 0 0 1 7.31 402 0 0 796 3 402 402 402 402 -1 <> <> <> <>
  403 16 9.944666 10.136991 7.727146 26 T B 75 -0.68300 -0.68300 "THR " " OG1" 8 0 FF5757  O403  2 1 7 "%UT"  13 ""  <> 0 0 0 1 7.31 403 0 0 797 1 403 403 403 403 -1 <> <> <> <>
  404 43 9.676804 8.431828 9.668873 26 T B 21 0.30000 0.30000 "THR " " H  " 1 0 FFFFFF  H404  2 1 7 ""  1 ""  <> 0 0 0 1 7.31 404 0 0 798 0 404 404 404 404 -1 <> <> <> <>
  405 41 12.655890 9.181523 9.455093 26 T B 21 0.06000 0.06000 "THR " " HA " 1 0 FFFFFF  H405  2 1 7 ""  1 ""  <> 0 0 0 1 7.31 405 0 0 799 0 405 405 405 405 -1 <> <> <> <>
  406 41 11.931090 10.681363 7.744869 26 T B 21 0.06000 0.06000 "THR " " HB " 1 0 FFFFFF  H406  2 1 7 ""  1 ""  <> 0 0 0 1 7.31 406 0 0 800 0 406 406 406 406 -1 <> <> <> <>
  407 41 11.279890 7.929143 6.720982 26 T B 21 0.06000 0.06000 "THR " "1HG2" 1 0 FFFFFF  H407  2 1 7 ""  1 ""  <> 0 0 0 1 7.31 407 0 0 801 0 407 407 407 407 -1 <> <> <> <>
  408 41 11.760909 9.231519 5.801361 26 T B 21 0.06000 0.06000 "THR " "2HG2" 1 0 FFFFFF  H408  2 1 7 ""  1 ""  <> 0 0 0 1 7.31 408 0 0 802 0 408 408 408 408 -1 <> <> <> <>
  409 41 12.881383 8.571568 7.038628 26 T B 21 0.06000 0.06000 "THR " "3HG2" 1 0 FFFFFF  H409  2 1 7 ""  1 ""  <> 0 0 0 1 7.31 409 0 0 803 0 409 409 409 409 -1 <> <> <> <>
  410 42 9.723480 10.801053 8.362061 26 T B 21 0.41800 0.41800 "THR " " HG1" 1 0 FFFFFF  H410  2 1 7 ""  1 ""  <> 0 0 0 1 7.31 410 0 0 804 0 410 410 410 410 -1 <> <> <> <>
  411 25 12.025762 10.370839 11.540676 27 Q B 38 -0.50000 -0.50000 "GLN " " N  " 7 0 2F2FFF  N411  2 1 7 ""  1 ""  <> 0 0 0 1 7.32 411 0 0 822 1 411 411 411 411 -1 <> <> <> <>
  412 3 11.833769 11.235700 12.708370 27 Q B 2 0.14000 0.14000 "GLN " " CA " 6 0 A0A0A0  C412  2 1 -1106 ""  1 ""  FF3C00  0 0 0 1 7.32 412 0 0 823 1 412 412 412 412 -1 <> <> <> <>
  413 2 12.626129 12.535909 12.537872 27 Q B 2 0.50000 0.50000 "GLN " " C  " 6 0 A0A0A0  C413  2 1 7 ""  1 ""  <> 0 0 0 1 7.32 413 0 0 824 0 413 413 413 413 -1 <> <> <> <>
  414 15 13.662544 12.581365 11.874607 27 Q B 75 -0.50000 -0.50000 "GLN " " O  " 8 0 FF5757  O414  2 1 7 ""  1 ""  <> 0 0 0 1 7.32 414 0 0 825 0 414 414 414 414 -1 <> <> <> <>
  415 3 12.489331 10.479444 13.910145 27 Q B 2 -0.12000 -0.12000 "GLN " " CB " 6 0 A0A0A0  C415  2 1 7 ""  1 ""  <> 0 0 0 1 7.32 415 0 0 826 2 415 415 415 415 -1 <> <> <> <>
  416 3 12.076061 11.101048 15.329754 27 Q B 2 -0.12000 -0.12000 "GLN " " CG " 6 0 A0A0A0  C416  2 1 7 ""  1 ""  <> 0 0 0 1 7.32 416 0 0 827 2 416 416 416 416 -1 <> <> <> <>
  417 2 12.309504 10.175984 16.572838 27 Q B 2 0.50000 0.50000 "GLN " " CD " 6 0 A0A0A0  C417  2 1 7 "%UT"  13 ""  <> 0 0 0 1 7.32 417 0 0 828 0 417 417 417 417 -1 "No Flip"  <> <> <>
  418 15 12.116914 8.926198 16.577496 27 Q B 75 -0.50000 -0.50000 "GLN " " OE1" 8 0 FF5757  O418  2 1 7 ""  1 ""  <> 0 0 0 1 7.32 418 0 0 829 0 418 418 418 418 -1 <> <> <> <>
  419 25 12.811910 10.738713 17.619980 27 Q B 38 -0.76000 -0.76000 "GLN " " NE2" 7 0 2F2FFF  N419  2 1 7 ""  1 ""  <> 0 0 0 1 7.32 419 0 0 830 2 419 419 419 419 -1 <> <> <> <>
  420 43 12.695245 9.632108 11.702469 27 Q B 21 0.30000 0.30000 "GLN " " H  " 1 0 FFFFFF  H420  2 1 7 ""  1 ""  <> 0 0 0 1 7.32 420 0 0 831 0 420 420 420 420 -1 <> <> <> <>
  421 41 10.773302 11.431417 12.867126 27 Q B 21 0.06000 0.06000 "GLN " " HA " 1 0 FFFFFF  H421  2 1 7 ""  1 ""  <> 0 0 0 1 7.32 421 0 0 832 0 421 421 421 421 -1 <> <> <> <>
  422 41 13.573777 10.455350 13.802921 27 Q B 21 0.06000 0.06000 "GLN " " HB1" 1 0 FFFFFF  H422  2 1 7 ""  1 ""  <> 0 0 0 1 7.32 422 0 0 833 0 422 422 422 422 -1 <> <> <> <>
  423 41 12.185987 9.432591 13.923920 27 Q B 21 0.06000 0.06000 "GLN " " HB2" 1 0 FFFFFF  H423  2 1 7 ""  1 ""  <> 0 0 0 1 7.32 423 0 0 834 0 423 423 423 423 -1 <> <> <> <>
  424 41 11.013863 11.344777 15.308952 27 Q B 21 0.06000 0.06000 "GLN " " HG1" 1 0 FFFFFF  H424  2 1 7 ""  1 ""  <> 0 0 0 1 7.32 424 0 0 835 0 424 424 424 424 -1 <> <> <> <>
  425 41 12.594069 12.031529 15.562103 27 Q B 21 0.06000 0.06000 "GLN " " HG2" 1 0 FFFFFF  H425  2 1 7 ""  1 ""  <> 0 0 0 1 7.32 425 0 0 836 0 425 425 425 425 -1 <> <> <> <>
  426 43 13.115582 11.671483 17.379528 27 Q B 21 0.38000 0.38000 "GLN " "1HE2" 1 0 FFFFFF  H426  2 1 7 ""  1 ""  <> 0 0 0 1 7.32 426 0 0 837 0 426 426 426 426 -1 <> <> <> <>
  427 43 13.305836 10.307714 18.388340 27 Q B 21 0.38000 0.38000 "GLN " "2HE2" 1 0 FFFFFF  H427  2 1 7 ""  1 ""  <> 0 0 0 1 7.32 427 0 0 838 0 427 427 427 427 -1 <> <> <> <>
  428 25 12.216881 13.649274 13.102833 28 S B 38 -0.50000 -0.50000 "SER " " N  " 7 0 2F2FFF  N428  2 1 7 ""  1 ""  <> 0 0 0 1 7.69 428 0 0 858 1 428 428 428 428 -1 <> <> <> <>
  429 3 12.870564 14.979100 13.063107 28 S B 2 0.14000 0.14000 "SER " " CA " 6 0 A0A0A0  C429  2 1 -1106 ""  1 ""  FF3C00  0 0 0 1 7.69 429 0 0 859 1 429 429 429 429 -1 <> <> <> <>
  430 2 12.782333 15.758275 14.360340 28 S B 2 0.50000 0.50000 "SER " " C  " 6 0 A0A0A0  C430  2 1 7 ""  1 ""  <> 0 0 0 1 7.69 430 0 0 860 0 430 430 430 430 -1 <> <> <> <>
  431 15 11.752380 15.705342 15.037411 28 S B 75 -0.50000 -0.50000 "SER " " O  " 8 0 FF5757  O431  2 1 7 ""  1 ""  <> 0 0 0 1 7.69 431 0 0 861 0 431 431 431 431 -1 <> <> <> <>
  432 3 12.318482 15.770497 11.844765 28 S B 2 0.14500 0.14500 "SER " " CB " 6 0 A0A0A0  C432  2 1 7 ""  1 ""  <> 0 0 0 1 7.69 432 0 0 862 2 432 432 432 432 -1 <> <> <> <>
  433 16 10.901556 15.899831 11.853382 28 S B 75 -0.68300 -0.68300 "SER " " OG " 8 0 FF5757  O433  2 1 7 "%UT"  13 ""  <> 0 0 0 1 7.69 433 0 0 863 1 433 433 433 433 -1 <> <> <> <>
  434 43 11.336593 13.649549 13.598003 28 S B 21 0.30000 0.30000 "SER " " H  " 1 0 FFFFFF  H434  2 1 7 ""  1 ""  <> 0 0 0 1 7.69 434 0 0 864 0 434 434 434 434 -1 <> <> <> <>
  435 41 13.923827 14.726415 12.941113 28 S B 21 0.06000 0.06000 "SER " " HA " 1 0 FFFFFF  H435  2 1 7 ""  1 ""  <> 0 0 0 1 7.69 435 0 0 865 0 435 435 435 435 -1 <> <> <> <>
  436 41 12.738331 15.293851 10.958969 28 S B 21 0.06000 0.06000 "SER " " HB1" 1 0 FFFFFF  H436  2 1 7 ""  1 ""  <> 0 0 0 1 7.69 436 0 0 866 0 436 436 436 436 -1 <> <> <> <>
  437 41 12.665049 16.802282 11.903206 28 S B 21 0.06000 0.06000 "SER " " HB2" 1 0 FFFFFF  H437  2 1 7 ""  1 ""  <> 0 0 0 1 7.69 437 0 0 867 0 437 437 437 437 -1 <> <> <> <>
  438 42 10.527517 15.055364 11.653378 28 S B 21 0.41800 0.41800 "SER " " HG " 1 0 FFFFFF  H438  2 1 7 ""  1 ""  <> 0 0 0 1 7.69 438 0 0 868 0 438 438 438 438 -1 <> <> <> <>
  439 25 13.753935 16.732275 14.621445 29 P B 38 -0.14000 -0.14000 "PRO " " N  " 7 0 2F2FFF  N439  0 1 7 ""  1 ""  <> 0 0 0 1 7.77 439 0 0 890 0 439 439 439 439 -1 <> <> <> <>
  440 3 15.085748 16.789160 14.019135 29 P B 2 0.01000 0.01000 "PRO " " CA " 6 0 A0A0A0  C440  0 1 -1106 ""  1 ""  FF3C00  0 0 0 1 7.77 440 0 0 891 1 440 440 440 440 -1 <> <> <> <>
  441 2 16.084057 15.719785 14.531895 29 P B 2 0.50000 0.50000 "PRO " " C  " 6 0 A0A0A0  C441  0 1 7 ""  1 ""  <> 0 0 0 1 7.77 441 0 0 892 0 441 441 441 441 -1 <> <> <> <>
  442 15 15.725021 14.878690 15.295002 29 P B 75 -0.50000 -0.50000 "PRO " " O  " 8 0 FF5757  O442  0 1 7 ""  1 ""  <> 0 0 0 1 7.77 442 0 0 893 0 442 442 442 442 -1 <> <> <> <>
  443 3 13.581362 17.723318 15.687191 29 P B 2 -0.05000 -0.05000 "PRO " " CD " 6 0 A0A0A0  C443  0 1 7 ""  1 ""  <> 0 0 0 1 7.77 443 0 0 894 2 443 443 443 443 -1 <> <> <> <>
  444 3 14.862194 18.509680 15.737587 29 P B 2 -0.12000 -0.12000 "PRO " " CG " 6 0 A0A0A0  C444  0 1 7 ""  1 ""  <> 0 0 0 1 7.77 444 0 0 895 2 444 444 444 444 -1 <> <> <> <>
  445 3 15.591047 18.225805 14.434437 29 P B 2 -0.12000 -0.12000 "PRO " " CB " 6 0 A0A0A0  C445  0 1 7 ""  1 ""  <> 0 0 0 1 7.77 445 0 0 896 2 445 445 445 445 -1 <> <> <> <>
  446 41 13.334189 17.183859 16.601517 29 P B 21 0.06000 0.06000 "PRO " " HD1" 1 0 FFFFFF  H446  0 1 7 ""  1 ""  <> 0 0 0 1 7.77 446 0 0 897 0 446 446 446 446 -1 <> <> <> <>
  447 41 12.714579 18.354223 15.490360 29 P B 21 0.06000 0.06000 "PRO " " HD2" 1 0 FFFFFF  H447  0 1 7 ""  1 ""  <> 0 0 0 1 7.77 447 0 0 898 0 447 447 447 447 -1 <> <> <> <>
  448 41 15.501132 18.111242 16.525688 29 P B 21 0.06000 0.06000 "PRO " " HG1" 1 0 FFFFFF  H448  0 1 7 ""  1 ""  <> 0 0 0 1 7.77 448 0 0 899 0 448 448 448 448 -1 <> <> <> <>
  449 41 14.772112 19.595831 15.753510 29 P B 21 0.06000 0.06000 "PRO " " HG2" 1 0 FFFFFF  H449  0 1 7 ""  1 ""  <> 0 0 0 1 7.77 449 0 0 900 0 449 449 449 449 -1 <> <> <> <>
  450 41 16.655664 18.373129 14.616058 29 P B 21 0.06000 0.06000 "PRO " " HB1" 1 0 FFFFFF  H450  0 1 7 ""  1 ""  <> 0 0 0 1 7.77 450 0 0 901 0 450 450 450 450 -1 <> <> <> <>
  451 41 15.340251 18.894659 13.611122 29 P B 21 0.06000 0.06000 "PRO " " HB2" 1 0 FFFFFF  H451  0 1 7 ""  1 ""  <> 0 0 0 1 7.77 451 0 0 902 0 451 451 451 451 -1 <> <> <> <>
  452 41 14.865059 16.745825 12.952591 29 P B 21 0.06000 0.06000 "PRO " " HA " 1 0 FFFFFF  H452  0 1 7 ""  1 ""  <> 0 0 0 1 7.77 452 0 0 903 0 452 452 452 452 -1 <> <> <> <>
  453 25 17.331963 15.799588 14.156284 30 S B 38 -0.50000 -0.50000 "SER " " N  " 7 0 2F2FFF  N453  0 1 7 ""  1 ""  <> 0 0 0 1 7.76 453 0 0 921 1 453 453 453 453 -1 <> <> <> <>
  454 3 18.421236 14.853276 14.534664 30 S B 2 0.14000 0.14000 "SER " " CA " 6 0 A0A0A0  C454  0 1 -1106 ""  1 ""  FF3C00  0 0 0 1 7.76 454 0 0 922 1 454 454 454 454 -1 <> <> <> <>
  455 2 18.976446 15.396314 15.918751 30 S B 2 0.50000 0.50000 "SER " " C  " 6 0 A0A0A0  C455  0 1 7 ""  1 ""  <> 0 0 0 1 7.76 455 0 0 923 0 455 455 455 455 -1 <> <> <> <>
  456 15 19.255013 14.568524 16.765320 30 S B 75 -0.50000 -0.50000 "SER " " O  " 8 0 FF5757  O456  0 1 7 ""  1 ""  <> 0 0 0 1 7.76 456 0 0 924 0 456 456 456 456 -1 <> <> <> <>
  457 3 19.416262 14.685155 13.339176 30 S B 2 0.14500 0.14500 "SER " " CB " 6 0 A0A0A0  C457  0 1 7 ""  1 ""  <> 0 0 0 1 7.76 457 0 0 925 2 457 457 457 457 -1 <> <> <> <>
  458 16 19.768881 15.956113 12.775707 30 S B 75 -0.68300 -0.68300 "SER " " OG " 8 0 FF5757  O458  0 1 7 "%UT"  13 ""  <> 0 0 0 1 7.76 458 0 0 926 1 458 458 458 458 -1 <> <> <> <>
  459 43 17.508362 16.238058 13.263691 30 S B 21 0.30000 0.30000 "SER " " H  " 1 0 FFFFFF  H459  0 1 7 ""  1 ""  <> 0 0 0 1 7.76 459 0 0 927 0 459 459 459 459 -1 <> <> <> <>
  460 41 18.071543 13.836286 14.712261 30 S B 21 0.06000 0.06000 "SER " " HA " 1 0 FFFFFF  H460  0 1 7 ""  1 ""  <> 0 0 0 1 7.76 460 0 0 928 0 460 460 460 460 -1 <> <> <> <>
  461 41 19.042080 13.992185 12.585594 30 S B 21 0.06000 0.06000 "SER " " HB1" 1 0 FFFFFF  H461  0 1 7 ""  1 ""  <> 0 0 0 1 7.76 461 0 0 929 0 461 461 461 461 -1 <> <> <> <>
  462 41 20.357573 14.339849 13.766724 30 S B 21 0.06000 0.06000 "SER " " HB2" 1 0 FFFFFF  H462  0 1 7 ""  1 ""  <> 0 0 0 1 7.76 462 0 0 930 0 462 462 462 462 -1 <> <> <> <>
  463 42 20.495878 15.889882 12.175613 30 S B 21 0.41800 0.41800 "SER " " HG " 1 0 FFFFFF  H463  0 1 7 ""  1 ""  <> 0 0 0 1 7.76 463 0 0 931 0 463 463 463 463 -1 <> <> <> <>
  464 25 19.002516 16.711233 16.088650 31 S B 38 -0.50000 -0.50000 "SER " " N  " 7 0 2F2FFF  N464  2 1 7 ""  1 ""  <> 0 0 0 1 7.9 464 0 0 939 1 464 464 464 464 -1 <> <> <> <>
  465 3 19.390293 17.336966 17.346939 31 S B 2 0.14000 0.14000 "SER " " CA " 6 0 A0A0A0  C465  2 1 -1106 ""  1 ""  FF3C00  0 0 0 1 7.9 465 0 0 940 1 465 465 465 465 -1 <> <> <> <>
  466 2 18.717794 18.753241 17.436691 31 S B 2 0.50000 0.50000 "SER " " C  " 6 0 A0A0A0  C466  2 1 7 ""  1 ""  <> 0 0 0 1 7.9 466 0 0 941 0 466 466 466 466 -1 <> <> <> <>
  467 15 18.258297 19.310583 16.473282 31 S B 75 -0.50000 -0.50000 "SER " " O  " 8 0 FF5757  O467  2 1 7 ""  1 ""  <> 0 0 0 1 7.9 467 0 0 942 0 467 467 467 467 -1 <> <> <> <>
  468 3 20.882360 17.352110 17.474251 31 S B 2 0.14500 0.14500 "SER " " CB " 6 0 A0A0A0  C468  2 1 7 ""  1 ""  <> 0 0 0 1 7.9 468 0 0 943 2 468 468 468 468 -1 <> <> <> <>
  469 16 21.237425 18.022200 18.651600 31 S B 75 -0.68300 -0.68300 "SER " " OG " 8 0 FF5757  O469  2 1 7 "%UT"  13 ""  <> 0 0 0 1 7.9 469 0 0 944 1 469 469 469 469 -1 <> <> <> <>
  470 43 18.589458 17.177954 15.293884 31 S B 21 0.30000 0.30000 "SER " " H  " 1 0 FFFFFF  H470  2 1 7 ""  1 ""  <> 0 0 0 1 7.9 470 0 0 945 0 470 470 470 470 -1 <> <> <> <>
  471 41 19.137283 16.734243 18.219189 31 S B 21 0.06000 0.06000 "SER " " HA " 1 0 FFFFFF  H471  2 1 7 ""  1 ""  <> 0 0 0 1 7.9 471 0 0 946 0 471 471 471 471 -1 <> <> <> <>
  472 41 21.375961 17.793539 16.608456 31 S B 21 0.06000 0.06000 "SER " " HB1" 1 0 FFFFFF  H472  2 1 7 ""  1 ""  <> 0 0 0 1 7.9 472 0 0 947 0 472 472 472 472 -1 <> <> <> <>
  473 41 21.304607 16.347258 17.482746 31 S B 21 0.06000 0.06000 "SER " " HB2" 1 0 FFFFFF  H473  2 1 7 ""  1 ""  <> 0 0 0 1 7.9 473 0 0 948 0 473 473 473 473 -1 <> <> <> <>
  474 42 20.905602 17.568663 19.411350 31 S B 21 0.41800 0.41800 "SER " " HG " 1 0 FFFFFF  H474  2 1 7 ""  1 ""  <> 0 0 0 1 7.9 474 0 0 949 0 474 474 474 474 -1 <> <> <> <>
  475 25 18.646309 19.261526 18.669533 32 L B 38 -0.50000 -0.50000 "LEU " " N  " 7 0 2F2FFF  N475  2 1 7 ""  1 ""  <> 0 0 0 1 7.37 475 0 0 960 1 475 475 475 475 -1 <> <> <> <>
  476 3 18.175161 20.595427 19.031399 32 L B 2 0.14000 0.14000 "LEU " " CA " 6 0 A0A0A0  C476  2 1 -1106 ""  1 ""  FF3C00  0 0 0 1 7.37 476 0 0 961 1 476 476 476 476 -1 <> <> <> <>
  477 2 18.712870 20.946241 20.366337 32 L B 2 0.50000 0.50000 "LEU " " C  " 6 0 A0A0A0  C477  2 1 7 ""  1 ""  <> 0 0 0 1 7.37 477 0 0 962 0 477 477 477 477 -1 <> <> <> <>
  478 15 19.188513 20.146780 21.111897 32 L B 75 -0.50000 -0.50000 "LEU " " O  " 8 0 FF5757  O478  2 1 7 ""  1 ""  <> 0 0 0 1 7.37 478 0 0 963 0 478 478 478 478 -1 <> <> <> <>
  479 3 16.596375 20.649900 19.056141 32 L B 2 -0.12000 -0.12000 "LEU " " CB " 6 0 A0A0A0  C479  2 1 7 ""  1 ""  <> 0 0 0 1 7.37 479 0 0 964 2 479 479 479 479 -1 <> <> <> <>
  480 3 15.749842 19.862501 20.093922 32 L B 2 -0.06000 -0.06000 "LEU " " CG " 6 0 A0A0A0  C480  2 1 7 ""  1 ""  <> 0 0 0 1 7.37 480 0 0 965 1 480 480 480 480 -1 <> <> <> <>
  481 3 15.500812 20.802572 21.276230 32 L B 2 -0.18000 -0.18000 "LEU " " CD1" 6 0 A0A0A0  C481  2 1 7 ""  1 ""  <> 0 0 0 1 7.37 481 0 0 966 3 481 481 481 481 -1 <> <> <> <>
  482 3 14.370657 19.357351 19.434418 32 L B 2 -0.18000 -0.18000 "LEU " " CD2" 6 0 A0A0A0  C482  2 1 7 ""  1 ""  <> 0 0 0 1 7.37 482 0 0 967 3 482 482 482 482 -1 <> <> <> <>
  483 43 19.207052 18.888052 19.421982 32 L B 21 0.30000 0.30000 "LEU " " H  " 1 0 FFFFFF  H483  2 1 7 ""  1 ""  <> 0 0 0 1 7.37 483 0 0 968 0 483 483 483 483 -1 <> <> <> <>
  484 41 18.567385 21.319670 18.317444 32 L B 21 0.06000 0.06000 "LEU " " HA " 1 0 FFFFFF  H484  2 1 7 ""  1 ""  <> 0 0 0 1 7.37 484 0 0 969 0 484 484 484 484 -1 <> <> <> <>
  485 41 16.315210 20.410276 18.030655 32 L B 21 0.06000 0.06000 "LEU " " HB1" 1 0 FFFFFF  H485  2 1 7 ""  1 ""  <> 0 0 0 1 7.37 485 0 0 970 0 485 485 485 485 -1 <> <> <> <>
  486 41 16.290998 21.692976 19.138863 32 L B 21 0.06000 0.06000 "LEU " " HB2" 1 0 FFFFFF  H486  2 1 7 ""  1 ""  <> 0 0 0 1 7.37 486 0 0 971 0 486 486 486 486 -1 <> <> <> <>
  487 41 16.304716 19.022070 20.510921 32 L B 21 0.06000 0.06000 "LEU " " HG " 1 0 FFFFFF  H487  2 1 7 ""  1 ""  <> 0 0 0 1 7.37 487 0 0 972 0 487 487 487 487 -1 <> <> <> <>
  488 41 15.064777 20.199682 22.072784 32 L B 21 0.06000 0.06000 "LEU " "1HD1" 1 0 FFFFFF  H488  2 1 7 ""  1 ""  <> 0 0 0 1 7.37 488 0 0 973 0 488 488 488 488 -1 <> <> <> <>
  489 41 16.389416 21.273825 21.696239 32 L B 21 0.06000 0.06000 "LEU " "2HD1" 1 0 FFFFFF  H489  2 1 7 ""  1 ""  <> 0 0 0 1 7.37 489 0 0 974 0 489 489 489 489 -1 <> <> <> <>
  490 41 14.787439 21.599173 21.064987 32 L B 21 0.06000 0.06000 "LEU " "3HD1" 1 0 FFFFFF  H490  2 1 7 ""  1 ""  <> 0 0 0 1 7.37 490 0 0 975 0 490 490 490 490 -1 <> <> <> <>
  491 41 13.952132 18.608755 20.107132 32 L B 21 0.06000 0.06000 "LEU " "1HD2" 1 0 FFFFFF  H491  2 1 7 ""  1 ""  <> 0 0 0 1 7.37 491 0 0 976 0 491 491 491 491 -1 <> <> <> <>
  492 41 13.653485 20.133734 19.167973 32 L B 21 0.06000 0.06000 "LEU " "2HD2" 1 0 FFFFFF  H492  2 1 7 ""  1 ""  <> 0 0 0 1 7.37 492 0 0 977 0 492 492 492 492 -1 <> <> <> <>
  493 41 14.659440 18.737875 18.585331 32 L B 21 0.06000 0.06000 "LEU " "3HD2" 1 0 FFFFFF  H493  2 1 7 ""  1 ""  <> 0 0 0 1 7.37 493 0 0 978 0 493 493 493 493 -1 <> <> <> <>
  494 25 18.495991 22.213491 20.666187 33 S B 38 -0.50000 -0.50000 "SER " " N  " 7 0 2F2FFF  N494  2 1 7 ""  1 ""  <> 0 0 0 1 7.41 494 0 0 996 1 494 494 494 494 -1 <> <> <> <>
  495 3 18.998394 22.931402 21.867279 33 S B 2 0.14000 0.14000 "SER " " CA " 6 0 A0A0A0  C495  2 1 -1106 ""  1 ""  FF3C00  0 0 0 1 7.41 495 0 0 997 1 495 495 495 495 -1 <> <> <> <>
  496 2 17.897179 23.829725 22.389534 33 S B 2 0.50000 0.50000 "SER " " C  " 6 0 A0A0A0  C496  2 1 7 ""  1 ""  <> 0 0 0 1 7.41 496 0 0 998 0 496 496 496 496 -1 <> <> <> <>
  497 15 17.238363 24.405813 21.521439 33 S B 75 -0.50000 -0.50000 "SER " " O  " 8 0 FF5757  O497  2 1 7 ""  1 ""  <> 0 0 0 1 7.41 497 0 0 999 0 497 497 497 497 -1 <> <> <> <>
  498 3 20.401072 23.512793 21.543404 33 S B 2 0.14500 0.14500 "SER " " CB " 6 0 A0A0A0  C498  2 1 7 ""  1 ""  <> 0 0 0 1 7.41 498 0 0 1000 2 498 498 498 498 -1 <> <> <> <>
  499 16 20.248888 24.479757 20.488388 33 S B 75 -0.68300 -0.68300 "SER " " OG " 8 0 FF5757  O499  2 1 7 "%UT"  13 ""  <> 0 0 0 1 7.41 499 0 0 1001 1 499 499 499 499 -1 <> <> <> <>
  500 43 18.090567 22.786642 19.940079 33 S B 21 0.30000 0.30000 "SER " " H  " 1 0 FFFFFF  H500  2 1 7 ""  1 ""  <> 0 0 0 1 7.41 500 0 0 1002 0 500 500 500 500 -1 <> <> <> <>
  501 41 19.261169 22.181746 22.613647 33 S B 21 0.06000 0.06000 "SER " " HA " 1 0 FFFFFF  H501  2 1 7 ""  1 ""  <> 0 0 0 1 7.41 501 0 0 1003 0 501 501 501 501 -1 <> <> <> <>
  502 41 21.271284 22.918676 21.264362 33 S B 21 0.06000 0.06000 "SER " " HB1" 1 0 FFFFFF  H502  2 1 7 ""  1 ""  <> 0 0 0 1 7.41 502 0 0 1004 0 502 502 502 502 -1 <> <> <> <>
  503 41 20.661243 24.079062 22.437687 33 S B 21 0.06000 0.06000 "SER " " HB2" 1 0 FFFFFF  H503  2 1 7 ""  1 ""  <> 0 0 0 1 7.41 503 0 0 1005 0 503 503 503 503 -1 <> <> <> <>
  504 42 19.924170 24.185980 19.650967 33 S B 21 0.41800 0.41800 "SER " " HG " 1 0 FFFFFF  H504  2 1 7 ""  1 ""  <> 0 0 0 1 7.41 504 0 0 1006 0 504 504 504 504 -1 <> <> <> <>
  505 25 17.607096 23.979605 23.733250 34 A B 38 -0.50000 -0.50000 "ALA " " N  " 7 0 2F2FFF  N505  2 1 7 ""  1 ""  <> 0 0 0 1 7.45 505 0 0 1023 1 505 505 505 505 -1 <> <> <> <>
  506 3 16.454782 24.633757 24.293030 34 A B 2 0.14000 0.14000 "ALA " " CA " 6 0 A0A0A0  C506  2 1 -1106 ""  1 ""  FF3C00  0 0 0 1 7.45 506 0 0 1024 1 506 506 506 506 -1 <> <> <> <>
  507 2 16.898972 25.392004 25.596279 34 A B 2 0.50000 0.50000 "ALA " " C  " 6 0 A0A0A0  C507  2 1 7 ""  1 ""  <> 0 0 0 1 7.45 507 0 0 1025 0 507 507 507 507 -1 <> <> <> <>
  508 15 17.507631 24.748465 26.473131 34 A B 75 -0.50000 -0.50000 "ALA " " O  " 8 0 FF5757  O508  2 1 7 ""  1 ""  <> 0 0 0 1 7.45 508 0 0 1026 0 508 508 508 508 -1 <> <> <> <>
  509 3 15.329947 23.656820 24.582413 34 A B 2 -0.18000 -0.18000 "ALA " " CB " 6 0 A0A0A0  C509  2 1 7 ""  1 ""  <> 0 0 0 1 7.45 509 0 0 1027 3 509 509 509 509 -1 <> <> <> <>
  510 43 18.097157 23.493917 24.470844 34 A B 21 0.30000 0.30000 "ALA " " H  " 1 0 FFFFFF  H510  2 1 7 ""  1 ""  <> 0 0 0 1 7.45 510 0 0 1028 0 510 510 510 510 -1 <> <> <> <>
  511 41 16.131189 25.308676 23.500648 34 A B 21 0.06000 0.06000 "ALA " " HA " 1 0 FFFFFF  H511  2 1 7 ""  1 ""  <> 0 0 0 1 7.45 511 0 0 1029 0 511 511 511 511 -1 <> <> <> <>
  512 41 14.554040 24.104452 25.203459 34 A B 21 0.06000 0.06000 "ALA " " HB1" 1 0 FFFFFF  H512  2 1 7 ""  1 ""  <> 0 0 0 1 7.45 512 0 0 1030 0 512 512 512 512 -1 <> <> <> <>
  513 41 14.907756 23.177427 23.699223 34 A B 21 0.06000 0.06000 "ALA " " HB2" 1 0 FFFFFF  H513  2 1 7 ""  1 ""  <> 0 0 0 1 7.45 513 0 0 1031 0 513 513 513 513 -1 <> <> <> <>
  514 41 15.694685 22.800009 25.148926 34 A B 21 0.06000 0.06000 "ALA " " HB3" 1 0 FFFFFF  H514  2 1 7 ""  1 ""  <> 0 0 0 1 7.45 514 0 0 1032 0 514 514 514 514 -1 <> <> <> <>
  515 25 16.409115 26.592459 25.879848 35 S B 38 -0.50000 -0.50000 "SER " " N  " 7 0 2F2FFF  N515  0 1 7 ""  1 ""  <> 0 0 0 1 7.75 515 0 0 1049 1 515 515 515 515 -1 <> <> <> <>
  516 3 16.542662 27.158453 27.198730 35 S B 2 0.14000 0.14000 "SER " " CA " 6 0 A0A0A0  C516  0 1 -1106 ""  1 ""  FF3C00  0 0 0 1 7.75 516 0 0 1050 1 516 516 516 516 -1 <> <> <> <>
  517 2 15.431019 26.667303 28.192913 35 S B 2 0.50000 0.50000 "SER " " C  " 6 0 A0A0A0  C517  0 1 7 ""  1 ""  <> 0 0 0 1 7.75 517 0 0 1051 0 517 517 517 517 -1 <> <> <> <>
  518 15 14.291383 26.581602 27.758654 35 S B 75 -0.50000 -0.50000 "SER " " O  " 8 0 FF5757  O518  0 1 7 ""  1 ""  <> 0 0 0 1 7.75 518 0 0 1052 0 518 518 518 518 -1 <> <> <> <>
  519 3 16.449116 28.699690 27.065187 35 S B 2 0.14500 0.14500 "SER " " CB " 6 0 A0A0A0  C519  0 1 7 ""  1 ""  <> 0 0 0 1 7.75 519 0 0 1053 2 519 519 519 519 -1 <> <> <> <>
  520 16 17.653492 29.407835 26.864130 35 S B 75 -0.68300 -0.68300 "SER " " OG " 8 0 FF5757  O520  0 1 7 "%UT"  13 ""  <> 0 0 0 1 7.75 520 0 0 1054 1 520 520 520 520 -1 <> <> <> <>
  521 43 15.843438 27.134893 25.242765 35 S B 21 0.30000 0.30000 "SER " " H  " 1 0 FFFFFF  H521  0 1 7 ""  1 ""  <> 0 0 0 1 7.75 521 0 0 1055 0 521 521 521 521 -1 <> <> <> <>
  522 41 17.492292 26.874723 27.652382 35 S B 21 0.06000 0.06000 "SER " " HA " 1 0 FFFFFF  H522  0 1 7 ""  1 ""  <> 0 0 0 1 7.75 522 0 0 1056 0 522 522 522 522 -1 <> <> <> <>
  523 41 16.019608 29.149611 27.960283 35 S B 21 0.06000 0.06000 "SER " " HB1" 1 0 FFFFFF  H523  0 1 7 ""  1 ""  <> 0 0 0 1 7.75 523 0 0 1057 0 523 523 523 523 -1 <> <> <> <>
  524 41 15.705763 28.986883 26.321518 35 S B 21 0.06000 0.06000 "SER " " HB2" 1 0 FFFFFF  H524  0 1 7 ""  1 ""  <> 0 0 0 1 7.75 524 0 0 1058 0 524 524 524 524 -1 <> <> <> <>
  525 42 18.050735 29.119230 26.056707 35 S B 21 0.41800 0.41800 "SER " " HG " 1 0 FFFFFF  H525  0 1 7 ""  1 ""  <> 0 0 0 1 7.75 525 0 0 1059 0 525 525 525 525 -1 <> <> <> <>
  526 25 15.820852 26.301657 29.427130 36 V B 38 -0.50000 -0.50000 "VAL " " N  " 7 0 2F2FFF  N526  0 1 7 ""  1 ""  <> 0 0 0 1 7.76 526 0 0 1077 1 526 526 526 526 -1 <> <> <> <>
  527 3 14.926685 25.913671 30.515091 36 V B 2 0.14000 0.14000 "VAL " " CA " 6 0 A0A0A0  C527  0 1 -1106 ""  1 ""  FF3C00  0 0 0 1 7.76 527 0 0 1078 1 527 527 527 527 -1 <> <> <> <>
  528 2 13.596897 26.740446 30.651110 36 V B 2 0.50000 0.50000 "VAL " " C  " 6 0 A0A0A0  C528  0 1 7 ""  1 ""  <> 0 0 0 1 7.76 528 0 0 1079 0 528 528 528 528 -1 <> <> <> <>
  529 15 13.534559 27.927504 30.354126 36 V B 75 -0.50000 -0.50000 "VAL " " O  " 8 0 FF5757  O529  0 1 7 ""  1 ""  <> 0 0 0 1 7.76 529 0 0 1080 0 529 529 529 529 -1 <> <> <> <>
  530 3 15.736541 25.758329 31.823555 36 V B 2 -0.06000 -0.06000 "VAL " " CB " 6 0 A0A0A0  C530  0 1 7 ""  1 ""  <> 0 0 0 1 7.76 530 0 0 1081 1 530 530 530 530 -1 <> <> <> <>
  531 3 16.563124 24.457823 31.853928 36 V B 2 -0.18000 -0.18000 "VAL " " CG1" 6 0 A0A0A0  C531  0 1 7 ""  1 ""  <> 0 0 0 1 7.76 531 0 0 1082 3 531 531 531 531 -1 <> <> <> <>
  532 3 16.516151 27.026350 32.215317 36 V B 2 -0.18000 -0.18000 "VAL " " CG2" 6 0 A0A0A0  C532  0 1 7 ""  1 ""  <> 0 0 0 1 7.76 532 0 0 1083 3 532 532 532 532 -1 <> <> <> <>
  533 43 16.808985 26.252172 29.630217 36 V B 21 0.30000 0.30000 "VAL " " H  " 1 0 FFFFFF  H533  0 1 7 ""  1 ""  <> 0 0 0 1 7.76 533 0 0 1084 0 533 533 533 533 -1 <> <> <> <>
  534 41 14.545261 24.918928 30.284632 36 V B 21 0.06000 0.06000 "VAL " " HA " 1 0 FFFFFF  H534  0 1 7 ""  1 ""  <> 0 0 0 1 7.76 534 0 0 1085 0 534 534 534 534 -1 <> <> <> <>
  535 41 14.945253 25.499067 32.526939 36 V B 21 0.06000 0.06000 "VAL " " HB " 1 0 FFFFFF  H535  0 1 7 ""  1 ""  <> 0 0 0 1 7.76 535 0 0 1086 0 535 535 535 535 -1 <> <> <> <>
  536 41 16.947151 24.284018 32.859123 36 V B 21 0.06000 0.06000 "VAL " "1HG1" 1 0 FFFFFF  H536  0 1 7 ""  1 ""  <> 0 0 0 1 7.76 536 0 0 1087 0 536 536 536 536 -1 <> <> <> <>
  537 41 15.962193 23.596197 31.563108 36 V B 21 0.06000 0.06000 "VAL " "2HG1" 1 0 FFFFFF  H537  0 1 7 ""  1 ""  <> 0 0 0 1 7.76 537 0 0 1088 0 537 537 537 537 -1 <> <> <> <>
  538 41 17.408566 24.592329 31.179218 36 V B 21 0.06000 0.06000 "VAL " "3HG1" 1 0 FFFFFF  H538  0 1 7 ""  1 ""  <> 0 0 0 1 7.76 538 0 0 1089 0 538 538 538 538 -1 <> <> <> <>
  539 41 16.499109 27.226698 33.286613 36 V B 21 0.06000 0.06000 "VAL " "1HG2" 1 0 FFFFFF  H539  0 1 7 ""  1 ""  <> 0 0 0 1 7.76 539 0 0 1090 0 539 539 539 539 -1 <> <> <> <>
  540 41 17.577944 27.001272 31.970221 36 V B 21 0.06000 0.06000 "VAL " "2HG2" 1 0 FFFFFF  H540  0 1 7 ""  1 ""  <> 0 0 0 1 7.76 540 0 0 1091 0 540 540 540 540 -1 <> <> <> <>
  541 41 16.107998 27.875792 31.667631 36 V B 21 0.06000 0.06000 "VAL " "3HG2" 1 0 FFFFFF  H541  0 1 7 ""  1 ""  <> 0 0 0 1 7.76 541 0 0 1092 0 541 541 541 541 -1 <> <> <> <>
  542 25 12.548187 26.105833 31.196680 37 G B 38 -0.50000 -0.50000 "GLY " " N  " 7 0 2F2FFF  N542  0 1 7 ""  1 ""  <> 0 0 0 1 7.77 542 0 0 1100 1 542 542 542 542 -1 <> <> <> <>
  543 3 11.310992 26.792875 31.360481 37 G B 2 0.08000 0.08000 "GLY " " CA " 6 0 A0A0A0  C543  0 1 -1106 ""  1 ""  FF3C00  0 0 0 1 7.77 543 0 0 1101 2 543 543 543 543 -1 <> <> <> <>
  544 2 10.486534 27.122099 30.080824 37 G B 2 0.50000 0.50000 "GLY " " C  " 6 0 A0A0A0  C544  0 1 7 ""  1 ""  <> 0 0 0 1 7.77 544 0 0 1102 0 544 544 544 544 -1 <> <> <> <>
  545 15 9.493754 27.873297 30.164402 37 G B 75 -0.50000 -0.50000 "GLY " " O  " 8 0 FF5757  O545  0 1 7 ""  1 ""  <> 0 0 0 1 7.77 545 0 0 1103 0 545 545 545 545 -1 <> <> <> <>
  546 43 12.624454 25.130003 31.445744 37 G B 21 0.30000 0.30000 "GLY " " H  " 1 0 FFFFFF  H546  0 1 7 ""  1 ""  <> 0 0 0 1 7.77 546 0 0 1104 0 546 546 546 546 -1 <> <> <> <>
  547 41 11.360847 27.780569 31.818832 37 G B 21 0.06000 0.06000 "GLY " " HA1" 1 0 FFFFFF  H547  0 1 7 ""  1 ""  <> 0 0 0 1 7.77 547 0 0 1105 0 547 547 547 547 -1 <> <> <> <>
  548 41 10.704544 26.165159 32.013393 37 G B 21 0.06000 0.06000 "GLY " " HA2" 1 0 FFFFFF  H548  0 1 7 ""  1 ""  <> 0 0 0 1 7.77 548 0 0 1106 0 548 548 548 548 -1 <> <> <> <>
  549 25 10.944511 26.588644 28.870358 38 D B 38 -0.50000 -0.50000 "ASP " " N  " 7 0 2F2FFF  N549  0 1 7 ""  1 ""  <> 0 0 0 1 7.83 549 0 0 1121 1 549 549 549 549 -1 <> <> <> <>
  550 3 10.168763 26.649359 27.603769 38 D B 2 0.14000 0.14000 "ASP " " CA " 6 0 A0A0A0  C550  0 1 -1106 ""  1 ""  FF3C00  0 0 0 1 7.83 550 0 0 1122 1 550 550 550 550 -1 <> <> <> <>
  551 2 9.639004 25.234564 27.428841 38 D B 2 0.50000 0.50000 "ASP " " C  " 6 0 A0A0A0  C551  0 1 7 ""  1 ""  <> 0 0 0 1 7.83 551 0 0 1123 0 551 551 551 551 -1 <> <> <> <>
  552 15 9.696723 24.377302 28.312365 38 D B 75 -0.50000 -0.50000 "ASP " " O  " 8 0 FF5757  O552  0 1 7 ""  1 ""  <> 0 0 0 1 7.83 552 0 0 1124 0 552 552 552 552 -1 <> <> <> <>
  553 3 11.264848 26.937826 26.456787 38 D B 2 -0.22000 -0.22000 "ASP " " CB " 6 0 A0A0A0  C553  0 1 7 ""  1 ""  <> 0 0 0 1 7.83 553 0 0 1125 2 553 553 553 553 -1 <> <> <> <>
  554 2 10.702353 27.480871 25.161022 38 D B 2 0.70000 0.70000 "ASP " " CG " 6 0 A0A0A0  C554  0 1 7 "%UT"  13 ""  <> 0 0 0 1 7.83 554 0 0 1126 0 554 554 554 554 -1 <> <> <> <>
  555 15 11.551857 27.874121 24.324326 38 D B 75 -0.80000 -0.80000 "ASP " " OD1" 8 0 FF5757  O555  0 1 7 ""  1 ""  <> 0 0 0 1 7.83 555 0 0 1127 0 555 555 555 555 -1 <> <> <> <>
  556 18 9.523169 27.333853 24.869858 38 D B 75 -0.80000 -0.80000 "ASP " " OD2" 8 -1 FF5757  O556  0 1 7 ""  1 ""  <> 0 0 0 1 7.83 556 0 0 1128 0 556 556 556 556 -1 <> <> <> <>
  557 43 11.683473 25.932631 29.079369 38 D B 21 0.30000 0.30000 "ASP " " H  " 1 0 FFFFFF  H557  0 1 7 ""  1 ""  <> 0 0 0 1 7.83 557 0 0 1129 0 557 557 557 557 -1 <> <> <> <>
  558 41 9.383502 27.398573 27.704458 38 D B 21 0.06000 0.06000 "ASP " " HA " 1 0 FFFFFF  H558  0 1 7 ""  1 ""  <> 0 0 0 1 7.83 558 0 0 1130 0 558 558 558 558 -1 <> <> <> <>
  559 41 11.792272 26.002676 26.268595 38 D B 21 0.06000 0.06000 "ASP " " HB1" 1 0 FFFFFF  H559  0 1 7 ""  1 ""  <> 0 0 0 1 7.83 559 0 0 1131 0 559 559 559 559 -1 <> <> <> <>
  560 41 11.959801 27.699179 26.811029 38 D B 21 0.06000 0.06000 "ASP " " HB2" 1 0 FFFFFF  H560  0 1 7 ""  1 ""  <> 0 0 0 1 7.83 560 0 0 1132 0 560 560 560 560 -1 <> <> <> <>
  561 25 9.151142 24.997984 26.227909 39 R B 38 -0.50000 -0.50000 "ARG " " N  " 7 0 2F2FFF  N561  0 1 7 ""  1 ""  <> 0 0 0 1 7.68 561 0 0 1152 1 561 561 561 561 -1 <> <> <> <>
  562 3 8.642998 23.744810 25.668108 39 R B 2 0.14000 0.14000 "ARG " " CA " 6 0 A0A0A0  C562  0 1 -1106 ""  1 ""  FF3C00  0 0 0 1 7.68 562 0 0 1153 1 562 562 562 562 -1 <> <> <> <>
  563 2 9.567124 23.282652 24.563793 39 R B 2 0.50000 0.50000 "ARG " " C  " 6 0 A0A0A0  C563  0 1 7 ""  1 ""  <> 0 0 0 1 7.68 563 0 0 1154 0 563 563 563 563 -1 <> <> <> <>
  564 15 10.271233 24.042288 23.988914 39 R B 75 -0.50000 -0.50000 "ARG " " O  " 8 0 FF5757  O564  0 1 7 ""  1 ""  <> 0 0 0 1 7.68 564 0 0 1155 0 564 564 564 564 -1 <> <> <> <>
  565 3 7.245514 24.082243 25.034901 39 R B 2 -0.12000 -0.12000 "ARG " " CB " 6 0 A0A0A0  C565  0 1 7 ""  1 ""  <> 0 0 0 1 7.68 565 0 0 1156 2 565 565 565 565 -1 <> <> <> <>
  566 3 6.464994 23.047018 24.180244 39 R B 2 -0.05000 -0.05000 "ARG " " CG " 6 0 A0A0A0  C566  0 1 7 ""  1 ""  <> 0 0 0 1 7.68 566 0 0 1157 2 566 566 566 566 -1 <> <> <> <>
  567 3 5.194990 23.650312 23.487301 39 R B 2 0.19000 0.19000 "ARG " " CD " 6 0 A0A0A0  C567  0 1 7 ""  1 ""  <> 0 0 0 1 7.68 567 0 0 1158 2 567 567 567 567 -1 <> <> <> <>
  568 25 4.230368 23.902197 24.558460 39 R B 38 -0.69997 -0.69997 "ARG " " NE " 7 0 2F2FFF  N568  0 1 7 ""  1 ""  <> 0 0 0 1 7.68 568 0 0 1159 1 568 568 568 568 -1 <> <> <> <>
  569 2 3.309387 23.021643 24.924644 39 R B 2 0.63990 0.63990 "ARG " " CZ " 6 0 A0A0A0  C569  0 1 7 ""  1 ""  <> 0 0 0 1 7.68 569 0 0 1160 0 569 569 569 569 -1 <> <> <> <>
  570 25 3.303715 21.782858 24.479385 39 R B 38 -0.79997 -0.79997 "ARG " " NH1" 7 0 2F2FFF  N570  0 1 7 ""  1 ""  <> 0 0 0 1 7.68 570 0 0 1161 2 570 570 570 570 -1 <> <> <> <>
  571 31 2.390312 23.431143 25.749973 39 R B 38 -0.79997 -0.79997 "ARG " " NH2" 7 1 2F2FFF  N571  0 1 7 ""  1 ""  <> 0 0 0 1 7.68 571 0 0 1162 2 571 571 571 571 -1 <> <> <> <>
  572 43 9.271931 25.688879 25.501154 39 R B 21 0.30000 0.30000 "ARG " " H  " 1 0 FFFFFF  H572  0 1 7 ""  1 ""  <> 0 0 0 1 7.68 572 0 0 1163 0 572 572 572 572 -1 <> <> <> <>
  573 41 8.497202 22.953268 26.403160 39 R B 21 0.06000 0.06000 "ARG " " HA " 1 0 FFFFFF  H573  0 1 7 ""  1 ""  <> 0 0 0 1 7.68 573 0 0 1164 0 573 573 573 573 -1 <> <> <> <>
  574 41 7.501106 24.818762 24.273121 39 R B 21 0.06000 0.06000 "ARG " " HB1" 1 0 FFFFFF  H574  0 1 7 ""  1 ""  <> 0 0 0 1 7.68 574 0 0 1165 0 574 574 574 574 -1 <> <> <> <>
  575 41 6.627941 24.462469 25.848616 39 R B 21 0.06000 0.06000 "ARG " " HB2" 1 0 FFFFFF  H575  0 1 7 ""  1 ""  <> 0 0 0 1 7.68 575 0 0 1166 0 575 575 575 575 -1 <> <> <> <>
  576 41 6.175720 22.191328 24.790329 39 R B 21 0.06000 0.06000 "ARG " " HG1" 1 0 FFFFFF  H576  0 1 7 ""  1 ""  <> 0 0 0 1 7.68 576 0 0 1167 0 576 576 576 576 -1 <> <> <> <>
  577 41 7.164545 22.753866 23.397434 39 R B 21 0.06000 0.06000 "ARG " " HG2" 1 0 FFFFFF  H577  0 1 7 ""  1 ""  <> 0 0 0 1 7.68 577 0 0 1168 0 577 577 577 577 -1 <> <> <> <>
  578 41 4.873644 22.979055 22.690903 39 R B 21 0.06000 0.06000 "ARG " " HD1" 1 0 FFFFFF  H578  0 1 7 ""  1 ""  <> 0 0 0 1 7.68 578 0 0 1169 0 578 578 578 578 -1 <> <> <> <>
  579 41 5.432669 24.635763 23.086685 39 R B 21 0.06000 0.06000 "ARG " " HD2" 1 0 FFFFFF  H579  0 1 7 ""  1 ""  <> 0 0 0 1 7.68 579 0 0 1170 0 579 579 579 579 -1 <> <> <> <>
  580 43 4.137177 24.866842 24.842865 39 R B 21 0.44000 0.44000 "ARG " " HE " 1 0 FFFFFF  H580  0 1 7 ""  1 ""  <> 0 0 0 1 7.68 580 0 0 1171 0 580 580 580 580 -1 <> <> <> <>
  581 43 3.930877 21.491034 23.743446 39 R B 21 0.46000 0.46000 "ARG " "1HH1" 1 0 FFFFFF  H581  0 1 7 ""  1 ""  <> 0 0 0 1 7.68 581 0 0 1172 0 581 581 581 581 -1 <> <> <> <>
  582 43 2.606186 21.113775 24.772442 39 R B 21 0.46000 0.46000 "ARG " "2HH1" 1 0 FFFFFF  H582  0 1 7 ""  1 ""  <> 0 0 0 1 7.68 582 0 0 1173 0 582 582 582 582 -1 <> <> <> <>
  583 44 2.299083 24.339117 26.182837 39 R B 21 0.46000 0.46000 "ARG " "1HH2" 1 0 FFFFFF  H583  0 1 7 ""  1 ""  <> 0 0 0 1 7.68 583 0 0 1174 0 583 583 583 583 -1 <> <> <> <>
  584 44 1.650474 22.786291 25.988512 39 R B 21 0.46000 0.46000 "ARG " "2HH2" 1 0 FFFFFF  H584  0 1 7 ""  1 ""  <> 0 0 0 1 7.68 584 0 0 1175 0 584 584 584 584 -1 <> <> <> <>
  585 25 9.654829 21.965796 24.282242 40 V B 38 -0.50000 -0.50000 "VAL " " N  " 7 0 2F2FFF  N585  2 1 7 ""  1 ""  <> 0 0 0 1 7.39 585 0 0 1191 1 585 585 585 585 -1 <> <> <> <>
  586 3 10.324980 21.278273 23.199932 40 V B 2 0.14000 0.14000 "VAL " " CA " 6 0 A0A0A0  C586  2 1 -1106 ""  1 ""  FF3C00  0 0 0 1 7.39 586 0 0 1192 1 586 586 586 586 -1 <> <> <> <>
  587 2 9.345551 20.272589 22.516979 40 V B 2 0.50000 0.50000 "VAL " " C  " 6 0 A0A0A0  C587  2 1 7 ""  1 ""  <> 0 0 0 1 7.39 587 0 0 1193 0 587 587 587 587 -1 <> <> <> <>
  588 15 8.541882 19.674749 23.302452 40 V B 75 -0.50000 -0.50000 "VAL " " O  " 8 0 FF5757  O588  2 1 7 ""  1 ""  <> 0 0 0 1 7.39 588 0 0 1194 0 588 588 588 588 -1 <> <> <> <>
  589 3 11.577556 20.538855 23.851830 40 V B 2 -0.06000 -0.06000 "VAL " " CB " 6 0 A0A0A0  C589  2 1 7 ""  1 ""  <> 0 0 0 1 7.39 589 0 0 1195 1 589 589 589 589 -1 <> <> <> <>
  590 3 12.242834 19.444883 22.965958 40 V B 2 -0.18000 -0.18000 "VAL " " CG1" 6 0 A0A0A0  C590  2 1 7 ""  1 ""  <> 0 0 0 1 7.39 590 0 0 1196 3 590 590 590 590 -1 <> <> <> <>
  591 3 12.690736 21.454939 24.424580 40 V B 2 -0.18000 -0.18000 "VAL " " CG2" 6 0 A0A0A0  C591  2 1 7 ""  1 ""  <> 0 0 0 1 7.39 591 0 0 1197 3 591 591 591 591 -1 <> <> <> <>
  592 43 9.114073 21.297277 24.812111 40 V B 21 0.30000 0.30000 "VAL " " H  " 1 0 FFFFFF  H592  2 1 7 ""  1 ""  <> 0 0 0 1 7.39 592 0 0 1198 0 592 592 592 592 -1 <> <> <> <>
  593 41 10.724147 22.012938 22.500626 40 V B 21 0.06000 0.06000 "VAL " " HA " 1 0 FFFFFF  H593  2 1 7 ""  1 ""  <> 0 0 0 1 7.39 593 0 0 1199 0 593 593 593 593 -1 <> <> <> <>
  594 41 11.141867 20.072378 24.735390 40 V B 21 0.06000 0.06000 "VAL " " HB " 1 0 FFFFFF  H594  2 1 7 ""  1 ""  <> 0 0 0 1 7.39 594 0 0 1200 0 594 594 594 594 -1 <> <> <> <>
  595 41 13.059755 18.984198 23.521393 40 V B 21 0.06000 0.06000 "VAL " "1HG1" 1 0 FFFFFF  H595  2 1 7 ""  1 ""  <> 0 0 0 1 7.39 595 0 0 1201 0 595 595 595 595 -1 <> <> <> <>
  596 41 11.551583 18.665106 22.646236 40 V B 21 0.06000 0.06000 "VAL " "2HG1" 1 0 FFFFFF  H596  2 1 7 ""  1 ""  <> 0 0 0 1 7.39 596 0 0 1202 0 596 596 596 596 -1 <> <> <> <>
  597 41 12.775959 19.750273 22.065617 40 V B 21 0.06000 0.06000 "VAL " "3HG1" 1 0 FFFFFF  H597  2 1 7 ""  1 ""  <> 0 0 0 1 7.39 597 0 0 1203 0 597 597 597 597 -1 <> <> <> <>
  598 41 12.343511 21.967176 25.321882 40 V B 21 0.06000 0.06000 "VAL " "1HG2" 1 0 FFFFFF  H598  2 1 7 ""  1 ""  <> 0 0 0 1 7.39 598 0 0 1204 0 598 598 598 598 -1 <> <> <> <>
  599 41 13.627254 20.935095 24.626560 40 V B 21 0.06000 0.06000 "VAL " "2HG2" 1 0 FFFFFF  H599  2 1 7 ""  1 ""  <> 0 0 0 1 7.39 599 0 0 1205 0 599 599 599 599 -1 <> <> <> <>
  600 41 12.938004 22.108648 23.588142 40 V B 21 0.06000 0.06000 "VAL " "3HG2" 1 0 FFFFFF  H600  2 1 7 ""  1 ""  <> 0 0 0 1 7.39 600 0 0 1206 0 600 600 600 600 -1 <> <> <> <>
  601 25 9.376768 20.103552 21.185112 41 T B 38 -0.50000 -0.50000 "THR " " N  " 7 0 2F2FFF  N601  2 1 7 ""  1 ""  <> 0 0 0 1 7.27 601 0 0 1226 1 601 601 601 601 -1 <> <> <> <>
  602 3 8.527002 19.172400 20.473011 41 T B 2 0.14000 0.14000 "THR " " CA " 6 0 A0A0A0  C602  2 1 -1107 ""  1 ""  FF5A00  0 0 0 1 7.27 602 0 0 1227 1 602 602 602 602 -1 <> <> <> <>
  603 2 9.418976 18.246527 19.625015 41 T B 2 0.50000 0.50000 "THR " " C  " 6 0 A0A0A0  C603  2 1 7 ""  1 ""  <> 0 0 0 1 7.27 603 0 0 1228 0 603 603 603 603 -1 <> <> <> <>
  604 15 10.524472 18.662512 19.157566 41 T B 75 -0.50000 -0.50000 "THR " " O  " 8 0 FF5757  O604  2 1 7 ""  1 ""  <> 0 0 0 1 7.27 604 0 0 1229 0 604 604 604 604 -1 <> <> <> <>
  605 3 7.394840 19.902952 19.677624 41 T B 2 0.20500 0.20500 "THR " " CB " 6 0 A0A0A0  C605  2 1 7 ""  1 ""  <> 0 0 0 1 7.27 605 0 0 1230 1 605 605 605 605 -1 <> <> <> <>
  606 3 6.473190 19.114332 18.722275 41 T B 2 -0.18000 -0.18000 "THR " " CG2" 6 0 A0A0A0  C606  2 1 7 ""  1 ""  <> 0 0 0 1 7.27 606 0 0 1231 3 606 606 606 606 -1 <> <> <> <>
  607 16 6.656151 20.647451 20.583866 41 T B 75 -0.68300 -0.68300 "THR " " OG1" 8 0 FF5757  O607  2 1 7 "%UT"  13 ""  <> 0 0 0 1 7.27 607 0 0 1232 1 607 607 607 607 -1 <> <> <> <>
  608 43 10.027530 20.560881 20.562649 41 T B 21 0.30000 0.30000 "THR " " H  " 1 0 FFFFFF  H608  2 1 7 ""  1 ""  <> 0 0 0 1 7.27 608 0 0 1233 0 608 608 608 608 -1 <> <> <> <>
  609 41 8.011400 18.516546 21.174515 41 T B 21 0.06000 0.06000 "THR " " HA " 1 0 FFFFFF  H609  2 1 7 ""  1 ""  <> 0 0 0 1 7.27 609 0 0 1234 0 609 609 609 609 -1 <> <> <> <>
  610 41 7.865086 20.536200 18.925316 41 T B 21 0.06000 0.06000 "THR " " HB " 1 0 FFFFFF  H610  2 1 7 ""  1 ""  <> 0 0 0 1 7.27 610 0 0 1235 0 610 610 610 610 -1 <> <> <> <>
  611 41 7.086912 18.679663 17.933285 41 T B 21 0.06000 0.06000 "THR " "1HG2" 1 0 FFFFFF  H611  2 1 7 ""  1 ""  <> 0 0 0 1 7.27 611 0 0 1236 0 611 611 611 611 -1 <> <> <> <>
  612 41 6.139130 18.245779 19.289822 41 T B 21 0.06000 0.06000 "THR " "2HG2" 1 0 FFFFFF  H612  2 1 7 ""  1 ""  <> 0 0 0 1 7.27 612 0 0 1237 0 612 612 612 612 -1 <> <> <> <>
  613 41 5.598764 19.680822 18.402008 41 T B 21 0.06000 0.06000 "THR " "3HG2" 1 0 FFFFFF  H613  2 1 7 ""  1 ""  <> 0 0 0 1 7.27 613 0 0 1238 0 613 613 613 613 -1 <> <> <> <>
  614 42 7.126392 21.464491 20.649761 41 T B 21 0.41800 0.41800 "THR " " HG1" 1 0 FFFFFF  H614  2 1 7 ""  1 ""  <> 0 0 0 1 7.27 614 0 0 1239 0 614 614 614 614 -1 <> <> <> <>
  615 25 9.071247 16.965437 19.317505 42 I B 38 -0.50000 -0.50000 "ILE " " N  " 7 0 2F2FFF  N615  2 1 7 ""  1 ""  <> 0 0 0 1 7.25 615 0 0 1254 1 615 615 615 615 -1 <> <> <> <>
  616 3 9.738101 16.076391 18.373028 42 I B 2 0.14000 0.14000 "ILE " " CA " 6 0 A0A0A0  C616  2 1 -1107 ""  1 ""  FF5A00  0 0 0 1 7.25 616 0 0 1255 1 616 616 616 616 -1 <> <> <> <>
  617 2 8.684814 15.499043 17.470737 42 I B 2 0.50000 0.50000 "ILE " " C  " 6 0 A0A0A0  C617  2 1 7 ""  1 ""  <> 0 0 0 1 7.25 617 0 0 1256 0 617 617 617 617 -1 <> <> <> <>
  618 15 7.547636 15.245175 17.913532 42 I B 75 -0.50000 -0.50000 "ILE " " O  " 8 0 FF5757  O618  2 1 7 ""  1 ""  <> 0 0 0 1 7.25 618 0 0 1257 0 618 618 618 618 -1 <> <> <> <>
  619 3 10.458209 14.936719 19.265560 42 I B 2 -0.06000 -0.06000 "ILE " " CB " 6 0 A0A0A0  C619  2 1 7 ""  1 ""  <> 0 0 0 1 7.25 619 0 0 1258 1 619 619 619 619 -1 <> <> <> <>
  620 3 11.097256 13.799161 18.457893 42 I B 2 -0.18000 -0.18000 "ILE " " CG2" 6 0 A0A0A0  C620  2 1 7 ""  1 ""  <> 0 0 0 1 7.25 620 0 0 1259 3 620 620 620 620 -1 <> <> <> <>
  621 3 11.520535 15.480420 20.283474 42 I B 2 -0.12000 -0.12000 "ILE " " CG1" 6 0 A0A0A0  C621  2 1 7 ""  1 ""  <> 0 0 0 1 7.25 621 0 0 1260 2 621 621 621 621 -1 <> <> <> <>
  622 3 11.045554 15.677518 21.740086 42 I B 2 -0.18000 -0.18000 "ILE " " CD1" 6 0 A0A0A0  C622  2 1 7 ""  1 ""  <> 0 0 0 1 7.25 622 0 0 1261 3 622 622 622 622 -1 <> <> <> <>
  623 43 8.261618 16.612669 19.807564 42 I B 21 0.30000 0.30000 "ILE " " H  " 1 0 FFFFFF  H623  2 1 7 ""  1 ""  <> 0 0 0 1 7.25 623 0 0 1262 0 623 623 623 623 -1 <> <> <> <>
  624 41 10.409749 16.693594 17.776333 42 I B 21 0.06000 0.06000 "ILE " " HA " 1 0 FFFFFF  H624  2 1 7 ""  1 ""  <> 0 0 0 1 7.25 624 0 0 1263 0 624 624 624 624 -1 <> <> <> <>
  625 41 9.670086 14.454869 19.844166 42 I B 21 0.06000 0.06000 "ILE " " HB " 1 0 FFFFFF  H625  2 1 7 ""  1 ""  <> 0 0 0 1 7.25 625 0 0 1264 0 625 625 625 625 -1 <> <> <> <>
  626 41 11.222153 12.870191 19.014236 42 I B 21 0.06000 0.06000 "ILE " "1HG2" 1 0 FFFFFF  H626  2 1 7 ""  1 ""  <> 0 0 0 1 7.25 626 0 0 1265 0 626 626 626 626 -1 <> <> <> <>
  627 41 10.560431 13.430173 17.583958 42 I B 21 0.06000 0.06000 "ILE " "2HG2" 1 0 FFFFFF  H627  2 1 7 ""  1 ""  <> 0 0 0 1 7.25 627 0 0 1266 0 627 627 627 627 -1 <> <> <> <>
  628 41 12.108602 14.100232 18.184696 42 I B 21 0.06000 0.06000 "ILE " "3HG2" 1 0 FFFFFF  H628  2 1 7 ""  1 ""  <> 0 0 0 1 7.25 628 0 0 1267 0 628 628 628 628 -1 <> <> <> <>
  629 41 12.099532 16.323889 19.907413 42 I B 21 0.06000 0.06000 "ILE " "1HG1" 1 0 FFFFFF  H629  2 1 7 ""  1 ""  <> 0 0 0 1 7.25 629 0 0 1268 0 629 629 629 629 -1 <> <> <> <>
  630 41 12.297768 14.731381 20.434959 42 I B 21 0.06000 0.06000 "ILE " "2HG1" 1 0 FFFFFF  H630  2 1 7 ""  1 ""  <> 0 0 0 1 7.25 630 0 0 1269 0 630 630 630 630 -1 <> <> <> <>
  631 41 10.325272 16.495626 21.740891 42 I B 21 0.06000 0.06000 "ILE " " HD1" 1 0 FFFFFF  H631  2 1 7 ""  1 ""  <> 0 0 0 1 7.25 631 0 0 1270 0 631 631 631 631 -1 <> <> <> <>
  632 41 10.499122 14.791326 22.062851 42 I B 21 0.06000 0.06000 "ILE " " HD2" 1 0 FFFFFF  H632  2 1 7 ""  1 ""  <> 0 0 0 1 7.25 632 0 0 1271 0 632 632 632 632 -1 <> <> <> <>
  633 41 11.805545 16.096571 22.399563 42 I B 21 0.06000 0.06000 "ILE " " HD3" 1 0 FFFFFF  H633  2 1 7 ""  1 ""  <> 0 0 0 1 7.25 633 0 0 1272 0 633 633 633 633 -1 <> <> <> <>
  634 25 8.876482 15.277471 16.214493 43 T B 38 -0.50000 -0.50000 "THR " " N  " 7 0 2F2FFF  N634  2 1 7 ""  1 ""  <> 0 0 0 1 7.25 634 0 0 1294 1 634 634 634 634 -1 <> <> <> <>
  635 3 7.845222 14.774144 15.245148 43 T B 2 0.14000 0.14000 "THR " " CA " 6 0 A0A0A0  C635  2 1 -1107 ""  1 ""  FF5A00  0 0 0 1 7.25 635 0 0 1295 1 635 635 635 635 -1 <> <> <> <>
  636 2 8.409948 13.505673 14.633972 43 T B 2 0.50000 0.50000 "THR " " C  " 6 0 A0A0A0  C636  2 1 7 ""  1 ""  <> 0 0 0 1 7.25 636 0 0 1296 0 636 636 636 636 -1 <> <> <> <>
  637 15 9.550778 13.465657 14.357052 43 T B 75 -0.50000 -0.50000 "THR " " O  " 8 0 FF5757  O637  2 1 7 ""  1 ""  <> 0 0 0 1 7.25 637 0 0 1297 0 637 637 637 637 -1 <> <> <> <>
  638 3 7.577629 15.891088 14.229130 43 T B 2 0.20500 0.20500 "THR " " CB " 6 0 A0A0A0  C638  2 1 7 ""  1 ""  <> 0 0 0 1 7.25 638 0 0 1298 1 638 638 638 638 -1 <> <> <> <>
  639 3 6.504261 16.803076 14.610466 43 T B 2 -0.18000 -0.18000 "THR " " CG2" 6 0 A0A0A0  C639  2 1 7 ""  1 ""  <> 0 0 0 1 7.25 639 0 0 1299 3 639 639 639 639 -1 <> <> <> <>
  640 16 8.705330 16.678556 13.957550 43 T B 75 -0.68300 -0.68300 "THR " " OG1" 8 0 FF5757  O640  2 1 7 "%UT"  13 ""  <> 0 0 0 1 7.25 640 0 0 1300 1 640 640 640 640 -1 <> <> <> <>
  641 43 9.734428 15.536489 15.748730 43 T B 21 0.30000 0.30000 "THR " " H  " 1 0 FFFFFF  H641  2 1 7 ""  1 ""  <> 0 0 0 1 7.25 641 0 0 1301 0 641 641 641 641 -1 <> <> <> <>
  642 41 6.930565 14.452641 15.743279 43 T B 21 0.06000 0.06000 "THR " " HA " 1 0 FFFFFF  H642  2 1 7 ""  1 ""  <> 0 0 0 1 7.25 642 0 0 1302 0 642 642 642 642 -1 <> <> <> <>
  643 41 7.369976 15.421262 13.267754 43 T B 21 0.06000 0.06000 "THR " " HB " 1 0 FFFFFF  H643  2 1 7 ""  1 ""  <> 0 0 0 1 7.25 643 0 0 1303 0 643 643 643 643 -1 <> <> <> <>
  644 41 5.569267 16.306021 14.868942 43 T B 21 0.06000 0.06000 "THR " "1HG2" 1 0 FFFFFF  H644  2 1 7 ""  1 ""  <> 0 0 0 1 7.25 644 0 0 1304 0 644 644 644 644 -1 <> <> <> <>
  645 41 6.934713 17.320486 15.467842 43 T B 21 0.06000 0.06000 "THR " "2HG2" 1 0 FFFFFF  H645  2 1 7 ""  1 ""  <> 0 0 0 1 7.25 645 0 0 1305 0 645 645 645 645 -1 <> <> <> <>
  646 41 6.225567 17.497190 13.817596 43 T B 21 0.06000 0.06000 "THR " "3HG2" 1 0 FFFFFF  H646  2 1 7 ""  1 ""  <> 0 0 0 1 7.25 646 0 0 1306 0 646 646 646 646 -1 <> <> <> <>
  647 42 9.186978 16.253592 13.264412 43 T B 21 0.41800 0.41800 "THR " " HG1" 1 0 FFFFFF  H647  2 1 7 ""  1 ""  <> 0 0 0 1 7.25 647 0 0 1307 0 647 647 647 647 -1 <> <> <> <>
  648 25 7.618708 12.482694 14.359947 44 C B 38 -0.50000 -0.50000 "CYS " " N  " 7 0 2F2FFF  N648  2 1 7 ""  1 ""  <> 0 0 0 1 7.24 648 0 0 1327 1 648 648 648 648 -1 <> <> <> <>
  649 3 7.983046 11.423848 13.393440 44 C B 2 0.14000 0.14000 "CYS " " CA " 6 0 A0A0A0  C649  2 1 -1107 ""  1 ""  FF5A00  0 0 0 1 7.24 649 0 0 1328 1 649 649 649 649 -1 <> <> <> <>
  650 2 6.818844 11.227849 12.370602 44 C B 2 0.50000 0.50000 "CYS " " C  " 6 0 A0A0A0  C650  2 1 7 ""  1 ""  <> 0 0 0 1 7.24 650 0 0 1329 0 650 650 650 650 -1 <> <> <> <>
  651 15 5.709440 11.711797 12.561508 44 C B 75 -0.50000 -0.50000 "CYS " " O  " 8 0 FF5757  O651  2 1 7 ""  1 ""  <> 0 0 0 1 7.24 651 0 0 1330 0 651 651 651 651 -1 <> <> <> <>
  652 3 8.335627 10.158948 14.183350 44 C B 2 0.06000 0.06000 "CYS " " CB " 6 0 A0A0A0  C652  2 1 7 ""  1 ""  <> 0 0 0 1 7.24 652 0 0 1331 2 652 652 652 652 -1 <> <> <> <>
  653 49 9.102692 8.876134 13.124161 44 C B 13 -0.33500 -0.33500 "CYS " " SG " 16 0 E1E11E  S653  2 1 7 "%UT"  13 ""  <> 0 0 0 1 7.24 653 0 0 1332 1 653 653 653 653 -1 <> <> <> <>
  654 43 6.661077 12.579167 14.666111 44 C B 21 0.30000 0.30000 "CYS " " H  " 1 0 FFFFFF  H654  2 1 7 ""  1 ""  <> 0 0 0 1 7.24 654 0 0 1333 0 654 654 654 654 -1 <> <> <> <>
  655 41 8.873337 11.789945 12.882111 44 C B 21 0.06000 0.06000 "CYS " " HA " 1 0 FFFFFF  H655  2 1 7 ""  1 ""  <> 0 0 0 1 7.24 655 0 0 1334 0 655 655 655 655 -1 <> <> <> <>
  656 41 7.557575 9.633245 14.736858 44 C B 21 0.06000 0.06000 "CYS " " HB1" 1 0 FFFFFF  H656  2 1 7 ""  1 ""  <> 0 0 0 1 7.24 656 0 0 1335 0 656 656 656 656 -1 <> <> <> <>
  657 41 8.957130 10.423490 15.038834 44 C B 21 0.06000 0.06000 "CYS " " HB2" 1 0 FFFFFF  H657  2 1 7 ""  1 ""  <> 0 0 0 1 7.24 657 0 0 1336 0 657 657 657 657 -1 <> <> <> <>
  658 25 7.160450 10.646771 11.227039 45 R B 38 -0.50000 -0.50000 "ARG " " N  " 7 0 2F2FFF  N658  2 1 7 ""  1 ""  <> 0 0 0 1 7.26 658 0 0 1352 1 658 658 658 658 -1 <> <> <> <>
  659 3 6.273027 10.390996 10.086792 45 R B 2 0.14000 0.14000 "ARG " " CA " 6 0 A0A0A0  C659  2 1 -1107 ""  1 ""  FF5A00  0 0 0 1 7.26 659 0 0 1353 1 659 659 659 659 -1 <> <> <> <>
  660 2 6.663284 8.993695 9.532696 45 R B 2 0.50000 0.50000 "ARG " " C  " 6 0 A0A0A0  C660  2 1 7 ""  1 ""  <> 0 0 0 1 7.26 660 0 0 1354 0 660 660 660 660 -1 <> <> <> <>
  661 15 7.838358 8.669179 9.502010 45 R B 75 -0.50000 -0.50000 "ARG " " O  " 8 0 FF5757  O661  2 1 7 ""  1 ""  <> 0 0 0 1 7.26 661 0 0 1355 0 661 661 661 661 -1 <> <> <> <>
  662 3 6.459394 11.432599 9.044239 45 R B 2 -0.12000 -0.12000 "ARG " " CB " 6 0 A0A0A0  C662  2 1 7 ""  1 ""  <> 0 0 0 1 7.26 662 0 0 1356 2 662 662 662 662 -1 <> <> <> <>
  663 3 5.583353 11.268567 7.800232 45 R B 2 -0.05000 -0.05000 "ARG " " CG " 6 0 A0A0A0  C663  2 1 7 ""  1 ""  <> 0 0 0 1 7.26 663 0 0 1357 2 663 663 663 663 -1 <> <> <> <>
  664 3 5.748302 12.492803 6.794189 45 R B 2 0.19000 0.19000 "ARG " " CD " 6 0 A0A0A0  C664  2 1 7 ""  1 ""  <> 0 0 0 1 7.26 664 0 0 1358 2 664 664 664 664 -1 <> <> <> <>
  665 25 4.709721 13.479711 7.054199 45 R B 38 -0.69997 -0.69997 "ARG " " NE " 7 0 2F2FFF  N665  2 1 7 ""  1 ""  <> 0 0 0 1 7.26 665 0 0 1359 1 665 665 665 665 -1 <> <> <> <>
  666 2 4.200232 14.538152 6.346169 45 R B 2 0.63990 0.63990 "ARG " " CZ " 6 0 A0A0A0  C666  2 1 7 ""  1 ""  <> 0 0 0 1 7.26 666 0 0 1360 0 666 666 666 666 -1 <> <> <> <>
  667 25 4.531521 14.743138 5.131424 45 R B 38 -0.79997 -0.79997 "ARG " " NH1" 7 0 2F2FFF  N667  2 1 7 ""  1 ""  <> 0 0 0 1 7.26 667 0 0 1361 2 667 667 667 667 -1 <> <> <> <>
  668 31 3.255892 15.367650 6.910877 45 R B 38 -0.79997 -0.79997 "ARG " " NH2" 7 1 2F2FFF  N668  2 1 7 ""  1 ""  <> 0 0 0 1 7.26 668 0 0 1362 2 668 668 668 668 -1 <> <> <> <>
  669 43 8.065525 10.211720 11.119019 45 R B 21 0.30000 0.30000 "ARG " " H  " 1 0 FFFFFF  H669  2 1 7 ""  1 ""  <> 0 0 0 1 7.26 669 0 0 1363 0 669 669 669 669 -1 <> <> <> <>
  670 41 5.230280 10.323392 10.396957 45 R B 21 0.06000 0.06000 "ARG " " HA " 1 0 FFFFFF  H670  2 1 7 ""  1 ""  <> 0 0 0 1 7.26 670 0 0 1364 0 670 670 670 670 -1 <> <> <> <>
  671 41 7.511364 11.357923 8.768776 45 R B 21 0.06000 0.06000 "ARG " " HB1" 1 0 FFFFFF  H671  2 1 7 ""  1 ""  <> 0 0 0 1 7.26 671 0 0 1365 0 671 671 671 671 -1 <> <> <> <>
  672 41 6.357304 12.487058 9.300743 45 R B 21 0.06000 0.06000 "ARG " " HB2" 1 0 FFFFFF  H672  2 1 7 ""  1 ""  <> 0 0 0 1 7.26 672 0 0 1366 0 672 672 672 672 -1 <> <> <> <>
  673 41 4.551254 11.225118 8.148056 45 R B 21 0.06000 0.06000 "ARG " " HG1" 1 0 FFFFFF  H673  2 1 7 ""  1 ""  <> 0 0 0 1 7.26 673 0 0 1367 0 673 673 673 673 -1 <> <> <> <>
  674 41 5.903189 10.360509 7.289116 45 R B 21 0.06000 0.06000 "ARG " " HG2" 1 0 FFFFFF  H674  2 1 7 ""  1 ""  <> 0 0 0 1 7.26 674 0 0 1368 0 674 674 674 674 -1 <> <> <> <>
  675 41 5.855711 12.210690 5.746822 45 R B 21 0.06000 0.06000 "ARG " " HD1" 1 0 FFFFFF  H675  2 1 7 ""  1 ""  <> 0 0 0 1 7.26 675 0 0 1369 0 675 675 675 675 -1 <> <> <> <>
  676 41 6.751024 12.905957 6.903496 45 R B 21 0.06000 0.06000 "ARG " " HD2" 1 0 FFFFFF  H676  2 1 7 ""  1 ""  <> 0 0 0 1 7.26 676 0 0 1370 0 676 676 676 676 -1 <> <> <> <>
  677 43 4.440651 13.512837 8.027134 45 R B 21 0.44000 0.44000 "ARG " " HE " 1 0 FFFFFF  H677  2 1 7 ""  1 ""  <> 0 0 0 1 7.26 677 0 0 1371 0 677 677 677 677 -1 <> <> <> <>
  678 43 5.350571 14.434430 4.627483 45 R B 21 0.46000 0.46000 "ARG " "1HH1" 1 0 FFFFFF  H678  2 1 7 ""  1 ""  <> 0 0 0 1 7.26 678 0 0 1372 0 678 678 678 678 -1 <> <> <> <>
  679 43 4.008961 15.464971 4.656033 45 R B 21 0.46000 0.46000 "ARG " "2HH1" 1 0 FFFFFF  H679  2 1 7 ""  1 ""  <> 0 0 0 1 7.26 679 0 0 1373 0 679 679 679 679 -1 <> <> <> <>
  680 44 3.094158 15.223477 7.897366 45 R B 21 0.46000 0.46000 "ARG " "1HH2" 1 0 FFFFFF  H680  2 1 7 ""  1 ""  <> 0 0 0 1 7.26 680 0 0 1374 0 680 680 680 680 -1 <> <> <> <>
  681 44 2.890434 16.077528 6.292320 45 R B 21 0.46000 0.46000 "ARG " "2HH2" 1 0 FFFFFF  H681  2 1 7 ""  1 ""  <> 0 0 0 1 7.26 681 0 0 1375 0 681 681 681 681 -1 <> <> <> <>
  682 25 5.645140 8.177449 9.128120 46 A B 38 -0.50000 -0.50000 "ALA " " N  " 7 0 2F2FFF  N682  2 1 7 ""  1 ""  <> 0 0 0 1 7.42 682 0 0 1390 1 682 682 682 682 -1 <> <> <> <>
  683 3 5.917862 7.012792 8.304008 46 A B 2 0.14000 0.14000 "ALA " " CA " 6 0 A0A0A0  C683  2 1 -1107 ""  1 ""  FF5A00  0 0 0 1 7.42 683 0 0 1391 1 683 683 683 683 -1 <> <> <> <>
  684 2 5.326651 7.319562 6.901508 46 A B 2 0.50000 0.50000 "ALA " " C  " 6 0 A0A0A0  C684  2 1 7 ""  1 ""  <> 0 0 0 1 7.42 684 0 0 1392 0 684 684 684 684 -1 <> <> <> <>
  685 15 4.527599 8.248090 6.706207 46 A B 75 -0.50000 -0.50000 "ALA " " O  " 8 0 FF5757  O685  2 1 7 ""  1 ""  <> 0 0 0 1 7.42 685 0 0 1393 0 685 685 685 685 -1 <> <> <> <>
  686 3 5.199766 5.770108 8.836624 46 A B 2 -0.18000 -0.18000 "ALA " " CB " 6 0 A0A0A0  C686  2 1 7 ""  1 ""  <> 0 0 0 1 7.42 686 0 0 1394 3 686 686 686 686 -1 <> <> <> <>
  687 43 4.839758 8.682668 8.787220 46 A B 21 0.30000 0.30000 "ALA " " H  " 1 0 FFFFFF  H687  2 1 7 ""  1 ""  <> 0 0 0 1 7.42 687 0 0 1395 0 687 687 687 687 -1 <> <> <> <>
  688 41 6.994526 6.851110 8.251530 46 A B 21 0.06000 0.06000 "ALA " " HA " 1 0 FFFFFF  H688  2 1 7 ""  1 ""  <> 0 0 0 1 7.42 688 0 0 1396 0 688 688 688 688 -1 <> <> <> <>
  689 41 5.410559 4.993878 8.101006 46 A B 21 0.06000 0.06000 "ALA " " HB1" 1 0 FFFFFF  H689  2 1 7 ""  1 ""  <> 0 0 0 1 7.42 689 0 0 1397 0 689 689 689 689 -1 <> <> <> <>
  690 41 5.581095 5.470342 9.812756 46 A B 21 0.06000 0.06000 "ALA " " HB2" 1 0 FFFFFF  H690  2 1 7 ""  1 ""  <> 0 0 0 1 7.42 690 0 0 1398 0 690 690 690 690 -1 <> <> <> <>
  691 41 4.132792 5.938291 8.982841 46 A B 21 0.06000 0.06000 "ALA " " HB3" 1 0 FFFFFF  H691  2 1 7 ""  1 ""  <> 0 0 0 1 7.42 691 0 0 1399 0 691 691 691 691 -1 <> <> <> <>
  692 25 5.681313 6.459195 5.921329 47 S B 38 -0.50000 -0.50000 "SER " " N  " 7 0 2F2FFF  N692  0 1 7 ""  1 ""  <> 0 0 0 1 7.67 692 0 0 1414 1 692 692 692 692 -1 <> <> <> <>
  693 3 5.199854 6.548909 4.541103 47 S B 2 0.14000 0.14000 "SER " " CA " 6 0 A0A0A0  C693  0 1 -1107 ""  1 ""  FF5A00  0 0 0 1 7.67 693 0 0 1415 1 693 693 693 693 -1 <> <> <> <>
  694 2 3.827619 5.784459 4.382992 47 S B 2 0.50000 0.50000 "SER " " C  " 6 0 A0A0A0  C694  0 1 7 ""  1 ""  <> 0 0 0 1 7.67 694 0 0 1416 0 694 694 694 694 -1 <> <> <> <>
  695 15 3.465526 5.458890 3.227695 47 S B 75 -0.50000 -0.50000 "SER " " O  " 8 0 FF5757  O695  0 1 7 ""  1 ""  <> 0 0 0 1 7.67 695 0 0 1417 0 695 695 695 695 -1 <> <> <> <>
  696 3 6.116209 5.892552 3.532490 47 S B 2 0.14500 0.14500 "SER " " CB " 6 0 A0A0A0  C696  0 1 7 ""  1 ""  <> 0 0 0 1 7.67 696 0 0 1418 2 696 696 696 696 -1 <> <> <> <>
  697 16 7.411983 6.486226 3.701702 47 S B 75 -0.68300 -0.68300 "SER " " OG " 8 0 FF5757  O697  0 1 7 "%UT"  13 ""  <> 0 0 0 1 7.67 697 0 0 1419 1 697 697 697 697 -1 <> <> <> <>
  698 43 6.422869 5.793172 6.084446 47 S B 21 0.30000 0.30000 "SER " " H  " 1 0 FFFFFF  H698  0 1 7 ""  1 ""  <> 0 0 0 1 7.67 698 0 0 1420 0 698 698 698 698 -1 <> <> <> <>
  699 41 5.148104 7.588338 4.217041 47 S B 21 0.06000 0.06000 "SER " " HA " 1 0 FFFFFF  H699  0 1 7 ""  1 ""  <> 0 0 0 1 7.67 699 0 0 1421 0 699 699 699 699 -1 <> <> <> <>
  700 41 5.788691 5.998067 2.498226 47 S B 21 0.06000 0.06000 "SER " " HB1" 1 0 FFFFFF  H700  0 1 7 ""  1 ""  <> 0 0 0 1 7.67 700 0 0 1422 0 700 700 700 700 -1 <> <> <> <>
  701 41 6.136707 4.808850 3.647648 47 S B 21 0.06000 0.06000 "SER " " HB2" 1 0 FFFFFF  H701  0 1 7 ""  1 ""  <> 0 0 0 1 7.67 701 0 0 1423 0 701 701 701 701 -1 <> <> <> <>
  702 42 7.214077 7.406911 3.780392 47 S B 21 0.41800 0.41800 "SER " " HG " 1 0 FFFFFF  H702  0 1 7 ""  1 ""  <> 0 0 0 1 7.67 702 0 0 1424 0 702 702 702 702 -1 <> <> <> <>
  703 25 3.127954 5.445836 5.454346 48 Q B 38 -0.50000 -0.50000 "GLN " " N  " 7 0 2F2FFF  N703  0 1 7 ""  1 ""  <> 0 0 0 1 7.71 703 0 0 1435 1 703 703 703 703 -1 <> <> <> <>
  704 3 1.716301 5.069501 5.607449 48 Q B 2 0.14000 0.14000 "GLN " " CA " 6 0 A0A0A0  C704  0 1 -1107 ""  1 ""  FF5A00  0 0 0 1 7.71 704 0 0 1436 1 704 704 704 704 -1 <> <> <> <>
  705 2 1.179928 5.540380 6.976707 48 Q B 2 0.50000 0.50000 "GLN " " C  " 6 0 A0A0A0  C705  0 1 7 ""  1 ""  <> 0 0 0 1 7.71 705 0 0 1437 0 705 705 705 705 -1 <> <> <> <>
  706 15 1.921474 5.631963 7.908833 48 Q B 75 -0.50000 -0.50000 "GLN " " O  " 8 0 FF5757  O706  0 1 7 ""  1 ""  <> 0 0 0 1 7.71 706 0 0 1438 0 706 706 706 706 -1 <> <> <> <>
  707 3 1.561361 3.561376 5.387245 48 Q B 2 -0.12000 -0.12000 "GLN " " CB " 6 0 A0A0A0  C707  0 1 7 ""  1 ""  <> 0 0 0 1 7.71 707 0 0 1439 2 707 707 707 707 -1 <> <> <> <>
  708 3 2.116817 2.613424 6.512043 48 Q B 2 -0.12000 -0.12000 "GLN " " CG " 6 0 A0A0A0  C708  0 1 7 ""  1 ""  <> 0 0 0 1 7.71 708 0 0 1440 2 708 708 708 708 -1 <> <> <> <>
  709 2 2.289993 1.156240 6.085606 48 Q B 2 0.50000 0.50000 "GLN " " CD " 6 0 A0A0A0  C709  0 1 7 "%UT"  13 ""  <> 0 0 0 1 7.71 709 0 0 1441 0 709 709 709 709 -1 "No Flip"  <> <> <>
  710 15 2.039701 0.231679 6.839802 48 Q B 75 -0.50000 -0.50000 "GLN " " OE1" 8 0 FF5757  O710  0 1 7 ""  1 ""  <> 0 0 0 1 7.71 710 0 0 1442 0 710 710 710 710 -1 <> <> <> <>
  711 25 2.731230 0.770642 4.935047 48 Q B 38 -0.76000 -0.76000 "GLN " " NE2" 7 0 2F2FFF  N711  0 1 7 ""  1 ""  <> 0 0 0 1 7.71 711 0 0 1443 2 711 711 711 711 -1 <> <> <> <>
  712 43 3.427278 5.635167 6.400208 48 Q B 21 0.30000 0.30000 "GLN " " H  " 1 0 FFFFFF  H712  0 1 7 ""  1 ""  <> 0 0 0 1 7.71 712 0 0 1444 0 712 712 712 712 -1 <> <> <> <>
  713 41 1.165014 5.652776 4.869900 48 Q B 21 0.06000 0.06000 "GLN " " HA " 1 0 FFFFFF  H713  0 1 7 ""  1 ""  <> 0 0 0 1 7.71 713 0 0 1445 0 713 713 713 713 -1 <> <> <> <>
  714 41 2.047178 3.402639 4.424496 48 Q B 21 0.06000 0.06000 "GLN " " HB1" 1 0 FFFFFF  H714  0 1 7 ""  1 ""  <> 0 0 0 1 7.71 714 0 0 1446 0 714 714 714 714 -1 <> <> <> <>
  715 41 0.494484 3.358899 5.293041 48 Q B 21 0.06000 0.06000 "GLN " " HB2" 1 0 FFFFFF  H715  0 1 7 ""  1 ""  <> 0 0 0 1 7.71 715 0 0 1447 0 715 715 715 715 -1 <> <> <> <>
  716 41 1.369161 2.559301 7.303360 48 Q B 21 0.06000 0.06000 "GLN " " HG1" 1 0 FFFFFF  H716  0 1 7 ""  1 ""  <> 0 0 0 1 7.71 716 0 0 1448 0 716 716 716 716 -1 <> <> <> <>
  717 41 2.975488 2.909475 7.114655 48 Q B 21 0.06000 0.06000 "GLN " " HG2" 1 0 FFFFFF  H717  0 1 7 ""  1 ""  <> 0 0 0 1 7.71 717 0 0 1449 0 717 717 717 717 -1 <> <> <> <>
  718 43 3.067936 1.328481 4.163334 48 Q B 21 0.38000 0.38000 "GLN " "1HE2" 1 0 FFFFFF  H718  0 1 7 ""  1 ""  <> 0 0 0 1 7.71 718 0 0 1450 0 718 718 718 718 -1 <> <> <> <>
  719 43 2.878307 -0.228526 4.923531 48 Q B 21 0.38000 0.38000 "GLN " "2HE2" 1 0 FFFFFF  H719  0 1 7 ""  1 ""  <> 0 0 0 1 7.71 719 0 0 1451 0 719 719 719 719 -1 <> <> <> <>
  720 25 -0.147093 5.564900 7.077988 49 D B 38 -0.50000 -0.50000 "ASP " " N  " 7 0 2F2FFF  N720  0 1 7 ""  1 ""  <> 0 0 0 1 7.71 720 0 0 1463 1 720 720 720 720 -1 <> <> <> <>
  721 3 -0.882267 5.692998 8.337284 49 D B 2 0.14000 0.14000 "ASP " " CA " 6 0 A0A0A0  C721  0 1 -1107 ""  1 ""  FF5A00  0 0 0 1 7.71 721 0 0 1464 1 721 721 721 721 -1 <> <> <> <>
  722 2 -0.825014 4.349713 9.037388 49 D B 2 0.50000 0.50000 "ASP " " C  " 6 0 A0A0A0  C722  0 1 7 ""  1 ""  <> 0 0 0 1 7.71 722 0 0 1465 0 722 722 722 722 -1 <> <> <> <>
  723 15 -1.211411 3.332570 8.429123 49 D B 75 -0.50000 -0.50000 "ASP " " O  " 8 0 FF5757  O723  0 1 7 ""  1 ""  <> 0 0 0 1 7.71 723 0 0 1466 0 723 723 723 723 -1 <> <> <> <>
  724 3 -2.251782 6.409253 8.237228 49 D B 2 -0.22000 -0.22000 "ASP " " CB " 6 0 A0A0A0  C724  0 1 7 ""  1 ""  <> 0 0 0 1 7.71 724 0 0 1467 2 724 724 724 724 -1 <> <> <> <>
  725 2 -3.152962 6.357968 9.475712 49 D B 2 0.70000 0.70000 "ASP " " CG " 6 0 A0A0A0  C725  0 1 7 "%UT"  13 ""  <> 0 0 0 1 7.71 725 0 0 1468 0 725 725 725 725 -1 <> <> <> <>
  726 15 -2.670822 6.746877 10.553535 49 D B 75 -0.80000 -0.80000 "ASP " " OD1" 8 0 FF5757  O726  0 1 7 ""  1 ""  <> 0 0 0 1 7.71 726 0 0 1469 0 726 726 726 726 -1 <> <> <> <>
  727 18 -4.394035 6.038869 9.449455 49 D B 75 -0.80000 -0.80000 "ASP " " OD2" 8 -1 FF5757  O727  0 1 7 ""  1 ""  <> 0 0 0 1 7.71 727 0 0 1470 0 727 727 727 727 -1 <> <> <> <>
  728 43 -0.688738 5.261647 6.281269 49 D B 21 0.30000 0.30000 "ASP " " H  " 1 0 FFFFFF  H728  0 1 7 ""  1 ""  <> 0 0 0 1 7.71 728 0 0 1471 0 728 728 728 728 -1 <> <> <> <>
  729 41 -0.254975 6.307729 8.982811 49 D B 21 0.06000 0.06000 "ASP " " HA " 1 0 FFFFFF  H729  0 1 7 ""  1 ""  <> 0 0 0 1 7.71 729 0 0 1472 0 729 729 729 729 -1 <> <> <> <>
  730 41 -2.884077 5.999303 7.449673 49 D B 21 0.06000 0.06000 "ASP " " HB1" 1 0 FFFFFF  H730  0 1 7 ""  1 ""  <> 0 0 0 1 7.71 730 0 0 1473 0 730 730 730 730 -1 <> <> <> <>
  731 41 -2.162480 7.445043 7.909729 49 D B 21 0.06000 0.06000 "ASP " " HB2" 1 0 FFFFFF  H731  0 1 7 ""  1 ""  <> 0 0 0 1 7.71 731 0 0 1474 0 731 731 731 731 -1 <> <> <> <>
  732 25 -0.266997 4.373548 10.256752 50 V B 38 -0.50000 -0.50000 "VAL " " N  " 7 0 2F2FFF  N732  0 1 7 ""  1 ""  <> 0 0 0 1 7.71 732 0 0 1494 1 732 732 732 732 -1 <> <> <> <>
  733 3 -0.064793 3.184667 11.111042 50 V B 2 0.14000 0.14000 "VAL " " CA " 6 0 A0A0A0  C733  0 1 -1107 ""  1 ""  FF5A00  0 0 0 1 7.71 733 0 0 1495 1 733 733 733 733 -1 <> <> <> <>
  734 2 -1.026489 3.096639 12.335743 50 V B 2 0.50000 0.50000 "VAL " " C  " 6 0 A0A0A0  C734  0 1 7 ""  1 ""  <> 0 0 0 1 7.71 734 0 0 1496 0 734 734 734 734 -1 <> <> <> <>
  735 15 -0.839373 2.327291 13.292519 50 V B 75 -0.50000 -0.50000 "VAL " " O  " 8 0 FF5757  O735  0 1 7 ""  1 ""  <> 0 0 0 1 7.71 735 0 0 1497 0 735 735 735 735 -1 <> <> <> <>
  736 3 1.461160 3.140195 11.504498 50 V B 2 -0.06000 -0.06000 "VAL " " CB " 6 0 A0A0A0  C736  0 1 7 ""  1 ""  <> 0 0 0 1 7.71 736 0 0 1498 1 736 736 736 736 -1 <> <> <> <>
  737 3 2.403982 2.725774 10.333618 50 V B 2 -0.18000 -0.18000 "VAL " " CG1" 6 0 A0A0A0  C737  0 1 7 ""  1 ""  <> 0 0 0 1 7.71 737 0 0 1499 3 737 737 737 737 -1 <> <> <> <>
  738 3 1.942423 4.419698 12.165581 50 V B 2 -0.18000 -0.18000 "VAL " " CG2" 6 0 A0A0A0  C738  0 1 7 ""  1 ""  <> 0 0 0 1 7.71 738 0 0 1500 3 738 738 738 738 -1 <> <> <> <>
  739 43 0.068140 5.233670 10.666599 50 V B 21 0.30000 0.30000 "VAL " " H  " 1 0 FFFFFF  H739  0 1 7 ""  1 ""  <> 0 0 0 1 7.71 739 0 0 1501 0 739 739 739 739 -1 <> <> <> <>
  740 41 -0.196526 2.241857 10.580143 50 V B 21 0.06000 0.06000 "VAL " " HA " 1 0 FFFFFF  H740  0 1 7 ""  1 ""  <> 0 0 0 1 7.71 740 0 0 1502 0 740 740 740 740 -1 <> <> <> <>
  741 41 1.609800 2.315030 12.200993 50 V B 21 0.06000 0.06000 "VAL " " HB " 1 0 FFFFFF  H741  0 1 7 ""  1 ""  <> 0 0 0 1 7.71 741 0 0 1503 0 741 741 741 741 -1 <> <> <> <>
  742 41 3.427021 2.564779 10.673576 50 V B 21 0.06000 0.06000 "VAL " "1HG1" 1 0 FFFFFF  H742  0 1 7 ""  1 ""  <> 0 0 0 1 7.71 742 0 0 1504 0 742 742 742 742 -1 <> <> <> <>
  743 41 2.113250 1.716397 10.042507 50 V B 21 0.06000 0.06000 "VAL " "2HG1" 1 0 FFFFFF  H743  0 1 7 ""  1 ""  <> 0 0 0 1 7.71 743 0 0 1505 0 743 743 743 743 -1 <> <> <> <>
  744 41 2.547479 3.491826 9.571609 50 V B 21 0.06000 0.06000 "VAL " "3HG1" 1 0 FFFFFF  H744  0 1 7 ""  1 ""  <> 0 0 0 1 7.71 744 0 0 1506 0 744 744 744 744 -1 <> <> <> <>
  745 41 2.958502 4.259923 12.526348 50 V B 21 0.06000 0.06000 "VAL " "1HG2" 1 0 FFFFFF  H745  0 1 7 ""  1 ""  <> 0 0 0 1 7.71 745 0 0 1507 0 745 745 745 745 -1 <> <> <> <>
  746 41 1.928360 5.288739 11.507805 50 V B 21 0.06000 0.06000 "VAL " "2HG2" 1 0 FFFFFF  H746  0 1 7 ""  1 ""  <> 0 0 0 1 7.71 746 0 0 1508 0 746 746 746 746 -1 <> <> <> <>
  747 41 1.297411 4.821614 12.946934 50 V B 21 0.06000 0.06000 "VAL " "3HG2" 1 0 FFFFFF  H747  0 1 7 ""  1 ""  <> 0 0 0 1 7.71 747 0 0 1509 0 747 747 747 747 -1 <> <> <> <>
  748 25 -2.026118 3.976430 12.341839 51 N B 38 -0.50000 -0.50000 "ASN " " N  " 7 0 2F2FFF  N748  0 1 7 ""  1 ""  <> 0 0 0 1 7.79 748 0 0 1521 1 748 748 748 748 -1 <> <> <> <>
  749 3 -3.129471 4.225446 13.273624 51 N B 2 0.14000 0.14000 "ASN " " CA " 6 0 A0A0A0  C749  0 1 -1107 ""  1 ""  FF5A00  0 0 0 1 7.79 749 0 0 1522 1 749 749 749 749 -1 <> <> <> <>
  750 2 -2.561997 4.586301 14.717670 51 N B 2 0.50000 0.50000 "ASN " " C  " 6 0 A0A0A0  C750  0 1 7 ""  1 ""  <> 0 0 0 1 7.79 750 0 0 1523 0 750 750 750 750 -1 <> <> <> <>
  751 15 -2.431355 5.737096 15.056190 51 N B 75 -0.50000 -0.50000 "ASN " " O  " 8 0 FF5757  O751  0 1 7 ""  1 ""  <> 0 0 0 1 7.79 751 0 0 1524 0 751 751 751 751 -1 <> <> <> <>
  752 3 -4.135460 3.088674 13.132961 51 N B 2 -0.12000 -0.12000 "ASN " " CB " 6 0 A0A0A0  C752  0 1 7 ""  1 ""  <> 0 0 0 1 7.79 752 0 0 1525 2 752 752 752 752 -1 <> <> <> <>
  753 2 -5.477825 3.493390 13.821262 51 N B 2 0.50000 0.50000 "ASN " " CG " 6 0 A0A0A0  C753  0 1 7 "%UT"  13 ""  <> 0 0 0 1 7.79 753 0 0 1526 0 753 753 753 753 -1 "No Flip"  <> <> <>
  754 15 -5.779163 3.336988 15.011337 51 N B 75 -0.50000 -0.50000 "ASN " " OD1" 8 0 FF5757  O754  0 1 7 ""  1 ""  <> 0 0 0 1 7.79 754 0 0 1527 0 754 754 754 754 -1 <> <> <> <>
  755 25 -6.315372 4.027600 12.925941 51 N B 38 -0.76000 -0.76000 "ASN " " ND2" 7 0 2F2FFF  N755  0 1 7 ""  1 ""  <> 0 0 0 1 7.79 755 0 0 1528 2 755 755 755 755 -1 <> <> <> <>
  756 43 -1.994227 4.504033 11.481186 51 N B 21 0.30000 0.30000 "ASN " " H  " 1 0 FFFFFF  H756  0 1 7 ""  1 ""  <> 0 0 0 1 7.79 756 0 0 1529 0 756 756 756 756 -1 <> <> <> <>
  757 41 -3.649365 5.092214 12.865547 51 N B 21 0.06000 0.06000 "ASN " " HA " 1 0 FFFFFF  H757  0 1 7 ""  1 ""  <> 0 0 0 1 7.79 757 0 0 1530 0 757 757 757 757 -1 <> <> <> <>
  758 41 -3.695503 2.177251 13.537750 51 N B 21 0.06000 0.06000 "ASN " " HB1" 1 0 FFFFFF  H758  0 1 7 ""  1 ""  <> 0 0 0 1 7.79 758 0 0 1531 0 758 758 758 758 -1 <> <> <> <>
  759 41 -4.400217 2.933690 12.087025 51 N B 21 0.06000 0.06000 "ASN " " HB2" 1 0 FFFFFF  H759  0 1 7 ""  1 ""  <> 0 0 0 1 7.79 759 0 0 1532 0 759 759 759 759 -1 <> <> <> <>
  760 43 -6.130577 3.985425 11.933887 51 N B 21 0.38000 0.38000 "ASN " "1HD2" 1 0 FFFFFF  H760  0 1 7 ""  1 ""  <> 0 0 0 1 7.79 760 0 0 1533 0 760 760 760 760 -1 <> <> <> <>
  761 43 -7.219261 4.357564 13.232880 51 N B 21 0.38000 0.38000 "ASN " "2HD2" 1 0 FFFFFF  H761  0 1 7 ""  1 ""  <> 0 0 0 1 7.79 761 0 0 1534 0 761 761 761 761 -1 <> <> <> <>
  762 25 -2.306002 3.565709 15.520687 52 T B 38 -0.50000 -0.50000 "THR " " N  " 7 0 2F2FFF  N762  0 1 7 ""  1 ""  <> 0 0 0 1 7.7 762 0 0 1555 1 762 762 762 762 -1 <> <> <> <>
  763 3 -2.059073 3.721303 16.968132 52 T B 2 0.14000 0.14000 "THR " " CA " 6 0 A0A0A0  C763  0 1 -1107 ""  1 ""  FF5A00  0 0 0 1 7.7 763 0 0 1556 1 763 763 763 763 -1 <> <> <> <>
  764 2 -0.894909 2.813161 17.468822 52 T B 2 0.50000 0.50000 "THR " " C  " 6 0 A0A0A0  C764  0 1 7 ""  1 ""  <> 0 0 0 1 7.7 764 0 0 1557 0 764 764 764 764 -1 <> <> <> <>
  765 15 -0.500757 2.898076 18.637905 52 T B 75 -0.50000 -0.50000 "THR " " O  " 8 0 FF5757  O765  0 1 7 ""  1 ""  <> 0 0 0 1 7.7 765 0 0 1558 0 765 765 765 765 -1 <> <> <> <>
  766 3 -3.417940 3.552808 17.736313 52 T B 2 0.20500 0.20500 "THR " " CB " 6 0 A0A0A0  C766  0 1 7 ""  1 ""  <> 0 0 0 1 7.7 766 0 0 1559 1 766 766 766 766 -1 <> <> <> <>
  767 3 -3.310284 4.176641 19.126076 52 T B 2 -0.18000 -0.18000 "THR " " CG2" 6 0 A0A0A0  C767  0 1 7 ""  1 ""  <> 0 0 0 1 7.7 767 0 0 1560 3 767 767 767 767 -1 <> <> <> <>
  768 16 -4.473804 4.244817 17.126202 52 T B 75 -0.68300 -0.68300 "THR " " OG1" 8 0 FF5757  O768  0 1 7 "%UT"  13 ""  <> 0 0 0 1 7.7 768 0 0 1561 1 768 768 768 768 -1 <> <> <> <>
  769 43 -2.531332 2.665693 15.121574 52 T B 21 0.30000 0.30000 "THR " " H  " 1 0 FFFFFF  H769  0 1 7 ""  1 ""  <> 0 0 0 1 7.7 769 0 0 1562 0 769 769 769 769 -1 <> <> <> <>
  770 41 -1.661824 4.732251 17.059135 52 T B 21 0.06000 0.06000 "THR " " HA " 1 0 FFFFFF  H770  0 1 7 ""  1 ""  <> 0 0 0 1 7.7 770 0 0 1563 0 770 770 770 770 -1 <> <> <> <>
  771 41 -3.672045 2.498037 17.631550 52 T B 21 0.06000 0.06000 "THR " " HB " 1 0 FFFFFF  H771  0 1 7 ""  1 ""  <> 0 0 0 1 7.7 771 0 0 1564 0 771 771 771 771 -1 <> <> <> <>
  772 41 -3.074585 5.240674 19.106560 52 T B 21 0.06000 0.06000 "THR " "1HG2" 1 0 FFFFFF  H772  0 1 7 ""  1 ""  <> 0 0 0 1 7.7 772 0 0 1565 0 772 772 772 772 -1 <> <> <> <>
  773 41 -4.210649 4.000623 19.714687 52 T B 21 0.06000 0.06000 "THR " "2HG2" 1 0 FFFFFF  H773  0 1 7 ""  1 ""  <> 0 0 0 1 7.7 773 0 0 1566 0 773 773 773 773 -1 <> <> <> <>
  774 41 -2.490738 3.730413 19.689392 52 T B 21 0.06000 0.06000 "THR " "3HG2" 1 0 FFFFFF  H774  0 1 7 ""  1 ""  <> 0 0 0 1 7.7 774 0 0 1567 0 774 774 774 774 -1 <> <> <> <>
  775 42 -4.575029 4.121274 16.194798 52 T B 21 0.41800 0.41800 "THR " " HG1" 1 0 FFFFFF  H775  0 1 7 ""  1 ""  <> 0 0 0 1 7.7 775 0 0 1568 0 775 775 775 775 -1 <> <> <> <>
  776 25 -0.304632 1.980641 16.621105 53 A B 38 -0.50000 -0.50000 "ALA " " N  " 7 0 2F2FFF  N776  0 1 7 ""  1 ""  <> 0 0 0 1 7.69 776 0 0 1588 1 776 776 776 776 -1 <> <> <> <>
  777 3 0.968986 1.202184 16.739414 53 A B 2 0.14000 0.14000 "ALA " " CA " 6 0 A0A0A0  C777  0 1 -1107 ""  1 ""  FF5A00  0 0 0 1 7.69 777 0 0 1589 1 777 777 777 777 -1 <> <> <> <>
  778 2 2.304258 1.955136 17.091179 53 A B 2 0.50000 0.50000 "ALA " " C  " 6 0 A0A0A0  C778  0 1 7 ""  1 ""  <> 0 0 0 1 7.69 778 0 0 1590 0 778 778 778 778 -1 <> <> <> <>
  779 15 3.370481 1.530614 16.683247 53 A B 75 -0.50000 -0.50000 "ALA " " O  " 8 0 FF5757  O779  0 1 7 ""  1 ""  <> 0 0 0 1 7.69 779 0 0 1591 0 779 779 779 779 -1 <> <> <> <>
  780 3 1.180546 0.442891 15.408192 53 A B 2 -0.18000 -0.18000 "ALA " " CB " 6 0 A0A0A0  C780  0 1 7 ""  1 ""  <> 0 0 0 1 7.69 780 0 0 1592 3 780 780 780 780 -1 <> <> <> <>
  781 43 -0.689400 1.936620 15.688305 53 A B 21 0.30000 0.30000 "ALA " " H  " 1 0 FFFFFF  H781  0 1 7 ""  1 ""  <> 0 0 0 1 7.69 781 0 0 1593 0 781 781 781 781 -1 <> <> <> <>
  782 41 0.881098 0.507009 17.574345 53 A B 21 0.06000 0.06000 "ALA " " HA " 1 0 FFFFFF  H782  0 1 7 ""  1 ""  <> 0 0 0 1 7.69 782 0 0 1594 0 782 782 782 782 -1 <> <> <> <>
  783 41 2.123905 -0.102641 15.432053 53 A B 21 0.06000 0.06000 "ALA " " HB1" 1 0 FFFFFF  H783  0 1 7 ""  1 ""  <> 0 0 0 1 7.69 783 0 0 1595 0 783 783 783 783 -1 <> <> <> <>
  784 41 0.427610 -0.333918 15.274899 53 A B 21 0.06000 0.06000 "ALA " " HB2" 1 0 FFFFFF  H784  0 1 7 ""  1 ""  <> 0 0 0 1 7.69 784 0 0 1596 0 784 784 784 784 -1 <> <> <> <>
  785 41 1.029875 1.076734 14.534328 53 A B 21 0.06000 0.06000 "ALA " " HB3" 1 0 FFFFFF  H785  0 1 7 ""  1 ""  <> 0 0 0 1 7.69 785 0 0 1597 0 785 785 785 785 -1 <> <> <> <>
  786 25 2.212009 3.005979 17.948494 54 V B 38 -0.50000 -0.50000 "VAL " " N  " 7 0 2F2FFF  N786  2 1 7 ""  1 ""  <> 0 0 0 1 7.28 786 0 0 1615 1 786 786 786 786 -1 <> <> <> <>
  787 3 3.213876 4.049336 18.132076 54 V B 2 0.14000 0.14000 "VAL " " CA " 6 0 A0A0A0  C787  2 1 -1107 ""  1 ""  FF5A00  0 0 0 1 7.28 787 0 0 1616 1 787 787 787 787 -1 <> <> <> <>
  788 2 3.646047 4.001882 19.581097 54 V B 2 0.50000 0.50000 "VAL " " C  " 6 0 A0A0A0  C788  2 1 7 ""  1 ""  <> 0 0 0 1 7.28 788 0 0 1617 0 788 788 788 788 -1 <> <> <> <>
  789 15 2.727520 3.855207 20.372372 54 V B 75 -0.50000 -0.50000 "VAL " " O  " 8 0 FF5757  O789  2 1 7 ""  1 ""  <> 0 0 0 1 7.28 789 0 0 1618 0 789 789 789 789 -1 <> <> <> <>
  790 3 2.804271 5.391042 17.518272 54 V B 2 -0.06000 -0.06000 "VAL " " CB " 6 0 A0A0A0  C790  2 1 7 ""  1 ""  <> 0 0 0 1 7.28 790 0 0 1619 1 790 790 790 790 -1 <> <> <> <>
  791 3 3.691486 6.621297 17.750366 54 V B 2 -0.18000 -0.18000 "VAL " " CG1" 6 0 A0A0A0  C791  2 1 7 ""  1 ""  <> 0 0 0 1 7.28 791 0 0 1620 3 791 791 791 791 -1 <> <> <> <>
  792 3 2.265798 5.255452 16.099712 54 V B 2 -0.18000 -0.18000 "VAL " " CG2" 6 0 A0A0A0  C792  2 1 7 ""  1 ""  <> 0 0 0 1 7.28 792 0 0 1621 3 792 792 792 792 -1 <> <> <> <>
  793 43 1.369406 3.108915 18.495781 54 V B 21 0.30000 0.30000 "VAL " " H  " 1 0 FFFFFF  H793  2 1 7 ""  1 ""  <> 0 0 0 1 7.28 793 0 0 1622 0 793 793 793 793 -1 <> <> <> <>
  794 41 4.195604 3.797963 17.730675 54 V B 21 0.06000 0.06000 "VAL " " HA " 1 0 FFFFFF  H794  2 1 7 ""  1 ""  <> 0 0 0 1 7.28 794 0 0 1623 0 794 794 794 794 -1 <> <> <> <>
  795 41 1.927763 5.706868 18.084034 54 V B 21 0.06000 0.06000 "VAL " " HB " 1 0 FFFFFF  H795  2 1 7 ""  1 ""  <> 0 0 0 1 7.28 795 0 0 1624 0 795 795 795 795 -1 <> <> <> <>
  796 41 3.219736 7.513120 17.337799 54 V B 21 0.06000 0.06000 "VAL " "1HG1" 1 0 FFFFFF  H796  2 1 7 ""  1 ""  <> 0 0 0 1 7.28 796 0 0 1625 0 796 796 796 796 -1 <> <> <> <>
  797 41 4.039789 6.704137 18.779892 54 V B 21 0.06000 0.06000 "VAL " "2HG1" 1 0 FFFFFF  H797  2 1 7 ""  1 ""  <> 0 0 0 1 7.28 797 0 0 1626 0 797 797 797 797 -1 <> <> <> <>
  798 41 4.634172 6.494534 17.218040 54 V B 21 0.06000 0.06000 "VAL " "3HG1" 1 0 FFFFFF  H798  2 1 7 ""  1 ""  <> 0 0 0 1 7.28 798 0 0 1627 0 798 798 798 798 -1 <> <> <> <>
  799 41 1.277918 4.794866 16.092705 54 V B 21 0.06000 0.06000 "VAL " "1HG2" 1 0 FFFFFF  H799  2 1 7 ""  1 ""  <> 0 0 0 1 7.28 799 0 0 1628 0 799 799 799 799 -1 <> <> <> <>
  800 41 2.126402 6.294217 15.800331 54 V B 21 0.06000 0.06000 "VAL " "2HG2" 1 0 FFFFFF  H800  2 1 7 ""  1 ""  <> 0 0 0 1 7.28 800 0 0 1629 0 800 800 800 800 -1 <> <> <> <>
  801 41 2.906923 4.681607 15.430561 54 V B 21 0.06000 0.06000 "VAL " "3HG2" 1 0 FFFFFF  H801  2 1 7 ""  1 ""  <> 0 0 0 1 7.28 801 0 0 1630 0 801 801 801 801 -1 <> <> <> <>
  802 25 5.002796 4.156636 19.889683 55 A B 38 -0.50000 -0.50000 "ALA " " N  " 7 0 2F2FFF  N802  2 1 7 ""  1 ""  <> 0 0 0 1 7.25 802 0 0 1643 1 802 802 802 802 -1 <> <> <> <>
  803 3 5.508835 4.275472 21.211369 55 A B 2 0.14000 0.14000 "ALA " " CA " 6 0 A0A0A0  C803  2 1 -1107 ""  1 ""  FF5A00  0 0 0 1 7.25 803 0 0 1644 1 803 803 803 803 -1 <> <> <> <>
  804 2 6.775724 5.081479 21.202404 55 A B 2 0.50000 0.50000 "ALA " " C  " 6 0 A0A0A0  C804  2 1 7 ""  1 ""  <> 0 0 0 1 7.25 804 0 0 1645 0 804 804 804 804 -1 <> <> <> <>
  805 15 7.495138 5.150434 20.218349 55 A B 75 -0.50000 -0.50000 "ALA " " O  " 8 0 FF5757  O805  2 1 7 ""  1 ""  <> 0 0 0 1 7.25 805 0 0 1646 0 805 805 805 805 -1 <> <> <> <>
  806 3 5.572754 2.914159 21.831562 55 A B 2 -0.18000 -0.18000 "ALA " " CB " 6 0 A0A0A0  C806  2 1 7 ""  1 ""  <> 0 0 0 1 7.25 806 0 0 1647 3 806 806 806 806 -1 <> <> <> <>
  807 43 5.634031 4.222508 19.103996 55 A B 21 0.30000 0.30000 "ALA " " H  " 1 0 FFFFFF  H807  2 1 7 ""  1 ""  <> 0 0 0 1 7.25 807 0 0 1648 0 807 807 807 807 -1 <> <> <> <>
  808 41 4.787418 4.762074 21.867775 55 A B 21 0.06000 0.06000 "ALA " " HA " 1 0 FFFFFF  H808  2 1 7 ""  1 ""  <> 0 0 0 1 7.25 808 0 0 1649 0 808 808 808 808 -1 <> <> <> <>
  809 41 6.118937 2.261617 21.150402 55 A B 21 0.06000 0.06000 "ALA " " HB1" 1 0 FFFFFF  H809  2 1 7 ""  1 ""  <> 0 0 0 1 7.25 809 0 0 1650 0 809 809 809 809 -1 <> <> <> <>
  810 41 6.109520 2.931173 22.780083 55 A B 21 0.06000 0.06000 "ALA " " HB2" 1 0 FFFFFF  H810  2 1 7 ""  1 ""  <> 0 0 0 1 7.25 810 0 0 1651 0 810 810 810 810 -1 <> <> <> <>
  811 41 4.576641 2.518941 22.030731 55 A B 21 0.06000 0.06000 "ALA " " HB3" 1 0 FFFFFF  H811  2 1 7 ""  1 ""  <> 0 0 0 1 7.25 811 0 0 1652 0 811 811 811 811 -1 <> <> <> <>
  812 25 7.055326 5.802312 22.280884 56 W B 38 -0.50000 -0.50000 "TRP " " N  " 7 0 2F2FFF  N812  2 1 7 ""  1 ""  <> 0 0 0 1 7.25 812 0 0 1672 1 812 812 812 812 -1 <> <> <> <>
  813 3 8.107111 6.774503 22.468990 56 W B 2 0.14000 0.14000 "TRP " " CA " 6 0 A0A0A0  C813  2 1 -1107 ""  1 ""  FF5A00  0 0 0 1 7.25 813 0 0 1673 1 813 813 813 813 -1 <> <> <> <>
  814 2 9.029608 6.352071 23.602383 56 W B 2 0.50000 0.50000 "TRP " " C  " 6 0 A0A0A0  C814  2 1 7 ""  1 ""  <> 0 0 0 1 7.25 814 0 0 1674 0 814 814 814 814 -1 <> <> <> <>
  815 15 8.472164 5.838208 24.637737 56 W B 75 -0.50000 -0.50000 "TRP " " O  " 8 0 FF5757  O815  2 1 7 ""  1 ""  <> 0 0 0 1 7.25 815 0 0 1675 0 815 815 815 815 -1 <> <> <> <>
  816 3 7.611124 8.216710 22.778332 56 W B 2 -0.12000 -0.12000 "TRP " " CB " 6 0 A0A0A0  C816  2 1 7 ""  1 ""  <> 0 0 0 1 7.25 816 0 0 1676 2 816 816 816 816 -1 <> <> <> <>
  817 2 6.931389 8.934865 21.642128 56 W B 2 0.07500 0.07500 "TRP " " CG " 6 0 A0A0A0  C817  2 1 7 ""  1 ""  <> 0 0 0 1 7.25 817 0 0 1677 0 817 817 817 817 36 <> <> <> <>
  818 2 5.586117 8.895116 21.428535 56 W B 2 -0.11500 -0.11500 "TRP " " CD1" 6 0 A0A0A0  C818  2 1 7 ""  1 ""  <> 0 0 0 1 7.25 818 0 0 1678 1 818 818 818 818 35 <> <> <> <>
  819 25 5.291792 9.587766 20.245888 56 W B 38 -0.57000 -0.57000 "TRP " " NE1" 7 0 2F2FFF  N819  2 1 7 ""  1 ""  <> 0 0 0 1 7.25 819 0 0 1679 1 819 819 819 819 33 <> <> <> <>
  820 2 6.455030 10.051015 19.652012 56 W B 2 0.13000 0.13000 "TRP " " CE2" 6 0 A0A0A0  C820  2 1 7 ""  1 ""  <> 0 0 0 1 7.25 820 0 0 1680 0 820 820 820 820 67 <> <> <> <>
  821 2 6.736986 10.951756 18.604767 56 W B 2 -0.11500 -0.11500 "TRP " " CZ2" 6 0 A0A0A0  C821  2 1 7 ""  1 ""  <> 0 0 0 1 7.25 821 0 0 1681 1 821 821 821 821 62 <> <> <> <>
  822 2 8.092442 11.230626 18.204670 56 W B 2 -0.11500 -0.11500 "TRP " " CH2" 6 0 A0A0A0  C822  2 1 7 ""  1 ""  <> 0 0 0 1 7.25 822 0 0 1682 1 822 822 822 822 63 <> <> <> <>
  823 2 9.108952 10.750920 19.071018 56 W B 2 -0.11500 -0.11500 "TRP " " CZ3" 6 0 A0A0A0  C823  2 1 7 ""  1 ""  <> 0 0 0 1 7.25 823 0 0 1683 1 823 823 823 823 64 <> <> <> <>
  824 2 8.797831 9.958562 20.177086 56 W B 2 -0.11500 -0.11500 "TRP " " CE3" 6 0 A0A0A0  C824  2 1 7 ""  1 ""  <> 0 0 0 1 7.25 824 0 0 1684 1 824 824 824 824 65 <> <> <> <>
  825 2 7.501694 9.639539 20.522717 56 W B 2 -0.05500 -0.05500 "TRP " " CD2" 6 0 A0A0A0  C825  2 1 7 ""  1 ""  <> 0 0 0 1 7.25 825 0 0 1685 0 825 825 825 825 66 <> <> <> <>
  826 43 6.539892 5.567220 23.117039 56 W B 21 0.30000 0.30000 "TRP " " H  " 1 0 FFFFFF  H826  2 1 7 ""  1 ""  <> 0 0 0 1 7.25 826 0 0 1686 0 826 826 826 826 -1 <> <> <> <>
  827 41 8.747986 6.832585 21.589214 56 W B 21 0.06000 0.06000 "TRP " " HA " 1 0 FFFFFF  H827  2 1 7 ""  1 ""  <> 0 0 0 1 7.25 827 0 0 1687 0 827 827 827 827 -1 <> <> <> <>
  828 41 8.300789 8.913587 23.254593 56 W B 21 0.06000 0.06000 "TRP " " HB1" 1 0 FFFFFF  H828  2 1 7 ""  1 ""  <> 0 0 0 1 7.25 828 0 0 1688 0 828 828 828 828 -1 <> <> <> <>
  829 41 6.898279 8.243878 23.602478 56 W B 21 0.06000 0.06000 "TRP " " HB2" 1 0 FFFFFF  H829  2 1 7 ""  1 ""  <> 0 0 0 1 7.25 829 0 0 1689 0 829 829 829 829 -1 <> <> <> <>
  830 41 4.851297 8.413762 22.056820 56 W B 21 0.11500 0.11500 "TRP " " HD1" 1 0 FFFFFF  H830  2 1 7 ""  1 ""  <> 0 0 0 1 7.25 830 0 0 1690 0 830 830 830 830 -1 <> <> <> <>
  831 43 4.414635 9.578809 19.745274 56 W B 21 0.42000 0.42000 "TRP " " HE1" 1 0 FFFFFF  H831  2 1 7 ""  1 ""  <> 0 0 0 1 7.25 831 0 0 1691 0 831 831 831 831 34 <> <> <> <>
  832 41 5.900379 11.288770 18.010704 56 W B 21 0.11500 0.11500 "TRP " " HZ2" 1 0 FFFFFF  H832  2 1 7 ""  1 ""  <> 0 0 0 1 7.25 832 0 0 1692 0 832 832 832 832 -1 <> <> <> <>
  833 41 8.235590 11.696767 17.241020 56 W B 21 0.11500 0.11500 "TRP " " HH2" 1 0 FFFFFF  H833  2 1 7 ""  1 ""  <> 0 0 0 1 7.25 833 0 0 1693 0 833 833 833 833 -1 <> <> <> <>
  834 41 10.130478 10.866147 18.739952 56 W B 21 0.11500 0.11500 "TRP " " HZ3" 1 0 FFFFFF  H834  2 1 7 ""  1 ""  <> 0 0 0 1 7.25 834 0 0 1694 0 834 834 834 834 -1 <> <> <> <>
  835 41 9.601964 9.612401 20.809494 56 W B 21 0.11500 0.11500 "TRP " " HE3" 1 0 FFFFFF  H835  2 1 7 ""  1 ""  <> 0 0 0 1 7.25 835 0 0 1695 0 835 835 835 835 -1 <> <> <> <>
  836 25 10.341765 6.429532 23.491604 57 Y B 38 -0.50000 -0.50000 "TYR " " N  " 7 0 2F2FFF  N836  2 1 7 ""  1 ""  <> 0 0 0 1 7.25 836 0 0 1713 1 836 836 836 836 -1 <> <> <> <>
  837 3 11.361920 6.005834 24.329388 57 Y B 2 0.14000 0.14000 "TYR " " CA " 6 0 A0A0A0  C837  2 1 -1107 ""  1 ""  FF5A00  0 0 0 1 7.25 837 0 0 1714 1 837 837 837 837 -1 <> <> <> <>
  838 2 12.421298 7.134999 24.398617 57 Y B 2 0.50000 0.50000 "TYR " " C  " 6 0 A0A0A0  C838  2 1 7 ""  1 ""  <> 0 0 0 1 7.25 838 0 0 1715 0 838 838 838 838 -1 <> <> <> <>
  839 15 12.469059 8.122273 23.698887 57 Y B 75 -0.50000 -0.50000 "TYR " " O  " 8 0 FF5757  O839  2 1 7 ""  1 ""  <> 0 0 0 1 7.25 839 0 0 1716 0 839 839 839 839 -1 <> <> <> <>
  840 3 12.010458 4.689534 23.818634 57 Y B 2 -0.00500 -0.00500 "TYR " " CB " 6 0 A0A0A0  C840  2 1 7 ""  1 ""  <> 0 0 0 1 7.25 840 0 0 1717 2 840 840 840 840 -1 <> <> <> <>
  841 2 11.140561 3.460943 23.671616 57 Y B 2 -0.11500 -0.11500 "TYR " " CG " 6 0 A0A0A0  C841  2 1 7 ""  1 ""  <> 0 0 0 1 7.25 841 0 0 1718 0 841 841 841 841 62 <> <> <> <>
  842 2 10.254869 3.348058 22.608608 57 Y B 2 -0.11500 -0.11500 "TYR " " CD1" 6 0 A0A0A0  C842  2 1 7 ""  1 ""  <> 0 0 0 1 7.25 842 0 0 1719 1 842 842 842 842 63 <> <> <> <>
  843 2 9.317291 2.326383 22.449554 57 Y B 2 -0.11500 -0.11500 "TYR " " CE1" 6 0 A0A0A0  C843  2 1 7 ""  1 ""  <> 0 0 0 1 7.25 843 0 0 1720 1 843 843 843 843 64 <> <> <> <>
  844 2 9.341011 1.278409 23.467281 57 Y B 2 0.15000 0.15000 "TYR " " CZ " 6 0 A0A0A0  C844  2 1 7 ""  1 ""  <> 0 0 0 1 7.25 844 0 0 1721 0 844 844 844 844 65 <> <> <> <>
  845 16 8.632719 0.122106 23.322296 57 Y B 75 -0.58500 -0.58500 "TYR " " OH " 8 0 FF5757  O845  2 1 7 "%UT"  13 ""  <> 0 0 0 1 7.25 845 0 0 1722 1 845 845 845 845 -1 <> <> <> <>
  846 2 10.278870 1.405522 24.520966 57 Y B 2 -0.11500 -0.11500 "TYR " " CE2" 6 0 A0A0A0  C846  2 1 7 ""  1 ""  <> 0 0 0 1 7.25 846 0 0 1723 1 846 846 846 846 66 <> <> <> <>
  847 2 11.205308 2.435788 24.633602 57 Y B 2 -0.11500 -0.11500 "TYR " " CD2" 6 0 A0A0A0  C847  2 1 7 ""  1 ""  <> 0 0 0 1 7.25 847 0 0 1724 1 847 847 847 847 67 <> <> <> <>
  848 43 10.608504 6.801610 22.591320 57 Y B 21 0.30000 0.30000 "TYR " " H  " 1 0 FFFFFF  H848  2 1 7 ""  1 ""  <> 0 0 0 1 7.25 848 0 0 1725 0 848 848 848 848 -1 <> <> <> <>
  849 41 10.969170 5.793820 25.323820 57 Y B 21 0.06000 0.06000 "TYR " " HA " 1 0 FFFFFF  H849  2 1 7 ""  1 ""  <> 0 0 0 1 7.25 849 0 0 1726 0 849 849 849 849 -1 <> <> <> <>
  850 41 12.859787 4.360906 24.417587 57 Y B 21 0.06000 0.06000 "TYR " " HB1" 1 0 FFFFFF  H850  2 1 7 ""  1 ""  <> 0 0 0 1 7.25 850 0 0 1727 0 850 850 850 850 -1 <> <> <> <>
  851 41 12.345219 4.814298 22.788845 57 Y B 21 0.06000 0.06000 "TYR " " HB2" 1 0 FFFFFF  H851  2 1 7 ""  1 ""  <> 0 0 0 1 7.25 851 0 0 1728 0 851 851 851 851 -1 <> <> <> <>
  852 41 10.433397 4.010755 21.774731 57 Y B 21 0.11500 0.11500 "TYR " " HD1" 1 0 FFFFFF  H852  2 1 7 ""  1 ""  <> 0 0 0 1 7.25 852 0 0 1729 0 852 852 852 852 -1 <> <> <> <>
  853 41 8.530420 2.259755 21.712811 57 Y B 21 0.11500 0.11500 "TYR " " HE1" 1 0 FFFFFF  H853  2 1 7 ""  1 ""  <> 0 0 0 1 7.25 853 0 0 1730 0 853 853 853 853 -1 <> <> <> <>
  854 42 8.578959 -0.020411 22.389652 57 Y B 21 0.43500 0.43500 "TYR " " HH " 1 0 FFFFFF  H854  2 1 7 ""  1 ""  <> 0 0 0 1 7.25 854 0 0 1731 0 854 854 854 854 -1 <> <> <> <>
  855 41 10.532534 0.567693 25.153488 57 Y B 21 0.11500 0.11500 "TYR " " HE2" 1 0 FFFFFF  H855  2 1 7 ""  1 ""  <> 0 0 0 1 7.25 855 0 0 1732 0 855 855 855 855 -1 <> <> <> <>
  856 41 11.863514 2.357473 25.486263 57 Y B 21 0.11500 0.11500 "TYR " " HD2" 1 0 FFFFFF  H856  2 1 7 ""  1 ""  <> 0 0 0 1 7.25 856 0 0 1733 0 856 856 856 856 -1 <> <> <> <>
  857 25 13.374416 6.988286 25.371910 58 Q B 38 -0.50000 -0.50000 "GLN " " N  " 7 0 2F2FFF  N857  2 1 7 ""  1 ""  <> 0 0 0 1 7.34 857 0 0 1749 1 857 857 857 857 -1 <> <> <> <>
  858 3 14.602648 7.736699 25.571894 58 Q B 2 0.14000 0.14000 "GLN " " CA " 6 0 A0A0A0  C858  2 1 -1107 ""  1 ""  FF5A00  0 0 0 1 7.34 858 0 0 1750 1 858 858 858 858 -1 <> <> <> <>
  859 2 15.726126 6.866643 26.120415 58 Q B 2 0.50000 0.50000 "GLN " " C  " 6 0 A0A0A0  C859  2 1 7 ""  1 ""  <> 0 0 0 1 7.34 859 0 0 1751 0 859 859 859 859 -1 <> <> <> <>
  860 15 15.481879 5.870366 26.794960 58 Q B 75 -0.50000 -0.50000 "GLN " " O  " 8 0 FF5757  O860  2 1 7 ""  1 ""  <> 0 0 0 1 7.34 860 0 0 1752 0 860 860 860 860 -1 <> <> <> <>
  861 3 14.439576 9.151196 26.338266 58 Q B 2 -0.12000 -0.12000 "GLN " " CB " 6 0 A0A0A0  C861  2 1 7 ""  1 ""  <> 0 0 0 1 7.34 861 0 0 1753 2 861 861 861 861 -1 <> <> <> <>
  862 3 14.017811 9.129079 27.788979 58 Q B 2 -0.12000 -0.12000 "GLN " " CG " 6 0 A0A0A0  C862  2 1 7 ""  1 ""  <> 0 0 0 1 7.34 862 0 0 1754 2 862 862 862 862 -1 <> <> <> <>
  863 2 15.261286 9.431233 28.719349 58 Q B 2 0.50000 0.50000 "GLN " " CD " 6 0 A0A0A0  C863  2 1 7 "%UT"  13 ""  <> 0 0 0 1 7.34 863 0 0 1755 0 863 863 863 863 -1 "No Flip"  <> <> <>
  864 15 16.124018 8.609944 28.916313 58 Q B 75 -0.50000 -0.50000 "GLN " " OE1" 8 0 FF5757  O864  2 1 7 ""  1 ""  <> 0 0 0 1 7.34 864 0 0 1756 0 864 864 864 864 -1 <> <> <> <>
  865 25 15.071368 10.362035 29.602301 58 Q B 38 -0.76000 -0.76000 "GLN " " NE2" 7 0 2F2FFF  N865  2 1 7 ""  1 ""  <> 0 0 0 1 7.34 865 0 0 1757 2 865 865 865 865 -1 <> <> <> <>
  866 43 13.209579 6.252080 26.043423 58 Q B 21 0.30000 0.30000 "GLN " " H  " 1 0 FFFFFF  H866  2 1 7 ""  1 ""  <> 0 0 0 1 7.34 866 0 0 1758 0 866 866 866 866 -1 <> <> <> <>
  867 41 14.965263 7.972692 24.571434 58 Q B 21 0.06000 0.06000 "GLN " " HA " 1 0 FFFFFF  H867  2 1 7 ""  1 ""  <> 0 0 0 1 7.34 867 0 0 1759 0 867 867 867 867 -1 <> <> <> <>
  868 41 13.606151 9.624196 25.818869 58 Q B 21 0.06000 0.06000 "GLN " " HB1" 1 0 FFFFFF  H868  2 1 7 ""  1 ""  <> 0 0 0 1 7.34 868 0 0 1760 0 868 868 868 868 -1 <> <> <> <>
  869 41 15.278067 9.824170 26.158987 58 Q B 21 0.06000 0.06000 "GLN " " HB2" 1 0 FFFFFF  H869  2 1 7 ""  1 ""  <> 0 0 0 1 7.34 869 0 0 1761 0 869 869 869 869 -1 <> <> <> <>
  870 41 13.540297 8.202916 28.108837 58 Q B 21 0.06000 0.06000 "GLN " " HG1" 1 0 FFFFFF  H870  2 1 7 ""  1 ""  <> 0 0 0 1 7.34 870 0 0 1762 0 870 870 870 870 -1 <> <> <> <>
  871 41 13.234378 9.859693 27.990313 58 Q B 21 0.06000 0.06000 "GLN " " HG2" 1 0 FFFFFF  H871  2 1 7 ""  1 ""  <> 0 0 0 1 7.34 871 0 0 1763 0 871 871 871 871 -1 <> <> <> <>
  872 43 14.278726 10.987958 29.608616 58 Q B 21 0.38000 0.38000 "GLN " "1HE2" 1 0 FFFFFF  H872  2 1 7 ""  1 ""  <> 0 0 0 1 7.34 872 0 0 1764 0 872 872 872 872 -1 <> <> <> <>
  873 43 15.686728 10.656339 30.347162 58 Q B 21 0.38000 0.38000 "GLN " "2HE2" 1 0 FFFFFF  H873  2 1 7 ""  1 ""  <> 0 0 0 1 7.34 873 0 0 1765 0 873 873 873 873 -1 <> <> <> <>
  874 25 16.969162 7.358251 25.975252 59 Q B 38 -0.50000 -0.50000 "GLN " " N  " 7 0 2F2FFF  N874  2 1 7 ""  1 ""  <> 0 0 0 1 7.33 874 0 0 1782 1 874 874 874 874 -1 <> <> <> <>
  875 3 18.217880 7.106221 26.729570 59 Q B 2 0.14000 0.14000 "GLN " " CA " 6 0 A0A0A0  C875  2 1 -1107 ""  1 ""  FF5A00  0 0 0 1 7.33 875 0 0 1783 1 875 875 875 875 -1 <> <> <> <>
  876 2 18.802219 8.510762 27.127588 59 Q B 2 0.50000 0.50000 "GLN " " C  " 6 0 A0A0A0  C876  2 1 7 ""  1 ""  <> 0 0 0 1 7.33 876 0 0 1784 0 876 876 876 876 -1 <> <> <> <>
  877 15 18.979984 9.450841 26.330853 59 Q B 75 -0.50000 -0.50000 "GLN " " O  " 8 0 FF5757  O877  2 1 7 ""  1 ""  <> 0 0 0 1 7.33 877 0 0 1785 0 877 877 877 877 -1 <> <> <> <>
  878 3 19.239639 6.202245 25.891260 59 Q B 2 -0.12000 -0.12000 "GLN " " CB " 6 0 A0A0A0  C878  2 1 7 ""  1 ""  <> 0 0 0 1 7.33 878 0 0 1786 2 878 878 878 878 -1 <> <> <> <>
  879 3 20.437891 5.678205 26.653828 59 Q B 2 -0.12000 -0.12000 "GLN " " CG " 6 0 A0A0A0  C879  2 1 7 ""  1 ""  <> 0 0 0 1 7.33 879 0 0 1787 2 879 879 879 879 -1 <> <> <> <>
  880 2 21.151440 4.550542 25.911236 59 Q B 2 0.50000 0.50000 "GLN " " CD " 6 0 A0A0A0  C880  2 1 7 "%UT"  13 ""  <> 0 0 0 1 7.33 880 0 0 1788 0 880 880 880 880 -1 "No Flip"  <> <> <>
  881 15 20.912554 4.163487 24.773384 59 Q B 75 -0.50000 -0.50000 "GLN " " OE1" 8 0 FF5757  O881  2 1 7 ""  1 ""  <> 0 0 0 1 7.33 881 0 0 1789 0 881 881 881 881 -1 <> <> <> <>
  882 25 22.061123 3.917119 26.673279 59 Q B 38 -0.76000 -0.76000 "GLN " " NE2" 7 0 2F2FFF  N882  2 1 7 ""  1 ""  <> 0 0 0 1 7.33 882 0 0 1790 2 882 882 882 882 -1 <> <> <> <>
  883 43 17.056368 8.156110 25.362133 59 Q B 21 0.30000 0.30000 "GLN " " H  " 1 0 FFFFFF  H883  2 1 7 ""  1 ""  <> 0 0 0 1 7.33 883 0 0 1791 0 883 883 883 883 -1 <> <> <> <>
  884 41 17.894764 6.615788 27.647820 59 Q B 21 0.06000 0.06000 "GLN " " HA " 1 0 FFFFFF  H884  2 1 7 ""  1 ""  <> 0 0 0 1 7.33 884 0 0 1792 0 884 884 884 884 -1 <> <> <> <>
  885 41 19.538942 6.761556 25.004864 59 Q B 21 0.06000 0.06000 "GLN " " HB1" 1 0 FFFFFF  H885  2 1 7 ""  1 ""  <> 0 0 0 1 7.33 885 0 0 1793 0 885 885 885 885 -1 <> <> <> <>
  886 41 18.759771 5.286901 25.544899 59 Q B 21 0.06000 0.06000 "GLN " " HB2" 1 0 FFFFFF  H886  2 1 7 ""  1 ""  <> 0 0 0 1 7.33 886 0 0 1794 0 886 886 886 886 -1 <> <> <> <>
  887 41 20.147396 5.308019 27.637024 59 Q B 21 0.06000 0.06000 "GLN " " HG1" 1 0 FFFFFF  H887  2 1 7 ""  1 ""  <> 0 0 0 1 7.33 887 0 0 1795 0 887 887 887 887 -1 <> <> <> <>
  888 41 21.099129 6.524083 26.841873 59 Q B 21 0.06000 0.06000 "GLN " " HG2" 1 0 FFFFFF  H888  2 1 7 ""  1 ""  <> 0 0 0 1 7.33 888 0 0 1796 0 888 888 888 888 -1 <> <> <> <>
  889 43 22.313128 4.360158 27.545240 59 Q B 21 0.38000 0.38000 "GLN " "1HE2" 1 0 FFFFFF  H889  2 1 7 ""  1 ""  <> 0 0 0 1 7.33 889 0 0 1797 0 889 889 889 889 -1 <> <> <> <>
  890 43 22.388662 2.985265 26.462433 59 Q B 21 0.38000 0.38000 "GLN " "2HE2" 1 0 FFFFFF  H890  2 1 7 ""  1 ""  <> 0 0 0 1 7.33 890 0 0 1798 0 890 890 890 890 -1 <> <> <> <>
  891 25 19.022488 8.668553 28.432787 60 K B 38 -0.50000 -0.50000 "LYS " " N  " 7 0 2F2FFF  N891  0 1 7 ""  1 ""  <> 0 0 0 1 7.66 891 0 0 1816 1 891 891 891 891 -1 <> <> <> <>
  892 3 19.782986 9.777272 28.949526 60 K B 2 0.14000 0.14000 "LYS " " CA " 6 0 A0A0A0  C892  0 1 -1107 ""  1 ""  FF5A00  0 0 0 1 7.66 892 0 0 1817 1 892 892 892 892 -1 <> <> <> <>
  893 2 21.288195 9.512937 28.861547 60 K B 2 0.50000 0.50000 "LYS " " C  " 6 0 A0A0A0  C893  0 1 7 ""  1 ""  <> 0 0 0 1 7.66 893 0 0 1818 0 893 893 893 893 -1 <> <> <> <>
  894 15 21.640259 8.383389 29.040714 60 K B 75 -0.50000 -0.50000 "LYS " " O  " 8 0 FF5757  O894  0 1 7 ""  1 ""  <> 0 0 0 1 7.66 894 0 0 1819 0 894 894 894 894 -1 <> <> <> <>
  895 3 19.333124 10.017713 30.419004 60 K B 2 -0.12000 -0.12000 "LYS " " CB " 6 0 A0A0A0  C895  0 1 7 ""  1 ""  <> 0 0 0 1 7.66 895 0 0 1820 2 895 895 895 895 -1 <> <> <> <>
  896 3 19.801273 11.348660 31.079708 60 K B 2 -0.12000 -0.12000 "LYS " " CG " 6 0 A0A0A0  C896  0 1 7 ""  1 ""  <> 0 0 0 1 7.66 896 0 0 1821 2 896 896 896 896 -1 <> <> <> <>
  897 3 19.019808 11.606709 32.421471 60 K B 2 -0.12000 -0.12000 "LYS " " CD " 6 0 A0A0A0  C897  0 1 7 ""  1 ""  <> 0 0 0 1 7.66 897 0 0 1822 2 897 897 897 897 -1 <> <> <> <>
  898 3 19.219580 13.021504 32.919792 60 K B 2 0.19000 0.19000 "LYS " " CE " 6 0 A0A0A0  C898  0 1 7 ""  1 ""  <> 0 0 0 1 7.66 898 0 0 1823 2 898 898 898 898 -1 <> <> <> <>
  899 32 18.643394 13.014974 34.264122 60 K B 38 -0.30000 -0.30000 "LYS " " NZ " 7 1 2F2FFF  N899  0 1 7 "%UT"  13 ""  <> 0 0 0 1 7.66 899 0 0 1824 3 899 899 899 899 44 <> <> <> <>
  900 43 18.738741 7.977132 29.112146 60 K B 21 0.30000 0.30000 "LYS " " H  " 1 0 FFFFFF  H900  0 1 7 ""  1 ""  <> 0 0 0 1 7.66 900 0 0 1825 0 900 900 900 900 -1 <> <> <> <>
  901 41 19.518669 10.718122 28.466772 60 K B 21 0.06000 0.06000 "LYS " " HA " 1 0 FFFFFF  H901  0 1 7 ""  1 ""  <> 0 0 0 1 7.66 901 0 0 1826 0 901 901 901 901 -1 <> <> <> <>
  902 41 19.765495 9.272893 31.087132 60 K B 21 0.06000 0.06000 "LYS " " HB1" 1 0 FFFFFF  H902  0 1 7 ""  1 ""  <> 0 0 0 1 7.66 902 0 0 1827 0 902 902 902 902 -1 <> <> <> <>
  903 41 18.263348 9.863439 30.559990 60 K B 21 0.06000 0.06000 "LYS " " HB2" 1 0 FFFFFF  H903  0 1 7 ""  1 ""  <> 0 0 0 1 7.66 903 0 0 1828 0 903 903 903 903 -1 <> <> <> <>
  904 41 19.547817 12.188779 30.433132 60 K B 21 0.06000 0.06000 "LYS " " HG1" 1 0 FFFFFF  H904  0 1 7 ""  1 ""  <> 0 0 0 1 7.66 904 0 0 1829 0 904 904 904 904 -1 <> <> <> <>
  905 41 20.861202 11.485784 31.293829 60 K B 21 0.06000 0.06000 "LYS " " HG2" 1 0 FFFFFF  H905  0 1 7 ""  1 ""  <> 0 0 0 1 7.66 905 0 0 1830 0 905 905 905 905 -1 <> <> <> <>
  906 41 19.530386 10.898938 33.074512 60 K B 21 0.06000 0.06000 "LYS " " HD1" 1 0 FFFFFF  H906  0 1 7 ""  1 ""  <> 0 0 0 1 7.66 906 0 0 1831 0 906 906 906 906 -1 <> <> <> <>
  907 41 17.943762 11.440473 32.472382 60 K B 21 0.06000 0.06000 "LYS " " HD2" 1 0 FFFFFF  H907  0 1 7 ""  1 ""  <> 0 0 0 1 7.66 907 0 0 1832 0 907 907 907 907 -1 <> <> <> <>
  908 41 18.844059 13.839986 32.305645 60 K B 21 0.06000 0.06000 "LYS " " HE1" 1 0 FFFFFF  H908  0 1 7 ""  1 ""  <> 0 0 0 1 7.66 908 0 0 1833 0 908 908 908 908 -1 <> <> <> <>
  909 41 20.296974 13.114552 33.056408 60 K B 21 0.06000 0.06000 "LYS " " HE2" 1 0 FFFFFF  H909  0 1 7 ""  1 ""  <> 0 0 0 1 7.66 909 0 0 1834 0 909 909 909 909 -1 <> <> <> <>
  910 44 19.066050 13.872876 34.588882 60 K B 21 0.33000 0.33000 "LYS " " HZ1" 1 0 FFFFFF  H910  0 1 7 ""  1 ""  <> 0 0 0 1 7.66 910 0 0 1835 0 910 910 910 910 45 <> <> <> <>
  911 44 17.640236 13.083318 34.359516 60 K B 21 0.33000 0.33000 "LYS " " HZ2" 1 0 FFFFFF  H911  0 1 7 ""  1 ""  <> 0 0 0 1 7.66 911 0 0 1836 0 911 911 911 911 -1 <> <> <> <>
  912 44 19.014814 12.239591 34.794140 60 K B 21 0.33000 0.33000 "LYS " " HZ3" 1 0 FFFFFF  H912  0 1 7 ""  1 ""  <> 0 0 0 1 7.66 912 0 0 1837 0 912 912 912 912 -1 <> <> <> <>
  913 25 22.137440 10.525861 28.602840 61 P B 38 -0.14000 -0.14000 "PRO " " N  " 7 0 2F2FFF  N913  0 1 7 ""  1 ""  <> 0 0 0 1 7.67 913 0 0 1845 0 913 913 913 913 -1 <> <> <> <>
  914 3 23.601894 10.374364 28.588711 61 P B 2 0.01000 0.01000 "PRO " " CA " 6 0 A0A0A0  C914  0 1 -1107 ""  1 ""  FF5A00  0 0 0 1 7.67 914 0 0 1846 1 914 914 914 914 -1 <> <> <> <>
  915 2 24.182835 9.663312 29.908014 61 P B 2 0.50000 0.50000 "PRO " " C  " 6 0 A0A0A0  C915  0 1 7 ""  1 ""  <> 0 0 0 1 7.67 915 0 0 1847 0 915 915 915 915 -1 <> <> <> <>
  916 15 23.957296 10.202397 31.045973 61 P B 75 -0.50000 -0.50000 "PRO " " O  " 8 0 FF5757  O916  0 1 7 ""  1 ""  <> 0 0 0 1 7.67 916 0 0 1848 0 916 916 916 916 -1 <> <> <> <>
  917 3 21.791834 11.884938 28.270075 61 P B 2 -0.05000 -0.05000 "PRO " " CD " 6 0 A0A0A0  C917  0 1 7 ""  1 ""  <> 0 0 0 1 7.67 917 0 0 1849 2 917 917 917 917 -1 <> <> <> <>
  918 3 23.123129 12.585340 27.893343 61 P B 2 -0.12000 -0.12000 "PRO " " CG " 6 0 A0A0A0  C918  0 1 7 ""  1 ""  <> 0 0 0 1 7.67 918 0 0 1850 2 918 918 918 918 -1 <> <> <> <>
  919 3 24.216440 11.782712 28.531666 61 P B 2 -0.12000 -0.12000 "PRO " " CB " 6 0 A0A0A0  C919  0 1 7 ""  1 ""  <> 0 0 0 1 7.67 919 0 0 1851 2 919 919 919 919 -1 <> <> <> <>
  920 41 21.338518 12.537343 29.016386 61 P B 21 0.06000 0.06000 "PRO " " HD1" 1 0 FFFFFF  H920  0 1 7 ""  1 ""  <> 0 0 0 1 7.67 920 0 0 1852 0 920 920 920 920 -1 <> <> <> <>
  921 41 21.042664 11.965245 27.482422 61 P B 21 0.06000 0.06000 "PRO " " HD2" 1 0 FFFFFF  H921  0 1 7 ""  1 ""  <> 0 0 0 1 7.67 921 0 0 1853 0 921 921 921 921 -1 <> <> <> <>
  922 41 23.132061 13.675130 27.912714 61 P B 21 0.06000 0.06000 "PRO " " HG1" 1 0 FFFFFF  H922  0 1 7 ""  1 ""  <> 0 0 0 1 7.67 922 0 0 1854 0 922 922 922 922 -1 <> <> <> <>
  923 41 23.290617 12.470136 26.822468 61 P B 21 0.06000 0.06000 "PRO " " HG2" 1 0 FFFFFF  H923  0 1 7 ""  1 ""  <> 0 0 0 1 7.67 923 0 0 1855 0 923 923 923 923 -1 <> <> <> <>
  924 41 24.488628 12.131680 29.527777 61 P B 21 0.06000 0.06000 "PRO " " HB1" 1 0 FFFFFF  H924  0 1 7 ""  1 ""  <> 0 0 0 1 7.67 924 0 0 1856 0 924 924 924 924 -1 <> <> <> <>
  925 41 25.121613 11.734662 27.926315 61 P B 21 0.06000 0.06000 "PRO " " HB2" 1 0 FFFFFF  H925  0 1 7 ""  1 ""  <> 0 0 0 1 7.67 925 0 0 1857 0 925 925 925 925 -1 <> <> <> <>
  926 41 23.833830 9.967847 27.604307 61 P B 21 0.06000 0.06000 "PRO " " HA " 1 0 FFFFFF  H926  0 1 7 ""  1 ""  <> 0 0 0 1 7.67 926 0 0 1858 0 926 926 926 926 -1 <> <> <> <>
  927 25 24.966824 8.597493 29.725761 62 G B 38 -0.50000 -0.50000 "GLY " " N  " 7 0 2F2FFF  N927  0 1 7 ""  1 ""  <> 0 0 0 1 7.69 927 0 0 1880 1 927 927 927 927 -1 <> <> <> <>
  928 3 25.559586 7.843808 30.796062 62 G B 2 0.08000 0.08000 "GLY " " CA " 6 0 A0A0A0  C928  0 1 -1107 ""  1 ""  FF5A00  0 0 0 1 7.69 928 0 0 1881 2 928 928 928 928 -1 <> <> <> <>
  929 2 24.619202 6.738278 31.333233 62 G B 2 0.50000 0.50000 "GLY " " C  " 6 0 A0A0A0  C929  0 1 7 ""  1 ""  <> 0 0 0 1 7.69 929 0 0 1882 0 929 929 929 929 -1 <> <> <> <>
  930 15 25.029902 5.692876 31.920191 62 G B 75 -0.50000 -0.50000 "GLY " " O  " 8 0 FF5757  O930  0 1 7 ""  1 ""  <> 0 0 0 1 7.69 930 0 0 1883 0 930 930 930 930 -1 <> <> <> <>
  931 43 25.004459 8.272214 28.770315 62 G B 21 0.30000 0.30000 "GLY " " H  " 1 0 FFFFFF  H931  0 1 7 ""  1 ""  <> 0 0 0 1 7.69 931 0 0 1884 0 931 931 931 931 -1 <> <> <> <>
  932 41 25.762661 8.584996 31.569044 62 G B 21 0.06000 0.06000 "GLY " " HA1" 1 0 FFFFFF  H932  0 1 7 ""  1 ""  <> 0 0 0 1 7.69 932 0 0 1885 0 932 932 932 932 -1 <> <> <> <>
  933 41 26.452356 7.320592 30.453569 62 G B 21 0.06000 0.06000 "GLY " " HA2" 1 0 FFFFFF  H933  0 1 7 ""  1 ""  <> 0 0 0 1 7.69 933 0 0 1886 0 933 933 933 933 -1 <> <> <> <>
  934 25 23.299915 6.801274 31.066095 63 K B 38 -0.50000 -0.50000 "LYS " " N  " 7 0 2F2FFF  N934  0 1 7 ""  1 ""  <> 0 0 0 1 7.69 934 0 0 1903 1 934 934 934 934 -1 <> <> <> <>
  935 3 22.215094 5.938931 31.578365 63 K B 2 0.14000 0.14000 "LYS " " CA " 6 0 A0A0A0  C935  0 1 -1107 ""  1 ""  FF5A00  0 0 0 1 7.69 935 0 0 1904 1 935 935 935 935 -1 <> <> <> <>
  936 2 21.700026 5.088964 30.408331 63 K B 2 0.50000 0.50000 "LYS " " C  " 6 0 A0A0A0  C936  0 1 7 ""  1 ""  <> 0 0 0 1 7.69 936 0 0 1905 0 936 936 936 936 -1 <> <> <> <>
  937 15 22.048651 5.289411 29.216450 63 K B 75 -0.50000 -0.50000 "LYS " " O  " 8 0 FF5757  O937  0 1 7 ""  1 ""  <> 0 0 0 1 7.69 937 0 0 1906 0 937 937 937 937 -1 <> <> <> <>
  938 3 21.062799 6.765950 32.221947 63 K B 2 -0.12000 -0.12000 "LYS " " CB " 6 0 A0A0A0  C938  0 1 7 ""  1 ""  <> 0 0 0 1 7.69 938 0 0 1907 2 938 938 938 938 -1 <> <> <> <>
  939 3 21.457304 7.814153 33.335762 63 K B 2 -0.12000 -0.12000 "LYS " " CG " 6 0 A0A0A0  C939  0 1 7 ""  1 ""  <> 0 0 0 1 7.69 939 0 0 1908 2 939 939 939 939 -1 <> <> <> <>
  940 3 22.196396 7.169789 34.507324 63 K B 2 -0.12000 -0.12000 "LYS " " CD " 6 0 A0A0A0  C940  0 1 7 ""  1 ""  <> 0 0 0 1 7.69 940 0 0 1909 2 940 940 940 940 -1 <> <> <> <>
  941 3 22.571201 8.260442 35.570446 63 K B 2 0.19000 0.19000 "LYS " " CE " 6 0 A0A0A0  C941  0 1 7 ""  1 ""  <> 0 0 0 1 7.69 941 0 0 1910 2 941 941 941 941 -1 <> <> <> <>
  942 32 23.158426 7.639668 36.819214 63 K B 38 -0.30000 -0.30000 "LYS " " NZ " 7 1 2F2FFF  N942  0 1 7 "%UT"  13 ""  <> 0 0 0 1 7.69 942 0 0 1911 3 942 942 942 942 44 <> <> <> <>
  943 43 23.017397 7.513692 30.408255 63 K B 21 0.30000 0.30000 "LYS " " H  " 1 0 FFFFFF  H943  0 1 7 ""  1 ""  <> 0 0 0 1 7.69 943 0 0 1912 0 943 943 943 943 -1 <> <> <> <>
  944 41 22.661758 5.286366 32.328529 63 K B 21 0.06000 0.06000 "LYS " " HA " 1 0 FFFFFF  H944  0 1 7 ""  1 ""  <> 0 0 0 1 7.69 944 0 0 1913 0 944 944 944 944 -1 <> <> <> <>
  945 41 20.294432 6.100148 32.614906 63 K B 21 0.06000 0.06000 "LYS " " HB1" 1 0 FFFFFF  H945  0 1 7 ""  1 ""  <> 0 0 0 1 7.69 945 0 0 1914 0 945 945 945 945 -1 <> <> <> <>
  946 41 20.584873 7.353848 31.438328 63 K B 21 0.06000 0.06000 "LYS " " HB2" 1 0 FFFFFF  H946  0 1 7 ""  1 ""  <> 0 0 0 1 7.69 946 0 0 1915 0 946 946 946 946 -1 <> <> <> <>
  947 41 20.552385 8.307103 33.691048 63 K B 21 0.06000 0.06000 "LYS " " HG1" 1 0 FFFFFF  H947  0 1 7 ""  1 ""  <> 0 0 0 1 7.69 947 0 0 1916 0 947 947 947 947 -1 <> <> <> <>
  948 41 22.043348 8.525296 32.753582 63 K B 21 0.06000 0.06000 "LYS " " HG2" 1 0 FFFFFF  H948  0 1 7 ""  1 ""  <> 0 0 0 1 7.69 948 0 0 1917 0 948 948 948 948 -1 <> <> <> <>
  949 41 23.086569 6.682668 34.109322 63 K B 21 0.06000 0.06000 "LYS " " HD1" 1 0 FFFFFF  H949  0 1 7 ""  1 ""  <> 0 0 0 1 7.69 949 0 0 1918 0 949 949 949 949 -1 <> <> <> <>
  950 41 21.638618 6.321095 34.903202 63 K B 21 0.06000 0.06000 "LYS " " HD2" 1 0 FFFFFF  H950  0 1 7 ""  1 ""  <> 0 0 0 1 7.69 950 0 0 1919 0 950 950 950 950 -1 <> <> <> <>
  951 41 21.718048 8.867589 35.873093 63 K B 21 0.06000 0.06000 "LYS " " HE1" 1 0 FFFFFF  H951  0 1 7 ""  1 ""  <> 0 0 0 1 7.69 951 0 0 1920 0 951 951 951 951 -1 <> <> <> <>
  952 41 23.201208 9.089147 35.247288 63 K B 21 0.06000 0.06000 "LYS " " HE2" 1 0 FFFFFF  H952  0 1 7 ""  1 ""  <> 0 0 0 1 7.69 952 0 0 1921 0 952 952 952 952 -1 <> <> <> <>
  953 44 23.970709 7.049031 36.712231 63 K B 21 0.33000 0.33000 "LYS " " HZ1" 1 0 FFFFFF  H953  0 1 7 ""  1 ""  <> 0 0 0 1 7.69 953 0 0 1922 0 953 953 953 953 45 <> <> <> <>
  954 44 23.442255 8.358708 37.469234 63 K B 21 0.33000 0.33000 "LYS " " HZ2" 1 0 FFFFFF  H954  0 1 7 ""  1 ""  <> 0 0 0 1 7.69 954 0 0 1923 0 954 954 954 954 -1 <> <> <> <>
  955 44 22.493460 7.058400 37.309155 63 K B 21 0.33000 0.33000 "LYS " " HZ3" 1 0 FFFFFF  H955  0 1 7 ""  1 ""  <> 0 0 0 1 7.69 955 0 0 1924 0 955 955 955 955 -1 <> <> <> <>
  956 25 20.980640 3.995519 30.783123 64 A B 38 -0.50000 -0.50000 "ALA " " N  " 7 0 2F2FFF  N956  0 1 7 ""  1 ""  <> 0 0 0 1 7.67 956 0 0 1944 1 956 956 956 956 -1 <> <> <> <>
  957 3 20.350237 2.903188 30.061062 64 A B 2 0.14000 0.14000 "ALA " " CA " 6 0 A0A0A0  C957  0 1 -1107 ""  1 ""  FF5A00  0 0 0 1 7.67 957 0 0 1945 1 957 957 957 957 -1 <> <> <> <>
  958 2 18.961939 3.386136 29.421453 64 A B 2 0.50000 0.50000 "ALA " " C  " 6 0 A0A0A0  C958  0 1 7 ""  1 ""  <> 0 0 0 1 7.67 958 0 0 1946 0 958 958 958 958 -1 <> <> <> <>
  959 15 18.432661 4.409169 29.828978 64 A B 75 -0.50000 -0.50000 "ALA " " O  " 8 0 FF5757  O959  0 1 7 ""  1 ""  <> 0 0 0 1 7.67 959 0 0 1947 0 959 959 959 959 -1 <> <> <> <>
  960 3 20.115492 1.749982 31.047173 64 A B 2 -0.18000 -0.18000 "ALA " " CB " 6 0 A0A0A0  C960  0 1 7 ""  1 ""  <> 0 0 0 1 7.67 960 0 0 1948 3 960 960 960 960 -1 <> <> <> <>
  961 43 20.773216 3.977727 31.771435 64 A B 21 0.30000 0.30000 "ALA " " H  " 1 0 FFFFFF  H961  0 1 7 ""  1 ""  <> 0 0 0 1 7.67 961 0 0 1949 0 961 961 961 961 -1 <> <> <> <>
  962 41 21.031921 2.454580 29.338461 64 A B 21 0.06000 0.06000 "ALA " " HA " 1 0 FFFFFF  H962  0 1 7 ""  1 ""  <> 0 0 0 1 7.67 962 0 0 1950 0 962 962 962 962 -1 <> <> <> <>
  963 41 19.273840 1.715604 31.738939 64 A B 21 0.06000 0.06000 "ALA " " HB1" 1 0 FFFFFF  H963  0 1 7 ""  1 ""  <> 0 0 0 1 7.67 963 0 0 1951 0 963 963 963 963 -1 <> <> <> <>
  964 41 20.038853 0.783132 30.549759 64 A B 21 0.06000 0.06000 "ALA " " HB2" 1 0 FFFFFF  H964  0 1 7 ""  1 ""  <> 0 0 0 1 7.67 964 0 0 1952 0 964 964 964 964 -1 <> <> <> <>
  965 41 21.063068 1.578572 31.557878 64 A B 21 0.06000 0.06000 "ALA " " HB3" 1 0 FFFFFF  H965  0 1 7 ""  1 ""  <> 0 0 0 1 7.67 965 0 0 1953 0 965 965 965 965 -1 <> <> <> <>
  966 25 18.363850 2.629949 28.441284 65 P B 38 -0.14000 -0.14000 "PRO " " N  " 7 0 2F2FFF  N966  0 1 7 ""  1 ""  <> 0 0 0 1 7.68 966 0 0 1973 0 966 966 966 966 -1 <> <> <> <>
  967 3 17.136257 3.043020 27.781260 65 P B 2 0.01000 0.01000 "PRO " " CA " 6 0 A0A0A0  C967  0 1 -1108 ""  1 ""  FF7800  0 0 0 1 7.68 967 0 0 1974 1 967 967 967 967 -1 <> <> <> <>
  968 2 15.905408 2.863012 28.637215 65 P B 2 0.50000 0.50000 "PRO " " C  " 6 0 A0A0A0  C968  0 1 7 ""  1 ""  <> 0 0 0 1 7.68 968 0 0 1975 0 968 968 968 968 -1 <> <> <> <>
  969 15 15.932663 2.051069 29.518307 65 P B 75 -0.50000 -0.50000 "PRO " " O  " 8 0 FF5757  O969  0 1 7 ""  1 ""  <> 0 0 0 1 7.68 969 0 0 1976 0 969 969 969 969 -1 <> <> <> <>
  970 3 19.014042 1.503148 27.746918 65 P B 2 -0.05000 -0.05000 "PRO " " CD " 6 0 A0A0A0  C970  0 1 7 ""  1 ""  <> 0 0 0 1 7.68 970 0 0 1977 2 970 970 970 970 -1 <> <> <> <>
  971 3 18.268988 1.143926 26.454647 65 P B 2 -0.12000 -0.12000 "PRO " " CG " 6 0 A0A0A0  C971  0 1 7 ""  1 ""  <> 0 0 0 1 7.68 971 0 0 1978 2 971 971 971 971 -1 <> <> <> <>
  972 3 17.015636 2.125982 26.535156 65 P B 2 -0.12000 -0.12000 "PRO " " CB " 6 0 A0A0A0  C972  0 1 7 ""  1 ""  <> 0 0 0 1 7.68 972 0 0 1979 2 972 972 972 972 -1 <> <> <> <>
  973 41 19.052052 0.657598 28.433723 65 P B 21 0.06000 0.06000 "PRO " " HD1" 1 0 FFFFFF  H973  0 1 7 ""  1 ""  <> 0 0 0 1 7.68 973 0 0 1980 0 973 973 973 973 -1 <> <> <> <>
  974 41 20.065020 1.653028 27.499767 65 P B 21 0.06000 0.06000 "PRO " " HD2" 1 0 FFFFFF  H974  0 1 7 ""  1 ""  <> 0 0 0 1 7.68 974 0 0 1981 0 974 974 974 974 -1 <> <> <> <>
  975 41 18.115591 0.094808 26.201834 65 P B 21 0.06000 0.06000 "PRO " " HG1" 1 0 FFFFFF  H975  0 1 7 ""  1 ""  <> 0 0 0 1 7.68 975 0 0 1982 0 975 975 975 975 -1 <> <> <> <>
  976 41 18.755455 1.649724 25.620609 65 P B 21 0.06000 0.06000 "PRO " " HG2" 1 0 FFFFFF  H976  0 1 7 ""  1 ""  <> 0 0 0 1 7.68 976 0 0 1983 0 976 976 976 976 -1 <> <> <> <>
  977 41 16.046141 1.661786 26.354328 65 P B 21 0.06000 0.06000 "PRO " " HB1" 1 0 FFFFFF  H977  0 1 7 ""  1 ""  <> 0 0 0 1 7.68 977 0 0 1984 0 977 977 977 977 -1 <> <> <> <>
  978 41 17.022171 2.764760 25.651964 65 P B 21 0.06000 0.06000 "PRO " " HB2" 1 0 FFFFFF  H978  0 1 7 ""  1 ""  <> 0 0 0 1 7.68 978 0 0 1985 0 978 978 978 978 -1 <> <> <> <>
  979 41 17.139936 4.093816 27.491598 65 P B 21 0.06000 0.06000 "PRO " " HA " 1 0 FFFFFF  H979  0 1 7 ""  1 ""  <> 0 0 0 1 7.68 979 0 0 1986 0 979 979 979 979 -1 <> <> <> <>
  980 25 14.905622 3.586896 28.283504 66 K B 38 -0.50000 -0.50000 "LYS " " N  " 7 0 2F2FFF  N980  2 1 7 ""  1 ""  <> 0 0 0 1 7.28 980 0 0 1997 1 980 980 980 980 -1 <> <> <> <>
  981 3 13.532081 3.589338 28.772686 66 K B 2 0.14000 0.14000 "LYS " " CA " 6 0 A0A0A0  C981  2 1 -1108 ""  1 ""  FF7800  0 0 0 1 7.28 981 0 0 1998 1 981 981 981 981 -1 <> <> <> <>
  982 2 12.355910 3.811490 27.793787 66 K B 2 0.50000 0.50000 "LYS " " C  " 6 0 A0A0A0  C982  2 1 7 ""  1 ""  <> 0 0 0 1 7.28 982 0 0 1999 0 982 982 982 982 -1 <> <> <> <>
  983 15 12.376678 4.545766 26.809065 66 K B 75 -0.50000 -0.50000 "LYS " " O  " 8 0 FF5757  O983  2 1 7 ""  1 ""  <> 0 0 0 1 7.28 983 0 0 2000 0 983 983 983 983 -1 <> <> <> <>
  984 3 13.351679 4.425038 30.085838 66 K B 2 -0.12000 -0.12000 "LYS " " CB " 6 0 A0A0A0  C984  2 1 7 ""  1 ""  <> 0 0 0 1 7.28 984 0 0 2001 2 984 984 984 984 -1 <> <> <> <>
  985 3 13.560967 5.963277 29.898724 66 K B 2 -0.12000 -0.12000 "LYS " " CG " 6 0 A0A0A0  C985  2 1 7 ""  1 ""  <> 0 0 0 1 7.28 985 0 0 2002 2 985 985 985 985 -1 <> <> <> <>
  986 3 13.590623 6.870725 31.104425 66 K B 2 -0.12000 -0.12000 "LYS " " CD " 6 0 A0A0A0  C986  2 1 7 ""  1 ""  <> 0 0 0 1 7.28 986 0 0 2003 2 986 986 986 986 -1 <> <> <> <>
  987 3 12.280774 7.046910 31.820698 66 K B 2 0.19000 0.19000 "LYS " " CE " 6 0 A0A0A0  C987  2 1 7 ""  1 ""  <> 0 0 0 1 7.28 987 0 0 2004 2 987 987 987 987 -1 <> <> <> <>
  988 32 12.329058 7.892690 33.041153 66 K B 38 -0.30000 -0.30000 "LYS " " NZ " 7 1 2F2FFF  N988  2 1 7 "%UT"  13 ""  <> 0 0 0 1 7.28 988 0 0 2005 3 988 988 988 988 44 <> <> <> <>
  989 43 15.198758 4.320943 27.654736 66 K B 21 0.30000 0.30000 "LYS " " H  " 1 0 FFFFFF  H989  2 1 7 ""  1 ""  <> 0 0 0 1 7.28 989 0 0 2006 0 989 989 989 989 -1 <> <> <> <>
  990 41 13.417778 2.547918 29.073479 66 K B 21 0.06000 0.06000 "LYS " " HA " 1 0 FFFFFF  H990  2 1 7 ""  1 ""  <> 0 0 0 1 7.28 990 0 0 2007 0 990 990 990 990 -1 <> <> <> <>
  991 41 14.079270 4.130368 30.842066 66 K B 21 0.06000 0.06000 "LYS " " HB1" 1 0 FFFFFF  H991  2 1 7 ""  1 ""  <> 0 0 0 1 7.28 991 0 0 2008 0 991 991 991 991 -1 <> <> <> <>
  992 41 12.385976 4.295636 30.574480 66 K B 21 0.06000 0.06000 "LYS " " HB2" 1 0 FFFFFF  H992  2 1 7 ""  1 ""  <> 0 0 0 1 7.28 992 0 0 2009 0 992 992 992 992 -1 <> <> <> <>
  993 41 12.795304 6.329839 29.214989 66 K B 21 0.06000 0.06000 "LYS " " HG1" 1 0 FFFFFF  H993  2 1 7 ""  1 ""  <> 0 0 0 1 7.28 993 0 0 2010 0 993 993 993 993 -1 <> <> <> <>
  994 41 14.507392 6.169240 29.398764 66 K B 21 0.06000 0.06000 "LYS " " HG2" 1 0 FFFFFF  H994  2 1 7 ""  1 ""  <> 0 0 0 1 7.28 994 0 0 2011 0 994 994 994 994 -1 <> <> <> <>
  995 41 14.106916 7.795377 30.846432 66 K B 21 0.06000 0.06000 "LYS " " HD1" 1 0 FFFFFF  H995  2 1 7 ""  1 ""  <> 0 0 0 1 7.28 995 0 0 2012 0 995 995 995 995 -1 <> <> <> <>
  996 41 14.277519 6.334020 31.758816 66 K B 21 0.06000 0.06000 "LYS " " HD2" 1 0 FFFFFF  H996  2 1 7 ""  1 ""  <> 0 0 0 1 7.28 996 0 0 2013 0 996 996 996 996 -1 <> <> <> <>
  997 41 11.762717 6.090215 31.887411 66 K B 21 0.06000 0.06000 "LYS " " HE1" 1 0 FFFFFF  H997  2 1 7 ""  1 ""  <> 0 0 0 1 7.28 997 0 0 2014 0 997 997 997 997 -1 <> <> <> <>
  998 41 11.631219 7.588643 31.133162 66 K B 21 0.06000 0.06000 "LYS " " HE2" 1 0 FFFFFF  H998  2 1 7 ""  1 ""  <> 0 0 0 1 7.28 998 0 0 2015 0 998 998 998 998 -1 <> <> <> <>
  999 44 11.412174 8.004933 33.449593 66 K B 21 0.33000 0.33000 "LYS " " HZ1" 1 0 FFFFFF  H999  2 1 7 ""  1 ""  <> 0 0 0 1 7.28 999 0 0 2016 0 999 999 999 999 45 <> <> <> <>
  1000 44 12.945963 7.520360 33.748894 66 K B 21 0.33000 0.33000 "LYS " " HZ2" 1 0 FFFFFF  H1000  2 1 7 ""  1 ""  <> 0 0 0 1 7.28 1000 0 0 2017 0 1000 1000 1000 1000 -1 <> <> <> <>
  1001 44 12.646589 8.831792 32.847912 66 K B 21 0.33000 0.33000 "LYS " " HZ3" 1 0 FFFFFF  H1001  2 1 7 ""  1 ""  <> 0 0 0 1 7.28 1001 0 0 2018 0 1001 1001 1001 1001 -1 <> <> <> <>
  1002 25 11.154242 3.418798 28.246618 67 L B 38 -0.50000 -0.50000 "LEU " " N  " 7 0 2F2FFF  N1002  2 1 7 ""  1 ""  <> 0 0 0 1 7.26 1002 0 0 2036 1 1002 1002 1002 1002 -1 <> <> <> <>
  1003 3 9.909990 3.856977 27.624720 67 L B 2 0.14000 0.14000 "LEU " " CA " 6 0 A0A0A0  C1003  2 1 -1108 ""  1 ""  FF7800  0 0 0 1 7.26 1003 0 0 2037 1 1003 1003 1003 1003 -1 <> <> <> <>
  1004 2 9.514315 5.295476 28.137278 67 L B 2 0.50000 0.50000 "LEU " " C  " 6 0 A0A0A0  C1004  2 1 7 ""  1 ""  <> 0 0 0 1 7.26 1004 0 0 2038 0 1004 1004 1004 1004 -1 <> <> <> <>
  1005 15 9.922766 5.708287 29.248688 67 L B 75 -0.50000 -0.50000 "LEU " " O  " 8 0 FF5757  O1005  2 1 7 ""  1 ""  <> 0 0 0 1 7.26 1005 0 0 2039 0 1005 1005 1005 1005 -1 <> <> <> <>
  1006 3 8.918230 2.865506 28.114811 67 L B 2 -0.12000 -0.12000 "LEU " " CB " 6 0 A0A0A0  C1006  2 1 7 ""  1 ""  <> 0 0 0 1 7.26 1006 0 0 2040 2 1006 1006 1006 1006 -1 <> <> <> <>
  1007 3 7.496840 3.092191 27.572853 67 L B 2 -0.06000 -0.06000 "LEU " " CG " 6 0 A0A0A0  C1007  2 1 7 ""  1 ""  <> 0 0 0 1 7.26 1007 0 0 2041 1 1007 1007 1007 1007 -1 <> <> <> <>
  1008 3 7.377161 2.983144 26.042362 67 L B 2 -0.18000 -0.18000 "LEU " " CD1" 6 0 A0A0A0  C1008  2 1 7 ""  1 ""  <> 0 0 0 1 7.26 1008 0 0 2042 3 1008 1008 1008 1008 -1 <> <> <> <>
  1009 3 6.524038 2.129644 28.246929 67 L B 2 -0.18000 -0.18000 "LEU " " CD2" 6 0 A0A0A0  C1009  2 1 7 ""  1 ""  <> 0 0 0 1 7.26 1009 0 0 2043 3 1009 1009 1009 1009 -1 <> <> <> <>
  1010 43 11.150944 3.031286 29.179314 67 L B 21 0.30000 0.30000 "LEU " " H  " 1 0 FFFFFF  H1010  2 1 7 ""  1 ""  <> 0 0 0 1 7.26 1010 0 0 2044 0 1010 1010 1010 1010 -1 <> <> <> <>
  1011 41 10.012720 3.975881 26.546106 67 L B 21 0.06000 0.06000 "LEU " " HA " 1 0 FFFFFF  H1011  2 1 7 ""  1 ""  <> 0 0 0 1 7.26 1011 0 0 2045 0 1011 1011 1011 1011 -1 <> <> <> <>
  1012 41 8.720387 2.898885 29.186186 67 L B 21 0.06000 0.06000 "LEU " " HB1" 1 0 FFFFFF  H1012  2 1 7 ""  1 ""  <> 0 0 0 1 7.26 1012 0 0 2046 0 1012 1012 1012 1012 -1 <> <> <> <>
  1013 41 9.164155 1.825078 27.902376 67 L B 21 0.06000 0.06000 "LEU " " HB2" 1 0 FFFFFF  H1013  2 1 7 ""  1 ""  <> 0 0 0 1 7.26 1013 0 0 2047 0 1013 1013 1013 1013 -1 <> <> <> <>
  1014 41 7.129150 4.090215 27.811275 67 L B 21 0.06000 0.06000 "LEU " " HG " 1 0 FFFFFF  H1014  2 1 7 ""  1 ""  <> 0 0 0 1 7.26 1014 0 0 2048 0 1014 1014 1014 1014 -1 <> <> <> <>
  1015 41 8.013845 3.811879 25.732645 67 L B 21 0.06000 0.06000 "LEU " "1HD1" 1 0 FFFFFF  H1015  2 1 7 ""  1 ""  <> 0 0 0 1 7.26 1015 0 0 2049 0 1015 1015 1015 1015 -1 <> <> <> <>
  1016 41 7.791567 2.038167 25.691114 67 L B 21 0.06000 0.06000 "LEU " "2HD1" 1 0 FFFFFF  H1016  2 1 7 ""  1 ""  <> 0 0 0 1 7.26 1016 0 0 2050 0 1016 1016 1016 1016 -1 <> <> <> <>
  1017 41 6.386398 3.254544 25.677900 67 L B 21 0.06000 0.06000 "LEU " "3HD1" 1 0 FFFFFF  H1017  2 1 7 ""  1 ""  <> 0 0 0 1 7.26 1017 0 0 2051 0 1017 1017 1017 1017 -1 <> <> <> <>
  1018 41 6.784298 1.112851 27.952831 67 L B 21 0.06000 0.06000 "LEU " "1HD2" 1 0 FFFFFF  H1018  2 1 7 ""  1 ""  <> 0 0 0 1 7.26 1018 0 0 2052 0 1018 1018 1018 1018 -1 <> <> <> <>
  1019 41 6.582851 2.206945 29.332592 67 L B 21 0.06000 0.06000 "LEU " "2HD2" 1 0 FFFFFF  H1019  2 1 7 ""  1 ""  <> 0 0 0 1 7.26 1019 0 0 2053 0 1019 1019 1019 1019 -1 <> <> <> <>
  1020 41 5.476936 2.255735 27.971647 67 L B 21 0.06000 0.06000 "LEU " "3HD2" 1 0 FFFFFF  H1020  2 1 7 ""  1 ""  <> 0 0 0 1 7.26 1020 0 0 2054 0 1020 1020 1020 1020 -1 <> <> <> <>
  1021 25 8.691547 6.061986 27.400995 68 L B 38 -0.50000 -0.50000 "LEU " " N  " 7 0 2F2FFF  N1021  0 1 7 ""  1 ""  <> 0 0 0 1 7.26 1021 0 0 2069 1 1021 1021 1021 1021 -1 <> <> <> <>
  1022 3 8.057907 7.234914 27.891401 68 L B 2 0.14000 0.14000 "LEU " " CA " 6 0 A0A0A0  C1022  0 1 -1108 ""  1 ""  FF7800  0 0 0 1 7.26 1022 0 0 2070 1 1022 1022 1022 1022 -1 <> <> <> <>
  1023 2 6.544174 7.089238 27.671253 68 L B 2 0.50000 0.50000 "LEU " " C  " 6 0 A0A0A0  C1023  0 1 7 ""  1 ""  <> 0 0 0 1 7.26 1023 0 0 2071 0 1023 1023 1023 1023 -1 <> <> <> <>
  1024 15 5.766958 7.109624 28.637173 68 L B 75 -0.50000 -0.50000 "LEU " " O  " 8 0 FF5757  O1024  0 1 7 ""  1 ""  <> 0 0 0 1 7.26 1024 0 0 2072 0 1024 1024 1024 1024 -1 <> <> <> <>
  1025 3 8.546675 8.482228 27.180983 68 L B 2 -0.12000 -0.12000 "LEU " " CB " 6 0 A0A0A0  C1025  0 1 7 ""  1 ""  <> 0 0 0 1 7.26 1025 0 0 2073 2 1025 1025 1025 1025 -1 <> <> <> <>
  1026 3 10.030391 8.791699 27.473188 68 L B 2 -0.06000 -0.06000 "LEU " " CG " 6 0 A0A0A0  C1026  0 1 7 ""  1 ""  <> 0 0 0 1 7.26 1026 0 0 2074 1 1026 1026 1026 1026 -1 <> <> <> <>
  1027 3 10.402767 9.957067 26.567247 68 L B 2 -0.18000 -0.18000 "LEU " " CD1" 6 0 A0A0A0  C1027  0 1 7 ""  1 ""  <> 0 0 0 1 7.26 1027 0 0 2075 3 1027 1027 1027 1027 -1 <> <> <> <>
  1028 3 10.192039 9.315175 28.928146 68 L B 2 -0.18000 -0.18000 "LEU " " CD2" 6 0 A0A0A0  C1028  0 1 7 ""  1 ""  <> 0 0 0 1 7.26 1028 0 0 2076 3 1028 1028 1028 1028 -1 <> <> <> <>
  1029 43 8.398188 5.580937 26.562767 68 L B 21 0.30000 0.30000 "LEU " " H  " 1 0 FFFFFF  H1029  0 1 7 ""  1 ""  <> 0 0 0 1 7.26 1029 0 0 2077 0 1029 1029 1029 1029 -1 <> <> <> <>
  1030 41 8.265169 7.386777 28.950684 68 L B 21 0.06000 0.06000 "LEU " " HA " 1 0 FFFFFF  H1030  0 1 7 ""  1 ""  <> 0 0 0 1 7.26 1030 0 0 2078 0 1030 1030 1030 1030 -1 <> <> <> <>
  1031 41 7.942989 9.374082 27.349104 68 L B 21 0.06000 0.06000 "LEU " " HB1" 1 0 FFFFFF  H1031  0 1 7 ""  1 ""  <> 0 0 0 1 7.26 1031 0 0 2079 0 1031 1031 1031 1031 -1 <> <> <> <>
  1032 41 8.579388 8.371221 26.097143 68 L B 21 0.06000 0.06000 "LEU " " HB2" 1 0 FFFFFF  H1032  0 1 7 ""  1 ""  <> 0 0 0 1 7.26 1032 0 0 2080 0 1032 1032 1032 1032 -1 <> <> <> <>
  1033 41 10.661671 7.935781 27.234484 68 L B 21 0.06000 0.06000 "LEU " " HG " 1 0 FFFFFF  H1033  0 1 7 ""  1 ""  <> 0 0 0 1 7.26 1033 0 0 2081 0 1033 1033 1033 1033 -1 <> <> <> <>
  1034 41 9.793344 10.826398 26.814163 68 L B 21 0.06000 0.06000 "LEU " "1HD1" 1 0 FFFFFF  H1034  0 1 7 ""  1 ""  <> 0 0 0 1 7.26 1034 0 0 2082 0 1034 1034 1034 1034 -1 <> <> <> <>
  1035 41 11.451663 10.231473 26.679565 68 L B 21 0.06000 0.06000 "LEU " "2HD1" 1 0 FFFFFF  H1035  0 1 7 ""  1 ""  <> 0 0 0 1 7.26 1035 0 0 2083 0 1035 1035 1035 1035 -1 <> <> <> <>
  1036 41 10.339099 9.782948 25.493130 68 L B 21 0.06000 0.06000 "LEU " "3HD1" 1 0 FFFFFF  H1036  0 1 7 ""  1 ""  <> 0 0 0 1 7.26 1036 0 0 2084 0 1036 1036 1036 1036 -1 <> <> <> <>
  1037 41 9.450150 10.051099 29.238184 68 L B 21 0.06000 0.06000 "LEU " "1HD2" 1 0 FFFFFF  H1037  0 1 7 ""  1 ""  <> 0 0 0 1 7.26 1037 0 0 2085 0 1037 1037 1037 1037 -1 <> <> <> <>
  1038 41 10.306434 8.535222 29.680935 68 L B 21 0.06000 0.06000 "LEU " "2HD2" 1 0 FFFFFF  H1038  0 1 7 ""  1 ""  <> 0 0 0 1 7.26 1038 0 0 2086 0 1038 1038 1038 1038 -1 <> <> <> <>
  1039 41 11.064968 9.967549 28.950562 68 L B 21 0.06000 0.06000 "LEU " "3HD2" 1 0 FFFFFF  H1039  0 1 7 ""  1 ""  <> 0 0 0 1 7.26 1039 0 0 2087 0 1039 1039 1039 1039 -1 <> <> <> <>
  1040 25 6.128548 6.874616 26.418440 69 I B 38 -0.50000 -0.50000 "ILE " " N  " 7 0 2F2FFF  N1040  0 1 7 ""  1 ""  <> 0 0 0 1 7.26 1040 0 0 2105 1 1040 1040 1040 1040 -1 <> <> <> <>
  1041 3 4.734802 6.758718 26.059654 69 I B 2 0.14000 0.14000 "ILE " " CA " 6 0 A0A0A0  C1041  0 1 -1108 ""  1 ""  FF7800  0 0 0 1 7.26 1041 0 0 2106 1 1041 1041 1041 1041 -1 <> <> <> <>
  1042 2 4.559328 5.587575 25.086857 69 I B 2 0.50000 0.50000 "ILE " " C  " 6 0 A0A0A0  C1042  0 1 7 ""  1 ""  <> 0 0 0 1 7.26 1042 0 0 2107 0 1042 1042 1042 1042 -1 <> <> <> <>
  1043 15 5.471344 5.161992 24.400372 69 I B 75 -0.50000 -0.50000 "ILE " " O  " 8 0 FF5757  O1043  0 1 7 ""  1 ""  <> 0 0 0 1 7.26 1043 0 0 2108 0 1043 1043 1043 1043 -1 <> <> <> <>
  1044 3 4.359713 8.150548 25.410681 69 I B 2 -0.06000 -0.06000 "ILE " " CB " 6 0 A0A0A0  C1044  0 1 7 ""  1 ""  <> 0 0 0 1 7.26 1044 0 0 2109 1 1044 1044 1044 1044 -1 <> <> <> <>
  1045 3 3.261671 8.089063 24.372730 69 I B 2 -0.18000 -0.18000 "ILE " " CG2" 6 0 A0A0A0  C1045  0 1 7 ""  1 ""  <> 0 0 0 1 7.26 1045 0 0 2110 3 1045 1045 1045 1045 -1 <> <> <> <>
  1046 3 4.053789 9.236264 26.515118 69 I B 2 -0.12000 -0.12000 "ILE " " CG1" 6 0 A0A0A0  C1046  0 1 7 ""  1 ""  <> 0 0 0 1 7.26 1046 0 0 2111 2 1046 1046 1046 1046 -1 <> <> <> <>
  1047 3 4.467825 10.678441 26.054695 69 I B 2 -0.18000 -0.18000 "ILE " " CD1" 6 0 A0A0A0  C1047  0 1 7 ""  1 ""  <> 0 0 0 1 7.26 1047 0 0 2112 3 1047 1047 1047 1047 -1 <> <> <> <>
  1048 43 6.799374 6.728551 25.677658 69 I B 21 0.30000 0.30000 "ILE " " H  " 1 0 FFFFFF  H1048  0 1 7 ""  1 ""  <> 0 0 0 1 7.26 1048 0 0 2113 0 1048 1048 1048 1048 -1 <> <> <> <>
  1049 41 4.155746 6.706128 26.981625 69 I B 21 0.06000 0.06000 "ILE " " HA " 1 0 FFFFFF  H1049  0 1 7 ""  1 ""  <> 0 0 0 1 7.26 1049 0 0 2114 0 1049 1049 1049 1049 -1 <> <> <> <>
  1050 41 5.147724 8.617314 24.819687 69 I B 21 0.06000 0.06000 "ILE " " HB " 1 0 FFFFFF  H1050  0 1 7 ""  1 ""  <> 0 0 0 1 7.26 1050 0 0 2115 0 1050 1050 1050 1050 -1 <> <> <> <>
  1051 41 3.375129 7.359578 23.570808 69 I B 21 0.06000 0.06000 "ILE " "1HG2" 1 0 FFFFFF  H1051  0 1 7 ""  1 ""  <> 0 0 0 1 7.26 1051 0 0 2116 0 1051 1051 1051 1051 -1 <> <> <> <>
  1052 41 2.334356 7.741765 24.828331 69 I B 21 0.06000 0.06000 "ILE " "2HG2" 1 0 FFFFFF  H1052  0 1 7 ""  1 ""  <> 0 0 0 1 7.26 1052 0 0 2117 0 1052 1052 1052 1052 -1 <> <> <> <>
  1053 41 3.072328 9.061696 23.918598 69 I B 21 0.06000 0.06000 "ILE " "3HG2" 1 0 FFFFFF  H1053  0 1 7 ""  1 ""  <> 0 0 0 1 7.26 1053 0 0 2118 0 1053 1053 1053 1053 -1 <> <> <> <>
  1054 41 4.641367 9.004170 27.403366 69 I B 21 0.06000 0.06000 "ILE " "1HG1" 1 0 FFFFFF  H1054  0 1 7 ""  1 ""  <> 0 0 0 1 7.26 1054 0 0 2119 0 1054 1054 1054 1054 -1 <> <> <> <>
  1055 41 2.997646 9.201390 26.782417 69 I B 21 0.06000 0.06000 "ILE " "2HG1" 1 0 FFFFFF  H1055  0 1 7 ""  1 ""  <> 0 0 0 1 7.26 1055 0 0 2120 0 1055 1055 1055 1055 -1 <> <> <> <>
  1056 41 5.553020 10.779973 26.042694 69 I B 21 0.06000 0.06000 "ILE " " HD1" 1 0 FFFFFF  H1056  0 1 7 ""  1 ""  <> 0 0 0 1 7.26 1056 0 0 2121 0 1056 1056 1056 1056 -1 <> <> <> <>
  1057 41 4.035097 10.969747 25.097622 69 I B 21 0.06000 0.06000 "ILE " " HD2" 1 0 FFFFFF  H1057  0 1 7 ""  1 ""  <> 0 0 0 1 7.26 1057 0 0 2122 0 1057 1057 1057 1057 -1 <> <> <> <>
  1058 41 4.233620 11.444097 26.794304 69 I B 21 0.06000 0.06000 "ILE " " HD3" 1 0 FFFFFF  H1058  0 1 7 ""  1 ""  <> 0 0 0 1 7.26 1058 0 0 2123 0 1058 1058 1058 1058 -1 <> <> <> <>
  1059 25 3.316629 5.007527 25.124374 70 Y B 38 -0.50000 -0.50000 "TYR " " N  " 7 0 2F2FFF  N1059  0 1 7 ""  1 ""  <> 0 0 0 1 7.32 1059 0 0 2140 1 1059 1059 1059 1059 -1 <> <> <> <>
  1060 3 2.862823 3.946035 24.291866 70 Y B 2 0.14000 0.14000 "TYR " " CA " 6 0 A0A0A0  C1060  0 1 -1108 ""  1 ""  FF7800  0 0 0 1 7.32 1060 0 0 2141 1 1060 1060 1060 1060 -1 <> <> <> <>
  1061 2 1.436701 4.305310 23.850800 70 Y B 2 0.50000 0.50000 "TYR " " C  " 6 0 A0A0A0  C1061  0 1 7 ""  1 ""  <> 0 0 0 1 7.32 1061 0 0 2142 0 1061 1061 1061 1061 -1 <> <> <> <>
  1062 15 0.865162 5.285604 24.291607 70 Y B 75 -0.50000 -0.50000 "TYR " " O  " 8 0 FF5757  O1062  0 1 7 ""  1 ""  <> 0 0 0 1 7.32 1062 0 0 2143 0 1062 1062 1062 1062 -1 <> <> <> <>
  1063 3 2.905288 2.640538 25.180841 70 Y B 2 -0.00500 -0.00500 "TYR " " CB " 6 0 A0A0A0  C1063  0 1 7 ""  1 ""  <> 0 0 0 1 7.32 1063 0 0 2144 2 1063 1063 1063 1063 -1 <> <> <> <>
  1064 2 1.714708 2.519895 26.133707 70 Y B 2 -0.11500 -0.11500 "TYR " " CG " 6 0 A0A0A0  C1064  0 1 7 ""  1 ""  <> 0 0 0 1 7.32 1064 0 0 2145 0 1064 1064 1064 1064 62 <> <> <> <>
  1065 2 1.629177 3.229482 27.320871 70 Y B 2 -0.11500 -0.11500 "TYR " " CD1" 6 0 A0A0A0  C1065  0 1 7 ""  1 ""  <> 0 0 0 1 7.32 1065 0 0 2146 1 1065 1065 1065 1065 63 <> <> <> <>
  1066 2 0.499710 3.235128 28.166485 70 Y B 2 -0.11500 -0.11500 "TYR " " CE1" 6 0 A0A0A0  C1066  0 1 7 ""  1 ""  <> 0 0 0 1 7.32 1066 0 0 2147 1 1066 1066 1066 1066 64 <> <> <> <>
  1067 2 -0.549193 2.371030 27.847406 70 Y B 2 0.15000 0.15000 "TYR " " CZ " 6 0 A0A0A0  C1067  0 1 7 ""  1 ""  <> 0 0 0 1 7.32 1067 0 0 2148 0 1067 1067 1067 1067 65 <> <> <> <>
  1068 16 -1.663792 2.394712 28.683298 70 Y B 75 -0.58500 -0.58500 "TYR " " OH " 8 0 FF5757  O1068  0 1 7 "%UT"  13 ""  <> 0 0 0 1 7.32 1068 0 0 2149 1 1068 1068 1068 1068 -1 <> <> <> <>
  1069 2 -0.501065 1.638860 26.621841 70 Y B 2 -0.11500 -0.11500 "TYR " " CE2" 6 0 A0A0A0  C1069  0 1 7 ""  1 ""  <> 0 0 0 1 7.32 1069 0 0 2150 1 1069 1069 1069 1069 66 <> <> <> <>
  1070 2 0.616024 1.684331 25.763338 70 Y B 2 -0.11500 -0.11500 "TYR " " CD2" 6 0 A0A0A0  C1070  0 1 7 ""  1 ""  <> 0 0 0 1 7.32 1070 0 0 2151 1 1070 1070 1070 1070 67 <> <> <> <>
  1071 43 2.646503 5.471463 25.720860 70 Y B 21 0.30000 0.30000 "TYR " " H  " 1 0 FFFFFF  H1071  0 1 7 ""  1 ""  <> 0 0 0 1 7.32 1071 0 0 2152 0 1071 1071 1071 1071 -1 <> <> <> <>
  1072 41 3.612348 3.871648 23.503971 70 Y B 21 0.06000 0.06000 "TYR " " HA " 1 0 FFFFFF  H1072  0 1 7 ""  1 ""  <> 0 0 0 1 7.32 1072 0 0 2153 0 1072 1072 1072 1072 -1 <> <> <> <>
  1073 41 3.823206 2.676976 25.767527 70 Y B 21 0.06000 0.06000 "TYR " " HB1" 1 0 FFFFFF  H1073  0 1 7 ""  1 ""  <> 0 0 0 1 7.32 1073 0 0 2154 0 1073 1073 1073 1073 -1 <> <> <> <>
  1074 41 2.777603 1.745427 24.572086 70 Y B 21 0.06000 0.06000 "TYR " " HB2" 1 0 FFFFFF  H1074  0 1 7 ""  1 ""  <> 0 0 0 1 7.32 1074 0 0 2155 0 1074 1074 1074 1074 -1 <> <> <> <>
  1075 41 2.466842 3.896047 27.463709 70 Y B 21 0.11500 0.11500 "TYR " " HD1" 1 0 FFFFFF  H1075  0 1 7 ""  1 ""  <> 0 0 0 1 7.32 1075 0 0 2156 0 1075 1075 1075 1075 -1 <> <> <> <>
  1076 41 0.444143 3.868505 29.039494 70 Y B 21 0.11500 0.11500 "TYR " " HE1" 1 0 FFFFFF  H1076  0 1 7 ""  1 ""  <> 0 0 0 1 7.32 1076 0 0 2157 0 1076 1076 1076 1076 -1 <> <> <> <>
  1077 42 -1.596916 3.012120 29.395596 70 Y B 21 0.43500 0.43500 "TYR " " HH " 1 0 FFFFFF  H1077  0 1 7 ""  1 ""  <> 0 0 0 1 7.32 1077 0 0 2158 0 1077 1077 1077 1077 -1 <> <> <> <>
  1078 41 -1.451575 1.137548 26.514071 70 Y B 21 0.11500 0.11500 "TYR " " HE2" 1 0 FFFFFF  H1078  0 1 7 ""  1 ""  <> 0 0 0 1 7.32 1078 0 0 2159 0 1078 1078 1078 1078 -1 <> <> <> <>
  1079 41 0.536939 1.197194 24.802692 70 Y B 21 0.11500 0.11500 "TYR " " HD2" 1 0 FFFFFF  H1079  0 1 7 ""  1 ""  <> 0 0 0 1 7.32 1079 0 0 2160 0 1079 1079 1079 1079 -1 <> <> <> <>
  1080 25 0.958128 3.531720 22.853611 71 S B 38 -0.50000 -0.50000 "SER " " N  " 7 0 2F2FFF  N1080  0 1 7 ""  1 ""  <> 0 0 0 1 7.72 1080 0 0 2185 1 1080 1080 1080 1080 -1 <> <> <> <>
  1081 3 -0.360281 3.692121 22.249142 71 S B 2 0.14000 0.14000 "SER " " CA " 6 0 A0A0A0  C1081  0 1 -1108 ""  1 ""  FF7800  0 0 0 1 7.72 1081 0 0 2186 1 1081 1081 1081 1081 -1 <> <> <> <>
  1082 2 -0.676972 5.082158 21.726330 71 S B 2 0.50000 0.50000 "SER " " C  " 6 0 A0A0A0  C1082  0 1 7 ""  1 ""  <> 0 0 0 1 7.72 1082 0 0 2187 0 1082 1082 1082 1082 -1 <> <> <> <>
  1083 15 -1.796688 5.611623 21.910469 71 S B 75 -0.50000 -0.50000 "SER " " O  " 8 0 FF5757  O1083  0 1 7 ""  1 ""  <> 0 0 0 1 7.72 1083 0 0 2188 0 1083 1083 1083 1083 -1 <> <> <> <>
  1084 3 -1.359017 2.974279 23.205467 71 S B 2 0.14500 0.14500 "SER " " CB " 6 0 A0A0A0  C1084  0 1 7 ""  1 ""  <> 0 0 0 1 7.72 1084 0 0 2189 2 1084 1084 1084 1084 -1 <> <> <> <>
  1085 16 -1.201100 1.508733 23.047768 71 S B 75 -0.68300 -0.68300 "SER " " OG " 8 0 FF5757  O1085  0 1 7 "%UT"  13 ""  <> 0 0 0 1 7.72 1085 0 0 2190 1 1085 1085 1085 1085 -1 <> <> <> <>
  1086 43 1.572286 2.763952 22.622440 71 S B 21 0.30000 0.30000 "SER " " H  " 1 0 FFFFFF  H1086  0 1 7 ""  1 ""  <> 0 0 0 1 7.72 1086 0 0 2191 0 1086 1086 1086 1086 -1 <> <> <> <>
  1087 41 -0.460860 3.149495 21.309174 71 S B 21 0.06000 0.06000 "SER " " HA " 1 0 FFFFFF  H1087  0 1 7 ""  1 ""  <> 0 0 0 1 7.72 1087 0 0 2192 0 1087 1087 1087 1087 -1 <> <> <> <>
  1088 41 -2.411452 3.195005 23.027252 71 S B 21 0.06000 0.06000 "SER " " HB1" 1 0 FFFFFF  H1088  0 1 7 ""  1 ""  <> 0 0 0 1 7.72 1088 0 0 2193 0 1088 1088 1088 1088 -1 <> <> <> <>
  1089 41 -1.130293 3.211461 24.244469 71 S B 21 0.06000 0.06000 "SER " " HB2" 1 0 FFFFFF  H1089  0 1 7 ""  1 ""  <> 0 0 0 1 7.72 1089 0 0 2194 0 1089 1089 1089 1089 -1 <> <> <> <>
  1090 42 -1.828905 1.226644 22.400227 71 S B 21 0.41800 0.41800 "SER " " HG " 1 0 FFFFFF  H1090  0 1 7 ""  1 ""  <> 0 0 0 1 7.72 1090 0 0 2195 0 1090 1090 1090 1090 -1 <> <> <> <>
  1091 25 0.326488 5.839772 21.279064 72 A B 38 -0.50000 -0.50000 "ALA " " N  " 7 0 2F2FFF  N1091  0 1 7 ""  1 ""  <> 0 0 0 1 7.71 1091 0 0 2213 1 1091 1091 1091 1091 -1 <> <> <> <>
  1092 3 0.418030 7.140294 20.538452 72 A B 2 0.14000 0.14000 "ALA " " CA " 6 0 A0A0A0  C1092  0 1 -1108 ""  1 ""  FF7800  0 0 0 1 7.71 1092 0 0 2214 1 1092 1092 1092 1092 -1 <> <> <> <>
  1093 2 0.246815 8.347547 21.407978 72 A B 2 0.50000 0.50000 "ALA " " C  " 6 0 A0A0A0  C1093  0 1 7 ""  1 ""  <> 0 0 0 1 7.71 1093 0 0 2215 0 1093 1093 1093 1093 -1 <> <> <> <>
  1094 15 0.507286 9.414586 21.023052 72 A B 75 -0.50000 -0.50000 "ALA " " O  " 8 0 FF5757  O1094  0 1 7 ""  1 ""  <> 0 0 0 1 7.71 1094 0 0 2216 0 1094 1094 1094 1094 -1 <> <> <> <>
  1095 3 -0.511637 7.252851 19.284298 72 A B 2 -0.18000 -0.18000 "ALA " " CB " 6 0 A0A0A0  C1095  0 1 7 ""  1 ""  <> 0 0 0 1 7.71 1095 0 0 2217 3 1095 1095 1095 1095 -1 <> <> <> <>
  1096 43 1.138855 5.251439 21.160606 72 A B 21 0.30000 0.30000 "ALA " " H  " 1 0 FFFFFF  H1096  0 1 7 ""  1 ""  <> 0 0 0 1 7.71 1096 0 0 2218 0 1096 1096 1096 1096 -1 <> <> <> <>
  1097 41 1.400644 7.200704 20.070560 72 A B 21 0.06000 0.06000 "ALA " " HA " 1 0 FFFFFF  H1097  0 1 7 ""  1 ""  <> 0 0 0 1 7.71 1097 0 0 2219 0 1097 1097 1097 1097 -1 <> <> <> <>
  1098 41 -1.562275 7.368764 19.550426 72 A B 21 0.06000 0.06000 "ALA " " HB1" 1 0 FFFFFF  H1098  0 1 7 ""  1 ""  <> 0 0 0 1 7.71 1098 0 0 2220 0 1098 1098 1098 1098 -1 <> <> <> <>
  1099 41 -0.318276 8.087873 18.610912 72 A B 21 0.06000 0.06000 "ALA " " HB2" 1 0 FFFFFF  H1099  0 1 7 ""  1 ""  <> 0 0 0 1 7.71 1099 0 0 2221 0 1099 1099 1099 1099 -1 <> <> <> <>
  1100 41 -0.465906 6.405271 18.600471 72 A B 21 0.06000 0.06000 "ALA " " HB3" 1 0 FFFFFF  H1100  0 1 7 ""  1 ""  <> 0 0 0 1 7.71 1100 0 0 2222 0 1100 1100 1100 1100 -1 <> <> <> <>
  1101 25 -0.294573 8.138783 22.632729 73 S B 38 -0.50000 -0.50000 "SER " " N  " 7 0 2F2FFF  N1101  0 1 7 ""  1 ""  <> 0 0 0 1 7.68 1101 0 0 2239 1 1101 1101 1101 1101 -1 <> <> <> <>
  1102 3 -0.760069 9.229634 23.597416 73 S B 2 0.14000 0.14000 "SER " " CA " 6 0 A0A0A0  C1102  0 1 -1108 ""  1 ""  FF7800  0 0 0 1 7.68 1102 0 0 2240 1 1102 1102 1102 1102 -1 <> <> <> <>
  1103 2 -0.608637 8.960668 25.128860 73 S B 2 0.50000 0.50000 "SER " " C  " 6 0 A0A0A0  C1103  0 1 7 ""  1 ""  <> 0 0 0 1 7.68 1103 0 0 2241 0 1103 1103 1103 1103 -1 <> <> <> <>
  1104 15 -0.992781 9.759496 25.940502 73 S B 75 -0.50000 -0.50000 "SER " " O  " 8 0 FF5757  O1104  0 1 7 ""  1 ""  <> 0 0 0 1 7.68 1104 0 0 2242 0 1104 1104 1104 1104 -1 <> <> <> <>
  1105 3 -2.166228 9.494390 23.102200 73 S B 2 0.14500 0.14500 "SER " " CB " 6 0 A0A0A0  C1105  0 1 7 ""  1 ""  <> 0 0 0 1 7.68 1105 0 0 2243 2 1105 1105 1105 1105 -1 <> <> <> <>
  1106 16 -3.001539 8.370656 23.163631 73 S B 75 -0.68300 -0.68300 "SER " " OG " 8 0 FF5757  O1106  0 1 7 "%UT"  13 ""  <> 0 0 0 1 7.68 1106 0 0 2244 1 1106 1106 1106 1106 -1 <> <> <> <>
  1107 43 -0.659683 7.197423 22.657951 73 S B 21 0.30000 0.30000 "SER " " H  " 1 0 FFFFFF  H1107  0 1 7 ""  1 ""  <> 0 0 0 1 7.68 1107 0 0 2245 0 1107 1107 1107 1107 -1 <> <> <> <>
  1108 41 -0.219351 10.166677 23.464497 73 S B 21 0.06000 0.06000 "SER " " HA " 1 0 FFFFFF  H1108  0 1 7 ""  1 ""  <> 0 0 0 1 7.68 1108 0 0 2246 0 1108 1108 1108 1108 -1 <> <> <> <>
  1109 41 -1.988587 9.827649 22.079712 73 S B 21 0.06000 0.06000 "SER " " HB1" 1 0 FFFFFF  H1109  0 1 7 ""  1 ""  <> 0 0 0 1 7.68 1109 0 0 2247 0 1109 1109 1109 1109 -1 <> <> <> <>
  1110 41 -2.647396 10.331265 23.608379 73 S B 21 0.06000 0.06000 "SER " " HB2" 1 0 FFFFFF  H1110  0 1 7 ""  1 ""  <> 0 0 0 1 7.68 1110 0 0 2248 0 1110 1110 1110 1110 -1 <> <> <> <>
  1111 42 -3.168671 7.986615 22.316517 73 S B 21 0.41800 0.41800 "SER " " HG " 1 0 FFFFFF  H1111  0 1 7 ""  1 ""  <> 0 0 0 1 7.68 1111 0 0 2249 0 1111 1111 1111 1111 -1 <> <> <> <>
  1112 25 -0.318651 7.724683 25.589560 74 F B 38 -0.50000 -0.50000 "PHE " " N  " 7 0 2F2FFF  N1112  0 1 7 ""  1 ""  <> 0 0 0 1 7.5 1112 0 0 2264 1 1112 1112 1112 1112 -1 <> <> <> <>
  1113 3 -0.623923 7.169942 26.962910 74 F B 2 0.14000 0.14000 "PHE " " CA " 6 0 A0A0A0  C1113  0 1 -1108 ""  1 ""  FF7800  0 0 0 1 7.5 1113 0 0 2265 1 1113 1113 1113 1113 -1 <> <> <> <>
  1114 2 0.711187 7.060758 27.664480 74 F B 2 0.50000 0.50000 "PHE " " C  " 6 0 A0A0A0  C1114  0 1 7 ""  1 ""  <> 0 0 0 1 7.5 1114 0 0 2266 0 1114 1114 1114 1114 -1 <> <> <> <>
  1115 15 1.655267 6.421422 27.242121 74 F B 75 -0.50000 -0.50000 "PHE " " O  " 8 0 FF5757  O1115  0 1 7 ""  1 ""  <> 0 0 0 1 7.5 1115 0 0 2267 0 1115 1115 1115 1115 -1 <> <> <> <>
  1116 3 -1.244400 5.735471 26.834623 74 F B 2 -0.00500 -0.00500 "PHE " " CB " 6 0 A0A0A0  C1116  0 1 7 ""  1 ""  <> 0 0 0 1 7.5 1116 0 0 2268 2 1116 1116 1116 1116 -1 <> <> <> <>
  1117 2 -2.632319 5.640447 26.244957 74 F B 2 -0.11500 -0.11500 "PHE " " CG " 6 0 A0A0A0  C1117  0 1 7 ""  1 ""  <> 0 0 0 1 7.5 1117 0 0 2269 0 1117 1117 1117 1117 62 <> <> <> <>
  1118 2 -2.885697 5.796605 24.876499 74 F B 2 -0.11500 -0.11500 "PHE " " CD1" 6 0 A0A0A0  C1118  0 1 7 ""  1 ""  <> 0 0 0 1 7.5 1118 0 0 2270 1 1118 1118 1118 1118 63 <> <> <> <>
  1119 2 -4.180965 5.610707 24.323460 74 F B 2 -0.11500 -0.11500 "PHE " " CE1" 6 0 A0A0A0  C1119  0 1 7 ""  1 ""  <> 0 0 0 1 7.5 1119 0 0 2271 1 1119 1119 1119 1119 64 <> <> <> <>
  1120 2 -5.217722 5.181447 25.176878 74 F B 2 -0.11500 -0.11500 "PHE " " CZ " 6 0 A0A0A0  C1120  0 1 7 ""  1 ""  <> 0 0 0 1 7.5 1120 0 0 2272 1 1120 1120 1120 1120 65 <> <> <> <>
  1121 2 -5.022083 5.114858 26.549849 74 F B 2 -0.11500 -0.11500 "PHE " " CE2" 6 0 A0A0A0  C1121  0 1 7 ""  1 ""  <> 0 0 0 1 7.5 1121 0 0 2273 1 1121 1121 1121 1121 66 <> <> <> <>
  1122 2 -3.751053 5.312711 27.086420 74 F B 2 -0.11500 -0.11500 "PHE " " CD2" 6 0 A0A0A0  C1122  0 1 7 ""  1 ""  <> 0 0 0 1 7.5 1122 0 0 2274 1 1122 1122 1122 1122 67 <> <> <> <>
  1123 43 -0.141615 6.987996 24.921684 74 F B 21 0.30000 0.30000 "PHE " " H  " 1 0 FFFFFF  H1123  0 1 7 ""  1 ""  <> 0 0 0 1 7.5 1123 0 0 2275 0 1123 1123 1123 1123 -1 <> <> <> <>
  1124 41 -1.424387 7.730054 27.446272 74 F B 21 0.06000 0.06000 "PHE " " HA " 1 0 FFFFFF  H1124  0 1 7 ""  1 ""  <> 0 0 0 1 7.5 1124 0 0 2276 0 1124 1124 1124 1124 -1 <> <> <> <>
  1125 41 -1.400357 5.264661 27.805250 74 F B 21 0.06000 0.06000 "PHE " " HB1" 1 0 FFFFFF  H1125  0 1 7 ""  1 ""  <> 0 0 0 1 7.5 1125 0 0 2277 0 1125 1125 1125 1125 -1 <> <> <> <>
  1126 41 -0.504297 5.121846 26.320999 74 F B 21 0.06000 0.06000 "PHE " " HB2" 1 0 FFFFFF  H1126  0 1 7 ""  1 ""  <> 0 0 0 1 7.5 1126 0 0 2278 0 1126 1126 1126 1126 -1 <> <> <> <>
  1127 41 -2.041041 6.037175 24.247944 74 F B 21 0.11500 0.11500 "PHE " " HD1" 1 0 FFFFFF  H1127  0 1 7 ""  1 ""  <> 0 0 0 1 7.5 1127 0 0 2279 0 1127 1127 1127 1127 -1 <> <> <> <>
  1128 41 -4.365015 5.719304 23.264812 74 F B 21 0.11500 0.11500 "PHE " " HE1" 1 0 FFFFFF  H1128  0 1 7 ""  1 ""  <> 0 0 0 1 7.5 1128 0 0 2280 0 1128 1128 1128 1128 -1 <> <> <> <>
  1129 41 -6.152203 4.893506 24.718361 74 F B 21 0.11500 0.11500 "PHE " " HZ " 1 0 FFFFFF  H1129  0 1 7 ""  1 ""  <> 0 0 0 1 7.5 1129 0 0 2281 0 1129 1129 1129 1129 -1 <> <> <> <>
  1130 41 -5.837395 4.865972 27.212963 74 F B 21 0.11500 0.11500 "PHE " " HE2" 1 0 FFFFFF  H1130  0 1 7 ""  1 ""  <> 0 0 0 1 7.5 1130 0 0 2282 0 1130 1130 1130 1130 -1 <> <> <> <>
  1131 41 -3.657891 5.203740 28.156862 74 F B 21 0.11500 0.11500 "PHE " " HD2" 1 0 FFFFFF  H1131  0 1 7 ""  1 ""  <> 0 0 0 1 7.5 1131 0 0 2283 0 1131 1131 1131 1131 -1 <> <> <> <>
  1132 25 0.736826 7.763173 28.824888 75 L B 38 -0.50000 -0.50000 "LEU " " N  " 7 0 2F2FFF  N1132  0 1 7 ""  1 ""  <> 0 0 0 1 7.52 1132 0 0 2303 1 1132 1132 1132 1132 -1 <> <> <> <>
  1133 3 1.918796 7.931272 29.649271 75 L B 2 0.14000 0.14000 "LEU " " CA " 6 0 A0A0A0  C1133  0 1 -1108 ""  1 ""  FF7800  0 0 0 1 7.52 1133 0 0 2304 1 1133 1133 1133 1133 -1 <> <> <> <>
  1134 2 2.161297 6.705358 30.492964 75 L B 2 0.50000 0.50000 "LEU " " C  " 6 0 A0A0A0  C1134  0 1 7 ""  1 ""  <> 0 0 0 1 7.52 1134 0 0 2305 0 1134 1134 1134 1134 -1 <> <> <> <>
  1135 15 1.304743 6.120671 31.141979 75 L B 75 -0.50000 -0.50000 "LEU " " O  " 8 0 FF5757  O1135  0 1 7 ""  1 ""  <> 0 0 0 1 7.52 1135 0 0 2306 0 1135 1135 1135 1135 -1 <> <> <> <>
  1136 3 1.662864 9.115834 30.665281 75 L B 2 -0.12000 -0.12000 "LEU " " CB " 6 0 A0A0A0  C1136  0 1 7 ""  1 ""  <> 0 0 0 1 7.52 1136 0 0 2307 2 1136 1136 1136 1136 -1 <> <> <> <>
  1137 3 1.947506 10.417150 30.093655 75 L B 2 -0.06000 -0.06000 "LEU " " CG " 6 0 A0A0A0  C1137  0 1 7 ""  1 ""  <> 0 0 0 1 7.52 1137 0 0 2308 1 1137 1137 1137 1137 -1 <> <> <> <>
  1138 3 0.962749 10.761098 28.992123 75 L B 2 -0.18000 -0.18000 "LEU " " CD1" 6 0 A0A0A0  C1138  0 1 7 ""  1 ""  <> 0 0 0 1 7.52 1138 0 0 2309 3 1138 1138 1138 1138 -1 <> <> <> <>
  1139 3 1.751858 11.488408 31.194223 75 L B 2 -0.18000 -0.18000 "LEU " " CD2" 6 0 A0A0A0  C1139  0 1 7 ""  1 ""  <> 0 0 0 1 7.52 1139 0 0 2310 3 1139 1139 1139 1139 -1 <> <> <> <>
  1140 43 -0.122912 8.071675 29.255907 75 L B 21 0.30000 0.30000 "LEU " " H  " 1 0 FFFFFF  H1140  0 1 7 ""  1 ""  <> 0 0 0 1 7.52 1140 0 0 2311 0 1140 1140 1140 1140 -1 <> <> <> <>
  1141 41 2.838876 8.112935 29.093798 75 L B 21 0.06000 0.06000 "LEU " " HA " 1 0 FFFFFF  H1141  0 1 7 ""  1 ""  <> 0 0 0 1 7.52 1141 0 0 2312 0 1141 1141 1141 1141 -1 <> <> <> <>
  1142 41 2.258022 9.033849 31.574770 75 L B 21 0.06000 0.06000 "LEU " " HB1" 1 0 FFFFFF  H1142  0 1 7 ""  1 ""  <> 0 0 0 1 7.52 1142 0 0 2313 0 1142 1142 1142 1142 -1 <> <> <> <>
  1143 41 0.676378 9.002309 31.114786 75 L B 21 0.06000 0.06000 "LEU " " HB2" 1 0 FFFFFF  H1143  0 1 7 ""  1 ""  <> 0 0 0 1 7.52 1143 0 0 2314 0 1143 1143 1143 1143 -1 <> <> <> <>
  1144 41 2.993650 10.455831 29.790031 75 L B 21 0.06000 0.06000 "LEU " " HG " 1 0 FFFFFF  H1144  0 1 7 ""  1 ""  <> 0 0 0 1 7.52 1144 0 0 2315 0 1144 1144 1144 1144 -1 <> <> <> <>
  1145 41 0.749464 10.042027 28.201204 75 L B 21 0.06000 0.06000 "LEU " "1HD1" 1 0 FFFFFF  H1145  0 1 7 ""  1 ""  <> 0 0 0 1 7.52 1145 0 0 2316 0 1145 1145 1145 1145 -1 <> <> <> <>
  1146 41 -0.040989 10.924832 29.384295 75 L B 21 0.06000 0.06000 "LEU " "2HD1" 1 0 FFFFFF  H1146  0 1 7 ""  1 ""  <> 0 0 0 1 7.52 1146 0 0 2317 0 1146 1146 1146 1146 -1 <> <> <> <>
  1147 41 1.341242 11.667363 28.519333 75 L B 21 0.06000 0.06000 "LEU " "3HD1" 1 0 FFFFFF  H1147  0 1 7 ""  1 ""  <> 0 0 0 1 7.52 1147 0 0 2318 0 1147 1147 1147 1147 -1 <> <> <> <>
  1148 41 2.565630 11.673688 31.895327 75 L B 21 0.06000 0.06000 "LEU " "1HD2" 1 0 FFFFFF  H1148  0 1 7 ""  1 ""  <> 0 0 0 1 7.52 1148 0 0 2319 0 1148 1148 1148 1148 -1 <> <> <> <>
  1149 41 1.639221 12.465291 30.723997 75 L B 21 0.06000 0.06000 "LEU " "2HD2" 1 0 FFFFFF  H1149  0 1 7 ""  1 ""  <> 0 0 0 1 7.52 1149 0 0 2320 0 1149 1149 1149 1149 -1 <> <> <> <>
  1150 41 0.885940 11.357808 31.843246 75 L B 21 0.06000 0.06000 "LEU " "3HD2" 1 0 FFFFFF  H1150  0 1 7 ""  1 ""  <> 0 0 0 1 7.52 1150 0 0 2321 0 1150 1150 1150 1150 -1 <> <> <> <>
  1151 25 3.461490 6.300710 30.669128 76 Y B 38 -0.50000 -0.50000 "TYR " " N  " 7 0 2F2FFF  N1151  0 1 7 ""  1 ""  <> 0 0 0 1 7.71 1151 0 0 2339 1 1151 1151 1151 1151 -1 <> <> <> <>
  1152 3 3.811319 5.076695 31.425812 76 Y B 2 0.14000 0.14000 "TYR " " CA " 6 0 A0A0A0  C1152  0 1 -1108 ""  1 ""  FF7800  0 0 0 1 7.71 1152 0 0 2340 1 1152 1152 1152 1152 -1 <> <> <> <>
  1153 2 4.083088 5.465734 32.901974 76 Y B 2 0.50000 0.50000 "TYR " " C  " 6 0 A0A0A0  C1153  0 1 7 ""  1 ""  <> 0 0 0 1 7.71 1153 0 0 2341 0 1153 1153 1153 1153 -1 <> <> <> <>
  1154 15 4.588709 6.584783 33.058956 76 Y B 75 -0.50000 -0.50000 "TYR " " O  " 8 0 FF5757  O1154  0 1 7 ""  1 ""  <> 0 0 0 1 7.71 1154 0 0 2342 0 1154 1154 1154 1154 -1 <> <> <> <>
  1155 3 5.214830 4.612813 30.917858 76 Y B 2 -0.00500 -0.00500 "TYR " " CB " 6 0 A0A0A0  C1155  0 1 7 ""  1 ""  <> 0 0 0 1 7.71 1155 0 0 2343 2 1155 1155 1155 1155 -1 <> <> <> <>
  1156 2 5.711349 3.322370 31.651850 76 Y B 2 -0.11500 -0.11500 "TYR " " CG " 6 0 A0A0A0  C1156  0 1 7 ""  1 ""  <> 0 0 0 1 7.71 1156 0 0 2344 0 1156 1156 1156 1156 62 <> <> <> <>
  1157 2 4.989988 2.138601 31.550636 76 Y B 2 -0.11500 -0.11500 "TYR " " CD1" 6 0 A0A0A0  C1157  0 1 7 ""  1 ""  <> 0 0 0 1 7.71 1157 0 0 2345 1 1157 1157 1157 1157 63 <> <> <> <>
  1158 2 5.475027 0.949514 32.111988 76 Y B 2 -0.11500 -0.11500 "TYR " " CE1" 6 0 A0A0A0  C1158  0 1 7 ""  1 ""  <> 0 0 0 1 7.71 1158 0 0 2346 1 1158 1158 1158 1158 64 <> <> <> <>
  1159 2 6.668753 0.902646 32.811981 76 Y B 2 0.15000 0.15000 "TYR " " CZ " 6 0 A0A0A0  C1159  0 1 7 ""  1 ""  <> 0 0 0 1 7.71 1159 0 0 2347 0 1159 1159 1159 1159 65 <> <> <> <>
  1160 16 7.008718 -0.332774 33.336445 76 Y B 75 -0.58500 -0.58500 "TYR " " OH " 8 0 FF5757  O1160  0 1 7 "%UT"  13 ""  <> 0 0 0 1 7.71 1160 0 0 2348 1 1160 1160 1160 1160 -1 <> <> <> <>
  1161 2 7.452250 2.041921 32.956444 76 Y B 2 -0.11500 -0.11500 "TYR " " CE2" 6 0 A0A0A0  C1161  0 1 7 ""  1 ""  <> 0 0 0 1 7.71 1161 0 0 2349 1 1161 1161 1161 1161 66 <> <> <> <>
  1162 2 6.941982 3.247365 32.400314 76 Y B 2 -0.11500 -0.11500 "TYR " " CD2" 6 0 A0A0A0  C1162  0 1 7 ""  1 ""  <> 0 0 0 1 7.71 1162 0 0 2350 1 1162 1162 1162 1162 67 <> <> <> <>
  1163 43 4.224100 6.755322 30.187616 76 Y B 21 0.30000 0.30000 "TYR " " H  " 1 0 FFFFFF  H1163  0 1 7 ""  1 ""  <> 0 0 0 1 7.71 1163 0 0 2351 0 1163 1163 1163 1163 -1 <> <> <> <>
  1164 41 3.055946 4.292745 31.479832 76 Y B 21 0.06000 0.06000 "TYR " " HA " 1 0 FFFFFF  H1164  0 1 7 ""  1 ""  <> 0 0 0 1 7.71 1164 0 0 2352 0 1164 1164 1164 1164 -1 <> <> <> <>
  1165 41 5.973389 5.389562 30.821171 76 Y B 21 0.06000 0.06000 "TYR " " HB1" 1 0 FFFFFF  H1165  0 1 7 ""  1 ""  <> 0 0 0 1 7.71 1165 0 0 2353 0 1165 1165 1165 1165 -1 <> <> <> <>
  1166 41 5.033545 4.446050 29.856054 76 Y B 21 0.06000 0.06000 "TYR " " HB2" 1 0 FFFFFF  H1166  0 1 7 ""  1 ""  <> 0 0 0 1 7.71 1166 0 0 2354 0 1166 1166 1166 1166 -1 <> <> <> <>
  1167 41 4.014782 2.093190 31.088781 76 Y B 21 0.11500 0.11500 "TYR " " HD1" 1 0 FFFFFF  H1167  0 1 7 ""  1 ""  <> 0 0 0 1 7.71 1167 0 0 2355 0 1167 1167 1167 1167 -1 <> <> <> <>
  1168 41 4.943886 0.026975 31.929716 76 Y B 21 0.11500 0.11500 "TYR " " HE1" 1 0 FFFFFF  H1168  0 1 7 ""  1 ""  <> 0 0 0 1 7.71 1168 0 0 2356 0 1168 1168 1168 1168 -1 <> <> <> <>
  1169 42 6.864820 -1.089320 32.788765 76 Y B 21 0.43500 0.43500 "TYR " " HH " 1 0 FFFFFF  H1169  0 1 7 ""  1 ""  <> 0 0 0 1 7.71 1169 0 0 2357 0 1169 1169 1169 1169 -1 <> <> <> <>
  1170 41 8.338181 2.028615 33.573975 76 Y B 21 0.11500 0.11500 "TYR " " HE2" 1 0 FFFFFF  H1170  0 1 7 ""  1 ""  <> 0 0 0 1 7.71 1170 0 0 2358 0 1170 1170 1170 1170 -1 <> <> <> <>
  1171 41 7.316801 4.241078 32.596409 76 Y B 21 0.11500 0.11500 "TYR " " HD2" 1 0 FFFFFF  H1171  0 1 7 ""  1 ""  <> 0 0 0 1 7.71 1171 0 0 2359 0 1171 1171 1171 1171 -1 <> <> <> <>
  1172 25 3.979715 4.535558 33.843906 77 S B 38 -0.50000 -0.50000 "SER " " N  " 7 0 2F2FFF  N1172  0 1 7 ""  1 ""  <> 0 0 0 1 7.75 1172 0 0 2384 1 1172 1172 1172 1172 -1 <> <> <> <>
  1173 3 4.180624 4.759648 35.316227 77 S B 2 0.14000 0.14000 "SER " " CA " 6 0 A0A0A0  C1173  0 1 -1108 ""  1 ""  FF7800  0 0 0 1 7.75 1173 0 0 2385 1 1173 1173 1173 1173 -1 <> <> <> <>
  1174 2 5.469610 5.524388 35.737389 77 S B 2 0.50000 0.50000 "SER " " C  " 6 0 A0A0A0  C1174  0 1 7 ""  1 ""  <> 0 0 0 1 7.75 1174 0 0 2386 0 1174 1174 1174 1174 -1 <> <> <> <>
  1175 15 6.554548 5.050908 35.495537 77 S B 75 -0.50000 -0.50000 "SER " " O  " 8 0 FF5757  O1175  0 1 7 ""  1 ""  <> 0 0 0 1 7.75 1175 0 0 2387 0 1175 1175 1175 1175 -1 <> <> <> <>
  1176 3 3.979048 3.527929 35.997147 77 S B 2 0.14500 0.14500 "SER " " CB " 6 0 A0A0A0  C1176  0 1 7 ""  1 ""  <> 0 0 0 1 7.75 1176 0 0 2388 2 1176 1176 1176 1176 -1 <> <> <> <>
  1177 16 4.150215 3.611364 37.393429 77 S B 75 -0.68300 -0.68300 "SER " " OG " 8 0 FF5757  O1177  0 1 7 "%UT"  13 ""  <> 0 0 0 1 7.75 1177 0 0 2389 1 1177 1177 1177 1177 -1 <> <> <> <>
  1178 43 3.587642 3.646093 33.569595 77 S B 21 0.30000 0.30000 "SER " " H  " 1 0 FFFFFF  H1178  0 1 7 ""  1 ""  <> 0 0 0 1 7.75 1178 0 0 2390 0 1178 1178 1178 1178 -1 <> <> <> <>
  1179 41 3.347227 5.353078 35.692245 77 S B 21 0.06000 0.06000 "SER " " HA " 1 0 FFFFFF  H1179  0 1 7 ""  1 ""  <> 0 0 0 1 7.75 1179 0 0 2391 0 1179 1179 1179 1179 -1 <> <> <> <>
  1180 41 4.698185 2.796499 35.628437 77 S B 21 0.06000 0.06000 "SER " " HB1" 1 0 FFFFFF  H1180  0 1 7 ""  1 ""  <> 0 0 0 1 7.75 1180 0 0 2392 0 1180 1180 1180 1180 -1 <> <> <> <>
  1181 41 3.019121 3.053106 35.794235 77 S B 21 0.06000 0.06000 "SER " " HB2" 1 0 FFFFFF  H1181  0 1 7 ""  1 ""  <> 0 0 0 1 7.75 1181 0 0 2393 0 1181 1181 1181 1181 -1 <> <> <> <>
  1182 42 3.574386 4.241857 37.798298 77 S B 21 0.41800 0.41800 "SER " " HG " 1 0 FFFFFF  H1182  0 1 7 ""  1 ""  <> 0 0 0 1 7.75 1182 0 0 2394 0 1182 1182 1182 1182 -1 <> <> <> <>
  1183 25 5.382971 6.721761 36.293964 78 G B 38 -0.50000 -0.50000 "GLY " " N  " 7 0 2F2FFF  N1183  0 1 7 ""  1 ""  <> 0 0 0 1 7.75 1183 0 0 2414 1 1183 1183 1183 1183 -1 <> <> <> <>
  1184 3 6.438244 7.552968 36.813187 78 G B 2 0.08000 0.08000 "GLY " " CA " 6 0 A0A0A0  C1184  0 1 -1108 ""  1 ""  FF7800  0 0 0 1 7.75 1184 0 0 2415 2 1184 1184 1184 1184 -1 <> <> <> <>
  1185 2 6.946836 8.566518 35.795483 78 G B 2 0.50000 0.50000 "GLY " " C  " 6 0 A0A0A0  C1185  0 1 7 ""  1 ""  <> 0 0 0 1 7.75 1185 0 0 2416 0 1185 1185 1185 1185 -1 <> <> <> <>
  1186 15 7.854891 9.280492 36.049938 78 G B 75 -0.50000 -0.50000 "GLY " " O  " 8 0 FF5757  O1186  0 1 7 ""  1 ""  <> 0 0 0 1 7.75 1186 0 0 2417 0 1186 1186 1186 1186 -1 <> <> <> <>
  1187 43 4.491426 7.187520 36.385113 78 G B 21 0.30000 0.30000 "GLY " " H  " 1 0 FFFFFF  H1187  0 1 7 ""  1 ""  <> 0 0 0 1 7.75 1187 0 0 2418 0 1187 1187 1187 1187 -1 <> <> <> <>
  1188 41 7.253506 6.863027 37.030952 78 G B 21 0.06000 0.06000 "GLY " " HA1" 1 0 FFFFFF  H1188  0 1 7 ""  1 ""  <> 0 0 0 1 7.75 1188 0 0 2419 0 1188 1188 1188 1188 -1 <> <> <> <>
  1189 41 6.038736 7.989682 37.728489 78 G B 21 0.06000 0.06000 "GLY " " HA2" 1 0 FFFFFF  H1189  0 1 7 ""  1 ""  <> 0 0 0 1 7.75 1189 0 0 2420 0 1189 1189 1189 1189 -1 <> <> <> <>
  1190 25 6.345280 8.627080 34.524517 79 V B 38 -0.50000 -0.50000 "VAL " " N  " 7 0 2F2FFF  N1190  0 1 7 ""  1 ""  <> 0 0 0 1 7.74 1190 0 0 2445 1 1190 1190 1190 1190 -1 <> <> <> <>
  1191 3 6.569201 9.627385 33.495708 79 V B 2 0.14000 0.14000 "VAL " " CA " 6 0 A0A0A0  C1191  0 1 -1108 ""  1 ""  FF7800  0 0 0 1 7.74 1191 0 0 2446 1 1191 1191 1191 1191 -1 <> <> <> <>
  1192 2 5.656792 10.824368 33.799442 79 V B 2 0.50000 0.50000 "VAL " " C  " 6 0 A0A0A0  C1192  0 1 7 ""  1 ""  <> 0 0 0 1 7.74 1192 0 0 2447 0 1192 1192 1192 1192 -1 <> <> <> <>
  1193 15 4.418344 10.540868 33.804867 79 V B 75 -0.50000 -0.50000 "VAL " " O  " 8 0 FF5757  O1193  0 1 7 ""  1 ""  <> 0 0 0 1 7.74 1193 0 0 2448 0 1193 1193 1193 1193 -1 <> <> <> <>
  1194 3 6.433128 8.949239 32.114773 79 V B 2 -0.06000 -0.06000 "VAL " " CB " 6 0 A0A0A0  C1194  0 1 7 ""  1 ""  <> 0 0 0 1 7.74 1194 0 0 2449 1 1194 1194 1194 1194 -1 <> <> <> <>
  1195 3 6.467251 10.101621 31.015791 79 V B 2 -0.18000 -0.18000 "VAL " " CG1" 6 0 A0A0A0  C1195  0 1 7 ""  1 ""  <> 0 0 0 1 7.74 1195 0 0 2450 3 1195 1195 1195 1195 -1 <> <> <> <>
  1196 3 7.493803 7.925344 31.782532 79 V B 2 -0.18000 -0.18000 "VAL " " CG2" 6 0 A0A0A0  C1196  0 1 7 ""  1 ""  <> 0 0 0 1 7.74 1196 0 0 2451 3 1196 1196 1196 1196 -1 <> <> <> <>
  1197 43 5.612846 7.952214 34.356613 79 V B 21 0.30000 0.30000 "VAL " " H  " 1 0 FFFFFF  H1197  0 1 7 ""  1 ""  <> 0 0 0 1 7.74 1197 0 0 2452 0 1197 1197 1197 1197 -1 <> <> <> <>
  1198 41 7.632940 9.860944 33.540535 79 V B 21 0.06000 0.06000 "VAL " " HA " 1 0 FFFFFF  H1198  0 1 7 ""  1 ""  <> 0 0 0 1 7.74 1198 0 0 2453 0 1198 1198 1198 1198 -1 <> <> <> <>
  1199 41 5.412062 8.571126 32.064190 79 V B 21 0.06000 0.06000 "VAL " " HB " 1 0 FFFFFF  H1199  0 1 7 ""  1 ""  <> 0 0 0 1 7.74 1199 0 0 2454 0 1199 1199 1199 1199 -1 <> <> <> <>
  1200 41 6.293455 9.888150 29.961124 79 V B 21 0.06000 0.06000 "VAL " "1HG1" 1 0 FFFFFF  H1200  0 1 7 ""  1 ""  <> 0 0 0 1 7.74 1200 0 0 2455 0 1200 1200 1200 1200 -1 <> <> <> <>
  1201 41 5.678947 10.849629 31.100435 79 V B 21 0.06000 0.06000 "VAL " "2HG1" 1 0 FFFFFF  H1201  0 1 7 ""  1 ""  <> 0 0 0 1 7.74 1201 0 0 2456 0 1201 1201 1201 1201 -1 <> <> <> <>
  1202 41 7.479584 10.503285 30.971634 79 V B 21 0.06000 0.06000 "VAL " "3HG1" 1 0 FFFFFF  H1202  0 1 7 ""  1 ""  <> 0 0 0 1 7.74 1202 0 0 2457 0 1202 1202 1202 1202 -1 <> <> <> <>
  1203 41 8.539389 8.226110 31.848778 79 V B 21 0.06000 0.06000 "VAL " "1HG2" 1 0 FFFFFF  H1203  0 1 7 ""  1 ""  <> 0 0 0 1 7.74 1203 0 0 2458 0 1203 1203 1203 1203 -1 <> <> <> <>
  1204 41 7.217798 7.033513 32.345177 79 V B 21 0.06000 0.06000 "VAL " "2HG2" 1 0 FFFFFF  H1204  0 1 7 ""  1 ""  <> 0 0 0 1 7.74 1204 0 0 2459 0 1204 1204 1204 1204 -1 <> <> <> <>
  1205 41 7.399103 7.602117 30.745874 79 V B 21 0.06000 0.06000 "VAL " "3HG2" 1 0 FFFFFF  H1205  0 1 7 ""  1 ""  <> 0 0 0 1 7.74 1205 0 0 2460 0 1205 1205 1205 1205 -1 <> <> <> <>
  1206 25 6.151226 12.047826 34.304127 80 P B 38 -0.14000 -0.14000 "PRO " " N  " 7 0 2F2FFF  N1206  0 1 7 ""  1 ""  <> 0 0 0 1 7.75 1206 0 0 2480 0 1206 1206 1206 1206 -1 <> <> <> <>
  1207 3 5.143251 13.075673 34.769825 80 P B 2 0.01000 0.01000 "PRO " " CA " 6 0 A0A0A0  C1207  0 1 -1108 ""  1 ""  FF7800  0 0 0 1 7.75 1207 0 0 2481 1 1207 1207 1207 1207 -1 <> <> <> <>
  1208 2 4.332964 13.761853 33.708401 80 P B 2 0.50000 0.50000 "PRO " " C  " 6 0 A0A0A0  C1208  0 1 7 ""  1 ""  <> 0 0 0 1 7.75 1208 0 0 2482 0 1208 1208 1208 1208 -1 <> <> <> <>
  1209 15 4.857826 14.041577 32.673470 80 P B 75 -0.50000 -0.50000 "PRO " " O  " 8 0 FF5757  O1209  0 1 7 ""  1 ""  <> 0 0 0 1 7.75 1209 0 0 2483 0 1209 1209 1209 1209 -1 <> <> <> <>
  1210 3 7.499983 12.574178 34.471138 80 P B 2 -0.05000 -0.05000 "PRO " " CD " 6 0 A0A0A0  C1210  0 1 7 ""  1 ""  <> 0 0 0 1 7.75 1210 0 0 2484 2 1210 1210 1210 1210 -1 <> <> <> <>
  1211 3 7.420727 13.891240 35.271938 80 P B 2 -0.12000 -0.12000 "PRO " " CG " 6 0 A0A0A0  C1211  0 1 7 ""  1 ""  <> 0 0 0 1 7.75 1211 0 0 2485 2 1211 1211 1211 1211 -1 <> <> <> <>
  1212 3 5.948271 14.024060 35.671368 80 P B 2 -0.12000 -0.12000 "PRO " " CB " 6 0 A0A0A0  C1212  0 1 7 ""  1 ""  <> 0 0 0 1 7.75 1212 0 0 2486 2 1212 1212 1212 1212 -1 <> <> <> <>
  1213 41 7.964417 12.630818 33.486664 80 P B 21 0.06000 0.06000 "PRO " " HD1" 1 0 FFFFFF  H1213  0 1 7 ""  1 ""  <> 0 0 0 1 7.75 1213 0 0 2487 0 1213 1213 1213 1213 -1 <> <> <> <>
  1214 41 8.044428 11.776517 34.976528 80 P B 21 0.06000 0.06000 "PRO " " HD2" 1 0 FFFFFF  H1214  0 1 7 ""  1 ""  <> 0 0 0 1 7.75 1214 0 0 2488 0 1214 1214 1214 1214 -1 <> <> <> <>
  1215 41 7.800707 14.746266 34.712795 80 P B 21 0.06000 0.06000 "PRO " " HG1" 1 0 FFFFFF  H1215  0 1 7 ""  1 ""  <> 0 0 0 1 7.75 1215 0 0 2489 0 1215 1215 1215 1215 -1 <> <> <> <>
  1216 41 8.029915 13.743413 36.163643 80 P B 21 0.06000 0.06000 "PRO " " HG2" 1 0 FFFFFF  H1216  0 1 7 ""  1 ""  <> 0 0 0 1 7.75 1216 0 0 2490 0 1216 1216 1216 1216 -1 <> <> <> <>
  1217 41 5.637695 15.064420 35.574951 80 P B 21 0.06000 0.06000 "PRO " " HB1" 1 0 FFFFFF  H1217  0 1 7 ""  1 ""  <> 0 0 0 1 7.75 1217 0 0 2491 0 1217 1217 1217 1217 -1 <> <> <> <>
  1218 41 5.844044 13.822942 36.737572 80 P B 21 0.06000 0.06000 "PRO " " HB2" 1 0 FFFFFF  H1218  0 1 7 ""  1 ""  <> 0 0 0 1 7.75 1218 0 0 2492 0 1218 1218 1218 1218 -1 <> <> <> <>
  1219 41 4.403912 12.469449 35.293247 80 P B 21 0.06000 0.06000 "PRO " " HA " 1 0 FFFFFF  H1219  0 1 7 ""  1 ""  <> 0 0 0 1 7.75 1219 0 0 2493 0 1219 1219 1219 1219 -1 <> <> <> <>
  1220 25 3.082660 14.157353 33.999722 81 S B 38 -0.50000 -0.50000 "SER " " N  " 7 0 2F2FFF  N1220  0 1 7 ""  1 ""  <> 0 0 0 1 7.71 1220 0 0 2510 1 1220 1220 1220 1220 -1 <> <> <> <>
  1221 3 2.116375 15.053807 33.292416 81 S B 2 0.14000 0.14000 "SER " " CA " 6 0 A0A0A0  C1221  0 1 -1108 ""  1 ""  FF7800  0 0 0 1 7.71 1221 0 0 2511 1 1221 1221 1221 1221 -1 <> <> <> <>
  1222 2 2.559049 16.345663 32.662296 81 S B 2 0.50000 0.50000 "SER " " C  " 6 0 A0A0A0  C1222  0 1 7 ""  1 ""  <> 0 0 0 1 7.71 1222 0 0 2512 0 1222 1222 1222 1222 -1 <> <> <> <>
  1223 15 1.852461 17.329748 32.679600 81 S B 75 -0.50000 -0.50000 "SER " " O  " 8 0 FF5757  O1223  0 1 7 ""  1 ""  <> 0 0 0 1 7.71 1223 0 0 2513 0 1223 1223 1223 1223 -1 <> <> <> <>
  1224 3 0.812649 15.079373 34.060036 81 S B 2 0.14500 0.14500 "SER " " CB " 6 0 A0A0A0  C1224  0 1 7 ""  1 ""  <> 0 0 0 1 7.71 1224 0 0 2514 2 1224 1224 1224 1224 -1 <> <> <> <>
  1225 16 1.049211 15.443822 35.432117 81 S B 75 -0.68300 -0.68300 "SER " " OG " 8 0 FF5757  O1225  0 1 7 "%UT"  13 ""  <> 0 0 0 1 7.71 1225 0 0 2515 1 1225 1225 1225 1225 -1 <> <> <> <>
  1226 43 2.899378 13.895207 34.957733 81 S B 21 0.30000 0.30000 "SER " " H  " 1 0 FFFFFF  H1226  0 1 7 ""  1 ""  <> 0 0 0 1 7.71 1226 0 0 2516 0 1226 1226 1226 1226 -1 <> <> <> <>
  1227 41 1.814636 14.404279 32.470734 81 S B 21 0.06000 0.06000 "SER " " HA " 1 0 FFFFFF  H1227  0 1 7 ""  1 ""  <> 0 0 0 1 7.71 1227 0 0 2517 0 1227 1227 1227 1227 -1 <> <> <> <>
  1228 41 0.375328 14.083791 34.135315 81 S B 21 0.06000 0.06000 "SER " " HB1" 1 0 FFFFFF  H1228  0 1 7 ""  1 ""  <> 0 0 0 1 7.71 1228 0 0 2518 0 1228 1228 1228 1228 -1 <> <> <> <>
  1229 41 -0.017554 15.590764 33.572861 81 S B 21 0.06000 0.06000 "SER " " HB2" 1 0 FFFFFF  H1229  0 1 7 ""  1 ""  <> 0 0 0 1 7.71 1229 0 0 2519 0 1229 1229 1229 1229 -1 <> <> <> <>
  1230 42 1.042553 16.386343 35.500206 81 S B 21 0.41800 0.41800 "SER " " HG " 1 0 FFFFFF  H1230  0 1 7 ""  1 ""  <> 0 0 0 1 7.71 1230 0 0 2520 0 1230 1230 1230 1230 -1 <> <> <> <>
  1231 25 3.817421 16.443670 32.173756 82 R B 38 -0.50000 -0.50000 "ARG " " N  " 7 0 2F2FFF  N1231  0 1 7 ""  1 ""  <> 0 0 0 1 7.73 1231 0 0 2545 1 1231 1231 1231 1231 -1 <> <> <> <>
  1232 3 4.381050 17.526976 31.387918 82 R B 2 0.14000 0.14000 "ARG " " CA " 6 0 A0A0A0  C1232  0 1 -1108 ""  1 ""  FF7800  0 0 0 1 7.73 1232 0 0 2546 1 1232 1232 1232 1232 -1 <> <> <> <>
  1233 2 4.773378 17.044638 29.988869 82 R B 2 0.50000 0.50000 "ARG " " C  " 6 0 A0A0A0  C1233  0 1 7 ""  1 ""  <> 0 0 0 1 7.73 1233 0 0 2547 0 1233 1233 1233 1233 -1 <> <> <> <>
  1234 15 4.980217 17.844160 29.125805 82 R B 75 -0.50000 -0.50000 "ARG " " O  " 8 0 FF5757  O1234  0 1 7 ""  1 ""  <> 0 0 0 1 7.73 1234 0 0 2548 0 1234 1234 1234 1234 -1 <> <> <> <>
  1235 3 5.770765 17.996115 32.010216 82 R B 2 -0.12000 -0.12000 "ARG " " CB " 6 0 A0A0A0  C1235  0 1 7 ""  1 ""  <> 0 0 0 1 7.73 1235 0 0 2549 2 1235 1235 1235 1235 -1 <> <> <> <>
  1236 3 5.667454 18.623991 33.458935 82 R B 2 -0.05000 -0.05000 "ARG " " CG " 6 0 A0A0A0  C1236  0 1 7 ""  1 ""  <> 0 0 0 1 7.73 1236 0 0 2550 2 1236 1236 1236 1236 -1 <> <> <> <>
  1237 3 7.119736 18.989386 33.917820 82 R B 2 0.19000 0.19000 "ARG " " CD " 6 0 A0A0A0  C1237  0 1 7 ""  1 ""  <> 0 0 0 1 7.73 1237 0 0 2551 2 1237 1237 1237 1237 -1 <> <> <> <>
  1238 25 7.971983 17.827864 34.276402 82 R B 38 -0.69997 -0.69997 "ARG " " NE " 7 0 2F2FFF  N1238  0 1 7 ""  1 ""  <> 0 0 0 1 7.73 1238 0 0 2552 1 1238 1238 1238 1238 -1 <> <> <> <>
  1239 2 9.134159 17.558928 33.609364 82 R B 2 0.63990 0.63990 "ARG " " CZ " 6 0 A0A0A0  C1239  0 1 7 ""  1 ""  <> 0 0 0 1 7.73 1239 0 0 2553 0 1239 1239 1239 1239 -1 <> <> <> <>
  1240 25 9.541989 18.308981 32.612267 82 R B 38 -0.79997 -0.79997 "ARG " " NH1" 7 0 2F2FFF  N1240  0 1 7 ""  1 ""  <> 0 0 0 1 7.73 1240 0 0 2554 2 1240 1240 1240 1240 -1 <> <> <> <>
  1241 31 10.010837 16.633955 33.967403 82 R B 38 -0.79997 -0.79997 "ARG " " NH2" 7 1 2F2FFF  N1241  0 1 7 ""  1 ""  <> 0 0 0 1 7.73 1241 0 0 2555 2 1241 1241 1241 1241 -1 <> <> <> <>
  1242 43 4.442184 15.651067 32.134392 82 R B 21 0.30000 0.30000 "ARG " " H  " 1 0 FFFFFF  H1242  0 1 7 ""  1 ""  <> 0 0 0 1 7.73 1242 0 0 2556 0 1242 1242 1242 1242 -1 <> <> <> <>
  1243 41 3.814764 18.436621 31.188013 82 R B 21 0.06000 0.06000 "ARG " " HA " 1 0 FFFFFF  H1243  0 1 7 ""  1 ""  <> 0 0 0 1 7.73 1243 0 0 2557 0 1243 1243 1243 1243 -1 <> <> <> <>
  1244 41 6.230101 18.735258 31.353870 82 R B 21 0.06000 0.06000 "ARG " " HB1" 1 0 FFFFFF  H1244  0 1 7 ""  1 ""  <> 0 0 0 1 7.73 1244 0 0 2558 0 1244 1244 1244 1244 -1 <> <> <> <>
  1245 41 6.508501 17.194433 31.976353 82 R B 21 0.06000 0.06000 "ARG " " HB2" 1 0 FFFFFF  H1245  0 1 7 ""  1 ""  <> 0 0 0 1 7.73 1245 0 0 2559 0 1245 1245 1245 1245 -1 <> <> <> <>
  1246 41 5.147636 17.978041 34.166492 82 R B 21 0.06000 0.06000 "ARG " " HG1" 1 0 FFFFFF  H1246  0 1 7 ""  1 ""  <> 0 0 0 1 7.73 1246 0 0 2560 0 1246 1246 1246 1246 -1 <> <> <> <>
  1247 41 5.153727 19.585302 33.451260 82 R B 21 0.06000 0.06000 "ARG " " HG2" 1 0 FFFFFF  H1247  0 1 7 ""  1 ""  <> 0 0 0 1 7.73 1247 0 0 2561 0 1247 1247 1247 1247 -1 <> <> <> <>
  1248 41 7.129185 19.458609 34.901608 82 R B 21 0.06000 0.06000 "ARG " " HD1" 1 0 FFFFFF  H1248  0 1 7 ""  1 ""  <> 0 0 0 1 7.73 1248 0 0 2562 0 1248 1248 1248 1248 -1 <> <> <> <>
  1249 41 7.630217 19.699690 33.267456 82 R B 21 0.06000 0.06000 "ARG " " HD2" 1 0 FFFFFF  H1249  0 1 7 ""  1 ""  <> 0 0 0 1 7.73 1249 0 0 2563 0 1249 1249 1249 1249 -1 <> <> <> <>
  1250 43 7.724695 17.352621 35.132610 82 R B 21 0.44000 0.44000 "ARG " " HE " 1 0 FFFFFF  H1250  0 1 7 ""  1 ""  <> 0 0 0 1 7.73 1250 0 0 2564 0 1250 1250 1250 1250 -1 <> <> <> <>
  1251 43 9.019560 19.161627 32.470325 82 R B 21 0.46000 0.46000 "ARG " "1HH1" 1 0 FFFFFF  H1251  0 1 7 ""  1 ""  <> 0 0 0 1 7.73 1251 0 0 2565 0 1251 1251 1251 1251 -1 <> <> <> <>
  1252 43 10.524331 18.242193 32.387218 82 R B 21 0.46000 0.46000 "ARG " "2HH1" 1 0 FFFFFF  H1252  0 1 7 ""  1 ""  <> 0 0 0 1 7.73 1252 0 0 2566 0 1252 1252 1252 1252 -1 <> <> <> <>
  1253 44 9.828566 16.138845 34.828651 82 R B 21 0.46000 0.46000 "ARG " "1HH2" 1 0 FFFFFF  H1253  0 1 7 ""  1 ""  <> 0 0 0 1 7.73 1253 0 0 2567 0 1253 1253 1253 1253 -1 <> <> <> <>
  1254 44 10.915416 16.689749 33.521618 82 R B 21 0.46000 0.46000 "ARG " "2HH2" 1 0 FFFFFF  H1254  0 1 7 ""  1 ""  <> 0 0 0 1 7.73 1254 0 0 2568 0 1254 1254 1254 1254 -1 <> <> <> <>
  1255 25 4.859482 15.708272 29.803759 83 F B 38 -0.50000 -0.50000 "PHE " " N  " 7 0 2F2FFF  N1255  2 1 7 ""  1 ""  <> 0 0 0 1 7.37 1255 0 0 2576 1 1255 1255 1255 1255 -1 <> <> <> <>
  1256 3 5.176491 14.901532 28.582090 83 F B 2 0.14000 0.14000 "PHE " " CA " 6 0 A0A0A0  C1256  2 1 -1108 ""  1 ""  FF7800  0 0 0 1 7.37 1256 0 0 2577 1 1256 1256 1256 1256 -1 <> <> <> <>
  1257 2 3.899521 14.442952 28.003693 83 F B 2 0.50000 0.50000 "PHE " " C  " 6 0 A0A0A0  C1257  2 1 7 ""  1 ""  <> 0 0 0 1 7.37 1257 0 0 2578 0 1257 1257 1257 1257 -1 <> <> <> <>
  1258 15 2.996916 14.161664 28.794825 83 F B 75 -0.50000 -0.50000 "PHE " " O  " 8 0 FF5757  O1258  2 1 7 ""  1 ""  <> 0 0 0 1 7.37 1258 0 0 2579 0 1258 1258 1258 1258 -1 <> <> <> <>
  1259 3 5.880505 13.643140 29.104986 83 F B 2 -0.00500 -0.00500 "PHE " " CB " 6 0 A0A0A0  C1259  2 1 7 ""  1 ""  <> 0 0 0 1 7.37 1259 0 0 2580 2 1259 1259 1259 1259 -1 <> <> <> <>
  1260 2 7.349796 13.927304 29.382013 83 F B 2 -0.11500 -0.11500 "PHE " " CG " 6 0 A0A0A0  C1260  2 1 7 ""  1 ""  <> 0 0 0 1 7.37 1260 0 0 2581 0 1260 1260 1260 1260 62 <> <> <> <>
  1261 2 8.312483 13.356320 28.536320 83 F B 2 -0.11500 -0.11500 "PHE " " CD1" 6 0 A0A0A0  C1261  2 1 7 ""  1 ""  <> 0 0 0 1 7.37 1261 0 0 2582 1 1261 1261 1261 1261 63 <> <> <> <>
  1262 2 9.652455 13.643270 28.790796 83 F B 2 -0.11500 -0.11500 "PHE " " CE1" 6 0 A0A0A0  C1262  2 1 7 ""  1 ""  <> 0 0 0 1 7.37 1262 0 0 2583 1 1262 1262 1262 1262 64 <> <> <> <>
  1263 2 10.060554 14.602429 29.735111 83 F B 2 -0.11500 -0.11500 "PHE " " CZ " 6 0 A0A0A0  C1263  2 1 7 ""  1 ""  <> 0 0 0 1 7.37 1263 0 0 2584 1 1263 1263 1263 1263 65 <> <> <> <>
  1264 2 9.184787 15.052716 30.690975 83 F B 2 -0.11500 -0.11500 "PHE " " CE2" 6 0 A0A0A0  C1264  2 1 7 ""  1 ""  <> 0 0 0 1 7.37 1264 0 0 2585 1 1264 1264 1264 1264 66 <> <> <> <>
  1265 2 7.807514 14.725499 30.525085 83 F B 2 -0.11500 -0.11500 "PHE " " CD2" 6 0 A0A0A0  C1265  2 1 7 ""  1 ""  <> 0 0 0 1 7.37 1265 0 0 2586 1 1265 1265 1265 1265 67 <> <> <> <>
  1266 43 4.633884 15.215932 30.656288 83 F B 21 0.30000 0.30000 "PHE " " H  " 1 0 FFFFFF  H1266  2 1 7 ""  1 ""  <> 0 0 0 1 7.37 1266 0 0 2587 0 1266 1266 1266 1266 -1 <> <> <> <>
  1267 41 5.722300 15.535230 27.883080 83 F B 21 0.06000 0.06000 "PHE " " HA " 1 0 FFFFFF  H1267  2 1 7 ""  1 ""  <> 0 0 0 1 7.37 1267 0 0 2588 0 1267 1267 1267 1267 -1 <> <> <> <>
  1268 41 5.704172 12.763661 28.485693 83 F B 21 0.06000 0.06000 "PHE " " HB1" 1 0 FFFFFF  H1268  2 1 7 ""  1 ""  <> 0 0 0 1 7.37 1268 0 0 2589 0 1268 1268 1268 1268 -1 <> <> <> <>
  1269 41 5.413294 13.362615 30.048977 83 F B 21 0.06000 0.06000 "PHE " " HB2" 1 0 FFFFFF  H1269  2 1 7 ""  1 ""  <> 0 0 0 1 7.37 1269 0 0 2590 0 1269 1269 1269 1269 -1 <> <> <> <>
  1270 41 8.054361 12.655057 27.756577 83 F B 21 0.11500 0.11500 "PHE " " HD1" 1 0 FFFFFF  H1270  2 1 7 ""  1 ""  <> 0 0 0 1 7.37 1270 0 0 2591 0 1270 1270 1270 1270 -1 <> <> <> <>
  1271 41 10.371532 13.129224 28.170246 83 F B 21 0.11500 0.11500 "PHE " " HE1" 1 0 FFFFFF  H1271  2 1 7 ""  1 ""  <> 0 0 0 1 7.37 1271 0 0 2592 0 1271 1271 1271 1271 -1 <> <> <> <>
  1272 41 11.109271 14.792829 29.909290 83 F B 21 0.11500 0.11500 "PHE " " HZ " 1 0 FFFFFF  H1272  2 1 7 ""  1 ""  <> 0 0 0 1 7.37 1272 0 0 2593 0 1272 1272 1272 1272 -1 <> <> <> <>
  1273 41 9.461419 15.579015 31.592575 83 F B 21 0.11500 0.11500 "PHE " " HE2" 1 0 FFFFFF  H1273  2 1 7 ""  1 ""  <> 0 0 0 1 7.37 1273 0 0 2594 0 1273 1273 1273 1273 -1 <> <> <> <>
  1274 41 7.031139 15.041783 31.205975 83 F B 21 0.11500 0.11500 "PHE " " HD2" 1 0 FFFFFF  H1274  2 1 7 ""  1 ""  <> 0 0 0 1 7.37 1274 0 0 2595 0 1274 1274 1274 1274 -1 <> <> <> <>
  1275 25 3.746275 14.538289 26.661392 84 S B 38 -0.50000 -0.50000 "SER " " N  " 7 0 2F2FFF  N1275  2 1 7 ""  1 ""  <> 0 0 0 1 7.29 1275 0 0 2610 1 1275 1275 1275 1275 -1 <> <> <> <>
  1276 3 2.505525 14.196767 25.968719 84 S B 2 0.14000 0.14000 "SER " " CA " 6 0 A0A0A0  C1276  2 1 -1108 ""  1 ""  FF7800  0 0 0 1 7.29 1276 0 0 2611 1 1276 1276 1276 1276 -1 <> <> <> <>
  1277 2 2.713289 13.792775 24.529102 84 S B 2 0.50000 0.50000 "SER " " C  " 6 0 A0A0A0  C1277  2 1 7 ""  1 ""  <> 0 0 0 1 7.29 1277 0 0 2612 0 1277 1277 1277 1277 -1 <> <> <> <>
  1278 15 3.638981 14.333234 23.951912 84 S B 75 -0.50000 -0.50000 "SER " " O  " 8 0 FF5757  O1278  2 1 7 ""  1 ""  <> 0 0 0 1 7.29 1278 0 0 2613 0 1278 1278 1278 1278 -1 <> <> <> <>
  1279 3 1.372123 15.177922 26.217142 84 S B 2 0.14500 0.14500 "SER " " CB " 6 0 A0A0A0  C1279  2 1 7 ""  1 ""  <> 0 0 0 1 7.29 1279 0 0 2614 2 1279 1279 1279 1279 -1 <> <> <> <>
  1280 16 1.655975 16.335371 25.446098 84 S B 75 -0.68300 -0.68300 "SER " " OG " 8 0 FF5757  O1280  2 1 7 "%UT"  13 ""  <> 0 0 0 1 7.29 1280 0 0 2615 1 1280 1280 1280 1280 -1 <> <> <> <>
  1281 43 4.499367 14.862050 26.071363 84 S B 21 0.30000 0.30000 "SER " " H  " 1 0 FFFFFF  H1281  2 1 7 ""  1 ""  <> 0 0 0 1 7.29 1281 0 0 2616 0 1281 1281 1281 1281 -1 <> <> <> <>
  1282 41 2.068552 13.350713 26.499138 84 S B 21 0.06000 0.06000 "SER " " HA " 1 0 FFFFFF  H1282  2 1 7 ""  1 ""  <> 0 0 0 1 7.29 1282 0 0 2617 0 1282 1282 1282 1282 -1 <> <> <> <>
  1283 41 1.069000 15.399648 27.240396 84 S B 21 0.06000 0.06000 "SER " " HB1" 1 0 FFFFFF  H1283  2 1 7 ""  1 ""  <> 0 0 0 1 7.29 1283 0 0 2618 0 1283 1283 1283 1283 -1 <> <> <> <>
  1284 41 0.407615 14.728818 25.980221 84 S B 21 0.06000 0.06000 "SER " " HB2" 1 0 FFFFFF  H1284  2 1 7 ""  1 ""  <> 0 0 0 1 7.29 1284 0 0 2619 0 1284 1284 1284 1284 -1 <> <> <> <>
  1285 42 2.132568 17.001715 25.917137 84 S B 21 0.41800 0.41800 "SER " " HG " 1 0 FFFFFF  H1285  2 1 7 ""  1 ""  <> 0 0 0 1 7.29 1285 0 0 2620 0 1285 1285 1285 1285 -1 <> <> <> <>
  1286 25 1.787817 13.004186 23.945160 85 G B 38 -0.50000 -0.50000 "GLY " " N  " 7 0 2F2FFF  N1286  2 1 7 ""  1 ""  <> 0 0 0 1 7.29 1286 0 0 2638 1 1286 1286 1286 1286 -1 <> <> <> <>
  1287 3 1.937013 12.544515 22.599823 85 G B 2 0.08000 0.08000 "GLY " " CA " 6 0 A0A0A0  C1287  2 1 -1109 ""  1 ""  FF9600  0 0 0 1 7.29 1287 0 0 2639 2 1287 1287 1287 1287 -1 <> <> <> <>
  1288 2 0.661293 12.653478 21.891762 85 G B 2 0.50000 0.50000 "GLY " " C  " 6 0 A0A0A0  C1288  2 1 7 ""  1 ""  <> 0 0 0 1 7.29 1288 0 0 2640 0 1288 1288 1288 1288 -1 <> <> <> <>
  1289 15 -0.392176 12.538678 22.519150 85 G B 75 -0.50000 -0.50000 "GLY " " O  " 8 0 FF5757  O1289  2 1 7 ""  1 ""  <> 0 0 0 1 7.29 1289 0 0 2641 0 1289 1289 1289 1289 -1 <> <> <> <>
  1290 43 0.905500 12.728169 24.351894 85 G B 21 0.30000 0.30000 "GLY " " H  " 1 0 FFFFFF  H1290  2 1 7 ""  1 ""  <> 0 0 0 1 7.29 1290 0 0 2642 0 1290 1290 1290 1290 -1 <> <> <> <>
  1291 41 2.188940 11.484044 22.605904 85 G B 21 0.06000 0.06000 "GLY " " HA1" 1 0 FFFFFF  H1291  2 1 7 ""  1 ""  <> 0 0 0 1 7.29 1291 0 0 2643 0 1291 1291 1291 1291 -1 <> <> <> <>
  1292 41 2.796741 12.937673 22.057240 85 G B 21 0.06000 0.06000 "GLY " " HA2" 1 0 FFFFFF  H1292  2 1 7 ""  1 ""  <> 0 0 0 1 7.29 1292 0 0 2644 0 1292 1292 1292 1292 -1 <> <> <> <>
  1293 25 0.731201 12.822522 20.550934 86 S B 38 -0.50000 -0.50000 "SER " " N  " 7 0 2F2FFF  N1293  0 1 7 ""  1 ""  <> 0 0 0 1 7.32 1293 0 0 2664 1 1293 1293 1293 1293 -1 <> <> <> <>
  1294 3 -0.403881 12.879041 19.689053 86 S B 2 0.14000 0.14000 "SER " " CA " 6 0 A0A0A0  C1294  0 1 -1109 ""  1 ""  FF9600  0 0 0 1 7.32 1294 0 0 2665 1 1294 1294 1294 1294 -1 <> <> <> <>
  1295 2 -0.124764 12.485234 18.246986 86 S B 2 0.50000 0.50000 "SER " " C  " 6 0 A0A0A0  C1295  0 1 7 ""  1 ""  <> 0 0 0 1 7.32 1295 0 0 2666 0 1295 1295 1295 1295 -1 <> <> <> <>
  1296 15 1.016927 12.705281 17.795162 86 S B 75 -0.50000 -0.50000 "SER " " O  " 8 0 FF5757  O1296  0 1 7 ""  1 ""  <> 0 0 0 1 7.32 1296 0 0 2667 0 1296 1296 1296 1296 -1 <> <> <> <>
  1297 3 -1.103974 14.266149 19.885780 86 S B 2 0.14500 0.14500 "SER " " CB " 6 0 A0A0A0  C1297  0 1 7 ""  1 ""  <> 0 0 0 1 7.32 1297 0 0 2668 2 1297 1297 1297 1297 -1 <> <> <> <>
  1298 16 -0.229979 15.335408 19.554283 86 S B 75 -0.68300 -0.68300 "SER " " OG " 8 0 FF5757  O1298  0 1 7 "%UT"  13 ""  <> 0 0 0 1 7.32 1298 0 0 2669 1 1298 1298 1298 1298 -1 <> <> <> <>
  1299 43 1.662054 13.017957 20.211201 86 S B 21 0.30000 0.30000 "SER " " H  " 1 0 FFFFFF  H1299  0 1 7 ""  1 ""  <> 0 0 0 1 7.32 1299 0 0 2670 0 1299 1299 1299 1299 -1 <> <> <> <>
  1300 41 -1.051562 12.085607 20.061985 86 S B 21 0.06000 0.06000 "SER " " HA " 1 0 FFFFFF  H1300  0 1 7 ""  1 ""  <> 0 0 0 1 7.32 1300 0 0 2671 0 1300 1300 1300 1300 -1 <> <> <> <>
  1301 41 -1.521435 14.488118 20.867897 86 S B 21 0.06000 0.06000 "SER " " HB1" 1 0 FFFFFF  H1301  0 1 7 ""  1 ""  <> 0 0 0 1 7.32 1301 0 0 2672 0 1301 1301 1301 1301 -1 <> <> <> <>
  1302 41 -1.928908 14.317121 19.175156 86 S B 21 0.06000 0.06000 "SER " " HB2" 1 0 FFFFFF  H1302  0 1 7 ""  1 ""  <> 0 0 0 1 7.32 1302 0 0 2673 0 1302 1302 1302 1302 -1 <> <> <> <>
  1303 42 0.442955 15.370145 20.216835 86 S B 21 0.41800 0.41800 "SER " " HG " 1 0 FFFFFF  H1303  0 1 7 ""  1 ""  <> 0 0 0 1 7.32 1303 0 0 2674 0 1303 1303 1303 1303 -1 <> <> <> <>
  1304 25 -1.095150 12.047513 17.418941 87 R B 38 -0.50000 -0.50000 "ARG " " N  " 7 0 2F2FFF  N1304  0 1 7 ""  1 ""  <> 0 0 0 1 7.44 1304 0 0 2695 1 1304 1304 1304 1304 -1 <> <> <> <>
  1305 3 -1.076390 11.885968 15.940914 87 R B 2 0.14000 0.14000 "ARG " " CA " 6 0 A0A0A0  C1305  0 1 -1109 ""  1 ""  FF9600  0 0 0 1 7.44 1305 0 0 2696 1 1305 1305 1305 1305 -1 <> <> <> <>
  1306 2 -1.791878 12.987760 15.206326 87 R B 2 0.50000 0.50000 "ARG " " C  " 6 0 A0A0A0  C1306  0 1 7 ""  1 ""  <> 0 0 0 1 7.44 1306 0 0 2697 0 1306 1306 1306 1306 -1 <> <> <> <>
  1307 15 -2.592808 13.705785 15.859158 87 R B 75 -0.50000 -0.50000 "ARG " " O  " 8 0 FF5757  O1307  0 1 7 ""  1 ""  <> 0 0 0 1 7.44 1307 0 0 2698 0 1307 1307 1307 1307 -1 <> <> <> <>
  1308 3 -1.820032 10.467694 15.848503 87 R B 2 -0.12000 -0.12000 "ARG " " CB " 6 0 A0A0A0  C1308  0 1 7 ""  1 ""  <> 0 0 0 1 7.44 1308 0 0 2699 2 1308 1308 1308 1308 -1 <> <> <> <>
  1309 3 -2.045088 10.028020 14.418671 87 R B 2 -0.05000 -0.05000 "ARG " " CG " 6 0 A0A0A0  C1309  0 1 7 ""  1 ""  <> 0 0 0 1 7.44 1309 0 0 2700 2 1309 1309 1309 1309 -1 <> <> <> <>
  1310 3 -2.415840 8.518605 14.286057 87 R B 2 0.19000 0.19000 "ARG " " CD " 6 0 A0A0A0  C1310  0 1 7 ""  1 ""  <> 0 0 0 1 7.44 1310 0 0 2701 2 1310 1310 1310 1310 -1 <> <> <> <>
  1311 25 -3.269289 8.262494 13.075191 87 R B 38 -0.69997 -0.69997 "ARG " " NE " 7 0 2F2FFF  N1311  0 1 7 ""  1 ""  <> 0 0 0 1 7.44 1311 0 0 2702 1 1311 1311 1311 1311 -1 <> <> <> <>
  1312 2 -4.542860 7.830403 12.955620 87 R B 2 0.63990 0.63990 "ARG " " CZ " 6 0 A0A0A0  C1312  0 1 7 ""  1 ""  <> 0 0 0 1 7.44 1312 0 0 2703 0 1312 1312 1312 1312 -1 <> <> <> <>
  1313 25 -5.391706 7.987233 13.981873 87 R B 38 -0.79997 -0.79997 "ARG " " NH1" 7 0 2F2FFF  N1313  0 1 7 ""  1 ""  <> 0 0 0 1 7.44 1313 0 0 2704 2 1313 1313 1313 1313 -1 <> <> <> <>
  1314 31 -5.029936 7.504384 11.791862 87 R B 38 -0.79997 -0.79997 "ARG " " NH2" 7 1 2F2FFF  N1314  0 1 7 ""  1 ""  <> 0 0 0 1 7.44 1314 0 0 2705 2 1314 1314 1314 1314 -1 <> <> <> <>
  1315 43 -2.010004 11.985410 17.842365 87 R B 21 0.30000 0.30000 "ARG " " H  " 1 0 FFFFFF  H1315  0 1 7 ""  1 ""  <> 0 0 0 1 7.44 1315 0 0 2706 0 1315 1315 1315 1315 -1 <> <> <> <>
  1316 41 -0.030880 11.871152 15.633034 87 R B 21 0.06000 0.06000 "ARG " " HA " 1 0 FFFFFF  H1316  0 1 7 ""  1 ""  <> 0 0 0 1 7.44 1316 0 0 2707 0 1316 1316 1316 1316 -1 <> <> <> <>
  1317 41 -2.749409 10.442296 16.417465 87 R B 21 0.06000 0.06000 "ARG " " HB1" 1 0 FFFFFF  H1317  0 1 7 ""  1 ""  <> 0 0 0 1 7.44 1317 0 0 2708 0 1317 1317 1317 1317 -1 <> <> <> <>
  1318 41 -1.199471 9.732343 16.360619 87 R B 21 0.06000 0.06000 "ARG " " HB2" 1 0 FFFFFF  H1318  0 1 7 ""  1 ""  <> 0 0 0 1 7.44 1318 0 0 2709 0 1318 1318 1318 1318 -1 <> <> <> <>
  1319 41 -1.027224 10.090352 14.033741 87 R B 21 0.06000 0.06000 "ARG " " HG1" 1 0 FFFFFF  H1319  0 1 7 ""  1 ""  <> 0 0 0 1 7.44 1319 0 0 2710 0 1319 1319 1319 1319 -1 <> <> <> <>
  1320 41 -2.718800 10.712590 13.903332 87 R B 21 0.06000 0.06000 "ARG " " HG2" 1 0 FFFFFF  H1320  0 1 7 ""  1 ""  <> 0 0 0 1 7.44 1320 0 0 2711 0 1320 1320 1320 1320 -1 <> <> <> <>
  1321 41 -2.911194 8.249318 15.218910 87 R B 21 0.06000 0.06000 "ARG " " HD1" 1 0 FFFFFF  H1321  0 1 7 ""  1 ""  <> 0 0 0 1 7.44 1321 0 0 2712 0 1321 1321 1321 1321 -1 <> <> <> <>
  1322 41 -1.501145 7.967305 14.068100 87 R B 21 0.06000 0.06000 "ARG " " HD2" 1 0 FFFFFF  H1322  0 1 7 ""  1 ""  <> 0 0 0 1 7.44 1322 0 0 2713 0 1322 1322 1322 1322 -1 <> <> <> <>
  1323 43 -2.649187 8.009404 12.319202 87 R B 21 0.44000 0.44000 "ARG " " HE " 1 0 FFFFFF  H1323  0 1 7 ""  1 ""  <> 0 0 0 1 7.44 1323 0 0 2714 0 1323 1323 1323 1323 -1 <> <> <> <>
  1324 43 -6.369356 8.068395 13.741642 87 R B 21 0.46000 0.46000 "ARG " "1HH1" 1 0 FFFFFF  H1324  0 1 7 ""  1 ""  <> 0 0 0 1 7.44 1324 0 0 2715 0 1324 1324 1324 1324 -1 <> <> <> <>
  1325 43 -5.076920 8.087346 14.936329 87 R B 21 0.46000 0.46000 "ARG " "2HH1" 1 0 FFFFFF  H1325  0 1 7 ""  1 ""  <> 0 0 0 1 7.44 1325 0 0 2716 0 1325 1325 1325 1325 -1 <> <> <> <>
  1326 44 -6.019960 7.399938 11.621452 87 R B 21 0.46000 0.46000 "ARG " "1HH2" 1 0 FFFFFF  H1326  0 1 7 ""  1 ""  <> 0 0 0 1 7.44 1326 0 0 2717 0 1326 1326 1326 1326 -1 <> <> <> <>
  1327 44 -4.432327 7.299535 11.003826 87 R B 21 0.46000 0.46000 "ARG " "2HH2" 1 0 FFFFFF  H1327  0 1 7 ""  1 ""  <> 0 0 0 1 7.44 1327 0 0 2718 0 1327 1327 1327 1327 -1 <> <> <> <>
  1328 25 -1.540503 13.080487 13.885395 88 S B 38 -0.50000 -0.50000 "SER " " N  " 7 0 2F2FFF  N1328  0 1 7 ""  1 ""  <> 0 0 0 1 7.34 1328 0 0 2734 1 1328 1328 1328 1328 -1 <> <> <> <>
  1329 3 -2.337240 13.926847 13.054752 88 S B 2 0.14000 0.14000 "SER " " CA " 6 0 A0A0A0  C1329  0 1 -1109 ""  1 ""  FF9600  0 0 0 1 7.34 1329 0 0 2735 1 1329 1329 1329 1329 -1 <> <> <> <>
  1330 2 -2.533825 13.430287 11.688080 88 S B 2 0.50000 0.50000 "SER " " C  " 6 0 A0A0A0  C1330  0 1 7 ""  1 ""  <> 0 0 0 1 7.34 1330 0 0 2736 0 1330 1330 1330 1330 -1 <> <> <> <>
  1331 15 -2.858019 14.193402 10.755230 88 S B 75 -0.50000 -0.50000 "SER " " O  " 8 0 FF5757  O1331  0 1 7 ""  1 ""  <> 0 0 0 1 7.34 1331 0 0 2737 0 1331 1331 1331 1331 -1 <> <> <> <>
  1332 3 -1.831675 15.397672 13.214634 88 S B 2 0.14500 0.14500 "SER " " CB " 6 0 A0A0A0  C1332  0 1 7 ""  1 ""  <> 0 0 0 1 7.34 1332 0 0 2738 2 1332 1332 1332 1332 -1 <> <> <> <>
  1333 16 -0.446610 15.411092 13.072163 88 S B 75 -0.68300 -0.68300 "SER " " OG " 8 0 FF5757  O1333  0 1 7 "%UT"  13 ""  <> 0 0 0 1 7.34 1333 0 0 2739 1 1333 1333 1333 1333 -1 <> <> <> <>
  1334 43 -0.704733 12.655171 13.510300 88 S B 21 0.30000 0.30000 "SER " " H  " 1 0 FFFFFF  H1334  0 1 7 ""  1 ""  <> 0 0 0 1 7.34 1334 0 0 2740 0 1334 1334 1334 1334 -1 <> <> <> <>
  1335 41 -3.332016 14.037374 13.486385 88 S B 21 0.06000 0.06000 "SER " " HA " 1 0 FFFFFF  H1335  0 1 7 ""  1 ""  <> 0 0 0 1 7.34 1335 0 0 2741 0 1335 1335 1335 1335 -1 <> <> <> <>
  1336 41 -2.171541 15.853856 14.144413 88 S B 21 0.06000 0.06000 "SER " " HB1" 1 0 FFFFFF  H1336  0 1 7 ""  1 ""  <> 0 0 0 1 7.34 1336 0 0 2742 0 1336 1336 1336 1336 -1 <> <> <> <>
  1337 41 -2.164759 15.953511 12.338165 88 S B 21 0.06000 0.06000 "SER " " HB2" 1 0 FFFFFF  H1337  0 1 7 ""  1 ""  <> 0 0 0 1 7.34 1337 0 0 2743 0 1337 1337 1337 1337 -1 <> <> <> <>
  1338 42 -0.102587 15.069196 13.883202 88 S B 21 0.41800 0.41800 "SER " " HG " 1 0 FFFFFF  H1338  0 1 7 ""  1 ""  <> 0 0 0 1 7.34 1338 0 0 2744 0 1338 1338 1338 1338 -1 <> <> <> <>
  1339 25 -2.475886 12.132039 11.604702 89 G B 38 -0.50000 -0.50000 "GLY " " N  " 7 0 2F2FFF  N1339  0 1 7 ""  1 ""  <> 0 0 0 1 7.79 1339 0 0 2757 1 1339 1339 1339 1339 -1 <> <> <> <>
  1340 3 -2.577362 11.373418 10.350021 89 G B 2 0.08000 0.08000 "GLY " " CA " 6 0 A0A0A0  C1340  0 1 -1109 ""  1 ""  FF9600  0 0 0 1 7.79 1340 0 0 2758 2 1340 1340 1340 1340 -1 <> <> <> <>
  1341 2 -1.335366 10.557805 10.258583 89 G B 2 0.50000 0.50000 "GLY " " C  " 6 0 A0A0A0  C1341  0 1 7 ""  1 ""  <> 0 0 0 1 7.79 1341 0 0 2759 0 1341 1341 1341 1341 -1 <> <> <> <>
  1342 15 -1.022789 9.797917 11.196678 89 G B 75 -0.50000 -0.50000 "GLY " " O  " 8 0 FF5757  O1342  0 1 7 ""  1 ""  <> 0 0 0 1 7.79 1342 0 0 2760 0 1342 1342 1342 1342 -1 <> <> <> <>
  1343 43 -2.129280 11.585431 12.380062 89 G B 21 0.30000 0.30000 "GLY " " H  " 1 0 FFFFFF  H1343  0 1 7 ""  1 ""  <> 0 0 0 1 7.79 1343 0 0 2761 0 1343 1343 1343 1343 -1 <> <> <> <>
  1344 41 -2.725737 11.976232 9.454082 89 G B 21 0.06000 0.06000 "GLY " " HA1" 1 0 FFFFFF  H1344  0 1 7 ""  1 ""  <> 0 0 0 1 7.79 1344 0 0 2762 0 1344 1344 1344 1344 -1 <> <> <> <>
  1345 41 -3.486695 10.778424 10.434875 89 G B 21 0.06000 0.06000 "GLY " " HA2" 1 0 FFFFFF  H1345  0 1 7 ""  1 ""  <> 0 0 0 1 7.79 1345 0 0 2763 0 1345 1345 1345 1345 -1 <> <> <> <>
  1346 25 -0.610750 10.624921 9.153519 90 T B 38 -0.50000 -0.50000 "THR " " N  " 7 0 2F2FFF  N1346  0 1 7 ""  1 ""  <> 0 0 0 1 7.71 1346 0 0 2778 1 1346 1346 1346 1346 -1 <> <> <> <>
  1347 3 0.650579 9.921048 8.952259 90 T B 2 0.14000 0.14000 "THR " " CA " 6 0 A0A0A0  C1347  0 1 -1109 ""  1 ""  FF9600  0 0 0 1 7.71 1347 0 0 2779 1 1347 1347 1347 1347 -1 <> <> <> <>
  1348 2 1.792875 10.520528 9.823990 90 T B 2 0.50000 0.50000 "THR " " C  " 6 0 A0A0A0  C1348  0 1 7 ""  1 ""  <> 0 0 0 1 7.71 1348 0 0 2780 0 1348 1348 1348 1348 -1 <> <> <> <>
  1349 15 2.952438 10.098897 9.760284 90 T B 75 -0.50000 -0.50000 "THR " " O  " 8 0 FF5757  O1349  0 1 7 ""  1 ""  <> 0 0 0 1 7.71 1349 0 0 2781 0 1349 1349 1349 1349 -1 <> <> <> <>
  1350 3 1.004349 9.876233 7.392860 90 T B 2 0.20500 0.20500 "THR " " CB " 6 0 A0A0A0  C1350  0 1 7 ""  1 ""  <> 0 0 0 1 7.71 1350 0 0 2782 1 1350 1350 1350 1350 -1 <> <> <> <>
  1351 3 0.057905 9.181813 6.436184 90 T B 2 -0.18000 -0.18000 "THR " " CG2" 6 0 A0A0A0  C1351  0 1 7 ""  1 ""  <> 0 0 0 1 7.71 1351 0 0 2783 3 1351 1351 1351 1351 -1 <> <> <> <>
  1352 16 1.185659 11.190717 6.931877 90 T B 75 -0.68300 -0.68300 "THR " " OG1" 8 0 FF5757  O1352  0 1 7 "%UT"  13 ""  <> 0 0 0 1 7.71 1352 0 0 2784 1 1352 1352 1352 1352 -1 <> <> <> <>
  1353 43 -0.949753 11.170339 8.373966 90 T B 21 0.30000 0.30000 "THR " " H  " 1 0 FFFFFF  H1353  0 1 7 ""  1 ""  <> 0 0 0 1 7.71 1353 0 0 2785 0 1353 1353 1353 1353 -1 <> <> <> <>
  1354 41 0.408676 8.952489 9.389835 90 T B 21 0.06000 0.06000 "THR " " HA " 1 0 FFFFFF  H1354  0 1 7 ""  1 ""  <> 0 0 0 1 7.71 1354 0 0 2786 0 1354 1354 1354 1354 -1 <> <> <> <>
  1355 41 2.024902 9.526494 7.237125 90 T B 21 0.06000 0.06000 "THR " " HB " 1 0 FFFFFF  H1355  0 1 7 ""  1 ""  <> 0 0 0 1 7.71 1355 0 0 2787 0 1355 1355 1355 1355 -1 <> <> <> <>
  1356 41 -0.161885 8.151402 6.715542 90 T B 21 0.06000 0.06000 "THR " "1HG2" 1 0 FFFFFF  H1356  0 1 7 ""  1 ""  <> 0 0 0 1 7.71 1356 0 0 2788 0 1356 1356 1356 1356 -1 <> <> <> <>
  1357 41 -0.912415 9.676053 6.388149 90 T B 21 0.06000 0.06000 "THR " "2HG2" 1 0 FFFFFF  H1357  0 1 7 ""  1 ""  <> 0 0 0 1 7.71 1357 0 0 2789 0 1357 1357 1357 1357 -1 <> <> <> <>
  1358 41 0.481941 9.162702 5.432224 90 T B 21 0.06000 0.06000 "THR " "3HG2" 1 0 FFFFFF  H1358  0 1 7 ""  1 ""  <> 0 0 0 1 7.71 1358 0 0 2790 0 1358 1358 1358 1358 -1 <> <> <> <>
  1359 42 1.897867 11.535375 7.448586 90 T B 21 0.41800 0.41800 "THR " " HG1" 1 0 FFFFFF  H1359  0 1 7 ""  1 ""  <> 0 0 0 1 7.71 1359 0 0 2791 0 1359 1359 1359 1359 -1 <> <> <> <>
  1360 25 1.482710 11.680257 10.471134 91 D B 38 -0.50000 -0.50000 "ASP " " N  " 7 0 2F2FFF  N1360  2 1 7 ""  1 ""  <> 0 0 0 1 7.32 1360 0 0 2813 1 1360 1360 1360 1360 -1 <> <> <> <>
  1361 3 2.472360 12.317342 11.405396 91 D B 2 0.14000 0.14000 "ASP " " CA " 6 0 A0A0A0  C1361  2 1 -1109 ""  1 ""  FF9600  0 0 0 1 7.32 1361 0 0 2814 1 1361 1361 1361 1361 -1 <> <> <> <>
  1362 2 2.056860 11.919232 12.833881 91 D B 2 0.50000 0.50000 "ASP " " C  " 6 0 A0A0A0  C1362  2 1 7 ""  1 ""  <> 0 0 0 1 7.32 1362 0 0 2815 0 1362 1362 1362 1362 -1 <> <> <> <>
  1363 15 0.902439 11.866818 13.192081 91 D B 75 -0.50000 -0.50000 "ASP " " O  " 8 0 FF5757  O1363  2 1 7 ""  1 ""  <> 0 0 0 1 7.32 1363 0 0 2816 0 1363 1363 1363 1363 -1 <> <> <> <>
  1364 3 2.330045 13.889005 11.196644 91 D B 2 -0.22000 -0.22000 "ASP " " CB " 6 0 A0A0A0  C1364  2 1 7 ""  1 ""  <> 0 0 0 1 7.32 1364 0 0 2817 2 1364 1364 1364 1364 -1 <> <> <> <>
  1365 2 2.934152 14.307683 9.930328 91 D B 2 0.70000 0.70000 "ASP " " CG " 6 0 A0A0A0  C1365  2 1 7 "%UT"  13 ""  <> 0 0 0 1 7.32 1365 0 0 2818 0 1365 1365 1365 1365 -1 <> <> <> <>
  1366 15 2.400491 15.213460 9.309227 91 D B 75 -0.80000 -0.80000 "ASP " " OD1" 8 0 FF5757  O1366  2 1 7 ""  1 ""  <> 0 0 0 1 7.32 1366 0 0 2819 0 1366 1366 1366 1366 -1 <> <> <> <>
  1367 18 4.001408 13.795453 9.515362 91 D B 75 -0.80000 -0.80000 "ASP " " OD2" 8 -1 FF5757  O1367  2 1 7 ""  1 ""  <> 0 0 0 1 7.32 1367 0 0 2820 0 1367 1367 1367 1367 -1 <> <> <> <>
  1368 43 0.499170 11.909825 10.464401 91 D B 21 0.30000 0.30000 "ASP " " H  " 1 0 FFFFFF  H1368  2 1 7 ""  1 ""  <> 0 0 0 1 7.32 1368 0 0 2821 0 1368 1368 1368 1368 -1 <> <> <> <>
  1369 41 3.488241 11.981282 11.197674 91 D B 21 0.06000 0.06000 "ASP " " HA " 1 0 FFFFFF  H1369  2 1 7 ""  1 ""  <> 0 0 0 1 7.32 1369 0 0 2822 0 1369 1369 1369 1369 -1 <> <> <> <>
  1370 41 2.946550 14.337499 11.975666 91 D B 21 0.06000 0.06000 "ASP " " HB1" 1 0 FFFFFF  H1370  2 1 7 ""  1 ""  <> 0 0 0 1 7.32 1370 0 0 2823 0 1370 1370 1370 1370 -1 <> <> <> <>
  1371 41 1.319891 14.209661 11.451344 91 D B 21 0.06000 0.06000 "ASP " " HB2" 1 0 FFFFFF  H1371  2 1 7 ""  1 ""  <> 0 0 0 1 7.32 1371 0 0 2824 0 1371 1371 1371 1371 -1 <> <> <> <>
  1372 25 3.031973 11.809430 13.755974 92 F B 38 -0.50000 -0.50000 "PHE " " N  " 7 0 2F2FFF  N1372  2 1 7 ""  1 ""  <> 0 0 0 1 7.37 1372 0 0 2835 1 1372 1372 1372 1372 -1 <> <> <> <>
  1373 3 2.887262 11.483022 15.167763 92 F B 2 0.14000 0.14000 "PHE " " CA " 6 0 A0A0A0  C1373  2 1 -1109 ""  1 ""  FF9600  0 0 0 1 7.37 1373 0 0 2836 1 1373 1373 1373 1373 -1 <> <> <> <>
  1374 2 3.833078 12.392842 15.872253 92 F B 2 0.50000 0.50000 "PHE " " C  " 6 0 A0A0A0  C1374  2 1 7 ""  1 ""  <> 0 0 0 1 7.37 1374 0 0 2837 0 1374 1374 1374 1374 -1 <> <> <> <>
  1375 15 4.751715 12.949666 15.224663 92 F B 75 -0.50000 -0.50000 "PHE " " O  " 8 0 FF5757  O1375  2 1 7 ""  1 ""  <> 0 0 0 1 7.37 1375 0 0 2838 0 1375 1375 1375 1375 -1 <> <> <> <>
  1376 3 3.102690 9.958638 15.437256 92 F B 2 -0.00500 -0.00500 "PHE " " CB " 6 0 A0A0A0  C1376  2 1 7 ""  1 ""  <> 0 0 0 1 7.37 1376 0 0 2839 2 1376 1376 1376 1376 -1 <> <> <> <>
  1377 2 3.849664 9.119725 14.394424 92 F B 2 -0.11500 -0.11500 "PHE " " CG " 6 0 A0A0A0  C1377  2 1 7 ""  1 ""  <> 0 0 0 1 7.37 1377 0 0 2840 0 1377 1377 1377 1377 62 <> <> <> <>
  1378 2 3.258964 8.753819 13.148212 92 F B 2 -0.11500 -0.11500 "PHE " " CD1" 6 0 A0A0A0  C1378  2 1 7 ""  1 ""  <> 0 0 0 1 7.37 1378 0 0 2841 1 1378 1378 1378 1378 63 <> <> <> <>
  1379 2 3.967386 7.900823 12.249672 92 F B 2 -0.11500 -0.11500 "PHE " " CE1" 6 0 A0A0A0  C1379  2 1 7 ""  1 ""  <> 0 0 0 1 7.37 1379 0 0 2842 1 1379 1379 1379 1379 64 <> <> <> <>
  1380 2 5.222868 7.313939 12.583054 92 F B 2 -0.11500 -0.11500 "PHE " " CZ " 6 0 A0A0A0  C1380  2 1 7 ""  1 ""  <> 0 0 0 1 7.37 1380 0 0 2843 1 1380 1380 1380 1380 65 <> <> <> <>
  1381 2 5.759537 7.708463 13.846020 92 F B 2 -0.11500 -0.11500 "PHE " " CE2" 6 0 A0A0A0  C1381  2 1 7 ""  1 ""  <> 0 0 0 1 7.37 1381 0 0 2844 1 1381 1381 1381 1381 66 <> <> <> <>
  1382 2 5.131504 8.641950 14.692364 92 F B 2 -0.11500 -0.11500 "PHE " " CD2" 6 0 A0A0A0  C1382  2 1 7 ""  1 ""  <> 0 0 0 1 7.37 1382 0 0 2845 1 1382 1382 1382 1382 67 <> <> <> <>
  1383 43 3.977564 11.910108 13.415646 92 F B 21 0.30000 0.30000 "PHE " " H  " 1 0 FFFFFF  H1383  2 1 7 ""  1 ""  <> 0 0 0 1 7.37 1383 0 0 2846 0 1383 1383 1383 1383 -1 <> <> <> <>
  1384 41 1.941152 11.757176 15.634468 92 F B 21 0.06000 0.06000 "PHE " " HA " 1 0 FFFFFF  H1384  2 1 7 ""  1 ""  <> 0 0 0 1 7.37 1384 0 0 2847 0 1384 1384 1384 1384 -1 <> <> <> <>
  1385 41 2.131992 9.467443 15.369698 92 F B 21 0.06000 0.06000 "PHE " " HB1" 1 0 FFFFFF  H1385  2 1 7 ""  1 ""  <> 0 0 0 1 7.37 1385 0 0 2848 0 1385 1385 1385 1385 -1 <> <> <> <>
  1386 41 3.536958 9.857526 16.431885 92 F B 21 0.06000 0.06000 "PHE " " HB2" 1 0 FFFFFF  H1386  2 1 7 ""  1 ""  <> 0 0 0 1 7.37 1386 0 0 2849 0 1386 1386 1386 1386 -1 <> <> <> <>
  1387 41 2.255533 9.078664 12.915817 92 F B 21 0.11500 0.11500 "PHE " " HD1" 1 0 FFFFFF  H1387  2 1 7 ""  1 ""  <> 0 0 0 1 7.37 1387 0 0 2850 0 1387 1387 1387 1387 -1 <> <> <> <>
  1388 41 3.544092 7.754552 11.266907 92 F B 21 0.11500 0.11500 "PHE " " HE1" 1 0 FFFFFF  H1388  2 1 7 ""  1 ""  <> 0 0 0 1 7.37 1388 0 0 2851 0 1388 1388 1388 1388 -1 <> <> <> <>
  1389 41 5.612776 6.543431 11.934448 92 F B 21 0.11500 0.11500 "PHE " " HZ " 1 0 FFFFFF  H1389  2 1 7 ""  1 ""  <> 0 0 0 1 7.37 1389 0 0 2852 0 1389 1389 1389 1389 -1 <> <> <> <>
  1390 41 6.744610 7.351148 14.107464 92 F B 21 0.11500 0.11500 "PHE " " HE2" 1 0 FFFFFF  H1390  2 1 7 ""  1 ""  <> 0 0 0 1 7.37 1390 0 0 2853 0 1390 1390 1390 1390 -1 <> <> <> <>
  1391 41 5.554392 8.922444 15.645718 92 F B 21 0.11500 0.11500 "PHE " " HD2" 1 0 FFFFFF  H1391  2 1 7 ""  1 ""  <> 0 0 0 1 7.37 1391 0 0 2854 0 1391 1391 1391 1391 -1 <> <> <> <>
  1392 25 3.602281 12.844922 17.158012 93 T B 38 -0.50000 -0.50000 "THR " " N  " 7 0 2F2FFF  N1392  2 1 7 ""  1 ""  <> 0 0 0 1 7.3 1392 0 0 2874 1 1392 1392 1392 1392 -1 <> <> <> <>
  1393 3 4.476654 13.863172 17.815506 93 T B 2 0.14000 0.14000 "THR " " CA " 6 0 A0A0A0  C1393  2 1 -1109 ""  1 ""  FF9600  0 0 0 1 7.3 1393 0 0 2875 1 1393 1393 1393 1393 -1 <> <> <> <>
  1394 2 4.502966 13.571385 19.347015 93 T B 2 0.50000 0.50000 "THR " " C  " 6 0 A0A0A0  C1394  2 1 7 ""  1 ""  <> 0 0 0 1 7.3 1394 0 0 2876 0 1394 1394 1394 1394 -1 <> <> <> <>
  1395 15 3.585542 12.899648 19.813869 93 T B 75 -0.50000 -0.50000 "THR " " O  " 8 0 FF5757  O1395  2 1 7 ""  1 ""  <> 0 0 0 1 7.3 1395 0 0 2877 0 1395 1395 1395 1395 -1 <> <> <> <>
  1396 3 3.938545 15.271886 17.366905 93 T B 2 0.20500 0.20500 "THR " " CB " 6 0 A0A0A0  C1396  2 1 7 ""  1 ""  <> 0 0 0 1 7.3 1396 0 0 2878 1 1396 1396 1396 1396 -1 <> <> <> <>
  1397 3 2.595590 15.707738 17.968277 93 T B 2 -0.18000 -0.18000 "THR " " CG2" 6 0 A0A0A0  C1397  2 1 7 ""  1 ""  <> 0 0 0 1 7.3 1397 0 0 2879 3 1397 1397 1397 1397 -1 <> <> <> <>
  1398 16 4.811474 16.271826 17.758175 93 T B 75 -0.68300 -0.68300 "THR " " OG1" 8 0 FF5757  O1398  2 1 7 "%UT"  13 ""  <> 0 0 0 1 7.3 1398 0 0 2880 1 1398 1398 1398 1398 -1 <> <> <> <>
  1399 43 2.798078 12.532811 17.683319 93 T B 21 0.30000 0.30000 "THR " " H  " 1 0 FFFFFF  H1399  2 1 7 ""  1 ""  <> 0 0 0 1 7.3 1399 0 0 2881 0 1399 1399 1399 1399 -1 <> <> <> <>
  1400 41 5.441387 13.716596 17.329803 93 T B 21 0.06000 0.06000 "THR " " HA " 1 0 FFFFFF  H1400  2 1 7 ""  1 ""  <> 0 0 0 1 7.3 1400 0 0 2882 0 1400 1400 1400 1400 -1 <> <> <> <>
  1401 41 3.864994 15.352834 16.282406 93 T B 21 0.06000 0.06000 "THR " " HB " 1 0 FFFFFF  H1401  2 1 7 ""  1 ""  <> 0 0 0 1 7.3 1401 0 0 2883 0 1401 1401 1401 1401 -1 <> <> <> <>
  1402 41 2.544777 15.651799 19.055653 93 T B 21 0.06000 0.06000 "THR " "1HG2" 1 0 FFFFFF  H1402  2 1 7 ""  1 ""  <> 0 0 0 1 7.3 1402 0 0 2884 0 1402 1402 1402 1402 -1 <> <> <> <>
  1403 41 2.228502 16.702139 17.714287 93 T B 21 0.06000 0.06000 "THR " "2HG2" 1 0 FFFFFF  H1403  2 1 7 ""  1 ""  <> 0 0 0 1 7.3 1403 0 0 2885 0 1403 1403 1403 1403 -1 <> <> <> <>
  1404 41 1.912206 14.878346 17.786053 93 T B 21 0.06000 0.06000 "THR " "3HG2" 1 0 FFFFFF  H1404  2 1 7 ""  1 ""  <> 0 0 0 1 7.3 1404 0 0 2886 0 1404 1404 1404 1404 -1 <> <> <> <>
  1405 42 5.685934 15.979947 17.550446 93 T B 21 0.41800 0.41800 "THR " " HG1" 1 0 FFFFFF  H1405  2 1 7 ""  1 ""  <> 0 0 0 1 7.3 1405 0 0 2887 0 1405 1405 1405 1405 -1 <> <> <> <>
  1406 25 5.475325 14.118161 20.008289 94 L B 38 -0.50000 -0.50000 "LEU " " N  " 7 0 2F2FFF  N1406  2 1 7 ""  1 ""  <> 0 0 0 1 7.31 1406 0 0 2898 1 1406 1406 1406 1406 -1 <> <> <> <>
  1407 3 5.809340 14.166913 21.425217 94 L B 2 0.14000 0.14000 "LEU " " CA " 6 0 A0A0A0  C1407  2 1 -1109 ""  1 ""  FF9600  0 0 0 1 7.31 1407 0 0 2899 1 1407 1407 1407 1407 -1 <> <> <> <>
  1408 2 6.205393 15.647733 21.683151 94 L B 2 0.50000 0.50000 "LEU " " C  " 6 0 A0A0A0  C1408  2 1 7 ""  1 ""  <> 0 0 0 1 7.31 1408 0 0 2900 0 1408 1408 1408 1408 -1 <> <> <> <>
  1409 15 6.802086 16.324835 20.826870 94 L B 75 -0.50000 -0.50000 "LEU " " O  " 8 0 FF5757  O1409  2 1 7 ""  1 ""  <> 0 0 0 1 7.31 1409 0 0 2901 0 1409 1409 1409 1409 -1 <> <> <> <>
  1410 3 7.001652 13.233052 21.650154 94 L B 2 -0.12000 -0.12000 "LEU " " CB " 6 0 A0A0A0  C1410  2 1 7 ""  1 ""  <> 0 0 0 1 7.31 1410 0 0 2902 2 1410 1410 1410 1410 -1 <> <> <> <>
  1411 3 7.608921 13.175733 23.134094 94 L B 2 -0.06000 -0.06000 "LEU " " CG " 6 0 A0A0A0  C1411  2 1 7 ""  1 ""  <> 0 0 0 1 7.31 1411 0 0 2903 1 1411 1411 1411 1411 -1 <> <> <> <>
  1412 3 6.591694 12.523198 24.069294 94 L B 2 -0.18000 -0.18000 "LEU " " CD1" 6 0 A0A0A0  C1412  2 1 7 ""  1 ""  <> 0 0 0 1 7.31 1412 0 0 2904 3 1412 1412 1412 1412 -1 <> <> <> <>
  1413 3 8.981058 12.587438 23.084396 94 L B 2 -0.18000 -0.18000 "LEU " " CD2" 6 0 A0A0A0  C1413  2 1 7 ""  1 ""  <> 0 0 0 1 7.31 1413 0 0 2905 3 1413 1413 1413 1413 -1 <> <> <> <>
  1414 43 6.174150 14.697980 19.566078 94 L B 21 0.30000 0.30000 "LEU " " H  " 1 0 FFFFFF  H1414  2 1 7 ""  1 ""  <> 0 0 0 1 7.31 1414 0 0 2906 0 1414 1414 1414 1414 -1 <> <> <> <>
  1415 41 4.848534 13.963307 21.897972 94 L B 21 0.06000 0.06000 "LEU " " HA " 1 0 FFFFFF  H1415  2 1 7 ""  1 ""  <> 0 0 0 1 7.31 1415 0 0 2907 0 1415 1415 1415 1415 -1 <> <> <> <>
  1416 41 7.786634 13.455052 20.927227 94 L B 21 0.06000 0.06000 "LEU " " HB1" 1 0 FFFFFF  H1416  2 1 7 ""  1 ""  <> 0 0 0 1 7.31 1416 0 0 2908 0 1416 1416 1416 1416 -1 <> <> <> <>
  1417 41 6.749779 12.211385 21.365814 94 L B 21 0.06000 0.06000 "LEU " " HB2" 1 0 FFFFFF  H1417  2 1 7 ""  1 ""  <> 0 0 0 1 7.31 1417 0 0 2909 0 1417 1417 1417 1417 -1 <> <> <> <>
  1418 41 7.814398 14.173543 23.521729 94 L B 21 0.06000 0.06000 "LEU " " HG " 1 0 FFFFFF  H1418  2 1 7 ""  1 ""  <> 0 0 0 1 7.31 1418 0 0 2910 0 1418 1418 1418 1418 -1 <> <> <> <>
  1419 41 5.769962 13.224721 24.213238 94 L B 21 0.06000 0.06000 "LEU " "1HD1" 1 0 FFFFFF  H1419  2 1 7 ""  1 ""  <> 0 0 0 1 7.31 1419 0 0 2911 0 1419 1419 1419 1419 -1 <> <> <> <>
  1420 41 6.246374 11.574117 23.659290 94 L B 21 0.06000 0.06000 "LEU " "2HD1" 1 0 FFFFFF  H1420  2 1 7 ""  1 ""  <> 0 0 0 1 7.31 1420 0 0 2912 0 1420 1420 1420 1420 -1 <> <> <> <>
  1421 41 7.057535 12.384358 25.044903 94 L B 21 0.06000 0.06000 "LEU " "3HD1" 1 0 FFFFFF  H1421  2 1 7 ""  1 ""  <> 0 0 0 1 7.31 1421 0 0 2913 0 1421 1421 1421 1421 -1 <> <> <> <>
  1422 41 8.803596 11.512235 23.107754 94 L B 21 0.06000 0.06000 "LEU " "1HD2" 1 0 FFFFFF  H1422  2 1 7 ""  1 ""  <> 0 0 0 1 7.31 1422 0 0 2914 0 1422 1422 1422 1422 -1 <> <> <> <>
  1423 41 9.476254 12.742642 22.125858 94 L B 21 0.06000 0.06000 "LEU " "2HD2" 1 0 FFFFFF  H1423  2 1 7 ""  1 ""  <> 0 0 0 1 7.31 1423 0 0 2915 0 1423 1423 1423 1423 -1 <> <> <> <>
  1424 41 9.596106 13.071828 23.842808 94 L B 21 0.06000 0.06000 "LEU " "3HD2" 1 0 FFFFFF  H1424  2 1 7 ""  1 ""  <> 0 0 0 1 7.31 1424 0 0 2916 0 1424 1424 1424 1424 -1 <> <> <> <>
  1425 25 5.861908 16.147718 22.870087 95 T B 38 -0.50000 -0.50000 "THR " " N  " 7 0 2F2FFF  N1425  2 1 7 ""  1 ""  <> 0 0 0 1 7.31 1425 0 0 2933 1 1425 1425 1425 1425 -1 <> <> <> <>
  1426 3 6.149775 17.450872 23.370968 95 T B 2 0.14000 0.14000 "THR " " CA " 6 0 A0A0A0  C1426  2 1 -1109 ""  1 ""  FF9600  0 0 0 1 7.31 1426 0 0 2934 1 1426 1426 1426 1426 -1 <> <> <> <>
  1427 2 6.428478 17.316839 24.855423 95 T B 2 0.50000 0.50000 "THR " " C  " 6 0 A0A0A0  C1427  2 1 7 ""  1 ""  <> 0 0 0 1 7.31 1427 0 0 2935 0 1427 1427 1427 1427 -1 <> <> <> <>
  1428 15 5.831417 16.457373 25.478411 95 T B 75 -0.50000 -0.50000 "THR " " O  " 8 0 FF5757  O1428  2 1 7 ""  1 ""  <> 0 0 0 1 7.31 1428 0 0 2936 0 1428 1428 1428 1428 -1 <> <> <> <>
  1429 3 5.105886 18.582418 22.950615 95 T B 2 0.20500 0.20500 "THR " " CB " 6 0 A0A0A0  C1429  2 1 7 ""  1 ""  <> 0 0 0 1 7.31 1429 0 0 2937 1 1429 1429 1429 1429 -1 <> <> <> <>
  1430 3 3.653913 18.332388 23.466175 95 T B 2 -0.18000 -0.18000 "THR " " CG2" 6 0 A0A0A0  C1430  2 1 7 ""  1 ""  <> 0 0 0 1 7.31 1430 0 0 2938 3 1430 1430 1430 1430 -1 <> <> <> <>
  1431 16 5.530369 19.894781 23.259174 95 T B 75 -0.68300 -0.68300 "THR " " OG1" 8 0 FF5757  O1431  2 1 7 "%UT"  13 ""  <> 0 0 0 1 7.31 1431 0 0 2939 1 1431 1431 1431 1431 -1 <> <> <> <>
  1432 43 5.464741 15.498204 23.533783 95 T B 21 0.30000 0.30000 "THR " " H  " 1 0 FFFFFF  H1432  2 1 7 ""  1 ""  <> 0 0 0 1 7.31 1432 0 0 2940 0 1432 1432 1432 1432 -1 <> <> <> <>
  1433 41 7.075962 17.912924 23.029236 95 T B 21 0.06000 0.06000 "THR " " HA " 1 0 FFFFFF  H1433  2 1 7 ""  1 ""  <> 0 0 0 1 7.31 1433 0 0 2941 0 1433 1433 1433 1433 -1 <> <> <> <>
  1434 41 5.003902 18.588308 21.865414 95 T B 21 0.06000 0.06000 "THR " " HB " 1 0 FFFFFF  H1434  2 1 7 ""  1 ""  <> 0 0 0 1 7.31 1434 0 0 2942 0 1434 1434 1434 1434 -1 <> <> <> <>
  1435 41 2.901451 18.916708 22.936573 95 T B 21 0.06000 0.06000 "THR " "1HG2" 1 0 FFFFFF  H1435  2 1 7 ""  1 ""  <> 0 0 0 1 7.31 1435 0 0 2943 0 1435 1435 1435 1435 -1 <> <> <> <>
  1436 41 3.258022 17.347410 23.218838 95 T B 21 0.06000 0.06000 "THR " "2HG2" 1 0 FFFFFF  H1436  2 1 7 ""  1 ""  <> 0 0 0 1 7.31 1436 0 0 2944 0 1436 1436 1436 1436 -1 <> <> <> <>
  1437 41 3.468790 18.567045 24.514397 95 T B 21 0.06000 0.06000 "THR " "3HG2" 1 0 FFFFFF  H1437  2 1 7 ""  1 ""  <> 0 0 0 1 7.31 1437 0 0 2945 0 1437 1437 1437 1437 -1 <> <> <> <>
  1438 42 6.337868 20.032553 22.788017 95 T B 21 0.41800 0.41800 "THR " " HG1" 1 0 FFFFFF  H1438  2 1 7 ""  1 ""  <> 0 0 0 1 7.31 1438 0 0 2946 0 1438 1438 1438 1438 -1 <> <> <> <>
  1439 25 7.268103 18.137426 25.408684 96 I B 38 -0.50000 -0.50000 "ILE " " N  " 7 0 2F2FFF  N1439  2 1 7 ""  1 ""  <> 0 0 0 1 7.32 1439 0 0 2966 1 1439 1439 1439 1439 -1 <> <> <> <>
  1440 3 7.440643 18.405256 26.798878 96 I B 2 0.14000 0.14000 "ILE " " CA " 6 0 A0A0A0  C1440  2 1 -1109 ""  1 ""  FF9600  0 0 0 1 7.32 1440 0 0 2967 1 1440 1440 1440 1440 -1 <> <> <> <>
  1441 2 7.009424 19.909437 26.944765 96 I B 2 0.50000 0.50000 "ILE " " C  " 6 0 A0A0A0  C1441  2 1 7 ""  1 ""  <> 0 0 0 1 7.32 1441 0 0 2968 0 1441 1441 1441 1441 -1 <> <> <> <>
  1442 15 7.569813 20.780180 26.363682 96 I B 75 -0.50000 -0.50000 "ILE " " O  " 8 0 FF5757  O1442  2 1 7 ""  1 ""  <> 0 0 0 1 7.32 1442 0 0 2969 0 1442 1442 1442 1442 -1 <> <> <> <>
  1443 3 8.956144 18.145987 27.154512 96 I B 2 -0.06000 -0.06000 "ILE " " CB " 6 0 A0A0A0  C1443  2 1 7 ""  1 ""  <> 0 0 0 1 7.32 1443 0 0 2970 1 1443 1443 1443 1443 -1 <> <> <> <>
  1444 3 9.062527 18.195776 28.709181 96 I B 2 -0.18000 -0.18000 "ILE " " CG2" 6 0 A0A0A0  C1444  2 1 7 ""  1 ""  <> 0 0 0 1 7.32 1444 0 0 2971 3 1444 1444 1444 1444 -1 <> <> <> <>
  1445 3 9.505124 16.737478 26.542063 96 I B 2 -0.12000 -0.12000 "ILE " " CG1" 6 0 A0A0A0  C1445  2 1 7 ""  1 ""  <> 0 0 0 1 7.32 1445 0 0 2972 2 1445 1445 1445 1445 -1 <> <> <> <>
  1446 3 10.535330 16.951391 25.497349 96 I B 2 -0.18000 -0.18000 "ILE " " CD1" 6 0 A0A0A0  C1446  2 1 7 ""  1 ""  <> 0 0 0 1 7.32 1446 0 0 2973 3 1446 1446 1446 1446 -1 <> <> <> <>
  1447 43 7.645132 18.729078 24.682121 96 I B 21 0.30000 0.30000 "ILE " " H  " 1 0 FFFFFF  H1447  2 1 7 ""  1 ""  <> 0 0 0 1 7.32 1447 0 0 2974 0 1447 1447 1447 1447 -1 <> <> <> <>
  1448 41 6.862848 17.725164 27.424759 96 I B 21 0.06000 0.06000 "ILE " " HA " 1 0 FFFFFF  H1448  2 1 7 ""  1 ""  <> 0 0 0 1 7.32 1448 0 0 2975 0 1448 1448 1448 1448 -1 <> <> <> <>
  1449 41 9.546572 18.965170 26.744095 96 I B 21 0.06000 0.06000 "ILE " " HB " 1 0 FFFFFF  H1449  2 1 7 ""  1 ""  <> 0 0 0 1 7.32 1449 0 0 2976 0 1449 1449 1449 1449 -1 <> <> <> <>
  1450 41 8.832794 19.186834 29.100498 96 I B 21 0.06000 0.06000 "ILE " "1HG2" 1 0 FFFFFF  H1450  2 1 7 ""  1 ""  <> 0 0 0 1 7.32 1450 0 0 2977 0 1450 1450 1450 1450 -1 <> <> <> <>
  1451 41 8.390974 17.481024 29.184835 96 I B 21 0.06000 0.06000 "ILE " "2HG2" 1 0 FFFFFF  H1451  2 1 7 ""  1 ""  <> 0 0 0 1 7.32 1451 0 0 2978 0 1451 1451 1451 1451 -1 <> <> <> <>
  1452 41 10.089144 17.914038 28.943228 96 I B 21 0.06000 0.06000 "ILE " "3HG2" 1 0 FFFFFF  H1452  2 1 7 ""  1 ""  <> 0 0 0 1 7.32 1452 0 0 2979 0 1452 1452 1452 1452 -1 <> <> <> <>
  1453 41 8.720053 16.094625 26.143942 96 I B 21 0.06000 0.06000 "ILE " "1HG1" 1 0 FFFFFF  H1453  2 1 7 ""  1 ""  <> 0 0 0 1 7.32 1453 0 0 2980 0 1453 1453 1453 1453 -1 <> <> <> <>
  1454 41 9.890628 16.118277 27.352049 96 I B 21 0.06000 0.06000 "ILE " "2HG1" 1 0 FFFFFF  H1454  2 1 7 ""  1 ""  <> 0 0 0 1 7.32 1454 0 0 2981 0 1454 1454 1454 1454 -1 <> <> <> <>
  1455 41 10.747546 16.068060 24.895020 96 I B 21 0.06000 0.06000 "ILE " " HD1" 1 0 FFFFFF  H1455  2 1 7 ""  1 ""  <> 0 0 0 1 7.32 1455 0 0 2982 0 1455 1455 1455 1455 -1 <> <> <> <>
  1456 41 10.046930 17.655821 24.824043 96 I B 21 0.06000 0.06000 "ILE " " HD2" 1 0 FFFFFF  H1456  2 1 7 ""  1 ""  <> 0 0 0 1 7.32 1456 0 0 2983 0 1456 1456 1456 1456 -1 <> <> <> <>
  1457 41 11.480344 17.426611 25.760426 96 I B 21 0.06000 0.06000 "ILE " " HD3" 1 0 FFFFFF  H1457  2 1 7 ""  1 ""  <> 0 0 0 1 7.32 1457 0 0 2984 0 1457 1457 1457 1457 -1 <> <> <> <>
  1458 25 5.877939 20.089018 27.661654 97 S B 38 -0.50000 -0.50000 "SER " " N  " 7 0 2F2FFF  N1458  0 1 7 ""  1 ""  <> 0 0 0 1 7.74 1458 0 0 2997 1 1458 1458 1458 1458 -1 <> <> <> <>
  1459 3 5.161488 21.380445 27.837774 97 S B 2 0.14000 0.14000 "SER " " CA " 6 0 A0A0A0  C1459  0 1 -1109 ""  1 ""  FF9600  0 0 0 1 7.74 1459 0 0 2998 1 1459 1459 1459 1459 -1 <> <> <> <>
  1460 2 5.830170 22.363752 28.773134 97 S B 2 0.50000 0.50000 "SER " " C  " 6 0 A0A0A0  C1460  0 1 7 ""  1 ""  <> 0 0 0 1 7.74 1460 0 0 2999 0 1460 1460 1460 1460 -1 <> <> <> <>
  1461 15 5.496723 23.565207 28.757301 97 S B 75 -0.50000 -0.50000 "SER " " O  " 8 0 FF5757  O1461  0 1 7 ""  1 ""  <> 0 0 0 1 7.74 1461 0 0 3000 0 1461 1461 1461 1461 -1 <> <> <> <>
  1462 3 3.723875 21.049215 28.323719 97 S B 2 0.14500 0.14500 "SER " " CB " 6 0 A0A0A0  C1462  0 1 7 ""  1 ""  <> 0 0 0 1 7.74 1462 0 0 3001 2 1462 1462 1462 1462 -1 <> <> <> <>
  1463 16 3.666069 20.532675 29.629435 97 S B 75 -0.68300 -0.68300 "SER " " OG " 8 0 FF5757  O1463  0 1 7 "%UT"  13 ""  <> 0 0 0 1 7.74 1463 0 0 3002 1 1463 1463 1463 1463 -1 <> <> <> <>
  1464 43 5.419117 19.310919 28.113482 97 S B 21 0.30000 0.30000 "SER " " H  " 1 0 FFFFFF  H1464  0 1 7 ""  1 ""  <> 0 0 0 1 7.74 1464 0 0 3003 0 1464 1464 1464 1464 -1 <> <> <> <>
  1465 41 5.116663 21.842970 26.851791 97 S B 21 0.06000 0.06000 "SER " " HA " 1 0 FFFFFF  H1465  0 1 7 ""  1 ""  <> 0 0 0 1 7.74 1465 0 0 3004 0 1465 1465 1465 1465 -1 <> <> <> <>
  1466 41 3.165609 20.421110 27.629513 97 S B 21 0.06000 0.06000 "SER " " HB1" 1 0 FFFFFF  H1466  0 1 7 ""  1 ""  <> 0 0 0 1 7.74 1466 0 0 3005 0 1466 1466 1466 1466 -1 <> <> <> <>
  1467 41 3.057709 21.911909 28.332472 97 S B 21 0.06000 0.06000 "SER " " HB2" 1 0 FFFFFF  H1467  0 1 7 ""  1 ""  <> 0 0 0 1 7.74 1467 0 0 3006 0 1467 1467 1467 1467 -1 <> <> <> <>
  1468 42 3.580021 21.135885 30.351763 97 S B 21 0.41800 0.41800 "SER " " HG " 1 0 FFFFFF  H1468  0 1 7 ""  1 ""  <> 0 0 0 1 7.74 1468 0 0 3007 0 1468 1468 1468 1468 -1 <> <> <> <>
  1469 25 6.732265 21.840025 29.639952 98 S B 38 -0.50000 -0.50000 "SER " " N  " 7 0 2F2FFF  N1469  0 1 7 ""  1 ""  <> 0 0 0 1 7.75 1469 0 0 3022 1 1469 1469 1469 1469 -1 <> <> <> <>
  1470 3 7.624289 22.555922 30.590027 98 S B 2 0.14000 0.14000 "SER " " CA " 6 0 A0A0A0  C1470  0 1 -1109 ""  1 ""  FF9600  0 0 0 1 7.75 1470 0 0 3023 1 1470 1470 1470 1470 -1 <> <> <> <>
  1471 2 8.823236 21.682821 30.646393 98 S B 2 0.50000 0.50000 "SER " " C  " 6 0 A0A0A0  C1471  0 1 7 ""  1 ""  <> 0 0 0 1 7.75 1471 0 0 3024 0 1471 1471 1471 1471 -1 <> <> <> <>
  1472 15 8.855005 20.686666 31.365353 98 S B 75 -0.50000 -0.50000 "SER " " O  " 8 0 FF5757  O1472  0 1 7 ""  1 ""  <> 0 0 0 1 7.75 1472 0 0 3025 0 1472 1472 1472 1472 -1 <> <> <> <>
  1473 3 6.894512 22.986914 31.907465 98 S B 2 0.14500 0.14500 "SER " " CB " 6 0 A0A0A0  C1473  0 1 7 ""  1 ""  <> 0 0 0 1 7.75 1473 0 0 3026 2 1473 1473 1473 1473 -1 <> <> <> <>
  1474 16 7.726469 23.745840 32.747471 98 S B 75 -0.68300 -0.68300 "SER " " OG " 8 0 FF5757  O1474  0 1 7 "%UT"  13 ""  <> 0 0 0 1 7.75 1474 0 0 3027 1 1474 1474 1474 1474 -1 <> <> <> <>
  1475 43 6.801220 20.840200 29.765255 98 S B 21 0.30000 0.30000 "SER " " H  " 1 0 FFFFFF  H1475  0 1 7 ""  1 ""  <> 0 0 0 1 7.75 1475 0 0 3028 0 1475 1475 1475 1475 -1 <> <> <> <>
  1476 41 7.998148 23.515127 30.231916 98 S B 21 0.06000 0.06000 "SER " " HA " 1 0 FFFFFF  H1476  0 1 7 ""  1 ""  <> 0 0 0 1 7.75 1476 0 0 3029 0 1476 1476 1476 1476 -1 <> <> <> <>
  1477 41 6.672709 22.103743 32.506561 98 S B 21 0.06000 0.06000 "SER " " HB1" 1 0 FFFFFF  H1477  0 1 7 ""  1 ""  <> 0 0 0 1 7.75 1477 0 0 3030 0 1477 1477 1477 1477 -1 <> <> <> <>
  1478 41 5.921885 23.440062 31.715763 98 S B 21 0.06000 0.06000 "SER " " HB2" 1 0 FFFFFF  H1478  0 1 7 ""  1 ""  <> 0 0 0 1 7.75 1478 0 0 3031 0 1478 1478 1478 1478 -1 <> <> <> <>
  1479 42 7.510942 24.644674 32.550835 98 S B 21 0.41800 0.41800 "SER " " HG " 1 0 FFFFFF  H1479  0 1 7 ""  1 ""  <> 0 0 0 1 7.75 1479 0 0 3032 0 1479 1479 1479 1479 -1 <> <> <> <>
  1480 25 9.890972 22.156324 29.920856 99 L B 38 -0.50000 -0.50000 "LEU " " N  " 7 0 2F2FFF  N1480  0 1 7 ""  1 ""  <> 0 0 0 1 7.82 1480 0 0 3040 1 1480 1480 1480 1480 -1 <> <> <> <>
  1481 3 11.250024 21.571012 29.984436 99 L B 2 0.14000 0.14000 "LEU " " CA " 6 0 A0A0A0  C1481  0 1 -1109 ""  1 ""  FF9600  0 0 0 1 7.82 1481 0 0 3041 1 1481 1481 1481 1481 -1 <> <> <> <>
  1482 2 12.147882 22.053625 31.150166 99 L B 2 0.50000 0.50000 "LEU " " C  " 6 0 A0A0A0  C1482  0 1 7 ""  1 ""  <> 0 0 0 1 7.82 1482 0 0 3042 0 1482 1482 1482 1482 -1 <> <> <> <>
  1483 15 12.504603 23.201956 31.328657 99 L B 75 -0.50000 -0.50000 "LEU " " O  " 8 0 FF5757  O1483  0 1 7 ""  1 ""  <> 0 0 0 1 7.82 1483 0 0 3043 0 1483 1483 1483 1483 -1 <> <> <> <>
  1484 3 12.024126 21.975119 28.684376 99 L B 2 -0.12000 -0.12000 "LEU " " CB " 6 0 A0A0A0  C1484  0 1 7 ""  1 ""  <> 0 0 0 1 7.82 1484 0 0 3044 2 1484 1484 1484 1484 -1 <> <> <> <>
  1485 3 13.409245 21.495672 28.433733 99 L B 2 -0.06000 -0.06000 "LEU " " CG " 6 0 A0A0A0  C1485  0 1 7 ""  1 ""  <> 0 0 0 1 7.82 1485 0 0 3045 1 1485 1485 1485 1485 -1 <> <> <> <>
  1486 3 13.519038 20.089911 27.812164 99 L B 2 -0.18000 -0.18000 "LEU " " CD1" 6 0 A0A0A0  C1486  0 1 7 ""  1 ""  <> 0 0 0 1 7.82 1486 0 0 3046 3 1486 1486 1486 1486 -1 <> <> <> <>
  1487 3 14.275680 22.527395 27.651611 99 L B 2 -0.18000 -0.18000 "LEU " " CD2" 6 0 A0A0A0  C1487  0 1 7 ""  1 ""  <> 0 0 0 1 7.82 1487 0 0 3047 3 1487 1487 1487 1487 -1 <> <> <> <>
  1488 43 9.811105 23.023573 29.409391 99 L B 21 0.30000 0.30000 "LEU " " H  " 1 0 FFFFFF  H1488  0 1 7 ""  1 ""  <> 0 0 0 1 7.82 1488 0 0 3048 0 1488 1488 1488 1488 -1 <> <> <> <>
  1489 41 11.182918 20.487356 29.888058 99 L B 21 0.06000 0.06000 "LEU " " HA " 1 0 FFFFFF  H1489  0 1 7 ""  1 ""  <> 0 0 0 1 7.82 1489 0 0 3049 0 1489 1489 1489 1489 -1 <> <> <> <>
  1490 41 11.961314 23.062918 28.713535 99 L B 21 0.06000 0.06000 "LEU " " HB1" 1 0 FFFFFF  H1490  0 1 7 ""  1 ""  <> 0 0 0 1 7.82 1490 0 0 3050 0 1490 1490 1490 1490 -1 <> <> <> <>
  1491 41 11.431382 21.711462 27.808453 99 L B 21 0.06000 0.06000 "LEU " " HB2" 1 0 FFFFFF  H1491  0 1 7 ""  1 ""  <> 0 0 0 1 7.82 1491 0 0 3051 0 1491 1491 1491 1491 -1 <> <> <> <>
  1492 41 13.924188 21.420980 29.391520 99 L B 21 0.06000 0.06000 "LEU " " HG " 1 0 FFFFFF  H1492  0 1 7 ""  1 ""  <> 0 0 0 1 7.82 1492 0 0 3052 0 1492 1492 1492 1492 -1 <> <> <> <>
  1493 41 13.037600 20.228155 26.844070 99 L B 21 0.06000 0.06000 "LEU " "1HD1" 1 0 FFFFFF  H1493  0 1 7 ""  1 ""  <> 0 0 0 1 7.82 1493 0 0 3053 0 1493 1493 1493 1493 -1 <> <> <> <>
  1494 41 14.509489 19.745413 27.514790 99 L B 21 0.06000 0.06000 "LEU " "2HD1" 1 0 FFFFFF  H1494  0 1 7 ""  1 ""  <> 0 0 0 1 7.82 1494 0 0 3054 0 1494 1494 1494 1494 -1 <> <> <> <>
  1495 41 12.980964 19.338018 28.389439 99 L B 21 0.06000 0.06000 "LEU " "3HD1" 1 0 FFFFFF  H1495  0 1 7 ""  1 ""  <> 0 0 0 1 7.82 1495 0 0 3055 0 1495 1495 1495 1495 -1 <> <> <> <>
  1496 41 15.149907 22.129469 27.136364 99 L B 21 0.06000 0.06000 "LEU " "1HD2" 1 0 FFFFFF  H1496  0 1 7 ""  1 ""  <> 0 0 0 1 7.82 1496 0 0 3056 0 1496 1496 1496 1496 -1 <> <> <> <>
  1497 41 13.632735 23.043669 26.938738 99 L B 21 0.06000 0.06000 "LEU " "2HD2" 1 0 FFFFFF  H1497  0 1 7 ""  1 ""  <> 0 0 0 1 7.82 1497 0 0 3057 0 1497 1497 1497 1497 -1 <> <> <> <>
  1498 41 14.534571 23.383429 28.274733 99 L B 21 0.06000 0.06000 "LEU " "3HD2" 1 0 FFFFFF  H1498  0 1 7 ""  1 ""  <> 0 0 0 1 7.82 1498 0 0 3058 0 1498 1498 1498 1498 -1 <> <> <> <>
  1499 25 12.508757 21.014616 31.866819 100 Q B 38 -0.50000 -0.50000 "GLN " " N  " 7 0 2F2FFF  N1499  0 1 7 ""  1 ""  <> 0 0 0 1 7.74 1499 0 0 3071 1 1499 1499 1499 1499 -1 <> <> <> <>
  1500 3 13.289917 21.099531 33.174709 100 Q B 2 0.14000 0.14000 "GLN " " CA " 6 0 A0A0A0  C1500  0 1 -1109 ""  1 ""  FF9600  0 0 0 1 7.74 1500 0 0 3072 1 1500 1500 1500 1500 -1 <> <> <> <>
  1501 2 14.753940 20.713385 32.935654 100 Q B 2 0.50000 0.50000 "GLN " " C  " 6 0 A0A0A0  C1501  0 1 7 ""  1 ""  <> 0 0 0 1 7.74 1501 0 0 3073 0 1501 1501 1501 1501 -1 <> <> <> <>
  1502 15 14.914646 19.925650 31.962488 100 Q B 75 -0.50000 -0.50000 "GLN " " O  " 8 0 FF5757  O1502  0 1 7 ""  1 ""  <> 0 0 0 1 7.74 1502 0 0 3074 0 1502 1502 1502 1502 -1 <> <> <> <>
  1503 3 12.610136 20.183340 34.267200 100 Q B 2 -0.12000 -0.12000 "GLN " " CB " 6 0 A0A0A0  C1503  0 1 7 ""  1 ""  <> 0 0 0 1 7.74 1503 0 0 3075 2 1503 1503 1503 1503 -1 <> <> <> <>
  1504 3 11.259762 20.723120 34.845112 100 Q B 2 -0.12000 -0.12000 "GLN " " CG " 6 0 A0A0A0  C1504  0 1 7 ""  1 ""  <> 0 0 0 1 7.74 1504 0 0 3076 2 1504 1504 1504 1504 -1 <> <> <> <>
  1505 2 11.539961 21.698820 36.073547 100 Q B 2 0.50000 0.50000 "GLN " " CD " 6 0 A0A0A0  C1505  0 1 7 "%UT"  13 ""  <> 0 0 0 1 7.74 1505 0 0 3077 0 1505 1505 1505 1505 -1 "No Flip"  <> <> <>
  1506 15 12.579702 22.331770 36.074696 100 Q B 75 -0.50000 -0.50000 "GLN " " OE1" 8 0 FF5757  O1506  0 1 7 ""  1 ""  <> 0 0 0 1 7.74 1506 0 0 3078 0 1506 1506 1506 1506 -1 <> <> <> <>
  1507 25 10.734900 21.743185 37.110329 100 Q B 38 -0.76000 -0.76000 "GLN " " NE2" 7 0 2F2FFF  N1507  0 1 7 ""  1 ""  <> 0 0 0 1 7.74 1507 0 0 3079 2 1507 1507 1507 1507 -1 <> <> <> <>
  1508 43 12.449273 20.088903 31.467295 100 Q B 21 0.30000 0.30000 "GLN " " H  " 1 0 FFFFFF  H1508  0 1 7 ""  1 ""  <> 0 0 0 1 7.74 1508 0 0 3080 0 1508 1508 1508 1508 -1 <> <> <> <>
  1509 41 13.188692 22.091940 33.614010 100 Q B 21 0.06000 0.06000 "GLN " " HA " 1 0 FFFFFF  H1509  0 1 7 ""  1 ""  <> 0 0 0 1 7.74 1509 0 0 3081 0 1509 1509 1509 1509 -1 <> <> <> <>
  1510 41 13.231486 19.911749 35.120586 100 Q B 21 0.06000 0.06000 "GLN " " HB1" 1 0 FFFFFF  H1510  0 1 7 ""  1 ""  <> 0 0 0 1 7.74 1510 0 0 3082 0 1510 1510 1510 1510 -1 <> <> <> <>
  1511 41 12.393265 19.255804 33.737347 100 Q B 21 0.06000 0.06000 "GLN " " HB2" 1 0 FFFFFF  H1511  0 1 7 ""  1 ""  <> 0 0 0 1 7.74 1511 0 0 3083 0 1511 1511 1511 1511 -1 <> <> <> <>
  1512 41 10.766685 19.835485 35.241459 100 Q B 21 0.06000 0.06000 "GLN " " HG1" 1 0 FFFFFF  H1512  0 1 7 ""  1 ""  <> 0 0 0 1 7.74 1512 0 0 3084 0 1512 1512 1512 1512 -1 <> <> <> <>
  1513 41 10.705265 21.203733 34.039108 100 Q B 21 0.06000 0.06000 "GLN " " HG2" 1 0 FFFFFF  H1513  0 1 7 ""  1 ""  <> 0 0 0 1 7.74 1513 0 0 3085 0 1513 1513 1513 1513 -1 <> <> <> <>
  1514 43 10.013043 21.066114 37.311829 100 Q B 21 0.38000 0.38000 "GLN " "1HE2" 1 0 FFFFFF  H1514  0 1 7 ""  1 ""  <> 0 0 0 1 7.74 1514 0 0 3086 0 1514 1514 1514 1514 -1 <> <> <> <>
  1515 43 10.897478 22.236967 37.976265 100 Q B 21 0.38000 0.38000 "GLN " "2HE2" 1 0 FFFFFF  H1515  0 1 7 ""  1 ""  <> 0 0 0 1 7.74 1515 0 0 3087 0 1515 1515 1515 1515 -1 <> <> <> <>
  1516 25 15.714542 21.203299 33.686249 101 P B 38 -0.14000 -0.14000 "PRO " " N  " 7 0 2F2FFF  N1516  0 1 7 ""  1 ""  <> 0 0 0 1 7.76 1516 0 0 3102 0 1516 1516 1516 1516 -1 <> <> <> <>
  1517 3 17.152145 21.012930 33.454124 101 P B 2 0.01000 0.01000 "PRO " " CA " 6 0 A0A0A0  C1517  0 1 -1109 ""  1 ""  FF9600  0 0 0 1 7.76 1517 0 0 3103 1 1517 1517 1517 1517 -1 <> <> <> <>
  1518 2 17.602474 19.584425 33.176743 101 P B 2 0.50000 0.50000 "PRO " " C  " 6 0 A0A0A0  C1518  0 1 7 ""  1 ""  <> 0 0 0 1 7.76 1518 0 0 3104 0 1518 1518 1518 1518 -1 <> <> <> <>
  1519 15 18.447096 19.469351 32.281929 101 P B 75 -0.50000 -0.50000 "PRO " " O  " 8 0 FF5757  O1519  0 1 7 ""  1 ""  <> 0 0 0 1 7.76 1519 0 0 3105 0 1519 1519 1519 1519 -1 <> <> <> <>
  1520 3 15.481206 22.103880 34.864120 101 P B 2 -0.05000 -0.05000 "PRO " " CD " 6 0 A0A0A0  C1520  0 1 7 ""  1 ""  <> 0 0 0 1 7.76 1520 0 0 3106 2 1520 1520 1520 1520 -1 <> <> <> <>
  1521 3 16.836109 22.491293 35.346661 101 P B 2 -0.12000 -0.12000 "PRO " " CG " 6 0 A0A0A0  C1521  0 1 7 ""  1 ""  <> 0 0 0 1 7.76 1521 0 0 3107 2 1521 1521 1521 1521 -1 <> <> <> <>
  1522 3 17.804895 21.422628 34.798298 101 P B 2 -0.12000 -0.12000 "PRO " " CB " 6 0 A0A0A0  C1522  0 1 7 ""  1 ""  <> 0 0 0 1 7.76 1522 0 0 3108 2 1522 1522 1522 1522 -1 <> <> <> <>
  1523 41 15.062608 21.523512 35.686340 101 P B 21 0.06000 0.06000 "PRO " " HD1" 1 0 FFFFFF  H1523  0 1 7 ""  1 ""  <> 0 0 0 1 7.76 1523 0 0 3109 0 1523 1523 1523 1523 -1 <> <> <> <>
  1524 41 14.908686 22.979185 34.557259 101 P B 21 0.06000 0.06000 "PRO " " HD2" 1 0 FFFFFF  H1524  0 1 7 ""  1 ""  <> 0 0 0 1 7.76 1524 0 0 3110 0 1524 1524 1524 1524 -1 <> <> <> <>
  1525 41 17.026028 22.574789 36.416733 101 P B 21 0.06000 0.06000 "PRO " " HG1" 1 0 FFFFFF  H1525  0 1 7 ""  1 ""  <> 0 0 0 1 7.76 1525 0 0 3111 0 1525 1525 1525 1525 -1 <> <> <> <>
  1526 41 16.977110 23.543318 35.098751 101 P B 21 0.06000 0.06000 "PRO " " HG2" 1 0 FFFFFF  H1526  0 1 7 ""  1 ""  <> 0 0 0 1 7.76 1526 0 0 3112 0 1526 1526 1526 1526 -1 <> <> <> <>
  1527 41 17.839951 20.576071 35.484024 101 P B 21 0.06000 0.06000 "PRO " " HB1" 1 0 FFFFFF  H1527  0 1 7 ""  1 ""  <> 0 0 0 1 7.76 1527 0 0 3113 0 1527 1527 1527 1527 -1 <> <> <> <>
  1528 41 18.798817 21.813604 34.580685 101 P B 21 0.06000 0.06000 "PRO " " HB2" 1 0 FFFFFF  H1528  0 1 7 ""  1 ""  <> 0 0 0 1 7.76 1528 0 0 3114 0 1528 1528 1528 1528 -1 <> <> <> <>
  1529 41 17.573473 21.668707 32.692196 101 P B 21 0.06000 0.06000 "PRO " " HA " 1 0 FFFFFF  H1529  0 1 7 ""  1 ""  <> 0 0 0 1 7.76 1529 0 0 3115 0 1529 1529 1529 1529 -1 <> <> <> <>
  1530 25 16.951056 18.492132 33.794510 102 E B 38 -0.50000 -0.50000 "GLU " " N  " 7 0 2F2FFF  N1530  0 1 7 ""  1 ""  <> 0 0 0 1 7.75 1530 0 0 3135 1 1530 1530 1530 1530 -1 <> <> <> <>
  1531 3 17.431295 17.102293 33.628376 102 E B 2 0.14000 0.14000 "GLU " " CA " 6 0 A0A0A0  C1531  0 1 -1109 ""  1 ""  FF9600  0 0 0 1 7.75 1531 0 0 3136 1 1531 1531 1531 1531 -1 <> <> <> <>
  1532 2 16.579561 16.308920 32.639206 102 E B 2 0.50000 0.50000 "GLU " " C  " 6 0 A0A0A0  C1532  0 1 7 ""  1 ""  <> 0 0 0 1 7.75 1532 0 0 3137 0 1532 1532 1532 1532 -1 <> <> <> <>
  1533 15 16.883936 15.129399 32.455368 102 E B 75 -0.50000 -0.50000 "GLU " " O  " 8 0 FF5757  O1533  0 1 7 ""  1 ""  <> 0 0 0 1 7.75 1533 0 0 3138 0 1533 1533 1533 1533 -1 <> <> <> <>
  1534 3 17.132772 16.391630 34.962322 102 E B 2 -0.12000 -0.12000 "GLU " " CB " 6 0 A0A0A0  C1534  0 1 7 ""  1 ""  <> 0 0 0 1 7.75 1534 0 0 3139 2 1534 1534 1534 1534 -1 <> <> <> <>
  1535 3 18.148319 16.770170 35.988487 102 E B 2 -0.22000 -0.22000 "GLU " " CG " 6 0 A0A0A0  C1535  0 1 7 ""  1 ""  <> 0 0 0 1 7.75 1535 0 0 3140 2 1535 1535 1535 1535 -1 <> <> <> <>
  1536 2 19.581688 16.328253 35.736244 102 E B 2 0.70000 0.70000 "GLU " " CD " 6 0 A0A0A0  C1536  0 1 7 "%UT"  13 ""  <> 0 0 0 1 7.75 1536 0 0 3141 0 1536 1536 1536 1536 -1 <> <> <> <>
  1537 15 19.808628 15.127660 35.462502 102 E B 75 -0.80000 -0.80000 "GLU " " OE1" 8 0 FF5757  O1537  0 1 7 ""  1 ""  <> 0 0 0 1 7.75 1537 0 0 3142 0 1537 1537 1537 1537 -1 <> <> <> <>
  1538 18 20.553242 17.141966 35.770187 102 E B 75 -0.80000 -0.80000 "GLU " " OE2" 8 -1 FF5757  O1538  0 1 7 ""  1 ""  <> 0 0 0 1 7.75 1538 0 0 3143 0 1538 1538 1538 1538 -1 <> <> <> <>
  1539 43 16.271317 18.726873 34.503700 102 E B 21 0.30000 0.30000 "GLU " " H  " 1 0 FFFFFF  H1539  0 1 7 ""  1 ""  <> 0 0 0 1 7.75 1539 0 0 3144 0 1539 1539 1539 1539 -1 <> <> <> <>
  1540 41 18.467688 17.211866 33.309025 102 E B 21 0.06000 0.06000 "GLU " " HA " 1 0 FFFFFF  H1540  0 1 7 ""  1 ""  <> 0 0 0 1 7.75 1540 0 0 3145 0 1540 1540 1540 1540 -1 <> <> <> <>
  1541 41 17.140945 15.321149 34.757122 102 E B 21 0.06000 0.06000 "GLU " " HB1" 1 0 FFFFFF  H1541  0 1 7 ""  1 ""  <> 0 0 0 1 7.75 1541 0 0 3146 0 1541 1541 1541 1541 -1 <> <> <> <>
  1542 41 16.237812 16.642241 35.531830 102 E B 21 0.06000 0.06000 "GLU " " HB2" 1 0 FFFFFF  H1542  0 1 7 ""  1 ""  <> 0 0 0 1 7.75 1542 0 0 3147 0 1542 1542 1542 1542 -1 <> <> <> <>
  1543 41 17.826504 16.316214 36.925747 102 E B 21 0.06000 0.06000 "GLU " " HG1" 1 0 FFFFFF  H1543  0 1 7 ""  1 ""  <> 0 0 0 1 7.75 1543 0 0 3148 0 1543 1543 1543 1543 -1 <> <> <> <>
  1544 41 18.075636 17.845373 36.152027 102 E B 21 0.06000 0.06000 "GLU " " HG2" 1 0 FFFFFF  H1544  0 1 7 ""  1 ""  <> 0 0 0 1 7.75 1544 0 0 3149 0 1544 1544 1544 1544 -1 <> <> <> <>
  1545 25 15.617031 16.941336 31.926886 103 D B 38 -0.50000 -0.50000 "ASP " " N  " 7 0 2F2FFF  N1545  0 1 7 ""  1 ""  <> 0 0 0 1 7.73 1545 0 0 3164 1 1545 1545 1545 1545 -1 <> <> <> <>
  1546 3 14.798738 16.395452 30.802122 103 D B 2 0.14000 0.14000 "ASP " " CA " 6 0 A0A0A0  C1546  0 1 -1109 ""  1 ""  FF9600  0 0 0 1 7.73 1546 0 0 3165 1 1546 1546 1546 1546 -1 <> <> <> <>
  1547 2 15.578467 16.206717 29.523794 103 D B 2 0.50000 0.50000 "ASP " " C  " 6 0 A0A0A0  C1547  0 1 7 ""  1 ""  <> 0 0 0 1 7.73 1547 0 0 3166 0 1547 1547 1547 1547 -1 <> <> <> <>
  1548 15 14.984322 16.197927 28.440680 103 D B 75 -0.50000 -0.50000 "ASP " " O  " 8 0 FF5757  O1548  0 1 7 ""  1 ""  <> 0 0 0 1 7.73 1548 0 0 3167 0 1548 1548 1548 1548 -1 <> <> <> <>
  1549 3 13.555302 17.297857 30.547951 103 D B 2 -0.22000 -0.22000 "ASP " " CB " 6 0 A0A0A0  C1549  0 1 7 ""  1 ""  <> 0 0 0 1 7.73 1549 0 0 3168 2 1549 1549 1549 1549 -1 <> <> <> <>
  1550 2 12.577125 17.375532 31.713203 103 D B 2 0.70000 0.70000 "ASP " " CG " 6 0 A0A0A0  C1550  0 1 7 "%UT"  13 ""  <> 0 0 0 1 7.73 1550 0 0 3169 0 1550 1550 1550 1550 -1 <> <> <> <>
  1551 15 12.467656 16.474005 32.599926 103 D B 75 -0.80000 -0.80000 "ASP " " OD1" 8 0 FF5757  O1551  0 1 7 ""  1 ""  <> 0 0 0 1 7.73 1551 0 0 3170 0 1551 1551 1551 1551 -1 <> <> <> <>
  1552 18 11.880278 18.382483 31.675871 103 D B 75 -0.80000 -0.80000 "ASP " " OD2" 8 -1 FF5757  O1552  0 1 7 ""  1 ""  <> 0 0 0 1 7.73 1552 0 0 3171 0 1552 1552 1552 1552 -1 <> <> <> <>
  1553 43 15.518023 17.908430 32.200817 103 D B 21 0.30000 0.30000 "ASP " " H  " 1 0 FFFFFF  H1553  0 1 7 ""  1 ""  <> 0 0 0 1 7.73 1553 0 0 3172 0 1553 1553 1553 1553 -1 <> <> <> <>
  1554 41 14.358612 15.436414 31.075294 103 D B 21 0.06000 0.06000 "ASP " " HA " 1 0 FFFFFF  H1554  0 1 7 ""  1 ""  <> 0 0 0 1 7.73 1554 0 0 3173 0 1554 1554 1554 1554 -1 <> <> <> <>
  1555 41 12.984080 17.108152 29.639204 103 D B 21 0.06000 0.06000 "ASP " " HB1" 1 0 FFFFFF  H1555  0 1 7 ""  1 ""  <> 0 0 0 1 7.73 1555 0 0 3174 0 1555 1555 1555 1555 -1 <> <> <> <>
  1556 41 13.995396 18.253271 30.262291 103 D B 21 0.06000 0.06000 "ASP " " HB2" 1 0 FFFFFF  H1556  0 1 7 ""  1 ""  <> 0 0 0 1 7.73 1556 0 0 3175 0 1556 1556 1556 1556 -1 <> <> <> <>
  1557 25 16.954605 16.075117 29.561033 104 F B 38 -0.50000 -0.50000 "PHE " " N  " 7 0 2F2FFF  N1557  0 1 7 ""  1 ""  <> 0 0 0 1 7.71 1557 0 0 3190 1 1557 1557 1557 1557 -1 <> <> <> <>
  1558 3 17.831434 16.009336 28.371803 104 F B 2 0.14000 0.14000 "PHE " " CA " 6 0 A0A0A0  C1558  0 1 -1110 ""  1 ""  FFB400  0 0 0 1 7.71 1558 0 0 3191 1 1558 1558 1558 1558 -1 <> <> <> <>
  1559 2 18.017265 14.532155 27.937166 104 F B 2 0.50000 0.50000 "PHE " " C  " 6 0 A0A0A0  C1559  0 1 7 ""  1 ""  <> 0 0 0 1 7.71 1559 0 0 3192 0 1559 1559 1559 1559 -1 <> <> <> <>
  1560 15 18.134834 13.671651 28.782104 104 F B 75 -0.50000 -0.50000 "PHE " " O  " 8 0 FF5757  O1560  0 1 7 ""  1 ""  <> 0 0 0 1 7.71 1560 0 0 3193 0 1560 1560 1560 1560 -1 <> <> <> <>
  1561 3 19.219549 16.858572 28.530308 104 F B 2 -0.00500 -0.00500 "PHE " " CB " 6 0 A0A0A0  C1561  0 1 7 ""  1 ""  <> 0 0 0 1 7.71 1561 0 0 3194 2 1561 1561 1561 1561 -1 <> <> <> <>
  1562 2 20.109241 16.299826 29.651249 104 F B 2 -0.11500 -0.11500 "PHE " " CG " 6 0 A0A0A0  C1562  0 1 7 ""  1 ""  <> 0 0 0 1 7.71 1562 0 0 3195 0 1562 1562 1562 1562 62 <> <> <> <>
  1563 2 21.004385 15.307759 29.363100 104 F B 2 -0.11500 -0.11500 "PHE " " CD1" 6 0 A0A0A0  C1563  0 1 7 ""  1 ""  <> 0 0 0 1 7.71 1563 0 0 3196 1 1563 1563 1563 1563 63 <> <> <> <>
  1564 2 22.000101 14.869252 30.274145 104 F B 2 -0.11500 -0.11500 "PHE " " CE1" 6 0 A0A0A0  C1564  0 1 7 ""  1 ""  <> 0 0 0 1 7.71 1564 0 0 3197 1 1564 1564 1564 1564 64 <> <> <> <>
  1565 2 21.938845 15.412404 31.546595 104 F B 2 -0.11500 -0.11500 "PHE " " CZ " 6 0 A0A0A0  C1565  0 1 7 ""  1 ""  <> 0 0 0 1 7.71 1565 0 0 3198 1 1565 1565 1565 1565 65 <> <> <> <>
  1566 2 20.994320 16.384207 31.928251 104 F B 2 -0.11500 -0.11500 "PHE " " CE2" 6 0 A0A0A0  C1566  0 1 7 ""  1 ""  <> 0 0 0 1 7.71 1566 0 0 3199 1 1566 1566 1566 1566 66 <> <> <> <>
  1567 2 20.130857 16.871534 30.909721 104 F B 2 -0.11500 -0.11500 "PHE " " CD2" 6 0 A0A0A0  C1567  0 1 7 ""  1 ""  <> 0 0 0 1 7.71 1567 0 0 3200 1 1567 1567 1567 1567 67 <> <> <> <>
  1568 43 17.412989 16.058279 30.460867 104 F B 21 0.30000 0.30000 "PHE " " H  " 1 0 FFFFFF  H1568  0 1 7 ""  1 ""  <> 0 0 0 1 7.71 1568 0 0 3201 0 1568 1568 1568 1568 -1 <> <> <> <>
  1569 41 17.261120 16.397390 27.527853 104 F B 21 0.06000 0.06000 "PHE " " HA " 1 0 FFFFFF  H1569  0 1 7 ""  1 ""  <> 0 0 0 1 7.71 1569 0 0 3202 0 1569 1569 1569 1569 -1 <> <> <> <>
  1570 41 19.115255 17.943518 28.519608 104 F B 21 0.06000 0.06000 "PHE " " HB1" 1 0 FFFFFF  H1570  0 1 7 ""  1 ""  <> 0 0 0 1 7.71 1570 0 0 3203 0 1570 1570 1570 1570 -1 <> <> <> <>
  1571 41 19.758362 16.630728 27.610596 104 F B 21 0.06000 0.06000 "PHE " " HB2" 1 0 FFFFFF  H1571  0 1 7 ""  1 ""  <> 0 0 0 1 7.71 1571 0 0 3204 0 1571 1571 1571 1571 -1 <> <> <> <>
  1572 41 21.090799 14.877820 28.376143 104 F B 21 0.11500 0.11500 "PHE " " HD1" 1 0 FFFFFF  H1572  0 1 7 ""  1 ""  <> 0 0 0 1 7.71 1572 0 0 3205 0 1572 1572 1572 1572 -1 <> <> <> <>
  1573 41 22.697470 14.080174 30.034491 104 F B 21 0.11500 0.11500 "PHE " " HE1" 1 0 FFFFFF  H1573  0 1 7 ""  1 ""  <> 0 0 0 1 7.71 1573 0 0 3206 0 1573 1573 1573 1573 -1 <> <> <> <>
  1574 41 22.620266 14.978444 32.263355 104 F B 21 0.11500 0.11500 "PHE " " HZ " 1 0 FFFFFF  H1574  0 1 7 ""  1 ""  <> 0 0 0 1 7.71 1574 0 0 3207 0 1574 1574 1574 1574 -1 <> <> <> <>
  1575 41 20.883810 16.651449 32.968815 104 F B 21 0.11500 0.11500 "PHE " " HE2" 1 0 FFFFFF  H1575  0 1 7 ""  1 ""  <> 0 0 0 1 7.71 1575 0 0 3208 0 1575 1575 1575 1575 -1 <> <> <> <>
  1576 41 19.339092 17.566679 31.146961 104 F B 21 0.11500 0.11500 "PHE " " HD2" 1 0 FFFFFF  H1576  0 1 7 ""  1 ""  <> 0 0 0 1 7.71 1576 0 0 3209 0 1576 1576 1576 1576 -1 <> <> <> <>
  1577 25 18.029160 14.185330 26.661457 105 A B 38 -0.50000 -0.50000 "ALA " " N  " 7 0 2F2FFF  N1577  2 1 7 ""  1 ""  <> 0 0 0 1 7.25 1577 0 0 3224 1 1577 1577 1577 1577 -1 <> <> <> <>
  1578 3 18.076370 12.856130 26.225327 105 A B 2 0.14000 0.14000 "ALA " " CA " 6 0 A0A0A0  C1578  2 1 -1110 ""  1 ""  FFB400  0 0 0 1 7.25 1578 0 0 3225 1 1578 1578 1578 1578 -1 <> <> <> <>
  1579 2 18.446838 12.796803 24.740940 105 A B 2 0.50000 0.50000 "ALA " " C  " 6 0 A0A0A0  C1579  2 1 7 ""  1 ""  <> 0 0 0 1 7.25 1579 0 0 3226 0 1579 1579 1579 1579 -1 <> <> <> <>
  1580 15 18.226442 13.720586 23.985291 105 A B 75 -0.50000 -0.50000 "ALA " " O  " 8 0 FF5757  O1580  2 1 7 ""  1 ""  <> 0 0 0 1 7.25 1580 0 0 3227 0 1580 1580 1580 1580 -1 <> <> <> <>
  1581 3 16.786692 12.050725 26.512190 105 A B 2 -0.18000 -0.18000 "ALA " " CB " 6 0 A0A0A0  C1581  2 1 7 ""  1 ""  <> 0 0 0 1 7.25 1581 0 0 3228 3 1581 1581 1581 1581 -1 <> <> <> <>
  1582 43 18.129650 14.966634 26.029339 105 A B 21 0.30000 0.30000 "ALA " " H  " 1 0 FFFFFF  H1582  2 1 7 ""  1 ""  <> 0 0 0 1 7.25 1582 0 0 3229 0 1582 1582 1582 1582 -1 <> <> <> <>
  1583 41 18.971752 12.434751 26.682301 105 A B 21 0.06000 0.06000 "ALA " " HA " 1 0 FFFFFF  H1583  2 1 7 ""  1 ""  <> 0 0 0 1 7.25 1583 0 0 3230 0 1583 1583 1583 1583 -1 <> <> <> <>
  1584 41 17.050785 11.052625 26.162691 105 A B 21 0.06000 0.06000 "ALA " " HB1" 1 0 FFFFFF  H1584  2 1 7 ""  1 ""  <> 0 0 0 1 7.25 1584 0 0 3231 0 1584 1584 1584 1584 -1 <> <> <> <>
  1585 41 16.571169 11.992635 27.579090 105 A B 21 0.06000 0.06000 "ALA " " HB2" 1 0 FFFFFF  H1585  2 1 7 ""  1 ""  <> 0 0 0 1 7.25 1585 0 0 3232 0 1585 1585 1585 1585 -1 <> <> <> <>
  1586 41 15.909241 12.388219 25.960577 105 A B 21 0.06000 0.06000 "ALA " " HB3" 1 0 FFFFFF  H1586  2 1 7 ""  1 ""  <> 0 0 0 1 7.25 1586 0 0 3233 0 1586 1586 1586 1586 -1 <> <> <> <>
  1587 25 18.787252 11.599462 24.306335 106 T B 38 -0.50000 -0.50000 "THR " " N  " 7 0 2F2FFF  N1587  2 1 7 ""  1 ""  <> 0 0 0 1 7.23 1587 0 0 3248 1 1587 1587 1587 1587 -1 <> <> <> <>
  1588 3 18.442448 11.051473 22.964249 106 T B 2 0.14000 0.14000 "THR " " CA " 6 0 A0A0A0  C1588  2 1 -1110 ""  1 ""  FFB400  0 0 0 1 7.23 1588 0 0 3249 1 1588 1588 1588 1588 -1 <> <> <> <>
  1589 2 16.976742 10.439488 22.996372 106 T B 2 0.50000 0.50000 "THR " " C  " 6 0 A0A0A0  C1589  2 1 7 ""  1 ""  <> 0 0 0 1 7.23 1589 0 0 3250 0 1589 1589 1589 1589 -1 <> <> <> <>
  1590 15 16.683113 9.472478 23.693752 106 T B 75 -0.50000 -0.50000 "THR " " O  " 8 0 FF5757  O1590  2 1 7 ""  1 ""  <> 0 0 0 1 7.23 1590 0 0 3251 0 1590 1590 1590 1590 -1 <> <> <> <>
  1591 3 19.560207 10.074803 22.528709 106 T B 2 0.20500 0.20500 "THR " " CB " 6 0 A0A0A0  C1591  2 1 7 ""  1 ""  <> 0 0 0 1 7.23 1591 0 0 3252 1 1591 1591 1591 1591 -1 <> <> <> <>
  1592 3 19.156881 9.397260 21.189224 106 T B 2 -0.18000 -0.18000 "THR " " CG2" 6 0 A0A0A0  C1592  2 1 7 ""  1 ""  <> 0 0 0 1 7.23 1592 0 0 3253 3 1592 1592 1592 1592 -1 <> <> <> <>
  1593 16 20.677279 10.878636 22.181168 106 T B 75 -0.68300 -0.68300 "THR " " OG1" 8 0 FF5757  O1593  2 1 7 "%UT"  13 ""  <> 0 0 0 1 7.23 1593 0 0 3254 1 1593 1593 1593 1593 -1 <> <> <> <>
  1594 43 18.731468 10.864873 24.997257 106 T B 21 0.30000 0.30000 "THR " " H  " 1 0 FFFFFF  H1594  2 1 7 ""  1 ""  <> 0 0 0 1 7.23 1594 0 0 3255 0 1594 1594 1594 1594 -1 <> <> <> <>
  1595 41 18.342852 11.873723 22.255672 106 T B 21 0.06000 0.06000 "THR " " HA " 1 0 FFFFFF  H1595  2 1 7 ""  1 ""  <> 0 0 0 1 7.23 1595 0 0 3256 0 1595 1595 1595 1595 -1 <> <> <> <>
  1596 41 19.999418 9.468343 23.320793 106 T B 21 0.06000 0.06000 "THR " " HB " 1 0 FFFFFF  H1596  2 1 7 ""  1 ""  <> 0 0 0 1 7.23 1596 0 0 3257 0 1596 1596 1596 1596 -1 <> <> <> <>
  1597 41 18.724905 10.247281 20.661057 106 T B 21 0.06000 0.06000 "THR " "1HG2" 1 0 FFFFFF  H1597  2 1 7 ""  1 ""  <> 0 0 0 1 7.23 1597 0 0 3258 0 1597 1597 1597 1597 -1 <> <> <> <>
  1598 41 20.085337 9.029958 20.752007 106 T B 21 0.06000 0.06000 "THR " "2HG2" 1 0 FFFFFF  H1598  2 1 7 ""  1 ""  <> 0 0 0 1 7.23 1598 0 0 3259 0 1598 1598 1598 1598 -1 <> <> <> <>
  1599 41 18.423132 8.594563 21.262600 106 T B 21 0.06000 0.06000 "THR " "3HG2" 1 0 FFFFFF  H1599  2 1 7 ""  1 ""  <> 0 0 0 1 7.23 1599 0 0 3260 0 1599 1599 1599 1599 -1 <> <> <> <>
  1600 42 21.271891 10.924947 22.914188 106 T B 21 0.41800 0.41800 "THR " " HG1" 1 0 FFFFFF  H1600  2 1 7 ""  1 ""  <> 0 0 0 1 7.23 1600 0 0 3261 0 1600 1600 1600 1600 -1 <> <> <> <>
  1601 25 16.012371 11.118787 22.301872 107 Y B 38 -0.50000 -0.50000 "TYR " " N  " 7 0 2F2FFF  N1601  2 1 7 ""  1 ""  <> 0 0 0 1 7.24 1601 0 0 3276 1 1601 1601 1601 1601 -1 <> <> <> <>
  1602 3 14.601884 10.730382 22.343239 107 Y B 2 0.14000 0.14000 "TYR " " CA " 6 0 A0A0A0  C1602  2 1 -1110 ""  1 ""  FFB400  0 0 0 1 7.24 1602 0 0 3277 1 1602 1602 1602 1602 -1 <> <> <> <>
  1603 2 14.255043 9.985173 21.065361 107 Y B 2 0.50000 0.50000 "TYR " " C  " 6 0 A0A0A0  C1603  2 1 7 ""  1 ""  <> 0 0 0 1 7.24 1603 0 0 3278 0 1603 1603 1603 1603 -1 <> <> <> <>
  1604 15 14.437696 10.506825 19.991100 107 Y B 75 -0.50000 -0.50000 "TYR " " O  " 8 0 FF5757  O1604  2 1 7 ""  1 ""  <> 0 0 0 1 7.24 1604 0 0 3279 0 1604 1604 1604 1604 -1 <> <> <> <>
  1605 3 13.867042 12.116323 22.234909 107 Y B 2 -0.00500 -0.00500 "TYR " " CB " 6 0 A0A0A0  C1605  2 1 7 ""  1 ""  <> 0 0 0 1 7.24 1605 0 0 3280 2 1605 1605 1605 1605 -1 <> <> <> <>
  1606 2 13.595512 12.594640 23.694008 107 Y B 2 -0.11500 -0.11500 "TYR " " CG " 6 0 A0A0A0  C1606  2 1 7 ""  1 ""  <> 0 0 0 1 7.24 1606 0 0 3281 0 1606 1606 1606 1606 62 <> <> <> <>
  1607 2 14.472876 13.624532 24.148651 107 Y B 2 -0.11500 -0.11500 "TYR " " CD1" 6 0 A0A0A0  C1607  2 1 7 ""  1 ""  <> 0 0 0 1 7.24 1607 0 0 3282 1 1607 1607 1607 1607 63 <> <> <> <>
  1608 2 14.281475 14.134595 25.462189 107 Y B 2 -0.11500 -0.11500 "TYR " " CE1" 6 0 A0A0A0  C1608  2 1 7 ""  1 ""  <> 0 0 0 1 7.24 1608 0 0 3283 1 1608 1608 1608 1608 64 <> <> <> <>
  1609 2 13.262032 13.600774 26.238686 107 Y B 2 0.15000 0.15000 "TYR " " CZ " 6 0 A0A0A0  C1609  2 1 7 ""  1 ""  <> 0 0 0 1 7.24 1609 0 0 3284 0 1609 1609 1609 1609 65 <> <> <> <>
  1610 16 13.210650 13.959516 27.575779 107 Y B 75 -0.58500 -0.58500 "TYR " " OH " 8 0 FF5757  O1610  2 1 7 "%UT"  13 ""  <> 0 0 0 1 7.24 1610 0 0 3285 1 1610 1610 1610 1610 -1 <> <> <> <>
  1611 2 12.280959 12.742177 25.706871 107 Y B 2 -0.11500 -0.11500 "TYR " " CE2" 6 0 A0A0A0  C1611  2 1 7 ""  1 ""  <> 0 0 0 1 7.24 1611 0 0 3286 1 1611 1611 1611 1611 66 <> <> <> <>
  1612 2 12.469314 12.226544 24.452648 107 Y B 2 -0.11500 -0.11500 "TYR " " CD2" 6 0 A0A0A0  C1612  2 1 7 ""  1 ""  <> 0 0 0 1 7.24 1612 0 0 3287 1 1612 1612 1612 1612 67 <> <> <> <>
  1613 43 16.128811 12.073995 21.995098 107 Y B 21 0.30000 0.30000 "TYR " " H  " 1 0 FFFFFF  H1613  2 1 7 ""  1 ""  <> 0 0 0 1 7.24 1613 0 0 3288 0 1613 1613 1613 1613 -1 <> <> <> <>
  1614 41 14.269380 10.117978 23.181396 107 Y B 21 0.06000 0.06000 "TYR " " HA " 1 0 FFFFFF  H1614  2 1 7 ""  1 ""  <> 0 0 0 1 7.24 1614 0 0 3289 0 1614 1614 1614 1614 -1 <> <> <> <>
  1615 41 12.862753 11.935887 21.851574 107 Y B 21 0.06000 0.06000 "TYR " " HB1" 1 0 FFFFFF  H1615  2 1 7 ""  1 ""  <> 0 0 0 1 7.24 1615 0 0 3290 0 1615 1615 1615 1615 -1 <> <> <> <>
  1616 41 14.360310 12.823583 21.568150 107 Y B 21 0.06000 0.06000 "TYR " " HB2" 1 0 FFFFFF  H1616  2 1 7 ""  1 ""  <> 0 0 0 1 7.24 1616 0 0 3291 0 1616 1616 1616 1616 -1 <> <> <> <>
  1617 41 15.089252 14.008016 23.349014 107 Y B 21 0.11500 0.11500 "TYR " " HD1" 1 0 FFFFFF  H1617  2 1 7 ""  1 ""  <> 0 0 0 1 7.24 1617 0 0 3292 0 1617 1617 1617 1617 -1 <> <> <> <>
  1618 41 14.976551 14.720342 26.045433 107 Y B 21 0.11500 0.11500 "TYR " " HE1" 1 0 FFFFFF  H1618  2 1 7 ""  1 ""  <> 0 0 0 1 7.24 1618 0 0 3293 0 1618 1618 1618 1618 -1 <> <> <> <>
  1619 42 13.476499 14.845082 27.771025 107 Y B 21 0.43500 0.43500 "TYR " " HH " 1 0 FFFFFF  H1619  2 1 7 ""  1 ""  <> 0 0 0 1 7.24 1619 0 0 3294 0 1619 1619 1619 1619 -1 <> <> <> <>
  1620 41 11.446733 12.437657 26.321472 107 Y B 21 0.11500 0.11500 "TYR " " HE2" 1 0 FFFFFF  H1620  2 1 7 ""  1 ""  <> 0 0 0 1 7.24 1620 0 0 3295 0 1620 1620 1620 1620 -1 <> <> <> <>
  1621 41 11.724786 11.601331 23.982346 107 Y B 21 0.11500 0.11500 "TYR " " HD2" 1 0 FFFFFF  H1621  2 1 7 ""  1 ""  <> 0 0 0 1 7.24 1621 0 0 3296 0 1621 1621 1621 1621 -1 <> <> <> <>
  1622 25 13.583879 8.802419 21.041519 108 Y B 38 -0.50000 -0.50000 "TYR " " N  " 7 0 2F2FFF  N1622  2 1 7 ""  1 ""  <> 0 0 0 1 7.24 1622 0 0 3313 1 1622 1622 1622 1622 -1 <> <> <> <>
  1623 3 13.316373 8.007833 19.861702 108 Y B 2 0.14000 0.14000 "TYR " " CA " 6 0 A0A0A0  C1623  2 1 -1110 ""  1 ""  FFB400  0 0 0 1 7.24 1623 0 0 3314 1 1623 1623 1623 1623 -1 <> <> <> <>
  1624 2 11.902964 7.481687 19.893902 108 Y B 2 0.50000 0.50000 "TYR " " C  " 6 0 A0A0A0  C1624  2 1 7 ""  1 ""  <> 0 0 0 1 7.24 1624 0 0 3315 0 1624 1624 1624 1624 -1 <> <> <> <>
  1625 15 11.453656 6.937352 20.870480 108 Y B 75 -0.50000 -0.50000 "TYR " " O  " 8 0 FF5757  O1625  2 1 7 ""  1 ""  <> 0 0 0 1 7.24 1625 0 0 3316 0 1625 1625 1625 1625 -1 <> <> <> <>
  1626 3 14.406608 6.936559 19.625160 108 Y B 2 -0.00500 -0.00500 "TYR " " CB " 6 0 A0A0A0  C1626  2 1 7 ""  1 ""  <> 0 0 0 1 7.24 1626 0 0 3317 2 1626 1626 1626 1626 -1 <> <> <> <>
  1627 2 14.525979 5.838826 20.641975 108 Y B 2 -0.11500 -0.11500 "TYR " " CG " 6 0 A0A0A0  C1627  2 1 7 ""  1 ""  <> 0 0 0 1 7.24 1627 0 0 3318 0 1627 1627 1627 1627 62 <> <> <> <>
  1628 2 15.287917 6.141942 21.815357 108 Y B 2 -0.11500 -0.11500 "TYR " " CD1" 6 0 A0A0A0  C1628  2 1 7 ""  1 ""  <> 0 0 0 1 7.24 1628 0 0 3319 1 1628 1628 1628 1628 63 <> <> <> <>
  1629 2 15.482428 5.098927 22.726120 108 Y B 2 -0.11500 -0.11500 "TYR " " CE1" 6 0 A0A0A0  C1629  2 1 7 ""  1 ""  <> 0 0 0 1 7.24 1629 0 0 3320 1 1629 1629 1629 1629 64 <> <> <> <>
  1630 2 14.921139 3.813985 22.503593 108 Y B 2 0.15000 0.15000 "TYR " " CZ " 6 0 A0A0A0  C1630  2 1 7 ""  1 ""  <> 0 0 0 1 7.24 1630 0 0 3321 0 1630 1630 1630 1630 65 <> <> <> <>
  1631 16 15.169011 2.895055 23.472252 108 Y B 75 -0.58500 -0.58500 "TYR " " OH " 8 0 FF5757  O1631  2 1 7 "%UT"  13 ""  <> 0 0 0 1 7.24 1631 0 0 3322 1 1631 1631 1631 1631 -1 <> <> <> <>
  1632 2 14.195827 3.507406 21.308868 108 Y B 2 -0.11500 -0.11500 "TYR " " CE2" 6 0 A0A0A0  C1632  2 1 7 ""  1 ""  <> 0 0 0 1 7.24 1632 0 0 3323 1 1632 1632 1632 1632 66 <> <> <> <>
  1633 2 14.025954 4.553151 20.396717 108 Y B 2 -0.11500 -0.11500 "TYR " " CD2" 6 0 A0A0A0  C1633  2 1 7 ""  1 ""  <> 0 0 0 1 7.24 1633 0 0 3324 1 1633 1633 1633 1633 67 <> <> <> <>
  1634 43 13.275192 8.443334 21.933632 108 Y B 21 0.30000 0.30000 "TYR " " H  " 1 0 FFFFFF  H1634  2 1 7 ""  1 ""  <> 0 0 0 1 7.24 1634 0 0 3325 0 1634 1634 1634 1634 -1 <> <> <> <>
  1635 41 13.431493 8.665853 19.000389 108 Y B 21 0.06000 0.06000 "TYR " " HA " 1 0 FFFFFF  H1635  2 1 7 ""  1 ""  <> 0 0 0 1 7.24 1635 0 0 3326 0 1635 1635 1635 1635 -1 <> <> <> <>
  1636 41 15.379558 7.379140 19.411652 108 Y B 21 0.06000 0.06000 "TYR " " HB1" 1 0 FFFFFF  H1636  2 1 7 ""  1 ""  <> 0 0 0 1 7.24 1636 0 0 3327 0 1636 1636 1636 1636 -1 <> <> <> <>
  1637 41 14.128533 6.450795 18.689846 108 Y B 21 0.06000 0.06000 "TYR " " HB2" 1 0 FFFFFF  H1637  2 1 7 ""  1 ""  <> 0 0 0 1 7.24 1637 0 0 3328 0 1637 1637 1637 1637 -1 <> <> <> <>
  1638 41 15.855992 7.058919 21.762196 108 Y B 21 0.11500 0.11500 "TYR " " HD1" 1 0 FFFFFF  H1638  2 1 7 ""  1 ""  <> 0 0 0 1 7.24 1638 0 0 3329 0 1638 1638 1638 1638 -1 <> <> <> <>
  1639 41 16.111925 5.097981 23.603691 108 Y B 21 0.11500 0.11500 "TYR " " HE1" 1 0 FFFFFF  H1639  2 1 7 ""  1 ""  <> 0 0 0 1 7.24 1639 0 0 3330 0 1639 1639 1639 1639 -1 <> <> <> <>
  1640 42 14.425003 2.316121 23.537899 108 Y B 21 0.43500 0.43500 "TYR " " HH " 1 0 FFFFFF  H1640  2 1 7 ""  1 ""  <> 0 0 0 1 7.24 1640 0 0 3331 0 1640 1640 1640 1640 -1 <> <> <> <>
  1641 41 13.828192 2.513463 21.100716 108 Y B 21 0.11500 0.11500 "TYR " " HE2" 1 0 FFFFFF  H1641  2 1 7 ""  1 ""  <> 0 0 0 1 7.24 1641 0 0 3332 0 1641 1641 1641 1641 -1 <> <> <> <>
  1642 41 13.570341 4.336736 19.441738 108 Y B 21 0.11500 0.11500 "TYR " " HD2" 1 0 FFFFFF  H1642  2 1 7 ""  1 ""  <> 0 0 0 1 7.24 1642 0 0 3333 0 1642 1642 1642 1642 -1 <> <> <> <>
  1643 25 11.107506 7.681645 18.763859 109 C B 38 -0.50000 -0.50000 "CYS " " N  " 7 0 2F2FFF  N1643  2 1 7 ""  1 ""  <> 0 0 0 1 7.26 1643 0 0 3348 1 1643 1643 1643 1643 -1 <> <> <> <>
  1644 3 9.922400 6.902928 18.435337 109 C B 2 0.14000 0.14000 "CYS " " CA " 6 0 A0A0A0  C1644  2 1 -1110 ""  1 ""  FFB400  0 0 0 1 7.26 1644 0 0 3349 1 1644 1644 1644 1644 -1 <> <> <> <>
  1645 2 10.369341 5.408597 18.167690 109 C B 2 0.50000 0.50000 "CYS " " C  " 6 0 A0A0A0  C1645  2 1 7 ""  1 ""  <> 0 0 0 1 7.26 1645 0 0 3350 0 1645 1645 1645 1645 -1 <> <> <> <>
  1646 15 11.474560 5.229665 17.719173 109 C B 75 -0.50000 -0.50000 "CYS " " O  " 8 0 FF5757  O1646  2 1 7 ""  1 ""  <> 0 0 0 1 7.26 1646 0 0 3351 0 1646 1646 1646 1646 -1 <> <> <> <>
  1647 3 9.365048 7.694669 17.241692 109 C B 2 0.06000 0.06000 "CYS " " CB " 6 0 A0A0A0  C1647  2 1 7 ""  1 ""  <> 0 0 0 1 7.26 1647 0 0 3352 2 1647 1647 1647 1647 -1 <> <> <> <>
  1648 49 7.613272 7.365102 17.097160 109 C B 13 -0.33500 -0.33500 "CYS " " SG " 16 0 E1E11E  S1648  2 1 7 "%UT"  13 ""  <> 0 0 0 1 7.26 1648 0 0 3353 1 1648 1648 1648 1648 -1 <> <> <> <>
  1649 43 11.506414 8.218122 18.006783 109 C B 21 0.30000 0.30000 "CYS " " H  " 1 0 FFFFFF  H1649  2 1 7 ""  1 ""  <> 0 0 0 1 7.26 1649 0 0 3354 0 1649 1649 1649 1649 -1 <> <> <> <>
  1650 41 9.143189 6.942540 19.196495 109 C B 21 0.06000 0.06000 "CYS " " HA " 1 0 FFFFFF  H1650  2 1 7 ""  1 ""  <> 0 0 0 1 7.26 1650 0 0 3355 0 1650 1650 1650 1650 -1 <> <> <> <>
  1651 41 9.994971 7.632016 16.354351 109 C B 21 0.06000 0.06000 "CYS " " HB1" 1 0 FFFFFF  H1651  2 1 7 ""  1 ""  <> 0 0 0 1 7.26 1651 0 0 3356 0 1651 1651 1651 1651 -1 <> <> <> <>
  1652 41 9.457994 8.767339 17.411526 109 C B 21 0.06000 0.06000 "CYS " " HB2" 1 0 FFFFFF  H1652  2 1 7 ""  1 ""  <> 0 0 0 1 7.26 1652 0 0 3357 0 1652 1652 1652 1652 -1 <> <> <> <>
  1653 25 9.474508 4.423947 18.281601 110 Q B 38 -0.50000 -0.50000 "GLN " " N  " 7 0 2F2FFF  N1653  2 1 7 ""  1 ""  <> 0 0 0 1 7.32 1653 0 0 3366 1 1653 1653 1653 1653 -1 <> <> <> <>
  1654 3 9.453898 3.076833 17.719536 110 Q B 2 0.14000 0.14000 "GLN " " CA " 6 0 A0A0A0  C1654  2 1 -1110 ""  1 ""  FFB400  0 0 0 1 7.32 1654 0 0 3367 1 1654 1654 1654 1654 -1 <> <> <> <>
  1655 2 8.033934 2.743917 17.329178 110 Q B 2 0.50000 0.50000 "GLN " " C  " 6 0 A0A0A0  C1655  2 1 7 ""  1 ""  <> 0 0 0 1 7.32 1655 0 0 3368 0 1655 1655 1655 1655 -1 <> <> <> <>
  1656 15 7.113937 3.335210 17.865696 110 Q B 75 -0.50000 -0.50000 "GLN " " O  " 8 0 FF5757  O1656  2 1 7 ""  1 ""  <> 0 0 0 1 7.32 1656 0 0 3369 0 1656 1656 1656 1656 -1 <> <> <> <>
  1657 3 10.280502 2.125646 18.559563 110 Q B 2 -0.12000 -0.12000 "GLN " " CB " 6 0 A0A0A0  C1657  2 1 7 ""  1 ""  <> 0 0 0 1 7.32 1657 0 0 3370 2 1657 1657 1657 1657 -1 <> <> <> <>
  1658 3 10.217505 0.567266 18.341740 110 Q B 2 -0.12000 -0.12000 "GLN " " CG " 6 0 A0A0A0  C1658  2 1 7 ""  1 ""  <> 0 0 0 1 7.32 1658 0 0 3371 2 1658 1658 1658 1658 -1 <> <> <> <>
  1659 2 9.108080 -0.120555 19.098774 110 Q B 2 0.50000 0.50000 "GLN " " CD " 6 0 A0A0A0  C1659  2 1 7 "%UT"  13 ""  <> 0 0 0 1 7.32 1659 0 0 3372 0 1659 1659 1659 1659 -1 "No Flip"  <> <> <>
  1660 15 8.884871 0.116483 20.276394 110 Q B 75 -0.50000 -0.50000 "GLN " " OE1" 8 0 FF5757  O1660  2 1 7 ""  1 ""  <> 0 0 0 1 7.32 1660 0 0 3373 0 1660 1660 1660 1660 -1 <> <> <> <>
  1661 25 8.536797 -1.184535 18.547516 110 Q B 38 -0.76000 -0.76000 "GLN " " NE2" 7 0 2F2FFF  N1661  2 1 7 ""  1 ""  <> 0 0 0 1 7.32 1661 0 0 3374 2 1661 1661 1661 1661 -1 <> <> <> <>
  1662 43 8.581745 4.649907 18.696350 110 Q B 21 0.30000 0.30000 "GLN " " H  " 1 0 FFFFFF  H1662  2 1 7 ""  1 ""  <> 0 0 0 1 7.32 1662 0 0 3375 0 1662 1662 1662 1662 -1 <> <> <> <>
  1663 41 10.024062 3.095754 16.790741 110 Q B 21 0.06000 0.06000 "GLN " " HA " 1 0 FFFFFF  H1663  2 1 7 ""  1 ""  <> 0 0 0 1 7.32 1663 0 0 3376 0 1663 1663 1663 1663 -1 <> <> <> <>
  1664 41 10.208329 2.417638 19.607243 110 Q B 21 0.06000 0.06000 "GLN " " HB1" 1 0 FFFFFF  H1664  2 1 7 ""  1 ""  <> 0 0 0 1 7.32 1664 0 0 3377 0 1664 1664 1664 1664 -1 <> <> <> <>
  1665 41 11.317852 2.435415 18.432873 110 Q B 21 0.06000 0.06000 "GLN " " HB2" 1 0 FFFFFF  H1665  2 1 7 ""  1 ""  <> 0 0 0 1 7.32 1665 0 0 3378 0 1665 1665 1665 1665 -1 <> <> <> <>
  1666 41 11.236773 0.181203 18.354103 110 Q B 21 0.06000 0.06000 "GLN " " HG1" 1 0 FFFFFF  H1666  2 1 7 ""  1 ""  <> 0 0 0 1 7.32 1666 0 0 3379 0 1666 1666 1666 1666 -1 <> <> <> <>
  1667 41 9.892432 0.385869 17.317276 110 Q B 21 0.06000 0.06000 "GLN " " HG2" 1 0 FFFFFF  H1667  2 1 7 ""  1 ""  <> 0 0 0 1 7.32 1667 0 0 3380 0 1667 1667 1667 1667 -1 <> <> <> <>
  1668 43 8.744864 -1.536895 17.624126 110 Q B 21 0.38000 0.38000 "GLN " "1HE2" 1 0 FFFFFF  H1668  2 1 7 ""  1 ""  <> 0 0 0 1 7.32 1668 0 0 3381 0 1668 1668 1668 1668 -1 <> <> <> <>
  1669 43 7.814274 -1.629371 19.095406 110 Q B 21 0.38000 0.38000 "GLN " "2HE2" 1 0 FFFFFF  H1669  2 1 7 ""  1 ""  <> 0 0 0 1 7.32 1669 0 0 3382 0 1669 1669 1669 1669 -1 <> <> <> <>
  1670 25 7.915203 1.752828 16.448395 111 Q B 38 -0.50000 -0.50000 "GLN " " N  " 7 0 2F2FFF  N1670  2 1 7 ""  1 ""  <> 0 0 0 1 7.32 1670 0 0 3393 1 1670 1670 1670 1670 -1 <> <> <> <>
  1671 3 6.532804 1.355367 15.853390 111 Q B 2 0.14000 0.14000 "GLN " " CA " 6 0 A0A0A0  C1671  2 1 -1110 ""  1 ""  FFB400  0 0 0 1 7.32 1671 0 0 3394 1 1671 1671 1671 1671 -1 <> <> <> <>
  1672 2 6.395096 -0.113788 15.839001 111 Q B 2 0.50000 0.50000 "GLN " " C  " 6 0 A0A0A0  C1672  2 1 7 ""  1 ""  <> 0 0 0 1 7.32 1672 0 0 3395 0 1672 1672 1672 1672 -1 <> <> <> <>
  1673 15 7.359205 -0.830180 15.675720 111 Q B 75 -0.50000 -0.50000 "GLN " " O  " 8 0 FF5757  O1673  2 1 7 ""  1 ""  <> 0 0 0 1 7.32 1673 0 0 3396 0 1673 1673 1673 1673 -1 <> <> <> <>
  1674 3 6.354774 1.980260 14.420803 111 Q B 2 -0.12000 -0.12000 "GLN " " CB " 6 0 A0A0A0  C1674  2 1 7 ""  1 ""  <> 0 0 0 1 7.32 1674 0 0 3397 2 1674 1674 1674 1674 -1 <> <> <> <>
  1675 3 7.215416 1.337178 13.278503 111 Q B 2 -0.12000 -0.12000 "GLN " " CG " 6 0 A0A0A0  C1675  2 1 7 ""  1 ""  <> 0 0 0 1 7.32 1675 0 0 3398 2 1675 1675 1675 1675 -1 <> <> <> <>
  1676 2 6.525076 0.124517 12.617916 111 Q B 2 0.50000 0.50000 "GLN " " CD " 6 0 A0A0A0  C1676  2 1 7 "%UT"  13 ""  <> 0 0 0 1 7.32 1676 0 0 3399 0 1676 1676 1676 1676 -1 "No Flip"  <> <> <>
  1677 15 5.288298 0.084096 12.508686 111 Q B 75 -0.50000 -0.50000 "GLN " " OE1" 8 0 FF5757  O1677  2 1 7 ""  1 ""  <> 0 0 0 1 7.32 1677 0 0 3400 0 1677 1677 1677 1677 -1 <> <> <> <>
  1678 25 7.228840 -0.912440 12.123211 111 Q B 38 -0.76000 -0.76000 "GLN " " NE2" 7 0 2F2FFF  N1678  2 1 7 ""  1 ""  <> 0 0 0 1 7.32 1678 0 0 3401 2 1678 1678 1678 1678 -1 <> <> <> <>
  1679 43 8.756563 1.223409 16.269718 111 Q B 21 0.30000 0.30000 "GLN " " H  " 1 0 FFFFFF  H1679  2 1 7 ""  1 ""  <> 0 0 0 1 7.32 1679 0 0 3402 0 1679 1679 1679 1679 -1 <> <> <> <>
  1680 41 5.693033 1.662946 16.476513 111 Q B 21 0.06000 0.06000 "GLN " " HA " 1 0 FFFFFF  H1680  2 1 7 ""  1 ""  <> 0 0 0 1 7.32 1680 0 0 3403 0 1680 1680 1680 1680 -1 <> <> <> <>
  1681 41 6.466478 3.050573 14.594173 111 Q B 21 0.06000 0.06000 "GLN " " HB1" 1 0 FFFFFF  H1681  2 1 7 ""  1 ""  <> 0 0 0 1 7.32 1681 0 0 3404 0 1681 1681 1681 1681 -1 <> <> <> <>
  1682 41 5.304838 1.882665 14.144745 111 Q B 21 0.06000 0.06000 "GLN " " HB2" 1 0 FFFFFF  H1682  2 1 7 ""  1 ""  <> 0 0 0 1 7.32 1682 0 0 3405 0 1682 1682 1682 1682 -1 <> <> <> <>
  1683 41 8.082827 0.835019 13.706921 111 Q B 21 0.06000 0.06000 "GLN " " HG1" 1 0 FFFFFF  H1683  2 1 7 ""  1 ""  <> 0 0 0 1 7.32 1683 0 0 3406 0 1683 1683 1683 1683 -1 <> <> <> <>
  1684 41 7.473261 2.099019 12.542839 111 Q B 21 0.06000 0.06000 "GLN " " HG2" 1 0 FFFFFF  H1684  2 1 7 ""  1 ""  <> 0 0 0 1 7.32 1684 0 0 3407 0 1684 1684 1684 1684 -1 <> <> <> <>
  1685 43 8.208784 -0.753032 11.937740 111 Q B 21 0.38000 0.38000 "GLN " "1HE2" 1 0 FFFFFF  H1685  2 1 7 ""  1 ""  <> 0 0 0 1 7.32 1685 0 0 3408 0 1685 1685 1685 1685 -1 <> <> <> <>
  1686 43 6.825052 -1.671672 11.593475 111 Q B 21 0.38000 0.38000 "GLN " "2HE2" 1 0 FFFFFF  H1686  2 1 7 ""  1 ""  <> 0 0 0 1 7.32 1686 0 0 3409 0 1686 1686 1686 1686 -1 <> <> <> <>
  1687 25 5.157503 -0.602916 15.881920 112 H B 38 -0.50000 -0.50000 "HIS " " N  " 7 0 2F2FFF  N1687  0 1 7 ""  1 ""  <> 0 0 0 1 7.57 1687 0 0 3421 1 1687 1687 1687 1687 -1 <> <> <> <>
  1688 3 4.728621 -2.000739 15.941181 112 H B 2 0.14000 0.14000 "HIS " " CA " 6 0 A0A0A0  C1688  0 1 -1110 ""  1 ""  FFB400  0 0 0 1 7.57 1688 0 0 3422 1 1688 1688 1688 1688 -1 <> <> <> <>
  1689 2 3.680540 -2.383654 14.895012 112 H B 2 0.50000 0.50000 "HIS " " C  " 6 0 A0A0A0  C1689  0 1 7 ""  1 ""  <> 0 0 0 1 7.57 1689 0 0 3423 0 1689 1689 1689 1689 -1 <> <> <> <>
  1690 15 3.131840 -3.454837 15.014744 112 H B 75 -0.50000 -0.50000 "HIS " " O  " 8 0 FF5757  O1690  0 1 7 ""  1 ""  <> 0 0 0 1 7.57 1690 0 0 3424 0 1690 1690 1690 1690 -1 <> <> <> <>
  1691 3 4.209963 -2.231757 17.346500 112 H B 2 -0.00500 -0.00500 "HIS " " CB " 6 0 A0A0A0  C1691  0 1 7 ""  1 ""  <> 0 0 0 1 7.57 1691 0 0 3425 2 1691 1691 1691 1691 -1 <> <> <> <>
  1692 2 5.219078 -2.347613 18.482742 112 H B 2 0.01500 0.01500 "HIS " " CG " 6 0 A0A0A0  C1692  0 1 7 "%UT"  13 "HIS"  <> 0 0 0 1 7.57 1692 0 0 3426 0 1692 1692 1692 1692 23 "HIS"  <> <> <>
  1693 25 5.224438 -1.546824 19.635406 112 H B 38 -0.57000 -0.57000 "HIS " " ND1" 7 0 2F2FFF  N1693  0 1 7 ""  1 ""  <> 0 0 0 1 7.57 1693 0 0 3427 1 1693 1693 1693 1693 22 <> <> <> <>
  1694 2 6.086100 -2.087508 20.498241 112 H B 2 0.29500 0.29500 "HIS " " CE1" 6 0 A0A0A0  C1694  0 1 7 ""  1 ""  <> 0 0 0 1 7.57 1694 0 0 3428 1 1694 1694 1694 1694 21 <> <> <> <>
  1695 25 6.718689 -3.143439 19.947937 112 H B 38 -0.49000 -0.49000 "HIS " " NE2" 7 0 2F2FFF  N1695  0 1 7 ""  1 ""  <> 0 0 0 1 7.57 1695 0 0 3429 0 1695 1695 1695 1695 19 <> <> <> <>
  1696 2 6.226526 -3.244715 18.608688 112 H B 2 -0.01500 -0.01500 "HIS " " CD2" 6 0 A0A0A0  C1696  0 1 7 ""  1 ""  <> 0 0 0 1 7.57 1696 0 0 3430 1 1696 1696 1696 1696 24 <> <> <> <>
  1697 43 4.392565 0.025762 16.081264 112 H B 21 0.30000 0.30000 "HIS " " H  " 1 0 FFFFFF  H1697  0 1 7 ""  1 ""  <> 0 0 0 1 7.57 1697 0 0 3431 0 1697 1697 1697 1697 -1 <> <> <> <>
  1698 41 5.582043 -2.628787 15.685585 112 H B 21 0.06000 0.06000 "HIS " " HA " 1 0 FFFFFF  H1698  0 1 7 ""  1 ""  <> 0 0 0 1 7.57 1698 0 0 3432 0 1698 1698 1698 1698 -1 <> <> <> <>
  1699 41 3.490398 -3.046908 17.423050 112 H B 21 0.06000 0.06000 "HIS " " HB1" 1 0 FFFFFF  H1699  0 1 7 ""  1 ""  <> 0 0 0 1 7.57 1699 0 0 3433 0 1699 1699 1699 1699 -1 <> <> <> <>
  1700 41 3.499956 -1.482684 17.697037 112 H B 21 0.06000 0.06000 "HIS " " HB2" 1 0 FFFFFF  H1700  0 1 7 ""  1 ""  <> 0 0 0 1 7.57 1700 0 0 3434 0 1700 1700 1700 1700 -1 <> <> <> <>
  1701 41 6.279928 -1.798896 21.520756 112 H B 21 0.11500 0.11500 "HIS " " HE1" 1 0 FFFFFF  H1701  0 1 7 ""  1 ""  <> 0 0 0 1 7.57 1701 0 0 3435 0 1701 1701 1701 1701 47 <> <> <> <>
  1702 41 6.473246 -4.136268 18.051319 112 H B 21 0.11500 0.11500 "HIS " " HD2" 1 0 FFFFFF  H1703  0 1 7 ""  1 ""  <> 0 0 0 1 7.57 1703 0 0 3436 0 1702 1702 1703 1703 -1 <> <> <> <>
  1703 25 3.402660 -1.722964 13.760769 113 Y B 38 -0.50000 -0.50000 "TYR " " N  " 7 0 2F2FFF  N1704  0 1 7 ""  1 ""  <> 0 0 0 1 7.73 1704 0 0 3452 1 1703 1703 1704 1704 -1 <> <> <> <>
  1704 3 2.419887 -2.173613 12.691086 113 Y B 2 0.14000 0.14000 "TYR " " CA " 6 0 A0A0A0  C1705  0 1 -1110 ""  1 ""  FFB400  0 0 0 1 7.73 1705 0 0 3453 1 1704 1704 1705 1705 -1 <> <> <> <>
  1705 2 3.007116 -3.316897 11.808956 113 Y B 2 0.50000 0.50000 "TYR " " C  " 6 0 A0A0A0  C1706  0 1 7 ""  1 ""  <> 0 0 0 1 7.73 1706 0 0 3454 0 1705 1705 1706 1706 -1 <> <> <> <>
  1706 15 2.162658 -3.877757 11.089630 113 Y B 75 -0.50000 -0.50000 "TYR " " O  " 8 0 FF5757  O1707  0 1 7 ""  1 ""  <> 0 0 0 1 7.73 1707 0 0 3455 0 1706 1706 1707 1707 -1 <> <> <> <>
  1707 3 2.159502 -1.038478 11.721962 113 Y B 2 -0.00500 -0.00500 "TYR " " CB " 6 0 A0A0A0  C1708  0 1 7 ""  1 ""  <> 0 0 0 1 7.73 1708 0 0 3456 2 1707 1707 1708 1708 -1 <> <> <> <>
  1708 2 0.788770 -0.825450 11.078335 113 Y B 2 -0.11500 -0.11500 "TYR " " CG " 6 0 A0A0A0  C1709  0 1 7 ""  1 ""  <> 0 0 0 1 7.73 1709 0 0 3457 0 1708 1708 1709 1709 62 <> <> <> <>
  1709 2 -0.403206 -0.824061 11.894958 113 Y B 2 -0.11500 -0.11500 "TYR " " CD1" 6 0 A0A0A0  C1710  0 1 7 ""  1 ""  <> 0 0 0 1 7.73 1710 0 0 3458 1 1709 1709 1710 1710 63 <> <> <> <>
  1710 2 -1.652611 -0.609019 11.236874 113 Y B 2 -0.11500 -0.11500 "TYR " " CE1" 6 0 A0A0A0  C1711  0 1 7 ""  1 ""  <> 0 0 0 1 7.73 1711 0 0 3459 1 1710 1710 1711 1711 64 <> <> <> <>
  1711 2 -1.732611 -0.286479 9.874401 113 Y B 2 0.15000 0.15000 "TYR " " CZ " 6 0 A0A0A0  C1712  0 1 7 ""  1 ""  <> 0 0 0 1 7.73 1712 0 0 3460 0 1711 1711 1712 1712 65 <> <> <> <>
  1712 16 -2.967280 -0.052867 9.334194 113 Y B 75 -0.58500 -0.58500 "TYR " " OH " 8 0 FF5757  O1713  0 1 7 "%UT"  13 ""  <> 0 0 0 1 7.73 1713 0 0 3461 1 1712 1712 1713 1713 -1 <> <> <> <>
  1713 2 -0.598250 -0.285128 9.059078 113 Y B 2 -0.11500 -0.11500 "TYR " " CE2" 6 0 A0A0A0  C1714  0 1 7 ""  1 ""  <> 0 0 0 1 7.73 1714 0 0 3462 1 1713 1713 1714 1714 66 <> <> <> <>
  1714 2 0.661569 -0.495692 9.744205 113 Y B 2 -0.11500 -0.11500 "TYR " " CD2" 6 0 A0A0A0  C1715  0 1 7 ""  1 ""  <> 0 0 0 1 7.73 1715 0 0 3463 1 1714 1714 1715 1715 67 <> <> <> <>
  1715 43 3.968580 -0.916163 13.539612 113 Y B 21 0.30000 0.30000 "TYR " " H  " 1 0 FFFFFF  H1716  0 1 7 ""  1 ""  <> 0 0 0 1 7.73 1716 0 0 3464 0 1715 1715 1716 1716 -1 <> <> <> <>
  1716 41 1.520464 -2.576628 13.156616 113 Y B 21 0.06000 0.06000 "TYR " " HA " 1 0 FFFFFF  H1717  0 1 7 ""  1 ""  <> 0 0 0 1 7.73 1717 0 0 3465 0 1716 1716 1717 1717 -1 <> <> <> <>
  1717 41 2.907215 -0.930354 10.936260 113 Y B 21 0.06000 0.06000 "TYR " " HB1" 1 0 FFFFFF  H1718  0 1 7 ""  1 ""  <> 0 0 0 1 7.73 1718 0 0 3466 0 1717 1717 1718 1718 -1 <> <> <> <>
  1718 41 2.206938 -0.125773 12.315956 113 Y B 21 0.06000 0.06000 "TYR " " HB2" 1 0 FFFFFF  H1719  0 1 7 ""  1 ""  <> 0 0 0 1 7.73 1719 0 0 3467 0 1718 1718 1719 1719 -1 <> <> <> <>
  1719 41 -0.310854 -1.002955 12.956028 113 Y B 21 0.11500 0.11500 "TYR " " HD1" 1 0 FFFFFF  H1720  0 1 7 ""  1 ""  <> 0 0 0 1 7.73 1720 0 0 3468 0 1719 1719 1720 1720 -1 <> <> <> <>
  1720 41 -2.514002 -0.539958 11.884670 113 Y B 21 0.11500 0.11500 "TYR " " HE1" 1 0 FFFFFF  H1721  0 1 7 ""  1 ""  <> 0 0 0 1 7.73 1721 0 0 3469 0 1720 1720 1721 1721 -1 <> <> <> <>
  1721 42 -2.933550 0.550801 8.607914 113 Y B 21 0.43500 0.43500 "TYR " " HH " 1 0 FFFFFF  H1722  0 1 7 ""  1 ""  <> 0 0 0 1 7.73 1722 0 0 3470 0 1721 1721 1722 1722 -1 <> <> <> <>
  1722 41 -0.621569 -0.089290 7.997238 113 Y B 21 0.11500 0.11500 "TYR " " HE2" 1 0 FFFFFF  H1723  0 1 7 ""  1 ""  <> 0 0 0 1 7.73 1723 0 0 3471 0 1722 1722 1723 1723 -1 <> <> <> <>
  1723 41 1.503191 -0.425364 9.071056 113 Y B 21 0.11500 0.11500 "TYR " " HD2" 1 0 FFFFFF  H1724  0 1 7 ""  1 ""  <> 0 0 0 1 7.73 1724 0 0 3472 0 1723 1723 1724 1724 -1 <> <> <> <>
  1724 25 4.281517 -3.626689 11.903065 114 T B 38 -0.50000 -0.50000 "THR " " N  " 7 0 2F2FFF  N1725  0 1 7 ""  1 ""  <> 0 0 0 1 7.7 1725 0 0 3480 1 1724 1724 1725 1725 -1 <> <> <> <>
  1725 3 4.877100 -4.867389 11.218819 114 T B 2 0.14000 0.14000 "THR " " CA " 6 0 A0A0A0  C1726  0 1 -1110 ""  1 ""  FFB400  0 0 0 1 7.7 1726 0 0 3481 1 1725 1725 1726 1726 -1 <> <> <> <>
  1726 2 5.477119 -5.855536 12.310158 114 T B 2 0.50000 0.50000 "THR " " C  " 6 0 A0A0A0  C1727  0 1 7 ""  1 ""  <> 0 0 0 1 7.7 1727 0 0 3482 0 1726 1726 1727 1727 -1 <> <> <> <>
  1727 15 5.890404 -5.418872 13.443211 114 T B 75 -0.50000 -0.50000 "THR " " O  " 8 0 FF5757  O1728  0 1 7 ""  1 ""  <> 0 0 0 1 7.7 1728 0 0 3483 0 1727 1727 1728 1728 -1 <> <> <> <>
  1728 3 5.856941 -4.427501 10.055504 114 T B 2 0.20500 0.20500 "THR " " CB " 6 0 A0A0A0  C1729  0 1 7 ""  1 ""  <> 0 0 0 1 7.7 1729 0 0 3484 1 1728 1728 1729 1729 -1 <> <> <> <>
  1729 3 5.224512 -3.870700 8.757915 114 T B 2 -0.18000 -0.18000 "THR " " CG2" 6 0 A0A0A0  C1730  0 1 7 ""  1 ""  <> 0 0 0 1 7.7 1730 0 0 3485 3 1729 1729 1730 1730 -1 <> <> <> <>
  1730 16 6.721334 -3.544261 10.726704 114 T B 75 -0.68300 -0.68300 "THR " " OG1" 8 0 FF5757  O1731  0 1 7 "%UT"  13 ""  <> 0 0 0 1 7.7 1731 0 0 3486 1 1730 1730 1731 1731 -1 <> <> <> <>
  1731 43 4.914999 -3.251536 12.594482 114 T B 21 0.30000 0.30000 "THR " " H  " 1 0 FFFFFF  H1732  0 1 7 ""  1 ""  <> 0 0 0 1 7.7 1732 0 0 3487 0 1731 1731 1732 1732 -1 <> <> <> <>
  1732 41 4.043415 -5.429980 10.798630 114 T B 21 0.06000 0.06000 "THR " " HA " 1 0 FFFFFF  H1733  0 1 7 ""  1 ""  <> 0 0 0 1 7.7 1733 0 0 3488 0 1732 1732 1733 1733 -1 <> <> <> <>
  1733 41 6.433281 -5.264129 9.660557 114 T B 21 0.06000 0.06000 "THR " " HB " 1 0 FFFFFF  H1734  0 1 7 ""  1 ""  <> 0 0 0 1 7.7 1734 0 0 3489 0 1733 1733 1734 1734 -1 <> <> <> <>
  1734 41 4.736633 -4.587806 8.097736 114 T B 21 0.06000 0.06000 "THR " "1HG2" 1 0 FFFFFF  H1735  0 1 7 ""  1 ""  <> 0 0 0 1 7.7 1735 0 0 3490 0 1734 1734 1735 1735 -1 <> <> <> <>
  1735 41 4.509094 -3.085292 9.001659 114 T B 21 0.06000 0.06000 "THR " "2HG2" 1 0 FFFFFF  H1736  0 1 7 ""  1 ""  <> 0 0 0 1 7.7 1736 0 0 3491 0 1735 1735 1736 1736 -1 <> <> <> <>
  1736 41 5.946239 -3.538222 8.011810 114 T B 21 0.06000 0.06000 "THR " "3HG2" 1 0 FFFFFF  H1737  0 1 7 ""  1 ""  <> 0 0 0 1 7.7 1737 0 0 3492 0 1736 1736 1737 1737 -1 <> <> <> <>
  1737 42 7.365395 -4.070037 11.175892 114 T B 21 0.41800 0.41800 "THR " " HG1" 1 0 FFFFFF  H1738  0 1 7 ""  1 ""  <> 0 0 0 1 7.7 1738 0 0 3493 0 1737 1737 1738 1738 -1 <> <> <> <>
  1738 25 5.527092 -7.141459 12.002716 115 T B 38 -0.50000 -0.50000 "THR " " N  " 7 0 2F2FFF  N1739  0 1 7 ""  1 ""  <> 0 0 0 1 7.7 1739 0 0 3501 1 1738 1738 1739 1739 -1 <> <> <> <>
  1739 3 6.198969 -8.104251 12.949238 115 T B 2 0.14000 0.14000 "THR " " CA " 6 0 A0A0A0  C1740  0 1 -1110 ""  1 ""  FFB400  0 0 0 1 7.7 1740 0 0 3502 1 1739 1739 1740 1740 -1 <> <> <> <>
  1740 2 7.721874 -7.877017 13.230621 115 T B 2 0.50000 0.50000 "THR " " C  " 6 0 A0A0A0  C1741  0 1 7 ""  1 ""  <> 0 0 0 1 7.7 1741 0 0 3503 0 1740 1740 1741 1741 -1 <> <> <> <>
  1741 15 8.132235 -8.126857 14.374535 115 T B 75 -0.50000 -0.50000 "THR " " O  " 8 0 FF5757  O1742  0 1 7 ""  1 ""  <> 0 0 0 1 7.7 1742 0 0 3504 0 1741 1741 1742 1742 -1 <> <> <> <>
  1742 3 5.716454 -9.582862 12.614956 115 T B 2 0.20500 0.20500 "THR " " CB " 6 0 A0A0A0  C1743  0 1 7 ""  1 ""  <> 0 0 0 1 7.7 1743 0 0 3505 1 1742 1742 1743 1743 -1 <> <> <> <>
  1743 3 4.175035 -9.740493 12.532627 115 T B 2 -0.18000 -0.18000 "THR " " CG2" 6 0 A0A0A0  C1744  0 1 7 ""  1 ""  <> 0 0 0 1 7.7 1744 0 0 3506 3 1743 1743 1744 1744 -1 <> <> <> <>
  1744 16 6.294428 -10.259128 11.516026 115 T B 75 -0.68300 -0.68300 "THR " " OG1" 8 0 FF5757  O1745  0 1 7 "%UT"  13 ""  <> 0 0 0 1 7.7 1745 0 0 3507 1 1744 1744 1745 1745 -1 <> <> <> <>
  1745 43 5.082823 -7.468619 11.156734 115 T B 21 0.30000 0.30000 "THR " " H  " 1 0 FFFFFF  H1746  0 1 7 ""  1 ""  <> 0 0 0 1 7.7 1746 0 0 3508 0 1745 1745 1746 1746 -1 <> <> <> <>
  1746 41 5.655815 -7.953723 13.882202 115 T B 21 0.06000 0.06000 "THR " " HA " 1 0 FFFFFF  H1747  0 1 7 ""  1 ""  <> 0 0 0 1 7.7 1747 0 0 3509 0 1746 1746 1747 1747 -1 <> <> <> <>
  1747 41 5.869810 -10.159999 13.526821 115 T B 21 0.06000 0.06000 "THR " " HB " 1 0 FFFFFF  H1748  0 1 7 ""  1 ""  <> 0 0 0 1 7.7 1748 0 0 3510 0 1747 1747 1748 1748 -1 <> <> <> <>
  1748 41 3.921497 -10.784980 12.351334 115 T B 21 0.06000 0.06000 "THR " "1HG2" 1 0 FFFFFF  H1749  0 1 7 ""  1 ""  <> 0 0 0 1 7.7 1749 0 0 3511 0 1748 1748 1749 1749 -1 <> <> <> <>
  1749 41 3.719164 -9.487151 13.489758 115 T B 21 0.06000 0.06000 "THR " "2HG2" 1 0 FFFFFF  H1750  0 1 7 ""  1 ""  <> 0 0 0 1 7.7 1750 0 0 3512 0 1749 1749 1750 1750 -1 <> <> <> <>
  1750 41 3.715164 -9.085170 11.792919 115 T B 21 0.06000 0.06000 "THR " "3HG2" 1 0 FFFFFF  H1751  0 1 7 ""  1 ""  <> 0 0 0 1 7.7 1751 0 0 3513 0 1750 1750 1751 1751 -1 <> <> <> <>
  1751 42 6.071192 -9.629947 10.847206 115 T B 21 0.41800 0.41800 "THR " " HG1" 1 0 FFFFFF  H1752  0 1 7 ""  1 ""  <> 0 0 0 1 7.7 1752 0 0 3514 0 1751 1751 1752 1752 -1 <> <> <> <>
  1752 25 8.529209 -7.453601 12.271671 116 P B 38 -0.14000 -0.14000 "PRO " " N  " 7 0 2F2FFF  N1753  0 1 7 ""  1 ""  <> 0 0 0 1 7.69 1753 0 0 3534 0 1752 1752 1753 1753 -1 <> <> <> <>
  1753 3 9.762305 -6.738742 12.645027 116 P B 2 0.01000 0.01000 "PRO " " CA " 6 0 A0A0A0  C1754  0 1 -1110 ""  1 ""  FFB400  0 0 0 1 7.69 1754 0 0 3535 1 1753 1753 1754 1754 -1 <> <> <> <>
  1754 2 9.454002 -5.237041 13.089775 116 P B 2 0.50000 0.50000 "PRO " " C  " 6 0 A0A0A0  C1755  0 1 7 ""  1 ""  <> 0 0 0 1 7.69 1755 0 0 3536 0 1754 1754 1755 1755 -1 <> <> <> <>
  1755 15 8.928061 -4.523585 12.252121 116 P B 75 -0.50000 -0.50000 "PRO " " O  " 8 0 FF5757  O1756  0 1 7 ""  1 ""  <> 0 0 0 1 7.69 1756 0 0 3537 0 1755 1755 1756 1756 -1 <> <> <> <>
  1756 3 8.426723 -7.621684 10.780453 116 P B 2 -0.05000 -0.05000 "PRO " " CD " 6 0 A0A0A0  C1757  0 1 7 ""  1 ""  <> 0 0 0 1 7.69 1757 0 0 3538 2 1756 1756 1757 1757 -1 <> <> <> <>
  1757 3 9.621098 -6.844260 10.269497 116 P B 2 -0.12000 -0.12000 "PRO " " CG " 6 0 A0A0A0  C1758  0 1 7 ""  1 ""  <> 0 0 0 1 7.69 1758 0 0 3539 2 1757 1757 1758 1758 -1 <> <> <> <>
  1758 3 10.658119 -6.788474 11.347980 116 P B 2 -0.12000 -0.12000 "PRO " " CB " 6 0 A0A0A0  C1759  0 1 7 ""  1 ""  <> 0 0 0 1 7.69 1759 0 0 3540 2 1758 1758 1759 1759 -1 <> <> <> <>
  1759 41 7.543921 -7.136199 10.364449 116 P B 21 0.06000 0.06000 "PRO " " HD1" 1 0 FFFFFF  H1760  0 1 7 ""  1 ""  <> 0 0 0 1 7.69 1760 0 0 3541 0 1759 1759 1760 1760 -1 <> <> <> <>
  1760 41 8.527256 -8.684199 10.558960 116 P B 21 0.06000 0.06000 "PRO " " HD2" 1 0 FFFFFF  H1761  0 1 7 ""  1 ""  <> 0 0 0 1 7.69 1761 0 0 3542 0 1760 1760 1761 1761 -1 <> <> <> <>
  1761 41 9.211457 -5.898540 9.914661 116 P B 21 0.06000 0.06000 "PRO " " HG1" 1 0 FFFFFF  H1762  0 1 7 ""  1 ""  <> 0 0 0 1 7.69 1762 0 0 3543 0 1761 1761 1762 1762 -1 <> <> <> <>
  1762 41 10.138509 -7.299243 9.424881 116 P B 21 0.06000 0.06000 "PRO " " HG2" 1 0 FFFFFF  H1763  0 1 7 ""  1 ""  <> 0 0 0 1 7.69 1763 0 0 3544 0 1762 1762 1763 1763 -1 <> <> <> <>
  1763 41 11.219713 -5.897677 11.066574 116 P B 21 0.06000 0.06000 "PRO " " HB1" 1 0 FFFFFF  H1764  0 1 7 ""  1 ""  <> 0 0 0 1 7.69 1764 0 0 3545 0 1763 1763 1764 1764 -1 <> <> <> <>
  1764 41 11.114062 -7.773150 11.244862 116 P B 21 0.06000 0.06000 "PRO " " HB2" 1 0 FFFFFF  H1765  0 1 7 ""  1 ""  <> 0 0 0 1 7.69 1765 0 0 3546 0 1764 1764 1765 1765 -1 <> <> <> <>
  1765 41 10.340075 -7.137561 13.478828 116 P B 21 0.06000 0.06000 "PRO " " HA " 1 0 FFFFFF  H1766  0 1 7 ""  1 ""  <> 0 0 0 1 7.69 1766 0 0 3547 0 1765 1765 1766 1766 -1 <> <> <> <>
  1766 25 9.770001 -4.798583 14.313347 117 P B 38 -0.14000 -0.14000 "PRO " " N  " 7 0 2F2FFF  N1767  0 1 7 ""  1 ""  <> 0 0 0 1 7.68 1767 0 0 3572 0 1766 1766 1767 1767 -1 <> <> <> <>
  1767 3 9.524640 -3.421221 14.753098 117 P B 2 0.01000 0.01000 "PRO " " CA " 6 0 A0A0A0  C1768  0 1 -1110 ""  1 ""  FFB400  0 0 0 1 7.68 1768 0 0 3573 1 1767 1767 1768 1768 -1 <> <> <> <>
  1768 2 10.615814 -2.509677 14.159901 117 P B 2 0.50000 0.50000 "PRO " " C  " 6 0 A0A0A0  C1769  0 1 7 ""  1 ""  <> 0 0 0 1 7.68 1769 0 0 3574 0 1768 1768 1769 1769 -1 <> <> <> <>
  1769 15 11.745317 -2.937625 14.057877 117 P B 75 -0.50000 -0.50000 "PRO " " O  " 8 0 FF5757  O1770  0 1 7 ""  1 ""  <> 0 0 0 1 7.68 1770 0 0 3575 0 1769 1769 1770 1770 -1 <> <> <> <>
  1770 3 10.275392 -5.597732 15.454987 117 P B 2 -0.05000 -0.05000 "PRO " " CD " 6 0 A0A0A0  C1771  0 1 7 ""  1 ""  <> 0 0 0 1 7.68 1771 0 0 3576 2 1770 1770 1771 1771 -1 <> <> <> <>
  1771 3 10.593367 -4.697776 16.571777 117 P B 2 -0.12000 -0.12000 "PRO " " CG " 6 0 A0A0A0  C1772  0 1 7 ""  1 ""  <> 0 0 0 1 7.68 1772 0 0 3577 2 1771 1771 1772 1772 -1 <> <> <> <>
  1772 3 9.602616 -3.513350 16.321480 117 P B 2 -0.12000 -0.12000 "PRO " " CB " 6 0 A0A0A0  C1773  0 1 7 ""  1 ""  <> 0 0 0 1 7.68 1773 0 0 3578 2 1772 1772 1773 1773 -1 <> <> <> <>
  1773 41 11.255698 -5.985682 15.178230 117 P B 21 0.06000 0.06000 "PRO " " HD1" 1 0 FFFFFF  H1774  0 1 7 ""  1 ""  <> 0 0 0 1 7.68 1774 0 0 3579 0 1773 1773 1774 1774 -1 <> <> <> <>
  1774 41 9.516972 -6.318522 15.760532 117 P B 21 0.06000 0.06000 "PRO " " HD2" 1 0 FFFFFF  H1775  0 1 7 ""  1 ""  <> 0 0 0 1 7.68 1775 0 0 3580 0 1774 1774 1775 1775 -1 <> <> <> <>
  1775 41 11.569965 -4.223163 16.476410 117 P B 21 0.06000 0.06000 "PRO " " HG1" 1 0 FFFFFF  H1776  0 1 7 ""  1 ""  <> 0 0 0 1 7.68 1776 0 0 3581 0 1775 1775 1776 1776 -1 <> <> <> <>
  1776 41 10.314484 -5.075526 17.555458 117 P B 21 0.06000 0.06000 "PRO " " HG2" 1 0 FFFFFF  H1777  0 1 7 ""  1 ""  <> 0 0 0 1 7.68 1777 0 0 3582 0 1776 1776 1777 1777 -1 <> <> <> <>
  1777 41 10.165298 -2.698790 16.777531 117 P B 21 0.06000 0.06000 "PRO " " HB1" 1 0 FFFFFF  H1778  0 1 7 ""  1 ""  <> 0 0 0 1 7.68 1778 0 0 3583 0 1777 1777 1778 1778 -1 <> <> <> <>
  1778 41 8.684124 -3.503787 16.908318 117 P B 21 0.06000 0.06000 "PRO " " HB2" 1 0 FFFFFF  H1779  0 1 7 ""  1 ""  <> 0 0 0 1 7.68 1779 0 0 3584 0 1778 1778 1779 1779 -1 <> <> <> <>
  1779 41 8.558807 -3.122626 14.345535 117 P B 21 0.06000 0.06000 "PRO " " HA " 1 0 FFFFFF  H1780  0 1 7 ""  1 ""  <> 0 0 0 1 7.68 1780 0 0 3585 0 1779 1779 1780 1780 -1 <> <> <> <>
  1780 25 10.326456 -1.283751 13.737946 118 T B 38 -0.50000 -0.50000 "THR " " N  " 7 0 2F2FFF  N1781  0 1 7 ""  1 ""  <> 0 0 0 1 7.34 1781 0 0 3601 1 1780 1780 1781 1781 -1 <> <> <> <>
  1781 3 11.193476 -0.202922 13.190868 118 T B 2 0.14000 0.14000 "THR " " CA " 6 0 A0A0A0  C1782  0 1 -1110 ""  1 ""  FFB400  0 0 0 1 7.34 1782 0 0 3602 1 1781 1781 1782 1782 -1 <> <> <> <>
  1782 2 11.391617 0.883519 14.272720 118 T B 2 0.50000 0.50000 "THR " " C  " 6 0 A0A0A0  C1783  0 1 7 ""  1 ""  <> 0 0 0 1 7.34 1783 0 0 3603 0 1782 1782 1783 1783 -1 <> <> <> <>
  1783 15 10.435974 1.393071 14.847717 118 T B 75 -0.50000 -0.50000 "THR " " O  " 8 0 FF5757  O1784  0 1 7 ""  1 ""  <> 0 0 0 1 7.34 1784 0 0 3604 0 1783 1783 1784 1784 -1 <> <> <> <>
  1784 3 10.516374 0.457135 11.997162 118 T B 2 0.20500 0.20500 "THR " " CB " 6 0 A0A0A0  C1785  0 1 7 ""  1 ""  <> 0 0 0 1 7.34 1785 0 0 3605 1 1784 1784 1785 1785 -1 <> <> <> <>
  1785 3 11.527083 1.326772 11.255745 118 T B 2 -0.18000 -0.18000 "THR " " CG2" 6 0 A0A0A0  C1786  0 1 7 ""  1 ""  <> 0 0 0 1 7.34 1786 0 0 3606 3 1785 1785 1786 1786 -1 <> <> <> <>
  1786 16 9.972165 -0.328013 11.009705 118 T B 75 -0.68300 -0.68300 "THR " " OG1" 8 0 FF5757  O1787  0 1 7 "%UT"  13 ""  <> 0 0 0 1 7.34 1787 0 0 3607 1 1786 1786 1787 1787 -1 <> <> <> <>
  1787 43 9.375204 -1.047732 13.981903 118 T B 21 0.30000 0.30000 "THR " " H  " 1 0 FFFFFF  H1788  0 1 7 ""  1 ""  <> 0 0 0 1 7.34 1788 0 0 3608 0 1787 1787 1788 1788 -1 <> <> <> <>
  1788 41 12.185913 -0.594020 12.966789 118 T B 21 0.06000 0.06000 "THR " " HA " 1 0 FFFFFF  H1789  0 1 7 ""  1 ""  <> 0 0 0 1 7.34 1789 0 0 3609 0 1788 1788 1789 1789 -1 <> <> <> <>
  1789 41 9.851933 1.271688 12.285458 118 T B 21 0.06000 0.06000 "THR " " HB " 1 0 FFFFFF  H1790  0 1 7 ""  1 ""  <> 0 0 0 1 7.34 1790 0 0 3610 0 1789 1789 1790 1790 -1 <> <> <> <>
  1790 41 12.180658 0.633824 10.725864 118 T B 21 0.06000 0.06000 "THR " "1HG2" 1 0 FFFFFF  H1791  0 1 7 ""  1 ""  <> 0 0 0 1 7.34 1791 0 0 3611 0 1790 1790 1791 1791 -1 <> <> <> <>
  1791 41 10.883226 1.954595 10.639809 118 T B 21 0.06000 0.06000 "THR " "2HG2" 1 0 FFFFFF  H1792  0 1 7 ""  1 ""  <> 0 0 0 1 7.34 1792 0 0 3612 0 1791 1791 1792 1792 -1 <> <> <> <>
  1792 41 12.106017 2.072988 11.799896 118 T B 21 0.06000 0.06000 "THR " "3HG2" 1 0 FFFFFF  H1793  0 1 7 ""  1 ""  <> 0 0 0 1 7.34 1793 0 0 3613 0 1792 1792 1793 1793 -1 <> <> <> <>
  1793 42 10.629230 -0.749400 10.477043 118 T B 21 0.41800 0.41800 "THR " " HG1" 1 0 FFFFFF  H1794  0 1 7 ""  1 ""  <> 0 0 0 1 7.34 1794 0 0 3614 0 1793 1793 1794 1794 -1 <> <> <> <>
  1794 25 12.569107 1.264051 14.601791 119 F B 38 -0.50000 -0.50000 "PHE " " N  " 7 0 2F2FFF  N1795  0 1 7 ""  1 ""  <> 0 0 0 1 7.43 1795 0 0 3634 1 1794 1794 1795 1795 -1 <> <> <> <>
  1795 3 12.970273 2.338361 15.496456 119 F B 2 0.14000 0.14000 "PHE " " CA " 6 0 A0A0A0  C1796  0 1 -1110 ""  1 ""  FFB400  0 0 0 1 7.43 1796 0 0 3635 1 1795 1795 1796 1796 -1 <> <> <> <>
  1796 2 13.291114 3.616414 14.670296 119 F B 2 0.50000 0.50000 "PHE " " C  " 6 0 A0A0A0  C1797  0 1 7 ""  1 ""  <> 0 0 0 1 7.43 1797 0 0 3636 0 1796 1796 1797 1797 -1 <> <> <> <>
  1797 15 13.562158 3.428533 13.481464 119 F B 75 -0.50000 -0.50000 "PHE " " O  " 8 0 FF5757  O1798  0 1 7 ""  1 ""  <> 0 0 0 1 7.43 1798 0 0 3637 0 1797 1797 1798 1798 -1 <> <> <> <>
  1798 3 14.212744 1.942800 16.267788 119 F B 2 -0.00500 -0.00500 "PHE " " CB " 6 0 A0A0A0  C1799  0 1 7 ""  1 ""  <> 0 0 0 1 7.43 1799 0 0 3638 2 1798 1798 1799 1799 -1 <> <> <> <>
  1799 2 14.038471 0.719419 17.208324 119 F B 2 -0.11500 -0.11500 "PHE " " CG " 6 0 A0A0A0  C1800  0 1 7 ""  1 ""  <> 0 0 0 1 7.43 1800 0 0 3639 0 1799 1799 1800 1800 62 <> <> <> <>
  1800 2 14.105933 -0.623591 16.793392 119 F B 2 -0.11500 -0.11500 "PHE " " CD1" 6 0 A0A0A0  C1801  0 1 7 ""  1 ""  <> 0 0 0 1 7.43 1801 0 0 3640 1 1800 1800 1801 1801 63 <> <> <> <>
  1801 2 14.091307 -1.653640 17.782780 119 F B 2 -0.11500 -0.11500 "PHE " " CE1" 6 0 A0A0A0  C1802  0 1 7 ""  1 ""  <> 0 0 0 1 7.43 1802 0 0 3641 1 1801 1801 1802 1802 64 <> <> <> <>
  1802 2 13.990396 -1.339370 19.174232 119 F B 2 -0.11500 -0.11500 "PHE " " CZ " 6 0 A0A0A0  C1803  0 1 7 ""  1 ""  <> 0 0 0 1 7.43 1803 0 0 3642 1 1802 1802 1803 1803 65 <> <> <> <>
  1803 2 13.813416 0.032140 19.554935 119 F B 2 -0.11500 -0.11500 "PHE " " CE2" 6 0 A0A0A0  C1804  0 1 7 ""  1 ""  <> 0 0 0 1 7.43 1804 0 0 3643 1 1803 1803 1804 1804 66 <> <> <> <>
  1804 2 13.855411 1.043920 18.593334 119 F B 2 -0.11500 -0.11500 "PHE " " CD2" 6 0 A0A0A0  C1805  0 1 7 ""  1 ""  <> 0 0 0 1 7.43 1805 0 0 3644 1 1804 1804 1805 1805 67 <> <> <> <>
  1805 43 13.309249 0.908597 14.013618 119 F B 21 0.30000 0.30000 "PHE " " H  " 1 0 FFFFFF  H1806  0 1 7 ""  1 ""  <> 0 0 0 1 7.43 1806 0 0 3645 0 1805 1805 1806 1806 -1 <> <> <> <>
  1806 41 12.162770 2.616292 16.173798 119 F B 21 0.06000 0.06000 "PHE " " HA " 1 0 FFFFFF  H1807  0 1 7 ""  1 ""  <> 0 0 0 1 7.43 1807 0 0 3646 0 1806 1806 1807 1807 -1 <> <> <> <>
  1807 41 14.551311 2.834577 16.795242 119 F B 21 0.06000 0.06000 "PHE " " HB1" 1 0 FFFFFF  H1808  0 1 7 ""  1 ""  <> 0 0 0 1 7.43 1808 0 0 3647 0 1807 1807 1808 1808 -1 <> <> <> <>
  1808 41 15.086150 1.812642 15.628792 119 F B 21 0.06000 0.06000 "PHE " " HB2" 1 0 FFFFFF  H1809  0 1 7 ""  1 ""  <> 0 0 0 1 7.43 1809 0 0 3648 0 1808 1808 1809 1809 -1 <> <> <> <>
  1809 41 14.277949 -0.993602 15.793438 119 F B 21 0.11500 0.11500 "PHE " " HD1" 1 0 FFFFFF  H1810  0 1 7 ""  1 ""  <> 0 0 0 1 7.43 1810 0 0 3649 0 1809 1809 1810 1810 -1 <> <> <> <>
  1810 41 14.222365 -2.694297 17.525368 119 F B 21 0.11500 0.11500 "PHE " " HE1" 1 0 FFFFFF  H1811  0 1 7 ""  1 ""  <> 0 0 0 1 7.43 1811 0 0 3650 0 1810 1810 1811 1811 -1 <> <> <> <>
  1811 41 13.913881 -2.086230 19.950600 119 F B 21 0.11500 0.11500 "PHE " " HZ " 1 0 FFFFFF  H1812  0 1 7 ""  1 ""  <> 0 0 0 1 7.43 1812 0 0 3651 0 1811 1811 1812 1812 -1 <> <> <> <>
  1812 41 13.687931 0.212484 20.612350 119 F B 21 0.11500 0.11500 "PHE " " HE2" 1 0 FFFFFF  H1813  0 1 7 ""  1 ""  <> 0 0 0 1 7.43 1813 0 0 3652 0 1812 1812 1813 1813 -1 <> <> <> <>
  1813 41 13.875432 2.091375 18.855698 119 F B 21 0.11500 0.11500 "PHE " " HD2" 1 0 FFFFFF  H1814  0 1 7 ""  1 ""  <> 0 0 0 1 7.43 1814 0 0 3653 0 1813 1813 1814 1814 -1 <> <> <> <>
  1814 25 13.207793 4.818746 15.177280 120 G B 38 -0.50000 -0.50000 "GLY " " N  " 7 0 2F2FFF  N1815  0 1 7 ""  1 ""  <> 0 0 0 1 7.72 1815 0 0 3671 1 1814 1814 1815 1815 -1 <> <> <> <>
  1815 3 13.287831 6.123464 14.508587 120 G B 2 0.08000 0.08000 "GLY " " CA " 6 0 A0A0A0  C1816  0 1 -1110 ""  1 ""  FFB400  0 0 0 1 7.72 1816 0 0 3672 2 1815 1815 1816 1816 -1 <> <> <> <>
  1816 2 14.641466 6.685979 14.849735 120 G B 2 0.50000 0.50000 "GLY " " C  " 6 0 A0A0A0  C1817  0 1 7 ""  1 ""  <> 0 0 0 1 7.72 1817 0 0 3673 0 1816 1816 1817 1817 -1 <> <> <> <>
  1817 15 15.341721 6.341886 15.779339 120 G B 75 -0.50000 -0.50000 "GLY " " O  " 8 0 FF5757  O1818  0 1 7 ""  1 ""  <> 0 0 0 1 7.72 1818 0 0 3674 0 1817 1817 1818 1818 -1 <> <> <> <>
  1818 43 12.915287 4.807492 16.143932 120 G B 21 0.30000 0.30000 "GLY " " H  " 1 0 FFFFFF  H1819  0 1 7 ""  1 ""  <> 0 0 0 1 7.72 1819 0 0 3675 0 1818 1818 1819 1819 -1 <> <> <> <>
  1819 41 12.552438 6.800443 14.943329 120 G B 21 0.06000 0.06000 "GLY " " HA1" 1 0 FFFFFF  H1820  0 1 7 ""  1 ""  <> 0 0 0 1 7.72 1820 0 0 3676 0 1819 1819 1820 1820 -1 <> <> <> <>
  1820 41 13.178833 6.027410 13.428314 120 G B 21 0.06000 0.06000 "GLY " " HA2" 1 0 FFFFFF  H1821  0 1 7 ""  1 ""  <> 0 0 0 1 7.72 1821 0 0 3677 0 1820 1820 1821 1821 -1 <> <> <> <>
  1821 25 15.108172 7.663068 14.013626 121 Q B 38 -0.50000 -0.50000 "GLN " " N  " 7 0 2F2FFF  N1822  0 1 7 ""  1 ""  <> 0 0 0 1 7.69 1822 0 0 3697 1 1821 1821 1822 1822 -1 <> <> <> <>
  1822 3 16.443911 8.330960 14.129345 121 Q B 2 0.14000 0.14000 "GLN " " CA " 6 0 A0A0A0  C1823  0 1 -1110 ""  1 ""  FFB400  0 0 0 1 7.69 1823 0 0 3698 1 1822 1822 1823 1823 -1 <> <> <> <>
  1823 2 16.459520 9.283925 15.325451 121 Q B 2 0.50000 0.50000 "GLN " " C  " 6 0 A0A0A0  C1824  0 1 7 ""  1 ""  <> 0 0 0 1 7.69 1824 0 0 3699 0 1823 1823 1824 1824 -1 <> <> <> <>
  1824 15 15.637921 10.210942 15.343658 121 Q B 75 -0.50000 -0.50000 "GLN " " O  " 8 0 FF5757  O1825  0 1 7 ""  1 ""  <> 0 0 0 1 7.69 1825 0 0 3700 0 1824 1824 1825 1825 -1 <> <> <> <>
  1825 3 16.712383 9.062062 12.750263 121 Q B 2 -0.12000 -0.12000 "GLN " " CB " 6 0 A0A0A0  C1826  0 1 7 ""  1 ""  <> 0 0 0 1 7.69 1826 0 0 3701 2 1825 1825 1826 1826 -1 <> <> <> <>
  1826 3 16.526602 8.145299 11.484814 121 Q B 2 -0.12000 -0.12000 "GLN " " CG " 6 0 A0A0A0  C1827  0 1 7 ""  1 ""  <> 0 0 0 1 7.69 1827 0 0 3702 2 1826 1826 1827 1827 -1 <> <> <> <>
  1827 2 15.078944 7.869588 11.110645 121 Q B 2 0.50000 0.50000 "GLN " " CD " 6 0 A0A0A0  C1828  0 1 7 "%UT"  13 ""  <> 0 0 0 1 7.69 1828 0 0 3703 0 1827 1827 1828 1828 -1 "No Flip"  <> <> <>
  1828 15 14.152647 8.569005 11.502243 121 Q B 75 -0.50000 -0.50000 "GLN " " OE1" 8 0 FF5757  O1829  0 1 7 ""  1 ""  <> 0 0 0 1 7.69 1829 0 0 3704 0 1828 1828 1829 1829 -1 <> <> <> <>
  1829 25 14.869970 6.754750 10.462753 121 Q B 38 -0.76000 -0.76000 "GLN " " NE2" 7 0 2F2FFF  N1830  0 1 7 ""  1 ""  <> 0 0 0 1 7.69 1830 0 0 3705 2 1829 1829 1830 1830 -1 <> <> <> <>
  1830 43 14.513258 8.057813 13.299236 121 Q B 21 0.30000 0.30000 "GLN " " H  " 1 0 FFFFFF  H1831  0 1 7 ""  1 ""  <> 0 0 0 1 7.69 1831 0 0 3706 0 1830 1830 1831 1831 -1 <> <> <> <>
  1831 41 17.216162 7.592168 14.343613 121 Q B 21 0.06000 0.06000 "GLN " " HA " 1 0 FFFFFF  H1832  0 1 7 ""  1 ""  <> 0 0 0 1 7.69 1832 0 0 3707 0 1831 1831 1832 1832 -1 <> <> <> <>
  1832 41 17.685316 9.529393 12.598236 121 Q B 21 0.06000 0.06000 "GLN " " HB1" 1 0 FFFFFF  H1833  0 1 7 ""  1 ""  <> 0 0 0 1 7.69 1833 0 0 3708 0 1832 1832 1833 1833 -1 <> <> <> <>
  1833 41 15.990170 9.876904 12.699783 121 Q B 21 0.06000 0.06000 "GLN " " HB2" 1 0 FFFFFF  H1834  0 1 7 ""  1 ""  <> 0 0 0 1 7.69 1834 0 0 3709 0 1833 1833 1834 1834 -1 <> <> <> <>
  1834 41 16.946312 7.144017 11.581665 121 Q B 21 0.06000 0.06000 "GLN " " HG1" 1 0 FFFFFF  H1835  0 1 7 ""  1 ""  <> 0 0 0 1 7.69 1835 0 0 3710 0 1834 1834 1835 1835 -1 <> <> <> <>
  1835 41 17.015705 8.636510 10.643627 121 Q B 21 0.06000 0.06000 "GLN " " HG2" 1 0 FFFFFF  H1836  0 1 7 ""  1 ""  <> 0 0 0 1 7.69 1836 0 0 3711 0 1835 1835 1836 1836 -1 <> <> <> <>
  1836 43 15.537612 6.141835 10.017006 121 Q B 21 0.38000 0.38000 "GLN " "1HE2" 1 0 FFFFFF  H1837  0 1 7 ""  1 ""  <> 0 0 0 1 7.69 1837 0 0 3712 0 1836 1836 1837 1837 -1 <> <> <> <>
  1837 43 13.933086 6.379460 10.501549 121 Q B 21 0.38000 0.38000 "GLN " "2HE2" 1 0 FFFFFF  H1838  0 1 7 ""  1 ""  <> 0 0 0 1 7.69 1838 0 0 3713 0 1837 1837 1838 1838 -1 <> <> <> <>
  1838 25 17.362169 9.094457 16.331345 122 G B 38 -0.50000 -0.50000 "GLY " " N  " 7 0 2F2FFF  N1839  0 1 7 ""  1 ""  <> 0 0 0 1 7.7 1839 0 0 3738 1 1838 1838 1839 1839 -1 <> <> <> <>
  1839 3 17.196995 9.717977 17.688309 122 G B 2 0.08000 0.08000 "GLY " " CA " 6 0 A0A0A0  C1840  0 1 -1110 ""  1 ""  FFB400  0 0 0 1 7.7 1840 0 0 3739 2 1839 1839 1840 1840 -1 <> <> <> <>
  1840 2 17.389072 11.240544 17.667572 122 G B 2 0.50000 0.50000 "GLY " " C  " 6 0 A0A0A0  C1841  0 1 7 ""  1 ""  <> 0 0 0 1 7.7 1841 0 0 3740 0 1840 1840 1841 1841 -1 <> <> <> <>
  1841 15 18.433674 11.629964 17.037067 122 G B 75 -0.50000 -0.50000 "GLY " " O  " 8 0 FF5757  O1842  0 1 7 ""  1 ""  <> 0 0 0 1 7.7 1842 0 0 3741 0 1841 1841 1842 1842 -1 <> <> <> <>
  1842 43 18.012077 8.337651 16.173336 122 G B 21 0.30000 0.30000 "GLY " " H  " 1 0 FFFFFF  H1843  0 1 7 ""  1 ""  <> 0 0 0 1 7.7 1843 0 0 3742 0 1842 1842 1843 1843 -1 <> <> <> <>
  1843 41 17.918867 9.258283 18.363354 122 G B 21 0.06000 0.06000 "GLY " " HA1" 1 0 FFFFFF  H1844  0 1 7 ""  1 ""  <> 0 0 0 1 7.7 1844 0 0 3743 0 1843 1843 1844 1844 -1 <> <> <> <>
  1844 41 16.226530 9.423635 18.087887 122 G B 21 0.06000 0.06000 "GLY " " HA2" 1 0 FFFFFF  H1845  0 1 7 ""  1 ""  <> 0 0 0 1 7.7 1845 0 0 3744 0 1844 1844 1845 1845 -1 <> <> <> <>
  1845 25 16.476130 11.978589 18.301643 123 T B 38 -0.50000 -0.50000 "THR " " N  " 7 0 2F2FFF  N1846  2 1 7 ""  1 ""  <> 0 0 0 1 7.28 1846 0 0 3756 1 1845 1845 1846 1846 -1 <> <> <> <>
  1846 3 16.507401 13.455556 18.305744 123 T B 2 0.14000 0.14000 "THR " " CA " 6 0 A0A0A0  C1847  2 1 -1110 ""  1 ""  FFB400  0 0 0 1 7.28 1847 0 0 3757 1 1846 1846 1847 1847 -1 <> <> <> <>
  1847 2 17.320837 13.850041 19.596546 123 T B 2 0.50000 0.50000 "THR " " C  " 6 0 A0A0A0  C1848  2 1 7 ""  1 ""  <> 0 0 0 1 7.28 1848 0 0 3758 0 1847 1847 1848 1848 -1 <> <> <> <>
  1848 15 16.794605 13.726033 20.715496 123 T B 75 -0.50000 -0.50000 "THR " " O  " 8 0 FF5757  O1849  2 1 7 ""  1 ""  <> 0 0 0 1 7.28 1849 0 0 3759 0 1848 1848 1849 1849 -1 <> <> <> <>
  1849 3 15.036898 13.999288 18.401714 123 T B 2 0.20500 0.20500 "THR " " CB " 6 0 A0A0A0  C1850  2 1 7 ""  1 ""  <> 0 0 0 1 7.28 1850 0 0 3760 1 1849 1849 1850 1850 -1 <> <> <> <>
  1850 3 14.818140 15.588368 18.333363 123 T B 2 -0.18000 -0.18000 "THR " " CG2" 6 0 A0A0A0  C1851  2 1 7 ""  1 ""  <> 0 0 0 1 7.28 1851 0 0 3761 3 1850 1850 1851 1851 -1 <> <> <> <>
  1851 16 14.311769 13.407781 17.413574 123 T B 75 -0.68300 -0.68300 "THR " " OG1" 8 0 FF5757  O1852  2 1 7 "%UT"  13 ""  <> 0 0 0 1 7.28 1852 0 0 3762 1 1851 1851 1852 1852 -1 <> <> <> <>
  1852 43 15.712417 11.510785 18.768551 123 T B 21 0.30000 0.30000 "THR " " H  " 1 0 FFFFFF  H1853  2 1 7 ""  1 ""  <> 0 0 0 1 7.28 1853 0 0 3763 0 1852 1852 1853 1853 -1 <> <> <> <>
  1853 41 17.048485 13.765889 17.411861 123 T B 21 0.06000 0.06000 "THR " " HA " 1 0 FFFFFF  H1854  2 1 7 ""  1 ""  <> 0 0 0 1 7.28 1854 0 0 3764 0 1853 1853 1854 1854 -1 <> <> <> <>
  1854 41 14.589247 13.672811 19.340393 123 T B 21 0.06000 0.06000 "THR " " HB " 1 0 FFFFFF  H1855  2 1 7 ""  1 ""  <> 0 0 0 1 7.28 1855 0 0 3765 0 1854 1854 1855 1855 -1 <> <> <> <>
  1855 41 15.037229 16.170813 19.228275 123 T B 21 0.06000 0.06000 "THR " "1HG2" 1 0 FFFFFF  H1856  2 1 7 ""  1 ""  <> 0 0 0 1 7.28 1856 0 0 3766 0 1855 1855 1856 1856 -1 <> <> <> <>
  1856 41 15.333751 16.135862 17.544376 123 T B 21 0.06000 0.06000 "THR " "2HG2" 1 0 FFFFFF  H1857  2 1 7 ""  1 ""  <> 0 0 0 1 7.28 1857 0 0 3767 0 1856 1856 1857 1857 -1 <> <> <> <>
  1857 41 13.750573 15.783948 18.232613 123 T B 21 0.06000 0.06000 "THR " "3HG2" 1 0 FFFFFF  H1858  2 1 7 ""  1 ""  <> 0 0 0 1 7.28 1858 0 0 3768 0 1857 1857 1858 1858 -1 <> <> <> <>
  1858 42 14.541342 13.837514 16.603855 123 T B 21 0.41800 0.41800 "THR " " HG1" 1 0 FFFFFF  H1859  2 1 7 ""  1 ""  <> 0 0 0 1 7.28 1859 0 0 3769 0 1858 1858 1859 1859 -1 <> <> <> <>
  1859 25 18.603521 14.315930 19.541500 124 K B 38 -0.50000 -0.50000 "LYS " " N  " 7 0 2F2FFF  N1860  2 1 7 ""  1 ""  <> 0 0 0 1 7.3 1860 0 0 3789 1 1859 1859 1860 1860 -1 <> <> <> <>
  1860 3 19.443766 14.469022 20.740734 124 K B 2 0.14000 0.14000 "LYS " " CA " 6 0 A0A0A0  C1861  2 1 -1111 ""  1 ""  FFD200  0 0 0 1 7.3 1861 0 0 3790 1 1860 1860 1861 1861 -1 <> <> <> <>
  1861 2 19.069868 15.952107 21.286930 124 K B 2 0.50000 0.50000 "LYS " " C  " 6 0 A0A0A0  C1862  2 1 7 ""  1 ""  <> 0 0 0 1 7.3 1862 0 0 3791 0 1861 1861 1862 1862 -1 <> <> <> <>
  1862 15 19.498192 16.954351 20.659992 124 K B 75 -0.50000 -0.50000 "LYS " " O  " 8 0 FF5757  O1863  2 1 7 ""  1 ""  <> 0 0 0 1 7.3 1863 0 0 3792 0 1862 1862 1863 1863 -1 <> <> <> <>
  1863 3 20.910110 14.372373 20.233906 124 K B 2 -0.12000 -0.12000 "LYS " " CB " 6 0 A0A0A0  C1864  2 1 7 ""  1 ""  <> 0 0 0 1 7.3 1864 0 0 3793 2 1863 1863 1864 1864 -1 <> <> <> <>
  1864 3 21.939230 14.554273 21.334557 124 K B 2 -0.12000 -0.12000 "LYS " " CG " 6 0 A0A0A0  C1865  2 1 7 ""  1 ""  <> 0 0 0 1 7.3 1865 0 0 3794 2 1864 1864 1865 1865 -1 <> <> <> <>
  1865 3 23.272057 14.903783 20.688412 124 K B 2 -0.12000 -0.12000 "LYS " " CD " 6 0 A0A0A0  C1866  2 1 7 ""  1 ""  <> 0 0 0 1 7.3 1866 0 0 3795 2 1865 1865 1866 1866 -1 <> <> <> <>
  1866 3 24.289442 14.947469 21.782883 124 K B 2 0.19000 0.19000 "LYS " " CE " 6 0 A0A0A0  C1867  2 1 7 ""  1 ""  <> 0 0 0 1 7.3 1867 0 0 3796 2 1866 1866 1867 1867 -1 <> <> <> <>
  1867 32 25.666687 15.366597 21.414238 124 K B 38 -0.30000 -0.30000 "LYS " " NZ " 7 1 2F2FFF  N1868  2 1 7 "%UT"  13 ""  <> 0 0 0 1 7.3 1868 0 0 3797 3 1867 1867 1868 1868 44 <> <> <> <>
  1868 43 19.106493 14.391126 18.668880 124 K B 21 0.30000 0.30000 "LYS " " H  " 1 0 FFFFFF  H1869  2 1 7 ""  1 ""  <> 0 0 0 1 7.3 1869 0 0 3798 0 1868 1868 1869 1869 -1 <> <> <> <>
  1869 41 19.340115 13.697637 21.503834 124 K B 21 0.06000 0.06000 "LYS " " HA " 1 0 FFFFFF  H1870  2 1 7 ""  1 ""  <> 0 0 0 1 7.3 1870 0 0 3799 0 1869 1869 1870 1870 -1 <> <> <> <>
  1870 41 21.033634 15.147748 19.477840 124 K B 21 0.06000 0.06000 "LYS " " HB1" 1 0 FFFFFF  H1871  2 1 7 ""  1 ""  <> 0 0 0 1 7.3 1871 0 0 3800 0 1870 1870 1871 1871 -1 <> <> <> <>
  1871 41 21.102577 13.390607 19.801247 124 K B 21 0.06000 0.06000 "LYS " " HB2" 1 0 FFFFFF  H1872  2 1 7 ""  1 ""  <> 0 0 0 1 7.3 1872 0 0 3801 0 1871 1871 1872 1872 -1 <> <> <> <>
  1872 41 21.911110 13.644452 21.934174 124 K B 21 0.06000 0.06000 "LYS " " HG1" 1 0 FFFFFF  H1873  2 1 7 ""  1 ""  <> 0 0 0 1 7.3 1873 0 0 3802 0 1872 1872 1873 1873 -1 <> <> <> <>
  1873 41 21.703106 15.347867 22.043465 124 K B 21 0.06000 0.06000 "LYS " " HG2" 1 0 FFFFFF  H1874  2 1 7 ""  1 ""  <> 0 0 0 1 7.3 1874 0 0 3803 0 1873 1873 1874 1874 -1 <> <> <> <>
  1874 41 23.240593 15.853002 20.153542 124 K B 21 0.06000 0.06000 "LYS " " HD1" 1 0 FFFFFF  H1875  2 1 7 ""  1 ""  <> 0 0 0 1 7.3 1875 0 0 3804 0 1874 1874 1875 1875 -1 <> <> <> <>
  1875 41 23.566195 14.134748 19.974148 124 K B 21 0.06000 0.06000 "LYS " " HD2" 1 0 FFFFFF  H1876  2 1 7 ""  1 ""  <> 0 0 0 1 7.3 1876 0 0 3805 0 1875 1875 1876 1876 -1 <> <> <> <>
  1876 41 24.221254 13.941319 22.196552 124 K B 21 0.06000 0.06000 "LYS " " HE1" 1 0 FFFFFF  H1877  2 1 7 ""  1 ""  <> 0 0 0 1 7.3 1877 0 0 3806 0 1876 1876 1877 1877 -1 <> <> <> <>
  1877 41 24.086464 15.605313 22.627949 124 K B 21 0.06000 0.06000 "LYS " " HE2" 1 0 FFFFFF  H1878  2 1 7 ""  1 ""  <> 0 0 0 1 7.3 1878 0 0 3807 0 1877 1877 1878 1878 -1 <> <> <> <>
  1878 44 25.838236 16.278631 21.015667 124 K B 21 0.33000 0.33000 "LYS " " HZ1" 1 0 FFFFFF  H1879  2 1 7 ""  1 ""  <> 0 0 0 1 7.3 1879 0 0 3808 0 1878 1878 1879 1879 45 <> <> <> <>
  1879 44 26.246758 15.471745 22.234337 124 K B 21 0.33000 0.33000 "LYS " " HZ2" 1 0 FFFFFF  H1880  2 1 7 ""  1 ""  <> 0 0 0 1 7.3 1880 0 0 3809 0 1879 1879 1880 1880 -1 <> <> <> <>
  1880 44 26.148342 14.708661 20.818222 124 K B 21 0.33000 0.33000 "LYS " " HZ3" 1 0 FFFFFF  H1881  2 1 7 ""  1 ""  <> 0 0 0 1 7.3 1881 0 0 3810 0 1880 1880 1881 1881 -1 <> <> <> <>
  1881 25 18.308678 16.096182 22.399288 125 V B 38 -0.50000 -0.50000 "VAL " " N  " 7 0 2F2FFF  N1882  2 1 7 ""  1 ""  <> 0 0 0 1 7.4 1882 0 0 3825 1 1881 1881 1882 1882 -1 <> <> <> <>
  1882 3 17.898596 17.344862 22.973461 125 V B 2 0.14000 0.14000 "VAL " " CA " 6 0 A0A0A0  C1883  2 1 -1111 ""  1 ""  FFD200  0 0 0 1 7.4 1883 0 0 3826 1 1882 1882 1883 1883 -1 <> <> <> <>
  1883 2 18.970879 17.621702 24.070133 125 V B 2 0.50000 0.50000 "VAL " " C  " 6 0 A0A0A0  C1884  2 1 7 ""  1 ""  <> 0 0 0 1 7.4 1884 0 0 3827 0 1883 1883 1884 1884 -1 <> <> <> <>
  1884 15 19.002649 16.883734 25.048424 125 V B 75 -0.50000 -0.50000 "VAL " " O  " 8 0 FF5757  O1885  2 1 7 ""  1 ""  <> 0 0 0 1 7.4 1885 0 0 3828 0 1884 1884 1885 1885 -1 <> <> <> <>
  1885 3 16.545887 17.099249 23.629078 125 V B 2 -0.06000 -0.06000 "VAL " " CB " 6 0 A0A0A0  C1886  2 1 7 ""  1 ""  <> 0 0 0 1 7.4 1886 0 0 3829 1 1885 1885 1886 1886 -1 <> <> <> <>
  1886 3 16.058146 18.205786 24.506546 125 V B 2 -0.18000 -0.18000 "VAL " " CG1" 6 0 A0A0A0  C1887  2 1 7 ""  1 ""  <> 0 0 0 1 7.4 1887 0 0 3830 3 1886 1886 1887 1887 -1 <> <> <> <>
  1887 3 15.414381 16.719984 22.689766 125 V B 2 -0.18000 -0.18000 "VAL " " CG2" 6 0 A0A0A0  C1888  2 1 7 ""  1 ""  <> 0 0 0 1 7.4 1888 0 0 3831 3 1887 1887 1888 1888 -1 <> <> <> <>
  1888 43 17.927023 15.267407 22.832390 125 V B 21 0.30000 0.30000 "VAL " " H  " 1 0 FFFFFF  H1889  2 1 7 ""  1 ""  <> 0 0 0 1 7.4 1889 0 0 3832 0 1888 1888 1889 1889 -1 <> <> <> <>
  1889 41 18.008875 18.226416 22.341946 125 V B 21 0.06000 0.06000 "VAL " " HA " 1 0 FFFFFF  H1890  2 1 7 ""  1 ""  <> 0 0 0 1 7.4 1890 0 0 3833 0 1889 1889 1890 1890 -1 <> <> <> <>
  1890 41 16.671671 16.237761 24.284912 125 V B 21 0.06000 0.06000 "VAL " " HB " 1 0 FFFFFF  H1891  2 1 7 ""  1 ""  <> 0 0 0 1 7.4 1891 0 0 3834 0 1890 1890 1891 1891 -1 <> <> <> <>
  1891 41 15.081722 17.951056 24.918625 125 V B 21 0.06000 0.06000 "VAL " "1HG1" 1 0 FFFFFF  H1892  2 1 7 ""  1 ""  <> 0 0 0 1 7.4 1892 0 0 3835 0 1891 1891 1892 1892 -1 <> <> <> <>
  1892 41 16.628387 18.192190 25.435381 125 V B 21 0.06000 0.06000 "VAL " "2HG1" 1 0 FFFFFF  H1893  2 1 7 ""  1 ""  <> 0 0 0 1 7.4 1893 0 0 3836 0 1892 1892 1893 1893 -1 <> <> <> <>
  1893 41 15.967682 19.158628 23.984989 125 V B 21 0.06000 0.06000 "VAL " "3HG1" 1 0 FFFFFF  H1894  2 1 7 ""  1 ""  <> 0 0 0 1 7.4 1894 0 0 3837 0 1893 1893 1894 1894 -1 <> <> <> <>
  1894 41 15.123569 17.387869 21.878925 125 V B 21 0.06000 0.06000 "VAL " "1HG2" 1 0 FFFFFF  H1895  2 1 7 ""  1 ""  <> 0 0 0 1 7.4 1895 0 0 3838 0 1894 1894 1895 1895 -1 <> <> <> <>
  1895 41 15.657577 15.831540 22.107002 125 V B 21 0.06000 0.06000 "VAL " "2HG2" 1 0 FFFFFF  H1896  2 1 7 ""  1 ""  <> 0 0 0 1 7.4 1896 0 0 3839 0 1895 1895 1896 1896 -1 <> <> <> <>
  1896 41 14.501357 16.343679 23.151157 125 V B 21 0.06000 0.06000 "VAL " "3HG2" 1 0 FFFFFF  H1897  2 1 7 ""  1 ""  <> 0 0 0 1 7.4 1897 0 0 3840 0 1896 1896 1897 1897 -1 <> <> <> <>
  1897 25 19.837000 18.653433 23.915401 126 E B 38 -0.50000 -0.50000 "GLU " " N  " 7 0 2F2FFF  N1898  2 1 7 ""  1 ""  <> 0 0 0 1 7.49 1898 0 0 3856 1 1897 1897 1898 1898 -1 <> <> <> <>
  1898 3 20.731524 19.259405 24.888462 126 E B 2 0.14000 0.14000 "GLU " " CA " 6 0 A0A0A0  C1899  2 1 -1111 ""  1 ""  FFD200  0 0 0 1 7.49 1899 0 0 3857 1 1898 1898 1899 1899 -1 <> <> <> <>
  1899 2 19.948515 20.557280 25.262503 126 E B 2 0.50000 0.50000 "GLU " " C  " 6 0 A0A0A0  C1900  2 1 7 ""  1 ""  <> 0 0 0 1 7.49 1900 0 0 3858 0 1899 1899 1900 1900 -1 <> <> <> <>
  1900 15 18.998949 20.992117 24.589886 126 E B 75 -0.50000 -0.50000 "GLU " " O  " 8 0 FF5757  O1901  2 1 7 ""  1 ""  <> 0 0 0 1 7.49 1901 0 0 3859 0 1900 1900 1901 1901 -1 <> <> <> <>
  1901 3 22.044374 19.530531 24.112091 126 E B 2 -0.12000 -0.12000 "GLU " " CB " 6 0 A0A0A0  C1902  2 1 7 ""  1 ""  <> 0 0 0 1 7.49 1902 0 0 3860 2 1901 1901 1902 1902 -1 <> <> <> <>
  1902 3 22.661915 18.283133 23.598637 126 E B 2 -0.22000 -0.22000 "GLU " " CG " 6 0 A0A0A0  C1903  2 1 7 ""  1 ""  <> 0 0 0 1 7.49 1903 0 0 3861 2 1902 1902 1903 1903 -1 <> <> <> <>
  1903 2 24.061815 18.615164 23.174717 126 E B 2 0.70000 0.70000 "GLU " " CD " 6 0 A0A0A0  C1904  2 1 7 "%UT"  13 ""  <> 0 0 0 1 7.49 1904 0 0 3862 0 1903 1903 1904 1904 -1 <> <> <> <>
  1904 15 24.937143 18.785742 24.001823 126 E B 75 -0.80000 -0.80000 "GLU " " OE1" 8 0 FF5757  O1905  2 1 7 ""  1 ""  <> 0 0 0 1 7.49 1905 0 0 3863 0 1904 1904 1905 1905 -1 <> <> <> <>
  1905 18 24.314882 18.721319 21.976795 126 E B 75 -0.80000 -0.80000 "GLU " " OE2" 8 -1 FF5757  O1906  2 1 7 ""  1 ""  <> 0 0 0 1 7.49 1906 0 0 3864 0 1905 1905 1906 1906 -1 <> <> <> <>
  1906 43 19.694370 19.168974 23.058681 126 E B 21 0.30000 0.30000 "GLU " " H  " 1 0 FFFFFF  H1907  2 1 7 ""  1 ""  <> 0 0 0 1 7.49 1907 0 0 3865 0 1906 1906 1907 1907 -1 <> <> <> <>
  1907 41 20.882784 18.624807 25.761677 126 E B 21 0.06000 0.06000 "GLU " " HA " 1 0 FFFFFF  H1908  2 1 7 ""  1 ""  <> 0 0 0 1 7.49 1908 0 0 3866 0 1907 1907 1908 1908 -1 <> <> <> <>
  1908 41 22.718081 20.110617 24.742741 126 E B 21 0.06000 0.06000 "GLU " " HB1" 1 0 FFFFFF  H1909  2 1 7 ""  1 ""  <> 0 0 0 1 7.49 1909 0 0 3867 0 1908 1908 1909 1909 -1 <> <> <> <>
  1909 41 21.833389 20.161772 23.248886 126 E B 21 0.06000 0.06000 "GLU " " HB2" 1 0 FFFFFF  H1910  2 1 7 ""  1 ""  <> 0 0 0 1 7.49 1910 0 0 3868 0 1909 1909 1910 1910 -1 <> <> <> <>
  1910 41 22.027899 17.847738 22.826267 126 E B 21 0.06000 0.06000 "GLU " " HG1" 1 0 FFFFFF  H1911  2 1 7 ""  1 ""  <> 0 0 0 1 7.49 1911 0 0 3869 0 1910 1910 1911 1911 -1 <> <> <> <>
  1911 41 22.743513 17.451048 24.297981 126 E B 21 0.06000 0.06000 "GLU " " HG2" 1 0 FFFFFF  H1912  2 1 7 ""  1 ""  <> 0 0 0 1 7.49 1912 0 0 3870 0 1911 1911 1912 1912 -1 <> <> <> <>
  1912 25 20.233906 21.194227 26.417057 127 I B 38 -0.50000 -0.50000 "ILE " " N  " 7 0 2F2FFF  N1913  2 1 7 ""  1 ""  <> 0 0 0 1 7.89 1913 0 0 3890 1 1912 1912 1913 1913 -1 <> <> <> <>
  1913 3 19.501387 22.285971 27.111034 127 I B 2 0.14000 0.14000 "ILE " " CA " 6 0 A0A0A0  C1914  2 1 -1111 ""  1 ""  FFD200  0 0 0 1 7.89 1914 0 0 3891 1 1913 1913 1914 1914 -1 <> <> <> <>
  1914 2 20.527994 23.387121 27.546499 127 I B 2 0.50000 0.50000 "ILE " " C  " 6 0 A0A0A0  C1915  2 1 7 ""  1 ""  <> 0 0 0 1 7.89 1915 0 0 3892 0 1914 1914 1915 1915 -1 <> <> <> <>
  1915 15 21.664591 23.091116 27.979210 127 I B 75 -0.50000 -0.50000 "ILE " " O  " 8 0 FF5757  O1916  2 1 7 ""  1 ""  <> 0 0 0 1 7.89 1916 0 0 3893 0 1915 1915 1916 1916 -1 <> <> <> <>
  1916 3 18.722757 21.669020 28.258142 127 I B 2 -0.06000 -0.06000 "ILE " " CB " 6 0 A0A0A0  C1917  2 1 7 ""  1 ""  <> 0 0 0 1 7.89 1917 0 0 3894 1 1916 1916 1917 1917 -1 <> <> <> <>
  1917 3 18.154072 22.597410 29.261747 127 I B 2 -0.18000 -0.18000 "ILE " " CG2" 6 0 A0A0A0  C1918  2 1 7 ""  1 ""  <> 0 0 0 1 7.89 1918 0 0 3895 3 1917 1917 1918 1918 -1 <> <> <> <>
  1918 3 17.813036 20.472128 27.842621 127 I B 2 -0.12000 -0.12000 "ILE " " CG1" 6 0 A0A0A0  C1919  2 1 7 ""  1 ""  <> 0 0 0 1 7.89 1919 0 0 3896 2 1918 1918 1919 1919 -1 <> <> <> <>
  1919 3 17.127956 19.695654 28.980440 127 I B 2 -0.18000 -0.18000 "ILE " " CD1" 6 0 A0A0A0  C1920  2 1 7 ""  1 ""  <> 0 0 0 1 7.89 1920 0 0 3897 3 1919 1919 1920 1920 -1 <> <> <> <>
  1920 43 20.954239 20.805639 27.008848 127 I B 21 0.30000 0.30000 "ILE " " H  " 1 0 FFFFFF  H1921  2 1 7 ""  1 ""  <> 0 0 0 1 7.89 1921 0 0 3898 0 1920 1920 1921 1921 -1 <> <> <> <>
  1921 41 18.779655 22.753302 26.441103 127 I B 21 0.06000 0.06000 "ILE " " HA " 1 0 FFFFFF  H1922  2 1 7 ""  1 ""  <> 0 0 0 1 7.89 1922 0 0 3899 0 1921 1921 1922 1922 -1 <> <> <> <>
  1922 41 19.531996 21.265448 28.866713 127 I B 21 0.06000 0.06000 "ILE " " HB " 1 0 FFFFFF  H1923  2 1 7 ""  1 ""  <> 0 0 0 1 7.89 1923 0 0 3900 0 1922 1922 1923 1923 -1 <> <> <> <>
  1923 41 17.263536 23.178045 29.021120 127 I B 21 0.06000 0.06000 "ILE " "1HG2" 1 0 FFFFFF  H1924  2 1 7 ""  1 ""  <> 0 0 0 1 7.89 1924 0 0 3901 0 1923 1923 1924 1924 -1 <> <> <> <>
  1924 41 17.915747 22.175665 30.238186 127 I B 21 0.06000 0.06000 "ILE " "2HG2" 1 0 FFFFFF  H1925  2 1 7 ""  1 ""  <> 0 0 0 1 7.89 1925 0 0 3902 0 1924 1924 1925 1925 -1 <> <> <> <>
  1925 41 18.936768 23.291449 29.568003 127 I B 21 0.06000 0.06000 "ILE " "3HG2" 1 0 FFFFFF  H1926  2 1 7 ""  1 ""  <> 0 0 0 1 7.89 1926 0 0 3903 0 1925 1925 1926 1926 -1 <> <> <> <>
  1926 41 18.332640 19.704420 27.269264 127 I B 21 0.06000 0.06000 "ILE " "1HG1" 1 0 FFFFFF  H1927  2 1 7 ""  1 ""  <> 0 0 0 1 7.89 1927 0 0 3904 0 1926 1926 1927 1927 -1 <> <> <> <>
  1927 41 17.055973 20.885824 27.176426 127 I B 21 0.06000 0.06000 "ILE " "2HG1" 1 0 FFFFFF  H1928  2 1 7 ""  1 ""  <> 0 0 0 1 7.89 1928 0 0 3905 0 1927 1927 1928 1928 -1 <> <> <> <>
  1928 41 17.853666 19.445059 29.754160 127 I B 21 0.06000 0.06000 "ILE " " HD1" 1 0 FFFFFF  H1929  2 1 7 ""  1 ""  <> 0 0 0 1 7.89 1929 0 0 3906 0 1928 1928 1929 1929 -1 <> <> <> <>
  1929 41 16.289959 20.269278 29.376451 127 I B 21 0.06000 0.06000 "ILE " " HD2" 1 0 FFFFFF  H1930  2 1 7 ""  1 ""  <> 0 0 0 1 7.89 1930 0 0 3907 0 1929 1929 1930 1930 -1 <> <> <> <>
  1930 41 16.756857 18.734449 28.624817 127 I B 21 0.06000 0.06000 "ILE " " HD3" 1 0 FFFFFF  H1931  2 1 7 ""  1 ""  <> 0 0 0 1 7.89 1931 0 0 3908 0 1930 1930 1931 1931 -1 <> <> <> <>
  1931 25 20.185917 24.689215 27.429695 128 K B 38 -0.50000 -0.50000 "LYS " " N  " 7 0 2F2FFF  N1932  0 1 7 ""  1 ""  <> 0 0 0 1 9.2 1932 0 0 3928 1 1931 1931 1932 1932 -1 <> <> <> <>
  1932 3 20.814707 25.802679 28.153770 128 K B 2 0.14000 0.14000 "LYS " " CA " 6 0 A0A0A0  C1933  0 1 -1111 ""  1 ""  FFD200  0 0 0 1 9.2 1933 0 0 3929 1 1932 1932 1933 1933 -1 <> <> <> <>
  1933 2 20.217953 25.757788 29.547571 128 K B 2 0.50000 0.50000 "LYS " " C  " 6 0 A0A0A0  C1934  0 1 7 ""  1 ""  <> 0 0 0 1 9.2 1934 0 0 3930 0 1933 1933 1934 1934 -1 <> <> <> <>
  1934 15 19.119293 26.267241 29.694273 128 K B 75 -0.50000 -0.50000 "LYS " " O  " 8 0 FF5757  O1935  0 1 7 ""  1 ""  <> 0 0 0 1 9.2 1935 0 0 3931 0 1934 1934 1935 1935 -1 <> <> <> <>
  1935 3 20.561365 27.162146 27.333214 128 K B 2 -0.12000 -0.12000 "LYS " " CB " 6 0 A0A0A0  C1936  0 1 7 ""  1 ""  <> 0 0 0 1 9.2 1936 0 0 3932 2 1935 1935 1936 1936 -1 <> <> <> <>
  1936 3 21.018852 28.484152 27.933807 128 K B 2 -0.12000 -0.12000 "LYS " " CG " 6 0 A0A0A0  C1937  0 1 7 ""  1 ""  <> 0 0 0 1 9.2 1937 0 0 3933 2 1936 1936 1937 1937 -1 <> <> <> <>
  1937 3 22.521942 28.499975 28.279142 128 K B 2 -0.12000 -0.12000 "LYS " " CD " 6 0 A0A0A0  C1938  0 1 7 ""  1 ""  <> 0 0 0 1 9.2 1938 0 0 3934 2 1937 1937 1938 1938 -1 <> <> <> <>
  1938 3 23.113014 29.906660 28.426884 128 K B 2 0.19000 0.19000 "LYS " " CE " 6 0 A0A0A0  C1939  0 1 7 ""  1 ""  <> 0 0 0 1 9.2 1939 0 0 3935 2 1938 1938 1939 1939 -1 <> <> <> <>
  1939 32 24.554596 29.816755 28.483355 128 K B 38 -0.30000 -0.30000 "LYS " " NZ " 7 1 2F2FFF  N1940  0 1 7 "%UT"  13 ""  <> 0 0 0 1 9.2 1940 0 0 3936 3 1939 1939 1940 1940 44 <> <> <> <>
  1940 43 19.258638 24.990393 27.165979 128 K B 21 0.30000 0.30000 "LYS " " H  " 1 0 FFFFFF  H1941  0 1 7 ""  1 ""  <> 0 0 0 1 9.2 1941 0 0 3937 0 1940 1940 1941 1941 -1 <> <> <> <>
  1941 41 21.887413 25.640310 28.258833 128 K B 21 0.06000 0.06000 "LYS " " HA " 1 0 FFFFFF  H1942  0 1 7 ""  1 ""  <> 0 0 0 1 9.2 1942 0 0 3938 0 1941 1941 1942 1942 -1 <> <> <> <>
  1942 41 19.488392 27.225988 27.152225 128 K B 21 0.06000 0.06000 "LYS " " HB1" 1 0 FFFFFF  H1943  0 1 7 ""  1 ""  <> 0 0 0 1 9.2 1943 0 0 3939 0 1942 1942 1943 1943 -1 <> <> <> <>
  1943 41 21.027437 27.132315 26.348335 128 K B 21 0.06000 0.06000 "LYS " " HB2" 1 0 FFFFFF  H1944  0 1 7 ""  1 ""  <> 0 0 0 1 9.2 1944 0 0 3940 0 1943 1943 1944 1944 -1 <> <> <> <>
  1944 41 20.390694 28.774878 28.775826 128 K B 21 0.06000 0.06000 "LYS " " HG1" 1 0 FFFFFF  H1945  0 1 7 ""  1 ""  <> 0 0 0 1 9.2 1945 0 0 3941 0 1944 1944 1945 1945 -1 <> <> <> <>
  1945 41 20.930441 29.305662 27.222893 128 K B 21 0.06000 0.06000 "LYS " " HG2" 1 0 FFFFFF  H1946  0 1 7 ""  1 ""  <> 0 0 0 1 9.2 1946 0 0 3942 0 1945 1945 1946 1946 -1 <> <> <> <>
  1946 41 23.087547 28.051466 27.462427 128 K B 21 0.06000 0.06000 "LYS " " HD1" 1 0 FFFFFF  H1947  0 1 7 ""  1 ""  <> 0 0 0 1 9.2 1947 0 0 3943 0 1946 1946 1947 1947 -1 <> <> <> <>
  1947 41 22.755531 27.846243 29.119476 128 K B 21 0.06000 0.06000 "LYS " " HD2" 1 0 FFFFFF  H1948  0 1 7 ""  1 ""  <> 0 0 0 1 9.2 1948 0 0 3944 0 1947 1947 1948 1948 -1 <> <> <> <>
  1948 41 22.707167 30.278814 29.367569 128 K B 21 0.06000 0.06000 "LYS " " HE1" 1 0 FFFFFF  H1949  0 1 7 ""  1 ""  <> 0 0 0 1 9.2 1949 0 0 3945 0 1948 1948 1949 1949 -1 <> <> <> <>
  1949 41 22.897079 30.434294 27.497866 128 K B 21 0.06000 0.06000 "LYS " " HE2" 1 0 FFFFFF  H1950  0 1 7 ""  1 ""  <> 0 0 0 1 9.2 1950 0 0 3946 0 1949 1949 1950 1950 -1 <> <> <> <>
  1950 44 24.857475 29.129187 29.158348 128 K B 21 0.33000 0.33000 "LYS " " HZ1" 1 0 FFFFFF  H1951  0 1 7 ""  1 ""  <> 0 0 0 1 9.2 1951 0 0 3947 0 1950 1950 1951 1951 45 <> <> <> <>
  1951 44 24.777590 29.391287 27.594900 128 K B 21 0.33000 0.33000 "LYS " " HZ2" 1 0 FFFFFF  H1952  0 1 7 ""  1 ""  <> 0 0 0 1 9.2 1952 0 0 3948 0 1951 1951 1952 1952 -1 <> <> <> <>
  1952 44 25.093763 30.627714 28.751207 128 K B 21 0.33000 0.33000 "LYS " " HZ3" 1 0 FFFFFF  H1953  0 1 7 ""  1 ""  <> 0 0 0 1 9.2 1953 0 0 3949 0 1952 1952 1953 1953 -1 <> <> <> <>
  1953 25 21.049784 25.574713 30.564777 129 R B 38 -0.50000 -0.50000 "ARG " " N  " 7 0 2F2FFF  N1954  0 1 7 ""  1 ""  <> 0 0 0 1 9.48 1954 0 0 3972 1 1953 1953 1954 1954 -1 <> <> <> <>
  1954 3 20.811832 25.913618 31.967995 129 R B 2 0.14000 0.14000 "ARG " " CA " 6 0 A0A0A0  C1955  0 1 -1111 ""  1 ""  FFD200  0 0 0 1 9.48 1955 0 0 3973 1 1954 1954 1955 1955 -1 <> <> <> <>
  1955 2 21.216686 27.350965 32.159035 129 R B 2 0.50000 0.50000 "ARG " " C  " 6 0 A0A0A0  C1956  0 1 7 ""  1 ""  <> 0 0 0 1 9.48 1956 0 0 3974 0 1955 1955 1956 1956 -1 <> <> <> <>
  1956 15 22.336847 27.744917 31.812611 129 R B 75 -0.50000 -0.50000 "ARG " " O  " 8 0 FF5757  O1957  0 1 7 ""  1 ""  <> 0 0 0 1 9.48 1957 0 0 3975 0 1956 1956 1957 1957 -1 <> <> <> <>
  1957 3 21.714376 25.111280 32.919758 129 R B 2 -0.12000 -0.12000 "ARG " " CB " 6 0 A0A0A0  C1958  0 1 7 ""  1 ""  <> 0 0 0 1 9.48 1958 0 0 3976 2 1957 1957 1958 1958 -1 <> <> <> <>
  1958 3 21.349792 23.626974 32.852943 129 R B 2 -0.05000 -0.05000 "ARG " " CG " 6 0 A0A0A0  C1959  0 1 7 ""  1 ""  <> 0 0 0 1 9.48 1959 0 0 3977 2 1958 1958 1959 1959 -1 <> <> <> <>
  1959 3 21.914486 22.725592 33.919308 129 R B 2 0.19000 0.19000 "ARG " " CD " 6 0 A0A0A0  C1960  0 1 7 ""  1 ""  <> 0 0 0 1 9.48 1960 0 0 3978 2 1959 1959 1960 1960 -1 <> <> <> <>
  1960 25 21.389679 21.398291 33.824654 129 R B 38 -0.69997 -0.69997 "ARG " " NE " 7 0 2F2FFF  N1961  0 1 7 ""  1 ""  <> 0 0 0 1 9.48 1961 0 0 3979 1 1960 1960 1961 1961 -1 <> <> <> <>
  1961 2 20.929790 20.559225 34.759674 129 R B 2 0.63990 0.63990 "ARG " " CZ " 6 0 A0A0A0  C1962  0 1 7 ""  1 ""  <> 0 0 0 1 9.48 1962 0 0 3980 0 1961 1961 1962 1962 -1 <> <> <> <>
  1962 25 20.651964 21.027327 35.957523 129 R B 38 -0.79997 -0.79997 "ARG " " NH1" 7 0 2F2FFF  N1963  0 1 7 ""  1 ""  <> 0 0 0 1 9.48 1963 0 0 3981 2 1962 1962 1963 1963 -1 <> <> <> <>
  1963 31 20.690708 19.336126 34.443855 129 R B 38 -0.79997 -0.79997 "ARG " " NH2" 7 1 2F2FFF  N1964  0 1 7 ""  1 ""  <> 0 0 0 1 9.48 1964 0 0 3982 2 1963 1963 1964 1964 -1 <> <> <> <>
  1964 43 21.976498 25.252081 30.325602 129 R B 21 0.30000 0.30000 "ARG " " H  " 1 0 FFFFFF  H1965  0 1 7 ""  1 ""  <> 0 0 0 1 9.48 1965 0 0 3983 0 1964 1964 1965 1965 -1 <> <> <> <>
  1965 41 19.760952 25.810774 32.238506 129 R B 21 0.06000 0.06000 "ARG " " HA " 1 0 FFFFFF  H1966  0 1 7 ""  1 ""  <> 0 0 0 1 9.48 1966 0 0 3984 0 1965 1965 1966 1966 -1 <> <> <> <>
  1966 41 21.598852 25.429815 33.955757 129 R B 21 0.06000 0.06000 "ARG " " HB1" 1 0 FFFFFF  H1967  0 1 7 ""  1 ""  <> 0 0 0 1 9.48 1967 0 0 3985 0 1966 1966 1967 1967 -1 <> <> <> <>
  1967 41 22.769411 25.328550 32.753029 129 R B 21 0.06000 0.06000 "ARG " " HB2" 1 0 FFFFFF  H1968  0 1 7 ""  1 ""  <> 0 0 0 1 9.48 1968 0 0 3986 0 1967 1967 1968 1968 -1 <> <> <> <>
  1968 41 21.860806 23.268538 31.959360 129 R B 21 0.06000 0.06000 "ARG " " HG1" 1 0 FFFFFF  H1969  0 1 7 ""  1 ""  <> 0 0 0 1 9.48 1969 0 0 3987 0 1968 1968 1969 1969 -1 <> <> <> <>
  1969 41 20.282225 23.511969 32.665401 129 R B 21 0.06000 0.06000 "ARG " " HG2" 1 0 FFFFFF  H1970  0 1 7 ""  1 ""  <> 0 0 0 1 9.48 1970 0 0 3988 0 1969 1969 1970 1970 -1 <> <> <> <>
  1970 41 21.811491 23.202490 34.894016 129 R B 21 0.06000 0.06000 "ARG " " HD1" 1 0 FFFFFF  H1971  0 1 7 ""  1 ""  <> 0 0 0 1 9.48 1971 0 0 3989 0 1970 1970 1971 1971 -1 <> <> <> <>
  1971 41 22.963295 22.664671 33.628807 129 R B 21 0.06000 0.06000 "ARG " " HD2" 1 0 FFFFFF  H1972  0 1 7 ""  1 ""  <> 0 0 0 1 9.48 1972 0 0 3990 0 1971 1971 1972 1972 -1 <> <> <> <>
  1972 43 21.353567 21.208647 32.833275 129 R B 21 0.44000 0.44000 "ARG " " HE " 1 0 FFFFFF  H1973  0 1 7 ""  1 ""  <> 0 0 0 1 9.48 1973 0 0 3991 0 1972 1972 1973 1973 -1 <> <> <> <>
  1973 43 20.063328 20.486471 36.574844 129 R B 21 0.46000 0.46000 "ARG " "1HH1" 1 0 FFFFFF  H1974  0 1 7 ""  1 ""  <> 0 0 0 1 9.48 1974 0 0 3992 0 1973 1973 1974 1974 -1 <> <> <> <>
  1974 43 21.090855 21.878325 36.278893 129 R B 21 0.46000 0.46000 "ARG " "2HH1" 1 0 FFFFFF  H1975  0 1 7 ""  1 ""  <> 0 0 0 1 9.48 1975 0 0 3993 0 1974 1974 1975 1975 -1 <> <> <> <>
  1975 44 20.901676 19.253675 33.459579 129 R B 21 0.46000 0.46000 "ARG " "1HH2" 1 0 FFFFFF  H1976  0 1 7 ""  1 ""  <> 0 0 0 1 9.48 1976 0 0 3994 0 1975 1975 1976 1976 -1 <> <> <> <>
  1976 44 20.664318 18.523245 35.042706 129 R B 21 0.46000 0.46000 "ARG " "2HH2" 1 0 FFFFFF  H1977  0 1 7 ""  1 ""  <> 0 0 0 1 9.48 1977 0 0 3995 0 1976 1976 1977 1977 -1 <> <> <> <>
  1977 25 20.309141 28.196241 32.683891 130 T B 38 -0.50000 -0.50000 "THR " " N  " 7 0 2F2FFF  N1978  0 1 7 ""  1 ""  <> 0 0 0 1 10.04 1978 0 0 4003 1 1977 1977 1978 1978 -1 <> <> <> <>
  1978 3 20.385294 29.626799 32.990623 130 T B 2 0.14000 0.14000 "THR " " CA " 6 0 A0A0A0  C1979  0 1 -1111 ""  1 ""  FFD200  0 0 0 1 10.04 1979 0 0 4004 1 1978 1978 1979 1979 -1 <> <> <> <>
  1979 2 20.610905 29.943602 34.446938 130 T B 2 0.50000 0.50000 "THR " " C  " 6 0 A0A0A0  C1980  0 1 7 ""  1 ""  <> 0 0 0 1 10.04 1980 0 0 4005 0 1979 1979 1980 1980 -1 <> <> <> <>
  1980 15 21.221003 30.969625 34.789280 130 T B 75 -0.50000 -0.50000 "THR " " O  " 8 0 FF5757  O1981  0 1 7 ""  1 ""  <> 0 0 0 1 10.04 1981 0 0 4006 0 1980 1980 1981 1981 -1 <> <> <> <>
  1981 3 19.009083 30.229437 32.584511 130 T B 2 0.20500 0.20500 "THR " " CB " 6 0 A0A0A0  C1982  0 1 7 ""  1 ""  <> 0 0 0 1 10.04 1982 0 0 4007 1 1981 1981 1982 1982 -1 <> <> <> <>
  1982 3 18.787020 30.311239 30.996193 130 T B 2 -0.18000 -0.18000 "THR " " CG2" 6 0 A0A0A0  C1983  0 1 7 ""  1 ""  <> 0 0 0 1 10.04 1983 0 0 4008 3 1982 1982 1983 1983 -1 <> <> <> <>
  1983 16 17.904110 29.621115 33.155277 130 T B 75 -0.68300 -0.68300 "THR " " OG1" 8 0 FF5757  O1984  0 1 7 "%UT"  13 ""  <> 0 0 0 1 10.04 1984 0 0 4009 1 1983 1983 1984 1984 -1 <> <> <> <>
  1984 43 19.427124 27.800459 32.976299 130 T B 21 0.30000 0.30000 "THR " " H  " 1 0 FFFFFF  H1985  0 1 7 ""  1 ""  <> 0 0 0 1 10.04 1985 0 0 4010 0 1984 1984 1985 1985 -1 <> <> <> <>
  1985 41 21.123842 30.229818 32.462414 130 T B 21 0.06000 0.06000 "THR " " HA " 1 0 FFFFFF  H1986  0 1 7 ""  1 ""  <> 0 0 0 1 10.04 1986 0 0 4011 0 1985 1985 1986 1986 -1 <> <> <> <>
  1986 41 19.021326 31.217123 33.045406 130 T B 21 0.06000 0.06000 "THR " " HB " 1 0 FFFFFF  H1987  0 1 7 ""  1 ""  <> 0 0 0 1 10.04 1987 0 0 4012 0 1986 1986 1987 1987 -1 <> <> <> <>
  1987 41 18.062769 31.052038 30.657393 130 T B 21 0.06000 0.06000 "THR " "1HG2" 1 0 FFFFFF  H1988  0 1 7 ""  1 ""  <> 0 0 0 1 10.04 1988 0 0 4013 0 1987 1987 1988 1988 -1 <> <> <> <>
  1988 41 19.800074 30.465841 30.624817 130 T B 21 0.06000 0.06000 "THR " "2HG2" 1 0 FFFFFF  H1989  0 1 7 ""  1 ""  <> 0 0 0 1 10.04 1989 0 0 4014 0 1988 1988 1989 1989 -1 <> <> <> <>
  1989 41 18.555885 29.322233 30.600542 130 T B 21 0.06000 0.06000 "THR " "3HG2" 1 0 FFFFFF  H1990  0 1 7 ""  1 ""  <> 0 0 0 1 10.04 1990 0 0 4015 0 1989 1989 1990 1990 -1 <> <> <> <>
  1990 42 17.140018 30.145773 32.971092 130 T B 21 0.41800 0.41800 "THR " " HG1" 1 0 FFFFFF  H1991  0 1 7 ""  1 ""  <> 0 0 0 1 10.04 1991 0 0 4016 0 1990 1990 1991 1991 -1 <> <> <> <>
  1991 25 20.075254 29.145185 35.357605 131 G B 38 -0.50000 -0.50000 "GLY " " N  " 7 0 2F2FFF  N1992  0 1 7 ""  1 ""  <> 0 0 0 1 9.84 1992 0 0 4024 1 1991 1991 1992 1992 -1 <> <> <> <>
  1992 3 19.858124 29.527456 36.736263 131 G B 2 0.08000 0.08000 "GLY " " CA " 6 0 A0A0A0  C1993  0 1 -1111 ""  1 ""  FFD200  0 0 0 1 9.84 1993 0 0 4025 2 1992 1992 1993 1993 -1 <> <> <> <>
  1993 2 21.260626 29.349325 37.400433 131 G B 2 0.50000 0.50000 "GLY " " C  " 6 0 A0A0A0  C1994  0 1 7 ""  1 ""  <> 0 0 0 1 9.84 1994 0 0 4026 0 1993 1993 1994 1994 -1 <> <> <> <>
  1994 15 21.834435 30.275351 37.932892 131 G B 75 -0.50000 -0.50000 "GLY " " O  " 8 0 FF5757  O1995  0 1 7 ""  1 ""  <> 0 0 0 1 9.84 1995 0 0 4027 0 1994 1994 1995 1995 -1 <> <> <> <>
  1995 43 19.558661 28.366911 34.973526 131 G B 21 0.30000 0.30000 "GLY " " H  " 1 0 FFFFFF  H1996  0 1 7 ""  1 ""  <> 0 0 0 1 9.84 1996 0 0 4028 0 1995 1995 1996 1996 -1 <> <> <> <>
  1996 41 19.095631 28.909124 37.209946 131 G B 21 0.06000 0.06000 "GLY " " HA1" 1 0 FFFFFF  H1997  0 1 7 ""  1 ""  <> 0 0 0 1 9.84 1997 0 0 4029 0 1996 1996 1997 1997 -1 <> <> <> <>
  1997 41 19.481142 30.541822 36.866806 131 G B 21 0.06000 0.06000 "GLY " " HA2" 1 0 FFFFFF  H1998  0 1 7 ""  1 ""  <> 0 0 0 1 9.84 1998 0 0 4030 0 1997 1997 1998 1998 -1 <> <> <> <>
  1998 25 21.743612 28.108480 37.408077 132 G B 38 -0.50000 -0.50000 "GLY " " N  " 7 0 2F2FFF  N1999  0 1 7 ""  1 ""  <> 0 0 0 1 10.4 1999 0 0 4047 1 1998 1998 1999 1999 -1 <> <> <> <>
  1999 3 23.074127 27.678366 37.858536 132 G B 2 0.08000 0.08000 "GLY " " CA " 6 0 A0A0A0  C2000  0 1 -1111 ""  1 ""  FFD200  0 0 0 1 10.4 2000 0 0 4048 2 1999 1999 2000 2000 -1 <> <> <> <>
  2000 2 23.807596 26.738035 36.871037 132 G B 2 0.50000 0.50000 "GLY " " C  " 6 0 A0A0A0  C2001  0 1 7 ""  1 ""  <> 0 0 0 1 10.4 2001 0 0 4049 0 2000 2000 2001 2001 -1 <> <> <> <>
  2001 15 23.244434 26.409422 35.785789 132 G B 75 -0.50000 -0.50000 "GLY " " O  " 8 0 FF5757  O2002  0 1 7 ""  1 ""  <> 0 0 0 1 10.4 2002 0 0 4050 0 2001 2001 2002 2002 -1 <> <> <> <>
  2002 43 21.222805 27.349501 36.992378 132 G B 21 0.30000 0.30000 "GLY " " H  " 1 0 FFFFFF  H2003  0 1 7 ""  1 ""  <> 0 0 0 1 10.4 2003 0 0 4051 0 2002 2002 2003 2003 -1 <> <> <> <>
  2003 41 22.901905 26.899054 38.600906 132 G B 21 0.06000 0.06000 "GLY " " HA1" 1 0 FFFFFF  H2004  0 1 7 ""  1 ""  <> 0 0 0 1 10.4 2004 0 0 4052 0 2003 2003 2004 2004 -1 <> <> <> <>
  2004 41 23.780869 28.483877 38.057957 132 G B 21 0.06000 0.06000 "GLY " " HA2" 1 0 FFFFFF  H2005  0 1 7 ""  1 ""  <> 0 0 0 1 10.4 2005 0 0 4053 0 2004 2004 2005 2005 -1 <> <> <> <>
  2005 25 24.999844 26.329245 37.271408 133 G B 38 -0.50000 -0.50000 "GLY " " N  " 7 0 2F2FFF  N2006  0 1 7 ""  1 ""  <> 0 0 0 1 10.71 2006 0 0 4073 1 2005 2005 2006 2006 -1 <> <> <> <>
  2006 3 25.771339 25.369467 36.495892 133 G B 2 0.08000 0.08000 "GLY " " CA " 6 0 A0A0A0  C2007  0 1 -1111 ""  1 ""  FFD200  0 0 0 1 10.71 2007 0 0 4074 2 2006 2006 2007 2007 -1 <> <> <> <>
  2007 2 25.820160 23.922789 37.069134 133 G B 2 0.50000 0.50000 "GLY " " C  " 6 0 A0A0A0  C2008  0 1 7 ""  1 ""  <> 0 0 0 1 10.71 2008 0 0 4075 0 2007 2007 2008 2008 -1 <> <> <> <>
  2008 15 25.248217 23.689032 38.123409 133 G B 75 -0.50000 -0.50000 "GLY " " O  " 8 0 FF5757  O2009  0 1 7 ""  1 ""  <> 0 0 0 1 10.71 2009 0 0 4076 0 2008 2008 2009 2009 -1 <> <> <> <>
  2009 43 25.443720 26.838079 38.022514 133 G B 21 0.30000 0.30000 "GLY " " H  " 1 0 FFFFFF  H2010  0 1 7 ""  1 ""  <> 0 0 0 1 10.71 2010 0 0 4077 0 2009 2009 2010 2010 -1 <> <> <> <>
  2010 41 26.801868 25.670500 36.307491 133 G B 21 0.06000 0.06000 "GLY " " HA1" 1 0 FFFFFF  H2011  0 1 7 ""  1 ""  <> 0 0 0 1 10.71 2011 0 0 4078 0 2010 2010 2011 2011 -1 <> <> <> <>
  2011 41 25.414597 25.378195 35.465961 133 G B 21 0.06000 0.06000 "GLY " " HA2" 1 0 FFFFFF  H2012  0 1 7 ""  1 ""  <> 0 0 0 1 10.71 2012 0 0 4079 0 2011 2011 2012 2012 -1 <> <> <> <>
  2012 25 26.385719 23.051573 36.220779 134 G B 38 -0.50000 -0.50000 "GLY " " N  " 7 0 2F2FFF  N2013  0 1 7 ""  1 ""  <> 0 0 0 1 10.89 2013 0 0 4099 1 2012 2012 2013 2013 -1 <> <> <> <>
  2013 3 26.507532 21.652235 36.401215 134 G B 2 0.08000 0.08000 "GLY " " CA " 6 0 A0A0A0  C2014  0 1 -1111 ""  1 ""  FFD200  0 0 0 1 10.89 2014 0 0 4100 2 2013 2013 2014 2014 -1 <> <> <> <>
  2014 2 25.103832 21.001379 36.349907 134 G B 2 0.50000 0.50000 "GLY " " C  " 6 0 A0A0A0  C2015  0 1 7 ""  1 ""  <> 0 0 0 1 10.89 2015 0 0 4101 0 2014 2014 2015 2015 -1 <> <> <> <>
  2015 15 24.158211 21.414175 35.765198 134 G B 75 -0.50000 -0.50000 "GLY " " O  " 8 0 FF5757  O2016  0 1 7 ""  1 ""  <> 0 0 0 1 10.89 2016 0 0 4102 0 2015 2015 2016 2016 -1 <> <> <> <>
  2016 43 26.773844 23.397512 35.354877 134 G B 21 0.30000 0.30000 "GLY " " H  " 1 0 FFFFFF  H2017  0 1 7 ""  1 ""  <> 0 0 0 1 10.89 2017 0 0 4103 0 2016 2016 2017 2017 -1 <> <> <> <>
  2017 41 26.951212 21.448553 37.375771 134 G B 21 0.06000 0.06000 "GLY " " HA1" 1 0 FFFFFF  H2018  0 1 7 ""  1 ""  <> 0 0 0 1 10.89 2018 0 0 4104 0 2017 2017 2018 2018 -1 <> <> <> <>
  2018 41 27.022192 21.055685 35.647984 134 G B 21 0.06000 0.06000 "GLY " " HA2" 1 0 FFFFFF  H2019  0 1 7 ""  1 ""  <> 0 0 0 1 10.89 2019 0 0 4105 0 2018 2018 2019 2019 -1 <> <> <> <>
  2019 25 25.078512 19.784124 36.836033 135 S B 38 -0.50000 -0.50000 "SER " " N  " 7 0 2F2FFF  N2020  0 1 7 ""  1 ""  <> 0 0 0 1 10.5 2020 0 0 4123 1 2019 2019 2020 2020 -1 <> <> <> <>
  2020 3 23.979586 18.792471 36.815063 135 S B 2 0.14000 0.14000 "SER " " CA " 6 0 A0A0A0  C2021  0 1 -1111 ""  1 ""  FFD200  0 0 0 1 10.5 2021 0 0 4124 1 2020 2020 2021 2021 -1 <> <> <> <>
  2021 2 23.030869 19.040525 38.022060 135 S B 2 0.50000 0.50000 "SER " " C  " 6 0 A0A0A0  C2022  0 1 7 ""  1 ""  <> 0 0 0 1 10.5 2022 0 0 4125 0 2021 2021 2022 2022 -1 <> <> <> <>
  2022 15 23.317387 19.746550 39.017395 135 S B 75 -0.50000 -0.50000 "SER " " O  " 8 0 FF5757  O2023  0 1 7 ""  1 ""  <> 0 0 0 1 10.5 2023 0 0 4126 0 2022 2022 2023 2023 -1 <> <> <> <>
  2023 3 24.735180 17.457708 36.948730 135 S B 2 0.14500 0.14500 "SER " " CB " 6 0 A0A0A0  C2024  0 1 7 ""  1 ""  <> 0 0 0 1 10.5 2024 0 0 4127 2 2023 2023 2024 2024 -1 <> <> <> <>
  2024 16 25.319078 17.341642 38.199619 135 S B 75 -0.68300 -0.68300 "SER " " OG " 8 0 FF5757  O2025  0 1 7 "%UT"  13 ""  <> 0 0 0 1 10.5 2025 0 0 4128 1 2024 2024 2025 2025 -1 <> <> <> <>
  2025 43 25.945518 19.511480 37.276566 135 S B 21 0.30000 0.30000 "SER " " H  " 1 0 FFFFFF  H2026  0 1 7 ""  1 ""  <> 0 0 0 1 10.5 2026 0 0 4129 0 2025 2025 2026 2026 -1 <> <> <> <>
  2026 41 23.593397 18.789236 35.795776 135 S B 21 0.06000 0.06000 "SER " " HA " 1 0 FFFFFF  H2027  0 1 7 ""  1 ""  <> 0 0 0 1 10.5 2027 0 0 4130 0 2026 2026 2027 2027 -1 <> <> <> <>
  2027 41 25.441725 17.374220 36.122944 135 S B 21 0.06000 0.06000 "SER " " HB1" 1 0 FFFFFF  H2028  0 1 7 ""  1 ""  <> 0 0 0 1 10.5 2028 0 0 4131 0 2027 2027 2028 2028 -1 <> <> <> <>
  2028 41 23.898405 16.762854 36.877438 135 S B 21 0.06000 0.06000 "SER " " HB2" 1 0 FFFFFF  H2029  0 1 7 ""  1 ""  <> 0 0 0 1 10.5 2029 0 0 4132 0 2028 2028 2029 2029 -1 <> <> <> <>
  2029 42 24.710081 17.068563 38.868629 135 S B 21 0.41800 0.41800 "SER " " HG " 1 0 FFFFFF  H2030  0 1 7 ""  1 ""  <> 0 0 0 1 10.5 2030 0 0 4133 0 2029 2029 2030 2030 -1 <> <> <> <>
  2030 25 21.883526 18.372969 37.964794 136 G B 38 -0.50000 -0.50000 "GLY " " N  " 7 0 2F2FFF  N2031  0 1 7 ""  1 ""  <> 0 0 0 1 10.68 2031 0 0 4158 1 2030 2030 2031 2031 -1 <> <> <> <>
  2031 3 20.900667 18.332823 39.079994 136 G B 2 0.08000 0.08000 "GLY " " CA " 6 0 A0A0A0  C2032  0 1 -1111 ""  1 ""  FFD200  0 0 0 1 10.68 2032 0 0 4159 2 2031 2031 2032 2032 -1 <> <> <> <>
  2032 2 19.698404 19.266050 38.768501 136 G B 2 0.50000 0.50000 "GLY " " C  " 6 0 A0A0A0  C2033  0 1 7 ""  1 ""  <> 0 0 0 1 10.68 2033 0 0 4160 0 2032 2032 2033 2033 -1 <> <> <> <>
  2033 15 19.237129 19.422682 37.670677 136 G B 75 -0.50000 -0.50000 "GLY " " O  " 8 0 FF5757  O2034  0 1 7 ""  1 ""  <> 0 0 0 1 10.68 2034 0 0 4161 0 2033 2033 2034 2034 -1 <> <> <> <>
  2034 43 21.609432 17.810987 37.171600 136 G B 21 0.30000 0.30000 "GLY " " H  " 1 0 FFFFFF  H2035  0 1 7 ""  1 ""  <> 0 0 0 1 10.68 2035 0 0 4162 0 2034 2034 2035 2035 -1 <> <> <> <>
  2035 41 21.186607 18.533659 40.112469 136 G B 21 0.06000 0.06000 "GLY " " HA1" 1 0 FFFFFF  H2036  0 1 7 ""  1 ""  <> 0 0 0 1 10.68 2036 0 0 4163 0 2035 2035 2036 2036 -1 <> <> <> <>
  2036 41 20.633268 17.278273 39.012756 136 G B 21 0.06000 0.06000 "GLY " " HA2" 1 0 FFFFFF  H2037  0 1 7 ""  1 ""  <> 0 0 0 1 10.68 2037 0 0 4164 0 2036 2036 2037 2037 -1 <> <> <> <>
  2037 25 19.220488 19.902761 39.771572 137 G B 38 -0.50000 -0.50000 "GLY " " N  " 7 0 2F2FFF  N2038  0 1 7 ""  1 ""  <> 0 0 0 1 10.89 2038 0 0 4179 1 2037 2037 2038 2038 -1 <> <> <> <>
  2038 3 17.916983 20.661764 39.607590 137 G B 2 0.08000 0.08000 "GLY " " CA " 6 0 A0A0A0  C2039  0 1 -1111 ""  1 ""  FFD200  0 0 0 1 10.89 2039 0 0 4180 2 2038 2038 2039 2039 -1 <> <> <> <>
  2039 2 16.712866 19.828283 39.758465 137 G B 2 0.50000 0.50000 "GLY " " C  " 6 0 A0A0A0  C2040  0 1 7 ""  1 ""  <> 0 0 0 1 10.89 2040 0 0 4181 0 2039 2039 2040 2040 -1 <> <> <> <>
  2040 15 16.497707 19.057211 40.676971 137 G B 75 -0.50000 -0.50000 "GLY " " O  " 8 0 FF5757  O2041  0 1 7 ""  1 ""  <> 0 0 0 1 10.89 2041 0 0 4182 0 2040 2040 2041 2041 -1 <> <> <> <>
  2041 43 19.687141 19.800749 40.661472 137 G B 21 0.30000 0.30000 "GLY " " H  " 1 0 FFFFFF  H2042  0 1 7 ""  1 ""  <> 0 0 0 1 10.89 2042 0 0 4183 0 2041 2041 2042 2042 -1 <> <> <> <>
  2042 41 17.933891 21.178022 38.647751 137 G B 21 0.06000 0.06000 "GLY " " HA1" 1 0 FFFFFF  H2043  0 1 7 ""  1 ""  <> 0 0 0 1 10.89 2043 0 0 4184 0 2042 2042 2043 2043 -1 <> <> <> <>
  2043 41 18.048157 21.374502 40.421768 137 G B 21 0.06000 0.06000 "GLY " " HA2" 1 0 FFFFFF  H2044  0 1 7 ""  1 ""  <> 0 0 0 1 10.89 2044 0 0 4185 0 2043 2043 2044 2044 -1 <> <> <> <>
  2044 25 15.842854 19.972891 38.835255 138 G B 38 -0.50000 -0.50000 "GLY " " N  " 7 0 2F2FFF  N2045  0 1 7 ""  1 ""  <> 0 0 0 1 10.89 2045 0 0 4200 1 2044 2044 2045 2045 -1 <> <> <> <>
  2045 3 14.669987 19.222509 38.484547 138 G B 2 0.08000 0.08000 "GLY " " CA " 6 0 A0A0A0  C2046  0 1 -1111 ""  1 ""  FFD200  0 0 0 1 10.89 2046 0 0 4201 2 2045 2045 2046 2046 -1 <> <> <> <>
  2046 2 14.741564 18.784178 37.035912 138 G B 2 0.50000 0.50000 "GLY " " C  " 6 0 A0A0A0  C2047  0 1 7 ""  1 ""  <> 0 0 0 1 10.89 2047 0 0 4202 0 2046 2046 2047 2047 -1 <> <> <> <>
  2047 15 15.641756 19.160955 36.287289 138 G B 75 -0.50000 -0.50000 "GLY " " O  " 8 0 FF5757  O2048  0 1 7 ""  1 ""  <> 0 0 0 1 10.89 2048 0 0 4203 0 2047 2047 2048 2048 -1 <> <> <> <>
  2048 43 16.128088 20.525007 38.039074 138 G B 21 0.30000 0.30000 "GLY " " H  " 1 0 FFFFFF  H2049  0 1 7 ""  1 ""  <> 0 0 0 1 10.89 2049 0 0 4204 0 2048 2048 2049 2049 -1 <> <> <> <>
  2049 41 13.821215 19.879492 38.674454 138 G B 21 0.06000 0.06000 "GLY " " HA1" 1 0 FFFFFF  H2050  0 1 7 ""  1 ""  <> 0 0 0 1 10.89 2050 0 0 4205 0 2049 2049 2050 2050 -1 <> <> <> <>
  2050 41 14.525023 18.362158 39.137905 138 G B 21 0.06000 0.06000 "GLY " " HA2" 1 0 FFFFFF  H2051  0 1 7 ""  1 ""  <> 0 0 0 1 10.89 2051 0 0 4206 0 2050 2050 2051 2051 -1 <> <> <> <>
  2051 25 13.793897 17.930700 36.701344 139 G B 38 -0.50000 -0.50000 "GLY " " N  " 7 0 2F2FFF  N2052  0 1 7 ""  1 ""  <> 0 0 0 1 11.45 2052 0 0 4224 1 2051 2051 2052 2052 -1 <> <> <> <>
  2052 3 13.508726 17.199316 35.464878 139 G B 2 0.08000 0.08000 "GLY " " CA " 6 0 A0A0A0  C2053  0 1 -1111 ""  1 ""  FFD200  0 0 0 1 11.45 2053 0 0 4225 2 2052 2052 2053 2053 -1 <> <> <> <>
  2053 2 13.706470 15.674153 35.646477 139 G B 2 0.50000 0.50000 "GLY " " C  " 6 0 A0A0A0  C2054  0 1 7 ""  1 ""  <> 0 0 0 1 11.45 2054 0 0 4226 0 2053 2053 2054 2054 -1 <> <> <> <>
  2054 15 14.162756 15.264707 36.713043 139 G B 75 -0.50000 -0.50000 "GLY " " O  " 8 0 FF5757  O2055  0 1 7 ""  1 ""  <> 0 0 0 1 11.45 2055 0 0 4227 0 2054 2054 2055 2055 -1 <> <> <> <>
  2055 43 13.185544 17.568853 37.421810 139 G B 21 0.30000 0.30000 "GLY " " H  " 1 0 FFFFFF  H2056  0 1 7 ""  1 ""  <> 0 0 0 1 11.45 2056 0 0 4228 0 2055 2055 2056 2056 -1 <> <> <> <>
  2056 41 13.916842 17.505621 34.501698 139 G B 21 0.06000 0.06000 "GLY " " HA1" 1 0 FFFFFF  H2057  0 1 7 ""  1 ""  <> 0 0 0 1 11.45 2057 0 0 4229 0 2056 2056 2057 2057 -1 <> <> <> <>
  2057 41 12.444044 17.305571 35.256882 139 G B 21 0.06000 0.06000 "GLY " " HA2" 1 0 FFFFFF  H2058  0 1 7 ""  1 ""  <> 0 0 0 1 11.45 2058 0 0 4230 0 2057 2057 2058 2058 -1 <> <> <> <>
  2058 25 13.570044 14.967114 34.532063 140 S B 38 -0.50000 -0.50000 "SER " " N  " 7 0 2F2FFF  N2059  0 1 7 ""  1 ""  <> 0 0 0 1 10.98 2059 0 0 4250 1 2058 2058 2059 2059 -1 <> <> <> <>
  2059 3 13.500669 13.559300 34.506821 140 S B 2 0.14000 0.14000 "SER " " CA " 6 0 A0A0A0  C2060  0 1 -1111 ""  1 ""  FFD200  0 0 0 1 10.98 2060 0 0 4251 1 2059 2059 2060 2060 -1 <> <> <> <>
  2060 2 14.735762 12.740056 34.949669 140 S B 2 0.50000 0.50000 "SER " " C  " 6 0 A0A0A0  C2061  0 1 7 ""  1 ""  <> 0 0 0 1 10.98 2061 0 0 4252 0 2060 2060 2061 2061 -1 <> <> <> <>
  2061 15 15.884661 13.024938 34.548172 140 S B 75 -0.50000 -0.50000 "SER " " O  " 8 0 FF5757  O2062  0 1 7 ""  1 ""  <> 0 0 0 1 10.98 2062 0 0 4253 0 2061 2061 2062 2062 -1 <> <> <> <>
  2062 3 13.142090 13.275548 33.013268 140 S B 2 0.14500 0.14500 "SER " " CB " 6 0 A0A0A0  C2063  0 1 7 ""  1 ""  <> 0 0 0 1 10.98 2063 0 0 4254 2 2062 2062 2063 2063 -1 <> <> <> <>
  2063 16 11.859408 13.724103 32.654728 140 S B 75 -0.68300 -0.68300 "SER " " OG " 8 0 FF5757  O2064  0 1 7 "%UT"  13 ""  <> 0 0 0 1 10.98 2064 0 0 4255 1 2063 2063 2064 2064 -1 <> <> <> <>
  2064 43 13.005692 15.411351 33.821945 140 S B 21 0.30000 0.30000 "SER " " H  " 1 0 FFFFFF  H2065  0 1 7 ""  1 ""  <> 0 0 0 1 10.98 2065 0 0 4256 0 2064 2064 2065 2065 -1 <> <> <> <>
  2065 41 12.697042 13.183080 35.139862 140 S B 21 0.06000 0.06000 "SER " " HA " 1 0 FFFFFF  H2066  0 1 7 ""  1 ""  <> 0 0 0 1 10.98 2066 0 0 4257 0 2065 2065 2066 2066 -1 <> <> <> <>
  2066 41 13.272685 12.200200 32.892178 140 S B 21 0.06000 0.06000 "SER " " HB1" 1 0 FFFFFF  H2067  0 1 7 ""  1 ""  <> 0 0 0 1 10.98 2067 0 0 4258 0 2066 2066 2067 2067 -1 <> <> <> <>
  2067 41 13.861660 13.836957 32.417328 140 S B 21 0.06000 0.06000 "SER " " HB2" 1 0 FFFFFF  H2068  0 1 7 ""  1 ""  <> 0 0 0 1 10.98 2068 0 0 4259 0 2067 2067 2068 2068 -1 <> <> <> <>
  2068 42 11.870852 14.667203 32.596004 140 S B 21 0.41800 0.41800 "SER " " HG " 1 0 FFFFFF  H2069  0 1 7 ""  1 ""  <> 0 0 0 1 10.98 2069 0 0 4260 0 2068 2068 2069 2069 -1 <> <> <> <>
  2069 25 14.563495 11.570729 35.573460 141 G B 38 -0.50000 -0.50000 "GLY " " N  " 7 0 2F2FFF  N2070  0 1 7 ""  1 ""  <> 0 0 0 1 10.98 2070 0 0 4271 1 2069 2069 2070 2070 -1 <> <> <> <>
  2070 3 15.570636 10.511205 35.699509 141 G B 2 0.08000 0.08000 "GLY " " CA " 6 0 A0A0A0  C2071  0 1 -1111 ""  1 ""  FFD200  0 0 0 1 10.98 2071 0 0 4272 2 2070 2070 2071 2071 -1 <> <> <> <>
  2071 2 15.609807 9.680997 34.400730 141 G B 2 0.50000 0.50000 "GLY " " C  " 6 0 A0A0A0  C2072  0 1 7 ""  1 ""  <> 0 0 0 1 10.98 2072 0 0 4273 0 2071 2071 2072 2072 -1 <> <> <> <>
  2072 15 14.662979 9.603826 33.623589 141 G B 75 -0.50000 -0.50000 "GLY " " O  " 8 0 FF5757  O2073  0 1 7 ""  1 ""  <> 0 0 0 1 10.98 2073 0 0 4274 0 2072 2072 2073 2073 -1 <> <> <> <>
  2073 43 13.659852 11.447545 36.007458 141 G B 21 0.30000 0.30000 "GLY " " H  " 1 0 FFFFFF  H2074  0 1 7 ""  1 ""  <> 0 0 0 1 10.98 2074 0 0 4275 0 2073 2073 2074 2074 -1 <> <> <> <>
  2074 41 15.249857 9.899701 36.542881 141 G B 21 0.06000 0.06000 "GLY " " HA1" 1 0 FFFFFF  H2075  0 1 7 ""  1 ""  <> 0 0 0 1 10.98 2075 0 0 4276 0 2074 2074 2075 2075 -1 <> <> <> <>
  2075 41 16.567350 10.848393 35.984043 141 G B 21 0.06000 0.06000 "GLY " " HA2" 1 0 FFFFFF  H2076  0 1 7 ""  1 ""  <> 0 0 0 1 10.98 2076 0 0 4277 0 2075 2075 2076 2076 -1 <> <> <> <>
  2076 25 16.673458 8.856465 34.339588 142 G B 38 -0.50000 -0.50000 "GLY " " N  " 7 0 2F2FFF  N2077  0 1 7 ""  1 ""  <> 0 0 0 1 10.82 2077 0 0 4299 1 2076 2076 2077 2077 -1 <> <> <> <>
  2077 3 16.929131 7.792516 33.370548 142 G B 2 0.08000 0.08000 "GLY " " CA " 6 0 A0A0A0  C2078  0 1 -1111 ""  1 ""  FFD200  0 0 0 1 10.82 2078 0 0 4300 2 2077 2077 2078 2078 -1 <> <> <> <>
  2078 2 17.358341 6.452718 34.010506 142 G B 2 0.50000 0.50000 "GLY " " C  " 6 0 A0A0A0  C2079  0 1 7 ""  1 ""  <> 0 0 0 1 10.82 2079 0 0 4301 0 2078 2078 2079 2079 -1 <> <> <> <>
  2079 15 17.585096 6.420484 35.207226 142 G B 75 -0.50000 -0.50000 "GLY " " O  " 8 0 FF5757  O2080  0 1 7 ""  1 ""  <> 0 0 0 1 10.82 2080 0 0 4302 0 2079 2079 2080 2080 -1 <> <> <> <>
  2080 43 17.278345 8.770108 35.143799 142 G B 21 0.30000 0.30000 "GLY " " H  " 1 0 FFFFFF  H2081  0 1 7 ""  1 ""  <> 0 0 0 1 10.82 2081 0 0 4303 0 2080 2080 2081 2081 -1 <> <> <> <>
  2081 41 17.703941 8.072492 32.656837 142 G B 21 0.06000 0.06000 "GLY " " HA1" 1 0 FFFFFF  H2082  0 1 7 ""  1 ""  <> 0 0 0 1 10.82 2082 0 0 4304 0 2081 2081 2082 2082 -1 <> <> <> <>
  2082 41 16.088835 7.569966 32.712921 142 G B 21 0.06000 0.06000 "GLY " " HA2" 1 0 FFFFFF  H2083  0 1 7 ""  1 ""  <> 0 0 0 1 10.82 2083 0 0 4305 0 2082 2082 2083 2083 -1 <> <> <> <>
  2083 25 17.325851 5.342839 33.263943 143 G B 38 -0.50000 -0.50000 "GLY " " N  " 7 0 2F2FFF  N2084  0 1 7 ""  1 ""  <> 0 0 0 1 10.62 2084 0 0 4323 1 2083 2083 2084 2084 -1 <> <> <> <>
  2084 3 17.361797 3.993039 33.885117 143 G B 2 0.08000 0.08000 "GLY " " CA " 6 0 A0A0A0  C2085  0 1 -1111 ""  1 ""  FFD200  0 0 0 1 10.62 2085 0 0 4324 2 2084 2084 2085 2085 -1 <> <> <> <>
  2085 2 16.098545 3.527120 34.553017 143 G B 2 0.50000 0.50000 "GLY " " C  " 6 0 A0A0A0  C2086  0 1 7 ""  1 ""  <> 0 0 0 1 10.62 2086 0 0 4325 0 2085 2085 2086 2086 -1 <> <> <> <>
  2086 15 15.026340 3.990018 34.255268 143 G B 75 -0.50000 -0.50000 "GLY " " O  " 8 0 FF5757  O2087  0 1 7 ""  1 ""  <> 0 0 0 1 10.62 2087 0 0 4326 0 2086 2086 2087 2087 -1 <> <> <> <>
  2087 43 17.239889 5.541898 32.277493 143 G B 21 0.30000 0.30000 "GLY " " H  " 1 0 FFFFFF  H2088  0 1 7 ""  1 ""  <> 0 0 0 1 10.62 2088 0 0 4327 0 2087 2087 2088 2088 -1 <> <> <> <>
  2088 41 18.227274 3.947225 34.546139 143 G B 21 0.06000 0.06000 "GLY " " HA1" 1 0 FFFFFF  H2089  0 1 7 ""  1 ""  <> 0 0 0 1 10.62 2089 0 0 4328 0 2088 2088 2089 2089 -1 <> <> <> <>
  2089 41 17.563364 3.333120 33.041328 143 G B 21 0.06000 0.06000 "GLY " " HA2" 1 0 FFFFFF  H2090  0 1 7 ""  1 ""  <> 0 0 0 1 10.62 2090 0 0 4329 0 2089 2089 2090 2090 -1 <> <> <> <>
  2090 25 16.233042 2.780065 35.665497 144 G B 38 -0.50000 -0.50000 "GLY " " N  " 7 0 2F2FFF  N2091  0 1 7 ""  1 ""  <> 0 0 0 1 9.88 2091 0 0 4342 1 2090 2090 2091 2091 -1 <> <> <> <>
  2091 3 15.013041 2.359258 36.394138 144 G B 2 0.08000 0.08000 "GLY " " CA " 6 0 A0A0A0  C2092  0 1 -1112 ""  1 ""  FFF000  0 0 0 1 9.88 2092 0 0 4343 2 2091 2091 2092 2092 -1 <> <> <> <>
  2092 2 14.462973 0.936086 36.141743 144 G B 2 0.50000 0.50000 "GLY " " C  " 6 0 A0A0A0  C2093  0 1 7 ""  1 ""  <> 0 0 0 1 9.88 2093 0 0 4344 0 2092 2092 2093 2093 -1 <> <> <> <>
  2093 15 13.361592 0.626363 36.553322 144 G B 75 -0.50000 -0.50000 "GLY " " O  " 8 0 FF5757  O2094  0 1 7 ""  1 ""  <> 0 0 0 1 9.88 2094 0 0 4345 0 2093 2093 2094 2094 -1 <> <> <> <>
  2094 43 17.176352 2.557195 35.949394 144 G B 21 0.30000 0.30000 "GLY " " H  " 1 0 FFFFFF  H2095  0 1 7 ""  1 ""  <> 0 0 0 1 9.88 2095 0 0 4346 0 2094 2094 2095 2095 -1 <> <> <> <>
  2095 41 14.241372 3.102811 36.194740 144 G B 21 0.06000 0.06000 "GLY " " HA1" 1 0 FFFFFF  H2096  0 1 7 ""  1 ""  <> 0 0 0 1 9.88 2096 0 0 4347 0 2095 2095 2096 2096 -1 <> <> <> <>
  2096 41 15.225150 2.481771 37.456261 144 G B 21 0.06000 0.06000 "GLY " " HA2" 1 0 FFFFFF  H2097  0 1 7 ""  1 ""  <> 0 0 0 1 9.88 2097 0 0 4348 0 2096 2096 2097 2097 -1 <> <> <> <>
  2097 25 15.294336 0.069799 35.513046 145 S B 38 -0.50000 -0.50000 "SER " " N  " 7 0 2F2FFF  N2098  0 1 7 ""  1 ""  <> 0 0 0 1 9.37 2098 0 0 4363 1 2097 2097 2098 2098 -1 <> <> <> <>
  2098 3 14.882792 -1.351153 35.305843 145 S B 2 0.14000 0.14000 "SER " " CA " 6 0 A0A0A0  C2099  0 1 -1112 ""  1 ""  FFF000  0 0 0 1 9.37 2099 0 0 4364 1 2098 2098 2099 2099 -1 <> <> <> <>
  2099 2 15.989100 -2.322741 35.534718 145 S B 2 0.50000 0.50000 "SER " " C  " 6 0 A0A0A0  C2100  0 1 7 ""  1 ""  <> 0 0 0 1 9.37 2100 0 0 4365 0 2099 2099 2100 2100 -1 <> <> <> <>
  2100 15 15.781463 -3.582015 35.402222 145 S B 75 -0.50000 -0.50000 "SER " " O  " 8 0 FF5757  O2101  0 1 7 ""  1 ""  <> 0 0 0 1 9.37 2101 0 0 4366 0 2100 2100 2101 2101 -1 <> <> <> <>
  2101 3 14.007627 -1.584163 34.041092 145 S B 2 0.14500 0.14500 "SER " " CB " 6 0 A0A0A0  C2102  0 1 7 ""  1 ""  <> 0 0 0 1 9.37 2102 0 0 4367 2 2101 2101 2102 2102 -1 <> <> <> <>
  2102 16 14.728922 -1.641181 32.801609 145 S B 75 -0.68300 -0.68300 "SER " " OG " 8 0 FF5757  O2103  0 1 7 "%UT"  13 ""  <> 0 0 0 1 9.37 2103 0 0 4368 1 2102 2102 2103 2103 -1 <> <> <> <>
  2103 43 16.206764 0.432683 35.276638 145 S B 21 0.30000 0.30000 "SER " " H  " 1 0 FFFFFF  H2104  0 1 7 ""  1 ""  <> 0 0 0 1 9.37 2104 0 0 4369 0 2103 2103 2104 2104 -1 <> <> <> <>
  2104 41 14.174421 -1.587603 36.099823 145 S B 21 0.06000 0.06000 "SER " " HA " 1 0 FFFFFF  H2105  0 1 7 ""  1 ""  <> 0 0 0 1 9.37 2105 0 0 4370 0 2104 2104 2105 2105 -1 <> <> <> <>
  2105 41 13.194437 -0.865413 33.939976 145 S B 21 0.06000 0.06000 "SER " " HB1" 1 0 FFFFFF  H2106  0 1 7 ""  1 ""  <> 0 0 0 1 9.37 2106 0 0 4371 0 2105 2105 2106 2106 -1 <> <> <> <>
  2106 41 13.505977 -2.547904 34.128567 145 S B 21 0.06000 0.06000 "SER " " HB2" 1 0 FFFFFF  H2107  0 1 7 ""  1 ""  <> 0 0 0 1 9.37 2107 0 0 4372 0 2106 2106 2107 2107 -1 <> <> <> <>
  2107 42 15.110916 -0.777049 32.781895 145 S B 21 0.41800 0.41800 "SER " " HG " 1 0 FFFFFF  H2108  0 1 7 ""  1 ""  <> 0 0 0 1 9.37 2108 0 0 4373 0 2107 2107 2108 2108 -1 <> <> <> <>
  2108 25 17.152475 -1.896743 35.985413 146 E B 38 -0.50000 -0.50000 "GLU " " N  " 7 0 2F2FFF  N2109  0 1 7 ""  1 ""  <> 0 0 0 1 8.31 2109 0 0 4393 1 2108 2108 2109 2109 -1 <> <> <> <>
  2109 3 18.329010 -2.799201 36.166882 146 E B 2 0.14000 0.14000 "GLU " " CA " 6 0 A0A0A0  C2110  0 1 -1112 ""  1 ""  FFF000  0 0 0 1 8.31 2110 0 0 4394 1 2109 2109 2110 2110 -1 <> <> <> <>
  2110 2 18.134520 -3.941554 37.201939 146 E B 2 0.50000 0.50000 "GLU " " C  " 6 0 A0A0A0  C2111  0 1 7 ""  1 ""  <> 0 0 0 1 8.31 2111 0 0 4395 0 2110 2110 2111 2111 -1 <> <> <> <>
  2111 15 18.736057 -4.996787 37.340450 146 E B 75 -0.50000 -0.50000 "GLU " " O  " 8 0 FF5757  O2112  0 1 7 ""  1 ""  <> 0 0 0 1 8.31 2112 0 0 4396 0 2111 2111 2112 2112 -1 <> <> <> <>
  2112 3 19.589308 -1.926513 36.615677 146 E B 2 -0.12000 -0.12000 "GLU " " CB " 6 0 A0A0A0  C2113  0 1 7 ""  1 ""  <> 0 0 0 1 8.31 2113 0 0 4397 2 2112 2112 2113 2113 -1 <> <> <> <>
  2113 3 19.937988 -0.659144 35.754375 146 E B 2 -0.22000 -0.22000 "GLU " " CG " 6 0 A0A0A0  C2114  0 1 7 ""  1 ""  <> 0 0 0 1 8.31 2114 0 0 4398 2 2113 2113 2114 2114 -1 <> <> <> <>
  2114 2 19.118544 0.519658 36.257912 146 E B 2 0.70000 0.70000 "GLU " " CD " 6 0 A0A0A0  C2115  0 1 7 "%UT"  13 ""  <> 0 0 0 1 8.31 2115 0 0 4399 0 2114 2114 2115 2115 -1 <> <> <> <>
  2115 15 17.993647 0.731565 35.959301 146 E B 75 -0.80000 -0.80000 "GLU " " OE1" 8 0 FF5757  O2116  0 1 7 ""  1 ""  <> 0 0 0 1 8.31 2116 0 0 4400 0 2115 2115 2116 2116 -1 <> <> <> <>
  2116 18 19.736980 1.279248 37.057266 146 E B 75 -0.80000 -0.80000 "GLU " " OE2" 8 -1 FF5757  O2117  0 1 7 ""  1 ""  <> 0 0 0 1 8.31 2117 0 0 4401 0 2116 2116 2117 2117 -1 <> <> <> <>
  2117 43 17.262823 -0.932734 36.265781 146 E B 21 0.30000 0.30000 "GLU " " H  " 1 0 FFFFFF  H2118  0 1 7 ""  1 ""  <> 0 0 0 1 8.31 2118 0 0 4402 0 2117 2117 2118 2118 -1 <> <> <> <>
  2118 41 18.621197 -3.227080 35.207897 146 E B 21 0.06000 0.06000 "GLU " " HA " 1 0 FFFFFF  H2119  0 1 7 ""  1 ""  <> 0 0 0 1 8.31 2119 0 0 4403 0 2118 2118 2119 2119 -1 <> <> <> <>
  2119 41 20.482836 -2.548812 36.665211 146 E B 21 0.06000 0.06000 "GLU " " HB1" 1 0 FFFFFF  H2120  0 1 7 ""  1 ""  <> 0 0 0 1 8.31 2120 0 0 4404 0 2119 2119 2120 2120 -1 <> <> <> <>
  2120 41 19.439095 -1.517650 37.614861 146 E B 21 0.06000 0.06000 "GLU " " HB2" 1 0 FFFFFF  H2121  0 1 7 ""  1 ""  <> 0 0 0 1 8.31 2121 0 0 4405 0 2120 2120 2121 2121 -1 <> <> <> <>
  2121 41 19.790316 -0.823161 34.686954 146 E B 21 0.06000 0.06000 "GLU " " HG1" 1 0 FFFFFF  H2122  0 1 7 ""  1 ""  <> 0 0 0 1 8.31 2122 0 0 4406 0 2121 2121 2122 2122 -1 <> <> <> <>
  2122 41 20.927418 -0.202418 35.777451 146 E B 21 0.06000 0.06000 "GLU " " HG2" 1 0 FFFFFF  H2123  0 1 7 ""  1 ""  <> 0 0 0 1 8.31 2123 0 0 4407 0 2122 2122 2123 2123 -1 <> <> <> <>
  2123 25 17.271139 -3.637133 38.121609 147 V B 38 -0.50000 -0.50000 "VAL " " N  " 7 0 2F2FFF  N2124  0 1 7 ""  1 ""  <> 0 0 0 1 7.75 2124 0 0 4427 1 2123 2123 2124 2124 -1 <> <> <> <>
  2124 3 16.845013 -4.423594 39.254856 147 V B 2 0.14000 0.14000 "VAL " " CA " 6 0 A0A0A0  C2125  0 1 -1112 ""  1 ""  FFF000  0 0 0 1 7.75 2125 0 0 4428 1 2124 2124 2125 2125 -1 <> <> <> <>
  2125 2 15.779264 -5.504226 38.962730 147 V B 2 0.50000 0.50000 "VAL " " C  " 6 0 A0A0A0  C2126  0 1 7 ""  1 ""  <> 0 0 0 1 7.75 2126 0 0 4429 0 2125 2125 2126 2126 -1 <> <> <> <>
  2126 15 15.584269 -6.467906 39.723534 147 V B 75 -0.50000 -0.50000 "VAL " " O  " 8 0 FF5757  O2127  0 1 7 ""  1 ""  <> 0 0 0 1 7.75 2127 0 0 4430 0 2126 2126 2127 2127 -1 <> <> <> <>
  2127 3 16.381556 -3.452533 40.454117 147 V B 2 -0.06000 -0.06000 "VAL " " CB " 6 0 A0A0A0  C2128  0 1 7 ""  1 ""  <> 0 0 0 1 7.75 2128 0 0 4431 1 2127 2127 2128 2128 -1 <> <> <> <>
  2128 3 17.629025 -2.708022 41.013149 147 V B 2 -0.18000 -0.18000 "VAL " " CG1" 6 0 A0A0A0  C2129  0 1 7 ""  1 ""  <> 0 0 0 1 7.75 2129 0 0 4432 3 2128 2128 2129 2129 -1 <> <> <> <>
  2129 3 15.254378 -2.503295 40.100853 147 V B 2 -0.18000 -0.18000 "VAL " " CG2" 6 0 A0A0A0  C2130  0 1 7 ""  1 ""  <> 0 0 0 1 7.75 2130 0 0 4433 3 2129 2129 2130 2130 -1 <> <> <> <>
  2130 43 16.860216 -2.721251 38.010258 147 V B 21 0.30000 0.30000 "VAL " " H  " 1 0 FFFFFF  H2131  0 1 7 ""  1 ""  <> 0 0 0 1 7.75 2131 0 0 4434 0 2130 2130 2131 2131 -1 <> <> <> <>
  2131 41 17.730791 -4.956717 39.600220 147 V B 21 0.06000 0.06000 "VAL " " HA " 1 0 FFFFFF  H2132  0 1 7 ""  1 ""  <> 0 0 0 1 7.75 2132 0 0 4435 0 2131 2131 2132 2132 -1 <> <> <> <>
  2132 41 15.924698 -4.094581 41.207214 147 V B 21 0.06000 0.06000 "VAL " " HB " 1 0 FFFFFF  H2133  0 1 7 ""  1 ""  <> 0 0 0 1 7.75 2133 0 0 4436 0 2132 2132 2133 2133 -1 <> <> <> <>
  2133 41 18.152212 -2.206958 40.198708 147 V B 21 0.06000 0.06000 "VAL " "1HG1" 1 0 FFFFFF  H2134  0 1 7 ""  1 ""  <> 0 0 0 1 7.75 2134 0 0 4437 0 2133 2133 2134 2134 -1 <> <> <> <>
  2134 41 17.435835 -1.994449 41.814140 147 V B 21 0.06000 0.06000 "VAL " "2HG1" 1 0 FFFFFF  H2135  0 1 7 ""  1 ""  <> 0 0 0 1 7.75 2135 0 0 4438 0 2134 2134 2135 2135 -1 <> <> <> <>
  2135 41 18.350739 -3.371558 41.489540 147 V B 21 0.06000 0.06000 "VAL " "3HG1" 1 0 FFFFFF  H2136  0 1 7 ""  1 ""  <> 0 0 0 1 7.75 2136 0 0 4439 0 2135 2135 2136 2136 -1 <> <> <> <>
  2136 41 14.275797 -2.940451 40.299274 147 V B 21 0.06000 0.06000 "VAL " "1HG2" 1 0 FFFFFF  H2137  0 1 7 ""  1 ""  <> 0 0 0 1 7.75 2137 0 0 4440 0 2136 2136 2137 2137 -1 <> <> <> <>
  2137 41 15.403841 -1.737838 40.862324 147 V B 21 0.06000 0.06000 "VAL " "2HG2" 1 0 FFFFFF  H2138  0 1 7 ""  1 ""  <> 0 0 0 1 7.75 2138 0 0 4441 0 2137 2137 2138 2138 -1 <> <> <> <>
  2138 41 15.233265 -1.982486 39.143559 147 V B 21 0.06000 0.06000 "VAL " "3HG2" 1 0 FFFFFF  H2139  0 1 7 ""  1 ""  <> 0 0 0 1 7.75 2139 0 0 4442 0 2138 2138 2139 2139 -1 <> <> <> <>
  2139 25 15.154923 -5.324702 37.828896 148 Q B 38 -0.50000 -0.50000 "GLN " " N  " 7 0 2F2FFF  N2140  2 1 7 ""  1 ""  <> 0 0 0 1 7.45 2140 0 0 4467 1 2139 2139 2140 2140 -1 <> <> <> <>
  2140 3 14.128627 -6.127269 37.242294 148 Q B 2 0.14000 0.14000 "GLN " " CA " 6 0 A0A0A0  C2141  2 1 -1112 ""  1 ""  FFF000  0 0 0 1 7.45 2141 0 0 4468 1 2140 2140 2141 2141 -1 <> <> <> <>
  2141 2 14.645978 -7.182506 36.238773 148 Q B 2 0.50000 0.50000 "GLN " " C  " 6 0 A0A0A0  C2142  2 1 7 ""  1 ""  <> 0 0 0 1 7.45 2142 0 0 4469 0 2141 2141 2142 2142 -1 <> <> <> <>
  2142 15 14.348503 -8.391723 36.286903 148 Q B 75 -0.50000 -0.50000 "GLN " " O  " 8 0 FF5757  O2143  2 1 7 ""  1 ""  <> 0 0 0 1 7.45 2143 0 0 4470 0 2142 2142 2143 2143 -1 <> <> <> <>
  2143 3 13.117624 -5.279132 36.460617 148 Q B 2 -0.12000 -0.12000 "GLN " " CB " 6 0 A0A0A0  C2144  2 1 7 ""  1 ""  <> 0 0 0 1 7.45 2144 0 0 4471 2 2143 2143 2144 2144 -1 <> <> <> <>
  2144 3 12.365048 -4.259894 37.391937 148 Q B 2 -0.12000 -0.12000 "GLN " " CG " 6 0 A0A0A0  C2145  2 1 7 ""  1 ""  <> 0 0 0 1 7.45 2145 0 0 4472 2 2144 2144 2145 2145 -1 <> <> <> <>
  2145 2 11.410352 -4.869727 38.377205 148 Q B 2 0.50000 0.50000 "GLN " " CD " 6 0 A0A0A0  C2146  2 1 7 "%UT"  13 ""  <> 0 0 0 1 7.45 2146 0 0 4473 0 2145 2145 2146 2146 -1 "No Flip"  <> <> <>
  2146 15 10.682577 -4.126632 39.007618 148 Q B 75 -0.50000 -0.50000 "GLN " " OE1" 8 0 FF5757  O2147  2 1 7 ""  1 ""  <> 0 0 0 1 7.45 2147 0 0 4474 0 2146 2146 2147 2147 -1 <> <> <> <>
  2147 25 11.276345 -6.123054 38.740387 148 Q B 38 -0.76000 -0.76000 "GLN " " NE2" 7 0 2F2FFF  N2148  2 1 7 ""  1 ""  <> 0 0 0 1 7.45 2148 0 0 4475 2 2147 2147 2148 2148 -1 <> <> <> <>
  2148 43 15.492850 -4.553321 37.271332 148 Q B 21 0.30000 0.30000 "GLN " " H  " 1 0 FFFFFF  H2149  2 1 7 ""  1 ""  <> 0 0 0 1 7.45 2149 0 0 4476 0 2148 2148 2149 2149 -1 <> <> <> <>
  2149 41 13.666665 -6.679183 38.060879 148 Q B 21 0.06000 0.06000 "GLN " " HA " 1 0 FFFFFF  H2150  2 1 7 ""  1 ""  <> 0 0 0 1 7.45 2150 0 0 4477 0 2149 2149 2150 2150 -1 <> <> <> <>
  2150 41 12.490599 -6.005694 35.943855 148 Q B 21 0.06000 0.06000 "GLN " " HB1" 1 0 FFFFFF  H2151  2 1 7 ""  1 ""  <> 0 0 0 1 7.45 2151 0 0 4478 0 2150 2150 2151 2151 -1 <> <> <> <>
  2151 41 13.698943 -4.754142 35.702621 148 Q B 21 0.06000 0.06000 "GLN " " HB2" 1 0 FFFFFF  H2152  2 1 7 ""  1 ""  <> 0 0 0 1 7.45 2152 0 0 4479 0 2151 2151 2152 2152 -1 <> <> <> <>
  2152 41 11.845012 -3.438079 36.899723 148 Q B 21 0.06000 0.06000 "GLN " " HG1" 1 0 FFFFFF  H2153  2 1 7 ""  1 ""  <> 0 0 0 1 7.45 2153 0 0 4480 0 2152 2152 2153 2153 -1 <> <> <> <>
  2153 41 13.081222 -3.737456 38.026169 148 Q B 21 0.06000 0.06000 "GLN " " HG2" 1 0 FFFFFF  H2154  2 1 7 ""  1 ""  <> 0 0 0 1 7.45 2154 0 0 4481 0 2153 2153 2154 2154 -1 <> <> <> <>
  2154 43 11.682456 -6.983981 38.402786 148 Q B 21 0.38000 0.38000 "GLN " "1HE2" 1 0 FFFFFF  H2155  2 1 7 ""  1 ""  <> 0 0 0 1 7.45 2155 0 0 4482 0 2154 2154 2155 2155 -1 <> <> <> <>
  2155 43 10.520404 -6.327128 39.378357 148 Q B 21 0.38000 0.38000 "GLN " "2HE2" 1 0 FFFFFF  H2156  2 1 7 ""  1 ""  <> 0 0 0 1 7.45 2156 0 0 4483 0 2155 2155 2156 2156 -1 <> <> <> <>
  2156 25 15.462158 -6.697673 35.215141 149 L B 38 -0.50000 -0.50000 "LEU " " N  " 7 0 2F2FFF  N2157  2 1 7 ""  1 ""  <> 0 0 0 1 7.43 2157 0 0 4506 1 2156 2156 2157 2157 -1 <> <> <> <>
  2157 3 16.090816 -7.604983 34.221680 149 L B 2 0.14000 0.14000 "LEU " " CA " 6 0 A0A0A0  C2158  2 1 -1112 ""  1 ""  FFF000  0 0 0 1 7.43 2158 0 0 4507 1 2157 2157 2158 2158 -1 <> <> <> <>
  2158 2 17.612869 -7.589351 34.570175 149 L B 2 0.50000 0.50000 "LEU " " C  " 6 0 A0A0A0  C2159  2 1 7 ""  1 ""  <> 0 0 0 1 7.43 2159 0 0 4508 0 2158 2158 2159 2159 -1 <> <> <> <>
  2159 15 18.160065 -6.487967 34.710629 149 L B 75 -0.50000 -0.50000 "LEU " " O  " 8 0 FF5757  O2160  2 1 7 ""  1 ""  <> 0 0 0 1 7.43 2160 0 0 4509 0 2159 2159 2160 2160 -1 <> <> <> <>
  2160 3 15.871870 -7.045089 32.794819 149 L B 2 -0.12000 -0.12000 "LEU " " CB " 6 0 A0A0A0  C2161  2 1 7 ""  1 ""  <> 0 0 0 1 7.43 2161 0 0 4510 2 2160 2160 2161 2161 -1 <> <> <> <>
  2161 3 14.464606 -7.510364 32.232674 149 L B 2 -0.06000 -0.06000 "LEU " " CG " 6 0 A0A0A0  C2162  2 1 7 ""  1 ""  <> 0 0 0 1 7.43 2162 0 0 4511 1 2161 2161 2162 2162 -1 <> <> <> <>
  2162 3 14.140119 -6.636744 30.950829 149 L B 2 -0.18000 -0.18000 "LEU " " CD1" 6 0 A0A0A0  C2163  2 1 7 ""  1 ""  <> 0 0 0 1 7.43 2163 0 0 4512 3 2162 2162 2163 2163 -1 <> <> <> <>
  2163 3 14.432958 -9.026359 31.909916 149 L B 2 -0.18000 -0.18000 "LEU " " CD2" 6 0 A0A0A0  C2164  2 1 7 ""  1 ""  <> 0 0 0 1 7.43 2164 0 0 4513 3 2163 2163 2164 2164 -1 <> <> <> <>
  2164 43 15.776179 -5.737922 35.195831 149 L B 21 0.30000 0.30000 "LEU " " H  " 1 0 FFFFFF  H2165  2 1 7 ""  1 ""  <> 0 0 0 1 7.43 2165 0 0 4514 0 2164 2164 2165 2165 -1 <> <> <> <>
  2165 41 15.733400 -8.631351 34.304897 149 L B 21 0.06000 0.06000 "LEU " " HA " 1 0 FFFFFF  H2166  2 1 7 ""  1 ""  <> 0 0 0 1 7.43 2166 0 0 4515 0 2165 2165 2166 2166 -1 <> <> <> <>
  2166 41 16.687859 -7.394046 32.161976 149 L B 21 0.06000 0.06000 "LEU " " HB1" 1 0 FFFFFF  H2167  2 1 7 ""  1 ""  <> 0 0 0 1 7.43 2167 0 0 4516 0 2166 2166 2167 2167 -1 <> <> <> <>
  2167 41 15.985333 -5.961047 32.785660 149 L B 21 0.06000 0.06000 "LEU " " HB2" 1 0 FFFFFF  H2168  2 1 7 ""  1 ""  <> 0 0 0 1 7.43 2168 0 0 4517 0 2167 2167 2168 2168 -1 <> <> <> <>
  2168 41 13.677664 -7.249133 32.940193 149 L B 21 0.06000 0.06000 "LEU " " HG " 1 0 FFFFFF  H2169  2 1 7 ""  1 ""  <> 0 0 0 1 7.43 2169 0 0 4518 0 2168 2168 2169 2169 -1 <> <> <> <>
  2169 41 14.648420 -6.988429 30.053028 149 L B 21 0.06000 0.06000 "LEU " "1HD1" 1 0 FFFFFF  H2170  2 1 7 ""  1 ""  <> 0 0 0 1 7.43 2170 0 0 4519 0 2169 2169 2170 2170 -1 <> <> <> <>
  2170 41 13.119184 -6.871551 30.649733 149 L B 21 0.06000 0.06000 "LEU " "2HD1" 1 0 FFFFFF  H2171  2 1 7 ""  1 ""  <> 0 0 0 1 7.43 2171 0 0 4520 0 2170 2170 2171 2171 -1 <> <> <> <>
  2171 41 14.347722 -5.567756 30.998421 149 L B 21 0.06000 0.06000 "LEU " "3HD1" 1 0 FFFFFF  H2172  2 1 7 ""  1 ""  <> 0 0 0 1 7.43 2172 0 0 4521 0 2171 2171 2172 2172 -1 <> <> <> <>
  2172 41 14.459322 -9.550418 32.865307 149 L B 21 0.06000 0.06000 "LEU " "1HD2" 1 0 FFFFFF  H2173  2 1 7 ""  1 ""  <> 0 0 0 1 7.43 2173 0 0 4522 0 2172 2172 2173 2173 -1 <> <> <> <>
  2173 41 13.678827 -9.420691 31.228821 149 L B 21 0.06000 0.06000 "LEU " "2HD2" 1 0 FFFFFF  H2174  2 1 7 ""  1 ""  <> 0 0 0 1 7.43 2174 0 0 4523 0 2173 2173 2174 2174 -1 <> <> <> <>
  2174 41 15.418056 -9.117423 31.452326 149 L B 21 0.06000 0.06000 "LEU " "3HD2" 1 0 FFFFFF  H2175  2 1 7 ""  1 ""  <> 0 0 0 1 7.43 2175 0 0 4524 0 2174 2174 2175 2175 -1 <> <> <> <>
  2175 25 18.243631 -8.742614 34.539944 150 V B 38 -0.50000 -0.50000 "VAL " " N  " 7 0 2F2FFF  N2176  2 1 7 ""  1 ""  <> 0 0 0 1 7.42 2176 0 0 4537 1 2175 2175 2176 2176 -1 <> <> <> <>
  2176 3 19.621370 -8.904639 34.999756 150 V B 2 0.14000 0.14000 "VAL " " CA " 6 0 A0A0A0  C2177  2 1 -1112 ""  1 ""  FFF000  0 0 0 1 7.42 2177 0 0 4538 1 2176 2176 2177 2177 -1 <> <> <> <>
  2177 2 20.249275 -9.933692 34.005718 150 V B 2 0.50000 0.50000 "VAL " " C  " 6 0 A0A0A0  C2178  2 1 7 ""  1 ""  <> 0 0 0 1 7.42 2178 0 0 4539 0 2177 2177 2178 2178 -1 <> <> <> <>
  2178 15 20.052467 -11.147948 34.087467 150 V B 75 -0.50000 -0.50000 "VAL " " O  " 8 0 FF5757  O2179  2 1 7 ""  1 ""  <> 0 0 0 1 7.42 2179 0 0 4540 0 2178 2178 2179 2179 -1 <> <> <> <>
  2179 3 19.690071 -9.332465 36.460484 150 V B 2 -0.06000 -0.06000 "VAL " " CB " 6 0 A0A0A0  C2180  2 1 7 ""  1 ""  <> 0 0 0 1 7.42 2180 0 0 4541 1 2179 2179 2180 2180 -1 <> <> <> <>
  2180 3 19.516413 -8.158320 37.421753 150 V B 2 -0.18000 -0.18000 "VAL " " CG1" 6 0 A0A0A0  C2181  2 1 7 ""  1 ""  <> 0 0 0 1 7.42 2181 0 0 4542 3 2180 2180 2181 2181 -1 <> <> <> <>
  2181 3 18.768373 -10.455726 36.933247 150 V B 2 -0.18000 -0.18000 "VAL " " CG2" 6 0 A0A0A0  C2182  2 1 7 ""  1 ""  <> 0 0 0 1 7.42 2182 0 0 4543 3 2181 2181 2182 2182 -1 <> <> <> <>
  2182 43 17.572838 -9.488612 34.423229 150 V B 21 0.30000 0.30000 "VAL " " H  " 1 0 FFFFFF  H2183  2 1 7 ""  1 ""  <> 0 0 0 1 7.42 2183 0 0 4544 0 2182 2182 2183 2183 -1 <> <> <> <>
  2183 41 20.116611 -7.935321 34.942696 150 V B 21 0.06000 0.06000 "VAL " " HA " 1 0 FFFFFF  H2184  2 1 7 ""  1 ""  <> 0 0 0 1 7.42 2184 0 0 4545 0 2183 2183 2184 2184 -1 <> <> <> <>
  2184 41 20.709826 -9.680453 36.625126 150 V B 21 0.06000 0.06000 "VAL " " HB " 1 0 FFFFFF  H2185  2 1 7 ""  1 ""  <> 0 0 0 1 7.42 2185 0 0 4546 0 2184 2184 2185 2185 -1 <> <> <> <>
  2185 41 20.346825 -7.458404 37.328823 150 V B 21 0.06000 0.06000 "VAL " "1HG1" 1 0 FFFFFF  H2186  2 1 7 ""  1 ""  <> 0 0 0 1 7.42 2186 0 0 4547 0 2185 2185 2186 2186 -1 <> <> <> <>
  2186 41 18.632811 -7.531497 37.301586 150 V B 21 0.06000 0.06000 "VAL " "2HG1" 1 0 FFFFFF  H2187  2 1 7 ""  1 ""  <> 0 0 0 1 7.42 2187 0 0 4548 0 2186 2186 2187 2187 -1 <> <> <> <>
  2187 41 19.511936 -8.460055 38.469147 150 V B 21 0.06000 0.06000 "VAL " "3HG1" 1 0 FFFFFF  H2188  2 1 7 ""  1 ""  <> 0 0 0 1 7.42 2188 0 0 4549 0 2187 2187 2188 2188 -1 <> <> <> <>
  2188 41 17.712143 -10.203227 36.839855 150 V B 21 0.06000 0.06000 "VAL " "1HG2" 1 0 FFFFFF  H2189  2 1 7 ""  1 ""  <> 0 0 0 1 7.42 2189 0 0 4550 0 2188 2188 2189 2189 -1 <> <> <> <>
  2189 41 18.878550 -11.372779 36.354477 150 V B 21 0.06000 0.06000 "VAL " "2HG2" 1 0 FFFFFF  H2190  2 1 7 ""  1 ""  <> 0 0 0 1 7.42 2190 0 0 4551 0 2189 2189 2190 2190 -1 <> <> <> <>
  2190 41 18.902525 -10.668326 37.993862 150 V B 21 0.06000 0.06000 "VAL " "3HG2" 1 0 FFFFFF  H2191  2 1 7 ""  1 ""  <> 0 0 0 1 7.42 2191 0 0 4552 0 2190 2190 2191 2191 -1 <> <> <> <>
  2191 25 21.039211 -9.448260 33.092052 151 E B 38 -0.50000 -0.50000 "GLU " " N  " 7 0 2F2FFF  N2192  0 1 7 ""  1 ""  <> 0 0 0 1 7.44 2192 0 0 4572 1 2191 2191 2192 2192 -1 <> <> <> <>
  2192 3 21.696810 -10.101855 32.066643 151 E B 2 0.14000 0.14000 "GLU " " CA " 6 0 A0A0A0  C2193  0 1 -1112 ""  1 ""  FFF000  0 0 0 1 7.44 2193 0 0 4573 1 2192 2192 2193 2193 -1 <> <> <> <>
  2193 2 22.976660 -10.710166 32.533749 151 E B 2 0.50000 0.50000 "GLU " " C  " 6 0 A0A0A0  C2194  0 1 7 ""  1 ""  <> 0 0 0 1 7.44 2194 0 0 4574 0 2193 2193 2194 2194 -1 <> <> <> <>
  2194 15 23.518633 -10.253100 33.572418 151 E B 75 -0.50000 -0.50000 "GLU " " O  " 8 0 FF5757  O2195  0 1 7 ""  1 ""  <> 0 0 0 1 7.44 2195 0 0 4575 0 2194 2194 2195 2195 -1 <> <> <> <>
  2195 3 22.054899 -9.099410 30.963671 151 E B 2 -0.12000 -0.12000 "GLU " " CB " 6 0 A0A0A0  C2196  0 1 7 ""  1 ""  <> 0 0 0 1 7.44 2196 0 0 4576 2 2195 2195 2196 2196 -1 <> <> <> <>
  2196 3 20.944971 -8.166533 30.360279 151 E B 2 -0.22000 -0.22000 "GLU " " CG " 6 0 A0A0A0  C2197  0 1 7 ""  1 ""  <> 0 0 0 1 7.44 2197 0 0 4577 2 2196 2196 2197 2197 -1 <> <> <> <>
  2197 2 20.952814 -6.858180 31.187660 151 E B 2 0.70000 0.70000 "GLU " " CD " 6 0 A0A0A0  C2198  0 1 7 "%UT"  13 ""  <> 0 0 0 1 7.44 2198 0 0 4578 0 2197 2197 2198 2198 -1 <> <> <> <>
  2198 15 20.728727 -5.804385 30.566044 151 E B 75 -0.80000 -0.80000 "GLU " " OE1" 8 0 FF5757  O2199  0 1 7 ""  1 ""  <> 0 0 0 1 7.44 2199 0 0 4579 0 2198 2198 2199 2199 -1 <> <> <> <>
  2199 18 21.313074 -6.897403 32.415485 151 E B 75 -0.80000 -0.80000 "GLU " " OE2" 8 -1 FF5757  O2200  0 1 7 ""  1 ""  <> 0 0 0 1 7.44 2200 0 0 4580 0 2199 2199 2200 2200 -1 <> <> <> <>
  2200 43 21.096304 -8.441028 33.043861 151 E B 21 0.30000 0.30000 "GLU " " H  " 1 0 FFFFFF  H2201  0 1 7 ""  1 ""  <> 0 0 0 1 7.44 2201 0 0 4581 0 2200 2200 2201 2201 -1 <> <> <> <>
  2201 41 21.017315 -10.804038 31.583605 151 E B 21 0.06000 0.06000 "GLU " " HA " 1 0 FFFFFF  H2202  0 1 7 ""  1 ""  <> 0 0 0 1 7.44 2202 0 0 4582 0 2201 2201 2202 2202 -1 <> <> <> <>
  2202 41 22.529558 -9.607207 30.124062 151 E B 21 0.06000 0.06000 "GLU " " HB1" 1 0 FFFFFF  H2203  0 1 7 ""  1 ""  <> 0 0 0 1 7.44 2203 0 0 4583 0 2202 2202 2203 2203 -1 <> <> <> <>
  2203 41 22.822821 -8.405711 31.305983 151 E B 21 0.06000 0.06000 "GLU " " HB2" 1 0 FFFFFF  H2204  0 1 7 ""  1 ""  <> 0 0 0 1 7.44 2204 0 0 4584 0 2203 2203 2204 2204 -1 <> <> <> <>
  2204 41 20.005527 -8.711974 30.270592 151 E B 21 0.06000 0.06000 "GLU " " HG1" 1 0 FFFFFF  H2205  0 1 7 ""  1 ""  <> 0 0 0 1 7.44 2205 0 0 4585 0 2204 2204 2205 2205 -1 <> <> <> <>
  2205 41 21.100164 -7.947768 29.303797 151 E B 21 0.06000 0.06000 "GLU " " HG2" 1 0 FFFFFF  H2206  0 1 7 ""  1 ""  <> 0 0 0 1 7.44 2206 0 0 4586 0 2205 2205 2206 2206 -1 <> <> <> <>
  2206 25 23.484289 -11.743312 31.863234 152 S B 38 -0.50000 -0.50000 "SER " " N  " 7 0 2F2FFF  N2207  0 1 7 ""  1 ""  <> 0 0 0 1 7.45 2207 0 0 4607 1 2206 2206 2207 2207 -1 <> <> <> <>
  2207 3 24.853151 -12.230418 31.978659 152 S B 2 0.14000 0.14000 "SER " " CA " 6 0 A0A0A0  C2208  0 1 -1112 ""  1 ""  FFF000  0 0 0 1 7.45 2208 0 0 4608 1 2207 2207 2208 2208 -1 <> <> <> <>
  2208 2 25.298523 -12.862422 30.657227 152 S B 2 0.50000 0.50000 "SER " " C  " 6 0 A0A0A0  C2209  0 1 7 ""  1 ""  <> 0 0 0 1 7.45 2209 0 0 4609 0 2208 2208 2209 2209 -1 <> <> <> <>
  2209 15 24.578114 -13.243686 29.721228 152 S B 75 -0.50000 -0.50000 "SER " " O  " 8 0 FF5757  O2210  0 1 7 ""  1 ""  <> 0 0 0 1 7.45 2210 0 0 4610 0 2209 2209 2210 2210 -1 <> <> <> <>
  2210 3 25.016340 -13.057220 33.236542 152 S B 2 0.14500 0.14500 "SER " " CB " 6 0 A0A0A0  C2211  0 1 7 ""  1 ""  <> 0 0 0 1 7.45 2211 0 0 4611 2 2210 2210 2211 2211 -1 <> <> <> <>
  2211 16 25.258667 -12.173202 34.310734 152 S B 75 -0.68300 -0.68300 "SER " " OG " 8 0 FF5757  O2212  0 1 7 "%UT"  13 ""  <> 0 0 0 1 7.45 2212 0 0 4612 1 2211 2211 2212 2212 -1 <> <> <> <>
  2212 43 22.916016 -12.073886 31.096498 152 S B 21 0.30000 0.30000 "SER " " H  " 1 0 FFFFFF  H2213  0 1 7 ""  1 ""  <> 0 0 0 1 7.45 2213 0 0 4613 0 2212 2212 2213 2213 -1 <> <> <> <>
  2213 41 25.581718 -11.419700 31.973015 152 S B 21 0.06000 0.06000 "SER " " HA " 1 0 FFFFFF  H2214  0 1 7 ""  1 ""  <> 0 0 0 1 7.45 2214 0 0 4614 0 2213 2213 2214 2214 -1 <> <> <> <>
  2214 41 25.827293 -13.784553 33.274483 152 S B 21 0.06000 0.06000 "SER " " HB1" 1 0 FFFFFF  H2215  0 1 7 ""  1 ""  <> 0 0 0 1 7.45 2215 0 0 4615 0 2214 2214 2215 2215 -1 <> <> <> <>
  2215 41 24.135410 -13.667270 33.436298 152 S B 21 0.06000 0.06000 "SER " " HB2" 1 0 FFFFFF  H2216  0 1 7 ""  1 ""  <> 0 0 0 1 7.45 2216 0 0 4616 0 2215 2215 2216 2216 -1 <> <> <> <>
  2216 42 24.591951 -11.520308 34.161572 152 S B 21 0.41800 0.41800 "SER " " HG " 1 0 FFFFFF  H2217  0 1 7 ""  1 ""  <> 0 0 0 1 7.45 2217 0 0 4617 0 2216 2216 2217 2217 -1 <> <> <> <>
  2217 25 26.636278 -13.005507 30.548607 153 G B 38 -0.50000 -0.50000 "GLY " " N  " 7 0 2F2FFF  N2218  0 1 7 ""  1 ""  <> 0 0 0 1 7.77 2218 0 0 4635 1 2217 2217 2218 2218 -1 <> <> <> <>
  2218 3 27.377035 -13.305854 29.353422 153 G B 2 0.08000 0.08000 "GLY " " CA " 6 0 A0A0A0  C2219  0 1 -1112 ""  1 ""  FFF000  0 0 0 1 7.77 2219 0 0 4636 2 2218 2218 2219 2219 -1 <> <> <> <>
  2219 2 27.857450 -12.169513 28.483438 153 G B 2 0.50000 0.50000 "GLY " " C  " 6 0 A0A0A0  C2220  0 1 7 ""  1 ""  <> 0 0 0 1 7.77 2220 0 0 4637 0 2219 2219 2220 2220 -1 <> <> <> <>
  2220 15 27.220524 -11.118857 28.427204 153 G B 75 -0.50000 -0.50000 "GLY " " O  " 8 0 FF5757  O2221  0 1 7 ""  1 ""  <> 0 0 0 1 7.77 2221 0 0 4638 0 2220 2220 2221 2221 -1 <> <> <> <>
  2221 43 27.153326 -12.675750 31.351118 153 G B 21 0.30000 0.30000 "GLY " " H  " 1 0 FFFFFF  H2222  0 1 7 ""  1 ""  <> 0 0 0 1 7.77 2222 0 0 4639 0 2221 2221 2222 2222 -1 <> <> <> <>
  2222 41 26.728594 -13.891364 28.701653 153 G B 21 0.06000 0.06000 "GLY " " HA1" 1 0 FFFFFF  H2223  0 1 7 ""  1 ""  <> 0 0 0 1 7.77 2223 0 0 4640 0 2222 2222 2223 2223 -1 <> <> <> <>
  2223 41 28.191465 -14.005633 29.540802 153 G B 21 0.06000 0.06000 "GLY " " HA2" 1 0 FFFFFF  H2224  0 1 7 ""  1 ""  <> 0 0 0 1 7.77 2224 0 0 4641 0 2223 2223 2224 2224 -1 <> <> <> <>
  2224 25 28.969000 -12.312564 27.750235 154 G B 38 -0.50000 -0.50000 "GLY " " N  " 7 0 2F2FFF  N2225  0 1 7 ""  1 ""  <> 0 0 0 1 7.74 2225 0 0 4664 1 2224 2224 2225 2225 -1 <> <> <> <>
  2225 3 29.544020 -11.349532 26.886911 154 G B 2 0.08000 0.08000 "GLY " " CA " 6 0 A0A0A0  C2226  0 1 -1112 ""  1 ""  FFF000  0 0 0 1 7.74 2226 0 0 4665 2 2225 2225 2226 2226 -1 <> <> <> <>
  2226 2 30.841719 -10.766269 27.318319 154 G B 2 0.50000 0.50000 "GLY " " C  " 6 0 A0A0A0  C2227  0 1 7 ""  1 ""  <> 0 0 0 1 7.74 2227 0 0 4666 0 2226 2226 2227 2227 -1 <> <> <> <>
  2227 15 31.604195 -11.417224 28.045912 154 G B 75 -0.50000 -0.50000 "GLY " " O  " 8 0 FF5757  O2228  0 1 7 ""  1 ""  <> 0 0 0 1 7.74 2228 0 0 4667 0 2227 2227 2228 2228 -1 <> <> <> <>
  2228 43 29.566343 -13.092429 27.984947 154 G B 21 0.30000 0.30000 "GLY " " H  " 1 0 FFFFFF  H2229  0 1 7 ""  1 ""  <> 0 0 0 1 7.74 2229 0 0 4668 0 2228 2228 2229 2229 -1 <> <> <> <>
  2229 41 28.857687 -10.507430 26.797953 154 G B 21 0.06000 0.06000 "GLY " " HA1" 1 0 FFFFFF  H2230  0 1 7 ""  1 ""  <> 0 0 0 1 7.74 2230 0 0 4669 0 2229 2229 2230 2230 -1 <> <> <> <>
  2230 41 29.807821 -11.852187 25.956400 154 G B 21 0.06000 0.06000 "GLY " " HA2" 1 0 FFFFFF  H2231  0 1 7 ""  1 ""  <> 0 0 0 1 7.74 2231 0 0 4670 0 2230 2230 2231 2231 -1 <> <> <> <>
  2231 25 31.064642 -9.473205 26.898190 155 G B 38 -0.50000 -0.50000 "GLY " " N  " 7 0 2F2FFF  N2232  2 1 7 ""  1 ""  <> 0 0 0 1 7.71 2232 0 0 4685 1 2231 2231 2232 2232 -1 <> <> <> <>
  2232 3 32.179790 -8.653285 27.140341 155 G B 2 0.08000 0.08000 "GLY " " CA " 6 0 A0A0A0  C2233  2 1 -1112 ""  1 ""  FFF000  0 0 0 1 7.71 2233 0 0 4686 2 2232 2232 2233 2233 -1 <> <> <> <>
[truncated: 1,697,477 more chars]
