# Supplementary material for: Elucidating HER2-directed chimeric antigen receptor (CAR) activation mechanism using homology modeling and all-atom molecular dynamics simulation
Source: Comput Struct Biotechnol J. 2026 Jan 2;31:276–88. doi: 10.1016/j.csbj.2025.12.017 (PMC12813887; doi:10.1016/j.csbj.2025.12.017)
Supplement: Supplementary file 3 — Supplementary material [file mmc3.zip › Holo_Clust05.mae]

{ 
 s_m_m2io_version
 :::
 2.0.0 
} 

f_m_ct { 
 s_m_title
 i_m_ct_format
 :::
 "Displayed atoms" 
  2
 m_atom[10462] { 
  # First column is atom index #
  i_m_mmod_type
  r_m_x_coord
  r_m_y_coord
  r_m_z_coord
  i_m_residue_number
  s_m_mmod_res
  s_m_chain_name
  i_m_color
  r_m_charge1
  r_m_charge2
  s_m_pdb_residue_name
  s_m_pdb_atom_name
  i_m_atomic_number
  i_m_formal_charge
  s_m_color_rgb
  s_m_atom_name
  i_m_secondary_structure
  i_m_ribbon_style
  i_m_ribbon_color
  s_m_label_format
  i_m_label_color
  s_m_label_user_text
  s_m_ribbon_color_rgb
  r_ffio_x_vel
  r_ffio_y_vel
  r_ffio_z_vel
  r_m_pdb_occupancy
  r_m_pdb_tfactor
  i_desmond_anum_bu
  i_ffio_grp_energy
  i_i_constraint
  i_i_internal_atom_index
  i_m_Hcount
  i_m_original_index
  i_pa_atomindex
  i_pdb_PDB_serial
  i_zob_match_atom_index
  i_zob_match_atom_type
  s_pa_state
  i_m_pdb_convert_problem
  i_pdb_seqres_index
  s_m_current_occupancy
  :::
  1 32 27.676733 -5.475468 -11.865186 1 M B 38 -0.30000 -0.30000 "MET " " N  " 7 1 2F2FFF  N1  0 1 7 ""  1 ""  <> 0 0 0 1 11.43 1 0 0 1 3 1 1 1 1 44 <> <> <> <>
  2 3 27.277517 -6.391415 -12.981133 1 M B 2 0.25000 0.25000 "MET " " CA " 6 0 A0A0A0  C2  0 1 -1105 ""  1 ""  FF1E00  0 0 0 1 11.43 2 0 0 2 1 2 2 2 2 -1 <> <> <> <>
  3 2 26.765907 -7.759099 -12.352983 1 M B 2 0.50000 0.50000 "MET " " C  " 6 0 A0A0A0  C3  0 1 7 ""  1 ""  <> 0 0 0 1 11.43 3 0 0 3 0 3 3 3 3 -1 <> <> <> <>
  4 15 27.550287 -8.363129 -11.613168 1 M B 75 -0.50000 -0.50000 "MET " " O  " 8 0 FF5757  O4  0 1 7 ""  1 ""  <> 0 0 0 1 11.43 4 0 0 4 0 4 4 4 4 -1 <> <> <> <>
  5 3 28.322098 -6.709439 -14.124093 1 M B 2 -0.12000 -0.12000 "MET " " CB " 6 0 A0A0A0  C5  0 1 7 ""  1 ""  <> 0 0 0 1 11.43 5 0 0 5 2 5 5 5 5 -1 <> <> <> <>
  6 3 27.740843 -7.368741 -15.412614 1 M B 2 0.04750 0.04750 "MET " " CG " 6 0 A0A0A0  C6  0 1 7 ""  1 ""  <> 0 0 0 1 11.43 6 0 0 6 2 6 6 6 6 -1 <> <> <> <>
  7 49 28.993044 -7.712082 -16.759272 1 M B 13 -0.33500 -0.33500 "MET " " SD " 16 0 E1E11E  S7  0 1 7 ""  1 ""  <> 0 0 0 1 11.43 7 0 0 7 0 7 7 7 7 -1 <> <> <> <>
  8 3 27.883661 -7.769028 -18.118784 1 M B 2 -0.01250 -0.01250 "MET " " CE " 6 0 A0A0A0  C8  0 1 7 ""  1 ""  <> 0 0 0 1 11.43 8 0 0 8 3 8 8 8 8 -1 <> <> <> <>
  9 41 26.384066 -5.990838 -13.460076 1 M B 21 0.06000 0.06000 "MET " " HA " 1 0 FFFFFF  H9  0 1 7 ""  1 ""  <> 0 0 0 1 11.43 9 0 0 9 0 9 9 9 9 -1 <> <> <> <>
  10 41 29.120853 -7.353634 -13.756532 1 M B 21 0.06000 0.06000 "MET " " HB1" 1 0 FFFFFF  H10  0 1 7 ""  1 ""  <> 0 0 0 1 11.43 10 0 0 10 0 10 10 10 10 -1 <> <> <> <>
  11 41 28.946505 -5.902890 -14.508401 1 M B 21 0.06000 0.06000 "MET " " HB2" 1 0 FFFFFF  H11  0 1 7 ""  1 ""  <> 0 0 0 1 11.43 11 0 0 11 0 11 11 11 11 -1 <> <> <> <>
  12 41 27.054983 -6.701649 -15.934808 1 M B 21 0.06000 0.06000 "MET " " HG1" 1 0 FFFFFF  H12  0 1 7 ""  1 ""  <> 0 0 0 1 11.43 12 0 0 12 0 12 12 12 12 -1 <> <> <> <>
  13 41 27.201408 -8.256599 -15.082749 1 M B 21 0.06000 0.06000 "MET " " HG2" 1 0 FFFFFF  H13  0 1 7 ""  1 ""  <> 0 0 0 1 11.43 13 0 0 13 0 13 13 13 13 -1 <> <> <> <>
  14 41 26.893669 -7.959549 -17.704401 1 M B 21 0.06000 0.06000 "MET " " HE1" 1 0 FFFFFF  H14  0 1 7 ""  1 ""  <> 0 0 0 1 11.43 14 0 0 14 0 14 14 14 14 -1 <> <> <> <>
  15 41 27.845726 -6.759022 -18.526888 1 M B 21 0.06000 0.06000 "MET " " HE2" 1 0 FFFFFF  H15  0 1 7 ""  1 ""  <> 0 0 0 1 11.43 15 0 0 15 0 15 15 15 15 -1 <> <> <> <>
  16 41 28.026213 -8.563847 -18.850931 1 M B 21 0.06000 0.06000 "MET " " HE3" 1 0 FFFFFF  H16  0 1 7 ""  1 ""  <> 0 0 0 1 11.43 16 0 0 16 0 16 16 16 16 -1 <> <> <> <>
  17 25 25.587400 -8.256714 -12.729043 2 A B 38 -0.50000 -0.50000 "ALA " " N  " 7 0 2F2FFF  N17  0 1 7 ""  1 ""  <> 0 0 0 1 10 17 0 0 34 1 17 17 17 17 -1 <> <> <> <>
  18 3 25.042545 -9.541084 -12.195546 2 A B 2 0.14000 0.14000 "ALA " " CA " 6 0 A0A0A0  C18  0 1 -1105 ""  1 ""  FF1E00  0 0 0 1 10 18 0 0 35 1 18 18 18 18 -1 <> <> <> <>
  19 2 24.033705 -10.174873 -13.070512 2 A B 2 0.50000 0.50000 "ALA " " C  " 6 0 A0A0A0  C19  0 1 7 ""  1 ""  <> 0 0 0 1 10 19 0 0 36 0 19 19 19 19 -1 <> <> <> <>
  20 15 23.011913 -9.512474 -13.309823 2 A B 75 -0.50000 -0.50000 "ALA " " O  " 8 0 FF5757  O20  0 1 7 ""  1 ""  <> 0 0 0 1 10 20 0 0 37 0 20 20 20 20 -1 <> <> <> <>
  21 3 24.504221 -9.375885 -10.750585 2 A B 2 -0.18000 -0.18000 "ALA " " CB " 6 0 A0A0A0  C21  0 1 7 ""  1 ""  <> 0 0 0 1 10 21 0 0 38 3 21 21 21 21 -1 <> <> <> <>
  22 43 25.050926 -7.853581 -13.483880 2 A B 21 0.30000 0.30000 "ALA " " H  " 1 0 FFFFFF  H22  0 1 7 ""  1 ""  <> 0 0 0 1 10 22 0 0 39 0 22 22 22 22 -1 <> <> <> <>
  23 41 25.813112 -10.308071 -12.117688 2 A B 21 0.06000 0.06000 "ALA " " HA " 1 0 FFFFFF  H23  0 1 7 ""  1 ""  <> 0 0 0 1 10 23 0 0 40 0 23 23 23 23 -1 <> <> <> <>
  24 41 23.795345 -10.064999 -10.291543 2 A B 21 0.06000 0.06000 "ALA " " HB1" 1 0 FFFFFF  H24  0 1 7 ""  1 ""  <> 0 0 0 1 10 24 0 0 41 0 24 24 24 24 -1 <> <> <> <>
  25 41 25.256191 -9.263603 -9.969541 2 A B 21 0.06000 0.06000 "ALA " " HB2" 1 0 FFFFFF  H25  0 1 7 ""  1 ""  <> 0 0 0 1 10 25 0 0 42 0 25 25 25 25 -1 <> <> <> <>
  26 41 23.883802 -8.480446 -10.713593 2 A B 21 0.06000 0.06000 "ALA " " HB3" 1 0 FFFFFF  H26  0 1 7 ""  1 ""  <> 0 0 0 1 10 26 0 0 43 0 26 26 26 26 -1 <> <> <> <>
  27 25 24.448166 -11.323536 -13.622865 3 L B 38 -0.50000 -0.50000 "LEU " " N  " 7 0 2F2FFF  N27  0 1 7 ""  1 ""  <> 0 0 0 1 9.69 27 0 0 61 1 27 27 27 27 -1 <> <> <> <>
  28 3 23.748013 -12.029869 -14.673242 3 L B 2 0.14000 0.14000 "LEU " " CA " 6 0 A0A0A0  C28  0 1 -1105 ""  1 ""  FF1E00  0 0 0 1 9.69 28 0 0 62 1 28 28 28 28 -1 <> <> <> <>
  29 2 23.235193 -13.467186 -14.316178 3 L B 2 0.50000 0.50000 "LEU " " C  " 6 0 A0A0A0  C29  0 1 7 ""  1 ""  <> 0 0 0 1 9.69 29 0 0 63 0 29 29 29 29 -1 <> <> <> <>
  30 15 24.037613 -14.434971 -14.295770 3 L B 75 -0.50000 -0.50000 "LEU " " O  " 8 0 FF5757  O30  0 1 7 ""  1 ""  <> 0 0 0 1 9.69 30 0 0 64 0 30 30 30 30 -1 <> <> <> <>
  31 3 24.711199 -12.255577 -15.879716 3 L B 2 -0.12000 -0.12000 "LEU " " CB " 6 0 A0A0A0  C31  0 1 7 ""  1 ""  <> 0 0 0 1 9.69 31 0 0 65 2 31 31 31 31 -1 <> <> <> <>
  32 3 25.474030 -10.989811 -16.444246 3 L B 2 -0.06000 -0.06000 "LEU " " CG " 6 0 A0A0A0  C32  0 1 7 ""  1 ""  <> 0 0 0 1 9.69 32 0 0 66 1 32 32 32 32 -1 <> <> <> <>
  33 3 26.497965 -11.277870 -17.541178 3 L B 2 -0.18000 -0.18000 "LEU " " CD1" 6 0 A0A0A0  C33  0 1 7 ""  1 ""  <> 0 0 0 1 9.69 33 0 0 67 3 33 33 33 33 -1 <> <> <> <>
  34 3 24.567810 -9.851685 -16.964273 3 L B 2 -0.18000 -0.18000 "LEU " " CD2" 6 0 A0A0A0  C34  0 1 7 ""  1 ""  <> 0 0 0 1 9.69 34 0 0 68 3 34 34 34 34 -1 <> <> <> <>
  35 43 25.112593 -11.809032 -13.037263 3 L B 21 0.30000 0.30000 "LEU " " H  " 1 0 FFFFFF  H35  0 1 7 ""  1 ""  <> 0 0 0 1 9.69 35 0 0 69 0 35 35 35 35 -1 <> <> <> <>
  36 41 22.876286 -11.418335 -14.906098 3 L B 21 0.06000 0.06000 "LEU " " HA " 1 0 FFFFFF  H36  0 1 7 ""  1 ""  <> 0 0 0 1 9.69 36 0 0 70 0 36 36 36 36 -1 <> <> <> <>
  37 41 24.360485 -12.876835 -16.703814 3 L B 21 0.06000 0.06000 "LEU " " HB1" 1 0 FFFFFF  H37  0 1 7 ""  1 ""  <> 0 0 0 1 9.69 37 0 0 71 0 37 37 37 37 -1 <> <> <> <>
  38 41 25.426569 -12.995628 -15.521005 3 L B 21 0.06000 0.06000 "LEU " " HB2" 1 0 FFFFFF  H38  0 1 7 ""  1 ""  <> 0 0 0 1 9.69 38 0 0 72 0 38 38 38 38 -1 <> <> <> <>
  39 41 26.001009 -10.667332 -15.546243 3 L B 21 0.06000 0.06000 "LEU " " HG " 1 0 FFFFFF  H39  0 1 7 ""  1 ""  <> 0 0 0 1 9.69 39 0 0 73 0 39 39 39 39 -1 <> <> <> <>
  40 41 27.052580 -10.383129 -17.823915 3 L B 21 0.06000 0.06000 "LEU " "1HD1" 1 0 FFFFFF  H40  0 1 7 ""  1 ""  <> 0 0 0 1 9.69 40 0 0 74 0 40 40 40 40 -1 <> <> <> <>
  41 41 27.152111 -12.072636 -17.182650 3 L B 21 0.06000 0.06000 "LEU " "2HD1" 1 0 FFFFFF  H41  0 1 7 ""  1 ""  <> 0 0 0 1 9.69 41 0 0 75 0 41 41 41 41 -1 <> <> <> <>
  42 41 26.054834 -11.727444 -18.429781 3 L B 21 0.06000 0.06000 "LEU " "3HD1" 1 0 FFFFFF  H42  0 1 7 ""  1 ""  <> 0 0 0 1 9.69 42 0 0 76 0 42 42 42 42 -1 <> <> <> <>
  43 41 23.722229 -10.031357 -17.628206 3 L B 21 0.06000 0.06000 "LEU " "1HD2" 1 0 FFFFFF  H43  0 1 7 ""  1 ""  <> 0 0 0 1 9.69 43 0 0 77 0 43 43 43 43 -1 <> <> <> <>
  44 41 24.082506 -9.434132 -16.082102 3 L B 21 0.06000 0.06000 "LEU " "2HD2" 1 0 FFFFFF  H44  0 1 7 ""  1 ""  <> 0 0 0 1 9.69 44 0 0 78 0 44 44 44 44 -1 <> <> <> <>
  45 41 25.125366 -9.025848 -17.406107 3 L B 21 0.06000 0.06000 "LEU " "3HD2" 1 0 FFFFFF  H45  0 1 7 ""  1 ""  <> 0 0 0 1 9.69 45 0 0 79 0 45 45 45 45 -1 <> <> <> <>
  46 25 21.931810 -13.656147 -13.837716 4 P B 38 -0.14000 -0.14000 "PRO " " N  " 7 0 2F2FFF  N46  0 1 7 ""  1 ""  <> 0 0 0 1 9.81 46 0 0 96 0 46 46 46 46 -1 <> <> <> <>
  47 3 21.385775 -14.951328 -13.504189 4 P B 2 0.01000 0.01000 "PRO " " CA " 6 0 A0A0A0  C47  0 1 -1105 ""  1 ""  FF1E00  0 0 0 1 9.81 47 0 0 97 1 47 47 47 47 -1 <> <> <> <>
  48 2 21.018391 -15.833321 -14.756089 4 P B 2 0.50000 0.50000 "PRO " " C  " 6 0 A0A0A0  C48  0 1 7 ""  1 ""  <> 0 0 0 1 9.81 48 0 0 98 0 48 48 48 48 -1 <> <> <> <>
  49 15 20.294216 -15.415199 -15.628793 4 P B 75 -0.50000 -0.50000 "PRO " " O  " 8 0 FF5757  O49  0 1 7 ""  1 ""  <> 0 0 0 1 9.81 49 0 0 99 0 49 49 49 49 -1 <> <> <> <>
  50 3 21.108427 -12.525726 -13.368035 4 P B 2 -0.05000 -0.05000 "PRO " " CD " 6 0 A0A0A0  C50  0 1 7 ""  1 ""  <> 0 0 0 1 9.81 50 0 0 100 2 50 50 50 50 -1 <> <> <> <>
  51 3 19.883024 -13.129871 -12.695134 4 P B 2 -0.12000 -0.12000 "PRO " " CG " 6 0 A0A0A0  C51  0 1 7 ""  1 ""  <> 0 0 0 1 9.81 51 0 0 101 2 51 51 51 51 -1 <> <> <> <>
  52 3 20.159239 -14.654060 -12.540261 4 P B 2 -0.12000 -0.12000 "PRO " " CB " 6 0 A0A0A0  C52  0 1 7 ""  1 ""  <> 0 0 0 1 9.81 52 0 0 102 2 52 52 52 52 -1 <> <> <> <>
  53 41 20.814730 -11.851822 -14.172837 4 P B 21 0.06000 0.06000 "PRO " " HD1" 1 0 FFFFFF  H53  0 1 7 ""  1 ""  <> 0 0 0 1 9.81 53 0 0 103 0 53 53 53 53 -1 <> <> <> <>
  54 41 21.631704 -11.877949 -12.664712 4 P B 21 0.06000 0.06000 "PRO " " HD2" 1 0 FFFFFF  H54  0 1 7 ""  1 ""  <> 0 0 0 1 9.81 54 0 0 104 0 54 54 54 54 -1 <> <> <> <>
  55 41 18.940329 -13.091072 -13.240960 4 P B 21 0.06000 0.06000 "PRO " " HG1" 1 0 FFFFFF  H55  0 1 7 ""  1 ""  <> 0 0 0 1 9.81 55 0 0 105 0 55 55 55 55 -1 <> <> <> <>
  56 41 19.776382 -12.650558 -11.722005 4 P B 21 0.06000 0.06000 "PRO " " HG2" 1 0 FFFFFF  H56  0 1 7 ""  1 ""  <> 0 0 0 1 9.81 56 0 0 106 0 56 56 56 56 -1 <> <> <> <>
  57 41 19.263731 -15.273499 -12.589845 4 P B 21 0.06000 0.06000 "PRO " " HB1" 1 0 FFFFFF  H57  0 1 7 ""  1 ""  <> 0 0 0 1 9.81 57 0 0 107 0 57 57 57 57 -1 <> <> <> <>
  58 41 20.608635 -14.733147 -11.550366 4 P B 21 0.06000 0.06000 "PRO " " HB2" 1 0 FFFFFF  H58  0 1 7 ""  1 ""  <> 0 0 0 1 9.81 58 0 0 108 0 58 58 58 58 -1 <> <> <> <>
  59 41 22.055555 -15.574066 -12.911157 4 P B 21 0.06000 0.06000 "PRO " " HA " 1 0 FFFFFF  H59  0 1 7 ""  1 ""  <> 0 0 0 1 9.81 59 0 0 109 0 59 59 59 59 -1 <> <> <> <>
  60 25 21.560526 -17.027847 -14.825059 5 V B 38 -0.50000 -0.50000 "VAL " " N  " 7 0 2F2FFF  N60  0 1 7 ""  1 ""  <> 0 0 0 1 9.96 60 0 0 120 1 60 60 60 60 -1 <> <> <> <>
  61 3 21.376627 -17.978455 -15.912194 5 V B 2 0.14000 0.14000 "VAL " " CA " 6 0 A0A0A0  C61  0 1 -1105 ""  1 ""  FF1E00  0 0 0 1 9.96 61 0 0 121 1 61 61 61 61 -1 <> <> <> <>
  62 2 19.942495 -18.390511 -15.891297 5 V B 2 0.50000 0.50000 "VAL " " C  " 6 0 A0A0A0  C62  0 1 7 ""  1 ""  <> 0 0 0 1 9.96 62 0 0 122 0 62 62 62 62 -1 <> <> <> <>
  63 15 19.302193 -18.308907 -16.902262 5 V B 75 -0.50000 -0.50000 "VAL " " O  " 8 0 FF5757  O63  0 1 7 ""  1 ""  <> 0 0 0 1 9.96 63 0 0 123 0 63 63 63 63 -1 <> <> <> <>
  64 3 22.272022 -19.252151 -15.719888 5 V B 2 -0.06000 -0.06000 "VAL " " CB " 6 0 A0A0A0  C64  0 1 7 ""  1 ""  <> 0 0 0 1 9.96 64 0 0 124 1 64 64 64 64 -1 <> <> <> <>
  65 3 21.853453 -20.254990 -16.829416 5 V B 2 -0.18000 -0.18000 "VAL " " CG1" 6 0 A0A0A0  C65  0 1 7 ""  1 ""  <> 0 0 0 1 9.96 65 0 0 125 3 65 65 65 65 -1 <> <> <> <>
  66 3 23.761148 -18.930862 -15.797074 5 V B 2 -0.18000 -0.18000 "VAL " " CG2" 6 0 A0A0A0  C66  0 1 7 ""  1 ""  <> 0 0 0 1 9.96 66 0 0 126 3 66 66 66 66 -1 <> <> <> <>
  67 43 22.212212 -17.230476 -14.080514 5 V B 21 0.30000 0.30000 "VAL " " H  " 1 0 FFFFFF  H67  0 1 7 ""  1 ""  <> 0 0 0 1 9.96 67 0 0 127 0 67 67 67 67 -1 <> <> <> <>
  68 41 21.478006 -17.484154 -16.878374 5 V B 21 0.06000 0.06000 "VAL " " HA " 1 0 FFFFFF  H68  0 1 7 ""  1 ""  <> 0 0 0 1 9.96 68 0 0 128 0 68 68 68 68 -1 <> <> <> <>
  69 41 22.038982 -19.747635 -14.777390 5 V B 21 0.06000 0.06000 "VAL " " HB " 1 0 FFFFFF  H69  0 1 7 ""  1 ""  <> 0 0 0 1 9.96 69 0 0 129 0 69 69 69 69 -1 <> <> <> <>
  70 41 21.553501 -19.691154 -17.712717 5 V B 21 0.06000 0.06000 "VAL " "1HG1" 1 0 FFFFFF  H70  0 1 7 ""  1 ""  <> 0 0 0 1 9.96 70 0 0 130 0 70 70 70 70 -1 <> <> <> <>
  71 41 22.601208 -20.946503 -17.217707 5 V B 21 0.06000 0.06000 "VAL " "2HG1" 1 0 FFFFFF  H71  0 1 7 ""  1 ""  <> 0 0 0 1 9.96 71 0 0 131 0 71 71 71 71 -1 <> <> <> <>
  72 41 21.075819 -20.931221 -16.474321 5 V B 21 0.06000 0.06000 "VAL " "3HG1" 1 0 FFFFFF  H72  0 1 7 ""  1 ""  <> 0 0 0 1 9.96 72 0 0 132 0 72 72 72 72 -1 <> <> <> <>
  73 41 23.871664 -18.320618 -14.900697 5 V B 21 0.06000 0.06000 "VAL " "1HG2" 1 0 FFFFFF  H73  0 1 7 ""  1 ""  <> 0 0 0 1 9.96 73 0 0 133 0 73 73 73 73 -1 <> <> <> <>
  74 41 24.426119 -19.755936 -15.541772 5 V B 21 0.06000 0.06000 "VAL " "2HG2" 1 0 FFFFFF  H74  0 1 7 ""  1 ""  <> 0 0 0 1 9.96 74 0 0 134 0 74 74 74 74 -1 <> <> <> <>
  75 41 24.076811 -18.527145 -16.759089 5 V B 21 0.06000 0.06000 "VAL " "3HG2" 1 0 FFFFFF  H75  0 1 7 ""  1 ""  <> 0 0 0 1 9.96 75 0 0 135 0 75 75 75 75 -1 <> <> <> <>
  76 25 19.439629 -18.799095 -14.732850 6 T B 38 -0.50000 -0.50000 "THR " " N  " 7 0 2F2FFF  N76  1 1 7 ""  1 ""  <> 0 0 0 1 10.19 76 0 0 150 1 76 76 76 76 -1 <> <> <> <>
  77 3 18.031096 -19.185013 -14.555429 6 T B 2 0.14000 0.14000 "THR " " CA " 6 0 A0A0A0  C77  1 1 -1105 ""  1 ""  FF1E00  0 0 0 1 10.19 77 0 0 151 1 77 77 77 77 -1 <> <> <> <>
  78 2 16.898846 -18.123428 -14.867745 6 T B 2 0.50000 0.50000 "THR " " C  " 6 0 A0A0A0  C78  1 1 7 ""  1 ""  <> 0 0 0 1 10.19 78 0 0 152 0 78 78 78 78 -1 <> <> <> <>
  79 15 15.742827 -18.534233 -14.902650 6 T B 75 -0.50000 -0.50000 "THR " " O  " 8 0 FF5757  O79  1 1 7 ""  1 ""  <> 0 0 0 1 10.19 79 0 0 153 0 79 79 79 79 -1 <> <> <> <>
  80 3 17.796434 -19.838303 -13.093049 6 T B 2 0.20500 0.20500 "THR " " CB " 6 0 A0A0A0  C80  1 1 7 ""  1 ""  <> 0 0 0 1 10.19 80 0 0 154 1 80 80 80 80 -1 <> <> <> <>
  81 3 18.345810 -21.244751 -12.866036 6 T B 2 -0.18000 -0.18000 "THR " " CG2" 6 0 A0A0A0  C81  1 1 7 ""  1 ""  <> 0 0 0 1 10.19 81 0 0 155 3 81 81 81 81 -1 <> <> <> <>
  82 16 18.098150 -18.849274 -12.031453 6 T B 75 -0.68300 -0.68300 "THR " " OG1" 8 0 FF5757  O82  1 1 7 "%UT"  13 ""  <> 0 0 0 1 10.19 82 0 0 156 1 82 82 82 82 -1 <> <> <> <>
  83 43 20.022800 -18.637245 -13.924264 6 T B 21 0.30000 0.30000 "THR " " H  " 1 0 FFFFFF  H83  1 1 7 ""  1 ""  <> 0 0 0 1 10.19 83 0 0 157 0 83 83 83 83 -1 <> <> <> <>
  84 41 17.865986 -19.896851 -15.364205 6 T B 21 0.06000 0.06000 "THR " " HA " 1 0 FFFFFF  H84  1 1 7 ""  1 ""  <> 0 0 0 1 10.19 84 0 0 158 0 84 84 84 84 -1 <> <> <> <>
  85 41 16.715044 -19.973061 -13.069963 6 T B 21 0.06000 0.06000 "THR " " HB " 1 0 FFFFFF  H85  1 1 7 ""  1 ""  <> 0 0 0 1 10.19 85 0 0 159 0 85 85 85 85 -1 <> <> <> <>
  86 41 19.423464 -21.125946 -12.753594 6 T B 21 0.06000 0.06000 "THR " "1HG2" 1 0 FFFFFF  H86  1 1 7 ""  1 ""  <> 0 0 0 1 10.19 86 0 0 160 0 86 86 86 86 -1 <> <> <> <>
  87 41 17.852400 -21.703598 -12.009236 6 T B 21 0.06000 0.06000 "THR " "2HG2" 1 0 FFFFFF  H87  1 1 7 ""  1 ""  <> 0 0 0 1 10.19 87 0 0 161 0 87 87 87 87 -1 <> <> <> <>
  88 41 18.180487 -21.841827 -13.762849 6 T B 21 0.06000 0.06000 "THR " "3HG2" 1 0 FFFFFF  H88  1 1 7 ""  1 ""  <> 0 0 0 1 10.19 88 0 0 162 0 88 88 88 88 -1 <> <> <> <>
  89 42 19.023125 -18.772141 -11.853971 6 T B 21 0.41800 0.41800 "THR " " HG1" 1 0 FFFFFF  H89  1 1 7 ""  1 ""  <> 0 0 0 1 10.19 89 0 0 163 0 89 89 89 89 -1 <> <> <> <>
  90 25 17.301958 -16.842873 -14.975640 7 A B 38 -0.50000 -0.50000 "ALA " " N  " 7 0 2F2FFF  N90  1 1 7 ""  1 ""  <> 0 0 0 1 10.14 90 0 0 171 1 90 90 90 90 -1 <> <> <> <>
  91 3 16.455973 -15.731384 -15.431817 7 A B 2 0.14000 0.14000 "ALA " " CA " 6 0 A0A0A0  C91  1 1 -1105 ""  1 ""  FF1E00  0 0 0 1 10.14 91 0 0 172 1 91 91 91 91 -1 <> <> <> <>
  92 2 16.465126 -15.691666 -16.970957 7 A B 2 0.50000 0.50000 "ALA " " C  " 6 0 A0A0A0  C92  1 1 7 ""  1 ""  <> 0 0 0 1 10.14 92 0 0 173 0 92 92 92 92 -1 <> <> <> <>
  93 15 15.661910 -14.998348 -17.511278 7 A B 75 -0.50000 -0.50000 "ALA " " O  " 8 0 FF5757  O93  1 1 7 ""  1 ""  <> 0 0 0 1 10.14 93 0 0 174 0 93 93 93 93 -1 <> <> <> <>
  94 3 17.061510 -14.430031 -14.867829 7 A B 2 -0.18000 -0.18000 "ALA " " CB " 6 0 A0A0A0  C94  1 1 7 ""  1 ""  <> 0 0 0 1 10.14 94 0 0 175 3 94 94 94 94 -1 <> <> <> <>
  95 43 18.290619 -16.658928 -14.881768 7 A B 21 0.30000 0.30000 "ALA " " H  " 1 0 FFFFFF  H95  1 1 7 ""  1 ""  <> 0 0 0 1 10.14 95 0 0 176 0 95 95 95 95 -1 <> <> <> <>
  96 41 15.416700 -15.971161 -15.207047 7 A B 21 0.06000 0.06000 "ALA " " HA " 1 0 FFFFFF  H96  1 1 7 ""  1 ""  <> 0 0 0 1 10.14 96 0 0 177 0 96 96 96 96 -1 <> <> <> <>
  97 41 16.358936 -13.601120 -14.953805 7 A B 21 0.06000 0.06000 "ALA " " HB1" 1 0 FFFFFF  H97  1 1 7 ""  1 ""  <> 0 0 0 1 10.14 97 0 0 178 0 97 97 97 97 -1 <> <> <> <>
  98 41 17.260643 -14.420208 -13.796220 7 A B 21 0.06000 0.06000 "ALA " " HB2" 1 0 FFFFFF  H98  1 1 7 ""  1 ""  <> 0 0 0 1 10.14 98 0 0 179 0 98 98 98 98 -1 <> <> <> <>
  99 41 17.894268 -14.108299 -15.493211 7 A B 21 0.06000 0.06000 "ALA " " HB3" 1 0 FFFFFF  H99  1 1 7 ""  1 ""  <> 0 0 0 1 10.14 99 0 0 180 0 99 99 99 99 -1 <> <> <> <>
  100 25 17.337334 -16.385574 -17.731897 8 L B 38 -0.50000 -0.50000 "LEU " " N  " 7 0 2F2FFF  N100  1 1 7 ""  1 ""  <> 0 0 0 1 9.89 100 0 0 195 1 100 100 100 100 -1 <> <> <> <>
  101 3 17.454706 -16.395142 -19.206247 8 L B 2 0.14000 0.14000 "LEU " " CA " 6 0 A0A0A0  C101  1 1 -1105 ""  1 ""  FF1E00  0 0 0 1 9.89 101 0 0 196 1 101 101 101 101 -1 <> <> <> <>
  102 2 16.755989 -17.655540 -19.757746 8 L B 2 0.50000 0.50000 "LEU " " C  " 6 0 A0A0A0  C102  1 1 7 ""  1 ""  <> 0 0 0 1 9.89 102 0 0 197 0 102 102 102 102 -1 <> <> <> <>
  103 15 15.901161 -17.523026 -20.644091 8 L B 75 -0.50000 -0.50000 "LEU " " O  " 8 0 FF5757  O103  1 1 7 ""  1 ""  <> 0 0 0 1 9.89 103 0 0 198 0 103 103 103 103 -1 <> <> <> <>
  104 3 18.961042 -16.428253 -19.526186 8 L B 2 -0.12000 -0.12000 "LEU " " CB " 6 0 A0A0A0  C104  1 1 7 ""  1 ""  <> 0 0 0 1 9.89 104 0 0 199 2 104 104 104 104 -1 <> <> <> <>
  105 3 19.498268 -16.227882 -21.004915 8 L B 2 -0.06000 -0.06000 "LEU " " CG " 6 0 A0A0A0  C105  1 1 7 ""  1 ""  <> 0 0 0 1 9.89 105 0 0 200 1 105 105 105 105 -1 <> <> <> <>
  106 3 19.047289 -14.869312 -21.687784 8 L B 2 -0.18000 -0.18000 "LEU " " CD1" 6 0 A0A0A0  C106  1 1 7 ""  1 ""  <> 0 0 0 1 9.89 106 0 0 201 3 106 106 106 106 -1 <> <> <> <>
  107 3 21.064713 -16.179520 -20.982515 8 L B 2 -0.18000 -0.18000 "LEU " " CD2" 6 0 A0A0A0  C107  1 1 7 ""  1 ""  <> 0 0 0 1 9.89 107 0 0 202 3 107 107 107 107 -1 <> <> <> <>
  108 43 17.949226 -17.002625 -17.217173 8 L B 21 0.30000 0.30000 "LEU " " H  " 1 0 FFFFFF  H108  1 1 7 ""  1 ""  <> 0 0 0 1 9.89 108 0 0 203 0 108 108 108 108 -1 <> <> <> <>
  109 41 17.009014 -15.522568 -19.683809 8 L B 21 0.06000 0.06000 "LEU " " HA " 1 0 FFFFFF  H109  1 1 7 ""  1 ""  <> 0 0 0 1 9.89 109 0 0 204 0 109 109 109 109 -1 <> <> <> <>
  110 41 19.414505 -17.361046 -19.190981 8 L B 21 0.06000 0.06000 "LEU " " HB1" 1 0 FFFFFF  H110  1 1 7 ""  1 ""  <> 0 0 0 1 9.89 110 0 0 205 0 110 110 110 110 -1 <> <> <> <>
  111 41 19.440710 -15.727982 -18.842340 8 L B 21 0.06000 0.06000 "LEU " " HB2" 1 0 FFFFFF  H111  1 1 7 ""  1 ""  <> 0 0 0 1 9.89 111 0 0 206 0 111 111 111 111 -1 <> <> <> <>
  112 41 19.061590 -16.996765 -21.642275 8 L B 21 0.06000 0.06000 "LEU " " HG " 1 0 FFFFFF  H112  1 1 7 ""  1 ""  <> 0 0 0 1 9.89 112 0 0 207 0 112 112 112 112 -1 <> <> <> <>
  113 41 19.625151 -14.707863 -22.597788 8 L B 21 0.06000 0.06000 "LEU " "1HD1" 1 0 FFFFFF  H113  1 1 7 ""  1 ""  <> 0 0 0 1 9.89 113 0 0 208 0 113 113 113 113 -1 <> <> <> <>
  114 41 18.007067 -14.923599 -22.008860 8 L B 21 0.06000 0.06000 "LEU " "2HD1" 1 0 FFFFFF  H114  1 1 7 ""  1 ""  <> 0 0 0 1 9.89 114 0 0 209 0 114 114 114 114 -1 <> <> <> <>
  115 41 19.139580 -13.993229 -21.045862 8 L B 21 0.06000 0.06000 "LEU " "3HD1" 1 0 FFFFFF  H115  1 1 7 ""  1 ""  <> 0 0 0 1 9.89 115 0 0 210 0 115 115 115 115 -1 <> <> <> <>
  116 41 21.542662 -16.224655 -21.961100 8 L B 21 0.06000 0.06000 "LEU " "1HD2" 1 0 FFFFFF  H116  1 1 7 ""  1 ""  <> 0 0 0 1 9.89 116 0 0 211 0 116 116 116 116 -1 <> <> <> <>
  117 41 21.513374 -15.268505 -20.586458 8 L B 21 0.06000 0.06000 "LEU " "2HD2" 1 0 FFFFFF  H117  1 1 7 ""  1 ""  <> 0 0 0 1 9.89 117 0 0 212 0 117 117 117 117 -1 <> <> <> <>
  118 41 21.578974 -17.030289 -20.535494 8 L B 21 0.06000 0.06000 "LEU " "3HD2" 1 0 FFFFFF  H118  1 1 7 ""  1 ""  <> 0 0 0 1 9.89 118 0 0 213 0 118 118 118 118 -1 <> <> <> <>
  119 25 16.900238 -18.771164 -19.049479 9 L B 38 -0.50000 -0.50000 "LEU " " N  " 7 0 2F2FFF  N119  1 1 7 ""  1 ""  <> 0 0 0 1 10.06 119 0 0 226 1 119 119 119 119 -1 <> <> <> <>
  120 3 15.991164 -19.890839 -19.140757 9 L B 2 0.14000 0.14000 "LEU " " CA " 6 0 A0A0A0  C120  1 1 -1105 ""  1 ""  FF1E00  0 0 0 1 10.06 120 0 0 227 1 120 120 120 120 -1 <> <> <> <>
  121 2 14.872283 -19.754028 -18.039965 9 L B 2 0.50000 0.50000 "LEU " " C  " 6 0 A0A0A0  C121  1 1 7 ""  1 ""  <> 0 0 0 1 10.06 121 0 0 228 0 121 121 121 121 -1 <> <> <> <>
  122 15 14.778983 -20.598022 -17.131739 9 L B 75 -0.50000 -0.50000 "LEU " " O  " 8 0 FF5757  O122  1 1 7 ""  1 ""  <> 0 0 0 1 10.06 122 0 0 229 0 122 122 122 122 -1 <> <> <> <>
  123 3 16.786585 -21.140800 -18.830301 9 L B 2 -0.12000 -0.12000 "LEU " " CB " 6 0 A0A0A0  C123  1 1 7 ""  1 ""  <> 0 0 0 1 10.06 123 0 0 230 2 123 123 123 123 -1 <> <> <> <>
  124 3 17.930027 -21.398415 -19.896112 9 L B 2 -0.06000 -0.06000 "LEU " " CG " 6 0 A0A0A0  C124  1 1 7 ""  1 ""  <> 0 0 0 1 10.06 124 0 0 231 1 124 124 124 124 -1 <> <> <> <>
  125 3 18.922958 -22.536781 -19.490396 9 L B 2 -0.18000 -0.18000 "LEU " " CD1" 6 0 A0A0A0  C125  1 1 7 ""  1 ""  <> 0 0 0 1 10.06 125 0 0 232 3 125 125 125 125 -1 <> <> <> <>
  126 3 17.346691 -21.733780 -21.290361 9 L B 2 -0.18000 -0.18000 "LEU " " CD2" 6 0 A0A0A0  C126  1 1 7 ""  1 ""  <> 0 0 0 1 10.06 126 0 0 233 3 126 126 126 126 -1 <> <> <> <>
  127 43 17.531223 -18.849846 -18.264772 9 L B 21 0.30000 0.30000 "LEU " " H  " 1 0 FFFFFF  H127  1 1 7 ""  1 ""  <> 0 0 0 1 10.06 127 0 0 234 0 127 127 127 127 -1 <> <> <> <>
  128 41 15.427583 -20.091736 -20.051867 9 L B 21 0.06000 0.06000 "LEU " " HA " 1 0 FFFFFF  H128  1 1 7 ""  1 ""  <> 0 0 0 1 10.06 128 0 0 235 0 128 128 128 128 -1 <> <> <> <>
  129 41 16.090839 -21.971420 -18.949091 9 L B 21 0.06000 0.06000 "LEU " " HB1" 1 0 FFFFFF  H129  1 1 7 ""  1 ""  <> 0 0 0 1 10.06 129 0 0 236 0 129 129 129 129 -1 <> <> <> <>
  130 41 17.076742 -21.110367 -17.780077 9 L B 21 0.06000 0.06000 "LEU " " HB2" 1 0 FFFFFF  H130  1 1 7 ""  1 ""  <> 0 0 0 1 10.06 130 0 0 237 0 130 130 130 130 -1 <> <> <> <>
  131 41 18.536007 -20.496544 -19.982805 9 L B 21 0.06000 0.06000 "LEU " " HG " 1 0 FFFFFF  H131  1 1 7 ""  1 ""  <> 0 0 0 1 10.06 131 0 0 238 0 131 131 131 131 -1 <> <> <> <>
  132 41 19.692595 -22.842911 -20.198946 9 L B 21 0.06000 0.06000 "LEU " "1HD1" 1 0 FFFFFF  H132  1 1 7 ""  1 ""  <> 0 0 0 1 10.06 132 0 0 239 0 132 132 132 132 -1 <> <> <> <>
  133 41 19.404627 -22.337860 -18.533037 9 L B 21 0.06000 0.06000 "LEU " "2HD1" 1 0 FFFFFF  H133  1 1 7 ""  1 ""  <> 0 0 0 1 10.06 133 0 0 240 0 133 133 133 133 -1 <> <> <> <>
  134 41 18.297878 -23.369522 -19.168039 9 L B 21 0.06000 0.06000 "LEU " "3HD1" 1 0 FFFFFF  H134  1 1 7 ""  1 ""  <> 0 0 0 1 10.06 134 0 0 241 0 134 134 134 134 -1 <> <> <> <>
  135 41 16.736589 -20.891556 -21.616755 9 L B 21 0.06000 0.06000 "LEU " "1HD2" 1 0 FFFFFF  H135  1 1 7 ""  1 ""  <> 0 0 0 1 10.06 135 0 0 242 0 135 135 135 135 -1 <> <> <> <>
  136 41 18.125288 -22.020088 -21.997416 9 L B 21 0.06000 0.06000 "LEU " "2HD2" 1 0 FFFFFF  H136  1 1 7 ""  1 ""  <> 0 0 0 1 10.06 136 0 0 243 0 136 136 136 136 -1 <> <> <> <>
  137 41 16.792070 -22.654480 -21.109262 9 L B 21 0.06000 0.06000 "LEU " "3HD2" 1 0 FFFFFF  H137  1 1 7 ""  1 ""  <> 0 0 0 1 10.06 137 0 0 244 0 137 137 137 137 -1 <> <> <> <>
  138 25 14.020970 -18.680901 -18.044901 10 L B 38 -0.50000 -0.50000 "LEU " " N  " 7 0 2F2FFF  N138  0 1 7 ""  1 ""  <> 0 0 0 1 10.12 138 0 0 262 1 138 138 138 138 -1 <> <> <> <>
  139 3 12.936170 -18.296326 -17.192995 10 L B 2 0.14000 0.14000 "LEU " " CA " 6 0 A0A0A0  C139  0 1 -1105 ""  1 ""  FF1E00  0 0 0 1 10.12 139 0 0 263 1 139 139 139 139 -1 <> <> <> <>
  140 2 12.158303 -19.345245 -16.374132 10 L B 2 0.50000 0.50000 "LEU " " C  " 6 0 A0A0A0  C140  0 1 7 ""  1 ""  <> 0 0 0 1 10.12 140 0 0 264 0 140 140 140 140 -1 <> <> <> <>
  141 15 12.116378 -19.259613 -15.104516 10 L B 75 -0.50000 -0.50000 "LEU " " O  " 8 0 FF5757  O141  0 1 7 ""  1 ""  <> 0 0 0 1 10.12 141 0 0 265 0 141 141 141 141 -1 <> <> <> <>
  142 3 11.962810 -17.381226 -18.107676 10 L B 2 -0.12000 -0.12000 "LEU " " CB " 6 0 A0A0A0  C142  0 1 7 ""  1 ""  <> 0 0 0 1 10.12 142 0 0 266 2 142 142 142 142 -1 <> <> <> <>
  143 3 11.799357 -15.967125 -17.538706 10 L B 2 -0.06000 -0.06000 "LEU " " CG " 6 0 A0A0A0  C143  0 1 7 ""  1 ""  <> 0 0 0 1 10.12 143 0 0 267 1 143 143 143 143 -1 <> <> <> <>
  144 3 11.223840 -14.995453 -18.596209 10 L B 2 -0.18000 -0.18000 "LEU " " CD1" 6 0 A0A0A0  C144  0 1 7 ""  1 ""  <> 0 0 0 1 10.12 144 0 0 268 3 144 144 144 144 -1 <> <> <> <>
  145 3 10.894320 -16.065742 -16.324732 10 L B 2 -0.18000 -0.18000 "LEU " " CD2" 6 0 A0A0A0  C145  0 1 7 ""  1 ""  <> 0 0 0 1 10.12 145 0 0 269 3 145 145 145 145 -1 <> <> <> <>
  146 43 14.186194 -18.023460 -18.793619 10 L B 21 0.30000 0.30000 "LEU " " H  " 1 0 FFFFFF  H146  0 1 7 ""  1 ""  <> 0 0 0 1 10.12 146 0 0 270 0 146 146 146 146 -1 <> <> <> <>
  147 41 13.409402 -17.606903 -16.493822 10 L B 21 0.06000 0.06000 "LEU " " HA " 1 0 FFFFFF  H147  0 1 7 ""  1 ""  <> 0 0 0 1 10.12 147 0 0 271 0 147 147 147 147 -1 <> <> <> <>
  148 41 10.992866 -17.842224 -18.294191 10 L B 21 0.06000 0.06000 "LEU " " HB1" 1 0 FFFFFF  H148  0 1 7 ""  1 ""  <> 0 0 0 1 10.12 148 0 0 272 0 148 148 148 148 -1 <> <> <> <>
  149 41 12.359267 -17.334030 -19.121920 10 L B 21 0.06000 0.06000 "LEU " " HB2" 1 0 FFFFFF  H149  0 1 7 ""  1 ""  <> 0 0 0 1 10.12 149 0 0 273 0 149 149 149 149 -1 <> <> <> <>
  150 41 12.778319 -15.563858 -17.279665 10 L B 21 0.06000 0.06000 "LEU " " HG " 1 0 FFFFFF  H150  0 1 7 ""  1 ""  <> 0 0 0 1 10.12 150 0 0 274 0 150 150 150 150 -1 <> <> <> <>
  151 41 11.956899 -14.666294 -19.332674 10 L B 21 0.06000 0.06000 "LEU " "1HD1" 1 0 FFFFFF  H151  0 1 7 ""  1 ""  <> 0 0 0 1 10.12 151 0 0 275 0 151 151 151 151 -1 <> <> <> <>
  152 41 10.388478 -15.453682 -19.125643 10 L B 21 0.06000 0.06000 "LEU " "2HD1" 1 0 FFFFFF  H152  0 1 7 ""  1 ""  <> 0 0 0 1 10.12 152 0 0 276 0 152 152 152 152 -1 <> <> <> <>
  153 41 10.786414 -14.122940 -18.110949 10 L B 21 0.06000 0.06000 "LEU " "3HD1" 1 0 FFFFFF  H153  0 1 7 ""  1 ""  <> 0 0 0 1 10.12 153 0 0 277 0 153 153 153 153 -1 <> <> <> <>
  154 41 9.963552 -16.596169 -16.525774 10 L B 21 0.06000 0.06000 "LEU " "1HD2" 1 0 FFFFFF  H154  0 1 7 ""  1 ""  <> 0 0 0 1 10.12 154 0 0 278 0 154 154 154 154 -1 <> <> <> <>
  155 41 11.400630 -16.542435 -15.485375 10 L B 21 0.06000 0.06000 "LEU " "2HD2" 1 0 FFFFFF  H155  0 1 7 ""  1 ""  <> 0 0 0 1 10.12 155 0 0 279 0 155 155 155 155 -1 <> <> <> <>
  156 41 10.439609 -15.139416 -15.973649 10 L B 21 0.06000 0.06000 "LEU " "3HD2" 1 0 FFFFFF  H156  0 1 7 ""  1 ""  <> 0 0 0 1 10.12 156 0 0 280 0 156 156 156 156 -1 <> <> <> <>
  157 25 11.524034 -20.427841 -16.993410 11 P B 38 -0.14000 -0.14000 "PRO " " N  " 7 0 2F2FFF  N157  0 1 7 ""  1 ""  <> 0 0 0 1 10.17 157 0 0 303 0 157 157 157 157 -1 <> <> <> <>
  158 3 10.971082 -21.601913 -16.328279 11 P B 2 0.01000 0.01000 "PRO " " CA " 6 0 A0A0A0  C158  0 1 -1105 ""  1 ""  FF1E00  0 0 0 1 10.17 158 0 0 304 1 158 158 158 158 -1 <> <> <> <>
  159 2 11.832751 -22.180435 -15.203538 11 P B 2 0.50000 0.50000 "PRO " " C  " 6 0 A0A0A0  C159  0 1 7 ""  1 ""  <> 0 0 0 1 10.17 159 0 0 305 0 159 159 159 159 -1 <> <> <> <>
  160 15 11.287183 -22.675812 -14.243539 11 P B 75 -0.50000 -0.50000 "PRO " " O  " 8 0 FF5757  O160  0 1 7 ""  1 ""  <> 0 0 0 1 10.17 160 0 0 306 0 160 160 160 160 -1 <> <> <> <>
  161 3 11.412501 -20.666527 -18.511393 11 P B 2 -0.05000 -0.05000 "PRO " " CD " 6 0 A0A0A0  C161  0 1 7 ""  1 ""  <> 0 0 0 1 10.17 161 0 0 307 2 161 161 161 161 -1 <> <> <> <>
  162 3 10.455634 -21.852570 -18.740168 11 P B 2 -0.12000 -0.12000 "PRO " " CG " 6 0 A0A0A0  C162  0 1 7 ""  1 ""  <> 0 0 0 1 10.17 162 0 0 308 2 162 162 162 162 -1 <> <> <> <>
  163 3 10.669717 -22.606964 -17.468760 11 P B 2 -0.12000 -0.12000 "PRO " " CB " 6 0 A0A0A0  C163  0 1 7 ""  1 ""  <> 0 0 0 1 10.17 163 0 0 309 2 163 163 163 163 -1 <> <> <> <>
  164 41 12.405122 -20.975838 -18.838701 11 P B 21 0.06000 0.06000 "PRO " " HD1" 1 0 FFFFFF  H164  0 1 7 ""  1 ""  <> 0 0 0 1 10.17 164 0 0 310 0 164 164 164 164 -1 <> <> <> <>
  165 41 11.341733 -19.780540 -19.142359 11 P B 21 0.06000 0.06000 "PRO " " HD2" 1 0 FFFFFF  H165  0 1 7 ""  1 ""  <> 0 0 0 1 10.17 165 0 0 311 0 165 165 165 165 -1 <> <> <> <>
  166 41 10.712373 -22.372246 -19.663271 11 P B 21 0.06000 0.06000 "PRO " " HG1" 1 0 FFFFFF  H166  0 1 7 ""  1 ""  <> 0 0 0 1 10.17 166 0 0 312 0 166 166 166 166 -1 <> <> <> <>
  167 41 9.406629 -21.573257 -18.838518 11 P B 21 0.06000 0.06000 "PRO " " HG2" 1 0 FFFFFF  H167  0 1 7 ""  1 ""  <> 0 0 0 1 10.17 167 0 0 313 0 167 167 167 167 -1 <> <> <> <>
  168 41 11.537307 -23.242340 -17.646761 11 P B 21 0.06000 0.06000 "PRO " " HB1" 1 0 FFFFFF  H168  0 1 7 ""  1 ""  <> 0 0 0 1 10.17 168 0 0 314 0 168 168 168 168 -1 <> <> <> <>
  169 41 9.842345 -23.278931 -17.240694 11 P B 21 0.06000 0.06000 "PRO " " HB2" 1 0 FFFFFF  H169  0 1 7 ""  1 ""  <> 0 0 0 1 10.17 169 0 0 315 0 169 169 169 169 -1 <> <> <> <>
  170 41 10.079598 -21.235130 -15.819528 11 P B 21 0.06000 0.06000 "PRO " " HA " 1 0 FFFFFF  H170  0 1 7 ""  1 ""  <> 0 0 0 1 10.17 170 0 0 316 0 170 170 170 170 -1 <> <> <> <>
  171 25 13.184083 -22.127335 -15.226327 12 L B 38 -0.50000 -0.50000 "LEU " " N  " 7 0 2F2FFF  N171  0 1 7 ""  1 ""  <> 0 0 0 1 10.2 171 0 0 336 1 171 171 171 171 -1 <> <> <> <>
  172 3 14.022407 -22.769035 -14.143342 12 L B 2 0.14000 0.14000 "LEU " " CA " 6 0 A0A0A0  C172  0 1 -1105 ""  1 ""  FF1E00  0 0 0 1 10.2 172 0 0 337 1 172 172 172 172 -1 <> <> <> <>
  173 2 14.009252 -21.942398 -12.769654 12 L B 2 0.50000 0.50000 "LEU " " C  " 6 0 A0A0A0  C173  0 1 7 ""  1 ""  <> 0 0 0 1 10.2 173 0 0 338 0 173 173 173 173 -1 <> <> <> <>
  174 15 13.900035 -22.446617 -11.689813 12 L B 75 -0.50000 -0.50000 "LEU " " O  " 8 0 FF5757  O174  0 1 7 ""  1 ""  <> 0 0 0 1 10.2 174 0 0 339 0 174 174 174 174 -1 <> <> <> <>
  175 3 15.453728 -22.992371 -14.573815 12 L B 2 -0.12000 -0.12000 "LEU " " CB " 6 0 A0A0A0  C175  0 1 7 ""  1 ""  <> 0 0 0 1 10.2 175 0 0 340 2 175 175 175 175 -1 <> <> <> <>
  176 3 15.682672 -23.651260 -15.912332 12 L B 2 -0.06000 -0.06000 "LEU " " CG " 6 0 A0A0A0  C176  0 1 7 ""  1 ""  <> 0 0 0 1 10.2 176 0 0 341 1 176 176 176 176 -1 <> <> <> <>
  177 3 17.182550 -23.519363 -16.352045 12 L B 2 -0.18000 -0.18000 "LEU " " CD1" 6 0 A0A0A0  C177  0 1 7 ""  1 ""  <> 0 0 0 1 10.2 177 0 0 342 3 177 177 177 177 -1 <> <> <> <>
  178 3 15.085011 -25.026421 -15.961877 12 L B 2 -0.18000 -0.18000 "LEU " " CD2" 6 0 A0A0A0  C178  0 1 7 ""  1 ""  <> 0 0 0 1 10.2 178 0 0 343 3 178 178 178 178 -1 <> <> <> <>
  179 43 13.738835 -21.665802 -15.932961 12 L B 21 0.30000 0.30000 "LEU " " H  " 1 0 FFFFFF  H179  0 1 7 ""  1 ""  <> 0 0 0 1 10.2 179 0 0 344 0 179 179 179 179 -1 <> <> <> <>
  180 41 13.614284 -23.756607 -13.928315 12 L B 21 0.06000 0.06000 "LEU " " HA " 1 0 FFFFFF  H180  0 1 7 ""  1 ""  <> 0 0 0 1 10.2 180 0 0 345 0 180 180 180 180 -1 <> <> <> <>
  181 41 15.927294 -23.454750 -13.707765 12 L B 21 0.06000 0.06000 "LEU " " HB1" 1 0 FFFFFF  H181  0 1 7 ""  1 ""  <> 0 0 0 1 10.2 181 0 0 346 0 181 181 181 181 -1 <> <> <> <>
  182 41 15.968447 -22.042999 -14.721696 12 L B 21 0.06000 0.06000 "LEU " " HB2" 1 0 FFFFFF  H182  0 1 7 ""  1 ""  <> 0 0 0 1 10.2 182 0 0 347 0 182 182 182 182 -1 <> <> <> <>
  183 41 14.984424 -23.069138 -16.513742 12 L B 21 0.06000 0.06000 "LEU " " HG " 1 0 FFFFFF  H183  0 1 7 ""  1 ""  <> 0 0 0 1 10.2 183 0 0 348 0 183 183 183 183 -1 <> <> <> <>
  184 41 17.359493 -22.459213 -16.170748 12 L B 21 0.06000 0.06000 "LEU " "1HD1" 1 0 FFFFFF  H184  0 1 7 ""  1 ""  <> 0 0 0 1 10.2 184 0 0 349 0 184 184 184 184 -1 <> <> <> <>
  185 41 17.889235 -24.144226 -15.805924 12 L B 21 0.06000 0.06000 "LEU " "2HD1" 1 0 FFFFFF  H185  0 1 7 ""  1 ""  <> 0 0 0 1 10.2 185 0 0 350 0 185 185 185 185 -1 <> <> <> <>
  186 41 17.290102 -23.671967 -17.425936 12 L B 21 0.06000 0.06000 "LEU " "3HD1" 1 0 FFFFFF  H186  0 1 7 ""  1 ""  <> 0 0 0 1 10.2 186 0 0 351 0 186 186 186 186 -1 <> <> <> <>
  187 41 13.996140 -25.019577 -15.912751 12 L B 21 0.06000 0.06000 "LEU " "1HD2" 1 0 FFFFFF  H187  0 1 7 ""  1 ""  <> 0 0 0 1 10.2 187 0 0 352 0 187 187 187 187 -1 <> <> <> <>
  188 41 15.383718 -25.564461 -16.861536 12 L B 21 0.06000 0.06000 "LEU " "2HD2" 1 0 FFFFFF  H188  0 1 7 ""  1 ""  <> 0 0 0 1 10.2 188 0 0 353 0 188 188 188 188 -1 <> <> <> <>
  189 41 15.413840 -25.634781 -15.119340 12 L B 21 0.06000 0.06000 "LEU " "3HD2" 1 0 FFFFFF  H189  0 1 7 ""  1 ""  <> 0 0 0 1 10.2 189 0 0 354 0 189 189 189 189 -1 <> <> <> <>
  190 25 13.969872 -20.581665 -12.905137 13 A B 38 -0.50000 -0.50000 "ALA " " N  " 7 0 2F2FFF  N190  0 1 7 ""  1 ""  <> 0 0 0 1 10.34 190 0 0 379 1 190 190 190 190 -1 <> <> <> <>
  191 3 13.677495 -19.627640 -11.777318 13 A B 2 0.14000 0.14000 "ALA " " CA " 6 0 A0A0A0  C191  0 1 -1105 ""  1 ""  FF1E00  0 0 0 1 10.34 191 0 0 380 1 191 191 191 191 -1 <> <> <> <>
  192 2 12.232177 -19.776138 -11.227571 13 A B 2 0.50000 0.50000 "ALA " " C  " 6 0 A0A0A0  C192  0 1 7 ""  1 ""  <> 0 0 0 1 10.34 192 0 0 381 0 192 192 192 192 -1 <> <> <> <>
  193 15 12.087766 -19.800247 -10.050401 13 A B 75 -0.50000 -0.50000 "ALA " " O  " 8 0 FF5757  O193  0 1 7 ""  1 ""  <> 0 0 0 1 10.34 193 0 0 382 0 193 193 193 193 -1 <> <> <> <>
  194 3 13.995992 -18.190689 -12.100297 13 A B 2 -0.18000 -0.18000 "ALA " " CB " 6 0 A0A0A0  C194  0 1 7 ""  1 ""  <> 0 0 0 1 10.34 194 0 0 383 3 194 194 194 194 -1 <> <> <> <>
  195 43 13.726428 -20.303070 -13.844941 13 A B 21 0.30000 0.30000 "ALA " " H  " 1 0 FFFFFF  H195  0 1 7 ""  1 ""  <> 0 0 0 1 10.34 195 0 0 384 0 195 195 195 195 -1 <> <> <> <>
  196 41 14.347384 -19.877533 -10.954576 13 A B 21 0.06000 0.06000 "ALA " " HA " 1 0 FFFFFF  H196  0 1 7 ""  1 ""  <> 0 0 0 1 10.34 196 0 0 385 0 196 196 196 196 -1 <> <> <> <>
  197 41 13.162234 -17.763771 -12.657689 13 A B 21 0.06000 0.06000 "ALA " " HB1" 1 0 FFFFFF  H197  0 1 7 ""  1 ""  <> 0 0 0 1 10.34 197 0 0 386 0 197 197 197 197 -1 <> <> <> <>
  198 41 14.258082 -17.589577 -11.229619 13 A B 21 0.06000 0.06000 "ALA " " HB2" 1 0 FFFFFF  H198  0 1 7 ""  1 ""  <> 0 0 0 1 10.34 198 0 0 387 0 198 198 198 198 -1 <> <> <> <>
  199 41 14.930305 -18.105118 -12.655129 13 A B 21 0.06000 0.06000 "ALA " " HB3" 1 0 FFFFFF  H199  0 1 7 ""  1 ""  <> 0 0 0 1 10.34 199 0 0 388 0 199 199 199 199 -1 <> <> <> <>
  200 25 11.237313 -19.909653 -12.059392 14 L B 38 -0.50000 -0.50000 "LEU " " N  " 7 0 2F2FFF  N200  0 1 7 ""  1 ""  <> 0 0 0 1 10.47 200 0 0 408 1 200 200 200 200 -1 <> <> <> <>
  201 3 9.828107 -20.184135 -11.559453 14 L B 2 0.14000 0.14000 "LEU " " CA " 6 0 A0A0A0  C201  0 1 -1105 ""  1 ""  FF1E00  0 0 0 1 10.47 201 0 0 409 1 201 201 201 201 -1 <> <> <> <>
  202 2 9.699790 -21.540955 -10.851144 14 L B 2 0.50000 0.50000 "LEU " " C  " 6 0 A0A0A0  C202  0 1 7 ""  1 ""  <> 0 0 0 1 10.47 202 0 0 410 0 202 202 202 202 -1 <> <> <> <>
  203 15 9.209586 -21.626427 -9.725686 14 L B 75 -0.50000 -0.50000 "LEU " " O  " 8 0 FF5757  O203  0 1 7 ""  1 ""  <> 0 0 0 1 10.47 203 0 0 411 0 203 203 203 203 -1 <> <> <> <>
  204 3 8.787974 -20.093727 -12.711495 14 L B 2 -0.12000 -0.12000 "LEU " " CB " 6 0 A0A0A0  C204  0 1 7 ""  1 ""  <> 0 0 0 1 10.47 204 0 0 412 2 204 204 204 204 -1 <> <> <> <>
  205 3 8.848781 -18.755997 -13.509248 14 L B 2 -0.06000 -0.06000 "LEU " " CG " 6 0 A0A0A0  C205  0 1 7 ""  1 ""  <> 0 0 0 1 10.47 205 0 0 413 1 205 205 205 205 -1 <> <> <> <>
  206 3 7.779376 -18.841827 -14.661202 14 L B 2 -0.18000 -0.18000 "LEU " " CD1" 6 0 A0A0A0  C206  0 1 7 ""  1 ""  <> 0 0 0 1 10.47 206 0 0 414 3 206 206 206 206 -1 <> <> <> <>
  207 3 8.793586 -17.509850 -12.642030 14 L B 2 -0.18000 -0.18000 "LEU " " CD2" 6 0 A0A0A0  C207  0 1 7 ""  1 ""  <> 0 0 0 1 10.47 207 0 0 415 3 207 207 207 207 -1 <> <> <> <>
  208 43 11.401214 -19.946793 -13.055314 14 L B 21 0.30000 0.30000 "LEU " " H  " 1 0 FFFFFF  H208  0 1 7 ""  1 ""  <> 0 0 0 1 10.47 208 0 0 416 0 208 208 208 208 -1 <> <> <> <>
  209 41 9.550223 -19.324081 -10.950192 14 L B 21 0.06000 0.06000 "LEU " " HA " 1 0 FFFFFF  H209  0 1 7 ""  1 ""  <> 0 0 0 1 10.47 209 0 0 417 0 209 209 209 209 -1 <> <> <> <>
  210 41 7.824347 -20.240936 -12.223794 14 L B 21 0.06000 0.06000 "LEU " " HB1" 1 0 FFFFFF  H210  0 1 7 ""  1 ""  <> 0 0 0 1 10.47 210 0 0 418 0 210 210 210 210 -1 <> <> <> <>
  211 41 8.775979 -21.031891 -13.266297 14 L B 21 0.06000 0.06000 "LEU " " HB2" 1 0 FFFFFF  H211  0 1 7 ""  1 ""  <> 0 0 0 1 10.47 211 0 0 419 0 211 211 211 211 -1 <> <> <> <>
  212 41 9.815221 -18.721848 -14.012170 14 L B 21 0.06000 0.06000 "LEU " " HG " 1 0 FFFFFF  H212  0 1 7 ""  1 ""  <> 0 0 0 1 10.47 212 0 0 420 0 212 212 212 212 -1 <> <> <> <>
  213 41 7.870135 -19.813248 -15.147202 14 L B 21 0.06000 0.06000 "LEU " "1HD1" 1 0 FFFFFF  H213  0 1 7 ""  1 ""  <> 0 0 0 1 10.47 213 0 0 421 0 213 213 213 213 -1 <> <> <> <>
  214 41 6.784163 -18.762733 -14.223710 14 L B 21 0.06000 0.06000 "LEU " "2HD1" 1 0 FFFFFF  H214  0 1 7 ""  1 ""  <> 0 0 0 1 10.47 214 0 0 422 0 214 214 214 214 -1 <> <> <> <>
  215 41 7.911271 -17.938972 -15.257493 14 L B 21 0.06000 0.06000 "LEU " "3HD1" 1 0 FFFFFF  H215  0 1 7 ""  1 ""  <> 0 0 0 1 10.47 215 0 0 423 0 215 215 215 215 -1 <> <> <> <>
  216 41 8.036901 -17.648224 -11.869775 14 L B 21 0.06000 0.06000 "LEU " "1HD2" 1 0 FFFFFF  H216  0 1 7 ""  1 ""  <> 0 0 0 1 10.47 216 0 0 424 0 216 216 216 216 -1 <> <> <> <>
  217 41 9.744830 -17.511543 -12.109834 14 L B 21 0.06000 0.06000 "LEU " "2HD2" 1 0 FFFFFF  H217  0 1 7 ""  1 ""  <> 0 0 0 1 10.47 217 0 0 425 0 217 217 217 217 -1 <> <> <> <>
  218 41 8.599172 -16.614929 -13.233155 14 L B 21 0.06000 0.06000 "LEU " "3HD2" 1 0 FFFFFF  H218  0 1 7 ""  1 ""  <> 0 0 0 1 10.47 218 0 0 426 0 218 218 218 218 -1 <> <> <> <>
  219 25 10.172620 -22.659767 -11.408418 15 L B 38 -0.50000 -0.50000 "LEU " " N  " 7 0 2F2FFF  N219  0 1 7 ""  1 ""  <> 0 0 0 1 10.6 219 0 0 441 1 219 219 219 219 -1 <> <> <> <>
  220 3 10.201734 -23.992416 -10.781442 15 L B 2 0.14000 0.14000 "LEU " " CA " 6 0 A0A0A0  C220  0 1 -1105 ""  1 ""  FF1E00  0 0 0 1 10.6 220 0 0 442 1 220 220 220 220 -1 <> <> <> <>
  221 2 10.891871 -24.045990 -9.398526 15 L B 2 0.50000 0.50000 "LEU " " C  " 6 0 A0A0A0  C221  0 1 7 ""  1 ""  <> 0 0 0 1 10.6 221 0 0 443 0 221 221 221 221 -1 <> <> <> <>
  222 15 10.465386 -24.752960 -8.457379 15 L B 75 -0.50000 -0.50000 "LEU " " O  " 8 0 FF5757  O222  0 1 7 ""  1 ""  <> 0 0 0 1 10.6 222 0 0 444 0 222 222 222 222 -1 <> <> <> <>
  223 3 10.551513 -25.077126 -11.818780 15 L B 2 -0.12000 -0.12000 "LEU " " CB " 6 0 A0A0A0  C223  0 1 7 ""  1 ""  <> 0 0 0 1 10.6 223 0 0 445 2 223 223 223 223 -1 <> <> <> <>
  224 3 9.670976 -25.243210 -13.081864 15 L B 2 -0.06000 -0.06000 "LEU " " CG " 6 0 A0A0A0  C224  0 1 7 ""  1 ""  <> 0 0 0 1 10.6 224 0 0 446 1 224 224 224 224 -1 <> <> <> <>
  225 3 10.456708 -26.079498 -14.102044 15 L B 2 -0.18000 -0.18000 "LEU " " CD1" 6 0 A0A0A0  C225  0 1 7 ""  1 ""  <> 0 0 0 1 10.6 225 0 0 447 3 225 225 225 225 -1 <> <> <> <>
  226 3 8.327880 -25.780914 -12.728906 15 L B 2 -0.18000 -0.18000 "LEU " " CD2" 6 0 A0A0A0  C226  0 1 7 ""  1 ""  <> 0 0 0 1 10.6 226 0 0 448 3 226 226 226 226 -1 <> <> <> <>
  227 43 10.406476 -22.599152 -12.389100 15 L B 21 0.30000 0.30000 "LEU " " H  " 1 0 FFFFFF  H227  0 1 7 ""  1 ""  <> 0 0 0 1 10.6 227 0 0 449 0 227 227 227 227 -1 <> <> <> <>
  228 41 9.169206 -24.161728 -10.475957 15 L B 21 0.06000 0.06000 "LEU " " HA " 1 0 FFFFFF  H228  0 1 7 ""  1 ""  <> 0 0 0 1 10.6 228 0 0 450 0 228 228 228 228 -1 <> <> <> <>
  229 41 10.601218 -26.063362 -11.357305 15 L B 21 0.06000 0.06000 "LEU " " HB1" 1 0 FFFFFF  H229  0 1 7 ""  1 ""  <> 0 0 0 1 10.6 229 0 0 451 0 229 229 229 229 -1 <> <> <> <>
  230 41 11.575816 -24.927055 -12.159928 15 L B 21 0.06000 0.06000 "LEU " " HB2" 1 0 FFFFFF  H230  0 1 7 ""  1 ""  <> 0 0 0 1 10.6 230 0 0 452 0 230 230 230 230 -1 <> <> <> <>
  231 41 9.491109 -24.245689 -13.482751 15 L B 21 0.06000 0.06000 "LEU " " HG " 1 0 FFFFFF  H231  0 1 7 ""  1 ""  <> 0 0 0 1 10.6 231 0 0 453 0 231 231 231 231 -1 <> <> <> <>
  232 41 9.756824 -26.473053 -14.839189 15 L B 21 0.06000 0.06000 "LEU " "1HD1" 1 0 FFFFFF  H232  0 1 7 ""  1 ""  <> 0 0 0 1 10.6 232 0 0 454 0 232 232 232 232 -1 <> <> <> <>
  233 41 11.298757 -25.520203 -14.509767 15 L B 21 0.06000 0.06000 "LEU " "2HD1" 1 0 FFFFFF  H233  0 1 7 ""  1 ""  <> 0 0 0 1 10.6 233 0 0 455 0 233 233 233 233 -1 <> <> <> <>
  234 41 10.907704 -26.981415 -13.688226 15 L B 21 0.06000 0.06000 "LEU " "3HD1" 1 0 FFFFFF  H234  0 1 7 ""  1 ""  <> 0 0 0 1 10.6 234 0 0 456 0 234 234 234 234 -1 <> <> <> <>
  235 41 7.886071 -25.179749 -11.934228 15 L B 21 0.06000 0.06000 "LEU " "1HD2" 1 0 FFFFFF  H235  0 1 7 ""  1 ""  <> 0 0 0 1 10.6 235 0 0 457 0 235 235 235 235 -1 <> <> <> <>
  236 41 7.656121 -26.041634 -13.546746 15 L B 21 0.06000 0.06000 "LEU " "2HD2" 1 0 FFFFFF  H236  0 1 7 ""  1 ""  <> 0 0 0 1 10.6 236 0 0 458 0 236 236 236 236 -1 <> <> <> <>
  237 41 8.543586 -26.721588 -12.222257 15 L B 21 0.06000 0.06000 "LEU " "3HD2" 1 0 FFFFFF  H237  0 1 7 ""  1 ""  <> 0 0 0 1 10.6 237 0 0 459 0 237 237 237 237 -1 <> <> <> <>
  238 25 11.932904 -23.240112 -9.301198 16 L B 38 -0.50000 -0.50000 "LEU " " N  " 7 0 2F2FFF  N238  0 1 7 ""  1 ""  <> 0 0 0 1 10.91 238 0 0 470 1 238 238 238 238 -1 <> <> <> <>
  239 3 12.726729 -23.331467 -8.067876 16 L B 2 0.14000 0.14000 "LEU " " CA " 6 0 A0A0A0  C239  0 1 -1105 ""  1 ""  FF1E00  0 0 0 1 10.91 239 0 0 471 1 239 239 239 239 -1 <> <> <> <>
  240 2 12.073371 -22.462631 -6.976526 16 L B 2 0.50000 0.50000 "LEU " " C  " 6 0 A0A0A0  C240  0 1 7 ""  1 ""  <> 0 0 0 1 10.91 240 0 0 472 0 240 240 240 240 -1 <> <> <> <>
  241 15 12.245658 -22.803429 -5.842241 16 L B 75 -0.50000 -0.50000 "LEU " " O  " 8 0 FF5757  O241  0 1 7 ""  1 ""  <> 0 0 0 1 10.91 241 0 0 473 0 241 241 241 241 -1 <> <> <> <>
  242 3 14.028970 -22.614265 -8.423848 16 L B 2 -0.12000 -0.12000 "LEU " " CB " 6 0 A0A0A0  C242  0 1 7 ""  1 ""  <> 0 0 0 1 10.91 242 0 0 474 2 242 242 242 242 -1 <> <> <> <>
  243 3 15.127095 -23.518456 -9.017674 16 L B 2 -0.06000 -0.06000 "LEU " " CG " 6 0 A0A0A0  C243  0 1 7 ""  1 ""  <> 0 0 0 1 10.91 243 0 0 475 1 243 243 243 243 -1 <> <> <> <>
  244 3 16.260096 -22.778122 -9.652329 16 L B 2 -0.18000 -0.18000 "LEU " " CD1" 6 0 A0A0A0  C244  0 1 7 ""  1 ""  <> 0 0 0 1 10.91 244 0 0 476 3 244 244 244 244 -1 <> <> <> <>
  245 3 15.557977 -24.548042 -7.954916 16 L B 2 -0.18000 -0.18000 "LEU " " CD2" 6 0 A0A0A0  C245  0 1 7 ""  1 ""  <> 0 0 0 1 10.91 245 0 0 477 3 245 245 245 245 -1 <> <> <> <>
  246 43 12.223897 -22.690453 -10.097001 16 L B 21 0.30000 0.30000 "LEU " " H  " 1 0 FFFFFF  H246  0 1 7 ""  1 ""  <> 0 0 0 1 10.91 246 0 0 478 0 246 246 246 246 -1 <> <> <> <>
  247 41 12.846725 -24.360672 -7.729600 16 L B 21 0.06000 0.06000 "LEU " " HA " 1 0 FFFFFF  H247  0 1 7 ""  1 ""  <> 0 0 0 1 10.91 247 0 0 479 0 247 247 247 247 -1 <> <> <> <>
  248 41 14.423097 -22.076889 -7.561300 16 L B 21 0.06000 0.06000 "LEU " " HB1" 1 0 FFFFFF  H248  0 1 7 ""  1 ""  <> 0 0 0 1 10.91 248 0 0 480 0 248 248 248 248 -1 <> <> <> <>
  249 41 13.982314 -21.785278 -9.130044 16 L B 21 0.06000 0.06000 "LEU " " HB2" 1 0 FFFFFF  H249  0 1 7 ""  1 ""  <> 0 0 0 1 10.91 249 0 0 481 0 249 249 249 249 -1 <> <> <> <>
  250 41 14.634068 -24.028259 -9.845399 16 L B 21 0.06000 0.06000 "LEU " " HG " 1 0 FFFFFF  H250  0 1 7 ""  1 ""  <> 0 0 0 1 10.91 250 0 0 482 0 250 250 250 250 -1 <> <> <> <>
  251 41 15.827550 -21.897659 -10.127503 16 L B 21 0.06000 0.06000 "LEU " "1HD1" 1 0 FFFFFF  H251  0 1 7 ""  1 ""  <> 0 0 0 1 10.91 251 0 0 483 0 251 251 251 251 -1 <> <> <> <>
  252 41 16.920414 -22.368271 -8.888062 16 L B 21 0.06000 0.06000 "LEU " "2HD1" 1 0 FFFFFF  H252  0 1 7 ""  1 ""  <> 0 0 0 1 10.91 252 0 0 484 0 252 252 252 252 -1 <> <> <> <>
  253 41 16.729208 -23.355057 -10.449315 16 L B 21 0.06000 0.06000 "LEU " "3HD1" 1 0 FFFFFF  H253  0 1 7 ""  1 ""  <> 0 0 0 1 10.91 253 0 0 485 0 253 253 253 253 -1 <> <> <> <>
  254 41 15.723263 -24.082642 -6.983224 16 L B 21 0.06000 0.06000 "LEU " "1HD2" 1 0 FFFFFF  H254  0 1 7 ""  1 ""  <> 0 0 0 1 10.91 254 0 0 486 0 254 254 254 254 -1 <> <> <> <>
  255 41 14.858844 -25.372177 -7.813070 16 L B 21 0.06000 0.06000 "LEU " "2HD2" 1 0 FFFFFF  H255  0 1 7 ""  1 ""  <> 0 0 0 1 10.91 255 0 0 487 0 255 255 255 255 -1 <> <> <> <>
  256 41 16.548712 -24.960068 -8.146699 16 L B 21 0.06000 0.06000 "LEU " "3HD2" 1 0 FFFFFF  H256  0 1 7 ""  1 ""  <> 0 0 0 1 10.91 256 0 0 488 0 256 256 256 256 -1 <> <> <> <>
  257 25 11.405303 -21.328827 -7.351408 17 H B 38 -0.50000 -0.50000 "HIE " " N  " 7 0 2F2FFF  N257  0 1 7 ""  1 ""  <> 0 0 0 1 11.34 257 0 0 500 1 257 257 257 257 -1 <> <> <> <>
  258 3 10.601707 -20.555893 -6.441064 17 H B 2 0.14000 0.14000 "HIE " " CA " 6 0 A0A0A0  C258  0 1 -1105 ""  1 ""  FF1E00  0 0 0 1 11.34 258 0 0 501 1 258 258 258 258 -1 <> <> <> <>
  259 2 9.477340 -21.387474 -5.856306 17 H B 2 0.50000 0.50000 "HIE " " C  " 6 0 A0A0A0  C259  0 1 7 ""  1 ""  <> 0 0 0 1 11.34 259 0 0 502 0 259 259 259 259 -1 <> <> <> <>
  260 15 9.171115 -21.260216 -4.636426 17 H B 75 -0.50000 -0.50000 "HIE " " O  " 8 0 FF5757  O260  0 1 7 ""  1 ""  <> 0 0 0 1 11.34 260 0 0 503 0 260 260 260 260 -1 <> <> <> <>
  261 3 10.120605 -19.234428 -7.084219 17 H B 2 -0.29700 -0.29700 "HIE " " CB " 6 0 A0A0A0  C261  0 1 7 ""  1 ""  <> 0 0 0 1 11.34 261 0 0 504 2 261 261 261 261 -1 <> <> <> <>
  262 2 9.317914 -18.367355 -6.187215 17 H B 2 0.50400 0.50400 "HIE " " CG " 6 0 A0A0A0  C262  0 1 7 "%UT"  13 "HIE"  <> 0 0 0 1 11.34 262 0 0 505 0 262 262 262 262 23 "HIE"  <> <> <>
  263 25 7.946170 -18.171371 -6.428003 17 H B 38 -0.56400 -0.56400 "HIE " " ND1" 7 0 2F2FFF  N263  0 1 7 ""  1 ""  <> 0 0 0 1 11.34 263 0 0 506 0 263 263 263 263 22 <> <> <> <>
  264 2 7.629058 -17.379707 -5.366121 17 H B 2 0.18200 0.18200 "HIE " " CE1" 6 0 A0A0A0  C264  0 1 7 ""  1 ""  <> 0 0 0 1 11.34 264 0 0 507 1 264 264 264 264 21 <> <> <> <>
  265 25 8.563977 -17.094383 -4.504903 17 H B 38 -0.29100 -0.29100 "HIE " " NE2" 7 0 2F2FFF  N265  0 1 7 ""  1 ""  <> 0 0 0 1 11.34 265 0 0 508 1 265 265 265 265 19 <> <> <> <>
  266 2 9.692874 -17.727097 -5.020082 17 H B 2 -0.26100 -0.26100 "HIE " " CD2" 6 0 A0A0A0  C266  0 1 7 ""  1 ""  <> 0 0 0 1 11.34 266 0 0 509 1 266 266 266 266 24 <> <> <> <>
  267 43 11.228021 -21.199234 -8.337243 17 H B 21 0.30000 0.30000 "HIE " " H  " 1 0 FFFFFF  H267  0 1 7 ""  1 ""  <> 0 0 0 1 11.34 267 0 0 510 0 267 267 267 267 -1 <> <> <> <>
  268 41 11.146092 -20.369553 -5.515310 17 H B 21 0.06000 0.06000 "HIE " " HA " 1 0 FFFFFF  H268  0 1 7 ""  1 ""  <> 0 0 0 1 11.34 268 0 0 511 0 268 268 268 268 -1 <> <> <> <>
  269 41 9.428409 -19.393654 -7.911027 17 H B 21 0.06000 0.06000 "HIE " " HB1" 1 0 FFFFFF  H269  0 1 7 ""  1 ""  <> 0 0 0 1 11.34 269 0 0 512 0 269 269 269 269 -1 <> <> <> <>
  270 41 10.844058 -18.585503 -7.577787 17 H B 21 0.06000 0.06000 "HIE " " HB2" 1 0 FFFFFF  H270  0 1 7 ""  1 ""  <> 0 0 0 1 11.34 270 0 0 513 0 270 270 270 270 -1 <> <> <> <>
  271 41 6.678790 -16.930481 -5.117956 17 H B 21 0.09800 0.09800 "HIE " " HE1" 1 0 FFFFFF  H271  0 1 7 ""  1 ""  <> 0 0 0 1 11.34 271 0 0 514 0 271 271 271 271 47 <> <> <> <>
  272 43 8.501357 -16.598297 -3.627359 17 H B 21 0.32600 0.32600 "HIE " " HE2" 1 0 FFFFFF  H272  0 1 7 ""  1 ""  <> 0 0 0 1 11.34 272 0 0 515 0 272 272 272 272 20 <> <> <> <>
  273 41 10.617709 -17.589828 -4.479494 17 H B 21 0.18300 0.18300 "HIE " " HD2" 1 0 FFFFFF  H273  0 1 7 ""  1 ""  <> 0 0 0 1 11.34 273 0 0 516 0 273 273 273 273 -1 <> <> <> <>
  274 25 8.919951 -22.330070 -6.628412 18 A B 38 -0.50000 -0.50000 "ALA " " N  " 7 0 2F2FFF  N274  0 1 7 ""  1 ""  <> 0 0 0 1 11.33 274 0 0 531 1 274 274 274 274 -1 <> <> <> <>
  275 3 7.880271 -23.192566 -6.253633 18 A B 2 0.14000 0.14000 "ALA " " CA " 6 0 A0A0A0  C275  0 1 -1105 ""  1 ""  FF1E00  0 0 0 1 11.33 275 0 0 532 1 275 275 275 275 -1 <> <> <> <>
  276 2 8.378201 -24.411697 -5.502649 18 A B 2 0.50000 0.50000 "ALA " " C  " 6 0 A0A0A0  C276  0 1 7 ""  1 ""  <> 0 0 0 1 11.33 276 0 0 533 0 276 276 276 276 -1 <> <> <> <>
  277 15 7.563262 -25.347237 -5.317708 18 A B 75 -0.50000 -0.50000 "ALA " " O  " 8 0 FF5757  O277  0 1 7 ""  1 ""  <> 0 0 0 1 11.33 277 0 0 534 0 277 277 277 277 -1 <> <> <> <>
  278 3 7.338868 -23.623268 -7.656557 18 A B 2 -0.18000 -0.18000 "ALA " " CB " 6 0 A0A0A0  C278  0 1 7 ""  1 ""  <> 0 0 0 1 11.33 278 0 0 535 3 278 278 278 278 -1 <> <> <> <>
  279 43 9.258750 -22.276596 -7.578390 18 A B 21 0.30000 0.30000 "ALA " " H  " 1 0 FFFFFF  H279  0 1 7 ""  1 ""  <> 0 0 0 1 11.33 279 0 0 536 0 279 279 279 279 -1 <> <> <> <>
  280 41 7.215535 -22.633820 -5.594823 18 A B 21 0.06000 0.06000 "ALA " " HA " 1 0 FFFFFF  H280  0 1 7 ""  1 ""  <> 0 0 0 1 11.33 280 0 0 537 0 280 280 280 280 -1 <> <> <> <>
  281 41 8.128812 -23.828384 -8.379064 18 A B 21 0.06000 0.06000 "ALA " " HB1" 1 0 FFFFFF  H281  0 1 7 ""  1 ""  <> 0 0 0 1 11.33 281 0 0 538 0 281 281 281 281 -1 <> <> <> <>
  282 41 6.633580 -24.452713 -7.604642 18 A B 21 0.06000 0.06000 "ALA " " HB2" 1 0 FFFFFF  H282  0 1 7 ""  1 ""  <> 0 0 0 1 11.33 282 0 0 539 0 282 282 282 282 -1 <> <> <> <>
  283 41 6.678226 -22.926491 -8.172456 18 A B 21 0.06000 0.06000 "ALA " " HB3" 1 0 FFFFFF  H283  0 1 7 ""  1 ""  <> 0 0 0 1 11.33 283 0 0 540 0 283 283 283 283 -1 <> <> <> <>
  284 25 9.614749 -24.465385 -5.081701 19 A B 38 -0.50000 -0.50000 "ALA " " N  " 7 0 2F2FFF  N284  0 1 7 ""  1 ""  <> 0 0 0 1 11.29 284 0 0 556 1 284 284 284 284 -1 <> <> <> <>
  285 3 10.276074 -25.522072 -4.341756 19 A B 2 0.14000 0.14000 "ALA " " CA " 6 0 A0A0A0  C285  0 1 -1105 ""  1 ""  FF1E00  0 0 0 1 11.29 285 0 0 557 1 285 285 285 285 -1 <> <> <> <>
  286 2 10.853654 -25.199295 -2.940381 19 A B 2 0.50000 0.50000 "ALA " " C  " 6 0 A0A0A0  C286  0 1 7 ""  1 ""  <> 0 0 0 1 11.29 286 0 0 558 0 286 286 286 286 -1 <> <> <> <>
  287 15 11.785562 -25.959679 -2.545125 19 A B 75 -0.50000 -0.50000 "ALA " " O  " 8 0 FF5757  O287  0 1 7 ""  1 ""  <> 0 0 0 1 11.29 287 0 0 559 0 287 287 287 287 -1 <> <> <> <>
  288 3 11.338342 -26.159836 -5.287599 19 A B 2 -0.18000 -0.18000 "ALA " " CB " 6 0 A0A0A0  C288  0 1 7 ""  1 ""  <> 0 0 0 1 11.29 288 0 0 560 3 288 288 288 288 -1 <> <> <> <>
  289 43 10.116214 -23.618851 -5.309759 19 A B 21 0.30000 0.30000 "ALA " " H  " 1 0 FFFFFF  H289  0 1 7 ""  1 ""  <> 0 0 0 1 11.29 289 0 0 561 0 289 289 289 289 -1 <> <> <> <>
  290 41 9.548104 -26.330070 -4.269002 19 A B 21 0.06000 0.06000 "ALA " " HA " 1 0 FFFFFF  H290  0 1 7 ""  1 ""  <> 0 0 0 1 11.29 290 0 0 562 0 290 290 290 290 -1 <> <> <> <>
  291 41 11.483937 -27.132988 -4.818700 19 A B 21 0.06000 0.06000 "ALA " " HB1" 1 0 FFFFFF  H291  0 1 7 ""  1 ""  <> 0 0 0 1 11.29 291 0 0 563 0 291 291 291 291 -1 <> <> <> <>
  292 41 10.866370 -26.385506 -6.243848 19 A B 21 0.06000 0.06000 "ALA " " HB2" 1 0 FFFFFF  H292  0 1 7 ""  1 ""  <> 0 0 0 1 11.29 292 0 0 564 0 292 292 292 292 -1 <> <> <> <>
  293 41 12.252833 -25.573929 -5.379911 19 A B 21 0.06000 0.06000 "ALA " " HB3" 1 0 FFFFFF  H293  0 1 7 ""  1 ""  <> 0 0 0 1 11.29 293 0 0 565 0 293 293 293 293 -1 <> <> <> <>
  294 25 10.334645 -24.109360 -2.339078 20 R B 38 -0.50000 -0.50000 "ARG " " N  " 7 0 2F2FFF  N294  0 1 7 ""  1 ""  <> 0 0 0 1 10.54 294 0 0 580 1 294 294 294 294 -1 <> <> <> <>
  295 3 11.020026 -23.480667 -1.252805 20 R B 2 0.14000 0.14000 "ARG " " CA " 6 0 A0A0A0  C295  0 1 -1105 ""  1 ""  FF1E00  0 0 0 1 10.54 295 0 0 581 1 295 295 295 295 -1 <> <> <> <>
  296 2 10.422206 -23.842522 0.139826 20 R B 2 0.50000 0.50000 "ARG " " C  " 6 0 A0A0A0  C296  0 1 7 ""  1 ""  <> 0 0 0 1 10.54 296 0 0 582 0 296 296 296 296 -1 <> <> <> <>
  297 15 9.239701 -23.714432 0.297270 20 R B 75 -0.50000 -0.50000 "ARG " " O  " 8 0 FF5757  O297  0 1 7 ""  1 ""  <> 0 0 0 1 10.54 297 0 0 583 0 297 297 297 297 -1 <> <> <> <>
  298 3 10.707114 -21.942184 -1.310781 20 R B 2 -0.12000 -0.12000 "ARG " " CB " 6 0 A0A0A0  C298  0 1 7 ""  1 ""  <> 0 0 0 1 10.54 298 0 0 584 2 298 298 298 298 -1 <> <> <> <>
  299 3 11.643851 -21.175217 -2.235204 20 R B 2 -0.05000 -0.05000 "ARG " " CG " 6 0 A0A0A0  C299  0 1 7 ""  1 ""  <> 0 0 0 1 10.54 299 0 0 585 2 299 299 299 299 -1 <> <> <> <>
  300 3 11.531066 -19.631073 -2.323243 20 R B 2 0.19000 0.19000 "ARG " " CD " 6 0 A0A0A0  C300  0 1 7 ""  1 ""  <> 0 0 0 1 10.54 300 0 0 586 2 300 300 300 300 -1 <> <> <> <>
  301 25 12.377799 -18.988884 -1.352407 20 R B 38 -0.69997 -0.69997 "ARG " " NE " 7 0 2F2FFF  N301  0 1 7 ""  1 ""  <> 0 0 0 1 10.54 301 0 0 587 1 301 301 301 301 -1 <> <> <> <>
  302 2 13.187943 -17.950455 -1.463205 20 R B 2 0.63990 0.63990 "ARG " " CZ " 6 0 A0A0A0  C302  0 1 7 ""  1 ""  <> 0 0 0 1 10.54 302 0 0 588 0 302 302 302 302 -1 <> <> <> <>
  303 25 13.606578 -17.434250 -2.635820 20 R B 38 -0.79997 -0.79997 "ARG " " NH1" 7 0 2F2FFF  N303  0 1 7 ""  1 ""  <> 0 0 0 1 10.54 303 0 0 589 2 303 303 303 303 -1 <> <> <> <>
  304 31 13.490378 -17.317078 -0.248716 20 R B 38 -0.79997 -0.79997 "ARG " " NH2" 7 1 2F2FFF  N304  0 1 7 ""  1 ""  <> 0 0 0 1 10.54 304 0 0 590 2 304 304 304 304 -1 <> <> <> <>
  305 43 9.476474 -23.701035 -2.680990 20 R B 21 0.30000 0.30000 "ARG " " H  " 1 0 FFFFFF  H305  0 1 7 ""  1 ""  <> 0 0 0 1 10.54 305 0 0 591 0 305 305 305 305 -1 <> <> <> <>
  306 41 12.092771 -23.671707 -1.224145 20 R B 21 0.06000 0.06000 "ARG " " HA " 1 0 FFFFFF  H306  0 1 7 ""  1 ""  <> 0 0 0 1 10.54 306 0 0 592 0 306 306 306 306 -1 <> <> <> <>
  307 41 10.690787 -21.507767 -0.311227 20 R B 21 0.06000 0.06000 "ARG " " HB1" 1 0 FFFFFF  H307  0 1 7 ""  1 ""  <> 0 0 0 1 10.54 307 0 0 593 0 307 307 307 307 -1 <> <> <> <>
  308 41 9.661466 -21.864792 -1.608659 20 R B 21 0.06000 0.06000 "ARG " " HB2" 1 0 FFFFFF  H308  0 1 7 ""  1 ""  <> 0 0 0 1 10.54 308 0 0 594 0 308 308 308 308 -1 <> <> <> <>
  309 41 11.379790 -21.568527 -3.216878 20 R B 21 0.06000 0.06000 "ARG " " HG1" 1 0 FFFFFF  H309  0 1 7 ""  1 ""  <> 0 0 0 1 10.54 309 0 0 595 0 309 309 309 309 -1 <> <> <> <>
  310 41 12.654309 -21.524094 -2.022218 20 R B 21 0.06000 0.06000 "ARG " " HG2" 1 0 FFFFFF  H310  0 1 7 ""  1 ""  <> 0 0 0 1 10.54 310 0 0 596 0 310 310 310 310 -1 <> <> <> <>
  311 41 10.468789 -19.417793 -2.204164 20 R B 21 0.06000 0.06000 "ARG " " HD1" 1 0 FFFFFF  H311  0 1 7 ""  1 ""  <> 0 0 0 1 10.54 311 0 0 597 0 311 311 311 311 -1 <> <> <> <>
  312 41 11.815284 -19.323288 -3.329519 20 R B 21 0.06000 0.06000 "ARG " " HD2" 1 0 FFFFFF  H312  0 1 7 ""  1 ""  <> 0 0 0 1 10.54 312 0 0 598 0 312 312 312 312 -1 <> <> <> <>
  313 43 12.162024 -19.203445 -0.389337 20 R B 21 0.44000 0.44000 "ARG " " HE " 1 0 FFFFFF  H313  0 1 7 ""  1 ""  <> 0 0 0 1 10.54 313 0 0 599 0 313 313 313 313 -1 <> <> <> <>
  314 43 14.203332 -16.622742 -2.709604 20 R B 21 0.46000 0.46000 "ARG " "1HH1" 1 0 FFFFFF  H314  0 1 7 ""  1 ""  <> 0 0 0 1 10.54 314 0 0 600 0 314 314 314 314 -1 <> <> <> <>
  315 43 13.277764 -17.899307 -3.469903 20 R B 21 0.46000 0.46000 "ARG " "2HH1" 1 0 FFFFFF  H315  0 1 7 ""  1 ""  <> 0 0 0 1 10.54 315 0 0 601 0 315 315 315 315 -1 <> <> <> <>
  316 44 13.043857 -17.629066 0.601805 20 R B 21 0.46000 0.46000 "ARG " "1HH2" 1 0 FFFFFF  H316  0 1 7 ""  1 ""  <> 0 0 0 1 10.54 316 0 0 602 0 316 316 316 316 -1 <> <> <> <>
  317 44 14.092566 -16.523254 -0.083436 20 R B 21 0.46000 0.46000 "ARG " "2HH2" 1 0 FFFFFF  H317  0 1 7 ""  1 ""  <> 0 0 0 1 10.54 317 0 0 603 0 317 317 317 317 -1 <> <> <> <>
  318 25 11.361903 -24.097298 1.154605 21 P B 38 -0.14000 -0.14000 "PRO " " N  " 7 0 2F2FFF  N318  0 1 7 ""  1 ""  <> 0 0 0 1 9.63 318 0 0 621 0 318 318 318 318 -1 <> <> <> <>
  319 3 10.998731 -24.332130 2.561278 21 P B 2 0.01000 0.01000 "PRO " " CA " 6 0 A0A0A0  C319  0 1 -1106 ""  1 ""  FF3C00  0 0 0 1 9.63 319 0 0 622 1 319 319 319 319 -1 <> <> <> <>
  320 2 10.731349 -23.121445 3.455317 21 P B 2 0.50000 0.50000 "PRO " " C  " 6 0 A0A0A0  C320  0 1 7 ""  1 ""  <> 0 0 0 1 9.63 320 0 0 623 0 320 320 320 320 -1 <> <> <> <>
  321 15 10.068332 -23.275612 4.472140 21 P B 75 -0.50000 -0.50000 "PRO " " O  " 8 0 FF5757  O321  0 1 7 ""  1 ""  <> 0 0 0 1 9.63 321 0 0 624 0 321 321 321 321 -1 <> <> <> <>
  322 3 12.806577 -24.289032 0.975936 21 P B 2 -0.05000 -0.05000 "PRO " " CD " 6 0 A0A0A0  C322  0 1 7 ""  1 ""  <> 0 0 0 1 9.63 322 0 0 625 2 322 322 322 322 -1 <> <> <> <>
  323 3 13.360887 -24.419838 2.461623 21 P B 2 -0.12000 -0.12000 "PRO " " CG " 6 0 A0A0A0  C323  0 1 7 ""  1 ""  <> 0 0 0 1 9.63 323 0 0 626 2 323 323 323 323 -1 <> <> <> <>
  324 3 12.215058 -25.100464 3.143496 21 P B 2 -0.12000 -0.12000 "PRO " " CB " 6 0 A0A0A0  C324  0 1 7 ""  1 ""  <> 0 0 0 1 9.63 324 0 0 627 2 324 324 324 324 -1 <> <> <> <>
  325 41 13.332700 -23.462921 0.497565 21 P B 21 0.06000 0.06000 "PRO " " HD1" 1 0 FFFFFF  H325  0 1 7 ""  1 ""  <> 0 0 0 1 9.63 325 0 0 628 0 325 325 325 325 -1 <> <> <> <>
  326 41 13.060786 -25.194092 0.424258 21 P B 21 0.06000 0.06000 "PRO " " HD2" 1 0 FFFFFF  H326  0 1 7 ""  1 ""  <> 0 0 0 1 9.63 326 0 0 629 0 326 326 326 326 -1 <> <> <> <>
  327 41 13.657325 -23.485443 2.938220 21 P B 21 0.06000 0.06000 "PRO " " HG1" 1 0 FFFFFF  H327  0 1 7 ""  1 ""  <> 0 0 0 1 9.63 327 0 0 630 0 327 327 327 327 -1 <> <> <> <>
  328 41 14.264804 -25.028641 2.481311 21 P B 21 0.06000 0.06000 "PRO " " HG2" 1 0 FFFFFF  H328  0 1 7 ""  1 ""  <> 0 0 0 1 9.63 328 0 0 631 0 328 328 328 328 -1 <> <> <> <>
  329 41 12.309154 -25.200974 4.224764 21 P B 21 0.06000 0.06000 "PRO " " HB1" 1 0 FFFFFF  H329  0 1 7 ""  1 ""  <> 0 0 0 1 9.63 329 0 0 632 0 329 329 329 329 -1 <> <> <> <>
  330 41 12.162297 -26.122986 2.769648 21 P B 21 0.06000 0.06000 "PRO " " HB2" 1 0 FFFFFF  H330  0 1 7 ""  1 ""  <> 0 0 0 1 9.63 330 0 0 633 0 330 330 330 330 -1 <> <> <> <>
  331 41 10.140552 -24.990128 2.697886 21 P B 21 0.06000 0.06000 "PRO " " HA " 1 0 FFFFFF  H331  0 1 7 ""  1 ""  <> 0 0 0 1 9.63 331 0 0 634 0 331 331 331 331 -1 <> <> <> <>
  332 25 11.201251 -21.999878 3.003150 22 D B 38 -0.50000 -0.50000 "ASP " " N  " 7 0 2F2FFF  N332  0 1 7 ""  1 ""  <> 0 0 0 1 7.57 332 0 0 654 1 332 332 332 332 -1 <> <> <> <>
  333 3 11.004771 -20.662209 3.664321 22 D B 2 0.14000 0.14000 "ASP " " CA " 6 0 A0A0A0  C333  0 1 -1106 ""  1 ""  FF3C00  0 0 0 1 7.57 333 0 0 655 1 333 333 333 333 -1 <> <> <> <>
  334 2 9.707957 -20.039322 3.123255 22 D B 2 0.50000 0.50000 "ASP " " C  " 6 0 A0A0A0  C334  0 1 7 ""  1 ""  <> 0 0 0 1 7.57 334 0 0 656 0 334 334 334 334 -1 <> <> <> <>
  335 15 9.222806 -20.403854 2.059722 22 D B 75 -0.50000 -0.50000 "ASP " " O  " 8 0 FF5757  O335  0 1 7 ""  1 ""  <> 0 0 0 1 7.57 335 0 0 657 0 335 335 335 335 -1 <> <> <> <>
  336 3 12.180509 -19.709183 3.442851 22 D B 2 -0.22000 -0.22000 "ASP " " CB " 6 0 A0A0A0  C336  0 1 7 ""  1 ""  <> 0 0 0 1 7.57 336 0 0 658 2 336 336 336 336 -1 <> <> <> <>
  337 2 12.329558 -19.039062 2.124293 22 D B 2 0.70000 0.70000 "ASP " " CG " 6 0 A0A0A0  C337  0 1 7 "%UT"  13 ""  <> 0 0 0 1 7.57 337 0 0 659 0 337 337 337 337 -1 <> <> <> <>
  338 15 12.279357 -19.706970 1.069522 22 D B 75 -0.80000 -0.80000 "ASP " " OD1" 8 0 FF5757  O338  0 1 7 ""  1 ""  <> 0 0 0 1 7.57 338 0 0 660 0 338 338 338 338 -1 <> <> <> <>
  339 18 12.577664 -17.828430 2.014975 22 D B 75 -0.80000 -0.80000 "ASP " " OD2" 8 -1 FF5757  O339  0 1 7 ""  1 ""  <> 0 0 0 1 7.57 339 0 0 661 0 339 339 339 339 -1 <> <> <> <>
  340 43 11.667300 -21.980362 2.107318 22 D B 21 0.30000 0.30000 "ASP " " H  " 1 0 FFFFFF  H340  0 1 7 ""  1 ""  <> 0 0 0 1 7.57 340 0 0 662 0 340 340 340 340 -1 <> <> <> <>
  341 41 10.936635 -20.713623 4.750975 22 D B 21 0.06000 0.06000 "ASP " " HA " 1 0 FFFFFF  H341  0 1 7 ""  1 ""  <> 0 0 0 1 7.57 341 0 0 663 0 341 341 341 341 -1 <> <> <> <>
  342 41 13.098466 -20.245110 3.684172 22 D B 21 0.06000 0.06000 "ASP " " HB1" 1 0 FFFFFF  H342  0 1 7 ""  1 ""  <> 0 0 0 1 7.57 342 0 0 664 0 342 342 342 342 -1 <> <> <> <>
  343 41 12.258460 -19.018524 4.282500 22 D B 21 0.06000 0.06000 "ASP " " HB2" 1 0 FFFFFF  H343  0 1 7 ""  1 ""  <> 0 0 0 1 7.57 343 0 0 665 0 343 343 343 343 -1 <> <> <> <>
  344 25 9.112632 -19.167419 3.908206 23 I B 38 -0.50000 -0.50000 "ILE " " N  " 7 0 2F2FFF  N344  0 1 7 ""  1 ""  <> 0 0 0 1 7.31 344 0 0 678 1 344 344 344 344 -1 <> <> <> <>
  345 3 7.793727 -18.500107 3.866858 23 I B 2 0.14000 0.14000 "ILE " " CA " 6 0 A0A0A0  C345  0 1 -1106 ""  1 ""  FF3C00  0 0 0 1 7.31 345 0 0 679 1 345 345 345 345 -1 <> <> <> <>
  346 2 8.006900 -17.107895 3.175177 23 I B 2 0.50000 0.50000 "ILE " " C  " 6 0 A0A0A0  C346  0 1 7 ""  1 ""  <> 0 0 0 1 7.31 346 0 0 680 0 346 346 346 346 -1 <> <> <> <>
  347 15 8.897740 -16.331314 3.520434 23 I B 75 -0.50000 -0.50000 "ILE " " O  " 8 0 FF5757  O347  0 1 7 ""  1 ""  <> 0 0 0 1 7.31 347 0 0 681 0 347 347 347 347 -1 <> <> <> <>
  348 3 7.300387 -18.287415 5.306960 23 I B 2 -0.06000 -0.06000 "ILE " " CB " 6 0 A0A0A0  C348  0 1 7 ""  1 ""  <> 0 0 0 1 7.31 348 0 0 682 1 348 348 348 348 -1 <> <> <> <>
  349 3 5.907796 -17.735855 5.360304 23 I B 2 -0.18000 -0.18000 "ILE " " CG2" 6 0 A0A0A0  C349  0 1 7 ""  1 ""  <> 0 0 0 1 7.31 349 0 0 683 3 349 349 349 349 -1 <> <> <> <>
  350 3 7.307588 -19.679108 6.074175 23 I B 2 -0.12000 -0.12000 "ILE " " CG1" 6 0 A0A0A0  C350  0 1 7 ""  1 ""  <> 0 0 0 1 7.31 350 0 0 684 2 350 350 350 350 -1 <> <> <> <>
  351 3 6.478480 -19.853348 7.422682 23 I B 2 -0.18000 -0.18000 "ILE " " CD1" 6 0 A0A0A0  C351  0 1 7 ""  1 ""  <> 0 0 0 1 7.31 351 0 0 685 3 351 351 351 351 -1 <> <> <> <>
  352 43 9.641501 -18.960953 4.743529 23 I B 21 0.30000 0.30000 "ILE " " H  " 1 0 FFFFFF  H352  0 1 7 ""  1 ""  <> 0 0 0 1 7.31 352 0 0 686 0 352 352 352 352 -1 <> <> <> <>
  353 41 6.976180 -19.033394 3.381762 23 I B 21 0.06000 0.06000 "ILE " " HA " 1 0 FFFFFF  H353  0 1 7 ""  1 ""  <> 0 0 0 1 7.31 353 0 0 687 0 353 353 353 353 -1 <> <> <> <>
  354 41 7.879273 -17.521347 5.822844 23 I B 21 0.06000 0.06000 "ILE " " HB " 1 0 FFFFFF  H354  0 1 7 ""  1 ""  <> 0 0 0 1 7.31 354 0 0 688 0 354 354 354 354 -1 <> <> <> <>
  355 41 5.416175 -17.622086 6.326464 23 I B 21 0.06000 0.06000 "ILE " "1HG2" 1 0 FFFFFF  H355  0 1 7 ""  1 ""  <> 0 0 0 1 7.31 355 0 0 689 0 355 355 355 355 -1 <> <> <> <>
  356 41 5.890786 -16.800980 4.800105 23 I B 21 0.06000 0.06000 "ILE " "2HG2" 1 0 FFFFFF  H356  0 1 7 ""  1 ""  <> 0 0 0 1 7.31 356 0 0 690 0 356 356 356 356 -1 <> <> <> <>
  357 41 5.196107 -18.396461 4.865134 23 I B 21 0.06000 0.06000 "ILE " "3HG2" 1 0 FFFFFF  H357  0 1 7 ""  1 ""  <> 0 0 0 1 7.31 357 0 0 691 0 357 357 357 357 -1 <> <> <> <>
  358 41 8.355580 -19.886383 6.290621 23 I B 21 0.06000 0.06000 "ILE " "1HG1" 1 0 FFFFFF  H358  0 1 7 ""  1 ""  <> 0 0 0 1 7.31 358 0 0 692 0 358 358 358 358 -1 <> <> <> <>
  359 41 6.877440 -20.391312 5.370024 23 I B 21 0.06000 0.06000 "ILE " "2HG1" 1 0 FFFFFF  H359  0 1 7 ""  1 ""  <> 0 0 0 1 7.31 359 0 0 693 0 359 359 359 359 -1 <> <> <> <>
  360 41 6.711259 -18.998680 8.057872 23 I B 21 0.06000 0.06000 "ILE " " HD1" 1 0 FFFFFF  H360  0 1 7 ""  1 ""  <> 0 0 0 1 7.31 360 0 0 694 0 360 360 360 360 -1 <> <> <> <>
  361 41 5.405339 -19.910370 7.240420 23 I B 21 0.06000 0.06000 "ILE " " HD2" 1 0 FFFFFF  H361  0 1 7 ""  1 ""  <> 0 0 0 1 7.31 361 0 0 695 0 361 361 361 361 -1 <> <> <> <>
  362 41 6.795074 -20.695404 8.038146 23 I B 21 0.06000 0.06000 "ILE " " HD3" 1 0 FFFFFF  H362  0 1 7 ""  1 ""  <> 0 0 0 1 7.31 362 0 0 696 0 362 362 362 362 -1 <> <> <> <>
  363 25 7.131408 -16.719193 2.233596 24 Q B 38 -0.50000 -0.50000 "GLN " " N  " 7 0 2F2FFF  N363  0 1 7 ""  1 ""  <> 0 0 0 1 7.3 363 0 0 714 1 363 363 363 363 -1 <> <> <> <>
  364 3 6.961291 -15.305012 1.742808 24 Q B 2 0.14000 0.14000 "GLN " " CA " 6 0 A0A0A0  C364  0 1 -1106 ""  1 ""  FF3C00  0 0 0 1 7.3 364 0 0 715 1 364 364 364 364 -1 <> <> <> <>
  365 2 5.739745 -14.636066 2.450583 24 Q B 2 0.50000 0.50000 "GLN " " C  " 6 0 A0A0A0  C365  0 1 7 ""  1 ""  <> 0 0 0 1 7.3 365 0 0 716 0 365 365 365 365 -1 <> <> <> <>
  366 15 4.958867 -15.330788 3.167193 24 Q B 75 -0.50000 -0.50000 "GLN " " O  " 8 0 FF5757  O366  0 1 7 ""  1 ""  <> 0 0 0 1 7.3 366 0 0 717 0 366 366 366 366 -1 <> <> <> <>
  367 3 6.839782 -15.368935 0.203688 24 Q B 2 -0.12000 -0.12000 "GLN " " CB " 6 0 A0A0A0  C367  0 1 7 ""  1 ""  <> 0 0 0 1 7.3 367 0 0 718 2 367 367 367 367 -1 <> <> <> <>
  368 3 6.938865 -13.973892 -0.489568 24 Q B 2 -0.12000 -0.12000 "GLN " " CG " 6 0 A0A0A0  C368  0 1 7 ""  1 ""  <> 0 0 0 1 7.3 368 0 0 719 2 368 368 368 368 -1 <> <> <> <>
  369 2 7.764285 -13.956093 -1.779161 24 Q B 2 0.50000 0.50000 "GLN " " CD " 6 0 A0A0A0  C369  0 1 7 "%UT"  13 ""  <> 0 0 0 1 7.3 369 0 0 720 0 369 369 369 369 -1 "No Flip"  <> <> <>
  370 15 8.286080 -14.976814 -2.294870 24 Q B 75 -0.50000 -0.50000 "GLN " " OE1" 8 0 FF5757  O370  0 1 7 ""  1 ""  <> 0 0 0 1 7.3 370 0 0 721 0 370 370 370 370 -1 <> <> <> <>
  371 25 7.956119 -12.749439 -2.343473 24 Q B 38 -0.76000 -0.76000 "GLN " " NE2" 7 0 2F2FFF  N371  0 1 7 ""  1 ""  <> 0 0 0 1 7.3 371 0 0 722 2 371 371 371 371 -1 <> <> <> <>
  372 43 6.391976 -17.359306 1.981402 24 Q B 21 0.30000 0.30000 "GLN " " H  " 1 0 FFFFFF  H372  0 1 7 ""  1 ""  <> 0 0 0 1 7.3 372 0 0 723 0 372 372 372 372 -1 <> <> <> <>
  373 41 7.856620 -14.730377 1.980044 24 Q B 21 0.06000 0.06000 "GLN " " HA " 1 0 FFFFFF  H373  0 1 7 ""  1 ""  <> 0 0 0 1 7.3 373 0 0 724 0 373 373 373 373 -1 <> <> <> <>
  374 41 5.868852 -15.737946 -0.126802 24 Q B 21 0.06000 0.06000 "GLN " " HB1" 1 0 FFFFFF  H374  0 1 7 ""  1 ""  <> 0 0 0 1 7.3 374 0 0 725 0 374 374 374 374 -1 <> <> <> <>
  375 41 7.507747 -16.117950 -0.221643 24 Q B 21 0.06000 0.06000 "GLN " " HB2" 1 0 FFFFFF  H375  0 1 7 ""  1 ""  <> 0 0 0 1 7.3 375 0 0 726 0 375 375 375 375 -1 <> <> <> <>
  376 41 7.425582 -13.296448 0.212054 24 Q B 21 0.06000 0.06000 "GLN " " HG1" 1 0 FFFFFF  H376  0 1 7 ""  1 ""  <> 0 0 0 1 7.3 376 0 0 727 0 376 376 376 376 -1 <> <> <> <>
  377 41 5.910476 -13.629284 -0.598031 24 Q B 21 0.06000 0.06000 "GLN " " HG2" 1 0 FFFFFF  H377  0 1 7 ""  1 ""  <> 0 0 0 1 7.3 377 0 0 728 0 377 377 377 377 -1 <> <> <> <>
  378 43 7.565602 -11.883869 -1.999399 24 Q B 21 0.38000 0.38000 "GLN " "1HE2" 1 0 FFFFFF  H378  0 1 7 ""  1 ""  <> 0 0 0 1 7.3 378 0 0 729 0 378 378 378 378 -1 <> <> <> <>
  379 43 8.619803 -12.675133 -3.101167 24 Q B 21 0.38000 0.38000 "GLN " "2HE2" 1 0 FFFFFF  H379  0 1 7 ""  1 ""  <> 0 0 0 1 7.3 379 0 0 730 0 379 379 379 379 -1 <> <> <> <>
  380 25 5.407590 -13.345123 2.172816 25 M B 38 -0.50000 -0.50000 "MET " " N  " 7 0 2F2FFF  N380  2 1 7 ""  1 ""  <> 0 0 0 1 7.3 380 0 0 750 1 380 380 380 380 -1 <> <> <> <>
  381 3 4.140159 -12.691406 2.522277 25 M B 2 0.14000 0.14000 "MET " " CA " 6 0 A0A0A0  C381  2 1 -1106 ""  1 ""  FF3C00  0 0 0 1 7.3 381 0 0 751 1 381 381 381 381 -1 <> <> <> <>
  382 2 3.888703 -11.542671 1.484191 25 M B 2 0.50000 0.50000 "MET " " C  " 6 0 A0A0A0  C382  2 1 7 ""  1 ""  <> 0 0 0 1 7.3 382 0 0 752 0 382 382 382 382 -1 <> <> <> <>
  383 15 4.859982 -11.054108 0.943461 25 M B 75 -0.50000 -0.50000 "MET " " O  " 8 0 FF5757  O383  2 1 7 ""  1 ""  <> 0 0 0 1 7.3 383 0 0 753 0 383 383 383 383 -1 <> <> <> <>
  384 3 4.236020 -12.108498 4.023375 25 M B 2 -0.12000 -0.12000 "MET " " CB " 6 0 A0A0A0  C384  2 1 7 ""  1 ""  <> 0 0 0 1 7.3 384 0 0 754 2 384 384 384 384 -1 <> <> <> <>
  385 3 3.060695 -12.336384 4.923598 25 M B 2 0.04750 0.04750 "MET " " CG " 6 0 A0A0A0  C385  2 1 7 ""  1 ""  <> 0 0 0 1 7.3 385 0 0 755 2 385 385 385 385 -1 <> <> <> <>
  386 49 3.335883 -11.489532 6.519274 25 M B 13 -0.33500 -0.33500 "MET " " SD " 16 0 E1E11E  S386  2 1 7 ""  1 ""  <> 0 0 0 1 7.3 386 0 0 756 0 386 386 386 386 -1 <> <> <> <>
  387 3 1.970418 -12.320293 7.358840 25 M B 2 -0.01250 -0.01250 "MET " " CE " 6 0 A0A0A0  C387  2 1 7 ""  1 ""  <> 0 0 0 1 7.3 387 0 0 757 3 387 387 387 387 -1 <> <> <> <>
  388 43 5.978992 -12.767010 1.573329 25 M B 21 0.30000 0.30000 "MET " " H  " 1 0 FFFFFF  H388  2 1 7 ""  1 ""  <> 0 0 0 1 7.3 388 0 0 758 0 388 388 388 388 -1 <> <> <> <>
  389 41 3.365186 -13.456692 2.479251 25 M B 21 0.06000 0.06000 "MET " " HA " 1 0 FFFFFF  H389  2 1 7 ""  1 ""  <> 0 0 0 1 7.3 389 0 0 759 0 389 389 389 389 -1 <> <> <> <>
  390 41 4.174052 -11.038177 3.826709 25 M B 21 0.06000 0.06000 "MET " " HB1" 1 0 FFFFFF  H390  2 1 7 ""  1 ""  <> 0 0 0 1 7.3 390 0 0 760 0 390 390 390 390 -1 <> <> <> <>
  391 41 5.206555 -12.269287 4.492743 25 M B 21 0.06000 0.06000 "MET " " HB2" 1 0 FFFFFF  H391  2 1 7 ""  1 ""  <> 0 0 0 1 7.3 391 0 0 761 0 391 391 391 391 -1 <> <> <> <>
  392 41 3.056882 -13.391281 5.197962 25 M B 21 0.06000 0.06000 "MET " " HG1" 1 0 FFFFFF  H392  2 1 7 ""  1 ""  <> 0 0 0 1 7.3 392 0 0 762 0 392 392 392 392 -1 <> <> <> <>
  393 41 2.127395 -12.057621 4.434371 25 M B 21 0.06000 0.06000 "MET " " HG2" 1 0 FFFFFF  H393  2 1 7 ""  1 ""  <> 0 0 0 1 7.3 393 0 0 763 0 393 393 393 393 -1 <> <> <> <>
  394 41 2.112634 -12.200058 8.432811 25 M B 21 0.06000 0.06000 "MET " " HE1" 1 0 FFFFFF  H394  2 1 7 ""  1 ""  <> 0 0 0 1 7.3 394 0 0 764 0 394 394 394 394 -1 <> <> <> <>
  395 41 1.043666 -11.824451 7.070105 25 M B 21 0.06000 0.06000 "MET " " HE2" 1 0 FFFFFF  H395  2 1 7 ""  1 ""  <> 0 0 0 1 7.3 395 0 0 765 0 395 395 395 395 -1 <> <> <> <>
  396 41 1.888072 -13.372692 7.087218 25 M B 21 0.06000 0.06000 "MET " " HE3" 1 0 FFFFFF  H396  2 1 7 ""  1 ""  <> 0 0 0 1 7.3 396 0 0 766 0 396 396 396 396 -1 <> <> <> <>
  397 25 2.681052 -11.191360 1.184970 26 T B 38 -0.50000 -0.50000 "THR " " N  " 7 0 2F2FFF  N397  2 1 7 ""  1 ""  <> 0 0 0 1 7.31 397 0 0 791 1 397 397 397 397 -1 <> <> <> <>
  398 3 2.330987 -10.209499 0.152564 26 T B 2 0.14000 0.14000 "THR " " CA " 6 0 A0A0A0  C398  2 1 -1106 ""  1 ""  FF3C00  0 0 0 1 7.31 398 0 0 792 1 398 398 398 398 -1 <> <> <> <>
  399 2 1.116601 -9.418362 0.603121 26 T B 2 0.50000 0.50000 "THR " " C  " 6 0 A0A0A0  C399  2 1 7 ""  1 ""  <> 0 0 0 1 7.31 399 0 0 793 0 399 399 399 399 -1 <> <> <> <>
  400 15 0.184544 -9.994785 1.112479 26 T B 75 -0.50000 -0.50000 "THR " " O  " 8 0 FF5757  O400  2 1 7 ""  1 ""  <> 0 0 0 1 7.31 400 0 0 794 0 400 400 400 400 -1 <> <> <> <>
  401 3 2.336993 -10.814079 -1.293168 26 T B 2 0.20500 0.20500 "THR " " CB " 6 0 A0A0A0  C401  2 1 7 ""  1 ""  <> 0 0 0 1 7.31 401 0 0 795 1 401 401 401 401 -1 <> <> <> <>
  402 3 1.210021 -11.868172 -1.570077 26 T B 2 -0.18000 -0.18000 "THR " " CG2" 6 0 A0A0A0  C402  2 1 7 ""  1 ""  <> 0 0 0 1 7.31 402 0 0 796 3 402 402 402 402 -1 <> <> <> <>
  403 16 2.226884 -9.811573 -2.286859 26 T B 75 -0.68300 -0.68300 "THR " " OG1" 8 0 FF5757  O403  2 1 7 "%UT"  13 ""  <> 0 0 0 1 7.31 403 0 0 797 1 403 403 403 403 -1 <> <> <> <>
  404 43 1.909160 -11.818977 1.359263 26 T B 21 0.30000 0.30000 "THR " " H  " 1 0 FFFFFF  H404  2 1 7 ""  1 ""  <> 0 0 0 1 7.31 404 0 0 798 0 404 404 404 404 -1 <> <> <> <>
  405 41 3.087110 -9.428211 0.229834 26 T B 21 0.06000 0.06000 "THR " " HA " 1 0 FFFFFF  H405  2 1 7 ""  1 ""  <> 0 0 0 1 7.31 405 0 0 799 0 405 405 405 405 -1 <> <> <> <>
  406 41 3.334834 -11.179424 -1.535936 26 T B 21 0.06000 0.06000 "THR " " HB " 1 0 FFFFFF  H406  2 1 7 ""  1 ""  <> 0 0 0 1 7.31 406 0 0 800 0 406 406 406 406 -1 <> <> <> <>
  407 41 1.362254 -12.715340 -0.901326 26 T B 21 0.06000 0.06000 "THR " "1HG2" 1 0 FFFFFF  H407  2 1 7 ""  1 ""  <> 0 0 0 1 7.31 407 0 0 801 0 407 407 407 407 -1 <> <> <> <>
  408 41 0.201892 -11.489334 -1.401979 26 T B 21 0.06000 0.06000 "THR " "2HG2" 1 0 FFFFFF  H408  2 1 7 ""  1 ""  <> 0 0 0 1 7.31 408 0 0 802 0 408 408 408 408 -1 <> <> <> <>
  409 41 1.189565 -12.289467 -2.575162 26 T B 21 0.06000 0.06000 "THR " "3HG2" 1 0 FFFFFF  H409  2 1 7 ""  1 ""  <> 0 0 0 1 7.31 409 0 0 803 0 409 409 409 409 -1 <> <> <> <>
  410 42 1.931983 -10.181442 -3.104940 26 T B 21 0.41800 0.41800 "THR " " HG1" 1 0 FFFFFF  H410  2 1 7 ""  1 ""  <> 0 0 0 1 7.31 410 0 0 804 0 410 410 410 410 -1 <> <> <> <>
  411 25 1.209020 -8.045750 0.592139 27 Q B 38 -0.50000 -0.50000 "GLN " " N  " 7 0 2F2FFF  N411  2 1 7 ""  1 ""  <> 0 0 0 1 7.32 411 0 0 822 1 411 411 411 411 -1 <> <> <> <>
  412 3 0.245175 -7.136139 1.202021 27 Q B 2 0.14000 0.14000 "GLN " " CA " 6 0 A0A0A0  C412  2 1 -1106 ""  1 ""  FF3C00  0 0 0 1 7.32 412 0 0 823 1 412 412 412 412 -1 <> <> <> <>
  413 2 -0.182780 -6.091176 0.189154 27 Q B 2 0.50000 0.50000 "GLN " " C  " 6 0 A0A0A0  C413  2 1 7 ""  1 ""  <> 0 0 0 1 7.32 413 0 0 824 0 413 413 413 413 -1 <> <> <> <>
  414 15 0.557605 -5.904301 -0.789724 27 Q B 75 -0.50000 -0.50000 "GLN " " O  " 8 0 FF5757  O414  2 1 7 ""  1 ""  <> 0 0 0 1 7.32 414 0 0 825 0 414 414 414 414 -1 <> <> <> <>
  415 3 0.885823 -6.582814 2.417819 27 Q B 2 -0.12000 -0.12000 "GLN " " CB " 6 0 A0A0A0  C415  2 1 7 ""  1 ""  <> 0 0 0 1 7.32 415 0 0 826 2 415 415 415 415 -1 <> <> <> <>
  416 3 0.154256 -5.431836 3.154746 27 Q B 2 -0.12000 -0.12000 "GLN " " CG " 6 0 A0A0A0  C416  2 1 7 ""  1 ""  <> 0 0 0 1 7.32 416 0 0 827 2 416 416 416 416 -1 <> <> <> <>
  417 2 0.812144 -5.039280 4.488169 27 Q B 2 0.50000 0.50000 "GLN " " CD " 6 0 A0A0A0  C417  2 1 7 "%UT"  13 ""  <> 0 0 0 1 7.32 417 0 0 828 0 417 417 417 417 -1 "No Flip"  <> <> <>
  418 15 1.538064 -5.784562 5.185240 27 Q B 75 -0.50000 -0.50000 "GLN " " OE1" 8 0 FF5757  O418  2 1 7 ""  1 ""  <> 0 0 0 1 7.32 418 0 0 829 0 418 418 418 418 -1 <> <> <> <>
  419 25 0.657599 -3.789853 4.833739 27 Q B 38 -0.76000 -0.76000 "GLN " " NE2" 7 0 2F2FFF  N419  2 1 7 ""  1 ""  <> 0 0 0 1 7.32 419 0 0 830 2 419 419 419 419 -1 <> <> <> <>
  420 43 2.105971 -7.640172 0.366122 27 Q B 21 0.30000 0.30000 "GLN " " H  " 1 0 FFFFFF  H420  2 1 7 ""  1 ""  <> 0 0 0 1 7.32 420 0 0 831 0 420 420 420 420 -1 <> <> <> <>
  421 41 -0.683915 -7.629479 1.487521 27 Q B 21 0.06000 0.06000 "GLN " " HA " 1 0 FFFFFF  H421  2 1 7 ""  1 ""  <> 0 0 0 1 7.32 421 0 0 832 0 421 421 421 421 -1 <> <> <> <>
  422 41 1.849612 -6.202542 2.079283 27 Q B 21 0.06000 0.06000 "GLN " " HB1" 1 0 FFFFFF  H422  2 1 7 ""  1 ""  <> 0 0 0 1 7.32 422 0 0 833 0 422 422 422 422 -1 <> <> <> <>
  423 41 1.166871 -7.316525 3.173316 27 Q B 21 0.06000 0.06000 "GLN " " HB2" 1 0 FFFFFF  H423  2 1 7 ""  1 ""  <> 0 0 0 1 7.32 423 0 0 834 0 423 423 423 423 -1 <> <> <> <>
  424 41 -0.879951 -5.713479 3.352717 27 Q B 21 0.06000 0.06000 "GLN " " HG1" 1 0 FFFFFF  H424  2 1 7 ""  1 ""  <> 0 0 0 1 7.32 424 0 0 835 0 424 424 424 424 -1 <> <> <> <>
  425 41 0.077557 -4.558457 2.507117 27 Q B 21 0.06000 0.06000 "GLN " " HG2" 1 0 FFFFFF  H425  2 1 7 ""  1 ""  <> 0 0 0 1 7.32 425 0 0 836 0 425 425 425 425 -1 <> <> <> <>
  426 43 0.138299 -3.205876 4.193896 27 Q B 21 0.38000 0.38000 "GLN " "1HE2" 1 0 FFFFFF  H426  2 1 7 ""  1 ""  <> 0 0 0 1 7.32 426 0 0 837 0 426 426 426 426 -1 <> <> <> <>
  427 43 1.189984 -3.406697 5.601763 27 Q B 21 0.38000 0.38000 "GLN " "2HE2" 1 0 FFFFFF  H427  2 1 7 ""  1 ""  <> 0 0 0 1 7.32 427 0 0 838 0 427 427 427 427 -1 <> <> <> <>
  428 25 -1.410503 -5.535100 0.375342 28 S B 38 -0.50000 -0.50000 "SER " " N  " 7 0 2F2FFF  N428  2 1 7 ""  1 ""  <> 0 0 0 1 7.69 428 0 0 858 1 428 428 428 428 -1 <> <> <> <>
  429 3 -1.872497 -4.455014 -0.400815 28 S B 2 0.14000 0.14000 "SER " " CA " 6 0 A0A0A0  C429  2 1 -1106 ""  1 ""  FF3C00  0 0 0 1 7.69 429 0 0 859 1 429 429 429 429 -1 <> <> <> <>
  430 2 -2.828307 -3.593270 0.359519 28 S B 2 0.50000 0.50000 "SER " " C  " 6 0 A0A0A0  C430  2 1 7 ""  1 ""  <> 0 0 0 1 7.69 430 0 0 860 0 430 430 430 430 -1 <> <> <> <>
  431 15 -3.470229 -4.140030 1.238253 28 S B 75 -0.50000 -0.50000 "SER " " O  " 8 0 FF5757  O431  2 1 7 ""  1 ""  <> 0 0 0 1 7.69 431 0 0 861 0 431 431 431 431 -1 <> <> <> <>
  432 3 -2.450946 -5.007935 -1.723039 28 S B 2 0.14500 0.14500 "SER " " CB " 6 0 A0A0A0  C432  2 1 7 ""  1 ""  <> 0 0 0 1 7.69 432 0 0 862 2 432 432 432 432 -1 <> <> <> <>
  433 16 -3.466094 -5.946332 -1.344663 28 S B 75 -0.68300 -0.68300 "SER " " OG " 8 0 FF5757  O433  2 1 7 "%UT"  13 ""  <> 0 0 0 1 7.69 433 0 0 863 1 433 433 433 433 -1 <> <> <> <>
  434 43 -1.970386 -5.638916 1.209521 28 S B 21 0.30000 0.30000 "SER " " H  " 1 0 FFFFFF  H434  2 1 7 ""  1 ""  <> 0 0 0 1 7.69 434 0 0 864 0 434 434 434 434 -1 <> <> <> <>
  435 41 -0.969604 -3.862446 -0.548269 28 S B 21 0.06000 0.06000 "SER " " HA " 1 0 FFFFFF  H435  2 1 7 ""  1 ""  <> 0 0 0 1 7.69 435 0 0 865 0 435 435 435 435 -1 <> <> <> <>
  436 41 -1.628894 -5.529969 -2.212739 28 S B 21 0.06000 0.06000 "SER " " HB1" 1 0 FFFFFF  H436  2 1 7 ""  1 ""  <> 0 0 0 1 7.69 436 0 0 866 0 436 436 436 436 -1 <> <> <> <>
  437 41 -2.963355 -4.208542 -2.258306 28 S B 21 0.06000 0.06000 "SER " " HB2" 1 0 FFFFFF  H437  2 1 7 ""  1 ""  <> 0 0 0 1 7.69 437 0 0 867 0 437 437 437 437 -1 <> <> <> <>
  438 42 -3.027133 -6.691178 -0.963163 28 S B 21 0.41800 0.41800 "SER " " HG " 1 0 FFFFFF  H438  2 1 7 ""  1 ""  <> 0 0 0 1 7.69 438 0 0 868 0 438 438 438 438 -1 <> <> <> <>
  439 25 -3.080379 -2.268418 0.054187 29 P B 38 -0.14000 -0.14000 "PRO " " N  " 7 0 2F2FFF  N439  0 1 7 ""  1 ""  <> 0 0 0 1 7.77 439 0 0 890 0 439 439 439 439 -1 <> <> <> <>
  440 3 -2.409938 -1.367325 -1.035825 29 P B 2 0.01000 0.01000 "PRO " " CA " 6 0 A0A0A0  C440  0 1 -1106 ""  1 ""  FF3C00  0 0 0 1 7.77 440 0 0 891 1 440 440 440 440 -1 <> <> <> <>
  441 2 -0.992286 -0.968525 -0.641023 29 P B 2 0.50000 0.50000 "PRO " " C  " 6 0 A0A0A0  C441  0 1 7 ""  1 ""  <> 0 0 0 1 7.77 441 0 0 892 0 441 441 441 441 -1 <> <> <> <>
  442 15 -0.618238 -1.139157 0.509299 29 P B 75 -0.50000 -0.50000 "PRO " " O  " 8 0 FF5757  O442  0 1 7 ""  1 ""  <> 0 0 0 1 7.77 442 0 0 893 0 442 442 442 442 -1 <> <> <> <>
  443 3 -4.180594 -1.541275 0.729674 29 P B 2 -0.05000 -0.05000 "PRO " " CD " 6 0 A0A0A0  C443  0 1 7 ""  1 ""  <> 0 0 0 1 7.77 443 0 0 894 2 443 443 443 443 -1 <> <> <> <>
  444 3 -4.097198 -0.071190 0.247843 29 P B 2 -0.12000 -0.12000 "PRO " " CG " 6 0 A0A0A0  C444  0 1 7 ""  1 ""  <> 0 0 0 1 7.77 444 0 0 895 2 444 444 444 444 -1 <> <> <> <>
  445 3 -3.276645 -0.127099 -0.996873 29 P B 2 -0.12000 -0.12000 "PRO " " CB " 6 0 A0A0A0  C445  0 1 7 ""  1 ""  <> 0 0 0 1 7.77 445 0 0 896 2 445 445 445 445 -1 <> <> <> <>
  446 41 -4.013606 -1.676117 1.798335 29 P B 21 0.06000 0.06000 "PRO " " HD1" 1 0 FFFFFF  H446  0 1 7 ""  1 ""  <> 0 0 0 1 7.77 446 0 0 897 0 446 446 446 446 -1 <> <> <> <>
  447 41 -5.099055 -2.046399 0.430705 29 P B 21 0.06000 0.06000 "PRO " " HD2" 1 0 FFFFFF  H447  0 1 7 ""  1 ""  <> 0 0 0 1 7.77 447 0 0 898 0 447 447 447 447 -1 <> <> <> <>
  448 41 -3.513041 0.541004 0.934928 29 P B 21 0.06000 0.06000 "PRO " " HG1" 1 0 FFFFFF  H448  0 1 7 ""  1 ""  <> 0 0 0 1 7.77 448 0 0 899 0 448 448 448 448 -1 <> <> <> <>
  449 41 -5.092898 0.342693 0.088538 29 P B 21 0.06000 0.06000 "PRO " " HG2" 1 0 FFFFFF  H449  0 1 7 ""  1 ""  <> 0 0 0 1 7.77 449 0 0 900 0 449 449 449 449 -1 <> <> <> <>
  450 41 -2.675826 0.781810 -1.028501 29 P B 21 0.06000 0.06000 "PRO " " HB1" 1 0 FFFFFF  H450  0 1 7 ""  1 ""  <> 0 0 0 1 7.77 450 0 0 901 0 450 450 450 450 -1 <> <> <> <>
  451 41 -3.967776 -0.239579 -1.832208 29 P B 21 0.06000 0.06000 "PRO " " HB2" 1 0 FFFFFF  H451  0 1 7 ""  1 ""  <> 0 0 0 1 7.77 451 0 0 902 0 451 451 451 451 -1 <> <> <> <>
  452 41 -2.478641 -1.922322 -1.971433 29 P B 21 0.06000 0.06000 "PRO " " HA " 1 0 FFFFFF  H452  0 1 7 ""  1 ""  <> 0 0 0 1 7.77 452 0 0 903 0 452 452 452 452 -1 <> <> <> <>
  453 25 -0.303537 -0.279522 -1.564535 30 S B 38 -0.50000 -0.50000 "SER " " N  " 7 0 2F2FFF  N453  0 1 7 ""  1 ""  <> 0 0 0 1 7.76 453 0 0 921 1 453 453 453 453 -1 <> <> <> <>
  454 3 0.926188 0.358661 -1.226194 30 S B 2 0.14000 0.14000 "SER " " CA " 6 0 A0A0A0  C454  0 1 -1106 ""  1 ""  FF3C00  0 0 0 1 7.76 454 0 0 922 1 454 454 454 454 -1 <> <> <> <>
  455 2 0.654584 1.816448 -0.785863 30 S B 2 0.50000 0.50000 "SER " " C  " 6 0 A0A0A0  C455  0 1 7 ""  1 ""  <> 0 0 0 1 7.76 455 0 0 923 0 455 455 455 455 -1 <> <> <> <>
  456 15 1.422011 2.343013 -0.042161 30 S B 75 -0.50000 -0.50000 "SER " " O  " 8 0 FF5757  O456  0 1 7 ""  1 ""  <> 0 0 0 1 7.76 456 0 0 924 0 456 456 456 456 -1 <> <> <> <>
  457 3 1.597108 0.406501 -2.584050 30 S B 2 0.14500 0.14500 "SER " " CB " 6 0 A0A0A0  C457  0 1 7 ""  1 ""  <> 0 0 0 1 7.76 457 0 0 925 2 457 457 457 457 -1 <> <> <> <>
  458 16 3.040093 0.276199 -2.610704 30 S B 75 -0.68300 -0.68300 "SER " " OG " 8 0 FF5757  O458  0 1 7 "%UT"  13 ""  <> 0 0 0 1 7.76 458 0 0 926 1 458 458 458 458 -1 <> <> <> <>
  459 43 -0.719924 -0.132870 -2.472947 30 S B 21 0.30000 0.30000 "SER " " H  " 1 0 FFFFFF  H459  0 1 7 ""  1 ""  <> 0 0 0 1 7.76 459 0 0 927 0 459 459 459 459 -1 <> <> <> <>
  460 41 1.610972 -0.170403 -0.563424 30 S B 21 0.06000 0.06000 "SER " " HA " 1 0 FFFFFF  H460  0 1 7 ""  1 ""  <> 0 0 0 1 7.76 460 0 0 928 0 460 460 460 460 -1 <> <> <> <>
  461 41 1.514817 1.406875 -3.009004 30 S B 21 0.06000 0.06000 "SER " " HB1" 1 0 FFFFFF  H461  0 1 7 ""  1 ""  <> 0 0 0 1 7.76 461 0 0 929 0 461 461 461 461 -1 <> <> <> <>
  462 41 1.173526 -0.296048 -3.301755 30 S B 21 0.06000 0.06000 "SER " " HB2" 1 0 FFFFFF  H462  0 1 7 ""  1 ""  <> 0 0 0 1 7.76 462 0 0 930 0 462 462 462 462 -1 <> <> <> <>
  463 42 3.226748 -0.648308 -2.551805 30 S B 21 0.41800 0.41800 "SER " " HG " 1 0 FFFFFF  H463  0 1 7 ""  1 ""  <> 0 0 0 1 7.76 463 0 0 931 0 463 463 463 463 -1 <> <> <> <>
  464 25 -0.540799 2.352771 -1.094949 31 S B 38 -0.50000 -0.50000 "SER " " N  " 7 0 2F2FFF  N464  2 1 7 ""  1 ""  <> 0 0 0 1 7.9 464 0 0 939 1 464 464 464 464 -1 <> <> <> <>
  465 3 -0.800078 3.733535 -0.882051 31 S B 2 0.14000 0.14000 "SER " " CA " 6 0 A0A0A0  C465  2 1 -1106 ""  1 ""  FF3C00  0 0 0 1 7.9 465 0 0 940 1 465 465 465 465 -1 <> <> <> <>
  466 2 -2.289927 4.001312 -0.784910 31 S B 2 0.50000 0.50000 "SER " " C  " 6 0 A0A0A0  C466  2 1 7 ""  1 ""  <> 0 0 0 1 7.9 466 0 0 941 0 466 466 466 466 -1 <> <> <> <>
  467 15 -3.050887 3.646484 -1.724820 31 S B 75 -0.50000 -0.50000 "SER " " O  " 8 0 FF5757  O467  2 1 7 ""  1 ""  <> 0 0 0 1 7.9 467 0 0 942 0 467 467 467 467 -1 <> <> <> <>
  468 3 -0.059722 4.605812 -2.009938 31 S B 2 0.14500 0.14500 "SER " " CB " 6 0 A0A0A0  C468  2 1 7 ""  1 ""  <> 0 0 0 1 7.9 468 0 0 943 2 468 468 468 468 -1 <> <> <> <>
  469 16 -0.568791 4.393352 -3.287008 31 S B 75 -0.68300 -0.68300 "SER " " OG " 8 0 FF5757  O469  2 1 7 "%UT"  13 ""  <> 0 0 0 1 7.9 469 0 0 944 1 469 469 469 469 -1 <> <> <> <>
  470 43 -1.077766 1.951053 -1.850194 31 S B 21 0.30000 0.30000 "SER " " H  " 1 0 FFFFFF  H470  2 1 7 ""  1 ""  <> 0 0 0 1 7.9 470 0 0 945 0 470 470 470 470 -1 <> <> <> <>
  471 41 -0.382026 4.081684 0.062472 31 S B 21 0.06000 0.06000 "SER " " HA " 1 0 FFFFFF  H471  2 1 7 ""  1 ""  <> 0 0 0 1 7.9 471 0 0 946 0 471 471 471 471 -1 <> <> <> <>
  472 41 1.010613 4.429969 -1.902406 31 S B 21 0.06000 0.06000 "SER " " HB1" 1 0 FFFFFF  H472  2 1 7 ""  1 ""  <> 0 0 0 1 7.9 472 0 0 947 0 472 472 472 472 -1 <> <> <> <>
  473 41 -0.181943 5.674774 -1.835348 31 S B 21 0.06000 0.06000 "SER " " HB2" 1 0 FFFFFF  H473  2 1 7 ""  1 ""  <> 0 0 0 1 7.9 473 0 0 948 0 473 473 473 473 -1 <> <> <> <>
  474 42 -0.720529 3.463417 -3.359273 31 S B 21 0.41800 0.41800 "SER " " HG " 1 0 FFFFFF  H474  2 1 7 ""  1 ""  <> 0 0 0 1 7.9 474 0 0 949 0 474 474 474 474 -1 <> <> <> <>
  475 25 -2.728366 4.716964 0.293154 32 L B 38 -0.50000 -0.50000 "LEU " " N  " 7 0 2F2FFF  N475  2 1 7 ""  1 ""  <> 0 0 0 1 7.37 475 0 0 960 1 475 475 475 475 -1 <> <> <> <>
  476 3 -4.137305 5.114822 0.600749 32 L B 2 0.14000 0.14000 "LEU " " CA " 6 0 A0A0A0  C476  2 1 -1106 ""  1 ""  FF3C00  0 0 0 1 7.37 476 0 0 961 1 476 476 476 476 -1 <> <> <> <>
  477 2 -4.072745 6.438858 1.320063 32 L B 2 0.50000 0.50000 "LEU " " C  " 6 0 A0A0A0  C477  2 1 7 ""  1 ""  <> 0 0 0 1 7.37 477 0 0 962 0 477 477 477 477 -1 <> <> <> <>
  478 15 -3.190639 6.753631 2.109980 32 L B 75 -0.50000 -0.50000 "LEU " " O  " 8 0 FF5757  O478  2 1 7 ""  1 ""  <> 0 0 0 1 7.37 478 0 0 963 0 478 478 478 478 -1 <> <> <> <>
  479 3 -5.037147 3.997047 1.211085 32 L B 2 -0.12000 -0.12000 "LEU " " CB " 6 0 A0A0A0  C479  2 1 7 ""  1 ""  <> 0 0 0 1 7.37 479 0 0 964 2 479 479 479 479 -1 <> <> <> <>
  480 3 -4.833495 3.752727 2.706443 32 L B 2 -0.06000 -0.06000 "LEU " " CG " 6 0 A0A0A0  C480  2 1 7 ""  1 ""  <> 0 0 0 1 7.37 480 0 0 965 1 480 480 480 480 -1 <> <> <> <>
  481 3 -5.951556 4.332401 3.576709 32 L B 2 -0.18000 -0.18000 "LEU " " CD1" 6 0 A0A0A0  C481  2 1 7 ""  1 ""  <> 0 0 0 1 7.37 481 0 0 966 3 481 481 481 481 -1 <> <> <> <>
  482 3 -4.576823 2.244323 2.990645 32 L B 2 -0.18000 -0.18000 "LEU " " CD2" 6 0 A0A0A0  C482  2 1 7 ""  1 ""  <> 0 0 0 1 7.37 482 0 0 967 3 482 482 482 482 -1 <> <> <> <>
  483 43 -2.035071 4.881130 1.009040 32 L B 21 0.30000 0.30000 "LEU " " H  " 1 0 FFFFFF  H483  2 1 7 ""  1 ""  <> 0 0 0 1 7.37 483 0 0 968 0 483 483 483 483 -1 <> <> <> <>
  484 41 -4.497050 5.429882 -0.378751 32 L B 21 0.06000 0.06000 "LEU " " HA " 1 0 FFFFFF  H484  2 1 7 ""  1 ""  <> 0 0 0 1 7.37 484 0 0 969 0 484 484 484 484 -1 <> <> <> <>
  485 41 -4.866633 3.081562 0.644595 32 L B 21 0.06000 0.06000 "LEU " " HB1" 1 0 FFFFFF  H485  2 1 7 ""  1 ""  <> 0 0 0 1 7.37 485 0 0 970 0 485 485 485 485 -1 <> <> <> <>
  486 41 -6.064826 4.296291 1.005099 32 L B 21 0.06000 0.06000 "LEU " " HB2" 1 0 FFFFFF  H486  2 1 7 ""  1 ""  <> 0 0 0 1 7.37 486 0 0 971 0 486 486 486 486 -1 <> <> <> <>
  487 41 -3.861312 4.182785 2.947295 32 L B 21 0.06000 0.06000 "LEU " " HG " 1 0 FFFFFF  H487  2 1 7 ""  1 ""  <> 0 0 0 1 7.37 487 0 0 972 0 487 487 487 487 -1 <> <> <> <>
  488 41 -6.887107 3.777282 3.508200 32 L B 21 0.06000 0.06000 "LEU " "1HD1" 1 0 FFFFFF  H488  2 1 7 ""  1 ""  <> 0 0 0 1 7.37 488 0 0 973 0 488 488 488 488 -1 <> <> <> <>
  489 41 -5.657424 4.199222 4.617789 32 L B 21 0.06000 0.06000 "LEU " "2HD1" 1 0 FFFFFF  H489  2 1 7 ""  1 ""  <> 0 0 0 1 7.37 489 0 0 974 0 489 489 489 489 -1 <> <> <> <>
  490 41 -6.137801 5.363014 3.274630 32 L B 21 0.06000 0.06000 "LEU " "3HD1" 1 0 FFFFFF  H490  2 1 7 ""  1 ""  <> 0 0 0 1 7.37 490 0 0 975 0 490 490 490 490 -1 <> <> <> <>
  491 41 -4.541217 1.961292 4.042655 32 L B 21 0.06000 0.06000 "LEU " "1HD2" 1 0 FFFFFF  H491  2 1 7 ""  1 ""  <> 0 0 0 1 7.37 491 0 0 976 0 491 491 491 491 -1 <> <> <> <>
  492 41 -5.338420 1.574726 2.591010 32 L B 21 0.06000 0.06000 "LEU " "2HD2" 1 0 FFFFFF  H492  2 1 7 ""  1 ""  <> 0 0 0 1 7.37 492 0 0 977 0 492 492 492 492 -1 <> <> <> <>
  493 41 -3.631526 1.835479 2.633765 32 L B 21 0.06000 0.06000 "LEU " "3HD2" 1 0 FFFFFF  H493  2 1 7 ""  1 ""  <> 0 0 0 1 7.37 493 0 0 978 0 493 493 493 493 -1 <> <> <> <>
  494 25 -5.091002 7.267494 1.144602 33 S B 38 -0.50000 -0.50000 "SER " " N  " 7 0 2F2FFF  N494  2 1 7 ""  1 ""  <> 0 0 0 1 7.41 494 0 0 996 1 494 494 494 494 -1 <> <> <> <>
  495 3 -5.518241 8.256638 2.089301 33 S B 2 0.14000 0.14000 "SER " " CA " 6 0 A0A0A0  C495  2 1 -1106 ""  1 ""  FF3C00  0 0 0 1 7.41 495 0 0 997 1 495 495 495 495 -1 <> <> <> <>
  496 2 -7.053054 8.182793 2.435023 33 S B 2 0.50000 0.50000 "SER " " C  " 6 0 A0A0A0  C496  2 1 7 ""  1 ""  <> 0 0 0 1 7.41 496 0 0 998 0 496 496 496 496 -1 <> <> <> <>
  497 15 -7.772384 7.380905 1.861437 33 S B 75 -0.50000 -0.50000 "SER " " O  " 8 0 FF5757  O497  2 1 7 ""  1 ""  <> 0 0 0 1 7.41 497 0 0 999 0 497 497 497 497 -1 <> <> <> <>
  498 3 -5.178481 9.671371 1.456450 33 S B 2 0.14500 0.14500 "SER " " CB " 6 0 A0A0A0  C498  2 1 7 ""  1 ""  <> 0 0 0 1 7.41 498 0 0 1000 2 498 498 498 498 -1 <> <> <> <>
  499 16 -5.365165 10.683609 2.447127 33 S B 75 -0.68300 -0.68300 "SER " " OG " 8 0 FF5757  O499  2 1 7 "%UT"  13 ""  <> 0 0 0 1 7.41 499 0 0 1001 1 499 499 499 499 -1 <> <> <> <>
  500 43 -5.781665 6.948677 0.480189 33 S B 21 0.30000 0.30000 "SER " " H  " 1 0 FFFFFF  H500  2 1 7 ""  1 ""  <> 0 0 0 1 7.41 500 0 0 1002 0 500 500 500 500 -1 <> <> <> <>
  501 41 -4.991942 8.060471 3.023448 33 S B 21 0.06000 0.06000 "SER " " HA " 1 0 FFFFFF  H501  2 1 7 ""  1 ""  <> 0 0 0 1 7.41 501 0 0 1003 0 501 501 501 501 -1 <> <> <> <>
  502 41 -5.888045 10.036514 0.713961 33 S B 21 0.06000 0.06000 "SER " " HB1" 1 0 FFFFFF  H502  2 1 7 ""  1 ""  <> 0 0 0 1 7.41 502 0 0 1004 0 502 502 502 502 -1 <> <> <> <>
  503 41 -4.202418 9.786789 0.985198 33 S B 21 0.06000 0.06000 "SER " " HB2" 1 0 FFFFFF  H503  2 1 7 ""  1 ""  <> 0 0 0 1 7.41 503 0 0 1005 0 503 503 503 503 -1 <> <> <> <>
  504 42 -5.011539 10.334030 3.250727 33 S B 21 0.41800 0.41800 "SER " " HG " 1 0 FFFFFF  H504  2 1 7 ""  1 ""  <> 0 0 0 1 7.41 504 0 0 1006 0 504 504 504 504 -1 <> <> <> <>
  505 25 -7.518390 8.985573 3.399737 34 A B 38 -0.50000 -0.50000 "ALA " " N  " 7 0 2F2FFF  N505  2 1 7 ""  1 ""  <> 0 0 0 1 7.45 505 0 0 1023 1 505 505 505 505 -1 <> <> <> <>
  506 3 -8.901023 9.258324 3.804255 34 A B 2 0.14000 0.14000 "ALA " " CA " 6 0 A0A0A0  C506  2 1 -1106 ""  1 ""  FF3C00  0 0 0 1 7.45 506 0 0 1024 1 506 506 506 506 -1 <> <> <> <>
  507 2 -9.077388 10.568451 4.603499 34 A B 2 0.50000 0.50000 "ALA " " C  " 6 0 A0A0A0  C507  2 1 7 ""  1 ""  <> 0 0 0 1 7.45 507 0 0 1025 0 507 507 507 507 -1 <> <> <> <>
  508 15 -8.136203 11.060051 5.230635 34 A B 75 -0.50000 -0.50000 "ALA " " O  " 8 0 FF5757  O508  2 1 7 ""  1 ""  <> 0 0 0 1 7.45 508 0 0 1026 0 508 508 508 508 -1 <> <> <> <>
  509 3 -9.312751 8.034988 4.640948 34 A B 2 -0.18000 -0.18000 "ALA " " CB " 6 0 A0A0A0  C509  2 1 7 ""  1 ""  <> 0 0 0 1 7.45 509 0 0 1027 3 509 509 509 509 -1 <> <> <> <>
  510 43 -6.803149 9.587967 3.781386 34 A B 21 0.30000 0.30000 "ALA " " H  " 1 0 FFFFFF  H510  2 1 7 ""  1 ""  <> 0 0 0 1 7.45 510 0 0 1028 0 510 510 510 510 -1 <> <> <> <>
  511 41 -9.447631 9.277168 2.861407 34 A B 21 0.06000 0.06000 "ALA " " HA " 1 0 FFFFFF  H511  2 1 7 ""  1 ""  <> 0 0 0 1 7.45 511 0 0 1029 0 511 511 511 511 -1 <> <> <> <>
  512 41 -10.354648 8.076981 4.958422 34 A B 21 0.06000 0.06000 "ALA " " HB1" 1 0 FFFFFF  H512  2 1 7 ""  1 ""  <> 0 0 0 1 7.45 512 0 0 1030 0 512 512 512 512 -1 <> <> <> <>
  513 41 -9.306369 7.077636 4.119845 34 A B 21 0.06000 0.06000 "ALA " " HB2" 1 0 FFFFFF  H513  2 1 7 ""  1 ""  <> 0 0 0 1 7.45 513 0 0 1031 0 513 513 513 513 -1 <> <> <> <>
  514 41 -8.608253 8.107224 5.469534 34 A B 21 0.06000 0.06000 "ALA " " HB3" 1 0 FFFFFF  H514  2 1 7 ""  1 ""  <> 0 0 0 1 7.45 514 0 0 1032 0 514 514 514 514 -1 <> <> <> <>
  515 25 -10.385249 10.952156 4.653388 35 S B 38 -0.50000 -0.50000 "SER " " N  " 7 0 2F2FFF  N515  0 1 7 ""  1 ""  <> 0 0 0 1 7.75 515 0 0 1049 1 515 515 515 515 -1 <> <> <> <>
  516 3 -10.881850 11.972839 5.554202 35 S B 2 0.14000 0.14000 "SER " " CA " 6 0 A0A0A0  C516  0 1 -1106 ""  1 ""  FF3C00  0 0 0 1 7.75 516 0 0 1050 1 516 516 516 516 -1 <> <> <> <>
  517 2 -10.914844 11.446411 7.045695 35 S B 2 0.50000 0.50000 "SER " " C  " 6 0 A0A0A0  C517  0 1 7 ""  1 ""  <> 0 0 0 1 7.75 517 0 0 1051 0 517 517 517 517 -1 <> <> <> <>
  518 15 -10.903190 10.272873 7.318060 35 S B 75 -0.50000 -0.50000 "SER " " O  " 8 0 FF5757  O518  0 1 7 ""  1 ""  <> 0 0 0 1 7.75 518 0 0 1052 0 518 518 518 518 -1 <> <> <> <>
  519 3 -12.307418 12.331192 4.987360 35 S B 2 0.14500 0.14500 "SER " " CB " 6 0 A0A0A0  C519  0 1 7 ""  1 ""  <> 0 0 0 1 7.75 519 0 0 1053 2 519 519 519 519 -1 <> <> <> <>
  520 16 -13.281833 11.379517 5.175383 35 S B 75 -0.68300 -0.68300 "SER " " OG " 8 0 FF5757  O520  0 1 7 "%UT"  13 ""  <> 0 0 0 1 7.75 520 0 0 1054 1 520 520 520 520 -1 <> <> <> <>
  521 43 -11.057784 10.523407 4.033732 35 S B 21 0.30000 0.30000 "SER " " H  " 1 0 FFFFFF  H521  0 1 7 ""  1 ""  <> 0 0 0 1 7.75 521 0 0 1055 0 521 521 521 521 -1 <> <> <> <>
  522 41 -10.264281 12.871002 5.557345 35 S B 21 0.06000 0.06000 "SER " " HA " 1 0 FFFFFF  H522  0 1 7 ""  1 ""  <> 0 0 0 1 7.75 522 0 0 1056 0 522 522 522 522 -1 <> <> <> <>
  523 41 -12.141730 12.426689 3.914267 35 S B 21 0.06000 0.06000 "SER " " HB1" 1 0 FFFFFF  H523  0 1 7 ""  1 ""  <> 0 0 0 1 7.75 523 0 0 1057 0 523 523 523 523 -1 <> <> <> <>
  524 41 -12.654655 13.303642 5.336443 35 S B 21 0.06000 0.06000 "SER " " HB2" 1 0 FFFFFF  H524  0 1 7 ""  1 ""  <> 0 0 0 1 7.75 524 0 0 1058 0 524 524 524 524 -1 <> <> <> <>
  525 42 -12.908916 10.610458 4.772269 35 S B 21 0.41800 0.41800 "SER " " HG " 1 0 FFFFFF  H525  0 1 7 ""  1 ""  <> 0 0 0 1 7.75 525 0 0 1059 0 525 525 525 525 -1 <> <> <> <>
  526 25 -11.004138 12.400726 7.975569 36 V B 38 -0.50000 -0.50000 "VAL " " N  " 7 0 2F2FFF  N526  0 1 7 ""  1 ""  <> 0 0 0 1 7.76 526 0 0 1077 1 526 526 526 526 -1 <> <> <> <>
  527 3 -11.209556 12.150894 9.371287 36 V B 2 0.14000 0.14000 "VAL " " CA " 6 0 A0A0A0  C527  0 1 -1106 ""  1 ""  FF3C00  0 0 0 1 7.76 527 0 0 1078 1 527 527 527 527 -1 <> <> <> <>
  528 2 -12.561339 11.494781 9.605235 36 V B 2 0.50000 0.50000 "VAL " " C  " 6 0 A0A0A0  C528  0 1 7 ""  1 ""  <> 0 0 0 1 7.76 528 0 0 1079 0 528 528 528 528 -1 <> <> <> <>
  529 15 -13.524909 11.895927 8.967231 36 V B 75 -0.50000 -0.50000 "VAL " " O  " 8 0 FF5757  O529  0 1 7 ""  1 ""  <> 0 0 0 1 7.76 529 0 0 1080 0 529 529 529 529 -1 <> <> <> <>
  530 3 -11.073195 13.488266 10.206798 36 V B 2 -0.06000 -0.06000 "VAL " " CB " 6 0 A0A0A0  C530  0 1 7 ""  1 ""  <> 0 0 0 1 7.76 530 0 0 1081 1 530 530 530 530 -1 <> <> <> <>
  531 3 -9.587981 13.884804 10.260516 36 V B 2 -0.18000 -0.18000 "VAL " " CG1" 6 0 A0A0A0  C531  0 1 7 ""  1 ""  <> 0 0 0 1 7.76 531 0 0 1082 3 531 531 531 531 -1 <> <> <> <>
  532 3 -11.946887 14.674126 9.648074 36 V B 2 -0.18000 -0.18000 "VAL " " CG2" 6 0 A0A0A0  C532  0 1 7 ""  1 ""  <> 0 0 0 1 7.76 532 0 0 1083 3 532 532 532 532 -1 <> <> <> <>
  533 43 -11.305739 13.312897 7.664019 36 V B 21 0.30000 0.30000 "VAL " " H  " 1 0 FFFFFF  H533  0 1 7 ""  1 ""  <> 0 0 0 1 7.76 533 0 0 1084 0 533 533 533 533 -1 <> <> <> <>
  534 41 -10.518161 11.345108 9.617827 36 V B 21 0.06000 0.06000 "VAL " " HA " 1 0 FFFFFF  H534  0 1 7 ""  1 ""  <> 0 0 0 1 7.76 534 0 0 1085 0 534 534 534 534 -1 <> <> <> <>
  535 41 -11.434073 13.282532 11.214538 36 V B 21 0.06000 0.06000 "VAL " " HB " 1 0 FFFFFF  H535  0 1 7 ""  1 ""  <> 0 0 0 1 7.76 535 0 0 1086 0 535 535 535 535 -1 <> <> <> <>
  536 41 -8.994395 12.977699 10.374183 36 V B 21 0.06000 0.06000 "VAL " "1HG1" 1 0 FFFFFF  H536  0 1 7 ""  1 ""  <> 0 0 0 1 7.76 536 0 0 1087 0 536 536 536 536 -1 <> <> <> <>
  537 41 -9.158145 14.426170 9.417747 36 V B 21 0.06000 0.06000 "VAL " "2HG1" 1 0 FFFFFF  H537  0 1 7 ""  1 ""  <> 0 0 0 1 7.76 537 0 0 1088 0 537 537 537 537 -1 <> <> <> <>
  538 41 -9.372226 14.607941 11.047050 36 V B 21 0.06000 0.06000 "VAL " "3HG1" 1 0 FFFFFF  H538  0 1 7 ""  1 ""  <> 0 0 0 1 7.76 538 0 0 1089 0 538 538 538 538 -1 <> <> <> <>
  539 41 -11.994975 15.548508 10.297111 36 V B 21 0.06000 0.06000 "VAL " "1HG2" 1 0 FFFFFF  H539  0 1 7 ""  1 ""  <> 0 0 0 1 7.76 539 0 0 1090 0 539 539 539 539 -1 <> <> <> <>
  540 41 -11.685229 15.086075 8.673430 36 V B 21 0.06000 0.06000 "VAL " "2HG2" 1 0 FFFFFF  H540  0 1 7 ""  1 ""  <> 0 0 0 1 7.76 540 0 0 1091 0 540 540 540 540 -1 <> <> <> <>
  541 41 -13.003615 14.406876 9.645221 36 V B 21 0.06000 0.06000 "VAL " "3HG2" 1 0 FFFFFF  H541  0 1 7 ""  1 ""  <> 0 0 0 1 7.76 541 0 0 1092 0 541 541 541 541 -1 <> <> <> <>
  542 25 -12.614089 10.440231 10.529380 37 G B 38 -0.50000 -0.50000 "GLY " " N  " 7 0 2F2FFF  N542  0 1 7 ""  1 ""  <> 0 0 0 1 7.77 542 0 0 1100 1 542 542 542 542 -1 <> <> <> <>
  543 3 -13.880630 9.811966 10.949798 37 G B 2 0.08000 0.08000 "GLY " " CA " 6 0 A0A0A0  C543  0 1 -1106 ""  1 ""  FF3C00  0 0 0 1 7.77 543 0 0 1101 2 543 543 543 543 -1 <> <> <> <>
  544 2 -14.272483 8.653564 9.986064 37 G B 2 0.50000 0.50000 "GLY " " C  " 6 0 A0A0A0  C544  0 1 7 ""  1 ""  <> 0 0 0 1 7.77 544 0 0 1102 0 544 544 544 544 -1 <> <> <> <>
  545 15 -15.159270 7.793655 10.334399 37 G B 75 -0.50000 -0.50000 "GLY " " O  " 8 0 FF5757  O545  0 1 7 ""  1 ""  <> 0 0 0 1 7.77 545 0 0 1103 0 545 545 545 545 -1 <> <> <> <>
  546 43 -11.739795 10.265640 11.003963 37 G B 21 0.30000 0.30000 "GLY " " H  " 1 0 FFFFFF  H546  0 1 7 ""  1 ""  <> 0 0 0 1 7.77 546 0 0 1104 0 546 546 546 546 -1 <> <> <> <>
  547 41 -14.689525 10.542564 10.953483 37 G B 21 0.06000 0.06000 "GLY " " HA1" 1 0 FFFFFF  H547  0 1 7 ""  1 ""  <> 0 0 0 1 7.77 547 0 0 1105 0 547 547 547 547 -1 <> <> <> <>
  548 41 -13.772254 9.467270 11.978168 37 G B 21 0.06000 0.06000 "GLY " " HA2" 1 0 FFFFFF  H548  0 1 7 ""  1 ""  <> 0 0 0 1 7.77 548 0 0 1106 0 548 548 548 548 -1 <> <> <> <>
  549 25 -13.591247 8.478630 8.804912 38 D B 38 -0.50000 -0.50000 "ASP " " N  " 7 0 2F2FFF  N549  0 1 7 ""  1 ""  <> 0 0 0 1 7.83 549 0 0 1121 1 549 549 549 549 -1 <> <> <> <>
  550 3 -13.817195 7.439102 7.818907 38 D B 2 0.14000 0.14000 "ASP " " CA " 6 0 A0A0A0  C550  0 1 -1106 ""  1 ""  FF3C00  0 0 0 1 7.83 550 0 0 1122 1 550 550 550 550 -1 <> <> <> <>
  551 2 -13.164832 6.055595 8.209476 38 D B 2 0.50000 0.50000 "ASP " " C  " 6 0 A0A0A0  C551  0 1 7 ""  1 ""  <> 0 0 0 1 7.83 551 0 0 1123 0 551 551 551 551 -1 <> <> <> <>
  552 15 -12.323451 5.972812 9.079223 38 D B 75 -0.50000 -0.50000 "ASP " " O  " 8 0 FF5757  O552  0 1 7 ""  1 ""  <> 0 0 0 1 7.83 552 0 0 1124 0 552 552 552 552 -1 <> <> <> <>
  553 3 -13.095515 7.878036 6.515776 38 D B 2 -0.22000 -0.22000 "ASP " " CB " 6 0 A0A0A0  C553  0 1 7 ""  1 ""  <> 0 0 0 1 7.83 553 0 0 1125 2 553 553 553 553 -1 <> <> <> <>
  554 2 -13.621722 7.238555 5.273093 38 D B 2 0.70000 0.70000 "ASP " " CG " 6 0 A0A0A0  C554  0 1 7 "%UT"  13 ""  <> 0 0 0 1 7.83 554 0 0 1126 0 554 554 554 554 -1 <> <> <> <>
  555 15 -12.873630 7.071014 4.291968 38 D B 75 -0.80000 -0.80000 "ASP " " OD1" 8 0 FF5757  O555  0 1 7 ""  1 ""  <> 0 0 0 1 7.83 555 0 0 1127 0 555 555 555 555 -1 <> <> <> <>
  556 18 -14.813121 6.906707 5.176730 38 D B 75 -0.80000 -0.80000 "ASP " " OD2" 8 -1 FF5757  O556  0 1 7 ""  1 ""  <> 0 0 0 1 7.83 556 0 0 1128 0 556 556 556 556 -1 <> <> <> <>
  557 43 -12.789859 9.079956 8.677306 38 D B 21 0.30000 0.30000 "ASP " " H  " 1 0 FFFFFF  H557  0 1 7 ""  1 ""  <> 0 0 0 1 7.83 557 0 0 1129 0 557 557 557 557 -1 <> <> <> <>
  558 41 -14.882144 7.209213 7.785162 38 D B 21 0.06000 0.06000 "ASP " " HA " 1 0 FFFFFF  H558  0 1 7 ""  1 ""  <> 0 0 0 1 7.83 558 0 0 1130 0 558 558 558 558 -1 <> <> <> <>
  559 41 -12.006751 7.826309 6.519866 38 D B 21 0.06000 0.06000 "ASP " " HB1" 1 0 FFFFFF  H559  0 1 7 ""  1 ""  <> 0 0 0 1 7.83 559 0 0 1131 0 559 559 559 559 -1 <> <> <> <>
  560 41 -13.122962 8.955574 6.353732 38 D B 21 0.06000 0.06000 "ASP " " HB2" 1 0 FFFFFF  H560  0 1 7 ""  1 ""  <> 0 0 0 1 7.83 560 0 0 1132 0 560 560 560 560 -1 <> <> <> <>
  561 25 -13.661559 4.942958 7.516375 39 R B 38 -0.50000 -0.50000 "ARG " " N  " 7 0 2F2FFF  N561  0 1 7 ""  1 ""  <> 0 0 0 1 7.68 561 0 0 1152 1 561 561 561 561 -1 <> <> <> <>
  562 3 -13.313972 3.510456 7.698836 39 R B 2 0.14000 0.14000 "ARG " " CA " 6 0 A0A0A0  C562  0 1 -1106 ""  1 ""  FF3C00  0 0 0 1 7.68 562 0 0 1153 1 562 562 562 562 -1 <> <> <> <>
  563 2 -12.299170 3.119991 6.582888 39 R B 2 0.50000 0.50000 "ARG " " C  " 6 0 A0A0A0  C563  0 1 7 ""  1 ""  <> 0 0 0 1 7.68 563 0 0 1154 0 563 563 563 563 -1 <> <> <> <>
  564 15 -12.615752 3.388401 5.389990 39 R B 75 -0.50000 -0.50000 "ARG " " O  " 8 0 FF5757  O564  0 1 7 ""  1 ""  <> 0 0 0 1 7.68 564 0 0 1155 0 564 564 564 564 -1 <> <> <> <>
  565 3 -14.606048 2.691028 7.504588 39 R B 2 -0.12000 -0.12000 "ARG " " CB " 6 0 A0A0A0  C565  0 1 7 ""  1 ""  <> 0 0 0 1 7.68 565 0 0 1156 2 565 565 565 565 -1 <> <> <> <>
  566 3 -14.348746 1.191166 7.625575 39 R B 2 -0.05000 -0.05000 "ARG " " CG " 6 0 A0A0A0  C566  0 1 7 ""  1 ""  <> 0 0 0 1 7.68 566 0 0 1157 2 566 566 566 566 -1 <> <> <> <>
  567 3 -15.716533 0.462986 7.610888 39 R B 2 0.19000 0.19000 "ARG " " CD " 6 0 A0A0A0  C567  0 1 7 ""  1 ""  <> 0 0 0 1 7.68 567 0 0 1158 2 567 567 567 567 -1 <> <> <> <>
  568 25 -16.328667 0.514412 8.918334 39 R B 38 -0.69997 -0.69997 "ARG " " NE " 7 0 2F2FFF  N568  0 1 7 ""  1 ""  <> 0 0 0 1 7.68 568 0 0 1159 1 568 568 568 568 -1 <> <> <> <>
  569 2 -16.027866 -0.392189 9.884479 39 R B 2 0.63990 0.63990 "ARG " " CZ " 6 0 A0A0A0  C569  0 1 7 ""  1 ""  <> 0 0 0 1 7.68 569 0 0 1160 0 569 569 569 569 -1 <> <> <> <>
  570 25 -15.043963 -1.290062 9.669024 39 R B 38 -0.79997 -0.79997 "ARG " " NH1" 7 0 2F2FFF  N570  0 1 7 ""  1 ""  <> 0 0 0 1 7.68 570 0 0 1161 2 570 570 570 570 -1 <> <> <> <>
  571 31 -16.712570 -0.384842 11.036983 39 R B 38 -0.79997 -0.79997 "ARG " " NH2" 7 1 2F2FFF  N571  0 1 7 ""  1 ""  <> 0 0 0 1 7.68 571 0 0 1162 2 571 571 571 571 -1 <> <> <> <>
  572 43 -14.138415 5.258770 6.683924 39 R B 21 0.30000 0.30000 "ARG " " H  " 1 0 FFFFFF  H572  0 1 7 ""  1 ""  <> 0 0 0 1 7.68 572 0 0 1163 0 572 572 572 572 -1 <> <> <> <>
  573 41 -12.859965 3.455081 8.688235 39 R B 21 0.06000 0.06000 "ARG " " HA " 1 0 FFFFFF  H573  0 1 7 ""  1 ""  <> 0 0 0 1 7.68 573 0 0 1164 0 573 573 573 573 -1 <> <> <> <>
  574 41 -15.105777 3.052410 6.605826 39 R B 21 0.06000 0.06000 "ARG " " HB1" 1 0 FFFFFF  H574  0 1 7 ""  1 ""  <> 0 0 0 1 7.68 574 0 0 1165 0 574 574 574 574 -1 <> <> <> <>
  575 41 -15.186820 2.997058 8.374732 39 R B 21 0.06000 0.06000 "ARG " " HB2" 1 0 FFFFFF  H575  0 1 7 ""  1 ""  <> 0 0 0 1 7.68 575 0 0 1166 0 575 575 575 575 -1 <> <> <> <>
  576 41 -13.767673 0.940357 8.513015 39 R B 21 0.06000 0.06000 "ARG " " HG1" 1 0 FFFFFF  H576  0 1 7 ""  1 ""  <> 0 0 0 1 7.68 576 0 0 1167 0 576 576 576 576 -1 <> <> <> <>
  577 41 -13.796451 0.817737 6.763243 39 R B 21 0.06000 0.06000 "ARG " " HG2" 1 0 FFFFFF  H577  0 1 7 ""  1 ""  <> 0 0 0 1 7.68 577 0 0 1168 0 577 577 577 577 -1 <> <> <> <>
  578 41 -15.687892 -0.572041 7.270300 39 R B 21 0.06000 0.06000 "ARG " " HD1" 1 0 FFFFFF  H578  0 1 7 ""  1 ""  <> 0 0 0 1 7.68 578 0 0 1169 0 578 578 578 578 -1 <> <> <> <>
  579 41 -16.411842 0.987491 6.955496 39 R B 21 0.06000 0.06000 "ARG " " HD2" 1 0 FFFFFF  H579  0 1 7 ""  1 ""  <> 0 0 0 1 7.68 579 0 0 1170 0 579 579 579 579 -1 <> <> <> <>
  580 43 -17.228230 0.957309 9.039699 39 R B 21 0.44000 0.44000 "ARG " " HE " 1 0 FFFFFF  H580  0 1 7 ""  1 ""  <> 0 0 0 1 7.68 580 0 0 1171 0 580 580 580 580 -1 <> <> <> <>
  581 43 -14.611335 -1.469582 8.774203 39 R B 21 0.46000 0.46000 "ARG " "1HH1" 1 0 FFFFFF  H581  0 1 7 ""  1 ""  <> 0 0 0 1 7.68 581 0 0 1172 0 581 581 581 581 -1 <> <> <> <>
  582 43 -14.954921 -1.929467 10.445765 39 R B 21 0.46000 0.46000 "ARG " "2HH1" 1 0 FFFFFF  H582  0 1 7 ""  1 ""  <> 0 0 0 1 7.68 582 0 0 1173 0 582 582 582 582 -1 <> <> <> <>
  583 44 -17.300858 0.388912 11.311435 39 R B 21 0.46000 0.46000 "ARG " "1HH2" 1 0 FFFFFF  H583  0 1 7 ""  1 ""  <> 0 0 0 1 7.68 583 0 0 1174 0 583 583 583 583 -1 <> <> <> <>
  584 44 -16.694759 -1.217339 11.608592 39 R B 21 0.46000 0.46000 "ARG " "2HH2" 1 0 FFFFFF  H584  0 1 7 ""  1 ""  <> 0 0 0 1 7.68 584 0 0 1175 0 584 584 584 584 -1 <> <> <> <>
  585 25 -11.274135 2.401748 6.935038 40 V B 38 -0.50000 -0.50000 "VAL " " N  " 7 0 2F2FFF  N585  2 1 7 ""  1 ""  <> 0 0 0 1 7.39 585 0 0 1191 1 585 585 585 585 -1 <> <> <> <>
  586 3 -10.268546 1.757812 6.031214 40 V B 2 0.14000 0.14000 "VAL " " CA " 6 0 A0A0A0  C586  2 1 -1106 ""  1 ""  FF3C00  0 0 0 1 7.39 586 0 0 1192 1 586 586 586 586 -1 <> <> <> <>
  587 2 -10.089473 0.352569 6.587664 40 V B 2 0.50000 0.50000 "VAL " " C  " 6 0 A0A0A0  C587  2 1 7 ""  1 ""  <> 0 0 0 1 7.39 587 0 0 1193 0 587 587 587 587 -1 <> <> <> <>
  588 15 -10.440589 -0.015038 7.739550 40 V B 75 -0.50000 -0.50000 "VAL " " O  " 8 0 FF5757  O588  2 1 7 ""  1 ""  <> 0 0 0 1 7.39 588 0 0 1194 0 588 588 588 588 -1 <> <> <> <>
  589 3 -9.051238 2.665088 6.006323 40 V B 2 -0.06000 -0.06000 "VAL " " CB " 6 0 A0A0A0  C589  2 1 7 ""  1 ""  <> 0 0 0 1 7.39 589 0 0 1195 1 589 589 589 589 -1 <> <> <> <>
  590 3 -9.401362 3.918903 5.153193 40 V B 2 -0.18000 -0.18000 "VAL " " CG1" 6 0 A0A0A0  C590  2 1 7 ""  1 ""  <> 0 0 0 1 7.39 590 0 0 1196 3 590 590 590 590 -1 <> <> <> <>
  591 3 -8.332000 3.051429 7.219557 40 V B 2 -0.18000 -0.18000 "VAL " " CG2" 6 0 A0A0A0  C591  2 1 7 ""  1 ""  <> 0 0 0 1 7.39 591 0 0 1197 3 591 591 591 591 -1 <> <> <> <>
  592 43 -11.193770 2.075176 7.887400 40 V B 21 0.30000 0.30000 "VAL " " H  " 1 0 FFFFFF  H592  2 1 7 ""  1 ""  <> 0 0 0 1 7.39 592 0 0 1198 0 592 592 592 592 -1 <> <> <> <>
  593 41 -10.572368 1.554512 5.004344 40 V B 21 0.06000 0.06000 "VAL " " HA " 1 0 FFFFFF  H593  2 1 7 ""  1 ""  <> 0 0 0 1 7.39 593 0 0 1199 0 593 593 593 593 -1 <> <> <> <>
  594 41 -8.358901 2.070472 5.410334 40 V B 21 0.06000 0.06000 "VAL " " HB " 1 0 FFFFFF  H594  2 1 7 ""  1 ""  <> 0 0 0 1 7.39 594 0 0 1200 0 594 594 594 594 -1 <> <> <> <>
  595 41 -10.170115 4.573005 5.564612 40 V B 21 0.06000 0.06000 "VAL " "1HG1" 1 0 FFFFFF  H595  2 1 7 ""  1 ""  <> 0 0 0 1 7.39 595 0 0 1201 0 595 595 595 595 -1 <> <> <> <>
  596 41 -8.521235 4.479812 4.838770 40 V B 21 0.06000 0.06000 "VAL " "2HG1" 1 0 FFFFFF  H596  2 1 7 ""  1 ""  <> 0 0 0 1 7.39 596 0 0 1202 0 596 596 596 596 -1 <> <> <> <>
  597 41 -9.779494 3.597568 4.182700 40 V B 21 0.06000 0.06000 "VAL " "3HG1" 1 0 FFFFFF  H597  2 1 7 ""  1 ""  <> 0 0 0 1 7.39 597 0 0 1203 0 597 597 597 597 -1 <> <> <> <>
  598 41 -7.542994 3.788909 7.072276 40 V B 21 0.06000 0.06000 "VAL " "1HG2" 1 0 FFFFFF  H598  2 1 7 ""  1 ""  <> 0 0 0 1 7.39 598 0 0 1204 0 598 598 598 598 -1 <> <> <> <>
  599 41 -9.031142 3.478385 7.938590 40 V B 21 0.06000 0.06000 "VAL " "2HG2" 1 0 FFFFFF  H599  2 1 7 ""  1 ""  <> 0 0 0 1 7.39 599 0 0 1205 0 599 599 599 599 -1 <> <> <> <>
  600 41 -7.699939 2.272094 7.645278 40 V B 21 0.06000 0.06000 "VAL " "3HG2" 1 0 FFFFFF  H600  2 1 7 ""  1 ""  <> 0 0 0 1 7.39 600 0 0 1206 0 600 600 600 600 -1 <> <> <> <>
  601 25 -9.489341 -0.441342 5.706034 41 T B 38 -0.50000 -0.50000 "THR " " N  " 7 0 2F2FFF  N601  2 1 7 ""  1 ""  <> 0 0 0 1 7.27 601 0 0 1226 1 601 601 601 601 -1 <> <> <> <>
  602 3 -8.993438 -1.798977 5.965922 41 T B 2 0.14000 0.14000 "THR " " CA " 6 0 A0A0A0  C602  2 1 -1107 ""  1 ""  FF5A00  0 0 0 1 7.27 602 0 0 1227 1 602 602 602 602 -1 <> <> <> <>
  603 2 -7.766086 -2.062962 5.040102 41 T B 2 0.50000 0.50000 "THR " " C  " 6 0 A0A0A0  C603  2 1 7 ""  1 ""  <> 0 0 0 1 7.27 603 0 0 1228 0 603 603 603 603 -1 <> <> <> <>
  604 15 -7.756820 -1.533528 3.982684 41 T B 75 -0.50000 -0.50000 "THR " " O  " 8 0 FF5757  O604  2 1 7 ""  1 ""  <> 0 0 0 1 7.27 604 0 0 1229 0 604 604 604 604 -1 <> <> <> <>
  605 3 -10.190356 -2.780766 5.982401 41 T B 2 0.20500 0.20500 "THR " " CB " 6 0 A0A0A0  C605  2 1 7 ""  1 ""  <> 0 0 0 1 7.27 605 0 0 1230 1 605 605 605 605 -1 <> <> <> <>
  606 3 -11.131103 -2.731362 4.795790 41 T B 2 -0.18000 -0.18000 "THR " " CG2" 6 0 A0A0A0  C606  2 1 7 ""  1 ""  <> 0 0 0 1 7.27 606 0 0 1231 3 606 606 606 606 -1 <> <> <> <>
  607 16 -9.702247 -4.128285 6.166815 41 T B 75 -0.68300 -0.68300 "THR " " OG1" 8 0 FF5757  O607  2 1 7 "%UT"  13 ""  <> 0 0 0 1 7.27 607 0 0 1232 1 607 607 607 607 -1 <> <> <> <>
  608 43 -9.286006 -0.070210 4.788962 41 T B 21 0.30000 0.30000 "THR " " H  " 1 0 FFFFFF  H608  2 1 7 ""  1 ""  <> 0 0 0 1 7.27 608 0 0 1233 0 608 608 608 608 -1 <> <> <> <>
  609 41 -8.628531 -1.763634 6.992419 41 T B 21 0.06000 0.06000 "THR " " HA " 1 0 FFFFFF  H609  2 1 7 ""  1 ""  <> 0 0 0 1 7.27 609 0 0 1234 0 609 609 609 609 -1 <> <> <> <>
  610 41 -10.848510 -2.547150 6.819273 41 T B 21 0.06000 0.06000 "THR " " HB " 1 0 FFFFFF  H610  2 1 7 ""  1 ""  <> 0 0 0 1 7.27 610 0 0 1235 0 610 610 610 610 -1 <> <> <> <>
  611 41 -11.983230 -3.361958 5.049437 41 T B 21 0.06000 0.06000 "THR " "1HG2" 1 0 FFFFFF  H611  2 1 7 ""  1 ""  <> 0 0 0 1 7.27 611 0 0 1236 0 611 611 611 611 -1 <> <> <> <>
  612 41 -11.428306 -1.685841 4.714240 41 T B 21 0.06000 0.06000 "THR " "2HG2" 1 0 FFFFFF  H612  2 1 7 ""  1 ""  <> 0 0 0 1 7.27 612 0 0 1237 0 612 612 612 612 -1 <> <> <> <>
  613 41 -10.607810 -3.032254 3.888194 41 T B 21 0.06000 0.06000 "THR " "3HG2" 1 0 FFFFFF  H613  2 1 7 ""  1 ""  <> 0 0 0 1 7.27 613 0 0 1238 0 613 613 613 613 -1 <> <> <> <>
  614 42 -9.305465 -4.174725 7.023219 41 T B 21 0.41800 0.41800 "THR " " HG1" 1 0 FFFFFF  H614  2 1 7 ""  1 ""  <> 0 0 0 1 7.27 614 0 0 1239 0 614 614 614 614 -1 <> <> <> <>
  615 25 -6.891070 -2.964200 5.519541 42 I B 38 -0.50000 -0.50000 "ILE " " N  " 7 0 2F2FFF  N615  2 1 7 ""  1 ""  <> 0 0 0 1 7.25 615 0 0 1254 1 615 615 615 615 -1 <> <> <> <>
  616 3 -5.679873 -3.464413 4.790995 42 I B 2 0.14000 0.14000 "ILE " " CA " 6 0 A0A0A0  C616  2 1 -1107 ""  1 ""  FF5A00  0 0 0 1 7.25 616 0 0 1255 1 616 616 616 616 -1 <> <> <> <>
  617 2 -5.727672 -4.995793 4.747893 42 I B 2 0.50000 0.50000 "ILE " " C  " 6 0 A0A0A0  C617  2 1 7 ""  1 ""  <> 0 0 0 1 7.25 617 0 0 1256 0 617 617 617 617 -1 <> <> <> <>
  618 15 -6.177272 -5.624840 5.707869 42 I B 75 -0.50000 -0.50000 "ILE " " O  " 8 0 FF5757  O618  2 1 7 ""  1 ""  <> 0 0 0 1 7.25 618 0 0 1257 0 618 618 618 618 -1 <> <> <> <>
  619 3 -4.333167 -2.958531 5.437998 42 I B 2 -0.06000 -0.06000 "ILE " " CB " 6 0 A0A0A0  C619  2 1 7 ""  1 ""  <> 0 0 0 1 7.25 619 0 0 1258 1 619 619 619 619 -1 <> <> <> <>
  620 3 -3.067973 -3.231709 4.525073 42 I B 2 -0.18000 -0.18000 "ILE " " CG2" 6 0 A0A0A0  C620  2 1 7 ""  1 ""  <> 0 0 0 1 7.25 620 0 0 1259 3 620 620 620 620 -1 <> <> <> <>
  621 3 -4.394813 -1.439473 5.821723 42 I B 2 -0.12000 -0.12000 "ILE " " CG1" 6 0 A0A0A0  C621  2 1 7 ""  1 ""  <> 0 0 0 1 7.25 621 0 0 1260 2 621 621 621 621 -1 <> <> <> <>
  622 3 -3.255527 -0.965695 6.729495 42 I B 2 -0.18000 -0.18000 "ILE " " CD1" 6 0 A0A0A0  C622  2 1 7 ""  1 ""  <> 0 0 0 1 7.25 622 0 0 1261 3 622 622 622 622 -1 <> <> <> <>
  623 43 -7.231616 -3.532162 6.282130 42 I B 21 0.30000 0.30000 "ILE " " H  " 1 0 FFFFFF  H623  2 1 7 ""  1 ""  <> 0 0 0 1 7.25 623 0 0 1262 0 623 623 623 623 -1 <> <> <> <>
  624 41 -5.728820 -2.967122 3.822284 42 I B 21 0.06000 0.06000 "ILE " " HA " 1 0 FFFFFF  H624  2 1 7 ""  1 ""  <> 0 0 0 1 7.25 624 0 0 1263 0 624 624 624 624 -1 <> <> <> <>
  625 41 -4.200961 -3.388573 6.430815 42 I B 21 0.06000 0.06000 "ILE " " HB " 1 0 FFFFFF  H625  2 1 7 ""  1 ""  <> 0 0 0 1 7.25 625 0 0 1264 0 625 625 625 625 -1 <> <> <> <>
  626 41 -3.136088 -2.870163 3.499038 42 I B 21 0.06000 0.06000 "ILE " "1HG2" 1 0 FFFFFF  H626  2 1 7 ""  1 ""  <> 0 0 0 1 7.25 626 0 0 1265 0 626 626 626 626 -1 <> <> <> <>
  627 41 -2.160151 -2.848973 4.991408 42 I B 21 0.06000 0.06000 "ILE " "2HG2" 1 0 FFFFFF  H627  2 1 7 ""  1 ""  <> 0 0 0 1 7.25 627 0 0 1266 0 627 627 627 627 -1 <> <> <> <>
  628 41 -3.047469 -4.301693 4.318152 42 I B 21 0.06000 0.06000 "ILE " "3HG2" 1 0 FFFFFF  H628  2 1 7 ""  1 ""  <> 0 0 0 1 7.25 628 0 0 1267 0 628 628 628 628 -1 <> <> <> <>
  629 41 -5.251933 -1.163708 6.436049 42 I B 21 0.06000 0.06000 "ILE " "1HG1" 1 0 FFFFFF  H629  2 1 7 ""  1 ""  <> 0 0 0 1 7.25 629 0 0 1268 0 629 629 629 629 -1 <> <> <> <>
  630 41 -4.507903 -0.833165 4.923003 42 I B 21 0.06000 0.06000 "ILE " "2HG1" 1 0 FFFFFF  H630  2 1 7 ""  1 ""  <> 0 0 0 1 7.25 630 0 0 1269 0 630 630 630 630 -1 <> <> <> <>
  631 41 -3.252772 -1.414669 7.722731 42 I B 21 0.06000 0.06000 "ILE " " HD1" 1 0 FFFFFF  H631  2 1 7 ""  1 ""  <> 0 0 0 1 7.25 631 0 0 1270 0 631 631 631 631 -1 <> <> <> <>
  632 41 -2.288135 -1.280499 6.338152 42 I B 21 0.06000 0.06000 "ILE " " HD2" 1 0 FFFFFF  H632  2 1 7 ""  1 ""  <> 0 0 0 1 7.25 632 0 0 1271 0 632 632 632 632 -1 <> <> <> <>
  633 41 -3.308303 0.093402 6.981741 42 I B 21 0.06000 0.06000 "ILE " " HD3" 1 0 FFFFFF  H633  2 1 7 ""  1 ""  <> 0 0 0 1 7.25 633 0 0 1272 0 633 633 633 633 -1 <> <> <> <>
  634 25 -5.236457 -5.624859 3.659426 43 T B 38 -0.50000 -0.50000 "THR " " N  " 7 0 2F2FFF  N634  2 1 7 ""  1 ""  <> 0 0 0 1 7.25 634 0 0 1294 1 634 634 634 634 -1 <> <> <> <>
  635 3 -5.178058 -7.085278 3.611602 43 T B 2 0.14000 0.14000 "THR " " CA " 6 0 A0A0A0  C635  2 1 -1107 ""  1 ""  FF5A00  0 0 0 1 7.25 635 0 0 1295 1 635 635 635 635 -1 <> <> <> <>
  636 2 -3.789039 -7.635994 3.264601 43 T B 2 0.50000 0.50000 "THR " " C  " 6 0 A0A0A0  C636  2 1 7 ""  1 ""  <> 0 0 0 1 7.25 636 0 0 1296 0 636 636 636 636 -1 <> <> <> <>
  637 15 -3.099177 -6.974808 2.465949 43 T B 75 -0.50000 -0.50000 "THR " " O  " 8 0 FF5757  O637  2 1 7 ""  1 ""  <> 0 0 0 1 7.25 637 0 0 1297 0 637 637 637 637 -1 <> <> <> <>
  638 3 -6.320254 -7.600350 2.745921 43 T B 2 0.20500 0.20500 "THR " " CB " 6 0 A0A0A0  C638  2 1 7 ""  1 ""  <> 0 0 0 1 7.25 638 0 0 1298 1 638 638 638 638 -1 <> <> <> <>
  639 3 -7.694003 -7.094113 3.207125 43 T B 2 -0.18000 -0.18000 "THR " " CG2" 6 0 A0A0A0  C639  2 1 7 ""  1 ""  <> 0 0 0 1 7.25 639 0 0 1299 3 639 639 639 639 -1 <> <> <> <>
  640 16 -6.207496 -7.089253 1.441378 43 T B 75 -0.68300 -0.68300 "THR " " OG1" 8 0 FF5757  O640  2 1 7 "%UT"  13 ""  <> 0 0 0 1 7.25 640 0 0 1300 1 640 640 640 640 -1 <> <> <> <>
  641 43 -4.913714 -5.077477 2.874373 43 T B 21 0.30000 0.30000 "THR " " H  " 1 0 FFFFFF  H641  2 1 7 ""  1 ""  <> 0 0 0 1 7.25 641 0 0 1301 0 641 641 641 641 -1 <> <> <> <>
  642 41 -5.327472 -7.425496 4.636309 43 T B 21 0.06000 0.06000 "THR " " HA " 1 0 FFFFFF  H642  2 1 7 ""  1 ""  <> 0 0 0 1 7.25 642 0 0 1302 0 642 642 642 642 -1 <> <> <> <>
  643 41 -6.338038 -8.685505 2.847029 43 T B 21 0.06000 0.06000 "THR " " HB " 1 0 FFFFFF  H643  2 1 7 ""  1 ""  <> 0 0 0 1 7.25 643 0 0 1303 0 643 643 643 643 -1 <> <> <> <>
  644 41 -7.900676 -6.059678 2.932658 43 T B 21 0.06000 0.06000 "THR " "1HG2" 1 0 FFFFFF  H644  2 1 7 ""  1 ""  <> 0 0 0 1 7.25 644 0 0 1304 0 644 644 644 644 -1 <> <> <> <>
  645 41 -8.541240 -7.643300 2.796408 43 T B 21 0.06000 0.06000 "THR " "2HG2" 1 0 FFFFFF  H645  2 1 7 ""  1 ""  <> 0 0 0 1 7.25 645 0 0 1305 0 645 645 645 645 -1 <> <> <> <>
  646 41 -7.817977 -7.116856 4.289813 43 T B 21 0.06000 0.06000 "THR " "3HG2" 1 0 FFFFFF  H646  2 1 7 ""  1 ""  <> 0 0 0 1 7.25 646 0 0 1306 0 646 646 646 646 -1 <> <> <> <>
  647 42 -5.827826 -7.767403 0.903804 43 T B 21 0.41800 0.41800 "THR " " HG1" 1 0 FFFFFF  H647  2 1 7 ""  1 ""  <> 0 0 0 1 7.25 647 0 0 1307 0 647 647 647 647 -1 <> <> <> <>
  648 25 -3.433635 -8.835213 3.791064 44 C B 38 -0.50000 -0.50000 "CYS " " N  " 7 0 2F2FFF  N648  2 1 7 ""  1 ""  <> 0 0 0 1 7.24 648 0 0 1327 1 648 648 648 648 -1 <> <> <> <>
  649 3 -2.151015 -9.505188 3.550727 44 C B 2 0.14000 0.14000 "CYS " " CA " 6 0 A0A0A0  C649  2 1 -1107 ""  1 ""  FF5A00  0 0 0 1 7.24 649 0 0 1328 1 649 649 649 649 -1 <> <> <> <>
  650 2 -2.349128 -11.023228 3.513873 44 C B 2 0.50000 0.50000 "CYS " " C  " 6 0 A0A0A0  C650  2 1 7 ""  1 ""  <> 0 0 0 1 7.24 650 0 0 1329 0 650 650 650 650 -1 <> <> <> <>
  651 15 -3.329200 -11.526485 4.021430 44 C B 75 -0.50000 -0.50000 "CYS " " O  " 8 0 FF5757  O651  2 1 7 ""  1 ""  <> 0 0 0 1 7.24 651 0 0 1330 0 651 651 651 651 -1 <> <> <> <>
  652 3 -1.105338 -9.158371 4.663916 44 C B 2 0.06000 0.06000 "CYS " " CB " 6 0 A0A0A0  C652  2 1 7 ""  1 ""  <> 0 0 0 1 7.24 652 0 0 1331 2 652 652 652 652 -1 <> <> <> <>
  653 49 0.530065 -9.789532 4.479971 44 C B 13 -0.33500 -0.33500 "CYS " " SG " 16 0 E1E11E  S653  2 1 7 "%UT"  13 ""  <> 0 0 0 1 7.24 653 0 0 1332 1 653 653 653 653 -1 <> <> <> <>
  654 43 -4.112075 -9.321701 4.359522 44 C B 21 0.30000 0.30000 "CYS " " H  " 1 0 FFFFFF  H654  2 1 7 ""  1 ""  <> 0 0 0 1 7.24 654 0 0 1333 0 654 654 654 654 -1 <> <> <> <>
  655 41 -1.769870 -9.272388 2.556426 44 C B 21 0.06000 0.06000 "CYS " " HA " 1 0 FFFFFF  H655  2 1 7 ""  1 ""  <> 0 0 0 1 7.24 655 0 0 1334 0 655 655 655 655 -1 <> <> <> <>
  656 41 -1.614440 -9.472931 5.574942 44 C B 21 0.06000 0.06000 "CYS " " HB1" 1 0 FFFFFF  H656  2 1 7 ""  1 ""  <> 0 0 0 1 7.24 656 0 0 1335 0 656 656 656 656 -1 <> <> <> <>
  657 41 -0.997294 -8.080547 4.785243 44 C B 21 0.06000 0.06000 "CYS " " HB2" 1 0 FFFFFF  H657  2 1 7 ""  1 ""  <> 0 0 0 1 7.24 657 0 0 1336 0 657 657 657 657 -1 <> <> <> <>
  658 25 -1.421214 -11.712132 2.814078 45 R B 38 -0.50000 -0.50000 "ARG " " N  " 7 0 2F2FFF  N658  2 1 7 ""  1 ""  <> 0 0 0 1 7.26 658 0 0 1352 1 658 658 658 658 -1 <> <> <> <>
  659 3 -1.443187 -13.178768 2.712439 45 R B 2 0.14000 0.14000 "ARG " " CA " 6 0 A0A0A0  C659  2 1 -1107 ""  1 ""  FF5A00  0 0 0 1 7.26 659 0 0 1353 1 659 659 659 659 -1 <> <> <> <>
  660 2 -0.100711 -13.735226 2.923716 45 R B 2 0.50000 0.50000 "ARG " " C  " 6 0 A0A0A0  C660  2 1 7 ""  1 ""  <> 0 0 0 1 7.26 660 0 0 1354 0 660 660 660 660 -1 <> <> <> <>
  661 15 0.864703 -13.088352 2.496993 45 R B 75 -0.50000 -0.50000 "ARG " " O  " 8 0 FF5757  O661  2 1 7 ""  1 ""  <> 0 0 0 1 7.26 661 0 0 1355 0 661 661 661 661 -1 <> <> <> <>
  662 3 -2.146609 -13.515659 1.400580 45 R B 2 -0.12000 -0.12000 "ARG " " CB " 6 0 A0A0A0  C662  2 1 7 ""  1 ""  <> 0 0 0 1 7.26 662 0 0 1356 2 662 662 662 662 -1 <> <> <> <>
  663 3 -2.318507 -14.993912 1.167704 45 R B 2 -0.05000 -0.05000 "ARG " " CG " 6 0 A0A0A0  C663  2 1 7 ""  1 ""  <> 0 0 0 1 7.26 663 0 0 1357 2 663 663 663 663 -1 <> <> <> <>
  664 3 -2.888309 -15.343288 -0.177156 45 R B 2 0.19000 0.19000 "ARG " " CD " 6 0 A0A0A0  C664  2 1 7 ""  1 ""  <> 0 0 0 1 7.26 664 0 0 1358 2 664 664 664 664 -1 <> <> <> <>
  665 25 -4.348220 -15.362732 -0.118890 45 R B 38 -0.69997 -0.69997 "ARG " " NE " 7 0 2F2FFF  N665  2 1 7 ""  1 ""  <> 0 0 0 1 7.26 665 0 0 1359 1 665 665 665 665 -1 <> <> <> <>
  666 2 -5.196769 -15.987579 -0.965070 45 R B 2 0.63990 0.63990 "ARG " " CZ " 6 0 A0A0A0  C666  2 1 7 ""  1 ""  <> 0 0 0 1 7.26 666 0 0 1360 0 666 666 666 666 -1 <> <> <> <>
  667 25 -4.775294 -16.769157 -2.002980 45 R B 38 -0.79997 -0.79997 "ARG " " NH1" 7 0 2F2FFF  N667  2 1 7 ""  1 ""  <> 0 0 0 1 7.26 667 0 0 1361 2 667 667 667 667 -1 <> <> <> <>
  668 31 -6.485724 -15.827133 -0.730295 45 R B 38 -0.79997 -0.79997 "ARG " " NH2" 7 1 2F2FFF  N668  2 1 7 ""  1 ""  <> 0 0 0 1 7.26 668 0 0 1362 2 668 668 668 668 -1 <> <> <> <>
  669 43 -0.744174 -11.211407 2.256411 45 R B 21 0.30000 0.30000 "ARG " " H  " 1 0 FFFFFF  H669  2 1 7 ""  1 ""  <> 0 0 0 1 7.26 669 0 0 1363 0 669 669 669 669 -1 <> <> <> <>
  670 41 -2.053115 -13.605087 3.508891 45 R B 21 0.06000 0.06000 "ARG " " HA " 1 0 FFFFFF  H670  2 1 7 ""  1 ""  <> 0 0 0 1 7.26 670 0 0 1364 0 670 670 670 670 -1 <> <> <> <>
  671 41 -1.546538 -13.136578 0.573352 45 R B 21 0.06000 0.06000 "ARG " " HB1" 1 0 FFFFFF  H671  2 1 7 ""  1 ""  <> 0 0 0 1 7.26 671 0 0 1365 0 671 671 671 671 -1 <> <> <> <>
  672 41 -3.083362 -12.965076 1.314250 45 R B 21 0.06000 0.06000 "ARG " " HB2" 1 0 FFFFFF  H672  2 1 7 ""  1 ""  <> 0 0 0 1 7.26 672 0 0 1366 0 672 672 672 672 -1 <> <> <> <>
  673 41 -2.735053 -15.516235 2.028960 45 R B 21 0.06000 0.06000 "ARG " " HG1" 1 0 FFFFFF  H673  2 1 7 ""  1 ""  <> 0 0 0 1 7.26 673 0 0 1367 0 673 673 673 673 -1 <> <> <> <>
  674 41 -1.313964 -15.414093 1.217078 45 R B 21 0.06000 0.06000 "ARG " " HG2" 1 0 FFFFFF  H674  2 1 7 ""  1 ""  <> 0 0 0 1 7.26 674 0 0 1368 0 674 674 674 674 -1 <> <> <> <>
  675 41 -2.397967 -16.259018 -0.507486 45 R B 21 0.06000 0.06000 "ARG " " HD1" 1 0 FFFFFF  H675  2 1 7 ""  1 ""  <> 0 0 0 1 7.26 675 0 0 1369 0 675 675 675 675 -1 <> <> <> <>
  676 41 -2.712375 -14.637794 -0.989206 45 R B 21 0.06000 0.06000 "ARG " " HD2" 1 0 FFFFFF  H676  2 1 7 ""  1 ""  <> 0 0 0 1 7.26 676 0 0 1370 0 676 676 676 676 -1 <> <> <> <>
  677 43 -4.751460 -14.754654 0.579493 45 R B 21 0.44000 0.44000 "ARG " " HE " 1 0 FFFFFF  H677  2 1 7 ""  1 ""  <> 0 0 0 1 7.26 677 0 0 1371 0 677 677 677 677 -1 <> <> <> <>
  678 43 -3.830287 -17.056015 -2.214586 45 R B 21 0.46000 0.46000 "ARG " "1HH1" 1 0 FFFFFF  H678  2 1 7 ""  1 ""  <> 0 0 0 1 7.26 678 0 0 1372 0 678 678 678 678 -1 <> <> <> <>
  679 43 -5.463099 -17.336243 -2.477788 45 R B 21 0.46000 0.46000 "ARG " "2HH1" 1 0 FFFFFF  H679  2 1 7 ""  1 ""  <> 0 0 0 1 7.26 679 0 0 1373 0 679 679 679 679 -1 <> <> <> <>
  680 44 -6.741305 -15.521362 0.197764 45 R B 21 0.46000 0.46000 "ARG " "1HH2" 1 0 FFFFFF  H680  2 1 7 ""  1 ""  <> 0 0 0 1 7.26 680 0 0 1374 0 680 680 680 680 -1 <> <> <> <>
  681 44 -7.288268 -16.122833 -1.267488 45 R B 21 0.46000 0.46000 "ARG " "2HH2" 1 0 FFFFFF  H681  2 1 7 ""  1 ""  <> 0 0 0 1 7.26 681 0 0 1375 0 681 681 681 681 -1 <> <> <> <>
  682 25 -0.012633 -14.911293 3.617873 46 A B 38 -0.50000 -0.50000 "ALA " " N  " 7 0 2F2FFF  N682  2 1 7 ""  1 ""  <> 0 0 0 1 7.42 682 0 0 1390 1 682 682 682 682 -1 <> <> <> <>
  683 3 1.222354 -15.634705 3.896300 46 A B 2 0.14000 0.14000 "ALA " " CA " 6 0 A0A0A0  C683  2 1 -1107 ""  1 ""  FF5A00  0 0 0 1 7.42 683 0 0 1391 1 683 683 683 683 -1 <> <> <> <>
  684 2 1.170699 -16.810577 2.940200 46 A B 2 0.50000 0.50000 "ALA " " C  " 6 0 A0A0A0  C684  2 1 7 ""  1 ""  <> 0 0 0 1 7.42 684 0 0 1392 0 684 684 684 684 -1 <> <> <> <>
  685 15 0.146007 -17.247566 2.507579 46 A B 75 -0.50000 -0.50000 "ALA " " O  " 8 0 FF5757  O685  2 1 7 ""  1 ""  <> 0 0 0 1 7.42 685 0 0 1393 0 685 685 685 685 -1 <> <> <> <>
  686 3 1.208911 -16.143784 5.327013 46 A B 2 -0.18000 -0.18000 "ALA " " CB " 6 0 A0A0A0  C686  2 1 7 ""  1 ""  <> 0 0 0 1 7.42 686 0 0 1394 3 686 686 686 686 -1 <> <> <> <>
  687 43 -0.850291 -15.431122 3.837432 46 A B 21 0.30000 0.30000 "ALA " " H  " 1 0 FFFFFF  H687  2 1 7 ""  1 ""  <> 0 0 0 1 7.42 687 0 0 1395 0 687 687 687 687 -1 <> <> <> <>
  688 41 2.095757 -14.993999 3.774806 46 A B 21 0.06000 0.06000 "ALA " " HA " 1 0 FFFFFF  H688  2 1 7 ""  1 ""  <> 0 0 0 1 7.42 688 0 0 1396 0 688 688 688 688 -1 <> <> <> <>
  689 41 0.481664 -16.940041 5.485705 46 A B 21 0.06000 0.06000 "ALA " " HB1" 1 0 FFFFFF  H689  2 1 7 ""  1 ""  <> 0 0 0 1 7.42 689 0 0 1397 0 689 689 689 689 -1 <> <> <> <>
  690 41 2.194810 -16.484085 5.643702 46 A B 21 0.06000 0.06000 "ALA " " HB2" 1 0 FFFFFF  H690  2 1 7 ""  1 ""  <> 0 0 0 1 7.42 690 0 0 1398 0 690 690 690 690 -1 <> <> <> <>
  691 41 0.890321 -15.321350 5.967490 46 A B 21 0.06000 0.06000 "ALA " " HB3" 1 0 FFFFFF  H691  2 1 7 ""  1 ""  <> 0 0 0 1 7.42 691 0 0 1399 0 691 691 691 691 -1 <> <> <> <>
  692 25 2.359179 -17.296638 2.513205 47 S B 38 -0.50000 -0.50000 "SER " " N  " 7 0 2F2FFF  N692  0 1 7 ""  1 ""  <> 0 0 0 1 7.67 692 0 0 1414 1 692 692 692 692 -1 <> <> <> <>
  693 3 2.374118 -18.402420 1.537955 47 S B 2 0.14000 0.14000 "SER " " CA " 6 0 A0A0A0  C693  0 1 -1107 ""  1 ""  FF5A00  0 0 0 1 7.67 693 0 0 1415 1 693 693 693 693 -1 <> <> <> <>
  694 2 2.199481 -19.805237 2.248130 47 S B 2 0.50000 0.50000 "SER " " C  " 6 0 A0A0A0  C694  0 1 7 ""  1 ""  <> 0 0 0 1 7.67 694 0 0 1416 0 694 694 694 694 -1 <> <> <> <>
  695 15 1.736659 -20.717148 1.589484 47 S B 75 -0.50000 -0.50000 "SER " " O  " 8 0 FF5757  O695  0 1 7 ""  1 ""  <> 0 0 0 1 7.67 695 0 0 1417 0 695 695 695 695 -1 <> <> <> <>
  696 3 3.707089 -18.241333 0.800940 47 S B 2 0.14500 0.14500 "SER " " CB " 6 0 A0A0A0  C696  0 1 7 ""  1 ""  <> 0 0 0 1 7.67 696 0 0 1418 2 696 696 696 696 -1 <> <> <> <>
  697 16 4.807097 -18.331322 1.680091 47 S B 75 -0.68300 -0.68300 "SER " " OG " 8 0 FF5757  O697  0 1 7 "%UT"  13 ""  <> 0 0 0 1 7.67 697 0 0 1419 1 697 697 697 697 -1 <> <> <> <>
  698 43 3.148185 -16.691208 2.689326 47 S B 21 0.30000 0.30000 "SER " " H  " 1 0 FFFFFF  H698  0 1 7 ""  1 ""  <> 0 0 0 1 7.67 698 0 0 1420 0 698 698 698 698 -1 <> <> <> <>
  699 41 1.686831 -18.283630 0.700324 47 S B 21 0.06000 0.06000 "SER " " HA " 1 0 FFFFFF  H699  0 1 7 ""  1 ""  <> 0 0 0 1 7.67 699 0 0 1421 0 699 699 699 699 -1 <> <> <> <>
  700 41 3.922866 -17.296127 0.302813 47 S B 21 0.06000 0.06000 "SER " " HB1" 1 0 FFFFFF  H700  0 1 7 ""  1 ""  <> 0 0 0 1 7.67 700 0 0 1422 0 700 700 700 700 -1 <> <> <> <>
  701 41 3.693595 -19.103462 0.134120 47 S B 21 0.06000 0.06000 "SER " " HB2" 1 0 FFFFFF  H701  0 1 7 ""  1 ""  <> 0 0 0 1 7.67 701 0 0 1423 0 701 701 701 701 -1 <> <> <> <>
  702 42 4.896386 -19.208008 2.021384 47 S B 21 0.41800 0.41800 "SER " " HG " 1 0 FFFFFF  H702  0 1 7 ""  1 ""  <> 0 0 0 1 7.67 702 0 0 1424 0 702 702 702 702 -1 <> <> <> <>
  703 25 2.568030 -19.896095 3.533492 48 Q B 38 -0.50000 -0.50000 "GLN " " N  " 7 0 2F2FFF  N703  0 1 7 ""  1 ""  <> 0 0 0 1 7.71 703 0 0 1435 1 703 703 703 703 -1 <> <> <> <>
  704 3 2.420449 -20.936676 4.496996 48 Q B 2 0.14000 0.14000 "GLN " " CA " 6 0 A0A0A0  C704  0 1 -1107 ""  1 ""  FF5A00  0 0 0 1 7.71 704 0 0 1436 1 704 704 704 704 -1 <> <> <> <>
  705 2 1.676074 -20.472542 5.753485 48 Q B 2 0.50000 0.50000 "GLN " " C  " 6 0 A0A0A0  C705  0 1 7 ""  1 ""  <> 0 0 0 1 7.71 705 0 0 1437 0 705 705 705 705 -1 <> <> <> <>
  706 15 1.387492 -19.267349 5.900244 48 Q B 75 -0.50000 -0.50000 "GLN " " O  " 8 0 FF5757  O706  0 1 7 ""  1 ""  <> 0 0 0 1 7.71 706 0 0 1438 0 706 706 706 706 -1 <> <> <> <>
  707 3 3.806838 -21.568008 4.718569 48 Q B 2 -0.12000 -0.12000 "GLN " " CB " 6 0 A0A0A0  C707  0 1 7 ""  1 ""  <> 0 0 0 1 7.71 707 0 0 1439 2 707 707 707 707 -1 <> <> <> <>
  708 3 4.339011 -22.364189 3.574149 48 Q B 2 -0.12000 -0.12000 "GLN " " CG " 6 0 A0A0A0  C708  0 1 7 ""  1 ""  <> 0 0 0 1 7.71 708 0 0 1440 2 708 708 708 708 -1 <> <> <> <>
  709 2 5.498809 -21.682449 2.803580 48 Q B 2 0.50000 0.50000 "GLN " " CD " 6 0 A0A0A0  C709  0 1 7 "%UT"  13 ""  <> 0 0 0 1 7.71 709 0 0 1441 0 709 709 709 709 -1 "No Flip"  <> <> <>
  710 15 5.399539 -20.666504 2.157710 48 Q B 75 -0.50000 -0.50000 "GLN " " OE1" 8 0 FF5757  O710  0 1 7 ""  1 ""  <> 0 0 0 1 7.71 710 0 0 1442 0 710 710 710 710 -1 <> <> <> <>
  711 25 6.730241 -22.104874 2.986220 48 Q B 38 -0.76000 -0.76000 "GLN " " NE2" 7 0 2F2FFF  N711  0 1 7 ""  1 ""  <> 0 0 0 1 7.71 711 0 0 1443 2 711 711 711 711 -1 <> <> <> <>
  712 43 2.918536 -19.037125 3.932753 48 Q B 21 0.30000 0.30000 "GLN " " H  " 1 0 FFFFFF  H712  0 1 7 ""  1 ""  <> 0 0 0 1 7.71 712 0 0 1444 0 712 712 712 712 -1 <> <> <> <>
  713 41 1.697781 -21.598953 4.020308 48 Q B 21 0.06000 0.06000 "GLN " " HA " 1 0 FFFFFF  H713  0 1 7 ""  1 ""  <> 0 0 0 1 7.71 713 0 0 1445 0 713 713 713 713 -1 <> <> <> <>
  714 41 4.013124 -22.018883 5.689272 48 Q B 21 0.06000 0.06000 "GLN " " HB1" 1 0 FFFFFF  H714  0 1 7 ""  1 ""  <> 0 0 0 1 7.71 714 0 0 1446 0 714 714 714 714 -1 <> <> <> <>
  715 41 4.546493 -20.769089 4.770850 48 Q B 21 0.06000 0.06000 "GLN " " HB2" 1 0 FFFFFF  H715  0 1 7 ""  1 ""  <> 0 0 0 1 7.71 715 0 0 1447 0 715 715 715 715 -1 <> <> <> <>
  716 41 3.645942 -22.544487 2.752417 48 Q B 21 0.06000 0.06000 "GLN " " HG1" 1 0 FFFFFF  H716  0 1 7 ""  1 ""  <> 0 0 0 1 7.71 716 0 0 1448 0 716 716 716 716 -1 <> <> <> <>
  717 41 4.643725 -23.369370 3.865458 48 Q B 21 0.06000 0.06000 "GLN " " HG2" 1 0 FFFFFF  H717  0 1 7 ""  1 ""  <> 0 0 0 1 7.71 717 0 0 1449 0 717 717 717 717 -1 <> <> <> <>
  718 43 7.015512 -22.979050 3.404006 48 Q B 21 0.38000 0.38000 "GLN " "1HE2" 1 0 FFFFFF  H718  0 1 7 ""  1 ""  <> 0 0 0 1 7.71 718 0 0 1450 0 718 718 718 718 -1 <> <> <> <>
  719 43 7.372874 -21.472351 2.531199 48 Q B 21 0.38000 0.38000 "GLN " "2HE2" 1 0 FFFFFF  H719  0 1 7 ""  1 ""  <> 0 0 0 1 7.71 719 0 0 1451 0 719 719 719 719 -1 <> <> <> <>
  720 25 1.319318 -21.418541 6.595667 49 D B 38 -0.50000 -0.50000 "ASP " " N  " 7 0 2F2FFF  N720  0 1 7 ""  1 ""  <> 0 0 0 1 7.71 720 0 0 1463 1 720 720 720 720 -1 <> <> <> <>
  721 3 0.513884 -21.197525 7.782637 49 D B 2 0.14000 0.14000 "ASP " " CA " 6 0 A0A0A0  C721  0 1 -1107 ""  1 ""  FF5A00  0 0 0 1 7.71 721 0 0 1464 1 721 721 721 721 -1 <> <> <> <>
  722 2 1.432952 -20.444809 8.793563 49 D B 2 0.50000 0.50000 "ASP " " C  " 6 0 A0A0A0  C722  0 1 7 ""  1 ""  <> 0 0 0 1 7.71 722 0 0 1465 0 722 722 722 722 -1 <> <> <> <>
  723 15 2.469939 -20.892746 9.226256 49 D B 75 -0.50000 -0.50000 "ASP " " O  " 8 0 FF5757  O723  0 1 7 ""  1 ""  <> 0 0 0 1 7.71 723 0 0 1466 0 723 723 723 723 -1 <> <> <> <>
  724 3 0.062306 -22.507729 8.425029 49 D B 2 -0.22000 -0.22000 "ASP " " CB " 6 0 A0A0A0  C724  0 1 7 ""  1 ""  <> 0 0 0 1 7.71 724 0 0 1467 2 724 724 724 724 -1 <> <> <> <>
  725 2 -0.379035 -22.556366 9.926269 49 D B 2 0.70000 0.70000 "ASP " " CG " 6 0 A0A0A0  C725  0 1 7 "%UT"  13 ""  <> 0 0 0 1 7.71 725 0 0 1468 0 725 725 725 725 -1 <> <> <> <>
  726 15 0.092233 -23.414551 10.638846 49 D B 75 -0.80000 -0.80000 "ASP " " OD1" 8 0 FF5757  O726  0 1 7 ""  1 ""  <> 0 0 0 1 7.71 726 0 0 1469 0 726 726 726 726 -1 <> <> <> <>
  727 18 -1.257831 -21.767517 10.286952 49 D B 75 -0.80000 -0.80000 "ASP " " OD2" 8 -1 FF5757  O727  0 1 7 ""  1 ""  <> 0 0 0 1 7.71 727 0 0 1470 0 727 727 727 727 -1 <> <> <> <>
  728 43 1.671576 -22.364311 6.556540 49 D B 21 0.30000 0.30000 "ASP " " H  " 1 0 FFFFFF  H728  0 1 7 ""  1 ""  <> 0 0 0 1 7.71 728 0 0 1471 0 728 728 728 728 -1 <> <> <> <>
  729 41 -0.328582 -20.574402 7.482527 49 D B 21 0.06000 0.06000 "ASP " " HA " 1 0 FFFFFF  H729  0 1 7 ""  1 ""  <> 0 0 0 1 7.71 729 0 0 1472 0 729 729 729 729 -1 <> <> <> <>
  730 41 0.967523 -23.103729 8.541087 49 D B 21 0.06000 0.06000 "ASP " " HB1" 1 0 FFFFFF  H730  0 1 7 ""  1 ""  <> 0 0 0 1 7.71 730 0 0 1473 0 730 730 730 730 -1 <> <> <> <>
  731 41 -0.672999 -23.004227 7.791846 49 D B 21 0.06000 0.06000 "ASP " " HB2" 1 0 FFFFFF  H731  0 1 7 ""  1 ""  <> 0 0 0 1 7.71 731 0 0 1474 0 731 731 731 731 -1 <> <> <> <>
  732 25 0.965342 -19.308289 9.335288 50 V B 38 -0.50000 -0.50000 "VAL " " N  " 7 0 2F2FFF  N732  0 1 7 ""  1 ""  <> 0 0 0 1 7.71 732 0 0 1494 1 732 732 732 732 -1 <> <> <> <>
  733 3 1.669848 -18.467163 10.395762 50 V B 2 0.14000 0.14000 "VAL " " CA " 6 0 A0A0A0  C733  0 1 -1107 ""  1 ""  FF5A00  0 0 0 1 7.71 733 0 0 1495 1 733 733 733 733 -1 <> <> <> <>
  734 2 0.621598 -17.913322 11.469226 50 V B 2 0.50000 0.50000 "VAL " " C  " 6 0 A0A0A0  C734  0 1 7 ""  1 ""  <> 0 0 0 1 7.71 734 0 0 1496 0 734 734 734 734 -1 <> <> <> <>
  735 15 0.830668 -16.846741 12.045699 50 V B 75 -0.50000 -0.50000 "VAL " " O  " 8 0 FF5757  O735  0 1 7 ""  1 ""  <> 0 0 0 1 7.71 735 0 0 1497 0 735 735 735 735 -1 <> <> <> <>
  736 3 2.706370 -17.479080 9.724029 50 V B 2 -0.06000 -0.06000 "VAL " " CB " 6 0 A0A0A0  C736  0 1 7 ""  1 ""  <> 0 0 0 1 7.71 736 0 0 1498 1 736 736 736 736 -1 <> <> <> <>
  737 3 3.989909 -18.089989 9.105876 50 V B 2 -0.18000 -0.18000 "VAL " " CG1" 6 0 A0A0A0  C737  0 1 7 ""  1 ""  <> 0 0 0 1 7.71 737 0 0 1499 3 737 737 737 737 -1 <> <> <> <>
  738 3 2.038966 -16.462097 8.738780 50 V B 2 -0.18000 -0.18000 "VAL " " CG2" 6 0 A0A0A0  C738  0 1 7 ""  1 ""  <> 0 0 0 1 7.71 738 0 0 1500 3 738 738 738 738 -1 <> <> <> <>
  739 43 0.149278 -18.947083 8.862353 50 V B 21 0.30000 0.30000 "VAL " " H  " 1 0 FFFFFF  H739  0 1 7 ""  1 ""  <> 0 0 0 1 7.71 739 0 0 1501 0 739 739 739 739 -1 <> <> <> <>
  740 41 2.312203 -19.161438 10.937472 50 V B 21 0.06000 0.06000 "VAL " " HA " 1 0 FFFFFF  H740  0 1 7 ""  1 ""  <> 0 0 0 1 7.71 740 0 0 1502 0 740 740 740 740 -1 <> <> <> <>
  741 41 3.080682 -16.822098 10.509120 50 V B 21 0.06000 0.06000 "VAL " " HB " 1 0 FFFFFF  H741  0 1 7 ""  1 ""  <> 0 0 0 1 7.71 741 0 0 1503 0 741 741 741 741 -1 <> <> <> <>
  742 41 4.862494 -17.440094 9.040027 50 V B 21 0.06000 0.06000 "VAL " "1HG1" 1 0 FFFFFF  H742  0 1 7 ""  1 ""  <> 0 0 0 1 7.71 742 0 0 1504 0 742 742 742 742 -1 <> <> <> <>
  743 41 4.347325 -18.976898 9.629077 50 V B 21 0.06000 0.06000 "VAL " "2HG1" 1 0 FFFFFF  H743  0 1 7 ""  1 ""  <> 0 0 0 1 7.71 743 0 0 1505 0 743 743 743 743 -1 <> <> <> <>
  744 41 3.664641 -18.474060 8.139030 50 V B 21 0.06000 0.06000 "VAL " "3HG1" 1 0 FFFFFF  H744  0 1 7 ""  1 ""  <> 0 0 0 1 7.71 744 0 0 1506 0 744 744 744 744 -1 <> <> <> <>
  745 41 2.803798 -15.932854 8.170413 50 V B 21 0.06000 0.06000 "VAL " "1HG2" 1 0 FFFFFF  H745  0 1 7 ""  1 ""  <> 0 0 0 1 7.71 745 0 0 1507 0 745 745 745 745 -1 <> <> <> <>
  746 41 1.527993 -17.131439 8.046699 50 V B 21 0.06000 0.06000 "VAL " "2HG2" 1 0 FFFFFF  H746  0 1 7 ""  1 ""  <> 0 0 0 1 7.71 746 0 0 1508 0 746 746 746 746 -1 <> <> <> <>
  747 41 1.314668 -15.701370 9.029956 50 V B 21 0.06000 0.06000 "VAL " "3HG2" 1 0 FFFFFF  H747  0 1 7 ""  1 ""  <> 0 0 0 1 7.71 747 0 0 1509 0 747 747 747 747 -1 <> <> <> <>
  748 25 -0.474515 -18.651154 11.607837 51 N B 38 -0.50000 -0.50000 "ASN " " N  " 7 0 2F2FFF  N748  0 1 7 ""  1 ""  <> 0 0 0 1 7.79 748 0 0 1521 1 748 748 748 748 -1 <> <> <> <>
  749 3 -1.629287 -18.302856 12.440684 51 N B 2 0.14000 0.14000 "ASN " " CA " 6 0 A0A0A0  C749  0 1 -1107 ""  1 ""  FF5A00  0 0 0 1 7.79 749 0 0 1522 1 749 749 749 749 -1 <> <> <> <>
  750 2 -1.575233 -17.332672 13.671954 51 N B 2 0.50000 0.50000 "ASN " " C  " 6 0 A0A0A0  C750  0 1 7 ""  1 ""  <> 0 0 0 1 7.79 750 0 0 1523 0 750 750 750 750 -1 <> <> <> <>
  751 15 -2.393321 -16.402527 13.774756 51 N B 75 -0.50000 -0.50000 "ASN " " O  " 8 0 FF5757  O751  0 1 7 ""  1 ""  <> 0 0 0 1 7.79 751 0 0 1524 0 751 751 751 751 -1 <> <> <> <>
  752 3 -2.519534 -19.517685 12.601794 51 N B 2 -0.12000 -0.12000 "ASN " " CB " 6 0 A0A0A0  C752  0 1 7 ""  1 ""  <> 0 0 0 1 7.79 752 0 0 1525 2 752 752 752 752 -1 <> <> <> <>
  753 2 -2.046271 -20.559006 13.691272 51 N B 2 0.50000 0.50000 "ASN " " CG " 6 0 A0A0A0  C753  0 1 7 "%UT"  13 ""  <> 0 0 0 1 7.79 753 0 0 1526 0 753 753 753 753 -1 "No Flip"  <> <> <>
  754 15 -2.188792 -20.347931 14.856814 51 N B 75 -0.50000 -0.50000 "ASN " " OD1" 8 0 FF5757  O754  0 1 7 ""  1 ""  <> 0 0 0 1 7.79 754 0 0 1527 0 754 754 754 754 -1 <> <> <> <>
  755 25 -1.387820 -21.661987 13.209491 51 N B 38 -0.76000 -0.76000 "ASN " " ND2" 7 0 2F2FFF  N755  0 1 7 ""  1 ""  <> 0 0 0 1 7.79 755 0 0 1528 2 755 755 755 755 -1 <> <> <> <>
  756 43 -0.567018 -19.397217 10.933356 51 N B 21 0.30000 0.30000 "ASN " " H  " 1 0 FFFFFF  H756  0 1 7 ""  1 ""  <> 0 0 0 1 7.79 756 0 0 1529 0 756 756 756 756 -1 <> <> <> <>
  757 41 -2.127681 -17.615219 11.757403 51 N B 21 0.06000 0.06000 "ASN " " HA " 1 0 FFFFFF  H757  0 1 7 ""  1 ""  <> 0 0 0 1 7.79 757 0 0 1530 0 757 757 757 757 -1 <> <> <> <>
  758 41 -2.736571 -20.056183 11.679290 51 N B 21 0.06000 0.06000 "ASN " " HB1" 1 0 FFFFFF  H758  0 1 7 ""  1 ""  <> 0 0 0 1 7.79 758 0 0 1531 0 758 758 758 758 -1 <> <> <> <>
  759 41 -3.384818 -19.012512 13.030963 51 N B 21 0.06000 0.06000 "ASN " " HB2" 1 0 FFFFFF  H759  0 1 7 ""  1 ""  <> 0 0 0 1 7.79 759 0 0 1532 0 759 759 759 759 -1 <> <> <> <>
  760 43 -1.148639 -21.729980 12.230578 51 N B 21 0.38000 0.38000 "ASN " "1HD2" 1 0 FFFFFF  H760  0 1 7 ""  1 ""  <> 0 0 0 1 7.79 760 0 0 1533 0 760 760 760 760 -1 <> <> <> <>
  761 43 -0.985435 -22.319588 13.861979 51 N B 21 0.38000 0.38000 "ASN " "2HD2" 1 0 FFFFFF  H761  0 1 7 ""  1 ""  <> 0 0 0 1 7.79 761 0 0 1534 0 761 761 761 761 -1 <> <> <> <>
  762 25 -0.575704 -17.656166 14.540946 52 T B 38 -0.50000 -0.50000 "THR " " N  " 7 0 2F2FFF  N762  0 1 7 ""  1 ""  <> 0 0 0 1 7.7 762 0 0 1555 1 762 762 762 762 -1 <> <> <> <>
  763 3 -0.368480 -16.791718 15.729552 52 T B 2 0.14000 0.14000 "THR " " CA " 6 0 A0A0A0  C763  0 1 -1107 ""  1 ""  FF5A00  0 0 0 1 7.7 763 0 0 1556 1 763 763 763 763 -1 <> <> <> <>
  764 2 1.029858 -16.254021 15.819427 52 T B 2 0.50000 0.50000 "THR " " C  " 6 0 A0A0A0  C764  0 1 7 ""  1 ""  <> 0 0 0 1 7.7 764 0 0 1557 0 764 764 764 764 -1 <> <> <> <>
  765 15 1.546782 -15.817696 16.864302 52 T B 75 -0.50000 -0.50000 "THR " " O  " 8 0 FF5757  O765  0 1 7 ""  1 ""  <> 0 0 0 1 7.7 765 0 0 1558 0 765 765 765 765 -1 <> <> <> <>
  766 3 -0.861850 -17.480957 17.030310 52 T B 2 0.20500 0.20500 "THR " " CB " 6 0 A0A0A0  C766  0 1 7 ""  1 ""  <> 0 0 0 1 7.7 766 0 0 1559 1 766 766 766 766 -1 <> <> <> <>
  767 3 -2.403888 -17.500366 17.215673 52 T B 2 -0.18000 -0.18000 "THR " " CG2" 6 0 A0A0A0  C767  0 1 7 ""  1 ""  <> 0 0 0 1 7.7 767 0 0 1560 3 767 767 767 767 -1 <> <> <> <>
  768 16 -0.553376 -18.869583 16.955828 52 T B 75 -0.68300 -0.68300 "THR " " OG1" 8 0 FF5757  O768  0 1 7 "%UT"  13 ""  <> 0 0 0 1 7.7 768 0 0 1561 1 768 768 768 768 -1 <> <> <> <>
  769 43 0.011969 -18.457008 14.358195 52 T B 21 0.30000 0.30000 "THR " " H  " 1 0 FFFFFF  H769  0 1 7 ""  1 ""  <> 0 0 0 1 7.7 769 0 0 1562 0 769 769 769 769 -1 <> <> <> <>
  770 41 -0.916701 -15.850525 15.687987 52 T B 21 0.06000 0.06000 "THR " " HA " 1 0 FFFFFF  H770  0 1 7 ""  1 ""  <> 0 0 0 1 7.7 770 0 0 1563 0 770 770 770 770 -1 <> <> <> <>
  771 41 -0.491864 -17.083977 17.975622 52 T B 21 0.06000 0.06000 "THR " " HB " 1 0 FFFFFF  H771  0 1 7 ""  1 ""  <> 0 0 0 1 7.7 771 0 0 1564 0 771 771 771 771 -1 <> <> <> <>
  772 41 -2.928473 -17.820328 16.315374 52 T B 21 0.06000 0.06000 "THR " "1HG2" 1 0 FFFFFF  H772  0 1 7 ""  1 ""  <> 0 0 0 1 7.7 772 0 0 1565 0 772 772 772 772 -1 <> <> <> <>
  773 41 -2.687690 -18.132248 18.057272 52 T B 21 0.06000 0.06000 "THR " "2HG2" 1 0 FFFFFF  H773  0 1 7 ""  1 ""  <> 0 0 0 1 7.7 773 0 0 1566 0 773 773 773 773 -1 <> <> <> <>
  774 41 -2.854777 -16.548370 17.495848 52 T B 21 0.06000 0.06000 "THR " "3HG2" 1 0 FFFFFF  H774  0 1 7 ""  1 ""  <> 0 0 0 1 7.7 774 0 0 1567 0 774 774 774 774 -1 <> <> <> <>
  775 42 -0.809646 -19.231323 16.121267 52 T B 21 0.41800 0.41800 "THR " " HG1" 1 0 FFFFFF  H775  0 1 7 ""  1 ""  <> 0 0 0 1 7.7 775 0 0 1568 0 775 775 775 775 -1 <> <> <> <>
  776 25 1.731292 -16.285477 14.665137 53 A B 38 -0.50000 -0.50000 "ALA " " N  " 7 0 2F2FFF  N776  0 1 7 ""  1 ""  <> 0 0 0 1 7.69 776 0 0 1588 1 776 776 776 776 -1 <> <> <> <>
  777 3 3.095658 -15.922432 14.500766 53 A B 2 0.14000 0.14000 "ALA " " CA " 6 0 A0A0A0  C777  0 1 -1107 ""  1 ""  FF5A00  0 0 0 1 7.69 777 0 0 1589 1 777 777 777 777 -1 <> <> <> <>
  778 2 3.285842 -14.668953 13.751395 53 A B 2 0.50000 0.50000 "ALA " " C  " 6 0 A0A0A0  C778  0 1 7 ""  1 ""  <> 0 0 0 1 7.69 778 0 0 1590 0 778 778 778 778 -1 <> <> <> <>
  779 15 4.441628 -14.329311 13.415996 53 A B 75 -0.50000 -0.50000 "ALA " " O  " 8 0 FF5757  O779  0 1 7 ""  1 ""  <> 0 0 0 1 7.69 779 0 0 1591 0 779 779 779 779 -1 <> <> <> <>
  780 3 3.890615 -17.158951 14.003306 53 A B 2 -0.18000 -0.18000 "ALA " " CB " 6 0 A0A0A0  C780  0 1 7 ""  1 ""  <> 0 0 0 1 7.69 780 0 0 1592 3 780 780 780 780 -1 <> <> <> <>
  781 43 1.265435 -16.481552 13.790706 53 A B 21 0.30000 0.30000 "ALA " " H  " 1 0 FFFFFF  H781  0 1 7 ""  1 ""  <> 0 0 0 1 7.69 781 0 0 1593 0 781 781 781 781 -1 <> <> <> <>
  782 41 3.471576 -15.618713 15.477775 53 A B 21 0.06000 0.06000 "ALA " " HA " 1 0 FFFFFF  H782  0 1 7 ""  1 ""  <> 0 0 0 1 7.69 782 0 0 1594 0 782 782 782 782 -1 <> <> <> <>
  783 41 4.919801 -16.899185 13.755523 53 A B 21 0.06000 0.06000 "ALA " " HB1" 1 0 FFFFFF  H783  0 1 7 ""  1 ""  <> 0 0 0 1 7.69 783 0 0 1595 0 783 783 783 783 -1 <> <> <> <>
  784 41 3.800374 -18.028915 14.653789 53 A B 21 0.06000 0.06000 "ALA " " HB2" 1 0 FFFFFF  H784  0 1 7 ""  1 ""  <> 0 0 0 1 7.69 784 0 0 1596 0 784 784 784 784 -1 <> <> <> <>
  785 41 3.503400 -17.353729 13.003196 53 A B 21 0.06000 0.06000 "ALA " " HB3" 1 0 FFFFFF  H785  0 1 7 ""  1 ""  <> 0 0 0 1 7.69 785 0 0 1597 0 785 785 785 785 -1 <> <> <> <>
  786 25 2.171647 -13.970058 13.515731 54 V B 38 -0.50000 -0.50000 "VAL " " N  " 7 0 2F2FFF  N786  2 1 7 ""  1 ""  <> 0 0 0 1 7.28 786 0 0 1615 1 786 786 786 786 -1 <> <> <> <>
  787 3 2.069381 -12.615784 13.062011 54 V B 2 0.14000 0.14000 "VAL " " CA " 6 0 A0A0A0  C787  2 1 -1107 ""  1 ""  FF5A00  0 0 0 1 7.28 787 0 0 1616 1 787 787 787 787 -1 <> <> <> <>
  788 2 1.856046 -11.462570 14.101546 54 V B 2 0.50000 0.50000 "VAL " " C  " 6 0 A0A0A0  C788  2 1 7 ""  1 ""  <> 0 0 0 1 7.28 788 0 0 1617 0 788 788 788 788 -1 <> <> <> <>
  789 15 1.140429 -11.625782 15.090201 54 V B 75 -0.50000 -0.50000 "VAL " " O  " 8 0 FF5757  O789  2 1 7 ""  1 ""  <> 0 0 0 1 7.28 789 0 0 1618 0 789 789 789 789 -1 <> <> <> <>
  790 3 0.927035 -12.549026 12.007606 54 V B 2 -0.06000 -0.06000 "VAL " " CB " 6 0 A0A0A0  C790  2 1 7 ""  1 ""  <> 0 0 0 1 7.28 790 0 0 1619 1 790 790 790 790 -1 <> <> <> <>
  791 3 0.359685 -11.181606 11.581279 54 V B 2 -0.18000 -0.18000 "VAL " " CG1" 6 0 A0A0A0  C791  2 1 7 ""  1 ""  <> 0 0 0 1 7.28 791 0 0 1620 3 791 791 791 791 -1 <> <> <> <>
  792 3 1.439586 -13.469677 10.892009 54 V B 2 -0.18000 -0.18000 "VAL " " CG2" 6 0 A0A0A0  C792  2 1 7 ""  1 ""  <> 0 0 0 1 7.28 792 0 0 1621 3 792 792 792 792 -1 <> <> <> <>
  793 43 1.302277 -14.415371 13.772628 54 V B 21 0.30000 0.30000 "VAL " " H  " 1 0 FFFFFF  H793  2 1 7 ""  1 ""  <> 0 0 0 1 7.28 793 0 0 1622 0 793 793 793 793 -1 <> <> <> <>
  794 41 3.016210 -12.372181 12.580062 54 V B 21 0.06000 0.06000 "VAL " " HA " 1 0 FFFFFF  H794  2 1 7 ""  1 ""  <> 0 0 0 1 7.28 794 0 0 1623 0 794 794 794 794 -1 <> <> <> <>
  795 41 0.061746 -13.110775 12.359473 54 V B 21 0.06000 0.06000 "VAL " " HB " 1 0 FFFFFF  H795  2 1 7 ""  1 ""  <> 0 0 0 1 7.28 795 0 0 1624 0 795 795 795 795 -1 <> <> <> <>
  796 41 -0.496995 -11.206917 10.907813 54 V B 21 0.06000 0.06000 "VAL " "1HG1" 1 0 FFFFFF  H796  2 1 7 ""  1 ""  <> 0 0 0 1 7.28 796 0 0 1625 0 796 796 796 796 -1 <> <> <> <>
  797 41 -0.040443 -10.602882 12.413795 54 V B 21 0.06000 0.06000 "VAL " "2HG1" 1 0 FFFFFF  H797  2 1 7 ""  1 ""  <> 0 0 0 1 7.28 797 0 0 1626 0 797 797 797 797 -1 <> <> <> <>
  798 41 1.215510 -10.690052 11.118636 54 V B 21 0.06000 0.06000 "VAL " "3HG1" 1 0 FFFFFF  H798  2 1 7 ""  1 ""  <> 0 0 0 1 7.28 798 0 0 1627 0 798 798 798 798 -1 <> <> <> <>
  799 41 2.250369 -12.958599 10.372844 54 V B 21 0.06000 0.06000 "VAL " "1HG2" 1 0 FFFFFF  H799  2 1 7 ""  1 ""  <> 0 0 0 1 7.28 799 0 0 1628 0 799 799 799 799 -1 <> <> <> <>
  800 41 1.833417 -14.454090 11.144855 54 V B 21 0.06000 0.06000 "VAL " "2HG2" 1 0 FFFFFF  H800  2 1 7 ""  1 ""  <> 0 0 0 1 7.28 800 0 0 1629 0 800 800 800 800 -1 <> <> <> <>
  801 41 0.727017 -13.629723 10.082854 54 V B 21 0.06000 0.06000 "VAL " "3HG2" 1 0 FFFFFF  H801  2 1 7 ""  1 ""  <> 0 0 0 1 7.28 801 0 0 1630 0 801 801 801 801 -1 <> <> <> <>
  802 25 2.379369 -10.322281 13.738940 55 A B 38 -0.50000 -0.50000 "ALA " " N  " 7 0 2F2FFF  N802  2 1 7 ""  1 ""  <> 0 0 0 1 7.25 802 0 0 1643 1 802 802 802 802 -1 <> <> <> <>
  803 3 2.027652 -9.068810 14.285136 55 A B 2 0.14000 0.14000 "ALA " " CA " 6 0 A0A0A0  C803  2 1 -1107 ""  1 ""  FF5A00  0 0 0 1 7.25 803 0 0 1644 1 803 803 803 803 -1 <> <> <> <>
  804 2 1.963828 -8.064129 13.158374 55 A B 2 0.50000 0.50000 "ALA " " C  " 6 0 A0A0A0  C804  2 1 7 ""  1 ""  <> 0 0 0 1 7.25 804 0 0 1645 0 804 804 804 804 -1 <> <> <> <>
  805 15 2.316815 -8.256432 12.028987 55 A B 75 -0.50000 -0.50000 "ALA " " O  " 8 0 FF5757  O805  2 1 7 ""  1 ""  <> 0 0 0 1 7.25 805 0 0 1646 0 805 805 805 805 -1 <> <> <> <>
  806 3 3.172128 -8.767670 15.332549 55 A B 2 -0.18000 -0.18000 "ALA " " CB " 6 0 A0A0A0  C806  2 1 7 ""  1 ""  <> 0 0 0 1 7.25 806 0 0 1647 3 806 806 806 806 -1 <> <> <> <>
  807 43 2.826953 -10.197632 12.842151 55 A B 21 0.30000 0.30000 "ALA " " H  " 1 0 FFFFFF  H807  2 1 7 ""  1 ""  <> 0 0 0 1 7.25 807 0 0 1648 0 807 807 807 807 -1 <> <> <> <>
  808 41 1.014619 -9.091251 14.686835 55 A B 21 0.06000 0.06000 "ALA " " HA " 1 0 FFFFFF  H808  2 1 7 ""  1 ""  <> 0 0 0 1 7.25 808 0 0 1649 0 808 808 808 808 -1 <> <> <> <>
  809 41 4.174157 -8.941936 14.940539 55 A B 21 0.06000 0.06000 "ALA " " HB1" 1 0 FFFFFF  H809  2 1 7 ""  1 ""  <> 0 0 0 1 7.25 809 0 0 1650 0 809 809 809 809 -1 <> <> <> <>
  810 41 3.138167 -7.698964 15.544227 55 A B 21 0.06000 0.06000 "ALA " " HB2" 1 0 FFFFFF  H810  2 1 7 ""  1 ""  <> 0 0 0 1 7.25 810 0 0 1651 0 810 810 810 810 -1 <> <> <> <>
  811 41 3.040851 -9.223312 16.314005 55 A B 21 0.06000 0.06000 "ALA " " HB3" 1 0 FFFFFF  H811  2 1 7 ""  1 ""  <> 0 0 0 1 7.25 811 0 0 1652 0 811 811 811 811 -1 <> <> <> <>
  812 25 1.331401 -6.920781 13.461436 56 W B 38 -0.50000 -0.50000 "TRP " " N  " 7 0 2F2FFF  N812  2 1 7 ""  1 ""  <> 0 0 0 1 7.25 812 0 0 1672 1 812 812 812 812 -1 <> <> <> <>
  813 3 1.205272 -5.772358 12.564200 56 W B 2 0.14000 0.14000 "TRP " " CA " 6 0 A0A0A0  C813  2 1 -1107 ""  1 ""  FF5A00  0 0 0 1 7.25 813 0 0 1673 1 813 813 813 813 -1 <> <> <> <>
  814 2 1.952262 -4.620987 13.231807 56 W B 2 0.50000 0.50000 "TRP " " C  " 6 0 A0A0A0  C814  2 1 7 ""  1 ""  <> 0 0 0 1 7.25 814 0 0 1674 0 814 814 814 814 -1 <> <> <> <>
  815 15 1.972850 -4.477353 14.504508 56 W B 75 -0.50000 -0.50000 "TRP " " O  " 8 0 FF5757  O815  2 1 7 ""  1 ""  <> 0 0 0 1 7.25 815 0 0 1675 0 815 815 815 815 -1 <> <> <> <>
  816 3 -0.178155 -5.297219 12.382266 56 W B 2 -0.12000 -0.12000 "TRP " " CB " 6 0 A0A0A0  C816  2 1 7 ""  1 ""  <> 0 0 0 1 7.25 816 0 0 1676 2 816 816 816 816 -1 <> <> <> <>
  817 2 -0.956988 -6.082093 11.433139 56 W B 2 0.07500 0.07500 "TRP " " CG " 6 0 A0A0A0  C817  2 1 7 ""  1 ""  <> 0 0 0 1 7.25 817 0 0 1677 0 817 817 817 817 36 <> <> <> <>
  818 2 -1.587516 -7.212052 11.756152 56 W B 2 -0.11500 -0.11500 "TRP " " CD1" 6 0 A0A0A0  C818  2 1 7 ""  1 ""  <> 0 0 0 1 7.25 818 0 0 1678 1 818 818 818 818 35 <> <> <> <>
  819 25 -2.241336 -7.659695 10.626662 56 W B 38 -0.57000 -0.57000 "TRP " " NE1" 7 0 2F2FFF  N819  2 1 7 ""  1 ""  <> 0 0 0 1 7.25 819 0 0 1679 1 819 819 819 819 33 <> <> <> <>
  820 2 -2.114280 -6.811738 9.525020 56 W B 2 0.13000 0.13000 "TRP " " CE2" 6 0 A0A0A0  C820  2 1 7 ""  1 ""  <> 0 0 0 1 7.25 820 0 0 1680 0 820 820 820 820 67 <> <> <> <>
  821 2 -2.657367 -6.948239 8.250796 56 W B 2 -0.11500 -0.11500 "TRP " " CZ2" 6 0 A0A0A0  C821  2 1 7 ""  1 ""  <> 0 0 0 1 7.25 821 0 0 1681 1 821 821 821 821 62 <> <> <> <>
  822 2 -2.225867 -5.921021 7.294791 56 W B 2 -0.11500 -0.11500 "TRP " " CH2" 6 0 A0A0A0  C822  2 1 7 ""  1 ""  <> 0 0 0 1 7.25 822 0 0 1682 1 822 822 822 822 63 <> <> <> <>
  823 2 -1.467582 -4.828621 7.726126 56 W B 2 -0.11500 -0.11500 "TRP " " CZ3" 6 0 A0A0A0  C823  2 1 7 ""  1 ""  <> 0 0 0 1 7.25 823 0 0 1683 1 823 823 823 823 64 <> <> <> <>
  824 2 -1.036109 -4.740956 9.081744 56 W B 2 -0.11500 -0.11500 "TRP " " CE3" 6 0 A0A0A0  C824  2 1 7 ""  1 ""  <> 0 0 0 1 7.25 824 0 0 1684 1 824 824 824 824 65 <> <> <> <>
  825 2 -1.329684 -5.798657 10.019996 56 W B 2 -0.05500 -0.05500 "TRP " " CD2" 6 0 A0A0A0  C825  2 1 7 ""  1 ""  <> 0 0 0 1 7.25 825 0 0 1685 0 825 825 825 825 66 <> <> <> <>
  826 43 1.084966 -6.830376 14.436728 56 W B 21 0.30000 0.30000 "TRP " " H  " 1 0 FFFFFF  H826  2 1 7 ""  1 ""  <> 0 0 0 1 7.25 826 0 0 1686 0 826 826 826 826 -1 <> <> <> <>
  827 41 1.562182 -6.090779 11.584750 56 W B 21 0.06000 0.06000 "TRP " " HA " 1 0 FFFFFF  H827  2 1 7 ""  1 ""  <> 0 0 0 1 7.25 827 0 0 1687 0 827 827 827 827 -1 <> <> <> <>
  828 41 -0.179729 -4.246811 12.091159 56 W B 21 0.06000 0.06000 "TRP " " HB1" 1 0 FFFFFF  H828  2 1 7 ""  1 ""  <> 0 0 0 1 7.25 828 0 0 1688 0 828 828 828 828 -1 <> <> <> <>
  829 41 -0.674020 -5.367981 13.350364 56 W B 21 0.06000 0.06000 "TRP " " HB2" 1 0 FFFFFF  H829  2 1 7 ""  1 ""  <> 0 0 0 1 7.25 829 0 0 1689 0 829 829 829 829 -1 <> <> <> <>
  830 41 -1.573440 -7.688809 12.725123 56 W B 21 0.11500 0.11500 "TRP " " HD1" 1 0 FFFFFF  H830  2 1 7 ""  1 ""  <> 0 0 0 1 7.25 830 0 0 1690 0 830 830 830 830 -1 <> <> <> <>
  831 43 -2.790954 -8.507004 10.617343 56 W B 21 0.42000 0.42000 "TRP " " HE1" 1 0 FFFFFF  H831  2 1 7 ""  1 ""  <> 0 0 0 1 7.25 831 0 0 1691 0 831 831 831 831 34 <> <> <> <>
  832 41 -3.145045 -7.865311 7.954909 56 W B 21 0.11500 0.11500 "TRP " " HZ2" 1 0 FFFFFF  H832  2 1 7 ""  1 ""  <> 0 0 0 1 7.25 832 0 0 1692 0 832 832 832 832 -1 <> <> <> <>
  833 41 -2.592483 -5.892853 6.279311 56 W B 21 0.11500 0.11500 "TRP " " HH2" 1 0 FFFFFF  H833  2 1 7 ""  1 ""  <> 0 0 0 1 7.25 833 0 0 1693 0 833 833 833 833 -1 <> <> <> <>
  834 41 -1.203189 -4.105896 6.968386 56 W B 21 0.11500 0.11500 "TRP " " HZ3" 1 0 FFFFFF  H834  2 1 7 ""  1 ""  <> 0 0 0 1 7.25 834 0 0 1694 0 834 834 834 834 -1 <> <> <> <>
  835 41 -0.587192 -3.824513 9.435309 56 W B 21 0.11500 0.11500 "TRP " " HE3" 1 0 FFFFFF  H835  2 1 7 ""  1 ""  <> 0 0 0 1 7.25 835 0 0 1695 0 835 835 835 835 -1 <> <> <> <>
  836 25 2.673572 -3.818284 12.459262 57 Y B 38 -0.50000 -0.50000 "TYR " " N  " 7 0 2F2FFF  N836  2 1 7 ""  1 ""  <> 0 0 0 1 7.25 836 0 0 1713 1 836 836 836 836 -1 <> <> <> <>
  837 3 3.566537 -2.742981 12.983897 57 Y B 2 0.14000 0.14000 "TYR " " CA " 6 0 A0A0A0  C837  2 1 -1107 ""  1 ""  FF5A00  0 0 0 1 7.25 837 0 0 1714 1 837 837 837 837 -1 <> <> <> <>
  838 2 3.189614 -1.412728 12.296576 57 Y B 2 0.50000 0.50000 "TYR " " C  " 6 0 A0A0A0  C838  2 1 7 ""  1 ""  <> 0 0 0 1 7.25 838 0 0 1715 0 838 838 838 838 -1 <> <> <> <>
  839 15 2.570331 -1.507458 11.222816 57 Y B 75 -0.50000 -0.50000 "TYR " " O  " 8 0 FF5757  O839  2 1 7 ""  1 ""  <> 0 0 0 1 7.25 839 0 0 1716 0 839 839 839 839 -1 <> <> <> <>
  840 3 4.993361 -3.159520 12.535346 57 Y B 2 -0.00500 -0.00500 "TYR " " CB " 6 0 A0A0A0  C840  2 1 7 ""  1 ""  <> 0 0 0 1 7.25 840 0 0 1717 2 840 840 840 840 -1 <> <> <> <>
  841 2 5.388240 -4.408783 13.265731 57 Y B 2 -0.11500 -0.11500 "TYR " " CG " 6 0 A0A0A0  C841  2 1 7 ""  1 ""  <> 0 0 0 1 7.25 841 0 0 1718 0 841 841 841 841 62 <> <> <> <>
  842 2 5.000388 -5.742875 12.854331 57 Y B 2 -0.11500 -0.11500 "TYR " " CD1" 6 0 A0A0A0  C842  2 1 7 ""  1 ""  <> 0 0 0 1 7.25 842 0 0 1719 1 842 842 842 842 63 <> <> <> <>
  843 2 5.402965 -6.836609 13.600577 57 Y B 2 -0.11500 -0.11500 "TYR " " CE1" 6 0 A0A0A0  C843  2 1 7 ""  1 ""  <> 0 0 0 1 7.25 843 0 0 1720 1 843 843 843 843 64 <> <> <> <>
  844 2 6.222192 -6.664837 14.751235 57 Y B 2 0.15000 0.15000 "TYR " " CZ " 6 0 A0A0A0  C844  2 1 7 ""  1 ""  <> 0 0 0 1 7.25 844 0 0 1721 0 844 844 844 844 65 <> <> <> <>
  845 16 6.611463 -7.704033 15.485557 57 Y B 75 -0.58500 -0.58500 "TYR " " OH " 8 0 FF5757  O845  2 1 7 "%UT"  13 ""  <> 0 0 0 1 7.25 845 0 0 1722 1 845 845 845 845 -1 <> <> <> <>
  846 2 6.605430 -5.370179 15.105716 57 Y B 2 -0.11500 -0.11500 "TYR " " CE2" 6 0 A0A0A0  C846  2 1 7 ""  1 ""  <> 0 0 0 1 7.25 846 0 0 1723 1 846 846 846 846 66 <> <> <> <>
  847 2 6.244130 -4.217751 14.385985 57 Y B 2 -0.11500 -0.11500 "TYR " " CD2" 6 0 A0A0A0  C847  2 1 7 ""  1 ""  <> 0 0 0 1 7.25 847 0 0 1724 1 847 847 847 847 67 <> <> <> <>
  848 43 2.708735 -3.852578 11.450458 57 Y B 21 0.30000 0.30000 "TYR " " H  " 1 0 FFFFFF  H848  2 1 7 ""  1 ""  <> 0 0 0 1 7.25 848 0 0 1725 0 848 848 848 848 -1 <> <> <> <>
  849 41 3.650344 -2.709446 14.070151 57 Y B 21 0.06000 0.06000 "TYR " " HA " 1 0 FFFFFF  H849  2 1 7 ""  1 ""  <> 0 0 0 1 7.25 849 0 0 1726 0 849 849 849 849 -1 <> <> <> <>
  850 41 5.685464 -2.377415 12.847442 57 Y B 21 0.06000 0.06000 "TYR " " HB1" 1 0 FFFFFF  H850  2 1 7 ""  1 ""  <> 0 0 0 1 7.25 850 0 0 1727 0 850 850 850 850 -1 <> <> <> <>
  851 41 5.092927 -3.341183 11.465213 57 Y B 21 0.06000 0.06000 "TYR " " HB2" 1 0 FFFFFF  H851  2 1 7 ""  1 ""  <> 0 0 0 1 7.25 851 0 0 1728 0 851 851 851 851 -1 <> <> <> <>
  852 41 4.362071 -5.843140 11.988940 57 Y B 21 0.11500 0.11500 "TYR " " HD1" 1 0 FFFFFF  H852  2 1 7 ""  1 ""  <> 0 0 0 1 7.25 852 0 0 1729 0 852 852 852 852 -1 <> <> <> <>
  853 41 5.034015 -7.822648 13.359729 57 Y B 21 0.11500 0.11500 "TYR " " HE1" 1 0 FFFFFF  H853  2 1 7 ""  1 ""  <> 0 0 0 1 7.25 853 0 0 1730 0 853 853 853 853 -1 <> <> <> <>
  854 42 6.752406 -8.520409 15.030925 57 Y B 21 0.43500 0.43500 "TYR " " HH " 1 0 FFFFFF  H854  2 1 7 ""  1 ""  <> 0 0 0 1 7.25 854 0 0 1731 0 854 854 854 854 -1 <> <> <> <>
  855 41 7.230838 -5.267754 15.980227 57 Y B 21 0.11500 0.11500 "TYR " " HE2" 1 0 FFFFFF  H855  2 1 7 ""  1 ""  <> 0 0 0 1 7.25 855 0 0 1732 0 855 855 855 855 -1 <> <> <> <>
  856 41 6.601596 -3.262299 14.740569 57 Y B 21 0.11500 0.11500 "TYR " " HD2" 1 0 FFFFFF  H856  2 1 7 ""  1 ""  <> 0 0 0 1 7.25 856 0 0 1733 0 856 856 856 856 -1 <> <> <> <>
  857 25 3.775624 -0.268555 12.677127 58 Q B 38 -0.50000 -0.50000 "GLN " " N  " 7 0 2F2FFF  N857  2 1 7 ""  1 ""  <> 0 0 0 1 7.34 857 0 0 1749 1 857 857 857 857 -1 <> <> <> <>
  858 3 3.746070 0.945343 11.874385 58 Q B 2 0.14000 0.14000 "GLN " " CA " 6 0 A0A0A0  C858  2 1 -1107 ""  1 ""  FF5A00  0 0 0 1 7.34 858 0 0 1750 1 858 858 858 858 -1 <> <> <> <>
  859 2 4.995543 1.790992 12.126124 58 Q B 2 0.50000 0.50000 "GLN " " C  " 6 0 A0A0A0  C859  2 1 7 ""  1 ""  <> 0 0 0 1 7.34 859 0 0 1751 0 859 859 859 859 -1 <> <> <> <>
  860 15 5.684871 1.589073 13.110751 58 Q B 75 -0.50000 -0.50000 "GLN " " O  " 8 0 FF5757  O860  2 1 7 ""  1 ""  <> 0 0 0 1 7.34 860 0 0 1752 0 860 860 860 860 -1 <> <> <> <>
  861 3 2.386878 1.688686 11.841102 58 Q B 2 -0.12000 -0.12000 "GLN " " CB " 6 0 A0A0A0  C861  2 1 7 ""  1 ""  <> 0 0 0 1 7.34 861 0 0 1753 2 861 861 861 861 -1 <> <> <> <>
  862 3 1.811858 2.136493 13.135631 58 Q B 2 -0.12000 -0.12000 "GLN " " CG " 6 0 A0A0A0  C862  2 1 7 ""  1 ""  <> 0 0 0 1 7.34 862 0 0 1754 2 862 862 862 862 -1 <> <> <> <>
  863 2 2.244842 3.514869 13.602740 58 Q B 2 0.50000 0.50000 "GLN " " CD " 6 0 A0A0A0  C863  2 1 7 "%UT"  13 ""  <> 0 0 0 1 7.34 863 0 0 1755 0 863 863 863 863 -1 "No Flip"  <> <> <>
  864 15 3.428020 3.901187 13.570491 58 Q B 75 -0.50000 -0.50000 "GLN " " OE1" 8 0 FF5757  O864  2 1 7 ""  1 ""  <> 0 0 0 1 7.34 864 0 0 1756 0 864 864 864 864 -1 <> <> <> <>
  865 25 1.241061 4.380348 13.979903 58 Q B 38 -0.76000 -0.76000 "GLN " " NE2" 7 0 2F2FFF  N865  2 1 7 ""  1 ""  <> 0 0 0 1 7.34 865 0 0 1757 2 865 865 865 865 -1 <> <> <> <>
  866 43 4.312219 -0.267769 13.532794 58 Q B 21 0.30000 0.30000 "GLN " " H  " 1 0 FFFFFF  H866  2 1 7 ""  1 ""  <> 0 0 0 1 7.34 866 0 0 1758 0 866 866 866 866 -1 <> <> <> <>
  867 41 3.867391 0.545654 10.867595 58 Q B 21 0.06000 0.06000 "GLN " " HA " 1 0 FFFFFF  H867  2 1 7 ""  1 ""  <> 0 0 0 1 7.34 867 0 0 1759 0 867 867 867 867 -1 <> <> <> <>
  868 41 1.612580 1.120197 11.325950 58 Q B 21 0.06000 0.06000 "GLN " " HB1" 1 0 FFFFFF  H868  2 1 7 ""  1 ""  <> 0 0 0 1 7.34 868 0 0 1760 0 868 868 868 868 -1 <> <> <> <>
  869 41 2.516543 2.568908 11.211421 58 Q B 21 0.06000 0.06000 "GLN " " HB2" 1 0 FFFFFF  H869  2 1 7 ""  1 ""  <> 0 0 0 1 7.34 869 0 0 1761 0 869 869 869 869 -1 <> <> <> <>
  870 41 2.101136 1.397644 13.882968 58 Q B 21 0.06000 0.06000 "GLN " " HG1" 1 0 FFFFFF  H870  2 1 7 ""  1 ""  <> 0 0 0 1 7.34 870 0 0 1762 0 870 870 870 870 -1 <> <> <> <>
  871 41 0.738519 2.017856 12.987422 58 Q B 21 0.06000 0.06000 "GLN " " HG2" 1 0 FFFFFF  H871  2 1 7 ""  1 ""  <> 0 0 0 1 7.34 871 0 0 1763 0 871 871 871 871 -1 <> <> <> <>
  872 43 0.276721 4.094020 13.889537 58 Q B 21 0.38000 0.38000 "GLN " "1HE2" 1 0 FFFFFF  H872  2 1 7 ""  1 ""  <> 0 0 0 1 7.34 872 0 0 1764 0 872 872 872 872 -1 <> <> <> <>
  873 43 1.488704 5.264537 14.400592 58 Q B 21 0.38000 0.38000 "GLN " "2HE2" 1 0 FFFFFF  H873  2 1 7 ""  1 ""  <> 0 0 0 1 7.34 873 0 0 1765 0 873 873 873 873 -1 <> <> <> <>
  874 25 5.373179 2.729446 11.224711 59 Q B 38 -0.50000 -0.50000 "GLN " " N  " 7 0 2F2FFF  N874  2 1 7 ""  1 ""  <> 0 0 0 1 7.33 874 0 0 1782 1 874 874 874 874 -1 <> <> <> <>
  875 3 6.110187 3.980121 11.587218 59 Q B 2 0.14000 0.14000 "GLN " " CA " 6 0 A0A0A0  C875  2 1 -1107 ""  1 ""  FF5A00  0 0 0 1 7.33 875 0 0 1783 1 875 875 875 875 -1 <> <> <> <>
  876 2 5.223172 5.188842 11.198100 59 Q B 2 0.50000 0.50000 "GLN " " C  " 6 0 A0A0A0  C876  2 1 7 ""  1 ""  <> 0 0 0 1 7.33 876 0 0 1784 0 876 876 876 876 -1 <> <> <> <>
  877 15 4.831075 5.383617 10.032813 59 Q B 75 -0.50000 -0.50000 "GLN " " O  " 8 0 FF5757  O877  2 1 7 ""  1 ""  <> 0 0 0 1 7.33 877 0 0 1785 0 877 877 877 877 -1 <> <> <> <>
  878 3 7.406186 3.877098 10.819430 59 Q B 2 -0.12000 -0.12000 "GLN " " CB " 6 0 A0A0A0  C878  2 1 7 ""  1 ""  <> 0 0 0 1 7.33 878 0 0 1786 2 878 878 878 878 -1 <> <> <> <>
  879 3 8.498899 4.867359 11.222342 59 Q B 2 -0.12000 -0.12000 "GLN " " CG " 6 0 A0A0A0  C879  2 1 7 ""  1 ""  <> 0 0 0 1 7.33 879 0 0 1787 2 879 879 879 879 -1 <> <> <> <>
  880 2 9.842050 4.639400 10.714534 59 Q B 2 0.50000 0.50000 "GLN " " CD " 6 0 A0A0A0  C880  2 1 7 "%UT"  13 ""  <> 0 0 0 1 7.33 880 0 0 1788 0 880 880 880 880 -1 "No Flip"  <> <> <>
  881 15 10.112802 3.690418 10.030169 59 Q B 75 -0.50000 -0.50000 "GLN " " OE1" 8 0 FF5757  O881  2 1 7 ""  1 ""  <> 0 0 0 1 7.33 881 0 0 1789 0 881 881 881 881 -1 <> <> <> <>
  882 25 10.725430 5.536541 10.923007 59 Q B 38 -0.76000 -0.76000 "GLN " " NE2" 7 0 2F2FFF  N882  2 1 7 ""  1 ""  <> 0 0 0 1 7.33 882 0 0 1790 2 882 882 882 882 -1 <> <> <> <>
  883 43 4.922626 2.723426 10.320796 59 Q B 21 0.30000 0.30000 "GLN " " H  " 1 0 FFFFFF  H883  2 1 7 ""  1 ""  <> 0 0 0 1 7.33 883 0 0 1791 0 883 883 883 883 -1 <> <> <> <>
  884 41 6.214736 4.111671 12.664187 59 Q B 21 0.06000 0.06000 "GLN " " HA " 1 0 FFFFFF  H884  2 1 7 ""  1 ""  <> 0 0 0 1 7.33 884 0 0 1792 0 884 884 884 884 -1 <> <> <> <>
  885 41 7.202708 4.033512 9.760074 59 Q B 21 0.06000 0.06000 "GLN " " HB1" 1 0 FFFFFF  H885  2 1 7 ""  1 ""  <> 0 0 0 1 7.33 885 0 0 1793 0 885 885 885 885 -1 <> <> <> <>
  886 41 7.781753 2.879146 11.045577 59 Q B 21 0.06000 0.06000 "GLN " " HB2" 1 0 FFFFFF  H886  2 1 7 ""  1 ""  <> 0 0 0 1 7.33 886 0 0 1794 0 886 886 886 886 -1 <> <> <> <>
  887 41 8.639018 4.918632 12.302081 59 Q B 21 0.06000 0.06000 "GLN " " HG1" 1 0 FFFFFF  H887  2 1 7 ""  1 ""  <> 0 0 0 1 7.33 887 0 0 1795 0 887 887 887 887 -1 <> <> <> <>
  888 41 8.161876 5.883945 11.019679 59 Q B 21 0.06000 0.06000 "GLN " " HG2" 1 0 FFFFFF  H888  2 1 7 ""  1 ""  <> 0 0 0 1 7.33 888 0 0 1796 0 888 888 888 888 -1 <> <> <> <>
  889 43 10.576385 6.296634 11.571193 59 Q B 21 0.38000 0.38000 "GLN " "1HE2" 1 0 FFFFFF  H889  2 1 7 ""  1 ""  <> 0 0 0 1 7.33 889 0 0 1797 0 889 889 889 889 -1 <> <> <> <>
  890 43 11.599067 5.556118 10.416575 59 Q B 21 0.38000 0.38000 "GLN " "2HE2" 1 0 FFFFFF  H890  2 1 7 ""  1 ""  <> 0 0 0 1 7.33 890 0 0 1798 0 890 890 890 890 -1 <> <> <> <>
  891 25 5.210511 6.141593 12.220813 60 K B 38 -0.50000 -0.50000 "LYS " " N  " 7 0 2F2FFF  N891  0 1 7 ""  1 ""  <> 0 0 0 1 7.66 891 0 0 1816 1 891 891 891 891 -1 <> <> <> <>
  892 3 4.684716 7.475646 12.056582 60 K B 2 0.14000 0.14000 "LYS " " CA " 6 0 A0A0A0  C892  0 1 -1107 ""  1 ""  FF5A00  0 0 0 1 7.66 892 0 0 1817 1 892 892 892 892 -1 <> <> <> <>
  893 2 5.841634 8.439148 11.616035 60 K B 2 0.50000 0.50000 "LYS " " C  " 6 0 A0A0A0  C893  0 1 7 ""  1 ""  <> 0 0 0 1 7.66 893 0 0 1818 0 893 893 893 893 -1 <> <> <> <>
  894 15 6.954404 8.434341 12.166919 60 K B 75 -0.50000 -0.50000 "LYS " " O  " 8 0 FF5757  O894  0 1 7 ""  1 ""  <> 0 0 0 1 7.66 894 0 0 1819 0 894 894 894 894 -1 <> <> <> <>
  895 3 4.051612 7.866378 13.413779 60 K B 2 -0.12000 -0.12000 "LYS " " CB " 6 0 A0A0A0  C895  0 1 7 ""  1 ""  <> 0 0 0 1 7.66 895 0 0 1820 2 895 895 895 895 -1 <> <> <> <>
  896 3 3.199317 9.204132 13.332934 60 K B 2 -0.12000 -0.12000 "LYS " " CG " 6 0 A0A0A0  C896  0 1 7 ""  1 ""  <> 0 0 0 1 7.66 896 0 0 1821 2 896 896 896 896 -1 <> <> <> <>
  897 3 2.626298 9.511673 14.714526 60 K B 2 -0.12000 -0.12000 "LYS " " CD " 6 0 A0A0A0  C897  0 1 7 ""  1 ""  <> 0 0 0 1 7.66 897 0 0 1822 2 897 897 897 897 -1 <> <> <> <>
  898 3 1.730555 10.699684 14.617408 60 K B 2 0.19000 0.19000 "LYS " " CE " 6 0 A0A0A0  C898  0 1 7 ""  1 ""  <> 0 0 0 1 7.66 898 0 0 1823 2 898 898 898 898 -1 <> <> <> <>
  899 32 1.065459 11.037094 15.922069 60 K B 38 -0.30000 -0.30000 "LYS " " NZ " 7 1 2F2FFF  N899  0 1 7 "%UT"  13 ""  <> 0 0 0 1 7.66 899 0 0 1824 3 899 899 899 899 44 <> <> <> <>
  900 43 5.442216 5.820415 13.149932 60 K B 21 0.30000 0.30000 "LYS " " H  " 1 0 FFFFFF  H900  0 1 7 ""  1 ""  <> 0 0 0 1 7.66 900 0 0 1825 0 900 900 900 900 -1 <> <> <> <>
  901 41 3.915420 7.467971 11.284427 60 K B 21 0.06000 0.06000 "LYS " " HA " 1 0 FFFFFF  H901  0 1 7 ""  1 ""  <> 0 0 0 1 7.66 901 0 0 1826 0 901 901 901 901 -1 <> <> <> <>
  902 41 4.837335 7.903167 14.168357 60 K B 21 0.06000 0.06000 "LYS " " HB1" 1 0 FFFFFF  H902  0 1 7 ""  1 ""  <> 0 0 0 1 7.66 902 0 0 1827 0 902 902 902 902 -1 <> <> <> <>
  903 41 3.392556 7.041091 13.683299 60 K B 21 0.06000 0.06000 "LYS " " HB2" 1 0 FFFFFF  H903  0 1 7 ""  1 ""  <> 0 0 0 1 7.66 903 0 0 1828 0 903 903 903 903 -1 <> <> <> <>
  904 41 2.312711 9.050339 12.717807 60 K B 21 0.06000 0.06000 "LYS " " HG1" 1 0 FFFFFF  H904  0 1 7 ""  1 ""  <> 0 0 0 1 7.66 904 0 0 1829 0 904 904 904 904 -1 <> <> <> <>
  905 41 3.824834 10.004768 12.938209 60 K B 21 0.06000 0.06000 "LYS " " HG2" 1 0 FFFFFF  H905  0 1 7 ""  1 ""  <> 0 0 0 1 7.66 905 0 0 1830 0 905 905 905 905 -1 <> <> <> <>
  906 41 3.506967 9.803703 15.286574 60 K B 21 0.06000 0.06000 "LYS " " HD1" 1 0 FFFFFF  H906  0 1 7 ""  1 ""  <> 0 0 0 1 7.66 906 0 0 1831 0 906 906 906 906 -1 <> <> <> <>
  907 41 2.100970 8.668999 15.164004 60 K B 21 0.06000 0.06000 "LYS " " HD2" 1 0 FFFFFF  H907  0 1 7 ""  1 ""  <> 0 0 0 1 7.66 907 0 0 1832 0 907 907 907 907 -1 <> <> <> <>
  908 41 0.919719 10.585602 13.897944 60 K B 21 0.06000 0.06000 "LYS " " HE1" 1 0 FFFFFF  H908  0 1 7 ""  1 ""  <> 0 0 0 1 7.66 908 0 0 1833 0 908 908 908 908 -1 <> <> <> <>
  909 41 2.268939 11.569206 14.240352 60 K B 21 0.06000 0.06000 "LYS " " HE2" 1 0 FFFFFF  H909  0 1 7 ""  1 ""  <> 0 0 0 1 7.66 909 0 0 1834 0 909 909 909 909 -1 <> <> <> <>
  910 44 0.537797 10.272263 16.317930 60 K B 21 0.33000 0.33000 "LYS " " HZ1" 1 0 FFFFFF  H910  0 1 7 ""  1 ""  <> 0 0 0 1 7.66 910 0 0 1835 0 910 910 910 910 45 <> <> <> <>
  911 44 1.760060 11.303406 16.605227 60 K B 21 0.33000 0.33000 "LYS " " HZ2" 1 0 FFFFFF  H911  0 1 7 ""  1 ""  <> 0 0 0 1 7.66 911 0 0 1836 0 911 911 911 911 -1 <> <> <> <>
  912 44 0.499240 11.869720 15.843116 60 K B 21 0.33000 0.33000 "LYS " " HZ3" 1 0 FFFFFF  H912  0 1 7 ""  1 ""  <> 0 0 0 1 7.66 912 0 0 1837 0 912 912 912 912 -1 <> <> <> <>
  913 25 5.635442 9.321999 10.627467 61 P B 38 -0.14000 -0.14000 "PRO " " N  " 7 0 2F2FFF  N913  0 1 7 ""  1 ""  <> 0 0 0 1 7.67 913 0 0 1845 0 913 913 913 913 -1 <> <> <> <>
  914 3 6.591142 10.363747 10.206542 61 P B 2 0.01000 0.01000 "PRO " " CA " 6 0 A0A0A0  C914  0 1 -1107 ""  1 ""  FF5A00  0 0 0 1 7.67 914 0 0 1846 1 914 914 914 914 -1 <> <> <> <>
  915 2 7.270967 11.158417 11.334170 61 P B 2 0.50000 0.50000 "PRO " " C  " 6 0 A0A0A0  C915  0 1 7 ""  1 ""  <> 0 0 0 1 7.67 915 0 0 1847 0 915 915 915 915 -1 <> <> <> <>
  916 15 6.636352 11.941650 12.091693 61 P B 75 -0.50000 -0.50000 "PRO " " O  " 8 0 FF5757  O916  0 1 7 ""  1 ""  <> 0 0 0 1 7.67 916 0 0 1848 0 916 916 916 916 -1 <> <> <> <>
  917 3 4.403710 9.382141 9.725162 61 P B 2 -0.05000 -0.05000 "PRO " " CD " 6 0 A0A0A0  C917  0 1 7 ""  1 ""  <> 0 0 0 1 7.67 917 0 0 1849 2 917 917 917 917 -1 <> <> <> <>
  918 3 4.686727 10.388748 8.613627 61 P B 2 -0.12000 -0.12000 "PRO " " CG " 6 0 A0A0A0  C918  0 1 7 ""  1 ""  <> 0 0 0 1 7.67 918 0 0 1850 2 918 918 918 918 -1 <> <> <> <>
  919 3 5.844485 11.268188 9.253459 61 P B 2 -0.12000 -0.12000 "PRO " " CB " 6 0 A0A0A0  C919  0 1 7 ""  1 ""  <> 0 0 0 1 7.67 919 0 0 1851 2 919 919 919 919 -1 <> <> <> <>
  920 41 3.525527 9.710320 10.281211 61 P B 21 0.06000 0.06000 "PRO " " HD1" 1 0 FFFFFF  H920  0 1 7 ""  1 ""  <> 0 0 0 1 7.67 920 0 0 1852 0 920 920 920 920 -1 <> <> <> <>
  921 41 4.050174 8.390762 9.441813 61 P B 21 0.06000 0.06000 "PRO " " HD2" 1 0 FFFFFF  H921  0 1 7 ""  1 ""  <> 0 0 0 1 7.67 921 0 0 1853 0 921 921 921 921 -1 <> <> <> <>
  922 41 3.851920 10.924797 8.162131 61 P B 21 0.06000 0.06000 "PRO " " HG1" 1 0 FFFFFF  H922  0 1 7 ""  1 ""  <> 0 0 0 1 7.67 922 0 0 1854 0 922 922 922 922 -1 <> <> <> <>
  923 41 5.144517 9.915993 7.744696 61 P B 21 0.06000 0.06000 "PRO " " HG2" 1 0 FFFFFF  H923  0 1 7 ""  1 ""  <> 0 0 0 1 7.67 923 0 0 1855 0 923 923 923 923 -1 <> <> <> <>
  924 41 5.335519 12.065674 9.794818 61 P B 21 0.06000 0.06000 "PRO " " HB1" 1 0 FFFFFF  H924  0 1 7 ""  1 ""  <> 0 0 0 1 7.67 924 0 0 1856 0 924 924 924 924 -1 <> <> <> <>
  925 41 6.431960 11.749664 8.471690 61 P B 21 0.06000 0.06000 "PRO " " HB2" 1 0 FFFFFF  H925  0 1 7 ""  1 ""  <> 0 0 0 1 7.67 925 0 0 1857 0 925 925 925 925 -1 <> <> <> <>
  926 41 7.357394 9.925148 9.567332 61 P B 21 0.06000 0.06000 "PRO " " HA " 1 0 FFFFFF  H926  0 1 7 ""  1 ""  <> 0 0 0 1 7.67 926 0 0 1858 0 926 926 926 926 -1 <> <> <> <>
  927 25 8.638385 11.120880 11.423705 62 G B 38 -0.50000 -0.50000 "GLY " " N  " 7 0 2F2FFF  N927  0 1 7 ""  1 ""  <> 0 0 0 1 7.69 927 0 0 1880 1 927 927 927 927 -1 <> <> <> <>
  928 3 9.366279 11.753967 12.492438 62 G B 2 0.08000 0.08000 "GLY " " CA " 6 0 A0A0A0  C928  0 1 -1107 ""  1 ""  FF5A00  0 0 0 1 7.69 928 0 0 1881 2 928 928 928 928 -1 <> <> <> <>
  929 2 9.658217 10.855820 13.784232 62 G B 2 0.50000 0.50000 "GLY " " C  " 6 0 A0A0A0  C929  0 1 7 ""  1 ""  <> 0 0 0 1 7.69 929 0 0 1882 0 929 929 929 929 -1 <> <> <> <>
  930 15 10.370797 11.235634 14.741424 62 G B 75 -0.50000 -0.50000 "GLY " " O  " 8 0 FF5757  O930  0 1 7 ""  1 ""  <> 0 0 0 1 7.69 930 0 0 1883 0 930 930 930 930 -1 <> <> <> <>
  931 43 9.062831 10.337944 10.947299 62 G B 21 0.30000 0.30000 "GLY " " H  " 1 0 FFFFFF  H931  0 1 7 ""  1 ""  <> 0 0 0 1 7.69 931 0 0 1884 0 931 931 931 931 -1 <> <> <> <>
  932 41 8.788510 12.616615 12.824279 62 G B 21 0.06000 0.06000 "GLY " " HA1" 1 0 FFFFFF  H932  0 1 7 ""  1 ""  <> 0 0 0 1 7.69 932 0 0 1885 0 932 932 932 932 -1 <> <> <> <>
  933 41 10.295602 12.169571 12.102908 62 G B 21 0.06000 0.06000 "GLY " " HA2" 1 0 FFFFFF  H933  0 1 7 ""  1 ""  <> 0 0 0 1 7.69 933 0 0 1886 0 933 933 933 933 -1 <> <> <> <>
  934 25 9.052075 9.653336 13.810096 63 K B 38 -0.50000 -0.50000 "LYS " " N  " 7 0 2F2FFF  N934  0 1 7 ""  1 ""  <> 0 0 0 1 7.69 934 0 0 1903 1 934 934 934 934 -1 <> <> <> <>
  935 3 9.170648 8.664452 14.870444 63 K B 2 0.14000 0.14000 "LYS " " CA " 6 0 A0A0A0  C935  0 1 -1107 ""  1 ""  FF5A00  0 0 0 1 7.69 935 0 0 1904 1 935 935 935 935 -1 <> <> <> <>
  936 2 9.671279 7.222572 14.428416 63 K B 2 0.50000 0.50000 "LYS " " C  " 6 0 A0A0A0  C936  0 1 7 ""  1 ""  <> 0 0 0 1 7.69 936 0 0 1905 0 936 936 936 936 -1 <> <> <> <>
  937 15 9.595016 6.859733 13.208159 63 K B 75 -0.50000 -0.50000 "LYS " " O  " 8 0 FF5757  O937  0 1 7 ""  1 ""  <> 0 0 0 1 7.69 937 0 0 1906 0 937 937 937 937 -1 <> <> <> <>
  938 3 7.714288 8.642349 15.561374 63 K B 2 -0.12000 -0.12000 "LYS " " CB " 6 0 A0A0A0  C938  0 1 7 ""  1 ""  <> 0 0 0 1 7.69 938 0 0 1907 2 938 938 938 938 -1 <> <> <> <>
  939 3 7.356433 9.880722 16.280603 63 K B 2 -0.12000 -0.12000 "LYS " " CG " 6 0 A0A0A0  C939  0 1 7 ""  1 ""  <> 0 0 0 1 7.69 939 0 0 1908 2 939 939 939 939 -1 <> <> <> <>
  940 3 7.884934 9.877609 17.709593 63 K B 2 -0.12000 -0.12000 "LYS " " CD " 6 0 A0A0A0  C940  0 1 7 ""  1 ""  <> 0 0 0 1 7.69 940 0 0 1909 2 940 940 940 940 -1 <> <> <> <>
  941 3 9.061538 10.804924 18.086672 63 K B 2 0.19000 0.19000 "LYS " " CE " 6 0 A0A0A0  C941  0 1 7 ""  1 ""  <> 0 0 0 1 7.69 941 0 0 1910 2 941 941 941 941 -1 <> <> <> <>
  942 32 8.634006 12.218964 18.270880 63 K B 38 -0.30000 -0.30000 "LYS " " NZ " 7 1 2F2FFF  N942  0 1 7 "%UT"  13 ""  <> 0 0 0 1 7.69 942 0 0 1911 3 942 942 942 942 44 <> <> <> <>
  943 43 8.326734 9.413002 13.149627 63 K B 21 0.30000 0.30000 "LYS " " H  " 1 0 FFFFFF  H943  0 1 7 ""  1 ""  <> 0 0 0 1 7.69 943 0 0 1912 0 943 943 943 943 -1 <> <> <> <>
  944 41 9.951545 9.011147 15.547278 63 K B 21 0.06000 0.06000 "LYS " " HA " 1 0 FFFFFF  H944  0 1 7 ""  1 ""  <> 0 0 0 1 7.69 944 0 0 1913 0 944 944 944 944 -1 <> <> <> <>
  945 41 7.704778 7.697021 16.103941 63 K B 21 0.06000 0.06000 "LYS " " HB1" 1 0 FFFFFF  H945  0 1 7 ""  1 ""  <> 0 0 0 1 7.69 945 0 0 1914 0 945 945 945 945 -1 <> <> <> <>
  946 41 6.982993 8.615555 14.753543 63 K B 21 0.06000 0.06000 "LYS " " HB2" 1 0 FFFFFF  H946  0 1 7 ""  1 ""  <> 0 0 0 1 7.69 946 0 0 1915 0 946 946 946 946 -1 <> <> <> <>
  947 41 6.269347 9.876602 16.360140 63 K B 21 0.06000 0.06000 "LYS " " HG1" 1 0 FFFFFF  H947  0 1 7 ""  1 ""  <> 0 0 0 1 7.69 947 0 0 1916 0 947 947 947 947 -1 <> <> <> <>
  948 41 7.454364 10.830399 15.754638 63 K B 21 0.06000 0.06000 "LYS " " HG2" 1 0 FFFFFF  H948  0 1 7 ""  1 ""  <> 0 0 0 1 7.69 948 0 0 1917 0 948 948 948 948 -1 <> <> <> <>
  949 41 8.178458 8.856430 17.952814 63 K B 21 0.06000 0.06000 "LYS " " HD1" 1 0 FFFFFF  H949  0 1 7 ""  1 ""  <> 0 0 0 1 7.69 949 0 0 1918 0 949 949 949 949 -1 <> <> <> <>
  950 41 7.127957 9.937927 18.491545 63 K B 21 0.06000 0.06000 "LYS " " HD2" 1 0 FFFFFF  H950  0 1 7 ""  1 ""  <> 0 0 0 1 7.69 950 0 0 1919 0 950 950 950 950 -1 <> <> <> <>
  951 41 9.769660 10.754631 17.259546 63 K B 21 0.06000 0.06000 "LYS " " HE1" 1 0 FFFFFF  H951  0 1 7 ""  1 ""  <> 0 0 0 1 7.69 951 0 0 1920 0 951 951 951 951 -1 <> <> <> <>
  952 41 9.302331 10.362923 19.053499 63 K B 21 0.06000 0.06000 "LYS " " HE2" 1 0 FFFFFF  H952  0 1 7 ""  1 ""  <> 0 0 0 1 7.69 952 0 0 1921 0 952 952 952 952 -1 <> <> <> <>
  953 44 8.194255 12.705276 17.502623 63 K B 21 0.33000 0.33000 "LYS " " HZ1" 1 0 FFFFFF  H953  0 1 7 ""  1 ""  <> 0 0 0 1 7.69 953 0 0 1922 0 953 953 953 953 45 <> <> <> <>
  954 44 8.058379 12.200813 19.100595 63 K B 21 0.33000 0.33000 "LYS " " HZ2" 1 0 FFFFFF  H954  0 1 7 ""  1 ""  <> 0 0 0 1 7.69 954 0 0 1923 0 954 954 954 954 -1 <> <> <> <>
  955 44 9.487710 12.698822 18.517908 63 K B 21 0.33000 0.33000 "LYS " " HZ3" 1 0 FFFFFF  H955  0 1 7 ""  1 ""  <> 0 0 0 1 7.69 955 0 0 1924 0 955 955 955 955 -1 <> <> <> <>
  956 25 10.156468 6.435623 15.401073 64 A B 38 -0.50000 -0.50000 "ALA " " N  " 7 0 2F2FFF  N956  0 1 7 ""  1 ""  <> 0 0 0 1 7.67 956 0 0 1944 1 956 956 956 956 -1 <> <> <> <>
  957 3 10.609239 5.046707 15.210986 64 A B 2 0.14000 0.14000 "ALA " " CA " 6 0 A0A0A0  C957  0 1 -1107 ""  1 ""  FF5A00  0 0 0 1 7.67 957 0 0 1945 1 957 957 957 957 -1 <> <> <> <>
  958 2 9.529361 3.992446 15.127398 64 A B 2 0.50000 0.50000 "ALA " " C  " 6 0 A0A0A0  C958  0 1 7 ""  1 ""  <> 0 0 0 1 7.67 958 0 0 1946 0 958 958 958 958 -1 <> <> <> <>
  959 15 8.384650 4.316455 15.499774 64 A B 75 -0.50000 -0.50000 "ALA " " O  " 8 0 FF5757  O959  0 1 7 ""  1 ""  <> 0 0 0 1 7.67 959 0 0 1947 0 959 959 959 959 -1 <> <> <> <>
  960 3 11.511554 4.770187 16.466280 64 A B 2 -0.18000 -0.18000 "ALA " " CB " 6 0 A0A0A0  C960  0 1 7 ""  1 ""  <> 0 0 0 1 7.67 960 0 0 1948 3 960 960 960 960 -1 <> <> <> <>
  961 43 10.060914 6.763992 16.351404 64 A B 21 0.30000 0.30000 "ALA " " H  " 1 0 FFFFFF  H961  0 1 7 ""  1 ""  <> 0 0 0 1 7.67 961 0 0 1949 0 961 961 961 961 -1 <> <> <> <>
  962 41 11.175403 5.083728 14.280292 64 A B 21 0.06000 0.06000 "ALA " " HA " 1 0 FFFFFF  H962  0 1 7 ""  1 ""  <> 0 0 0 1 7.67 962 0 0 1950 0 962 962 962 962 -1 <> <> <> <>
  963 41 12.246898 5.574775 16.469221 64 A B 21 0.06000 0.06000 "ALA " " HB1" 1 0 FFFFFF  H963  0 1 7 ""  1 ""  <> 0 0 0 1 7.67 963 0 0 1951 0 963 963 963 963 -1 <> <> <> <>
  964 41 10.996600 4.902351 17.417837 64 A B 21 0.06000 0.06000 "ALA " " HB2" 1 0 FFFFFF  H964  0 1 7 ""  1 ""  <> 0 0 0 1 7.67 964 0 0 1952 0 964 964 964 964 -1 <> <> <> <>
  965 41 12.066386 3.833568 16.411478 64 A B 21 0.06000 0.06000 "ALA " " HB3" 1 0 FFFFFF  H965  0 1 7 ""  1 ""  <> 0 0 0 1 7.67 965 0 0 1953 0 965 965 965 965 -1 <> <> <> <>
  966 25 9.795760 2.836414 14.493541 65 P B 38 -0.14000 -0.14000 "PRO " " N  " 7 0 2F2FFF  N966  0 1 7 ""  1 ""  <> 0 0 0 1 7.68 966 0 0 1973 0 966 966 966 966 -1 <> <> <> <>
  967 3 8.830331 1.683872 14.481254 65 P B 2 0.01000 0.01000 "PRO " " CA " 6 0 A0A0A0  C967  0 1 -1108 ""  1 ""  FF7800  0 0 0 1 7.68 967 0 0 1974 1 967 967 967 967 -1 <> <> <> <>
  968 2 8.244418 1.290504 15.834601 65 P B 2 0.50000 0.50000 "PRO " " C  " 6 0 A0A0A0  C968  0 1 7 ""  1 ""  <> 0 0 0 1 7.68 968 0 0 1975 0 968 968 968 968 -1 <> <> <> <>
  969 15 8.766358 1.516327 16.965521 65 P B 75 -0.50000 -0.50000 "PRO " " O  " 8 0 FF5757  O969  0 1 7 ""  1 ""  <> 0 0 0 1 7.68 969 0 0 1976 0 969 969 969 969 -1 <> <> <> <>
  970 3 11.030837 2.459545 13.734588 65 P B 2 -0.05000 -0.05000 "PRO " " CD " 6 0 A0A0A0  C970  0 1 7 ""  1 ""  <> 0 0 0 1 7.68 970 0 0 1977 2 970 970 970 970 -1 <> <> <> <>
  971 3 10.701549 1.170368 13.059478 65 P B 2 -0.12000 -0.12000 "PRO " " CG " 6 0 A0A0A0  C971  0 1 7 ""  1 ""  <> 0 0 0 1 7.68 971 0 0 1978 2 971 971 971 971 -1 <> <> <> <>
  972 3 9.593932 0.553772 13.846362 65 P B 2 -0.12000 -0.12000 "PRO " " CB " 6 0 A0A0A0  C972  0 1 7 ""  1 ""  <> 0 0 0 1 7.68 972 0 0 1979 2 972 972 972 972 -1 <> <> <> <>
  973 41 11.964803 2.518260 14.293479 65 P B 21 0.06000 0.06000 "PRO " " HD1" 1 0 FFFFFF  H973  0 1 7 ""  1 ""  <> 0 0 0 1 7.68 973 0 0 1980 0 973 973 973 973 -1 <> <> <> <>
  974 41 11.118413 3.175865 12.917693 65 P B 21 0.06000 0.06000 "PRO " " HD2" 1 0 FFFFFF  H974  0 1 7 ""  1 ""  <> 0 0 0 1 7.68 974 0 0 1981 0 974 974 974 974 -1 <> <> <> <>
  975 41 11.605021 0.587303 12.880946 65 P B 21 0.06000 0.06000 "PRO " " HG1" 1 0 FFFFFF  H975  0 1 7 ""  1 ""  <> 0 0 0 1 7.68 975 0 0 1982 0 975 975 975 975 -1 <> <> <> <>
  976 41 10.187619 1.226783 12.099895 65 P B 21 0.06000 0.06000 "PRO " " HG2" 1 0 FFFFFF  H976  0 1 7 ""  1 ""  <> 0 0 0 1 7.68 976 0 0 1983 0 976 976 976 976 -1 <> <> <> <>
  977 41 10.013825 -0.168435 14.546512 65 P B 21 0.06000 0.06000 "PRO " " HB1" 1 0 FFFFFF  H977  0 1 7 ""  1 ""  <> 0 0 0 1 7.68 977 0 0 1984 0 977 977 977 977 -1 <> <> <> <>
  978 41 8.886071 -0.067536 13.297717 65 P B 21 0.06000 0.06000 "PRO " " HB2" 1 0 FFFFFF  H978  0 1 7 ""  1 ""  <> 0 0 0 1 7.68 978 0 0 1985 0 978 978 978 978 -1 <> <> <> <>
  979 41 8.089528 2.085067 13.789622 65 P B 21 0.06000 0.06000 "PRO " " HA " 1 0 FFFFFF  H979  0 1 7 ""  1 ""  <> 0 0 0 1 7.68 979 0 0 1986 0 979 979 979 979 -1 <> <> <> <>
  980 25 7.039891 0.677166 15.784968 66 K B 38 -0.50000 -0.50000 "LYS " " N  " 7 0 2F2FFF  N980  2 1 7 ""  1 ""  <> 0 0 0 1 7.28 980 0 0 1997 1 980 980 980 980 -1 <> <> <> <>
  981 3 6.396010 0.130390 16.981340 66 K B 2 0.14000 0.14000 "LYS " " CA " 6 0 A0A0A0  C981  2 1 -1108 ""  1 ""  FF7800  0 0 0 1 7.28 981 0 0 1998 1 981 981 981 981 -1 <> <> <> <>
  982 2 5.583402 -1.076165 16.655554 66 K B 2 0.50000 0.50000 "LYS " " C  " 6 0 A0A0A0  C982  2 1 7 ""  1 ""  <> 0 0 0 1 7.28 982 0 0 1999 0 982 982 982 982 -1 <> <> <> <>
  983 15 5.198432 -1.252159 15.523665 66 K B 75 -0.50000 -0.50000 "LYS " " O  " 8 0 FF5757  O983  2 1 7 ""  1 ""  <> 0 0 0 1 7.28 983 0 0 2000 0 983 983 983 983 -1 <> <> <> <>
  984 3 5.607377 1.324421 17.613249 66 K B 2 -0.12000 -0.12000 "LYS " " CB " 6 0 A0A0A0  C984  2 1 7 ""  1 ""  <> 0 0 0 1 7.28 984 0 0 2001 2 984 984 984 984 -1 <> <> <> <>
  985 3 4.416026 1.952346 16.812365 66 K B 2 -0.12000 -0.12000 "LYS " " CG " 6 0 A0A0A0  C985  2 1 7 ""  1 ""  <> 0 0 0 1 7.28 985 0 0 2002 2 985 985 985 985 -1 <> <> <> <>
  986 3 3.521995 2.957492 17.566362 66 K B 2 -0.12000 -0.12000 "LYS " " CD " 6 0 A0A0A0  C986  2 1 7 ""  1 ""  <> 0 0 0 1 7.28 986 0 0 2003 2 986 986 986 986 -1 <> <> <> <>
  987 3 2.916276 2.393486 18.828188 66 K B 2 0.19000 0.19000 "LYS " " CE " 6 0 A0A0A0  C987  2 1 7 ""  1 ""  <> 0 0 0 1 7.28 987 0 0 2004 2 987 987 987 987 -1 <> <> <> <>
  988 32 1.916106 3.264991 19.354359 66 K B 38 -0.30000 -0.30000 "LYS " " NZ " 7 1 2F2FFF  N988  2 1 7 "%UT"  13 ""  <> 0 0 0 1 7.28 988 0 0 2005 3 988 988 988 988 44 <> <> <> <>
  989 43 6.736978 0.376175 14.869685 66 K B 21 0.30000 0.30000 "LYS " " H  " 1 0 FFFFFF  H989  2 1 7 ""  1 ""  <> 0 0 0 1 7.28 989 0 0 2006 0 989 989 989 989 -1 <> <> <> <>
  990 41 7.134549 -0.216156 17.704226 66 K B 21 0.06000 0.06000 "LYS " " HA " 1 0 FFFFFF  H990  2 1 7 ""  1 ""  <> 0 0 0 1 7.28 990 0 0 2007 0 990 990 990 990 -1 <> <> <> <>
  991 41 6.282285 2.087028 18.001879 66 K B 21 0.06000 0.06000 "LYS " " HB1" 1 0 FFFFFF  H991  2 1 7 ""  1 ""  <> 0 0 0 1 7.28 991 0 0 2008 0 991 991 991 991 -1 <> <> <> <>
  992 41 5.218148 0.902942 18.540049 66 K B 21 0.06000 0.06000 "LYS " " HB2" 1 0 FFFFFF  H992  2 1 7 ""  1 ""  <> 0 0 0 1 7.28 992 0 0 2009 0 992 992 992 992 -1 <> <> <> <>
  993 41 3.794118 1.190128 16.342943 66 K B 21 0.06000 0.06000 "LYS " " HG1" 1 0 FFFFFF  H993  2 1 7 ""  1 ""  <> 0 0 0 1 7.28 993 0 0 2010 0 993 993 993 993 -1 <> <> <> <>
  994 41 4.683436 2.433078 15.871364 66 K B 21 0.06000 0.06000 "LYS " " HG2" 1 0 FFFFFF  H994  2 1 7 ""  1 ""  <> 0 0 0 1 7.28 994 0 0 2011 0 994 994 994 994 -1 <> <> <> <>
  995 41 2.694007 3.267684 16.928930 66 K B 21 0.06000 0.06000 "LYS " " HD1" 1 0 FFFFFF  H995  2 1 7 ""  1 ""  <> 0 0 0 1 7.28 995 0 0 2012 0 995 995 995 995 -1 <> <> <> <>
  996 41 4.175199 3.767692 17.890394 66 K B 21 0.06000 0.06000 "LYS " " HD2" 1 0 FFFFFF  H996  2 1 7 ""  1 ""  <> 0 0 0 1 7.28 996 0 0 2013 0 996 996 996 996 -1 <> <> <> <>
  997 41 3.641711 2.149890 19.604399 66 K B 21 0.06000 0.06000 "LYS " " HE1" 1 0 FFFFFF  H997  2 1 7 ""  1 ""  <> 0 0 0 1 7.28 997 0 0 2014 0 997 997 997 997 -1 <> <> <> <>
  998 41 2.360797 1.456993 18.777887 66 K B 21 0.06000 0.06000 "LYS " " HE2" 1 0 FFFFFF  H998  2 1 7 ""  1 ""  <> 0 0 0 1 7.28 998 0 0 2015 0 998 998 998 998 -1 <> <> <> <>
  999 44 2.252446 4.138652 19.733431 66 K B 21 0.33000 0.33000 "LYS " " HZ1" 1 0 FFFFFF  H999  2 1 7 ""  1 ""  <> 0 0 0 1 7.28 999 0 0 2016 0 999 999 999 999 45 <> <> <> <>
  1000 44 1.261470 3.374305 18.593042 66 K B 21 0.33000 0.33000 "LYS " " HZ2" 1 0 FFFFFF  H1000  2 1 7 ""  1 ""  <> 0 0 0 1 7.28 1000 0 0 2017 0 1000 1000 1000 1000 -1 <> <> <> <>
  1001 44 1.435904 2.797283 20.109840 66 K B 21 0.33000 0.33000 "LYS " " HZ3" 1 0 FFFFFF  H1001  2 1 7 ""  1 ""  <> 0 0 0 1 7.28 1001 0 0 2018 0 1001 1001 1001 1001 -1 <> <> <> <>
  1002 25 5.313586 -1.913693 17.648203 67 L B 38 -0.50000 -0.50000 "LEU " " N  " 7 0 2F2FFF  N1002  2 1 7 ""  1 ""  <> 0 0 0 1 7.26 1002 0 0 2036 1 1002 1002 1002 1002 -1 <> <> <> <>
  1003 3 4.413175 -3.037549 17.466600 67 L B 2 0.14000 0.14000 "LEU " " CA " 6 0 A0A0A0  C1003  2 1 -1108 ""  1 ""  FF7800  0 0 0 1 7.26 1003 0 0 2037 1 1003 1003 1003 1003 -1 <> <> <> <>
  1004 2 3.020957 -2.584504 17.783113 67 L B 2 0.50000 0.50000 "LEU " " C  " 6 0 A0A0A0  C1004  2 1 7 ""  1 ""  <> 0 0 0 1 7.26 1004 0 0 2038 0 1004 1004 1004 1004 -1 <> <> <> <>
  1005 15 2.786134 -1.708241 18.611387 67 L B 75 -0.50000 -0.50000 "LEU " " O  " 8 0 FF5757  O1005  2 1 7 ""  1 ""  <> 0 0 0 1 7.26 1005 0 0 2039 0 1005 1005 1005 1005 -1 <> <> <> <>
  1006 3 4.758124 -4.072224 18.526873 67 L B 2 -0.12000 -0.12000 "LEU " " CB " 6 0 A0A0A0  C1006  2 1 7 ""  1 ""  <> 0 0 0 1 7.26 1006 0 0 2040 2 1006 1006 1006 1006 -1 <> <> <> <>
  1007 3 3.934302 -5.374608 18.648764 67 L B 2 -0.06000 -0.06000 "LEU " " CG " 6 0 A0A0A0  C1007  2 1 7 ""  1 ""  <> 0 0 0 1 7.26 1007 0 0 2041 1 1007 1007 1007 1007 -1 <> <> <> <>
  1008 3 4.476689 -6.262494 17.561518 67 L B 2 -0.18000 -0.18000 "LEU " " CD1" 6 0 A0A0A0  C1008  2 1 7 ""  1 ""  <> 0 0 0 1 7.26 1008 0 0 2042 3 1008 1008 1008 1008 -1 <> <> <> <>
  1009 3 4.020383 -6.117211 20.013123 67 L B 2 -0.18000 -0.18000 "LEU " " CD2" 6 0 A0A0A0  C1009  2 1 7 ""  1 ""  <> 0 0 0 1 7.26 1009 0 0 2043 3 1009 1009 1009 1009 -1 <> <> <> <>
  1010 43 5.613336 -1.677578 18.583349 67 L B 21 0.30000 0.30000 "LEU " " H  " 1 0 FFFFFF  H1010  2 1 7 ""  1 ""  <> 0 0 0 1 7.26 1010 0 0 2044 0 1010 1010 1010 1010 -1 <> <> <> <>
  1011 41 4.471396 -3.485878 16.474779 67 L B 21 0.06000 0.06000 "LEU " " HA " 1 0 FFFFFF  H1011  2 1 7 ""  1 ""  <> 0 0 0 1 7.26 1011 0 0 2045 0 1011 1011 1011 1011 -1 <> <> <> <>
  1012 41 4.693254 -3.474782 19.436243 67 L B 21 0.06000 0.06000 "LEU " " HB1" 1 0 FFFFFF  H1012  2 1 7 ""  1 ""  <> 0 0 0 1 7.26 1012 0 0 2046 0 1012 1012 1012 1012 -1 <> <> <> <>
  1013 41 5.818011 -4.311535 18.440435 67 L B 21 0.06000 0.06000 "LEU " " HB2" 1 0 FFFFFF  H1013  2 1 7 ""  1 ""  <> 0 0 0 1 7.26 1013 0 0 2047 0 1013 1013 1013 1013 -1 <> <> <> <>
  1014 41 2.885533 -5.085831 18.579546 67 L B 21 0.06000 0.06000 "LEU " " HG " 1 0 FFFFFF  H1014  2 1 7 ""  1 ""  <> 0 0 0 1 7.26 1014 0 0 2048 0 1014 1014 1014 1014 -1 <> <> <> <>
  1015 41 4.061521 -7.256009 17.730818 67 L B 21 0.06000 0.06000 "LEU " "1HD1" 1 0 FFFFFF  H1015  2 1 7 ""  1 ""  <> 0 0 0 1 7.26 1015 0 0 2049 0 1015 1015 1015 1015 -1 <> <> <> <>
  1016 41 4.223950 -5.822720 16.596727 67 L B 21 0.06000 0.06000 "LEU " "2HD1" 1 0 FFFFFF  H1016  2 1 7 ""  1 ""  <> 0 0 0 1 7.26 1016 0 0 2050 0 1016 1016 1016 1016 -1 <> <> <> <>
  1017 41 5.560918 -6.361615 17.613703 67 L B 21 0.06000 0.06000 "LEU " "3HD1" 1 0 FFFFFF  H1017  2 1 7 ""  1 ""  <> 0 0 0 1 7.26 1017 0 0 2051 0 1017 1017 1017 1017 -1 <> <> <> <>
  1018 41 3.121642 -6.728238 20.096859 67 L B 21 0.06000 0.06000 "LEU " "1HD2" 1 0 FFFFFF  H1018  2 1 7 ""  1 ""  <> 0 0 0 1 7.26 1018 0 0 2052 0 1018 1018 1018 1018 -1 <> <> <> <>
  1019 41 4.933269 -6.709176 20.078840 67 L B 21 0.06000 0.06000 "LEU " "2HD2" 1 0 FFFFFF  H1019  2 1 7 ""  1 ""  <> 0 0 0 1 7.26 1019 0 0 2053 0 1019 1019 1019 1019 -1 <> <> <> <>
  1020 41 4.077838 -5.310002 20.743338 67 L B 21 0.06000 0.06000 "LEU " "3HD2" 1 0 FFFFFF  H1020  2 1 7 ""  1 ""  <> 0 0 0 1 7.26 1020 0 0 2054 0 1020 1020 1020 1020 -1 <> <> <> <>
  1021 25 2.031217 -3.001805 16.988832 68 L B 38 -0.50000 -0.50000 "LEU " " N  " 7 0 2F2FFF  N1021  0 1 7 ""  1 ""  <> 0 0 0 1 7.26 1021 0 0 2069 1 1021 1021 1021 1021 -1 <> <> <> <>
  1022 3 0.664206 -2.513836 17.061396 68 L B 2 0.14000 0.14000 "LEU " " CA " 6 0 A0A0A0  C1022  0 1 -1108 ""  1 ""  FF7800  0 0 0 1 7.26 1022 0 0 2070 1 1022 1022 1022 1022 -1 <> <> <> <>
  1023 2 -0.246820 -3.605156 17.534861 68 L B 2 0.50000 0.50000 "LEU " " C  " 6 0 A0A0A0  C1023  0 1 7 ""  1 ""  <> 0 0 0 1 7.26 1023 0 0 2071 0 1023 1023 1023 1023 -1 <> <> <> <>
  1024 15 -1.015716 -3.539227 18.467287 68 L B 75 -0.50000 -0.50000 "LEU " " O  " 8 0 FF5757  O1024  0 1 7 ""  1 ""  <> 0 0 0 1 7.26 1024 0 0 2072 0 1024 1024 1024 1024 -1 <> <> <> <>
  1025 3 0.156707 -2.012200 15.627013 68 L B 2 -0.12000 -0.12000 "LEU " " CB " 6 0 A0A0A0  C1025  0 1 7 ""  1 ""  <> 0 0 0 1 7.26 1025 0 0 2073 2 1025 1025 1025 1025 -1 <> <> <> <>
  1026 3 -1.197967 -1.256424 15.600791 68 L B 2 -0.06000 -0.06000 "LEU " " CG " 6 0 A0A0A0  C1026  0 1 7 ""  1 ""  <> 0 0 0 1 7.26 1026 0 0 2074 1 1026 1026 1026 1026 -1 <> <> <> <>
  1027 3 -0.990962 0.140956 16.098349 68 L B 2 -0.18000 -0.18000 "LEU " " CD1" 6 0 A0A0A0  C1027  0 1 7 ""  1 ""  <> 0 0 0 1 7.26 1027 0 0 2075 3 1027 1027 1027 1027 -1 <> <> <> <>
  1028 3 -1.774757 -1.194893 14.106997 68 L B 2 -0.18000 -0.18000 "LEU " " CD2" 6 0 A0A0A0  C1028  0 1 7 ""  1 ""  <> 0 0 0 1 7.26 1028 0 0 2076 3 1028 1028 1028 1028 -1 <> <> <> <>
  1029 43 2.293420 -3.606522 16.223543 68 L B 21 0.30000 0.30000 "LEU " " H  " 1 0 FFFFFF  H1029  0 1 7 ""  1 ""  <> 0 0 0 1 7.26 1029 0 0 2077 0 1029 1029 1029 1029 -1 <> <> <> <>
  1030 41 0.567870 -1.619542 17.677076 68 L B 21 0.06000 0.06000 "LEU " " HA " 1 0 FFFFFF  H1030  0 1 7 ""  1 ""  <> 0 0 0 1 7.26 1030 0 0 2078 0 1030 1030 1030 1030 -1 <> <> <> <>
  1031 41 0.147231 -2.832600 14.909404 68 L B 21 0.06000 0.06000 "LEU " " HB1" 1 0 FFFFFF  H1031  0 1 7 ""  1 ""  <> 0 0 0 1 7.26 1031 0 0 2079 0 1031 1031 1031 1031 -1 <> <> <> <>
  1032 41 0.861752 -1.275914 15.241141 68 L B 21 0.06000 0.06000 "LEU " " HB2" 1 0 FFFFFF  H1032  0 1 7 ""  1 ""  <> 0 0 0 1 7.26 1032 0 0 2080 0 1032 1032 1032 1032 -1 <> <> <> <>
  1033 41 -1.880332 -1.719986 16.313242 68 L B 21 0.06000 0.06000 "LEU " " HG " 1 0 FFFFFF  H1033  0 1 7 ""  1 ""  <> 0 0 0 1 7.26 1033 0 0 2081 0 1033 1033 1033 1033 -1 <> <> <> <>
  1034 41 -0.775189 0.871887 15.319060 68 L B 21 0.06000 0.06000 "LEU " "1HD1" 1 0 FFFFFF  H1034  0 1 7 ""  1 ""  <> 0 0 0 1 7.26 1034 0 0 2082 0 1034 1034 1034 1034 -1 <> <> <> <>
  1035 41 -1.841388 0.542366 16.649481 68 L B 21 0.06000 0.06000 "LEU " "2HD1" 1 0 FFFFFF  H1035  0 1 7 ""  1 ""  <> 0 0 0 1 7.26 1035 0 0 2083 0 1035 1035 1035 1035 -1 <> <> <> <>
  1036 41 -0.228198 0.175243 16.876242 68 L B 21 0.06000 0.06000 "LEU " "3HD1" 1 0 FFFFFF  H1036  0 1 7 ""  1 ""  <> 0 0 0 1 7.26 1036 0 0 2084 0 1036 1036 1036 1036 -1 <> <> <> <>
  1037 41 -2.687312 -0.599854 14.142627 68 L B 21 0.06000 0.06000 "LEU " "1HD2" 1 0 FFFFFF  H1037  0 1 7 ""  1 ""  <> 0 0 0 1 7.26 1037 0 0 2085 0 1037 1037 1037 1037 -1 <> <> <> <>
  1038 41 -1.027034 -0.660714 13.520766 68 L B 21 0.06000 0.06000 "LEU " "2HD2" 1 0 FFFFFF  H1038  0 1 7 ""  1 ""  <> 0 0 0 1 7.26 1038 0 0 2086 0 1038 1038 1038 1038 -1 <> <> <> <>
  1039 41 -1.957530 -2.196114 13.716804 68 L B 21 0.06000 0.06000 "LEU " "3HD2" 1 0 FFFFFF  H1039  0 1 7 ""  1 ""  <> 0 0 0 1 7.26 1039 0 0 2087 0 1039 1039 1039 1039 -1 <> <> <> <>
  1040 25 -0.281961 -4.687077 16.762941 69 I B 38 -0.50000 -0.50000 "ILE " " N  " 7 0 2F2FFF  N1040  0 1 7 ""  1 ""  <> 0 0 0 1 7.26 1040 0 0 2105 1 1040 1040 1040 1040 -1 <> <> <> <>
  1041 3 -1.110656 -5.910611 16.938406 69 I B 2 0.14000 0.14000 "ILE " " CA " 6 0 A0A0A0  C1041  0 1 -1108 ""  1 ""  FF7800  0 0 0 1 7.26 1041 0 0 2106 1 1041 1041 1041 1041 -1 <> <> <> <>
  1042 2 -0.264115 -7.127038 16.976919 69 I B 2 0.50000 0.50000 "ILE " " C  " 6 0 A0A0A0  C1042  0 1 7 ""  1 ""  <> 0 0 0 1 7.26 1042 0 0 2107 0 1042 1042 1042 1042 -1 <> <> <> <>
  1043 15 0.724235 -7.177582 16.249140 69 I B 75 -0.50000 -0.50000 "ILE " " O  " 8 0 FF5757  O1043  0 1 7 ""  1 ""  <> 0 0 0 1 7.26 1043 0 0 2108 0 1043 1043 1043 1043 -1 <> <> <> <>
  1044 3 -2.256171 -5.976666 15.861613 69 I B 2 -0.06000 -0.06000 "ILE " " CB " 6 0 A0A0A0  C1044  0 1 7 ""  1 ""  <> 0 0 0 1 7.26 1044 0 0 2109 1 1044 1044 1044 1044 -1 <> <> <> <>
  1045 3 -3.201137 -7.115487 16.247396 69 I B 2 -0.18000 -0.18000 "ILE " " CG2" 6 0 A0A0A0  C1045  0 1 7 ""  1 ""  <> 0 0 0 1 7.26 1045 0 0 2110 3 1045 1045 1045 1045 -1 <> <> <> <>
  1046 3 -3.045470 -4.561505 15.699950 69 I B 2 -0.12000 -0.12000 "ILE " " CG1" 6 0 A0A0A0  C1046  0 1 7 ""  1 ""  <> 0 0 0 1 7.26 1046 0 0 2111 2 1046 1046 1046 1046 -1 <> <> <> <>
  1047 3 -4.272227 -4.614476 14.714828 69 I B 2 -0.18000 -0.18000 "ILE " " CD1" 6 0 A0A0A0  C1047  0 1 7 ""  1 ""  <> 0 0 0 1 7.26 1047 0 0 2112 3 1047 1047 1047 1047 -1 <> <> <> <>
  1048 43 0.450473 -4.836766 16.083803 69 I B 21 0.30000 0.30000 "ILE " " H  " 1 0 FFFFFF  H1048  0 1 7 ""  1 ""  <> 0 0 0 1 7.26 1048 0 0 2113 0 1048 1048 1048 1048 -1 <> <> <> <>
  1049 41 -1.571422 -5.770375 17.916227 69 I B 21 0.06000 0.06000 "ILE " " HA " 1 0 FFFFFF  H1049  0 1 7 ""  1 ""  <> 0 0 0 1 7.26 1049 0 0 2114 0 1049 1049 1049 1049 -1 <> <> <> <>
  1050 41 -1.736869 -6.192647 14.927924 69 I B 21 0.06000 0.06000 "ILE " " HB " 1 0 FFFFFF  H1050  0 1 7 ""  1 ""  <> 0 0 0 1 7.26 1050 0 0 2115 0 1050 1050 1050 1050 -1 <> <> <> <>
  1051 41 -3.664557 -6.885312 17.206751 69 I B 21 0.06000 0.06000 "ILE " "1HG2" 1 0 FFFFFF  H1051  0 1 7 ""  1 ""  <> 0 0 0 1 7.26 1051 0 0 2116 0 1051 1051 1051 1051 -1 <> <> <> <>
  1052 41 -4.039447 -7.244900 15.562861 69 I B 21 0.06000 0.06000 "ILE " "2HG2" 1 0 FFFFFF  H1052  0 1 7 ""  1 ""  <> 0 0 0 1 7.26 1052 0 0 2117 0 1052 1052 1052 1052 -1 <> <> <> <>
  1053 41 -2.710925 -8.087765 16.297079 69 I B 21 0.06000 0.06000 "ILE " "3HG2" 1 0 FFFFFF  H1053  0 1 7 ""  1 ""  <> 0 0 0 1 7.26 1053 0 0 2118 0 1053 1053 1053 1053 -1 <> <> <> <>
  1054 41 -2.347583 -3.782929 15.391936 69 I B 21 0.06000 0.06000 "ILE " "1HG1" 1 0 FFFFFF  H1054  0 1 7 ""  1 ""  <> 0 0 0 1 7.26 1054 0 0 2119 0 1054 1054 1054 1054 -1 <> <> <> <>
  1055 41 -3.334041 -4.174145 16.677076 69 I B 21 0.06000 0.06000 "ILE " "2HG1" 1 0 FFFFFF  H1055  0 1 7 ""  1 ""  <> 0 0 0 1 7.26 1055 0 0 2120 0 1055 1055 1055 1055 -1 <> <> <> <>
  1056 41 -4.838084 -3.693181 14.576541 69 I B 21 0.06000 0.06000 "ILE " " HD1" 1 0 FFFFFF  H1056  0 1 7 ""  1 ""  <> 0 0 0 1 7.26 1056 0 0 2121 0 1056 1056 1056 1056 -1 <> <> <> <>
  1057 41 -3.933742 -4.947152 13.733577 69 I B 21 0.06000 0.06000 "ILE " " HD2" 1 0 FFFFFF  H1057  0 1 7 ""  1 ""  <> 0 0 0 1 7.26 1057 0 0 2122 0 1057 1057 1057 1057 -1 <> <> <> <>
  1058 41 -5.000476 -5.275570 15.184627 69 I B 21 0.06000 0.06000 "ILE " " HD3" 1 0 FFFFFF  H1058  0 1 7 ""  1 ""  <> 0 0 0 1 7.26 1058 0 0 2123 0 1058 1058 1058 1058 -1 <> <> <> <>
  1059 25 -0.511071 -8.024742 17.873533 70 Y B 38 -0.50000 -0.50000 "TYR " " N  " 7 0 2F2FFF  N1059  0 1 7 ""  1 ""  <> 0 0 0 1 7.32 1059 0 0 2140 1 1059 1059 1059 1059 -1 <> <> <> <>
  1060 3 0.268138 -9.285641 17.998903 70 Y B 2 0.14000 0.14000 "TYR " " CA " 6 0 A0A0A0  C1060  0 1 -1108 ""  1 ""  FF7800  0 0 0 1 7.32 1060 0 0 2141 1 1060 1060 1060 1060 -1 <> <> <> <>
  1061 2 -0.643127 -10.517578 18.010099 70 Y B 2 0.50000 0.50000 "TYR " " C  " 6 0 A0A0A0  C1061  0 1 7 ""  1 ""  <> 0 0 0 1 7.32 1061 0 0 2142 0 1061 1061 1061 1061 -1 <> <> <> <>
  1062 15 -1.883823 -10.306313 18.020956 70 Y B 75 -0.50000 -0.50000 "TYR " " O  " 8 0 FF5757  O1062  0 1 7 ""  1 ""  <> 0 0 0 1 7.32 1062 0 0 2143 0 1062 1062 1062 1062 -1 <> <> <> <>
  1063 3 1.140988 -9.257198 19.269663 70 Y B 2 -0.00500 -0.00500 "TYR " " CB " 6 0 A0A0A0  C1063  0 1 7 ""  1 ""  <> 0 0 0 1 7.32 1063 0 0 2144 2 1063 1063 1063 1063 -1 <> <> <> <>
  1064 2 0.461596 -9.230110 20.648149 70 Y B 2 -0.11500 -0.11500 "TYR " " CG " 6 0 A0A0A0  C1064  0 1 7 ""  1 ""  <> 0 0 0 1 7.32 1064 0 0 2145 0 1064 1064 1064 1064 62 <> <> <> <>
  1065 2 -0.096988 -8.021637 21.087414 70 Y B 2 -0.11500 -0.11500 "TYR " " CD1" 6 0 A0A0A0  C1065  0 1 7 ""  1 ""  <> 0 0 0 1 7.32 1065 0 0 2146 1 1065 1065 1065 1065 63 <> <> <> <>
  1066 2 -0.768674 -7.970082 22.340221 70 Y B 2 -0.11500 -0.11500 "TYR " " CE1" 6 0 A0A0A0  C1066  0 1 7 ""  1 ""  <> 0 0 0 1 7.32 1066 0 0 2147 1 1066 1066 1066 1066 64 <> <> <> <>
  1067 2 -0.846408 -9.060459 23.140238 70 Y B 2 0.15000 0.15000 "TYR " " CZ " 6 0 A0A0A0  C1067  0 1 7 ""  1 ""  <> 0 0 0 1 7.32 1067 0 0 2148 0 1067 1067 1067 1067 65 <> <> <> <>
  1068 16 -1.457442 -9.005989 24.330669 70 Y B 75 -0.58500 -0.58500 "TYR " " OH " 8 0 FF5757  O1068  0 1 7 "%UT"  13 ""  <> 0 0 0 1 7.32 1068 0 0 2149 1 1068 1068 1068 1068 -1 <> <> <> <>
  1069 2 -0.281364 -10.282032 22.697025 70 Y B 2 -0.11500 -0.11500 "TYR " " CE2" 6 0 A0A0A0  C1069  0 1 7 ""  1 ""  <> 0 0 0 1 7.32 1069 0 0 2150 1 1069 1069 1069 1069 66 <> <> <> <>
  1070 2 0.368974 -10.341129 21.443314 70 Y B 2 -0.11500 -0.11500 "TYR " " CD2" 6 0 A0A0A0  C1070  0 1 7 ""  1 ""  <> 0 0 0 1 7.32 1070 0 0 2151 1 1070 1070 1070 1070 67 <> <> <> <>
  1071 43 -1.295615 -7.871472 18.490866 70 Y B 21 0.30000 0.30000 "TYR " " H  " 1 0 FFFFFF  H1071  0 1 7 ""  1 ""  <> 0 0 0 1 7.32 1071 0 0 2152 0 1071 1071 1071 1071 -1 <> <> <> <>
  1072 41 0.911765 -9.452641 17.135218 70 Y B 21 0.06000 0.06000 "TYR " " HA " 1 0 FFFFFF  H1072  0 1 7 ""  1 ""  <> 0 0 0 1 7.32 1072 0 0 2153 0 1072 1072 1072 1072 -1 <> <> <> <>
  1073 41 1.847237 -8.461716 19.031923 70 Y B 21 0.06000 0.06000 "TYR " " HB1" 1 0 FFFFFF  H1073  0 1 7 ""  1 ""  <> 0 0 0 1 7.32 1073 0 0 2154 0 1073 1073 1073 1073 -1 <> <> <> <>
  1074 41 1.689347 -10.197456 19.212049 70 Y B 21 0.06000 0.06000 "TYR " " HB2" 1 0 FFFFFF  H1074  0 1 7 ""  1 ""  <> 0 0 0 1 7.32 1074 0 0 2155 0 1074 1074 1074 1074 -1 <> <> <> <>
  1075 41 -0.058017 -7.132245 20.475973 70 Y B 21 0.11500 0.11500 "TYR " " HD1" 1 0 FFFFFF  H1075  0 1 7 ""  1 ""  <> 0 0 0 1 7.32 1075 0 0 2156 0 1075 1075 1075 1075 -1 <> <> <> <>
  1076 41 -1.193153 -7.086415 22.793379 70 Y B 21 0.11500 0.11500 "TYR " " HE1" 1 0 FFFFFF  H1076  0 1 7 ""  1 ""  <> 0 0 0 1 7.32 1076 0 0 2157 0 1076 1076 1076 1076 -1 <> <> <> <>
  1077 42 -1.968135 -8.212509 24.381758 70 Y B 21 0.43500 0.43500 "TYR " " HH " 1 0 FFFFFF  H1077  0 1 7 ""  1 ""  <> 0 0 0 1 7.32 1077 0 0 2158 0 1077 1077 1077 1077 -1 <> <> <> <>
  1078 41 -0.504022 -11.092819 23.374849 70 Y B 21 0.11500 0.11500 "TYR " " HE2" 1 0 FFFFFF  H1078  0 1 7 ""  1 ""  <> 0 0 0 1 7.32 1078 0 0 2159 0 1078 1078 1078 1078 -1 <> <> <> <>
  1079 41 0.755980 -11.299717 21.130692 70 Y B 21 0.11500 0.11500 "TYR " " HD2" 1 0 FFFFFF  H1079  0 1 7 ""  1 ""  <> 0 0 0 1 7.32 1079 0 0 2160 0 1079 1079 1079 1079 -1 <> <> <> <>
  1080 25 -0.142753 -11.743214 17.863489 71 S B 38 -0.50000 -0.50000 "SER " " N  " 7 0 2F2FFF  N1080  0 1 7 ""  1 ""  <> 0 0 0 1 7.72 1080 0 0 2185 1 1080 1080 1080 1080 -1 <> <> <> <>
  1081 3 -0.928218 -12.993614 17.859529 71 S B 2 0.14000 0.14000 "SER " " CA " 6 0 A0A0A0  C1081  0 1 -1108 ""  1 ""  FF7800  0 0 0 1 7.72 1081 0 0 2186 1 1081 1081 1081 1081 -1 <> <> <> <>
  1082 2 -2.125384 -12.942513 16.784727 71 S B 2 0.50000 0.50000 "SER " " C  " 6 0 A0A0A0  C1082  0 1 7 ""  1 ""  <> 0 0 0 1 7.72 1082 0 0 2187 0 1082 1082 1082 1082 -1 <> <> <> <>
  1083 15 -3.257571 -13.351055 17.010321 71 S B 75 -0.50000 -0.50000 "SER " " O  " 8 0 FF5757  O1083  0 1 7 ""  1 ""  <> 0 0 0 1 7.72 1083 0 0 2188 0 1083 1083 1083 1083 -1 <> <> <> <>
  1084 3 -1.474475 -13.231705 19.261770 71 S B 2 0.14500 0.14500 "SER " " CB " 6 0 A0A0A0  C1084  0 1 7 ""  1 ""  <> 0 0 0 1 7.72 1084 0 0 2189 2 1084 1084 1084 1084 -1 <> <> <> <>
  1085 16 -1.801467 -14.514843 19.531713 71 S B 75 -0.68300 -0.68300 "SER " " OG " 8 0 FF5757  O1085  0 1 7 "%UT"  13 ""  <> 0 0 0 1 7.72 1085 0 0 2190 1 1085 1085 1085 1085 -1 <> <> <> <>
  1086 43 0.859630 -11.860828 17.824831 71 S B 21 0.30000 0.30000 "SER " " H  " 1 0 FFFFFF  H1086  0 1 7 ""  1 ""  <> 0 0 0 1 7.72 1086 0 0 2191 0 1086 1086 1086 1086 -1 <> <> <> <>
  1087 41 -0.228431 -13.807560 17.670088 71 S B 21 0.06000 0.06000 "SER " " HA " 1 0 FFFFFF  H1087  0 1 7 ""  1 ""  <> 0 0 0 1 7.72 1087 0 0 2192 0 1087 1087 1087 1087 -1 <> <> <> <>
  1088 41 -2.270724 -12.567806 19.598404 71 S B 21 0.06000 0.06000 "SER " " HB1" 1 0 FFFFFF  H1088  0 1 7 ""  1 ""  <> 0 0 0 1 7.72 1088 0 0 2193 0 1088 1088 1088 1088 -1 <> <> <> <>
  1089 41 -0.681748 -12.946674 19.953465 71 S B 21 0.06000 0.06000 "SER " " HB2" 1 0 FFFFFF  H1089  0 1 7 ""  1 ""  <> 0 0 0 1 7.72 1089 0 0 2194 0 1089 1089 1089 1089 -1 <> <> <> <>
  1090 42 -2.696414 -14.533585 19.228823 71 S B 21 0.41800 0.41800 "SER " " HG " 1 0 FFFFFF  H1090  0 1 7 ""  1 ""  <> 0 0 0 1 7.72 1090 0 0 2195 0 1090 1090 1090 1090 -1 <> <> <> <>
  1091 25 -1.860713 -12.338306 15.619819 72 A B 38 -0.50000 -0.50000 "ALA " " N  " 7 0 2F2FFF  N1091  0 1 7 ""  1 ""  <> 0 0 0 1 7.71 1091 0 0 2213 1 1091 1091 1091 1091 -1 <> <> <> <>
  1092 3 -2.728335 -11.830154 14.494506 72 A B 2 0.14000 0.14000 "ALA " " CA " 6 0 A0A0A0  C1092  0 1 -1108 ""  1 ""  FF7800  0 0 0 1 7.71 1092 0 0 2214 1 1092 1092 1092 1092 -1 <> <> <> <>
  1093 2 -3.562205 -10.593990 14.850604 72 A B 2 0.50000 0.50000 "ALA " " C  " 6 0 A0A0A0  C1093  0 1 7 ""  1 ""  <> 0 0 0 1 7.71 1093 0 0 2215 0 1093 1093 1093 1093 -1 <> <> <> <>
  1094 15 -3.818603 -9.715588 14.050460 72 A B 75 -0.50000 -0.50000 "ALA " " O  " 8 0 FF5757  O1094  0 1 7 ""  1 ""  <> 0 0 0 1 7.71 1094 0 0 2216 0 1094 1094 1094 1094 -1 <> <> <> <>
  1095 3 -3.538245 -12.960667 13.777915 72 A B 2 -0.18000 -0.18000 "ALA " " CB " 6 0 A0A0A0  C1095  0 1 7 ""  1 ""  <> 0 0 0 1 7.71 1095 0 0 2217 3 1095 1095 1095 1095 -1 <> <> <> <>
  1096 43 -0.902041 -12.039486 15.511405 72 A B 21 0.30000 0.30000 "ALA " " H  " 1 0 FFFFFF  H1096  0 1 7 ""  1 ""  <> 0 0 0 1 7.71 1096 0 0 2218 0 1096 1096 1096 1096 -1 <> <> <> <>
  1097 41 -1.919601 -11.529758 13.828311 72 A B 21 0.06000 0.06000 "ALA " " HA " 1 0 FFFFFF  H1097  0 1 7 ""  1 ""  <> 0 0 0 1 7.71 1097 0 0 2219 0 1097 1097 1097 1097 -1 <> <> <> <>
  1098 41 -3.078822 -13.948956 13.760005 72 A B 21 0.06000 0.06000 "ALA " " HB1" 1 0 FFFFFF  H1098  0 1 7 ""  1 ""  <> 0 0 0 1 7.71 1098 0 0 2220 0 1098 1098 1098 1098 -1 <> <> <> <>
  1099 41 -4.532092 -13.083530 14.208343 72 A B 21 0.06000 0.06000 "ALA " " HB2" 1 0 FFFFFF  H1099  0 1 7 ""  1 ""  <> 0 0 0 1 7.71 1099 0 0 2221 0 1099 1099 1099 1099 -1 <> <> <> <>
  1100 41 -3.664283 -12.619320 12.750445 72 A B 21 0.06000 0.06000 "ALA " " HB3" 1 0 FFFFFF  H1100  0 1 7 ""  1 ""  <> 0 0 0 1 7.71 1100 0 0 2222 0 1100 1100 1100 1100 -1 <> <> <> <>
  1101 25 -4.164134 -10.667740 16.064371 73 S B 38 -0.50000 -0.50000 "SER " " N  " 7 0 2F2FFF  N1101  0 1 7 ""  1 ""  <> 0 0 0 1 7.68 1101 0 0 2239 1 1101 1101 1101 1101 -1 <> <> <> <>
  1102 3 -5.493953 -10.192184 16.411524 73 S B 2 0.14000 0.14000 "SER " " CA " 6 0 A0A0A0  C1102  0 1 -1108 ""  1 ""  FF7800  0 0 0 1 7.68 1102 0 0 2240 1 1102 1102 1102 1102 -1 <> <> <> <>
  1103 2 -5.672179 -9.516262 17.789721 73 S B 2 0.50000 0.50000 "SER " " C  " 6 0 A0A0A0  C1103  0 1 7 ""  1 ""  <> 0 0 0 1 7.68 1103 0 0 2241 0 1103 1103 1103 1103 -1 <> <> <> <>
  1104 15 -6.753615 -9.089085 18.091948 73 S B 75 -0.50000 -0.50000 "SER " " O  " 8 0 FF5757  O1104  0 1 7 ""  1 ""  <> 0 0 0 1 7.68 1104 0 0 2242 0 1104 1104 1104 1104 -1 <> <> <> <>
  1105 3 -6.568999 -11.255981 15.981936 73 S B 2 0.14500 0.14500 "SER " " CB " 6 0 A0A0A0  C1105  0 1 7 ""  1 ""  <> 0 0 0 1 7.68 1105 0 0 2243 2 1105 1105 1105 1105 -1 <> <> <> <>
  1106 16 -6.250819 -12.481506 16.508081 73 S B 75 -0.68300 -0.68300 "SER " " OG " 8 0 FF5757  O1106  0 1 7 "%UT"  13 ""  <> 0 0 0 1 7.68 1106 0 0 2244 1 1106 1106 1106 1106 -1 <> <> <> <>
  1107 43 -3.772262 -11.348816 16.698931 73 S B 21 0.30000 0.30000 "SER " " H  " 1 0 FFFFFF  H1107  0 1 7 ""  1 ""  <> 0 0 0 1 7.68 1107 0 0 2245 0 1107 1107 1107 1107 -1 <> <> <> <>
  1108 41 -5.621894 -9.362961 15.715735 73 S B 21 0.06000 0.06000 "SER " " HA " 1 0 FFFFFF  H1108  0 1 7 ""  1 ""  <> 0 0 0 1 7.68 1108 0 0 2246 0 1108 1108 1108 1108 -1 <> <> <> <>
  1109 41 -6.646071 -11.376961 14.901416 73 S B 21 0.06000 0.06000 "SER " " HB1" 1 0 FFFFFF  H1109  0 1 7 ""  1 ""  <> 0 0 0 1 7.68 1109 0 0 2247 0 1109 1109 1109 1109 -1 <> <> <> <>
  1110 41 -7.545135 -10.855083 16.254961 73 S B 21 0.06000 0.06000 "SER " " HB2" 1 0 FFFFFF  H1110  0 1 7 ""  1 ""  <> 0 0 0 1 7.68 1110 0 0 2248 0 1110 1110 1110 1110 -1 <> <> <> <>
  1111 42 -5.462169 -12.855145 16.145521 73 S B 21 0.41800 0.41800 "SER " " HG " 1 0 FFFFFF  H1111  0 1 7 ""  1 ""  <> 0 0 0 1 7.68 1111 0 0 2249 0 1111 1111 1111 1111 -1 <> <> <> <>
  1112 25 -4.639537 -9.457729 18.584730 74 F B 38 -0.50000 -0.50000 "PHE " " N  " 7 0 2F2FFF  N1112  0 1 7 ""  1 ""  <> 0 0 0 1 7.5 1112 0 0 2264 1 1112 1112 1112 1112 -1 <> <> <> <>
  1113 3 -4.676288 -8.924919 19.974342 74 F B 2 0.14000 0.14000 "PHE " " CA " 6 0 A0A0A0  C1113  0 1 -1108 ""  1 ""  FF7800  0 0 0 1 7.5 1113 0 0 2265 1 1113 1113 1113 1113 -1 <> <> <> <>
  1114 2 -4.004256 -7.538617 19.822618 74 F B 2 0.50000 0.50000 "PHE " " C  " 6 0 A0A0A0  C1114  0 1 7 ""  1 ""  <> 0 0 0 1 7.5 1114 0 0 2266 0 1114 1114 1114 1114 -1 <> <> <> <>
  1115 15 -2.839801 -7.506550 19.422836 74 F B 75 -0.50000 -0.50000 "PHE " " O  " 8 0 FF5757  O1115  0 1 7 ""  1 ""  <> 0 0 0 1 7.5 1115 0 0 2267 0 1115 1115 1115 1115 -1 <> <> <> <>
  1116 3 -3.966353 -9.719173 21.072813 74 F B 2 -0.00500 -0.00500 "PHE " " CB " 6 0 A0A0A0  C1116  0 1 7 ""  1 ""  <> 0 0 0 1 7.5 1116 0 0 2268 2 1116 1116 1116 1116 -1 <> <> <> <>
  1117 2 -4.570338 -11.013470 21.513134 74 F B 2 -0.11500 -0.11500 "PHE " " CG " 6 0 A0A0A0  C1117  0 1 7 ""  1 ""  <> 0 0 0 1 7.5 1117 0 0 2269 0 1117 1117 1117 1117 62 <> <> <> <>
  1118 2 -5.824630 -11.517162 20.988062 74 F B 2 -0.11500 -0.11500 "PHE " " CD1" 6 0 A0A0A0  C1118  0 1 7 ""  1 ""  <> 0 0 0 1 7.5 1118 0 0 2270 1 1118 1118 1118 1118 63 <> <> <> <>
  1119 2 -6.471297 -12.636646 21.554834 74 F B 2 -0.11500 -0.11500 "PHE " " CE1" 6 0 A0A0A0  C1119  0 1 7 ""  1 ""  <> 0 0 0 1 7.5 1119 0 0 2271 1 1119 1119 1119 1119 64 <> <> <> <>
  1120 2 -5.823226 -13.253281 22.670135 74 F B 2 -0.11500 -0.11500 "PHE " " CZ " 6 0 A0A0A0  C1120  0 1 7 ""  1 ""  <> 0 0 0 1 7.5 1120 0 0 2272 1 1120 1120 1120 1120 65 <> <> <> <>
  1121 2 -4.548533 -12.733955 23.082720 74 F B 2 -0.11500 -0.11500 "PHE " " CE2" 6 0 A0A0A0  C1121  0 1 7 ""  1 ""  <> 0 0 0 1 7.5 1121 0 0 2273 1 1121 1121 1121 1121 66 <> <> <> <>
  1122 2 -3.859420 -11.698833 22.544573 74 F B 2 -0.11500 -0.11500 "PHE " " CD2" 6 0 A0A0A0  C1122  0 1 7 ""  1 ""  <> 0 0 0 1 7.5 1122 0 0 2274 1 1122 1122 1122 1122 67 <> <> <> <>
  1123 43 -3.805285 -9.919479 18.251699 74 F B 21 0.30000 0.30000 "PHE " " H  " 1 0 FFFFFF  H1123  0 1 7 ""  1 ""  <> 0 0 0 1 7.5 1123 0 0 2275 0 1123 1123 1123 1123 -1 <> <> <> <>
  1124 41 -5.668872 -8.737576 20.383953 74 F B 21 0.06000 0.06000 "PHE " " HA " 1 0 FFFFFF  H1124  0 1 7 ""  1 ""  <> 0 0 0 1 7.5 1124 0 0 2276 0 1124 1124 1124 1124 -1 <> <> <> <>
  1125 41 -3.723979 -8.973351 21.829849 74 F B 21 0.06000 0.06000 "PHE " " HB1" 1 0 FFFFFF  H1125  0 1 7 ""  1 ""  <> 0 0 0 1 7.5 1125 0 0 2277 0 1125 1125 1125 1125 -1 <> <> <> <>
  1126 41 -2.994411 -9.978626 20.653154 74 F B 21 0.06000 0.06000 "PHE " " HB2" 1 0 FFFFFF  H1126  0 1 7 ""  1 ""  <> 0 0 0 1 7.5 1126 0 0 2278 0 1126 1126 1126 1126 -1 <> <> <> <>
  1127 41 -6.313979 -10.903698 20.246038 74 F B 21 0.11500 0.11500 "PHE " " HD1" 1 0 FFFFFF  H1127  0 1 7 ""  1 ""  <> 0 0 0 1 7.5 1127 0 0 2279 0 1127 1127 1127 1127 -1 <> <> <> <>
  1128 41 -7.451091 -12.957817 21.233503 74 F B 21 0.11500 0.11500 "PHE " " HE1" 1 0 FFFFFF  H1128  0 1 7 ""  1 ""  <> 0 0 0 1 7.5 1128 0 0 2280 0 1128 1128 1128 1128 -1 <> <> <> <>
  1129 41 -6.217917 -14.160007 23.104259 74 F B 21 0.11500 0.11500 "PHE " " HZ " 1 0 FFFFFF  H1129  0 1 7 ""  1 ""  <> 0 0 0 1 7.5 1129 0 0 2281 0 1129 1129 1129 1129 -1 <> <> <> <>
  1130 41 -4.036826 -13.211834 23.905027 74 F B 21 0.11500 0.11500 "PHE " " HE2" 1 0 FFFFFF  H1130  0 1 7 ""  1 ""  <> 0 0 0 1 7.5 1130 0 0 2282 0 1130 1130 1130 1130 -1 <> <> <> <>
  1131 41 -2.932208 -11.359261 22.982031 74 F B 21 0.11500 0.11500 "PHE " " HD2" 1 0 FFFFFF  H1131  0 1 7 ""  1 ""  <> 0 0 0 1 7.5 1131 0 0 2283 0 1131 1131 1131 1131 -1 <> <> <> <>
  1132 25 -4.637248 -6.455040 20.259010 75 L B 38 -0.50000 -0.50000 "LEU " " N  " 7 0 2F2FFF  N1132  0 1 7 ""  1 ""  <> 0 0 0 1 7.52 1132 0 0 2303 1 1132 1132 1132 1132 -1 <> <> <> <>
  1133 3 -4.125457 -5.086964 20.262888 75 L B 2 0.14000 0.14000 "LEU " " CA " 6 0 A0A0A0  C1133  0 1 -1108 ""  1 ""  FF7800  0 0 0 1 7.52 1133 0 0 2304 1 1133 1133 1133 1133 -1 <> <> <> <>
  1134 2 -3.078185 -5.011155 21.383005 75 L B 2 0.50000 0.50000 "LEU " " C  " 6 0 A0A0A0  C1134  0 1 7 ""  1 ""  <> 0 0 0 1 7.52 1134 0 0 2305 0 1134 1134 1134 1134 -1 <> <> <> <>
  1135 15 -3.248260 -5.463181 22.509562 75 L B 75 -0.50000 -0.50000 "LEU " " O  " 8 0 FF5757  O1135  0 1 7 ""  1 ""  <> 0 0 0 1 7.52 1135 0 0 2306 0 1135 1135 1135 1135 -1 <> <> <> <>
  1136 3 -5.296683 -4.093190 20.499039 75 L B 2 -0.12000 -0.12000 "LEU " " CB " 6 0 A0A0A0  C1136  0 1 7 ""  1 ""  <> 0 0 0 1 7.52 1136 0 0 2307 2 1136 1136 1136 1136 -1 <> <> <> <>
  1137 3 -6.215602 -3.866452 19.336285 75 L B 2 -0.06000 -0.06000 "LEU " " CG " 6 0 A0A0A0  C1137  0 1 7 ""  1 ""  <> 0 0 0 1 7.52 1137 0 0 2308 1 1137 1137 1137 1137 -1 <> <> <> <>
  1138 3 -7.251983 -2.850964 19.713564 75 L B 2 -0.18000 -0.18000 "LEU " " CD1" 6 0 A0A0A0  C1138  0 1 7 ""  1 ""  <> 0 0 0 1 7.52 1138 0 0 2309 3 1138 1138 1138 1138 -1 <> <> <> <>
  1139 3 -5.539138 -3.674752 18.019651 75 L B 2 -0.18000 -0.18000 "LEU " " CD2" 6 0 A0A0A0  C1139  0 1 7 ""  1 ""  <> 0 0 0 1 7.52 1139 0 0 2310 3 1139 1139 1139 1139 -1 <> <> <> <>
  1140 43 -5.507236 -6.573063 20.758303 75 L B 21 0.30000 0.30000 "LEU " " H  " 1 0 FFFFFF  H1140  0 1 7 ""  1 ""  <> 0 0 0 1 7.52 1140 0 0 2311 0 1140 1140 1140 1140 -1 <> <> <> <>
  1141 41 -3.724071 -4.808342 19.288536 75 L B 21 0.06000 0.06000 "LEU " " HA " 1 0 FFFFFF  H1141  0 1 7 ""  1 ""  <> 0 0 0 1 7.52 1141 0 0 2312 0 1141 1141 1141 1141 -1 <> <> <> <>
  1142 41 -4.896995 -3.117753 20.776300 75 L B 21 0.06000 0.06000 "LEU " " HB1" 1 0 FFFFFF  H1142  0 1 7 ""  1 ""  <> 0 0 0 1 7.52 1142 0 0 2313 0 1142 1142 1142 1142 -1 <> <> <> <>
  1143 41 -5.850474 -4.487271 21.351162 75 L B 21 0.06000 0.06000 "LEU " " HB2" 1 0 FFFFFF  H1143  0 1 7 ""  1 ""  <> 0 0 0 1 7.52 1143 0 0 2314 0 1143 1143 1143 1143 -1 <> <> <> <>
  1144 41 -6.737189 -4.816144 19.217379 75 L B 21 0.06000 0.06000 "LEU " " HG " 1 0 FFFFFF  H1144  0 1 7 ""  1 ""  <> 0 0 0 1 7.52 1144 0 0 2315 0 1144 1144 1144 1144 -1 <> <> <> <>
  1145 41 -7.932551 -2.755467 18.867510 75 L B 21 0.06000 0.06000 "LEU " "1HD1" 1 0 FFFFFF  H1145  0 1 7 ""  1 ""  <> 0 0 0 1 7.52 1145 0 0 2316 0 1145 1145 1145 1145 -1 <> <> <> <>
  1146 41 -7.897029 -3.100758 20.555954 75 L B 21 0.06000 0.06000 "LEU " "2HD1" 1 0 FFFFFF  H1146  0 1 7 ""  1 ""  <> 0 0 0 1 7.52 1146 0 0 2317 0 1146 1146 1146 1146 -1 <> <> <> <>
  1147 41 -6.653586 -2.018898 20.084631 75 L B 21 0.06000 0.06000 "LEU " "3HD1" 1 0 FFFFFF  H1147  0 1 7 ""  1 ""  <> 0 0 0 1 7.52 1147 0 0 2318 0 1147 1147 1147 1147 -1 <> <> <> <>
  1148 41 -6.180938 -3.379490 17.189581 75 L B 21 0.06000 0.06000 "LEU " "1HD2" 1 0 FFFFFF  H1148  0 1 7 ""  1 ""  <> 0 0 0 1 7.52 1148 0 0 2319 0 1148 1148 1148 1148 -1 <> <> <> <>
  1149 41 -4.665694 -3.023747 17.982428 75 L B 21 0.06000 0.06000 "LEU " "2HD2" 1 0 FFFFFF  H1149  0 1 7 ""  1 ""  <> 0 0 0 1 7.52 1149 0 0 2320 0 1149 1149 1149 1149 -1 <> <> <> <>
  1150 41 -5.130244 -4.617337 17.655722 75 L B 21 0.06000 0.06000 "LEU " "3HD2" 1 0 FFFFFF  H1150  0 1 7 ""  1 ""  <> 0 0 0 1 7.52 1150 0 0 2321 0 1150 1150 1150 1150 -1 <> <> <> <>
  1151 25 -1.995113 -4.367417 20.997355 76 Y B 38 -0.50000 -0.50000 "TYR " " N  " 7 0 2F2FFF  N1151  0 1 7 ""  1 ""  <> 0 0 0 1 7.71 1151 0 0 2339 1 1151 1151 1151 1151 -1 <> <> <> <>
  1152 3 -0.926425 -3.878850 21.868526 76 Y B 2 0.14000 0.14000 "TYR " " CA " 6 0 A0A0A0  C1152  0 1 -1108 ""  1 ""  FF7800  0 0 0 1 7.71 1152 0 0 2340 1 1152 1152 1152 1152 -1 <> <> <> <>
  1153 2 -1.352779 -2.574303 22.580547 76 Y B 2 0.50000 0.50000 "TYR " " C  " 6 0 A0A0A0  C1153  0 1 7 ""  1 ""  <> 0 0 0 1 7.71 1153 0 0 2341 0 1153 1153 1153 1153 -1 <> <> <> <>
  1154 15 -2.383189 -1.959755 22.382578 76 Y B 75 -0.50000 -0.50000 "TYR " " O  " 8 0 FF5757  O1154  0 1 7 ""  1 ""  <> 0 0 0 1 7.71 1154 0 0 2342 0 1154 1154 1154 1154 -1 <> <> <> <>
  1155 3 0.423264 -3.731488 21.168482 76 Y B 2 -0.00500 -0.00500 "TYR " " CB " 6 0 A0A0A0  C1155  0 1 7 ""  1 ""  <> 0 0 0 1 7.71 1155 0 0 2343 2 1155 1155 1155 1155 -1 <> <> <> <>
  1156 2 1.577395 -3.784970 22.046000 76 Y B 2 -0.11500 -0.11500 "TYR " " CG " 6 0 A0A0A0  C1156  0 1 7 ""  1 ""  <> 0 0 0 1 7.71 1156 0 0 2344 0 1156 1156 1156 1156 62 <> <> <> <>
  1157 2 2.368804 -2.582768 22.013514 76 Y B 2 -0.11500 -0.11500 "TYR " " CD1" 6 0 A0A0A0  C1157  0 1 7 ""  1 ""  <> 0 0 0 1 7.71 1157 0 0 2345 1 1157 1157 1157 1157 63 <> <> <> <>
  1158 2 3.517386 -2.542977 22.763960 76 Y B 2 -0.11500 -0.11500 "TYR " " CE1" 6 0 A0A0A0  C1158  0 1 7 ""  1 ""  <> 0 0 0 1 7.71 1158 0 0 2346 1 1158 1158 1158 1158 64 <> <> <> <>
  1159 2 3.810235 -3.584206 23.693974 76 Y B 2 0.15000 0.15000 "TYR " " CZ " 6 0 A0A0A0  C1159  0 1 7 ""  1 ""  <> 0 0 0 1 7.71 1159 0 0 2347 0 1159 1159 1159 1159 65 <> <> <> <>
  1160 16 5.045611 -3.521233 24.292875 76 Y B 75 -0.58500 -0.58500 "TYR " " OH " 8 0 FF5757  O1160  0 1 7 "%UT"  13 ""  <> 0 0 0 1 7.71 1160 0 0 2348 1 1160 1160 1160 1160 -1 <> <> <> <>
  1161 2 3.073758 -4.742657 23.681011 76 Y B 2 -0.11500 -0.11500 "TYR " " CE2" 6 0 A0A0A0  C1161  0 1 7 ""  1 ""  <> 0 0 0 1 7.71 1161 0 0 2349 1 1161 1161 1161 1161 66 <> <> <> <>
  1162 2 2.000827 -4.869858 22.853186 76 Y B 2 -0.11500 -0.11500 "TYR " " CD2" 6 0 A0A0A0  C1162  0 1 7 ""  1 ""  <> 0 0 0 1 7.71 1162 0 0 2350 1 1162 1162 1162 1162 67 <> <> <> <>
  1163 43 -1.923350 -4.073197 20.033829 76 Y B 21 0.30000 0.30000 "TYR " " H  " 1 0 FFFFFF  H1163  0 1 7 ""  1 ""  <> 0 0 0 1 7.71 1163 0 0 2351 0 1163 1163 1163 1163 -1 <> <> <> <>
  1164 41 -0.764451 -4.663884 22.607168 76 Y B 21 0.06000 0.06000 "TYR " " HA " 1 0 FFFFFF  H1164  0 1 7 ""  1 ""  <> 0 0 0 1 7.71 1164 0 0 2352 0 1164 1164 1164 1164 -1 <> <> <> <>
  1165 41 0.434503 -2.834790 20.548880 76 Y B 21 0.06000 0.06000 "TYR " " HB1" 1 0 FFFFFF  H1165  0 1 7 ""  1 ""  <> 0 0 0 1 7.71 1165 0 0 2353 0 1165 1165 1165 1165 -1 <> <> <> <>
  1166 41 0.430657 -4.548832 20.447378 76 Y B 21 0.06000 0.06000 "TYR " " HB2" 1 0 FFFFFF  H1166  0 1 7 ""  1 ""  <> 0 0 0 1 7.71 1166 0 0 2354 0 1166 1166 1166 1166 -1 <> <> <> <>
  1167 41 2.228530 -1.784562 21.299660 76 Y B 21 0.11500 0.11500 "TYR " " HD1" 1 0 FFFFFF  H1167  0 1 7 ""  1 ""  <> 0 0 0 1 7.71 1167 0 0 2355 0 1167 1167 1167 1167 -1 <> <> <> <>
  1168 41 4.177934 -1.688610 22.752476 76 Y B 21 0.11500 0.11500 "TYR " " HE1" 1 0 FFFFFF  H1168  0 1 7 ""  1 ""  <> 0 0 0 1 7.71 1168 0 0 2356 0 1168 1168 1168 1168 -1 <> <> <> <>
  1169 42 5.241902 -4.238091 24.876493 76 Y B 21 0.43500 0.43500 "TYR " " HH " 1 0 FFFFFF  H1169  0 1 7 ""  1 ""  <> 0 0 0 1 7.71 1169 0 0 2357 0 1169 1169 1169 1169 -1 <> <> <> <>
  1170 41 3.314353 -5.592164 24.302988 76 Y B 21 0.11500 0.11500 "TYR " " HE2" 1 0 FFFFFF  H1170  0 1 7 ""  1 ""  <> 0 0 0 1 7.71 1170 0 0 2358 0 1170 1170 1170 1170 -1 <> <> <> <>
  1171 41 1.429170 -5.770886 23.019791 76 Y B 21 0.11500 0.11500 "TYR " " HD2" 1 0 FFFFFF  H1171  0 1 7 ""  1 ""  <> 0 0 0 1 7.71 1171 0 0 2359 0 1171 1171 1171 1171 -1 <> <> <> <>
  1172 25 -0.569135 -2.262013 23.637781 77 S B 38 -0.50000 -0.50000 "SER " " N  " 7 0 2F2FFF  N1172  0 1 7 ""  1 ""  <> 0 0 0 1 7.75 1172 0 0 2384 1 1172 1172 1172 1172 -1 <> <> <> <>
  1173 3 -0.820827 -1.263291 24.702793 77 S B 2 0.14000 0.14000 "SER " " CA " 6 0 A0A0A0  C1173  0 1 -1108 ""  1 ""  FF7800  0 0 0 1 7.75 1173 0 0 2385 1 1173 1173 1173 1173 -1 <> <> <> <>
  1174 2 -0.680154 0.129325 24.158361 77 S B 2 0.50000 0.50000 "SER " " C  " 6 0 A0A0A0  C1174  0 1 7 ""  1 ""  <> 0 0 0 1 7.75 1174 0 0 2386 0 1174 1174 1174 1174 -1 <> <> <> <>
  1175 15 0.371661 0.668029 23.763315 77 S B 75 -0.50000 -0.50000 "SER " " O  " 8 0 FF5757  O1175  0 1 7 ""  1 ""  <> 0 0 0 1 7.75 1175 0 0 2387 0 1175 1175 1175 1175 -1 <> <> <> <>
  1176 3 0.177627 -1.508175 25.876436 77 S B 2 0.14500 0.14500 "SER " " CB " 6 0 A0A0A0  C1176  0 1 7 ""  1 ""  <> 0 0 0 1 7.75 1176 0 0 2388 2 1176 1176 1176 1176 -1 <> <> <> <>
  1177 16 1.564942 -1.563717 25.427412 77 S B 75 -0.68300 -0.68300 "SER " " OG " 8 0 FF5757  O1177  0 1 7 "%UT"  13 ""  <> 0 0 0 1 7.75 1177 0 0 2389 1 1177 1177 1177 1177 -1 <> <> <> <>
  1178 43 0.237945 -2.848126 23.796516 77 S B 21 0.30000 0.30000 "SER " " H  " 1 0 FFFFFF  H1178  0 1 7 ""  1 ""  <> 0 0 0 1 7.75 1178 0 0 2390 0 1178 1178 1178 1178 -1 <> <> <> <>
  1179 41 -1.845470 -1.300122 25.072721 77 S B 21 0.06000 0.06000 "SER " " HA " 1 0 FFFFFF  H1179  0 1 7 ""  1 ""  <> 0 0 0 1 7.75 1179 0 0 2391 0 1179 1179 1179 1179 -1 <> <> <> <>
  1180 41 -0.001449 -2.455418 26.385124 77 S B 21 0.06000 0.06000 "SER " " HB1" 1 0 FFFFFF  H1180  0 1 7 ""  1 ""  <> 0 0 0 1 7.75 1180 0 0 2392 0 1180 1180 1180 1180 -1 <> <> <> <>
  1181 41 0.010978 -0.681515 26.567060 77 S B 21 0.06000 0.06000 "SER " " HB2" 1 0 FFFFFF  H1181  0 1 7 ""  1 ""  <> 0 0 0 1 7.75 1181 0 0 2393 0 1181 1181 1181 1181 -1 <> <> <> <>
  1182 42 1.767941 -0.770470 24.955633 77 S B 21 0.41800 0.41800 "SER " " HG " 1 0 FFFFFF  H1182  0 1 7 ""  1 ""  <> 0 0 0 1 7.75 1182 0 0 2394 0 1182 1182 1182 1182 -1 <> <> <> <>
  1183 25 -1.742713 1.025783 24.271082 78 G B 38 -0.50000 -0.50000 "GLY " " N  " 7 0 2F2FFF  N1183  0 1 7 ""  1 ""  <> 0 0 0 1 7.75 1183 0 0 2414 1 1183 1183 1183 1183 -1 <> <> <> <>
  1184 3 -1.846431 2.326023 23.720886 78 G B 2 0.08000 0.08000 "GLY " " CA " 6 0 A0A0A0  C1184  0 1 -1108 ""  1 ""  FF7800  0 0 0 1 7.75 1184 0 0 2415 2 1184 1184 1184 1184 -1 <> <> <> <>
  1185 2 -2.482635 2.264102 22.340645 78 G B 2 0.50000 0.50000 "GLY " " C  " 6 0 A0A0A0  C1185  0 1 7 ""  1 ""  <> 0 0 0 1 7.75 1185 0 0 2416 0 1185 1185 1185 1185 -1 <> <> <> <>
  1186 15 -2.682830 3.371730 21.804873 78 G B 75 -0.50000 -0.50000 "GLY " " O  " 8 0 FF5757  O1186  0 1 7 ""  1 ""  <> 0 0 0 1 7.75 1186 0 0 2417 0 1186 1186 1186 1186 -1 <> <> <> <>
  1187 43 -2.598228 0.625732 24.629070 78 G B 21 0.30000 0.30000 "GLY " " H  " 1 0 FFFFFF  H1187  0 1 7 ""  1 ""  <> 0 0 0 1 7.75 1187 0 0 2418 0 1187 1187 1187 1187 -1 <> <> <> <>
  1188 41 -0.846458 2.750560 23.809902 78 G B 21 0.06000 0.06000 "GLY " " HA1" 1 0 FFFFFF  H1188  0 1 7 ""  1 ""  <> 0 0 0 1 7.75 1188 0 0 2419 0 1188 1188 1188 1188 -1 <> <> <> <>
  1189 41 -2.489932 2.966892 24.323618 78 G B 21 0.06000 0.06000 "GLY " " HA2" 1 0 FFFFFF  H1189  0 1 7 ""  1 ""  <> 0 0 0 1 7.75 1189 0 0 2420 0 1189 1189 1189 1189 -1 <> <> <> <>
  1190 25 -2.933406 1.141464 21.784739 79 V B 38 -0.50000 -0.50000 "VAL " " N  " 7 0 2F2FFF  N1190  0 1 7 ""  1 ""  <> 0 0 0 1 7.74 1190 0 0 2445 1 1190 1190 1190 1190 -1 <> <> <> <>
  1191 3 -3.707473 1.135982 20.543867 79 V B 2 0.14000 0.14000 "VAL " " CA " 6 0 A0A0A0  C1191  0 1 -1108 ""  1 ""  FF7800  0 0 0 1 7.74 1191 0 0 2446 1 1191 1191 1191 1191 -1 <> <> <> <>
  1192 2 -5.207911 1.131931 20.953966 79 V B 2 0.50000 0.50000 "VAL " " C  " 6 0 A0A0A0  C1192  0 1 7 ""  1 ""  <> 0 0 0 1 7.74 1192 0 0 2447 0 1192 1192 1192 1192 -1 <> <> <> <>
  1193 15 -5.526378 0.289825 21.761055 79 V B 75 -0.50000 -0.50000 "VAL " " O  " 8 0 FF5757  O1193  0 1 7 ""  1 ""  <> 0 0 0 1 7.74 1193 0 0 2448 0 1193 1193 1193 1193 -1 <> <> <> <>
  1194 3 -3.306701 -0.146164 19.753050 79 V B 2 -0.06000 -0.06000 "VAL " " CB " 6 0 A0A0A0  C1194  0 1 7 ""  1 ""  <> 0 0 0 1 7.74 1194 0 0 2449 1 1194 1194 1194 1194 -1 <> <> <> <>
  1195 3 -3.929721 -0.186634 18.355536 79 V B 2 -0.18000 -0.18000 "VAL " " CG1" 6 0 A0A0A0  C1195  0 1 7 ""  1 ""  <> 0 0 0 1 7.74 1195 0 0 2450 3 1195 1195 1195 1195 -1 <> <> <> <>
  1196 3 -1.792030 -0.218335 19.563423 79 V B 2 -0.18000 -0.18000 "VAL " " CG2" 6 0 A0A0A0  C1196  0 1 7 ""  1 ""  <> 0 0 0 1 7.74 1196 0 0 2451 3 1196 1196 1196 1196 -1 <> <> <> <>
  1197 43 -2.815955 0.248706 22.242218 79 V B 21 0.30000 0.30000 "VAL " " H  " 1 0 FFFFFF  H1197  0 1 7 ""  1 ""  <> 0 0 0 1 7.74 1197 0 0 2452 0 1197 1197 1197 1197 -1 <> <> <> <>
  1198 41 -3.438876 1.977443 19.905197 79 V B 21 0.06000 0.06000 "VAL " " HA " 1 0 FFFFFF  H1198  0 1 7 ""  1 ""  <> 0 0 0 1 7.74 1198 0 0 2453 0 1198 1198 1198 1198 -1 <> <> <> <>
  1199 41 -3.684199 -0.971913 20.356157 79 V B 21 0.06000 0.06000 "VAL " " HB " 1 0 FFFFFF  H1199  0 1 7 ""  1 ""  <> 0 0 0 1 7.74 1199 0 0 2454 0 1199 1199 1199 1199 -1 <> <> <> <>
  1200 41 -4.836249 -0.780095 18.474310 79 V B 21 0.06000 0.06000 "VAL " "1HG1" 1 0 FFFFFF  H1200  0 1 7 ""  1 ""  <> 0 0 0 1 7.74 1200 0 0 2455 0 1200 1200 1200 1200 -1 <> <> <> <>
  1201 41 -3.956389 0.774421 17.841959 79 V B 21 0.06000 0.06000 "VAL " "2HG1" 1 0 FFFFFF  H1201  0 1 7 ""  1 ""  <> 0 0 0 1 7.74 1201 0 0 2456 0 1201 1201 1201 1201 -1 <> <> <> <>
  1202 41 -3.370875 -0.824143 17.670427 79 V B 21 0.06000 0.06000 "VAL " "3HG1" 1 0 FFFFFF  H1202  0 1 7 ""  1 ""  <> 0 0 0 1 7.74 1202 0 0 2457 0 1202 1202 1202 1202 -1 <> <> <> <>
  1203 41 -1.198665 -0.324082 20.471628 79 V B 21 0.06000 0.06000 "VAL " "1HG2" 1 0 FFFFFF  H1203  0 1 7 ""  1 ""  <> 0 0 0 1 7.74 1203 0 0 2458 0 1203 1203 1203 1203 -1 <> <> <> <>
  1204 41 -1.437278 -1.161099 19.146959 79 V B 21 0.06000 0.06000 "VAL " "2HG2" 1 0 FFFFFF  H1204  0 1 7 ""  1 ""  <> 0 0 0 1 7.74 1204 0 0 2459 0 1204 1204 1204 1204 -1 <> <> <> <>
  1205 41 -1.415523 0.593219 18.940752 79 V B 21 0.06000 0.06000 "VAL " "3HG2" 1 0 FFFFFF  H1205  0 1 7 ""  1 ""  <> 0 0 0 1 7.74 1205 0 0 2460 0 1205 1205 1205 1205 -1 <> <> <> <>
  1206 25 -6.048038 2.075592 20.542736 80 P B 38 -0.14000 -0.14000 "PRO " " N  " 7 0 2F2FFF  N1206  0 1 7 ""  1 ""  <> 0 0 0 1 7.75 1206 0 0 2480 0 1206 1206 1206 1206 -1 <> <> <> <>
  1207 3 -7.466525 2.104267 20.815012 80 P B 2 0.01000 0.01000 "PRO " " CA " 6 0 A0A0A0  C1207  0 1 -1108 ""  1 ""  FF7800  0 0 0 1 7.75 1207 0 0 2481 1 1207 1207 1207 1207 -1 <> <> <> <>
  1208 2 -8.232234 1.124717 20.028681 80 P B 2 0.50000 0.50000 "PRO " " C  " 6 0 A0A0A0  C1208  0 1 7 ""  1 ""  <> 0 0 0 1 7.75 1208 0 0 2482 0 1208 1208 1208 1208 -1 <> <> <> <>
  1209 15 -7.926658 0.984737 18.816870 80 P B 75 -0.50000 -0.50000 "PRO " " O  " 8 0 FF5757  O1209  0 1 7 ""  1 ""  <> 0 0 0 1 7.75 1209 0 0 2483 0 1209 1209 1209 1209 -1 <> <> <> <>
  1210 3 -5.598189 3.296268 19.771276 80 P B 2 -0.05000 -0.05000 "PRO " " CD " 6 0 A0A0A0  C1210  0 1 7 ""  1 ""  <> 0 0 0 1 7.75 1210 0 0 2484 2 1210 1210 1210 1210 -1 <> <> <> <>
  1211 3 -6.892993 4.043663 19.492373 80 P B 2 -0.12000 -0.12000 "PRO " " CG " 6 0 A0A0A0  C1211  0 1 7 ""  1 ""  <> 0 0 0 1 7.75 1211 0 0 2485 2 1211 1211 1211 1211 -1 <> <> <> <>
  1212 3 -7.828399 3.526660 20.514484 80 P B 2 -0.12000 -0.12000 "PRO " " CB " 6 0 A0A0A0  C1212  0 1 7 ""  1 ""  <> 0 0 0 1 7.75 1212 0 0 2486 2 1212 1212 1212 1212 -1 <> <> <> <>
  1213 41 -5.099071 3.066833 18.829821 80 P B 21 0.06000 0.06000 "PRO " " HD1" 1 0 FFFFFF  H1213  0 1 7 ""  1 ""  <> 0 0 0 1 7.75 1213 0 0 2487 0 1213 1213 1213 1213 -1 <> <> <> <>
  1214 41 -4.960593 3.815685 20.486668 80 P B 21 0.06000 0.06000 "PRO " " HD2" 1 0 FFFFFF  H1214  0 1 7 ""  1 ""  <> 0 0 0 1 7.75 1214 0 0 2488 0 1214 1214 1214 1214 -1 <> <> <> <>
  1215 41 -7.196219 3.758953 18.484854 80 P B 21 0.06000 0.06000 "PRO " " HG1" 1 0 FFFFFF  H1215  0 1 7 ""  1 ""  <> 0 0 0 1 7.75 1215 0 0 2489 0 1215 1215 1215 1215 -1 <> <> <> <>
  1216 41 -6.674453 5.111335 19.472118 80 P B 21 0.06000 0.06000 "PRO " " HG2" 1 0 FFFFFF  H1216  0 1 7 ""  1 ""  <> 0 0 0 1 7.75 1216 0 0 2490 0 1216 1216 1216 1216 -1 <> <> <> <>
  1217 41 -8.856112 3.771362 20.246105 80 P B 21 0.06000 0.06000 "PRO " " HB1" 1 0 FFFFFF  H1217  0 1 7 ""  1 ""  <> 0 0 0 1 7.75 1217 0 0 2491 0 1217 1217 1217 1217 -1 <> <> <> <>
  1218 41 -7.663611 4.102153 21.425392 80 P B 21 0.06000 0.06000 "PRO " " HB2" 1 0 FFFFFF  H1218  0 1 7 ""  1 ""  <> 0 0 0 1 7.75 1218 0 0 2492 0 1218 1218 1218 1218 -1 <> <> <> <>
  1219 41 -7.669822 1.972129 21.877701 80 P B 21 0.06000 0.06000 "PRO " " HA " 1 0 FFFFFF  H1219  0 1 7 ""  1 ""  <> 0 0 0 1 7.75 1219 0 0 2493 0 1219 1219 1219 1219 -1 <> <> <> <>
  1220 25 -9.274158 0.583633 20.615477 81 S B 38 -0.50000 -0.50000 "SER " " N  " 7 0 2F2FFF  N1220  0 1 7 ""  1 ""  <> 0 0 0 1 7.71 1220 0 0 2510 1 1220 1220 1220 1220 -1 <> <> <> <>
  1221 3 -10.265773 -0.353550 20.055456 81 S B 2 0.14000 0.14000 "SER " " CA " 6 0 A0A0A0  C1221  0 1 -1108 ""  1 ""  FF7800  0 0 0 1 7.71 1221 0 0 2511 1 1221 1221 1221 1221 -1 <> <> <> <>
  1222 2 -10.933024 0.011703 18.712397 81 S B 2 0.50000 0.50000 "SER " " C  " 6 0 A0A0A0  C1222  0 1 7 ""  1 ""  <> 0 0 0 1 7.71 1222 0 0 2512 0 1222 1222 1222 1222 -1 <> <> <> <>
  1223 15 -11.772262 -0.773339 18.283522 81 S B 75 -0.50000 -0.50000 "SER " " O  " 8 0 FF5757  O1223  0 1 7 ""  1 ""  <> 0 0 0 1 7.71 1223 0 0 2513 0 1223 1223 1223 1223 -1 <> <> <> <>
  1224 3 -11.272429 -0.726162 21.175261 81 S B 2 0.14500 0.14500 "SER " " CB " 6 0 A0A0A0  C1224  0 1 7 ""  1 ""  <> 0 0 0 1 7.71 1224 0 0 2514 2 1224 1224 1224 1224 -1 <> <> <> <>
  1225 16 -11.998851 0.390514 21.648832 81 S B 75 -0.68300 -0.68300 "SER " " OG " 8 0 FF5757  O1225  0 1 7 "%UT"  13 ""  <> 0 0 0 1 7.71 1225 0 0 2515 1 1225 1225 1225 1225 -1 <> <> <> <>
  1226 43 -9.497409 0.959068 21.526138 81 S B 21 0.30000 0.30000 "SER " " H  " 1 0 FFFFFF  H1226  0 1 7 ""  1 ""  <> 0 0 0 1 7.71 1226 0 0 2516 0 1226 1226 1226 1226 -1 <> <> <> <>
  1227 41 -9.748557 -1.262410 19.747942 81 S B 21 0.06000 0.06000 "SER " " HA " 1 0 FFFFFF  H1227  0 1 7 ""  1 ""  <> 0 0 0 1 7.71 1227 0 0 2517 0 1227 1227 1227 1227 -1 <> <> <> <>
  1228 41 -10.786613 -1.286538 21.974049 81 S B 21 0.06000 0.06000 "SER " " HB1" 1 0 FFFFFF  H1228  0 1 7 ""  1 ""  <> 0 0 0 1 7.71 1228 0 0 2518 0 1228 1228 1228 1228 -1 <> <> <> <>
  1229 41 -12.057357 -1.403275 20.838345 81 S B 21 0.06000 0.06000 "SER " " HB2" 1 0 FFFFFF  H1229  0 1 7 ""  1 ""  <> 0 0 0 1 7.71 1229 0 0 2519 0 1229 1229 1229 1229 -1 <> <> <> <>
  1230 42 -12.517093 0.126224 22.393549 81 S B 21 0.41800 0.41800 "SER " " HG " 1 0 FFFFFF  H1230  0 1 7 ""  1 ""  <> 0 0 0 1 7.71 1230 0 0 2520 0 1230 1230 1230 1230 -1 <> <> <> <>
  1231 25 -10.673373 1.165649 18.080656 82 R B 38 -0.50000 -0.50000 "ARG " " N  " 7 0 2F2FFF  N1231  0 1 7 ""  1 ""  <> 0 0 0 1 7.73 1231 0 0 2545 1 1231 1231 1231 1231 -1 <> <> <> <>
  1232 3 -10.998961 1.487274 16.659735 82 R B 2 0.14000 0.14000 "ARG " " CA " 6 0 A0A0A0  C1232  0 1 -1108 ""  1 ""  FF7800  0 0 0 1 7.73 1232 0 0 2546 1 1232 1232 1232 1232 -1 <> <> <> <>
  1233 2 -10.264617 0.599594 15.662711 82 R B 2 0.50000 0.50000 "ARG " " C  " 6 0 A0A0A0  C1233  0 1 7 ""  1 ""  <> 0 0 0 1 7.73 1233 0 0 2547 0 1233 1233 1233 1233 -1 <> <> <> <>
  1234 15 -10.820968 0.418300 14.553187 82 R B 75 -0.50000 -0.50000 "ARG " " O  " 8 0 FF5757  O1234  0 1 7 ""  1 ""  <> 0 0 0 1 7.73 1234 0 0 2548 0 1234 1234 1234 1234 -1 <> <> <> <>
  1235 3 -10.474113 2.991680 16.503733 82 R B 2 -0.12000 -0.12000 "ARG " " CB " 6 0 A0A0A0  C1235  0 1 7 ""  1 ""  <> 0 0 0 1 7.73 1235 0 0 2549 2 1235 1235 1235 1235 -1 <> <> <> <>
  1236 3 -11.011561 3.974708 17.460150 82 R B 2 -0.05000 -0.05000 "ARG " " CG " 6 0 A0A0A0  C1236  0 1 7 ""  1 ""  <> 0 0 0 1 7.73 1236 0 0 2550 2 1236 1236 1236 1236 -1 <> <> <> <>
  1237 3 -10.684249 5.457881 17.073656 82 R B 2 0.19000 0.19000 "ARG " " CD " 6 0 A0A0A0  C1237  0 1 7 ""  1 ""  <> 0 0 0 1 7.73 1237 0 0 2551 2 1237 1237 1237 1237 -1 <> <> <> <>
  1238 25 -9.287959 5.813312 17.370222 82 R B 38 -0.69997 -0.69997 "ARG " " NE " 7 0 2F2FFF  N1238  0 1 7 ""  1 ""  <> 0 0 0 1 7.73 1238 0 0 2552 1 1238 1238 1238 1238 -1 <> <> <> <>
  1239 2 -8.321269 5.900035 16.425310 82 R B 2 0.63990 0.63990 "ARG " " CZ " 6 0 A0A0A0  C1239  0 1 7 ""  1 ""  <> 0 0 0 1 7.73 1239 0 0 2553 0 1239 1239 1239 1239 -1 <> <> <> <>
  1240 25 -8.581069 5.604850 15.186515 82 R B 38 -0.79997 -0.79997 "ARG " " NH1" 7 0 2F2FFF  N1240  0 1 7 ""  1 ""  <> 0 0 0 1 7.73 1240 0 0 2554 2 1240 1240 1240 1240 -1 <> <> <> <>
  1241 31 -7.090327 6.182193 16.814966 82 R B 38 -0.79997 -0.79997 "ARG " " NH2" 7 1 2F2FFF  N1241  0 1 7 ""  1 ""  <> 0 0 0 1 7.73 1241 0 0 2555 2 1241 1241 1241 1241 -1 <> <> <> <>
  1242 43 -10.150168 1.911953 18.515841 82 R B 21 0.30000 0.30000 "ARG " " H  " 1 0 FFFFFF  H1242  0 1 7 ""  1 ""  <> 0 0 0 1 7.73 1242 0 0 2556 0 1242 1242 1242 1242 -1 <> <> <> <>
  1243 41 -12.077807 1.440502 16.511381 82 R B 21 0.06000 0.06000 "ARG " " HA " 1 0 FFFFFF  H1243  0 1 7 ""  1 ""  <> 0 0 0 1 7.73 1243 0 0 2557 0 1243 1243 1243 1243 -1 <> <> <> <>
  1244 41 -10.548102 3.369396 15.483951 82 R B 21 0.06000 0.06000 "ARG " " HB1" 1 0 FFFFFF  H1244  0 1 7 ""  1 ""  <> 0 0 0 1 7.73 1244 0 0 2558 0 1244 1244 1244 1244 -1 <> <> <> <>
  1245 41 -9.386271 3.038906 16.553438 82 R B 21 0.06000 0.06000 "ARG " " HB2" 1 0 FFFFFF  H1245  0 1 7 ""  1 ""  <> 0 0 0 1 7.73 1245 0 0 2559 0 1245 1245 1245 1245 -1 <> <> <> <>
  1246 41 -10.641543 3.952751 18.485189 82 R B 21 0.06000 0.06000 "ARG " " HG1" 1 0 FFFFFF  H1246  0 1 7 ""  1 ""  <> 0 0 0 1 7.73 1246 0 0 2560 0 1246 1246 1246 1246 -1 <> <> <> <>
  1247 41 -12.095572 3.964462 17.346487 82 R B 21 0.06000 0.06000 "ARG " " HG2" 1 0 FFFFFF  H1247  0 1 7 ""  1 ""  <> 0 0 0 1 7.73 1247 0 0 2561 0 1247 1247 1247 1247 -1 <> <> <> <>
  1248 41 -11.215095 6.083347 17.791357 82 R B 21 0.06000 0.06000 "ARG " " HD1" 1 0 FFFFFF  H1248  0 1 7 ""  1 ""  <> 0 0 0 1 7.73 1248 0 0 2562 0 1248 1248 1248 1248 -1 <> <> <> <>
  1249 41 -10.961902 5.710956 16.050447 82 R B 21 0.06000 0.06000 "ARG " " HD2" 1 0 FFFFFF  H1249  0 1 7 ""  1 ""  <> 0 0 0 1 7.73 1249 0 0 2563 0 1249 1249 1249 1249 -1 <> <> <> <>
  1250 43 -9.118911 6.030441 18.342012 82 R B 21 0.44000 0.44000 "ARG " " HE " 1 0 FFFFFF  H1250  0 1 7 ""  1 ""  <> 0 0 0 1 7.73 1250 0 0 2564 0 1250 1250 1250 1250 -1 <> <> <> <>
  1251 43 -9.538325 5.529075 14.873439 82 R B 21 0.46000 0.46000 "ARG " "1HH1" 1 0 FFFFFF  H1251  0 1 7 ""  1 ""  <> 0 0 0 1 7.73 1251 0 0 2565 0 1251 1251 1251 1251 -1 <> <> <> <>
  1252 43 -7.852202 5.908252 14.556594 82 R B 21 0.46000 0.46000 "ARG " "2HH1" 1 0 FFFFFF  H1252  0 1 7 ""  1 ""  <> 0 0 0 1 7.73 1252 0 0 2566 0 1252 1252 1252 1252 -1 <> <> <> <>
  1253 44 -7.014358 6.577224 17.741396 82 R B 21 0.46000 0.46000 "ARG " "1HH2" 1 0 FFFFFF  H1253  0 1 7 ""  1 ""  <> 0 0 0 1 7.73 1253 0 0 2567 0 1253 1253 1253 1253 -1 <> <> <> <>
  1254 44 -6.394843 6.490425 16.150591 82 R B 21 0.46000 0.46000 "ARG " "2HH2" 1 0 FFFFFF  H1254  0 1 7 ""  1 ""  <> 0 0 0 1 7.73 1254 0 0 2568 0 1254 1254 1254 1254 -1 <> <> <> <>
  1255 25 -9.060748 0.167190 16.070585 83 F B 38 -0.50000 -0.50000 "PHE " " N  " 7 0 2F2FFF  N1255  2 1 7 ""  1 ""  <> 0 0 0 1 7.37 1255 0 0 2576 1 1255 1255 1255 1255 -1 <> <> <> <>
  1256 3 -8.301921 -0.803254 15.335441 83 F B 2 0.14000 0.14000 "PHE " " CA " 6 0 A0A0A0  C1256  2 1 -1108 ""  1 ""  FF7800  0 0 0 1 7.37 1256 0 0 2577 1 1256 1256 1256 1256 -1 <> <> <> <>
  1257 2 -8.730670 -2.282311 15.637927 83 F B 2 0.50000 0.50000 "PHE " " C  " 6 0 A0A0A0  C1257  2 1 7 ""  1 ""  <> 0 0 0 1 7.37 1257 0 0 2578 0 1257 1257 1257 1257 -1 <> <> <> <>
  1258 15 -9.177699 -2.597340 16.739279 83 F B 75 -0.50000 -0.50000 "PHE " " O  " 8 0 FF5757  O1258  2 1 7 ""  1 ""  <> 0 0 0 1 7.37 1258 0 0 2579 0 1258 1258 1258 1258 -1 <> <> <> <>
  1259 3 -6.896911 -0.561951 15.836265 83 F B 2 -0.00500 -0.00500 "PHE " " CB " 6 0 A0A0A0  C1259  2 1 7 ""  1 ""  <> 0 0 0 1 7.37 1259 0 0 2580 2 1259 1259 1259 1259 -1 <> <> <> <>
  1260 2 -6.109096 0.667728 15.401633 83 F B 2 -0.11500 -0.11500 "PHE " " CG " 6 0 A0A0A0  C1260  2 1 7 ""  1 ""  <> 0 0 0 1 7.37 1260 0 0 2581 0 1260 1260 1260 1260 62 <> <> <> <>
  1261 2 -6.447570 1.930198 15.987048 83 F B 2 -0.11500 -0.11500 "PHE " " CD1" 6 0 A0A0A0  C1261  2 1 7 ""  1 ""  <> 0 0 0 1 7.37 1261 0 0 2582 1 1261 1261 1261 1261 63 <> <> <> <>
  1262 2 -5.833171 3.062480 15.462276 83 F B 2 -0.11500 -0.11500 "PHE " " CE1" 6 0 A0A0A0  C1262  2 1 7 ""  1 ""  <> 0 0 0 1 7.37 1262 0 0 2583 1 1262 1262 1262 1262 64 <> <> <> <>
  1263 2 -4.836371 2.939449 14.474338 83 F B 2 -0.11500 -0.11500 "PHE " " CZ " 6 0 A0A0A0  C1263  2 1 7 ""  1 ""  <> 0 0 0 1 7.37 1263 0 0 2584 1 1263 1263 1263 1263 65 <> <> <> <>
  1264 2 -4.448764 1.704509 13.858844 83 F B 2 -0.11500 -0.11500 "PHE " " CE2" 6 0 A0A0A0  C1264  2 1 7 ""  1 ""  <> 0 0 0 1 7.37 1264 0 0 2585 1 1264 1264 1264 1264 66 <> <> <> <>
  1265 2 -5.110778 0.577262 14.340732 83 F B 2 -0.11500 -0.11500 "PHE " " CD2" 6 0 A0A0A0  C1265  2 1 7 ""  1 ""  <> 0 0 0 1 7.37 1265 0 0 2586 1 1265 1265 1265 1265 67 <> <> <> <>
  1266 43 -8.811015 0.422107 17.015440 83 F B 21 0.30000 0.30000 "PHE " " H  " 1 0 FFFFFF  H1266  2 1 7 ""  1 ""  <> 0 0 0 1 7.37 1266 0 0 2587 0 1266 1266 1266 1266 -1 <> <> <> <>
  1267 41 -8.320712 -0.561791 14.272685 83 F B 21 0.06000 0.06000 "PHE " " HA " 1 0 FFFFFF  H1267  2 1 7 ""  1 ""  <> 0 0 0 1 7.37 1267 0 0 2588 0 1267 1267 1267 1267 -1 <> <> <> <>
  1268 41 -6.204524 -1.342511 15.520949 83 F B 21 0.06000 0.06000 "PHE " " HB1" 1 0 FFFFFF  H1268  2 1 7 ""  1 ""  <> 0 0 0 1 7.37 1268 0 0 2589 0 1268 1268 1268 1268 -1 <> <> <> <>
  1269 41 -6.856109 -0.634186 16.923101 83 F B 21 0.06000 0.06000 "PHE " " HB2" 1 0 FFFFFF  H1269  2 1 7 ""  1 ""  <> 0 0 0 1 7.37 1269 0 0 2590 0 1269 1269 1269 1269 -1 <> <> <> <>
  1270 41 -7.169856 2.110454 16.769487 83 F B 21 0.11500 0.11500 "PHE " " HD1" 1 0 FFFFFF  H1270  2 1 7 ""  1 ""  <> 0 0 0 1 7.37 1270 0 0 2591 0 1270 1270 1270 1270 -1 <> <> <> <>
  1271 41 -6.037597 4.063365 15.812762 83 F B 21 0.11500 0.11500 "PHE " " HE1" 1 0 FFFFFF  H1271  2 1 7 ""  1 ""  <> 0 0 0 1 7.37 1271 0 0 2592 0 1271 1271 1271 1271 -1 <> <> <> <>
  1272 41 -4.257171 3.810897 14.206939 83 F B 21 0.11500 0.11500 "PHE " " HZ " 1 0 FFFFFF  H1272  2 1 7 ""  1 ""  <> 0 0 0 1 7.37 1272 0 0 2593 0 1272 1272 1272 1272 -1 <> <> <> <>
  1273 41 -3.589187 1.731201 13.205531 83 F B 21 0.11500 0.11500 "PHE " " HE2" 1 0 FFFFFF  H1273  2 1 7 ""  1 ""  <> 0 0 0 1 7.37 1273 0 0 2594 0 1273 1273 1273 1273 -1 <> <> <> <>
  1274 41 -4.708625 -0.337910 13.931918 83 F B 21 0.11500 0.11500 "PHE " " HD2" 1 0 FFFFFF  H1274  2 1 7 ""  1 ""  <> 0 0 0 1 7.37 1274 0 0 2595 0 1274 1274 1274 1274 -1 <> <> <> <>
  1275 25 -8.797896 -3.105019 14.610034 84 S B 38 -0.50000 -0.50000 "SER " " N  " 7 0 2F2FFF  N1275  2 1 7 ""  1 ""  <> 0 0 0 1 7.29 1275 0 0 2610 1 1275 1275 1275 1275 -1 <> <> <> <>
  1276 3 -8.988311 -4.503785 14.793754 84 S B 2 0.14000 0.14000 "SER " " CA " 6 0 A0A0A0  C1276  2 1 -1108 ""  1 ""  FF7800  0 0 0 1 7.29 1276 0 0 2611 1 1276 1276 1276 1276 -1 <> <> <> <>
  1277 2 -8.195682 -5.398198 13.805606 84 S B 2 0.50000 0.50000 "SER " " C  " 6 0 A0A0A0  C1277  2 1 7 ""  1 ""  <> 0 0 0 1 7.29 1277 0 0 2612 0 1277 1277 1277 1277 -1 <> <> <> <>
  1278 15 -8.042117 -5.101895 12.626716 84 S B 75 -0.50000 -0.50000 "SER " " O  " 8 0 FF5757  O1278  2 1 7 ""  1 ""  <> 0 0 0 1 7.29 1278 0 0 2613 0 1278 1278 1278 1278 -1 <> <> <> <>
  1279 3 -10.480479 -4.839104 14.903045 84 S B 2 0.14500 0.14500 "SER " " CB " 6 0 A0A0A0  C1279  2 1 7 ""  1 ""  <> 0 0 0 1 7.29 1279 0 0 2614 2 1279 1279 1279 1279 -1 <> <> <> <>
  1280 16 -11.153773 -4.725831 13.693652 84 S B 75 -0.68300 -0.68300 "SER " " OG " 8 0 FF5757  O1280  2 1 7 "%UT"  13 ""  <> 0 0 0 1 7.29 1280 0 0 2615 1 1280 1280 1280 1280 -1 <> <> <> <>
  1281 43 -8.622268 -2.809384 13.660373 84 S B 21 0.30000 0.30000 "SER " " H  " 1 0 FFFFFF  H1281  2 1 7 ""  1 ""  <> 0 0 0 1 7.29 1281 0 0 2616 0 1281 1281 1281 1281 -1 <> <> <> <>
  1282 41 -8.447360 -4.697491 15.720012 84 S B 21 0.06000 0.06000 "SER " " HA " 1 0 FFFFFF  H1282  2 1 7 ""  1 ""  <> 0 0 0 1 7.29 1282 0 0 2617 0 1282 1282 1282 1282 -1 <> <> <> <>
  1283 41 -11.091846 -4.184208 15.523890 84 S B 21 0.06000 0.06000 "SER " " HB1" 1 0 FFFFFF  H1283  2 1 7 ""  1 ""  <> 0 0 0 1 7.29 1283 0 0 2618 0 1283 1283 1283 1283 -1 <> <> <> <>
  1284 41 -10.605544 -5.878029 15.208163 84 S B 21 0.06000 0.06000 "SER " " HB2" 1 0 FFFFFF  H1284  2 1 7 ""  1 ""  <> 0 0 0 1 7.29 1284 0 0 2619 0 1284 1284 1284 1284 -1 <> <> <> <>
  1285 42 -11.209464 -3.795201 13.539210 84 S B 21 0.41800 0.41800 "SER " " HG " 1 0 FFFFFF  H1285  2 1 7 ""  1 ""  <> 0 0 0 1 7.29 1285 0 0 2620 0 1285 1285 1285 1285 -1 <> <> <> <>
  1286 25 -7.620627 -6.523926 14.278563 85 G B 38 -0.50000 -0.50000 "GLY " " N  " 7 0 2F2FFF  N1286  2 1 7 ""  1 ""  <> 0 0 0 1 7.29 1286 0 0 2638 1 1286 1286 1286 1286 -1 <> <> <> <>
  1287 3 -6.976787 -7.623429 13.473880 85 G B 2 0.08000 0.08000 "GLY " " CA " 6 0 A0A0A0  C1287  2 1 -1109 ""  1 ""  FF9600  0 0 0 1 7.29 1287 0 0 2639 2 1287 1287 1287 1287 -1 <> <> <> <>
  1288 2 -7.703013 -8.998871 13.463027 85 G B 2 0.50000 0.50000 "GLY " " C  " 6 0 A0A0A0  C1288  2 1 7 ""  1 ""  <> 0 0 0 1 7.29 1288 0 0 2640 0 1288 1288 1288 1288 -1 <> <> <> <>
  1289 15 -8.427432 -9.398155 14.369357 85 G B 75 -0.50000 -0.50000 "GLY " " O  " 8 0 FF5757  O1289  2 1 7 ""  1 ""  <> 0 0 0 1 7.29 1289 0 0 2641 0 1289 1289 1289 1289 -1 <> <> <> <>
  1290 43 -7.902129 -6.820092 15.202220 85 G B 21 0.30000 0.30000 "GLY " " H  " 1 0 FFFFFF  H1290  2 1 7 ""  1 ""  <> 0 0 0 1 7.29 1290 0 0 2642 0 1290 1290 1290 1290 -1 <> <> <> <>
  1291 41 -6.062667 -7.886925 14.005912 85 G B 21 0.06000 0.06000 "GLY " " HA1" 1 0 FFFFFF  H1291  2 1 7 ""  1 ""  <> 0 0 0 1 7.29 1291 0 0 2643 0 1291 1291 1291 1291 -1 <> <> <> <>
  1292 41 -6.798636 -7.198033 12.486255 85 G B 21 0.06000 0.06000 "GLY " " HA2" 1 0 FFFFFF  H1292  2 1 7 ""  1 ""  <> 0 0 0 1 7.29 1292 0 0 2644 0 1292 1292 1292 1292 -1 <> <> <> <>
  1293 25 -7.600810 -9.634449 12.324714 86 S B 38 -0.50000 -0.50000 "SER " " N  " 7 0 2F2FFF  N1293  0 1 7 ""  1 ""  <> 0 0 0 1 7.32 1293 0 0 2664 1 1293 1293 1293 1293 -1 <> <> <> <>
  1294 3 -8.398303 -10.774761 11.971641 86 S B 2 0.14000 0.14000 "SER " " CA " 6 0 A0A0A0  C1294  0 1 -1109 ""  1 ""  FF9600  0 0 0 1 7.32 1294 0 0 2665 1 1294 1294 1294 1294 -1 <> <> <> <>
  1295 2 -7.586246 -11.619228 10.992961 86 S B 2 0.50000 0.50000 "SER " " C  " 6 0 A0A0A0  C1295  0 1 7 ""  1 ""  <> 0 0 0 1 7.32 1295 0 0 2666 0 1295 1295 1295 1295 -1 <> <> <> <>
  1296 15 -6.485156 -11.251324 10.463637 86 S B 75 -0.50000 -0.50000 "SER " " O  " 8 0 FF5757  O1296  0 1 7 ""  1 ""  <> 0 0 0 1 7.32 1296 0 0 2667 0 1296 1296 1296 1296 -1 <> <> <> <>
  1297 3 -9.840480 -10.406818 11.555022 86 S B 2 0.14500 0.14500 "SER " " CB " 6 0 A0A0A0  C1297  0 1 7 ""  1 ""  <> 0 0 0 1 7.32 1297 0 0 2668 2 1297 1297 1297 1297 -1 <> <> <> <>
  1298 16 -10.606330 -11.604259 11.221946 86 S B 75 -0.68300 -0.68300 "SER " " OG " 8 0 FF5757  O1298  0 1 7 "%UT"  13 ""  <> 0 0 0 1 7.32 1298 0 0 2669 1 1298 1298 1298 1298 -1 <> <> <> <>
  1299 43 -6.940803 -9.350739 11.614783 86 S B 21 0.30000 0.30000 "SER " " H  " 1 0 FFFFFF  H1299  0 1 7 ""  1 ""  <> 0 0 0 1 7.32 1299 0 0 2670 0 1299 1299 1299 1299 -1 <> <> <> <>
  1300 41 -8.370208 -11.350060 12.897029 86 S B 21 0.06000 0.06000 "SER " " HA " 1 0 FFFFFF  H1300  0 1 7 ""  1 ""  <> 0 0 0 1 7.32 1300 0 0 2671 0 1300 1300 1300 1300 -1 <> <> <> <>
  1301 41 -9.839141 -9.811180 10.642161 86 S B 21 0.06000 0.06000 "SER " " HB1" 1 0 FFFFFF  H1301  0 1 7 ""  1 ""  <> 0 0 0 1 7.32 1301 0 0 2672 0 1301 1301 1301 1301 -1 <> <> <> <>
  1302 41 -10.238044 -9.919754 12.445422 86 S B 21 0.06000 0.06000 "SER " " HB2" 1 0 FFFFFF  H1302  0 1 7 ""  1 ""  <> 0 0 0 1 7.32 1302 0 0 2673 0 1302 1302 1302 1302 -1 <> <> <> <>
  1303 42 -10.901011 -11.948708 12.051131 86 S B 21 0.41800 0.41800 "SER " " HG " 1 0 FFFFFF  H1303  0 1 7 ""  1 ""  <> 0 0 0 1 7.32 1303 0 0 2674 0 1303 1303 1303 1303 -1 <> <> <> <>
  1304 25 -7.908481 -12.892868 10.989760 87 R B 38 -0.50000 -0.50000 "ARG " " N  " 7 0 2F2FFF  N1304  0 1 7 ""  1 ""  <> 0 0 0 1 7.44 1304 0 0 2695 1 1304 1304 1304 1304 -1 <> <> <> <>
  1305 3 -7.225276 -13.947289 10.155417 87 R B 2 0.14000 0.14000 "ARG " " CA " 6 0 A0A0A0  C1305  0 1 -1109 ""  1 ""  FF9600  0 0 0 1 7.44 1305 0 0 2696 1 1305 1305 1305 1305 -1 <> <> <> <>
  1306 2 -8.322215 -14.733467 9.568313 87 R B 2 0.50000 0.50000 "ARG " " C  " 6 0 A0A0A0  C1306  0 1 7 ""  1 ""  <> 0 0 0 1 7.44 1306 0 0 2697 0 1306 1306 1306 1306 -1 <> <> <> <>
  1307 15 -9.299701 -15.106358 10.270057 87 R B 75 -0.50000 -0.50000 "ARG " " O  " 8 0 FF5757  O1307  0 1 7 ""  1 ""  <> 0 0 0 1 7.44 1307 0 0 2698 0 1307 1307 1307 1307 -1 <> <> <> <>
  1308 3 -6.197085 -14.806942 10.907649 87 R B 2 -0.12000 -0.12000 "ARG " " CB " 6 0 A0A0A0  C1308  0 1 7 ""  1 ""  <> 0 0 0 1 7.44 1308 0 0 2699 2 1308 1308 1308 1308 -1 <> <> <> <>
  1309 3 -5.245982 -15.542999 9.997741 87 R B 2 -0.05000 -0.05000 "ARG " " CG " 6 0 A0A0A0  C1309  0 1 7 ""  1 ""  <> 0 0 0 1 7.44 1309 0 0 2700 2 1309 1309 1309 1309 -1 <> <> <> <>
  1310 3 -4.421771 -16.672562 10.738444 87 R B 2 0.19000 0.19000 "ARG " " CD " 6 0 A0A0A0  C1310  0 1 7 ""  1 ""  <> 0 0 0 1 7.44 1310 0 0 2701 2 1310 1310 1310 1310 -1 <> <> <> <>
  1311 25 -5.314658 -17.685745 11.336390 87 R B 38 -0.69997 -0.69997 "ARG " " NE " 7 0 2F2FFF  N1311  0 1 7 ""  1 ""  <> 0 0 0 1 7.44 1311 0 0 2702 1 1311 1311 1311 1311 -1 <> <> <> <>
  1312 2 -5.681994 -17.863899 12.616103 87 R B 2 0.63990 0.63990 "ARG " " CZ " 6 0 A0A0A0  C1312  0 1 7 ""  1 ""  <> 0 0 0 1 7.44 1312 0 0 2703 0 1312 1312 1312 1312 -1 <> <> <> <>
  1313 25 -5.093551 -17.263710 13.706428 87 R B 38 -0.79997 -0.79997 "ARG " " NH1" 7 0 2F2FFF  N1313  0 1 7 ""  1 ""  <> 0 0 0 1 7.44 1313 0 0 2704 2 1313 1313 1313 1313 -1 <> <> <> <>
  1314 31 -6.620154 -18.753929 12.860507 87 R B 38 -0.79997 -0.79997 "ARG " " NH2" 7 1 2F2FFF  N1314  0 1 7 ""  1 ""  <> 0 0 0 1 7.44 1314 0 0 2705 2 1314 1314 1314 1314 -1 <> <> <> <>
  1315 43 -8.712565 -13.154472 11.542132 87 R B 21 0.30000 0.30000 "ARG " " H  " 1 0 FFFFFF  H1315  0 1 7 ""  1 ""  <> 0 0 0 1 7.44 1315 0 0 2706 0 1315 1315 1315 1315 -1 <> <> <> <>
  1316 41 -6.665675 -13.388073 9.405601 87 R B 21 0.06000 0.06000 "ARG " " HA " 1 0 FFFFFF  H1316  0 1 7 ""  1 ""  <> 0 0 0 1 7.44 1316 0 0 2707 0 1316 1316 1316 1316 -1 <> <> <> <>
  1317 41 -6.749038 -15.464142 11.579612 87 R B 21 0.06000 0.06000 "ARG " " HB1" 1 0 FFFFFF  H1317  0 1 7 ""  1 ""  <> 0 0 0 1 7.44 1317 0 0 2708 0 1317 1317 1317 1317 -1 <> <> <> <>
  1318 41 -5.788096 -14.153122 11.677939 87 R B 21 0.06000 0.06000 "ARG " " HB2" 1 0 FFFFFF  H1318  0 1 7 ""  1 ""  <> 0 0 0 1 7.44 1318 0 0 2709 0 1318 1318 1318 1318 -1 <> <> <> <>
  1319 41 -4.683379 -14.791275 9.444125 87 R B 21 0.06000 0.06000 "ARG " " HG1" 1 0 FFFFFF  H1319  0 1 7 ""  1 ""  <> 0 0 0 1 7.44 1319 0 0 2710 0 1319 1319 1319 1319 -1 <> <> <> <>
  1320 41 -5.756812 -16.122330 9.228633 87 R B 21 0.06000 0.06000 "ARG " " HG2" 1 0 FFFFFF  H1320  0 1 7 ""  1 ""  <> 0 0 0 1 7.44 1320 0 0 2711 0 1320 1320 1320 1320 -1 <> <> <> <>
  1321 41 -3.727759 -16.236488 11.456973 87 R B 21 0.06000 0.06000 "ARG " " HD1" 1 0 FFFFFF  H1321  0 1 7 ""  1 ""  <> 0 0 0 1 7.44 1321 0 0 2712 0 1321 1321 1321 1321 -1 <> <> <> <>
  1322 41 -3.818805 -17.221863 10.015395 87 R B 21 0.06000 0.06000 "ARG " " HD2" 1 0 FFFFFF  H1322  0 1 7 ""  1 ""  <> 0 0 0 1 7.44 1322 0 0 2713 0 1322 1322 1322 1322 -1 <> <> <> <>
  1323 43 -5.510127 -18.432571 10.685134 87 R B 21 0.44000 0.44000 "ARG " " HE " 1 0 FFFFFF  H1323  0 1 7 ""  1 ""  <> 0 0 0 1 7.44 1323 0 0 2714 0 1323 1323 1323 1323 -1 <> <> <> <>
  1324 43 -5.351478 -17.517807 14.649299 87 R B 21 0.46000 0.46000 "ARG " "1HH1" 1 0 FFFFFF  H1324  0 1 7 ""  1 ""  <> 0 0 0 1 7.44 1324 0 0 2715 0 1324 1324 1324 1324 -1 <> <> <> <>
  1325 43 -4.278720 -16.696274 13.521586 87 R B 21 0.46000 0.46000 "ARG " "2HH1" 1 0 FFFFFF  H1325  0 1 7 ""  1 ""  <> 0 0 0 1 7.44 1325 0 0 2716 0 1325 1325 1325 1325 -1 <> <> <> <>
  1326 44 -6.782161 -18.909760 13.845176 87 R B 21 0.46000 0.46000 "ARG " "1HH2" 1 0 FFFFFF  H1326  0 1 7 ""  1 ""  <> 0 0 0 1 7.44 1326 0 0 2717 0 1326 1326 1326 1326 -1 <> <> <> <>
  1327 44 -7.253085 -19.092003 12.149730 87 R B 21 0.46000 0.46000 "ARG " "2HH2" 1 0 FFFFFF  H1327  0 1 7 ""  1 ""  <> 0 0 0 1 7.44 1327 0 0 2718 0 1327 1327 1327 1327 -1 <> <> <> <>
  1328 25 -8.155437 -15.114445 8.328982 88 S B 38 -0.50000 -0.50000 "SER " " N  " 7 0 2F2FFF  N1328  0 1 7 ""  1 ""  <> 0 0 0 1 7.34 1328 0 0 2734 1 1328 1328 1328 1328 -1 <> <> <> <>
  1329 3 -8.945407 -16.108170 7.670489 88 S B 2 0.14000 0.14000 "SER " " CA " 6 0 A0A0A0  C1329  0 1 -1109 ""  1 ""  FF9600  0 0 0 1 7.34 1329 0 0 2735 1 1329 1329 1329 1329 -1 <> <> <> <>
  1330 2 -7.955340 -17.052467 6.910212 88 S B 2 0.50000 0.50000 "SER " " C  " 6 0 A0A0A0  C1330  0 1 7 ""  1 ""  <> 0 0 0 1 7.34 1330 0 0 2736 0 1330 1330 1330 1330 -1 <> <> <> <>
  1331 15 -7.338431 -16.558113 5.960047 88 S B 75 -0.50000 -0.50000 "SER " " O  " 8 0 FF5757  O1331  0 1 7 ""  1 ""  <> 0 0 0 1 7.34 1331 0 0 2737 0 1331 1331 1331 1331 -1 <> <> <> <>
  1332 3 -9.900676 -15.391891 6.631400 88 S B 2 0.14500 0.14500 "SER " " CB " 6 0 A0A0A0  C1332  0 1 7 ""  1 ""  <> 0 0 0 1 7.34 1332 0 0 2738 2 1332 1332 1332 1332 -1 <> <> <> <>
  1333 16 -10.783904 -16.284576 6.025710 88 S B 75 -0.68300 -0.68300 "SER " " OG " 8 0 FF5757  O1333  0 1 7 "%UT"  13 ""  <> 0 0 0 1 7.34 1333 0 0 2739 1 1333 1333 1333 1333 -1 <> <> <> <>
  1334 43 -7.323974 -14.776070 7.866084 88 S B 21 0.30000 0.30000 "SER " " H  " 1 0 FFFFFF  H1334  0 1 7 ""  1 ""  <> 0 0 0 1 7.34 1334 0 0 2740 0 1334 1334 1334 1334 -1 <> <> <> <>
  1335 41 -9.505252 -16.772797 8.328471 88 S B 21 0.06000 0.06000 "SER " " HA " 1 0 FFFFFF  H1335  0 1 7 ""  1 ""  <> 0 0 0 1 7.34 1335 0 0 2741 0 1335 1335 1335 1335 -1 <> <> <> <>
  1336 41 -9.386046 -14.833313 5.849577 88 S B 21 0.06000 0.06000 "SER " " HB1" 1 0 FFFFFF  H1336  0 1 7 ""  1 ""  <> 0 0 0 1 7.34 1336 0 0 2742 0 1336 1336 1336 1336 -1 <> <> <> <>
  1337 41 -10.506759 -14.749714 7.270438 88 S B 21 0.06000 0.06000 "SER " " HB2" 1 0 FFFFFF  H1337  0 1 7 ""  1 ""  <> 0 0 0 1 7.34 1337 0 0 2743 0 1337 1337 1337 1337 -1 <> <> <> <>
  1338 42 -11.158969 -16.791779 6.729342 88 S B 21 0.41800 0.41800 "SER " " HG " 1 0 FFFFFF  H1338  0 1 7 ""  1 ""  <> 0 0 0 1 7.34 1338 0 0 2744 0 1338 1338 1338 1338 -1 <> <> <> <>
  1339 25 -7.796557 -18.259216 7.375823 89 G B 38 -0.50000 -0.50000 "GLY " " N  " 7 0 2F2FFF  N1339  0 1 7 ""  1 ""  <> 0 0 0 1 7.79 1339 0 0 2757 1 1339 1339 1339 1339 -1 <> <> <> <>
  1340 3 -6.909266 -19.262878 6.789546 89 G B 2 0.08000 0.08000 "GLY " " CA " 6 0 A0A0A0  C1340  0 1 -1109 ""  1 ""  FF9600  0 0 0 1 7.79 1340 0 0 2758 2 1340 1340 1340 1340 -1 <> <> <> <>
  1341 2 -5.460959 -18.861694 6.668952 89 G B 2 0.50000 0.50000 "GLY " " C  " 6 0 A0A0A0  C1341  0 1 7 ""  1 ""  <> 0 0 0 1 7.79 1341 0 0 2759 0 1341 1341 1341 1341 -1 <> <> <> <>
  1342 15 -4.703216 -19.030060 7.560954 89 G B 75 -0.50000 -0.50000 "GLY " " O  " 8 0 FF5757  O1342  0 1 7 ""  1 ""  <> 0 0 0 1 7.79 1342 0 0 2760 0 1342 1342 1342 1342 -1 <> <> <> <>
  1343 43 -8.343635 -18.526253 8.181735 89 G B 21 0.30000 0.30000 "GLY " " H  " 1 0 FFFFFF  H1343  0 1 7 ""  1 ""  <> 0 0 0 1 7.79 1343 0 0 2761 0 1343 1343 1343 1343 -1 <> <> <> <>
  1344 41 -7.189692 -19.511177 5.765921 89 G B 21 0.06000 0.06000 "GLY " " HA1" 1 0 FFFFFF  H1344  0 1 7 ""  1 ""  <> 0 0 0 1 7.79 1344 0 0 2762 0 1344 1344 1344 1344 -1 <> <> <> <>
  1345 41 -6.904567 -20.218826 7.313227 89 G B 21 0.06000 0.06000 "GLY " " HA2" 1 0 FFFFFF  H1345  0 1 7 ""  1 ""  <> 0 0 0 1 7.79 1345 0 0 2763 0 1345 1345 1345 1345 -1 <> <> <> <>
  1346 25 -5.134032 -18.154892 5.564471 90 T B 38 -0.50000 -0.50000 "THR " " N  " 7 0 2F2FFF  N1346  0 1 7 ""  1 ""  <> 0 0 0 1 7.71 1346 0 0 2778 1 1346 1346 1346 1346 -1 <> <> <> <>
  1347 3 -3.795997 -17.620857 5.317683 90 T B 2 0.14000 0.14000 "THR " " CA " 6 0 A0A0A0  C1347  0 1 -1109 ""  1 ""  FF9600  0 0 0 1 7.71 1347 0 0 2779 1 1347 1347 1347 1347 -1 <> <> <> <>
  1348 2 -3.851356 -16.201607 4.813933 90 T B 2 0.50000 0.50000 "THR " " C  " 6 0 A0A0A0  C1348  0 1 7 ""  1 ""  <> 0 0 0 1 7.71 1348 0 0 2780 0 1348 1348 1348 1348 -1 <> <> <> <>
  1349 15 -2.788695 -15.661163 4.425166 90 T B 75 -0.50000 -0.50000 "THR " " O  " 8 0 FF5757  O1349  0 1 7 ""  1 ""  <> 0 0 0 1 7.71 1349 0 0 2781 0 1349 1349 1349 1349 -1 <> <> <> <>
  1350 3 -2.927630 -18.578873 4.507800 90 T B 2 0.20500 0.20500 "THR " " CB " 6 0 A0A0A0  C1350  0 1 7 ""  1 ""  <> 0 0 0 1 7.71 1350 0 0 2782 1 1350 1350 1350 1350 -1 <> <> <> <>
  1351 3 -2.516616 -19.878899 5.128130 90 T B 2 -0.18000 -0.18000 "THR " " CG2" 6 0 A0A0A0  C1351  0 1 7 ""  1 ""  <> 0 0 0 1 7.71 1351 0 0 2783 3 1351 1351 1351 1351 -1 <> <> <> <>
  1352 16 -3.464881 -19.031113 3.309172 90 T B 75 -0.68300 -0.68300 "THR " " OG1" 8 0 FF5757  O1352  0 1 7 "%UT"  13 ""  <> 0 0 0 1 7.71 1352 0 0 2784 1 1352 1352 1352 1352 -1 <> <> <> <>
  1353 43 -5.830363 -18.076431 4.837100 90 T B 21 0.30000 0.30000 "THR " " H  " 1 0 FFFFFF  H1353  0 1 7 ""  1 ""  <> 0 0 0 1 7.71 1353 0 0 2785 0 1353 1353 1353 1353 -1 <> <> <> <>
  1354 41 -3.336917 -17.590927 6.305838 90 T B 21 0.06000 0.06000 "THR " " HA " 1 0 FFFFFF  H1354  0 1 7 ""  1 ""  <> 0 0 0 1 7.71 1354 0 0 2786 0 1354 1354 1354 1354 -1 <> <> <> <>
  1355 41 -2.031005 -18.040314 4.201014 90 T B 21 0.06000 0.06000 "THR " " HB " 1 0 FFFFFF  H1355  0 1 7 ""  1 ""  <> 0 0 0 1 7.71 1355 0 0 2787 0 1355 1355 1355 1355 -1 <> <> <> <>
  1356 41 -1.981380 -19.672958 6.055068 90 T B 21 0.06000 0.06000 "THR " "1HG2" 1 0 FFFFFF  H1356  0 1 7 ""  1 ""  <> 0 0 0 1 7.71 1356 0 0 2788 0 1356 1356 1356 1356 -1 <> <> <> <>
  1357 41 -3.376338 -20.494171 5.393504 90 T B 21 0.06000 0.06000 "THR " "2HG2" 1 0 FFFFFF  H1357  0 1 7 ""  1 ""  <> 0 0 0 1 7.71 1357 0 0 2789 0 1357 1357 1357 1357 -1 <> <> <> <>
  1358 41 -1.748069 -20.374443 4.534941 90 T B 21 0.06000 0.06000 "THR " "3HG2" 1 0 FFFFFF  H1358  0 1 7 ""  1 ""  <> 0 0 0 1 7.71 1358 0 0 2790 0 1358 1358 1358 1358 -1 <> <> <> <>
  1359 42 -4.210727 -19.593964 3.450339 90 T B 21 0.41800 0.41800 "THR " " HG1" 1 0 FFFFFF  H1359  0 1 7 ""  1 ""  <> 0 0 0 1 7.71 1359 0 0 2791 0 1359 1359 1359 1359 -1 <> <> <> <>
  1360 25 -5.054397 -15.573181 4.759448 91 D B 38 -0.50000 -0.50000 "ASP " " N  " 7 0 2F2FFF  N1360  2 1 7 ""  1 ""  <> 0 0 0 1 7.32 1360 0 0 2813 1 1360 1360 1360 1360 -1 <> <> <> <>
  1361 3 -5.338660 -14.117958 4.492369 91 D B 2 0.14000 0.14000 "ASP " " CA " 6 0 A0A0A0  C1361  2 1 -1109 ""  1 ""  FF9600  0 0 0 1 7.32 1361 0 0 2814 1 1361 1361 1361 1361 -1 <> <> <> <>
  1362 2 -5.406051 -13.426922 5.932990 91 D B 2 0.50000 0.50000 "ASP " " C  " 6 0 A0A0A0  C1362  2 1 7 ""  1 ""  <> 0 0 0 1 7.32 1362 0 0 2815 0 1362 1362 1362 1362 -1 <> <> <> <>
  1363 15 -6.148078 -13.804329 6.809695 91 D B 75 -0.50000 -0.50000 "ASP " " O  " 8 0 FF5757  O1363  2 1 7 ""  1 ""  <> 0 0 0 1 7.32 1363 0 0 2816 0 1363 1363 1363 1363 -1 <> <> <> <>
  1364 3 -6.600982 -13.958870 3.658599 91 D B 2 -0.22000 -0.22000 "ASP " " CB " 6 0 A0A0A0  C1364  2 1 7 ""  1 ""  <> 0 0 0 1 7.32 1364 0 0 2817 2 1364 1364 1364 1364 -1 <> <> <> <>
  1365 2 -6.578212 -14.383118 2.273322 91 D B 2 0.70000 0.70000 "ASP " " CG " 6 0 A0A0A0  C1365  2 1 7 "%UT"  13 ""  <> 0 0 0 1 7.32 1365 0 0 2818 0 1365 1365 1365 1365 -1 <> <> <> <>
  1366 15 -5.789714 -13.861156 1.483061 91 D B 75 -0.80000 -0.80000 "ASP " " OD1" 8 0 FF5757  O1366  2 1 7 ""  1 ""  <> 0 0 0 1 7.32 1366 0 0 2819 0 1366 1366 1366 1366 -1 <> <> <> <>
  1367 18 -7.534442 -15.128738 1.863684 91 D B 75 -0.80000 -0.80000 "ASP " " OD2" 8 -1 FF5757  O1367  2 1 7 ""  1 ""  <> 0 0 0 1 7.32 1367 0 0 2820 0 1367 1367 1367 1367 -1 <> <> <> <>
  1368 43 -5.874606 -15.953125 5.210001 91 D B 21 0.30000 0.30000 "ASP " " H  " 1 0 FFFFFF  H1368  2 1 7 ""  1 ""  <> 0 0 0 1 7.32 1368 0 0 2821 0 1368 1368 1368 1368 -1 <> <> <> <>
  1369 41 -4.511191 -13.652508 3.956877 91 D B 21 0.06000 0.06000 "ASP " " HA " 1 0 FFFFFF  H1369  2 1 7 ""  1 ""  <> 0 0 0 1 7.32 1369 0 0 2822 0 1369 1369 1369 1369 -1 <> <> <> <>
  1370 41 -6.927619 -12.950439 3.404681 91 D B 21 0.06000 0.06000 "ASP " " HB1" 1 0 FFFFFF  H1370  2 1 7 ""  1 ""  <> 0 0 0 1 7.32 1370 0 0 2823 0 1370 1370 1370 1370 -1 <> <> <> <>
  1371 41 -7.443877 -14.459560 4.134978 91 D B 21 0.06000 0.06000 "ASP " " HB2" 1 0 FFFFFF  H1371  2 1 7 ""  1 ""  <> 0 0 0 1 7.32 1371 0 0 2824 0 1371 1371 1371 1371 -1 <> <> <> <>
  1372 25 -4.557952 -12.399452 6.221510 92 F B 38 -0.50000 -0.50000 "PHE " " N  " 7 0 2F2FFF  N1372  2 1 7 ""  1 ""  <> 0 0 0 1 7.37 1372 0 0 2835 1 1372 1372 1372 1372 -1 <> <> <> <>
  1373 3 -4.360545 -11.650753 7.512244 92 F B 2 0.14000 0.14000 "PHE " " CA " 6 0 A0A0A0  C1373  2 1 -1109 ""  1 ""  FF9600  0 0 0 1 7.37 1373 0 0 2836 1 1373 1373 1373 1373 -1 <> <> <> <>
  1374 2 -4.982215 -10.272091 7.284159 92 F B 2 0.50000 0.50000 "PHE " " C  " 6 0 A0A0A0  C1374  2 1 7 ""  1 ""  <> 0 0 0 1 7.37 1374 0 0 2837 0 1374 1374 1374 1374 -1 <> <> <> <>
  1375 15 -4.652617 -9.733810 6.219996 92 F B 75 -0.50000 -0.50000 "PHE " " O  " 8 0 FF5757  O1375  2 1 7 ""  1 ""  <> 0 0 0 1 7.37 1375 0 0 2838 0 1375 1375 1375 1375 -1 <> <> <> <>
  1376 3 -2.834933 -11.704716 7.856562 92 F B 2 -0.00500 -0.00500 "PHE " " CB " 6 0 A0A0A0  C1376  2 1 7 ""  1 ""  <> 0 0 0 1 7.37 1376 0 0 2839 2 1376 1376 1376 1376 -1 <> <> <> <>
  1377 2 -2.356025 -13.027962 8.408160 92 F B 2 -0.11500 -0.11500 "PHE " " CG " 6 0 A0A0A0  C1377  2 1 7 ""  1 ""  <> 0 0 0 1 7.37 1377 0 0 2840 0 1377 1377 1377 1377 62 <> <> <> <>
  1378 2 -2.139228 -13.253899 9.779963 92 F B 2 -0.11500 -0.11500 "PHE " " CD1" 6 0 A0A0A0  C1378  2 1 7 ""  1 ""  <> 0 0 0 1 7.37 1378 0 0 2841 1 1378 1378 1378 1378 63 <> <> <> <>
  1379 2 -1.864188 -14.560566 10.227798 92 F B 2 -0.11500 -0.11500 "PHE " " CE1" 6 0 A0A0A0  C1379  2 1 7 ""  1 ""  <> 0 0 0 1 7.37 1379 0 0 2842 1 1379 1379 1379 1379 64 <> <> <> <>
  1380 2 -1.535670 -15.544403 9.258044 92 F B 2 -0.11500 -0.11500 "PHE " " CZ " 6 0 A0A0A0  C1380  2 1 7 ""  1 ""  <> 0 0 0 1 7.37 1380 0 0 2843 1 1380 1380 1380 1380 65 <> <> <> <>
  1381 2 -1.697829 -15.341621 7.927954 92 F B 2 -0.11500 -0.11500 "PHE " " CE2" 6 0 A0A0A0  C1381  2 1 7 ""  1 ""  <> 0 0 0 1 7.37 1381 0 0 2844 1 1381 1381 1381 1381 66 <> <> <> <>
  1382 2 -2.195518 -14.126415 7.475600 92 F B 2 -0.11500 -0.11500 "PHE " " CD2" 6 0 A0A0A0  C1382  2 1 7 ""  1 ""  <> 0 0 0 1 7.37 1382 0 0 2845 1 1382 1382 1382 1382 67 <> <> <> <>
  1383 43 -3.950286 -12.071548 5.484408 92 F B 21 0.30000 0.30000 "PHE " " H  " 1 0 FFFFFF  H1383  2 1 7 ""  1 ""  <> 0 0 0 1 7.37 1383 0 0 2846 0 1383 1383 1383 1383 -1 <> <> <> <>
  1384 41 -4.909064 -12.081760 8.349776 92 F B 21 0.06000 0.06000 "PHE " " HA " 1 0 FFFFFF  H1384  2 1 7 ""  1 ""  <> 0 0 0 1 7.37 1384 0 0 2847 0 1384 1384 1384 1384 -1 <> <> <> <>
  1385 41 -2.597686 -10.985641 8.640620 92 F B 21 0.06000 0.06000 "PHE " " HB1" 1 0 FFFFFF  H1385  2 1 7 ""  1 ""  <> 0 0 0 1 7.37 1385 0 0 2848 0 1385 1385 1385 1385 -1 <> <> <> <>
  1386 41 -2.132903 -11.395992 7.081999 92 F B 21 0.06000 0.06000 "PHE " " HB2" 1 0 FFFFFF  H1386  2 1 7 ""  1 ""  <> 0 0 0 1 7.37 1386 0 0 2849 0 1386 1386 1386 1386 -1 <> <> <> <>
  1387 41 -2.223060 -12.487568 10.536345 92 F B 21 0.11500 0.11500 "PHE " " HD1" 1 0 FFFFFF  H1387  2 1 7 ""  1 ""  <> 0 0 0 1 7.37 1387 0 0 2850 0 1387 1387 1387 1387 -1 <> <> <> <>
  1388 41 -1.649840 -14.643810 11.283034 92 F B 21 0.11500 0.11500 "PHE " " HE1" 1 0 FFFFFF  H1388  2 1 7 ""  1 ""  <> 0 0 0 1 7.37 1388 0 0 2851 0 1388 1388 1388 1388 -1 <> <> <> <>
  1389 41 -1.148650 -16.399597 9.792132 92 F B 21 0.11500 0.11500 "PHE " " HZ " 1 0 FFFFFF  H1389  2 1 7 ""  1 ""  <> 0 0 0 1 7.37 1389 0 0 2852 0 1389 1389 1389 1389 -1 <> <> <> <>
  1390 41 -1.527335 -16.155212 7.238459 92 F B 21 0.11500 0.11500 "PHE " " HE2" 1 0 FFFFFF  H1390  2 1 7 ""  1 ""  <> 0 0 0 1 7.37 1390 0 0 2853 0 1390 1390 1390 1390 -1 <> <> <> <>
  1391 41 -2.380340 -13.944370 6.427218 92 F B 21 0.11500 0.11500 "PHE " " HD2" 1 0 FFFFFF  H1391  2 1 7 ""  1 ""  <> 0 0 0 1 7.37 1391 0 0 2854 0 1391 1391 1391 1391 -1 <> <> <> <>
  1392 25 -5.812808 -9.745777 8.138492 93 T B 38 -0.50000 -0.50000 "THR " " N  " 7 0 2F2FFF  N1392  2 1 7 ""  1 ""  <> 0 0 0 1 7.3 1392 0 0 2874 1 1392 1392 1392 1392 -1 <> <> <> <>
  1393 3 -6.549281 -8.480495 7.735034 93 T B 2 0.14000 0.14000 "THR " " CA " 6 0 A0A0A0  C1393  2 1 -1109 ""  1 ""  FF9600  0 0 0 1 7.3 1393 0 0 2875 1 1393 1393 1393 1393 -1 <> <> <> <>
  1394 2 -6.587935 -7.474507 8.970439 93 T B 2 0.50000 0.50000 "THR " " C  " 6 0 A0A0A0  C1394  2 1 7 ""  1 ""  <> 0 0 0 1 7.3 1394 0 0 2876 0 1394 1394 1394 1394 -1 <> <> <> <>
  1395 15 -7.042361 -7.852673 10.084140 93 T B 75 -0.50000 -0.50000 "THR " " O  " 8 0 FF5757  O1395  2 1 7 ""  1 ""  <> 0 0 0 1 7.3 1395 0 0 2877 0 1395 1395 1395 1395 -1 <> <> <> <>
  1396 3 -7.947318 -8.838322 7.167433 93 T B 2 0.20500 0.20500 "THR " " CB " 6 0 A0A0A0  C1396  2 1 7 ""  1 ""  <> 0 0 0 1 7.3 1396 0 0 2878 1 1396 1396 1396 1396 -1 <> <> <> <>
  1397 3 -7.882224 -9.499451 5.784018 93 T B 2 -0.18000 -0.18000 "THR " " CG2" 6 0 A0A0A0  C1397  2 1 7 ""  1 ""  <> 0 0 0 1 7.3 1397 0 0 2879 3 1397 1397 1397 1397 -1 <> <> <> <>
  1398 16 -8.647635 -9.613613 8.090045 93 T B 75 -0.68300 -0.68300 "THR " " OG1" 8 0 FF5757  O1398  2 1 7 "%UT"  13 ""  <> 0 0 0 1 7.3 1398 0 0 2880 1 1398 1398 1398 1398 -1 <> <> <> <>
  1399 43 -6.077628 -10.272896 8.958316 93 T B 21 0.30000 0.30000 "THR " " H  " 1 0 FFFFFF  H1399  2 1 7 ""  1 ""  <> 0 0 0 1 7.3 1399 0 0 2881 0 1399 1399 1399 1399 -1 <> <> <> <>
  1400 41 -6.098468 -7.900776 6.929556 93 T B 21 0.06000 0.06000 "THR " " HA " 1 0 FFFFFF  H1400  2 1 7 ""  1 ""  <> 0 0 0 1 7.3 1400 0 0 2882 0 1400 1400 1400 1400 -1 <> <> <> <>
  1401 41 -8.485835 -7.899994 7.034609 93 T B 21 0.06000 0.06000 "THR " " HB " 1 0 FFFFFF  H1401  2 1 7 ""  1 ""  <> 0 0 0 1 7.3 1401 0 0 2883 0 1401 1401 1401 1401 -1 <> <> <> <>
  1402 41 -8.881026 -9.468872 5.348631 93 T B 21 0.06000 0.06000 "THR " "1HG2" 1 0 FFFFFF  H1402  2 1 7 ""  1 ""  <> 0 0 0 1 7.3 1402 0 0 2884 0 1402 1402 1402 1402 -1 <> <> <> <>
  1403 41 -7.223018 -8.930569 5.128336 93 T B 21 0.06000 0.06000 "THR " "2HG2" 1 0 FFFFFF  H1403  2 1 7 ""  1 ""  <> 0 0 0 1 7.3 1403 0 0 2885 0 1403 1403 1403 1403 -1 <> <> <> <>
  1404 41 -7.553981 -10.522091 5.969916 93 T B 21 0.06000 0.06000 "THR " "3HG2" 1 0 FFFFFF  H1404  2 1 7 ""  1 ""  <> 0 0 0 1 7.3 1404 0 0 2886 0 1404 1404 1404 1404 -1 <> <> <> <>
  1405 42 -9.286838 -9.009602 8.435893 93 T B 21 0.41800 0.41800 "THR " " HG1" 1 0 FFFFFF  H1405  2 1 7 ""  1 ""  <> 0 0 0 1 7.3 1405 0 0 2887 0 1405 1405 1405 1405 -1 <> <> <> <>
  1406 25 -6.272506 -6.209530 8.715415 94 L B 38 -0.50000 -0.50000 "LEU " " N  " 7 0 2F2FFF  N1406  2 1 7 ""  1 ""  <> 0 0 0 1 7.31 1406 0 0 2898 1 1406 1406 1406 1406 -1 <> <> <> <>
  1407 3 -6.342368 -5.067708 9.673430 94 L B 2 0.14000 0.14000 "LEU " " CA " 6 0 A0A0A0  C1407  2 1 -1109 ""  1 ""  FF9600  0 0 0 1 7.31 1407 0 0 2899 1 1407 1407 1407 1407 -1 <> <> <> <>
  1408 2 -7.502971 -4.072331 9.234252 94 L B 2 0.50000 0.50000 "LEU " " C  " 6 0 A0A0A0  C1408  2 1 7 ""  1 ""  <> 0 0 0 1 7.31 1408 0 0 2900 0 1408 1408 1408 1408 -1 <> <> <> <>
  1409 15 -7.640578 -3.822609 8.079230 94 L B 75 -0.50000 -0.50000 "LEU " " O  " 8 0 FF5757  O1409  2 1 7 ""  1 ""  <> 0 0 0 1 7.31 1409 0 0 2901 0 1409 1409 1409 1409 -1 <> <> <> <>
  1410 3 -4.996509 -4.293393 9.701346 94 L B 2 -0.12000 -0.12000 "LEU " " CB " 6 0 A0A0A0  C1410  2 1 7 ""  1 ""  <> 0 0 0 1 7.31 1410 0 0 2902 2 1410 1410 1410 1410 -1 <> <> <> <>
  1411 3 -4.808024 -2.981835 10.448985 94 L B 2 -0.06000 -0.06000 "LEU " " CG " 6 0 A0A0A0  C1411  2 1 7 ""  1 ""  <> 0 0 0 1 7.31 1411 0 0 2903 1 1411 1411 1411 1411 -1 <> <> <> <>
  1412 3 -3.308352 -2.850033 10.465713 94 L B 2 -0.18000 -0.18000 "LEU " " CD1" 6 0 A0A0A0  C1412  2 1 7 ""  1 ""  <> 0 0 0 1 7.31 1412 0 0 2904 3 1412 1412 1412 1412 -1 <> <> <> <>
  1413 3 -5.462489 -1.693764 9.909549 94 L B 2 -0.18000 -0.18000 "LEU " " CD2" 6 0 A0A0A0  C1413  2 1 7 ""  1 ""  <> 0 0 0 1 7.31 1413 0 0 2905 3 1413 1413 1413 1413 -1 <> <> <> <>
  1414 43 -5.992969 -6.117394 7.749251 94 L B 21 0.30000 0.30000 "LEU " " H  " 1 0 FFFFFF  H1414  2 1 7 ""  1 ""  <> 0 0 0 1 7.31 1414 0 0 2906 0 1414 1414 1414 1414 -1 <> <> <> <>
  1415 41 -6.359981 -5.446976 10.695167 94 L B 21 0.06000 0.06000 "LEU " " HA " 1 0 FFFFFF  H1415  2 1 7 ""  1 ""  <> 0 0 0 1 7.31 1415 0 0 2907 0 1415 1415 1415 1415 -1 <> <> <> <>
  1416 41 -4.626594 -4.136937 8.688041 94 L B 21 0.06000 0.06000 "LEU " " HB1" 1 0 FFFFFF  H1416  2 1 7 ""  1 ""  <> 0 0 0 1 7.31 1416 0 0 2908 0 1416 1416 1416 1416 -1 <> <> <> <>
  1417 41 -4.229335 -5.014931 9.982291 94 L B 21 0.06000 0.06000 "LEU " " HB2" 1 0 FFFFFF  H1417  2 1 7 ""  1 ""  <> 0 0 0 1 7.31 1417 0 0 2909 0 1417 1417 1417 1417 -1 <> <> <> <>
  1418 41 -5.099025 -2.902623 11.496432 94 L B 21 0.06000 0.06000 "LEU " " HG " 1 0 FFFFFF  H1418  2 1 7 ""  1 ""  <> 0 0 0 1 7.31 1418 0 0 2910 0 1418 1418 1418 1418 -1 <> <> <> <>
  1419 41 -2.923518 -1.902222 10.842082 94 L B 21 0.06000 0.06000 "LEU " "1HD1" 1 0 FFFFFF  H1419  2 1 7 ""  1 ""  <> 0 0 0 1 7.31 1419 0 0 2911 0 1419 1419 1419 1419 -1 <> <> <> <>
  1420 41 -2.826953 -3.651650 11.025859 94 L B 21 0.06000 0.06000 "LEU " "2HD1" 1 0 FFFFFF  H1420  2 1 7 ""  1 ""  <> 0 0 0 1 7.31 1420 0 0 2912 0 1420 1420 1420 1420 -1 <> <> <> <>
  1421 41 -2.947486 -2.952565 9.442302 94 L B 21 0.06000 0.06000 "LEU " "3HD1" 1 0 FFFFFF  H1421  2 1 7 ""  1 ""  <> 0 0 0 1 7.31 1421 0 0 2913 0 1421 1421 1421 1421 -1 <> <> <> <>
  1422 41 -5.508109 -1.731327 8.821155 94 L B 21 0.06000 0.06000 "LEU " "1HD2" 1 0 FFFFFF  H1422  2 1 7 ""  1 ""  <> 0 0 0 1 7.31 1422 0 0 2914 0 1422 1422 1422 1422 -1 <> <> <> <>
  1423 41 -6.520068 -1.661076 10.171393 94 L B 21 0.06000 0.06000 "LEU " "2HD2" 1 0 FFFFFF  H1423  2 1 7 ""  1 ""  <> 0 0 0 1 7.31 1423 0 0 2915 0 1423 1423 1423 1423 -1 <> <> <> <>
  1424 41 -4.984523 -0.823147 10.358626 94 L B 21 0.06000 0.06000 "LEU " "3HD2" 1 0 FFFFFF  H1424  2 1 7 ""  1 ""  <> 0 0 0 1 7.31 1424 0 0 2916 0 1424 1424 1424 1424 -1 <> <> <> <>
  1425 25 -8.353274 -3.714745 10.208156 95 T B 38 -0.50000 -0.50000 "THR " " N  " 7 0 2F2FFF  N1425  2 1 7 ""  1 ""  <> 0 0 0 1 7.31 1425 0 0 2933 1 1425 1425 1425 1425 -1 <> <> <> <>
  1426 3 -9.449939 -2.787068 9.962737 95 T B 2 0.14000 0.14000 "THR " " CA " 6 0 A0A0A0  C1426  2 1 -1109 ""  1 ""  FF9600  0 0 0 1 7.31 1426 0 0 2934 1 1426 1426 1426 1426 -1 <> <> <> <>
  1427 2 -9.232413 -1.547924 10.842658 95 T B 2 0.50000 0.50000 "THR " " C  " 6 0 A0A0A0  C1427  2 1 7 ""  1 ""  <> 0 0 0 1 7.31 1427 0 0 2935 0 1427 1427 1427 1427 -1 <> <> <> <>
  1428 15 -8.794494 -1.761689 11.958472 95 T B 75 -0.50000 -0.50000 "THR " " O  " 8 0 FF5757  O1428  2 1 7 ""  1 ""  <> 0 0 0 1 7.31 1428 0 0 2936 0 1428 1428 1428 1428 -1 <> <> <> <>
  1429 3 -10.862433 -3.489544 10.088080 95 T B 2 0.20500 0.20500 "THR " " CB " 6 0 A0A0A0  C1429  2 1 7 ""  1 ""  <> 0 0 0 1 7.31 1429 0 0 2937 1 1429 1429 1429 1429 -1 <> <> <> <>
  1430 3 -12.034266 -2.507927 9.856162 95 T B 2 -0.18000 -0.18000 "THR " " CG2" 6 0 A0A0A0  C1430  2 1 7 ""  1 ""  <> 0 0 0 1 7.31 1430 0 0 2938 3 1430 1430 1430 1430 -1 <> <> <> <>
  1431 16 -10.940463 -4.423096 9.102672 95 T B 75 -0.68300 -0.68300 "THR " " OG1" 8 0 FF5757  O1431  2 1 7 "%UT"  13 ""  <> 0 0 0 1 7.31 1431 0 0 2939 1 1431 1431 1431 1431 -1 <> <> <> <>
  1432 43 -8.188609 -4.158478 11.100394 95 T B 21 0.30000 0.30000 "THR " " H  " 1 0 FFFFFF  H1432  2 1 7 ""  1 ""  <> 0 0 0 1 7.31 1432 0 0 2940 0 1432 1432 1432 1432 -1 <> <> <> <>
  1433 41 -9.404922 -2.302445 8.987433 95 T B 21 0.06000 0.06000 "THR " " HA " 1 0 FFFFFF  H1433  2 1 7 ""  1 ""  <> 0 0 0 1 7.31 1433 0 0 2941 0 1433 1433 1433 1433 -1 <> <> <> <>
  1434 41 -10.890529 -4.024556 11.037330 95 T B 21 0.06000 0.06000 "THR " " HB " 1 0 FFFFFF  H1434  2 1 7 ""  1 ""  <> 0 0 0 1 7.31 1434 0 0 2942 0 1434 1434 1434 1434 -1 <> <> <> <>
  1435 41 -12.972178 -3.061436 9.810870 95 T B 21 0.06000 0.06000 "THR " "1HG2" 1 0 FFFFFF  H1435  2 1 7 ""  1 ""  <> 0 0 0 1 7.31 1435 0 0 2943 0 1435 1435 1435 1435 -1 <> <> <> <>
  1436 41 -12.160316 -1.906437 10.756396 95 T B 21 0.06000 0.06000 "THR " "2HG2" 1 0 FFFFFF  H1436  2 1 7 ""  1 ""  <> 0 0 0 1 7.31 1436 0 0 2944 0 1436 1436 1436 1436 -1 <> <> <> <>
  1437 41 -11.934402 -1.826008 9.011706 95 T B 21 0.06000 0.06000 "THR " "3HG2" 1 0 FFFFFF  H1437  2 1 7 ""  1 ""  <> 0 0 0 1 7.31 1437 0 0 2945 0 1437 1437 1437 1437 -1 <> <> <> <>
  1438 42 -10.416804 -5.198449 9.235484 95 T B 21 0.41800 0.41800 "THR " " HG1" 1 0 FFFFFF  H1438  2 1 7 ""  1 ""  <> 0 0 0 1 7.31 1438 0 0 2946 0 1438 1438 1438 1438 -1 <> <> <> <>
  1439 25 -9.626662 -0.369667 10.437861 96 I B 38 -0.50000 -0.50000 "ILE " " N  " 7 0 2F2FFF  N1439  2 1 7 ""  1 ""  <> 0 0 0 1 7.32 1439 0 0 2966 1 1439 1439 1439 1439 -1 <> <> <> <>
  1440 3 -9.816669 0.759388 11.258040 96 I B 2 0.14000 0.14000 "ILE " " CA " 6 0 A0A0A0  C1440  2 1 -1109 ""  1 ""  FF9600  0 0 0 1 7.32 1440 0 0 2967 1 1440 1440 1440 1440 -1 <> <> <> <>
  1441 2 -11.192782 1.291435 10.891559 96 I B 2 0.50000 0.50000 "ILE " " C  " 6 0 A0A0A0  C1441  2 1 7 ""  1 ""  <> 0 0 0 1 7.32 1441 0 0 2968 0 1441 1441 1441 1441 -1 <> <> <> <>
  1442 15 -11.334483 1.801906 9.775474 96 I B 75 -0.50000 -0.50000 "ILE " " O  " 8 0 FF5757  O1442  2 1 7 ""  1 ""  <> 0 0 0 1 7.32 1442 0 0 2969 0 1442 1442 1442 1442 -1 <> <> <> <>
  1443 3 -8.647647 1.829891 11.045222 96 I B 2 -0.06000 -0.06000 "ILE " " CB " 6 0 A0A0A0  C1443  2 1 7 ""  1 ""  <> 0 0 0 1 7.32 1443 0 0 2970 1 1443 1443 1443 1443 -1 <> <> <> <>
  1444 3 -8.758162 2.886123 12.159461 96 I B 2 -0.18000 -0.18000 "ILE " " CG2" 6 0 A0A0A0  C1444  2 1 7 ""  1 ""  <> 0 0 0 1 7.32 1444 0 0 2971 3 1444 1444 1444 1444 -1 <> <> <> <>
  1445 3 -7.212581 1.098747 11.074092 96 I B 2 -0.12000 -0.12000 "ILE " " CG1" 6 0 A0A0A0  C1445  2 1 7 ""  1 ""  <> 0 0 0 1 7.32 1445 0 0 2972 2 1445 1445 1445 1445 -1 <> <> <> <>
  1446 3 -6.048556 2.081222 11.037097 96 I B 2 -0.18000 -0.18000 "ILE " " CD1" 6 0 A0A0A0  C1446  2 1 7 ""  1 ""  <> 0 0 0 1 7.32 1446 0 0 2973 3 1446 1446 1446 1446 -1 <> <> <> <>
  1447 43 -10.026317 -0.438992 9.512893 96 I B 21 0.30000 0.30000 "ILE " " H  " 1 0 FFFFFF  H1447  2 1 7 ""  1 ""  <> 0 0 0 1 7.32 1447 0 0 2974 0 1447 1447 1447 1447 -1 <> <> <> <>
  1448 41 -9.878245 0.407425 12.287810 96 I B 21 0.06000 0.06000 "ILE " " HA " 1 0 FFFFFF  H1448  2 1 7 ""  1 ""  <> 0 0 0 1 7.32 1448 0 0 2975 0 1448 1448 1448 1448 -1 <> <> <> <>
  1449 41 -8.849742 2.290794 10.078357 96 I B 21 0.06000 0.06000 "ILE " " HB " 1 0 FFFFFF  H1449  2 1 7 ""  1 ""  <> 0 0 0 1 7.32 1449 0 0 2976 0 1449 1449 1449 1449 -1 <> <> <> <>
  1450 41 -9.740935 3.357551 12.162890 96 I B 21 0.06000 0.06000 "ILE " "1HG2" 1 0 FFFFFF  H1450  2 1 7 ""  1 ""  <> 0 0 0 1 7.32 1450 0 0 2977 0 1450 1450 1450 1450 -1 <> <> <> <>
  1451 41 -8.670032 2.297130 13.072379 96 I B 21 0.06000 0.06000 "ILE " "2HG2" 1 0 FFFFFF  H1451  2 1 7 ""  1 ""  <> 0 0 0 1 7.32 1451 0 0 2978 0 1451 1451 1451 1451 -1 <> <> <> <>
  1452 41 -8.017692 3.681873 12.078300 96 I B 21 0.06000 0.06000 "ILE " "3HG2" 1 0 FFFFFF  H1452  2 1 7 ""  1 ""  <> 0 0 0 1 7.32 1452 0 0 2979 0 1452 1452 1452 1452 -1 <> <> <> <>
  1453 41 -7.161185 0.499588 10.164992 96 I B 21 0.06000 0.06000 "ILE " "1HG1" 1 0 FFFFFF  H1453  2 1 7 ""  1 ""  <> 0 0 0 1 7.32 1453 0 0 2980 0 1453 1453 1453 1453 -1 <> <> <> <>
  1454 41 -7.126399 0.459259 11.952571 96 I B 21 0.06000 0.06000 "ILE " "2HG1" 1 0 FFFFFF  H1454  2 1 7 ""  1 ""  <> 0 0 0 1 7.32 1454 0 0 2981 0 1454 1454 1454 1454 -1 <> <> <> <>
  1455 41 -6.300925 2.677387 10.160174 96 I B 21 0.06000 0.06000 "ILE " " HD1" 1 0 FFFFFF  H1455  2 1 7 ""  1 ""  <> 0 0 0 1 7.32 1455 0 0 2982 0 1455 1455 1455 1455 -1 <> <> <> <>
  1456 41 -6.022964 2.751762 11.896060 96 I B 21 0.06000 0.06000 "ILE " " HD2" 1 0 FFFFFF  H1456  2 1 7 ""  1 ""  <> 0 0 0 1 7.32 1456 0 0 2983 0 1456 1456 1456 1456 -1 <> <> <> <>
  1457 41 -5.096068 1.555477 10.970290 96 I B 21 0.06000 0.06000 "ILE " " HD3" 1 0 FFFFFF  H1457  2 1 7 ""  1 ""  <> 0 0 0 1 7.32 1457 0 0 2984 0 1457 1457 1457 1457 -1 <> <> <> <>
  1458 25 -12.143683 1.292408 11.840446 97 S B 38 -0.50000 -0.50000 "SER " " N  " 7 0 2F2FFF  N1458  0 1 7 ""  1 ""  <> 0 0 0 1 7.74 1458 0 0 2997 1 1458 1458 1458 1458 -1 <> <> <> <>
  1459 3 -13.510192 1.694042 11.741572 97 S B 2 0.14000 0.14000 "SER " " CA " 6 0 A0A0A0  C1459  0 1 -1109 ""  1 ""  FF9600  0 0 0 1 7.74 1459 0 0 2998 1 1459 1459 1459 1459 -1 <> <> <> <>
  1460 2 -13.679297 3.263797 11.636188 97 S B 2 0.50000 0.50000 "SER " " C  " 6 0 A0A0A0  C1460  0 1 7 ""  1 ""  <> 0 0 0 1 7.74 1460 0 0 2999 0 1460 1460 1460 1460 -1 <> <> <> <>
  1461 15 -14.558078 3.769268 10.872489 97 S B 75 -0.50000 -0.50000 "SER " " O  " 8 0 FF5757  O1461  0 1 7 ""  1 ""  <> 0 0 0 1 7.74 1461 0 0 3000 0 1461 1461 1461 1461 -1 <> <> <> <>
  1462 3 -14.341678 1.190956 13.023356 97 S B 2 0.14500 0.14500 "SER " " CB " 6 0 A0A0A0  C1462  0 1 7 ""  1 ""  <> 0 0 0 1 7.74 1462 0 0 3001 2 1462 1462 1462 1462 -1 <> <> <> <>
  1463 16 -13.734271 1.466022 14.294379 97 S B 75 -0.68300 -0.68300 "SER " " OG " 8 0 FF5757  O1463  0 1 7 "%UT"  13 ""  <> 0 0 0 1 7.74 1463 0 0 3002 1 1463 1463 1463 1463 -1 <> <> <> <>
  1464 43 -11.870612 0.891777 12.726462 97 S B 21 0.30000 0.30000 "SER " " H  " 1 0 FFFFFF  H1464  0 1 7 ""  1 ""  <> 0 0 0 1 7.74 1464 0 0 3003 0 1464 1464 1464 1464 -1 <> <> <> <>
  1465 41 -13.905452 1.139000 10.890811 97 S B 21 0.06000 0.06000 "SER " " HA " 1 0 FFFFFF  H1465  0 1 7 ""  1 ""  <> 0 0 0 1 7.74 1465 0 0 3004 0 1465 1465 1465 1465 -1 <> <> <> <>
  1466 41 -14.401755 0.120224 12.828357 97 S B 21 0.06000 0.06000 "SER " " HB1" 1 0 FFFFFF  H1466  0 1 7 ""  1 ""  <> 0 0 0 1 7.74 1466 0 0 3005 0 1466 1466 1466 1466 -1 <> <> <> <>
  1467 41 -15.349376 1.602398 12.965411 97 S B 21 0.06000 0.06000 "SER " " HB2" 1 0 FFFFFF  H1467  0 1 7 ""  1 ""  <> 0 0 0 1 7.74 1467 0 0 3006 0 1467 1467 1467 1467 -1 <> <> <> <>
  1468 42 -14.052634 0.776901 14.857207 97 S B 21 0.41800 0.41800 "SER " " HG " 1 0 FFFFFF  H1468  0 1 7 ""  1 ""  <> 0 0 0 1 7.74 1468 0 0 3007 0 1468 1468 1468 1468 -1 <> <> <> <>
  1469 25 -12.746665 4.076763 12.252437 98 S B 38 -0.50000 -0.50000 "SER " " N  " 7 0 2F2FFF  N1469  0 1 7 ""  1 ""  <> 0 0 0 1 7.75 1469 0 0 3022 1 1469 1469 1469 1469 -1 <> <> <> <>
  1470 3 -12.845923 5.582519 12.263194 98 S B 2 0.14000 0.14000 "SER " " CA " 6 0 A0A0A0  C1470  0 1 -1109 ""  1 ""  FF9600  0 0 0 1 7.75 1470 0 0 3023 1 1470 1470 1470 1470 -1 <> <> <> <>
  1471 2 -11.389472 5.983184 12.472541 98 S B 2 0.50000 0.50000 "SER " " C  " 6 0 A0A0A0  C1471  0 1 7 ""  1 ""  <> 0 0 0 1 7.75 1471 0 0 3024 0 1471 1471 1471 1471 -1 <> <> <> <>
  1472 15 -10.764129 5.749828 13.522395 98 S B 75 -0.50000 -0.50000 "SER " " O  " 8 0 FF5757  O1472  0 1 7 ""  1 ""  <> 0 0 0 1 7.75 1472 0 0 3025 0 1472 1472 1472 1472 -1 <> <> <> <>
  1473 3 -13.797885 6.098018 13.422858 98 S B 2 0.14500 0.14500 "SER " " CB " 6 0 A0A0A0  C1473  0 1 7 ""  1 ""  <> 0 0 0 1 7.75 1473 0 0 3026 2 1473 1473 1473 1473 -1 <> <> <> <>
  1474 16 -15.170386 6.368354 13.096919 98 S B 75 -0.68300 -0.68300 "SER " " OG " 8 0 FF5757  O1474  0 1 7 "%UT"  13 ""  <> 0 0 0 1 7.75 1474 0 0 3027 1 1474 1474 1474 1474 -1 <> <> <> <>
  1475 43 -12.055297 3.545707 12.762427 98 S B 21 0.30000 0.30000 "SER " " H  " 1 0 FFFFFF  H1475  0 1 7 ""  1 ""  <> 0 0 0 1 7.75 1475 0 0 3028 0 1475 1475 1475 1475 -1 <> <> <> <>
  1476 41 -13.327468 5.995380 11.376765 98 S B 21 0.06000 0.06000 "SER " " HA " 1 0 FFFFFF  H1476  0 1 7 ""  1 ""  <> 0 0 0 1 7.75 1476 0 0 3029 0 1476 1476 1476 1476 -1 <> <> <> <>
  1477 41 -13.408183 6.959800 13.964671 98 S B 21 0.06000 0.06000 "SER " " HB1" 1 0 FFFFFF  H1477  0 1 7 ""  1 ""  <> 0 0 0 1 7.75 1477 0 0 3030 0 1477 1477 1477 1477 -1 <> <> <> <>
  1478 41 -13.894679 5.367736 14.226237 98 S B 21 0.06000 0.06000 "SER " " HB2" 1 0 FFFFFF  H1478  0 1 7 ""  1 ""  <> 0 0 0 1 7.75 1478 0 0 3031 0 1478 1478 1478 1478 -1 <> <> <> <>
  1479 42 -15.334788 5.646148 12.510047 98 S B 21 0.41800 0.41800 "SER " " HG " 1 0 FFFFFF  H1479  0 1 7 ""  1 ""  <> 0 0 0 1 7.75 1479 0 0 3032 0 1479 1479 1479 1479 -1 <> <> <> <>
  1480 25 -10.728332 6.517478 11.441031 99 L B 38 -0.50000 -0.50000 "LEU " " N  " 7 0 2F2FFF  N1480  0 1 7 ""  1 ""  <> 0 0 0 1 7.82 1480 0 0 3040 1 1480 1480 1480 1480 -1 <> <> <> <>
  1481 3 -9.451785 7.155120 11.515513 99 L B 2 0.14000 0.14000 "LEU " " CA " 6 0 A0A0A0  C1481  0 1 -1109 ""  1 ""  FF9600  0 0 0 1 7.82 1481 0 0 3041 1 1481 1481 1481 1481 -1 <> <> <> <>
  1482 2 -9.494342 8.480621 12.300357 99 L B 2 0.50000 0.50000 "LEU " " C  " 6 0 A0A0A0  C1482  0 1 7 ""  1 ""  <> 0 0 0 1 7.82 1482 0 0 3042 0 1482 1482 1482 1482 -1 <> <> <> <>
  1483 15 -10.339171 9.320251 12.050017 99 L B 75 -0.50000 -0.50000 "LEU " " O  " 8 0 FF5757  O1483  0 1 7 ""  1 ""  <> 0 0 0 1 7.82 1483 0 0 3043 0 1483 1483 1483 1483 -1 <> <> <> <>
  1484 3 -9.050189 7.495880 10.050220 99 L B 2 -0.12000 -0.12000 "LEU " " CB " 6 0 A0A0A0  C1484  0 1 7 ""  1 ""  <> 0 0 0 1 7.82 1484 0 0 3044 2 1484 1484 1484 1484 -1 <> <> <> <>
  1485 3 -8.669284 6.295692 9.208186 99 L B 2 -0.06000 -0.06000 "LEU " " CG " 6 0 A0A0A0  C1485  0 1 7 ""  1 ""  <> 0 0 0 1 7.82 1485 0 0 3045 1 1485 1485 1485 1485 -1 <> <> <> <>
  1486 3 -8.903777 6.593566 7.737338 99 L B 2 -0.18000 -0.18000 "LEU " " CD1" 6 0 A0A0A0  C1486  0 1 7 ""  1 ""  <> 0 0 0 1 7.82 1486 0 0 3046 3 1486 1486 1486 1486 -1 <> <> <> <>
  1487 3 -7.277644 5.795757 9.559726 99 L B 2 -0.18000 -0.18000 "LEU " " CD2" 6 0 A0A0A0  C1487  0 1 7 ""  1 ""  <> 0 0 0 1 7.82 1487 0 0 3047 3 1487 1487 1487 1487 -1 <> <> <> <>
  1488 43 -11.122371 6.469985 10.512279 99 L B 21 0.30000 0.30000 "LEU " " H  " 1 0 FFFFFF  H1488  0 1 7 ""  1 ""  <> 0 0 0 1 7.82 1488 0 0 3048 0 1488 1488 1488 1488 -1 <> <> <> <>
  1489 41 -8.862864 6.490860 12.147986 99 L B 21 0.06000 0.06000 "LEU " " HA " 1 0 FFFFFF  H1489  0 1 7 ""  1 ""  <> 0 0 0 1 7.82 1489 0 0 3049 0 1489 1489 1489 1489 -1 <> <> <> <>
  1490 41 -8.335502 8.316574 9.988738 99 L B 21 0.06000 0.06000 "LEU " " HB1" 1 0 FFFFFF  H1490  0 1 7 ""  1 ""  <> 0 0 0 1 7.82 1490 0 0 3050 0 1490 1490 1490 1490 -1 <> <> <> <>
  1491 41 -9.971801 7.897178 9.628688 99 L B 21 0.06000 0.06000 "LEU " " HB2" 1 0 FFFFFF  H1491  0 1 7 ""  1 ""  <> 0 0 0 1 7.82 1491 0 0 3051 0 1491 1491 1491 1491 -1 <> <> <> <>
  1492 41 -9.345038 5.465923 9.415401 99 L B 21 0.06000 0.06000 "LEU " " HG " 1 0 FFFFFF  H1492  0 1 7 ""  1 ""  <> 0 0 0 1 7.82 1492 0 0 3052 0 1492 1492 1492 1492 -1 <> <> <> <>
  1493 41 -8.211059 7.390197 7.466029 99 L B 21 0.06000 0.06000 "LEU " "1HD1" 1 0 FFFFFF  H1493  0 1 7 ""  1 ""  <> 0 0 0 1 7.82 1493 0 0 3053 0 1493 1493 1493 1493 -1 <> <> <> <>
  1494 41 -8.573894 5.749870 7.131152 99 L B 21 0.06000 0.06000 "LEU " "2HD1" 1 0 FFFFFF  H1494  0 1 7 ""  1 ""  <> 0 0 0 1 7.82 1494 0 0 3054 0 1494 1494 1494 1494 -1 <> <> <> <>
  1495 41 -9.900729 6.943725 7.469809 99 L B 21 0.06000 0.06000 "LEU " "3HD1" 1 0 FFFFFF  H1495  0 1 7 ""  1 ""  <> 0 0 0 1 7.82 1495 0 0 3055 0 1495 1495 1495 1495 -1 <> <> <> <>
  1496 41 -6.613883 6.618927 9.824142 99 L B 21 0.06000 0.06000 "LEU " "1HD2" 1 0 FFFFFF  H1496  0 1 7 ""  1 ""  <> 0 0 0 1 7.82 1496 0 0 3056 0 1496 1496 1496 1496 -1 <> <> <> <>
  1497 41 -7.253375 5.360061 10.558562 99 L B 21 0.06000 0.06000 "LEU " "2HD2" 1 0 FFFFFF  H1497  0 1 7 ""  1 ""  <> 0 0 0 1 7.82 1497 0 0 3057 0 1497 1497 1497 1497 -1 <> <> <> <>
  1498 41 -6.827956 5.085220 8.866168 99 L B 21 0.06000 0.06000 "LEU " "3HD2" 1 0 FFFFFF  H1498  0 1 7 ""  1 ""  <> 0 0 0 1 7.82 1498 0 0 3058 0 1498 1498 1498 1498 -1 <> <> <> <>
  1499 25 -8.634562 8.696640 13.284076 100 Q B 38 -0.50000 -0.50000 "GLN " " N  " 7 0 2F2FFF  N1499  0 1 7 ""  1 ""  <> 0 0 0 1 7.74 1499 0 0 3071 1 1499 1499 1499 1499 -1 <> <> <> <>
  1500 3 -8.487342 9.933319 14.000258 100 Q B 2 0.14000 0.14000 "GLN " " CA " 6 0 A0A0A0  C1500  0 1 -1109 ""  1 ""  FF9600  0 0 0 1 7.74 1500 0 0 3072 1 1500 1500 1500 1500 -1 <> <> <> <>
  1501 2 -7.218711 10.621658 13.462584 100 Q B 2 0.50000 0.50000 "GLN " " C  " 6 0 A0A0A0  C1501  0 1 7 ""  1 ""  <> 0 0 0 1 7.74 1501 0 0 3073 0 1501 1501 1501 1501 -1 <> <> <> <>
  1502 15 -6.258422 9.929214 13.158935 100 Q B 75 -0.50000 -0.50000 "GLN " " O  " 8 0 FF5757  O1502  0 1 7 ""  1 ""  <> 0 0 0 1 7.74 1502 0 0 3074 0 1502 1502 1502 1502 -1 <> <> <> <>
  1503 3 -8.376952 9.669510 15.476188 100 Q B 2 -0.12000 -0.12000 "GLN " " CB " 6 0 A0A0A0  C1503  0 1 7 ""  1 ""  <> 0 0 0 1 7.74 1503 0 0 3075 2 1503 1503 1503 1503 -1 <> <> <> <>
  1504 3 -9.595733 8.842003 16.072626 100 Q B 2 -0.12000 -0.12000 "GLN " " CG " 6 0 A0A0A0  C1504  0 1 7 ""  1 ""  <> 0 0 0 1 7.74 1504 0 0 3076 2 1504 1504 1504 1504 -1 <> <> <> <>
  1505 2 -10.958396 9.511887 16.124853 100 Q B 2 0.50000 0.50000 "GLN " " CD " 6 0 A0A0A0  C1505  0 1 7 "%UT"  13 ""  <> 0 0 0 1 7.74 1505 0 0 3077 0 1505 1505 1505 1505 -1 "No Flip"  <> <> <>
  1506 15 -11.921008 8.831726 15.880462 100 Q B 75 -0.50000 -0.50000 "GLN " " OE1" 8 0 FF5757  O1506  0 1 7 ""  1 ""  <> 0 0 0 1 7.74 1506 0 0 3078 0 1506 1506 1506 1506 -1 <> <> <> <>
  1507 25 -11.050494 10.811081 16.403517 100 Q B 38 -0.76000 -0.76000 "GLN " " NE2" 7 0 2F2FFF  N1507  0 1 7 ""  1 ""  <> 0 0 0 1 7.74 1507 0 0 3079 2 1507 1507 1507 1507 -1 <> <> <> <>
  1508 43 -8.004272 7.961761 13.571788 100 Q B 21 0.30000 0.30000 "GLN " " H  " 1 0 FFFFFF  H1508  0 1 7 ""  1 ""  <> 0 0 0 1 7.74 1508 0 0 3080 0 1508 1508 1508 1508 -1 <> <> <> <>
  1509 41 -9.350066 10.572311 13.811866 100 Q B 21 0.06000 0.06000 "GLN " " HA " 1 0 FFFFFF  H1509  0 1 7 ""  1 ""  <> 0 0 0 1 7.74 1509 0 0 3081 0 1509 1509 1509 1509 -1 <> <> <> <>
  1510 41 -8.112464 10.592514 15.992156 100 Q B 21 0.06000 0.06000 "GLN " " HB1" 1 0 FFFFFF  H1510  0 1 7 ""  1 ""  <> 0 0 0 1 7.74 1510 0 0 3082 0 1510 1510 1510 1510 -1 <> <> <> <>
  1511 41 -7.488902 9.044838 15.572352 100 Q B 21 0.06000 0.06000 "GLN " " HB2" 1 0 FFFFFF  H1511  0 1 7 ""  1 ""  <> 0 0 0 1 7.74 1511 0 0 3083 0 1511 1511 1511 1511 -1 <> <> <> <>
  1512 41 -9.249118 8.619743 17.081865 100 Q B 21 0.06000 0.06000 "GLN " " HG1" 1 0 FFFFFF  H1512  0 1 7 ""  1 ""  <> 0 0 0 1 7.74 1512 0 0 3084 0 1512 1512 1512 1512 -1 <> <> <> <>
  1513 41 -9.695323 7.826629 15.688964 100 Q B 21 0.06000 0.06000 "GLN " " HG2" 1 0 FFFFFF  H1513  0 1 7 ""  1 ""  <> 0 0 0 1 7.74 1513 0 0 3085 0 1513 1513 1513 1513 -1 <> <> <> <>
  1514 43 -10.203158 11.290817 16.671797 100 Q B 21 0.38000 0.38000 "GLN " "1HE2" 1 0 FFFFFF  H1514  0 1 7 ""  1 ""  <> 0 0 0 1 7.74 1514 0 0 3086 0 1514 1514 1514 1514 -1 <> <> <> <>
  1515 43 -11.942843 11.284172 16.404837 100 Q B 21 0.38000 0.38000 "GLN " "2HE2" 1 0 FFFFFF  H1515  0 1 7 ""  1 ""  <> 0 0 0 1 7.74 1515 0 0 3087 0 1515 1515 1515 1515 -1 <> <> <> <>
  1516 25 -7.281215 11.998215 13.503287 101 P B 38 -0.14000 -0.14000 "PRO " " N  " 7 0 2F2FFF  N1516  0 1 7 ""  1 ""  <> 0 0 0 1 7.76 1516 0 0 3102 0 1516 1516 1516 1516 -1 <> <> <> <>
  1517 3 -6.321040 12.940491 12.897529 101 P B 2 0.01000 0.01000 "PRO " " CA " 6 0 A0A0A0  C1517  0 1 -1109 ""  1 ""  FF9600  0 0 0 1 7.76 1517 0 0 3103 1 1517 1517 1517 1517 -1 <> <> <> <>
  1518 2 -4.803348 12.626534 12.861144 101 P B 2 0.50000 0.50000 "PRO " " C  " 6 0 A0A0A0  C1518  0 1 7 ""  1 ""  <> 0 0 0 1 7.76 1518 0 0 3104 0 1518 1518 1518 1518 -1 <> <> <> <>
  1519 15 -4.190482 12.948906 11.857089 101 P B 75 -0.50000 -0.50000 "PRO " " O  " 8 0 FF5757  O1519  0 1 7 ""  1 ""  <> 0 0 0 1 7.76 1519 0 0 3105 0 1519 1519 1519 1519 -1 <> <> <> <>
  1520 3 -8.329806 12.842957 14.192225 101 P B 2 -0.05000 -0.05000 "PRO " " CD " 6 0 A0A0A0  C1520  0 1 7 ""  1 ""  <> 0 0 0 1 7.76 1520 0 0 3106 2 1520 1520 1520 1520 -1 <> <> <> <>
  1521 3 -7.883361 14.278015 13.998145 101 P B 2 -0.12000 -0.12000 "PRO " " CG " 6 0 A0A0A0  C1521  0 1 7 ""  1 ""  <> 0 0 0 1 7.76 1521 0 0 3107 2 1521 1521 1521 1521 -1 <> <> <> <>
  1522 3 -6.492671 14.320831 13.596511 101 P B 2 -0.12000 -0.12000 "PRO " " CB " 6 0 A0A0A0  C1522  0 1 7 ""  1 ""  <> 0 0 0 1 7.76 1522 0 0 3108 2 1522 1522 1522 1522 -1 <> <> <> <>
  1523 41 -8.188987 12.692032 15.262500 101 P B 21 0.06000 0.06000 "PRO " " HD1" 1 0 FFFFFF  H1523  0 1 7 ""  1 ""  <> 0 0 0 1 7.76 1523 0 0 3109 0 1523 1523 1523 1523 -1 <> <> <> <>
  1524 41 -9.390021 12.720573 13.970714 101 P B 21 0.06000 0.06000 "PRO " " HD2" 1 0 FFFFFF  H1524  0 1 7 ""  1 ""  <> 0 0 0 1 7.76 1524 0 0 3110 0 1524 1524 1524 1524 -1 <> <> <> <>
  1525 41 -8.019710 14.853386 14.913817 101 P B 21 0.06000 0.06000 "PRO " " HG1" 1 0 FFFFFF  H1525  0 1 7 ""  1 ""  <> 0 0 0 1 7.76 1525 0 0 3111 0 1525 1525 1525 1525 -1 <> <> <> <>
  1526 41 -8.536017 14.639305 13.203410 101 P B 21 0.06000 0.06000 "PRO " " HG2" 1 0 FFFFFF  H1526  0 1 7 ""  1 ""  <> 0 0 0 1 7.76 1526 0 0 3112 0 1526 1526 1526 1526 -1 <> <> <> <>
  1527 41 -6.060546 14.167221 14.585334 101 P B 21 0.06000 0.06000 "PRO " " HB1" 1 0 FFFFFF  H1527  0 1 7 ""  1 ""  <> 0 0 0 1 7.76 1527 0 0 3113 0 1527 1527 1527 1527 -1 <> <> <> <>
  1528 41 -6.122199 15.211502 13.089011 101 P B 21 0.06000 0.06000 "PRO " " HB2" 1 0 FFFFFF  H1528  0 1 7 ""  1 ""  <> 0 0 0 1 7.76 1528 0 0 3114 0 1528 1528 1528 1528 -1 <> <> <> <>
  1529 41 -6.717624 13.120995 11.898410 101 P B 21 0.06000 0.06000 "PRO " " HA " 1 0 FFFFFF  H1529  0 1 7 ""  1 ""  <> 0 0 0 1 7.76 1529 0 0 3115 0 1529 1529 1529 1529 -1 <> <> <> <>
  1530 25 -4.237235 12.018234 13.912585 102 E B 38 -0.50000 -0.50000 "GLU " " N  " 7 0 2F2FFF  N1530  0 1 7 ""  1 ""  <> 0 0 0 1 7.75 1530 0 0 3135 1 1530 1530 1530 1530 -1 <> <> <> <>
  1531 3 -2.828658 11.559113 13.895057 102 E B 2 0.14000 0.14000 "GLU " " CA " 6 0 A0A0A0  C1531  0 1 -1109 ""  1 ""  FF9600  0 0 0 1 7.75 1531 0 0 3136 1 1531 1531 1531 1531 -1 <> <> <> <>
  1532 2 -2.654151 10.149696 13.459712 102 E B 2 0.50000 0.50000 "GLU " " C  " 6 0 A0A0A0  C1532  0 1 7 ""  1 ""  <> 0 0 0 1 7.75 1532 0 0 3137 0 1532 1532 1532 1532 -1 <> <> <> <>
  1533 15 -1.498721 9.751152 13.532874 102 E B 75 -0.50000 -0.50000 "GLU " " O  " 8 0 FF5757  O1533  0 1 7 ""  1 ""  <> 0 0 0 1 7.75 1533 0 0 3138 0 1533 1533 1533 1533 -1 <> <> <> <>
  1534 3 -2.361571 11.799850 15.300929 102 E B 2 -0.12000 -0.12000 "GLU " " CB " 6 0 A0A0A0  C1534  0 1 7 ""  1 ""  <> 0 0 0 1 7.75 1534 0 0 3139 2 1534 1534 1534 1534 -1 <> <> <> <>
  1535 3 -2.305781 13.244850 15.855079 102 E B 2 -0.22000 -0.22000 "GLU " " CG " 6 0 A0A0A0  C1535  0 1 7 ""  1 ""  <> 0 0 0 1 7.75 1535 0 0 3140 2 1535 1535 1535 1535 -1 <> <> <> <>
  1536 2 -1.094615 14.015022 15.351027 102 E B 2 0.70000 0.70000 "GLU " " CD " 6 0 A0A0A0  C1536  0 1 7 "%UT"  13 ""  <> 0 0 0 1 7.75 1536 0 0 3141 0 1536 1536 1536 1536 -1 <> <> <> <>
  1537 15 -1.354999 15.123734 14.882159 102 E B 75 -0.80000 -0.80000 "GLU " " OE1" 8 0 FF5757  O1537  0 1 7 ""  1 ""  <> 0 0 0 1 7.75 1537 0 0 3142 0 1537 1537 1537 1537 -1 <> <> <> <>
  1538 18 0.065898 13.487991 15.396205 102 E B 75 -0.80000 -0.80000 "GLU " " OE2" 8 -1 FF5757  O1538  0 1 7 ""  1 ""  <> 0 0 0 1 7.75 1538 0 0 3143 0 1538 1538 1538 1538 -1 <> <> <> <>
  1539 43 -4.741717 11.948616 14.784797 102 E B 21 0.30000 0.30000 "GLU " " H  " 1 0 FFFFFF  H1539  0 1 7 ""  1 ""  <> 0 0 0 1 7.75 1539 0 0 3144 0 1539 1539 1539 1539 -1 <> <> <> <>
  1540 41 -2.242171 12.091988 13.146613 102 E B 21 0.06000 0.06000 "GLU " " HA " 1 0 FFFFFF  H1540  0 1 7 ""  1 ""  <> 0 0 0 1 7.75 1540 0 0 3145 0 1540 1540 1540 1540 -1 <> <> <> <>
  1541 41 -1.371226 11.356430 15.404315 102 E B 21 0.06000 0.06000 "GLU " " HB1" 1 0 FFFFFF  H1541  0 1 7 ""  1 ""  <> 0 0 0 1 7.75 1541 0 0 3146 0 1541 1541 1541 1541 -1 <> <> <> <>
  1542 41 -2.956557 11.241425 16.023592 102 E B 21 0.06000 0.06000 "GLU " " HB2" 1 0 FFFFFF  H1542  0 1 7 ""  1 ""  <> 0 0 0 1 7.75 1542 0 0 3147 0 1542 1542 1542 1542 -1 <> <> <> <>
  1543 41 -2.151557 13.255554 16.934061 102 E B 21 0.06000 0.06000 "GLU " " HG1" 1 0 FFFFFF  H1543  0 1 7 ""  1 ""  <> 0 0 0 1 7.75 1543 0 0 3148 0 1543 1543 1543 1543 -1 <> <> <> <>
  1544 41 -3.232642 13.758835 15.600429 102 E B 21 0.06000 0.06000 "GLU " " HG2" 1 0 FFFFFF  H1544  0 1 7 ""  1 ""  <> 0 0 0 1 7.75 1544 0 0 3149 0 1544 1544 1544 1544 -1 <> <> <> <>
  1545 25 -3.630507 9.395020 12.927547 103 D B 38 -0.50000 -0.50000 "ASP " " N  " 7 0 2F2FFF  N1545  0 1 7 ""  1 ""  <> 0 0 0 1 7.73 1545 0 0 3164 1 1545 1545 1545 1545 -1 <> <> <> <>
  1546 3 -3.481032 7.914962 12.523036 103 D B 2 0.14000 0.14000 "ASP " " CA " 6 0 A0A0A0  C1546  0 1 -1109 ""  1 ""  FF9600  0 0 0 1 7.73 1546 0 0 3165 1 1546 1546 1546 1546 -1 <> <> <> <>
  1547 2 -2.893241 7.717147 11.140155 103 D B 2 0.50000 0.50000 "ASP " " C  " 6 0 A0A0A0  C1547  0 1 7 ""  1 ""  <> 0 0 0 1 7.73 1547 0 0 3166 0 1547 1547 1547 1547 -1 <> <> <> <>
  1548 15 -2.689109 6.521865 10.838828 103 D B 75 -0.50000 -0.50000 "ASP " " O  " 8 0 FF5757  O1548  0 1 7 ""  1 ""  <> 0 0 0 1 7.73 1548 0 0 3167 0 1548 1548 1548 1548 -1 <> <> <> <>
  1549 3 -4.919948 7.141220 12.537143 103 D B 2 -0.22000 -0.22000 "ASP " " CB " 6 0 A0A0A0  C1549  0 1 7 ""  1 ""  <> 0 0 0 1 7.73 1549 0 0 3168 2 1549 1549 1549 1549 -1 <> <> <> <>
  1550 2 -5.516036 6.996719 13.918712 103 D B 2 0.70000 0.70000 "ASP " " CG " 6 0 A0A0A0  C1550  0 1 7 "%UT"  13 ""  <> 0 0 0 1 7.73 1550 0 0 3169 0 1550 1550 1550 1550 -1 <> <> <> <>
  1551 15 -4.839450 7.207298 14.939075 103 D B 75 -0.80000 -0.80000 "ASP " " OD1" 8 0 FF5757  O1551  0 1 7 ""  1 ""  <> 0 0 0 1 7.73 1551 0 0 3170 0 1551 1551 1551 1551 -1 <> <> <> <>
  1552 18 -6.671481 6.524398 13.882220 103 D B 75 -0.80000 -0.80000 "ASP " " OD2" 8 -1 FF5757  O1552  0 1 7 ""  1 ""  <> 0 0 0 1 7.73 1552 0 0 3171 0 1552 1552 1552 1552 -1 <> <> <> <>
  1553 43 -4.575583 9.746216 12.987479 103 D B 21 0.30000 0.30000 "ASP " " H  " 1 0 FFFFFF  H1553  0 1 7 ""  1 ""  <> 0 0 0 1 7.73 1553 0 0 3172 0 1553 1553 1553 1553 -1 <> <> <> <>
  1554 41 -2.740161 7.493804 13.202617 103 D B 21 0.06000 0.06000 "ASP " " HA " 1 0 FFFFFF  H1554  0 1 7 ""  1 ""  <> 0 0 0 1 7.73 1554 0 0 3173 0 1554 1554 1554 1554 -1 <> <> <> <>
  1555 41 -4.841765 6.095058 12.241290 103 D B 21 0.06000 0.06000 "ASP " " HB1" 1 0 FFFFFF  H1555  0 1 7 ""  1 ""  <> 0 0 0 1 7.73 1555 0 0 3174 0 1555 1555 1555 1555 -1 <> <> <> <>
  1556 41 -5.593696 7.565078 11.792487 103 D B 21 0.06000 0.06000 "ASP " " HB2" 1 0 FFFFFF  H1556  0 1 7 ""  1 ""  <> 0 0 0 1 7.73 1556 0 0 3175 0 1556 1556 1556 1556 -1 <> <> <> <>
  1557 25 -2.339015 8.716705 10.463920 104 F B 38 -0.50000 -0.50000 "PHE " " N  " 7 0 2F2FFF  N1557  0 1 7 ""  1 ""  <> 0 0 0 1 7.71 1557 0 0 3190 1 1557 1557 1557 1557 -1 <> <> <> <>
  1558 3 -1.306495 8.656250 9.380305 104 F B 2 0.14000 0.14000 "PHE " " CA " 6 0 A0A0A0  C1558  0 1 -1110 ""  1 ""  FFB400  0 0 0 1 7.71 1558 0 0 3191 1 1558 1558 1558 1558 -1 <> <> <> <>
  1559 2 -0.082372 7.797607 9.780402 104 F B 2 0.50000 0.50000 "PHE " " C  " 6 0 A0A0A0  C1559  0 1 7 ""  1 ""  <> 0 0 0 1 7.71 1559 0 0 3192 0 1559 1559 1559 1559 -1 <> <> <> <>
  1560 15 0.592605 8.065857 10.764384 104 F B 75 -0.50000 -0.50000 "PHE " " O  " 8 0 FF5757  O1560  0 1 7 ""  1 ""  <> 0 0 0 1 7.71 1560 0 0 3193 0 1560 1560 1560 1560 -1 <> <> <> <>
  1561 3 -0.908443 10.097237 8.872962 104 F B 2 -0.00500 -0.00500 "PHE " " CB " 6 0 A0A0A0  C1561  0 1 7 ""  1 ""  <> 0 0 0 1 7.71 1561 0 0 3194 2 1561 1561 1561 1561 -1 <> <> <> <>
  1562 2 -0.208743 11.031021 9.820205 104 F B 2 -0.11500 -0.11500 "PHE " " CG " 6 0 A0A0A0  C1562  0 1 7 ""  1 ""  <> 0 0 0 1 7.71 1562 0 0 3195 0 1562 1562 1562 1562 62 <> <> <> <>
  1563 2 -0.989799 11.971786 10.604114 104 F B 2 -0.11500 -0.11500 "PHE " " CD1" 6 0 A0A0A0  C1563  0 1 7 ""  1 ""  <> 0 0 0 1 7.71 1563 0 0 3196 1 1563 1563 1563 1563 63 <> <> <> <>
  1564 2 -0.250352 12.839119 11.459594 104 F B 2 -0.11500 -0.11500 "PHE " " CE1" 6 0 A0A0A0  C1564  0 1 7 ""  1 ""  <> 0 0 0 1 7.71 1564 0 0 3197 1 1564 1564 1564 1564 64 <> <> <> <>
  1565 2 1.136004 12.717834 11.539504 104 F B 2 -0.11500 -0.11500 "PHE " " CZ " 6 0 A0A0A0  C1565  0 1 7 ""  1 ""  <> 0 0 0 1 7.71 1565 0 0 3198 1 1565 1565 1565 1565 65 <> <> <> <>
  1566 2 1.876778 11.856606 10.706775 104 F B 2 -0.11500 -0.11500 "PHE " " CE2" 6 0 A0A0A0  C1566  0 1 7 ""  1 ""  <> 0 0 0 1 7.71 1566 0 0 3199 1 1566 1566 1566 1566 66 <> <> <> <>
  1567 2 1.213073 11.061768 9.826209 104 F B 2 -0.11500 -0.11500 "PHE " " CD2" 6 0 A0A0A0  C1567  0 1 7 ""  1 ""  <> 0 0 0 1 7.71 1567 0 0 3200 1 1567 1567 1567 1567 67 <> <> <> <>
  1568 43 -2.395366 9.570160 11.001063 104 F B 21 0.30000 0.30000 "PHE " " H  " 1 0 FFFFFF  H1568  0 1 7 ""  1 ""  <> 0 0 0 1 7.71 1568 0 0 3201 0 1568 1568 1568 1568 -1 <> <> <> <>
  1569 41 -1.756110 8.119156 8.545157 104 F B 21 0.06000 0.06000 "PHE " " HA " 1 0 FFFFFF  H1569  0 1 7 ""  1 ""  <> 0 0 0 1 7.71 1569 0 0 3202 0 1569 1569 1569 1569 -1 <> <> <> <>
  1570 41 -1.843879 10.598953 8.625293 104 F B 21 0.06000 0.06000 "PHE " " HB1" 1 0 FFFFFF  H1570  0 1 7 ""  1 ""  <> 0 0 0 1 7.71 1570 0 0 3203 0 1570 1570 1570 1570 -1 <> <> <> <>
  1571 41 -0.263644 10.003036 7.999197 104 F B 21 0.06000 0.06000 "PHE " " HB2" 1 0 FFFFFF  H1571  0 1 7 ""  1 ""  <> 0 0 0 1 7.71 1571 0 0 3204 0 1571 1571 1571 1571 -1 <> <> <> <>
  1572 41 -2.067332 11.899078 10.598483 104 F B 21 0.11500 0.11500 "PHE " " HD1" 1 0 FFFFFF  H1572  0 1 7 ""  1 ""  <> 0 0 0 1 7.71 1572 0 0 3205 0 1572 1572 1572 1572 -1 <> <> <> <>
  1573 41 -0.813937 13.565994 12.025649 104 F B 21 0.11500 0.11500 "PHE " " HE1" 1 0 FFFFFF  H1573  0 1 7 ""  1 ""  <> 0 0 0 1 7.71 1573 0 0 3206 0 1573 1573 1573 1573 -1 <> <> <> <>
  1574 41 1.651233 13.401009 12.198459 104 F B 21 0.11500 0.11500 "PHE " " HZ " 1 0 FFFFFF  H1574  0 1 7 ""  1 ""  <> 0 0 0 1 7.71 1574 0 0 3207 0 1574 1574 1574 1574 -1 <> <> <> <>
  1575 41 2.949098 11.731293 10.678065 104 F B 21 0.11500 0.11500 "PHE " " HE2" 1 0 FFFFFF  H1575  0 1 7 ""  1 ""  <> 0 0 0 1 7.71 1575 0 0 3208 0 1575 1575 1575 1575 -1 <> <> <> <>
  1576 41 1.855294 10.572250 9.109042 104 F B 21 0.11500 0.11500 "PHE " " HD2" 1 0 FFFFFF  H1576  0 1 7 ""  1 ""  <> 0 0 0 1 7.71 1576 0 0 3209 0 1576 1576 1576 1576 -1 <> <> <> <>
  1577 25 0.260026 6.794815 8.946345 105 A B 38 -0.50000 -0.50000 "ALA " " N  " 7 0 2F2FFF  N1577  2 1 7 ""  1 ""  <> 0 0 0 1 7.25 1577 0 0 3224 1 1577 1577 1577 1577 -1 <> <> <> <>
  1578 3 1.455708 6.055206 9.096972 105 A B 2 0.14000 0.14000 "ALA " " CA " 6 0 A0A0A0  C1578  2 1 -1110 ""  1 ""  FFB400  0 0 0 1 7.25 1578 0 0 3225 1 1578 1578 1578 1578 -1 <> <> <> <>
  1579 2 1.708386 5.287044 7.867114 105 A B 2 0.50000 0.50000 "ALA " " C  " 6 0 A0A0A0  C1579  2 1 7 ""  1 ""  <> 0 0 0 1 7.25 1579 0 0 3226 0 1579 1579 1579 1579 -1 <> <> <> <>
  1580 15 0.837687 5.099094 7.032797 105 A B 75 -0.50000 -0.50000 "ALA " " O  " 8 0 FF5757  O1580  2 1 7 ""  1 ""  <> 0 0 0 1 7.25 1580 0 0 3227 0 1580 1580 1580 1580 -1 <> <> <> <>
  1581 3 1.460416 5.085155 10.303187 105 A B 2 -0.18000 -0.18000 "ALA " " CB " 6 0 A0A0A0  C1581  2 1 7 ""  1 ""  <> 0 0 0 1 7.25 1581 0 0 3228 3 1581 1581 1581 1581 -1 <> <> <> <>
  1582 43 -0.146735 6.567085 8.050364 105 A B 21 0.30000 0.30000 "ALA " " H  " 1 0 FFFFFF  H1582  2 1 7 ""  1 ""  <> 0 0 0 1 7.25 1582 0 0 3229 0 1582 1582 1582 1582 -1 <> <> <> <>
  1583 41 2.198773 6.835418 9.261954 105 A B 21 0.06000 0.06000 "ALA " " HA " 1 0 FFFFFF  H1583  2 1 7 ""  1 ""  <> 0 0 0 1 7.25 1583 0 0 3230 0 1583 1583 1583 1583 -1 <> <> <> <>
  1584 41 0.958735 5.526981 11.164123 105 A B 21 0.06000 0.06000 "ALA " " HB1" 1 0 FFFFFF  H1584  2 1 7 ""  1 ""  <> 0 0 0 1 7.25 1584 0 0 3231 0 1584 1584 1584 1584 -1 <> <> <> <>
  1585 41 0.947946 4.161556 10.034045 105 A B 21 0.06000 0.06000 "ALA " " HB2" 1 0 FFFFFF  H1585  2 1 7 ""  1 ""  <> 0 0 0 1 7.25 1585 0 0 3232 0 1585 1585 1585 1585 -1 <> <> <> <>
  1586 41 2.454026 4.833175 10.673785 105 A B 21 0.06000 0.06000 "ALA " " HB3" 1 0 FFFFFF  H1586  2 1 7 ""  1 ""  <> 0 0 0 1 7.25 1586 0 0 3233 0 1586 1586 1586 1586 -1 <> <> <> <>
  1587 25 2.839122 4.550483 7.919600 106 T B 38 -0.50000 -0.50000 "THR " " N  " 7 0 2F2FFF  N1587  2 1 7 ""  1 ""  <> 0 0 0 1 7.23 1587 0 0 3248 1 1587 1587 1587 1587 -1 <> <> <> <>
  1588 3 3.188552 3.444149 6.996485 106 T B 2 0.14000 0.14000 "THR " " CA " 6 0 A0A0A0  C1588  2 1 -1110 ""  1 ""  FFB400  0 0 0 1 7.23 1588 0 0 3249 1 1588 1588 1588 1588 -1 <> <> <> <>
  1589 2 3.126695 2.155765 7.853976 106 T B 2 0.50000 0.50000 "THR " " C  " 6 0 A0A0A0  C1589  2 1 7 ""  1 ""  <> 0 0 0 1 7.23 1589 0 0 3250 0 1589 1589 1589 1589 -1 <> <> <> <>
  1590 15 4.016786 1.937526 8.697379 106 T B 75 -0.50000 -0.50000 "THR " " O  " 8 0 FF5757  O1590  2 1 7 ""  1 ""  <> 0 0 0 1 7.23 1590 0 0 3251 0 1590 1590 1590 1590 -1 <> <> <> <>
  1591 3 4.545463 3.593215 6.339648 106 T B 2 0.20500 0.20500 "THR " " CB " 6 0 A0A0A0  C1591  2 1 7 ""  1 ""  <> 0 0 0 1 7.23 1591 0 0 3252 1 1591 1591 1591 1591 -1 <> <> <> <>
  1592 3 4.918387 2.458850 5.350508 106 T B 2 -0.18000 -0.18000 "THR " " CG2" 6 0 A0A0A0  C1592  2 1 7 ""  1 ""  <> 0 0 0 1 7.23 1592 0 0 3253 3 1592 1592 1592 1592 -1 <> <> <> <>
  1593 16 4.725337 4.965194 5.840067 106 T B 75 -0.68300 -0.68300 "THR " " OG1" 8 0 FF5757  O1593  2 1 7 "%UT"  13 ""  <> 0 0 0 1 7.23 1593 0 0 3254 1 1593 1593 1593 1593 -1 <> <> <> <>
  1594 43 3.446988 4.804206 8.685256 106 T B 21 0.30000 0.30000 "THR " " H  " 1 0 FFFFFF  H1594  2 1 7 ""  1 ""  <> 0 0 0 1 7.23 1594 0 0 3255 0 1594 1594 1594 1594 -1 <> <> <> <>
  1595 41 2.431546 3.207622 6.248759 106 T B 21 0.06000 0.06000 "THR " " HA " 1 0 FFFFFF  H1595  2 1 7 ""  1 ""  <> 0 0 0 1 7.23 1595 0 0 3256 0 1595 1595 1595 1595 -1 <> <> <> <>
  1596 41 5.344880 3.703350 7.072382 106 T B 21 0.06000 0.06000 "THR " " HB " 1 0 FFFFFF  H1596  2 1 7 ""  1 ""  <> 0 0 0 1 7.23 1596 0 0 3257 0 1596 1596 1596 1596 -1 <> <> <> <>
  1597 41 5.878703 2.627025 4.863051 106 T B 21 0.06000 0.06000 "THR " "1HG2" 1 0 FFFFFF  H1597  2 1 7 ""  1 ""  <> 0 0 0 1 7.23 1597 0 0 3258 0 1597 1597 1597 1597 -1 <> <> <> <>
  1598 41 5.020015 1.466320 5.789431 106 T B 21 0.06000 0.06000 "THR " "2HG2" 1 0 FFFFFF  H1598  2 1 7 ""  1 ""  <> 0 0 0 1 7.23 1598 0 0 3259 0 1598 1598 1598 1598 -1 <> <> <> <>
  1599 41 4.195851 2.360420 4.540354 106 T B 21 0.06000 0.06000 "THR " "3HG2" 1 0 FFFFFF  H1599  2 1 7 ""  1 ""  <> 0 0 0 1 7.23 1599 0 0 3260 0 1599 1599 1599 1599 -1 <> <> <> <>
  1600 42 4.793717 5.601291 6.535571 106 T B 21 0.41800 0.41800 "THR " " HG1" 1 0 FFFFFF  H1600  2 1 7 ""  1 ""  <> 0 0 0 1 7.23 1600 0 0 3261 0 1600 1600 1600 1600 -1 <> <> <> <>
  1601 25 2.045245 1.324836 7.604777 107 Y B 38 -0.50000 -0.50000 "TYR " " N  " 7 0 2F2FFF  N1601  2 1 7 ""  1 ""  <> 0 0 0 1 7.24 1601 0 0 3276 1 1601 1601 1601 1601 -1 <> <> <> <>
  1602 3 1.595267 0.155742 8.399085 107 Y B 2 0.14000 0.14000 "TYR " " CA " 6 0 A0A0A0  C1602  2 1 -1110 ""  1 ""  FFB400  0 0 0 1 7.24 1602 0 0 3277 1 1602 1602 1602 1602 -1 <> <> <> <>
  1603 2 2.005563 -1.158837 7.707930 107 Y B 2 0.50000 0.50000 "TYR " " C  " 6 0 A0A0A0  C1603  2 1 7 ""  1 ""  <> 0 0 0 1 7.24 1603 0 0 3278 0 1603 1603 1603 1603 -1 <> <> <> <>
  1604 15 1.789992 -1.325512 6.526888 107 Y B 75 -0.50000 -0.50000 "TYR " " O  " 8 0 FF5757  O1604  2 1 7 ""  1 ""  <> 0 0 0 1 7.24 1604 0 0 3279 0 1604 1604 1604 1604 -1 <> <> <> <>
  1605 3 0.062800 0.012950 8.531314 107 Y B 2 -0.00500 -0.00500 "TYR " " CB " 6 0 A0A0A0  C1605  2 1 7 ""  1 ""  <> 0 0 0 1 7.24 1605 0 0 3280 2 1605 1605 1605 1605 -1 <> <> <> <>
  1606 2 -0.586860 1.059707 9.350566 107 Y B 2 -0.11500 -0.11500 "TYR " " CG " 6 0 A0A0A0  C1606  2 1 7 ""  1 ""  <> 0 0 0 1 7.24 1606 0 0 3281 0 1606 1606 1606 1606 62 <> <> <> <>
  1607 2 -1.016826 2.290725 8.745692 107 Y B 2 -0.11500 -0.11500 "TYR " " CD1" 6 0 A0A0A0  C1607  2 1 7 ""  1 ""  <> 0 0 0 1 7.24 1607 0 0 3282 1 1607 1607 1607 1607 63 <> <> <> <>
  1608 2 -1.613422 3.307716 9.517920 107 Y B 2 -0.11500 -0.11500 "TYR " " CE1" 6 0 A0A0A0  C1608  2 1 7 ""  1 ""  <> 0 0 0 1 7.24 1608 0 0 3283 1 1608 1608 1608 1608 64 <> <> <> <>
  1609 2 -1.791766 3.039661 10.937018 107 Y B 2 0.15000 0.15000 "TYR " " CZ " 6 0 A0A0A0  C1609  2 1 7 ""  1 ""  <> 0 0 0 1 7.24 1609 0 0 3284 0 1609 1609 1609 1609 65 <> <> <> <>
  1610 16 -2.137298 4.100639 11.717715 107 Y B 75 -0.58500 -0.58500 "TYR " " OH " 8 0 FF5757  O1610  2 1 7 "%UT"  13 ""  <> 0 0 0 1 7.24 1610 0 0 3285 1 1610 1610 1610 1610 -1 <> <> <> <>
  1611 2 -1.403777 1.836284 11.499183 107 Y B 2 -0.11500 -0.11500 "TYR " " CE2" 6 0 A0A0A0  C1611  2 1 7 ""  1 ""  <> 0 0 0 1 7.24 1611 0 0 3286 1 1611 1611 1611 1611 66 <> <> <> <>
  1612 2 -0.861453 0.787067 10.739715 107 Y B 2 -0.11500 -0.11500 "TYR " " CD2" 6 0 A0A0A0  C1612  2 1 7 ""  1 ""  <> 0 0 0 1 7.24 1612 0 0 3287 1 1612 1612 1612 1612 67 <> <> <> <>
  1613 43 1.586476 1.466388 6.716185 107 Y B 21 0.30000 0.30000 "TYR " " H  " 1 0 FFFFFF  H1613  2 1 7 ""  1 ""  <> 0 0 0 1 7.24 1613 0 0 3288 0 1613 1613 1613 1613 -1 <> <> <> <>
  1614 41 2.137343 0.162517 9.344710 107 Y B 21 0.06000 0.06000 "TYR " " HA " 1 0 FFFFFF  H1614  2 1 7 ""  1 ""  <> 0 0 0 1 7.24 1614 0 0 3289 0 1614 1614 1614 1614 -1 <> <> <> <>
  1615 41 -0.045165 -0.969445 8.991038 107 Y B 21 0.06000 0.06000 "TYR " " HB1" 1 0 FFFFFF  H1615  2 1 7 ""  1 ""  <> 0 0 0 1 7.24 1615 0 0 3290 0 1615 1615 1615 1615 -1 <> <> <> <>
  1616 41 -0.412803 -0.224720 7.579783 107 Y B 21 0.06000 0.06000 "TYR " " HB2" 1 0 FFFFFF  H1616  2 1 7 ""  1 ""  <> 0 0 0 1 7.24 1616 0 0 3291 0 1616 1616 1616 1616 -1 <> <> <> <>
  1617 41 -0.811370 2.382545 7.689398 107 Y B 21 0.11500 0.11500 "TYR " " HD1" 1 0 FFFFFF  H1617  2 1 7 ""  1 ""  <> 0 0 0 1 7.24 1617 0 0 3292 0 1617 1617 1617 1617 -1 <> <> <> <>
  1618 41 -2.012866 4.200592 9.060077 107 Y B 21 0.11500 0.11500 "TYR " " HE1" 1 0 FFFFFF  H1618  2 1 7 ""  1 ""  <> 0 0 0 1 7.24 1618 0 0 3293 0 1618 1618 1618 1618 -1 <> <> <> <>
  1619 42 -2.528800 4.788665 11.201602 107 Y B 21 0.43500 0.43500 "TYR " " HH " 1 0 FFFFFF  H1619  2 1 7 ""  1 ""  <> 0 0 0 1 7.24 1619 0 0 3294 0 1619 1619 1619 1619 -1 <> <> <> <>
  1620 41 -1.373710 1.713100 12.571712 107 Y B 21 0.11500 0.11500 "TYR " " HE2" 1 0 FFFFFF  H1620  2 1 7 ""  1 ""  <> 0 0 0 1 7.24 1620 0 0 3295 0 1620 1620 1620 1620 -1 <> <> <> <>
  1621 41 -0.598146 -0.130742 11.244388 107 Y B 21 0.11500 0.11500 "TYR " " HD2" 1 0 FFFFFF  H1621  2 1 7 ""  1 ""  <> 0 0 0 1 7.24 1621 0 0 3296 0 1621 1621 1621 1621 -1 <> <> <> <>
  1622 25 2.653909 -2.020108 8.500369 108 Y B 38 -0.50000 -0.50000 "TYR " " N  " 7 0 2F2FFF  N1622  2 1 7 ""  1 ""  <> 0 0 0 1 7.24 1622 0 0 3313 1 1622 1622 1622 1622 -1 <> <> <> <>
  1623 3 3.353847 -3.179287 8.046527 108 Y B 2 0.14000 0.14000 "TYR " " CA " 6 0 A0A0A0  C1623  2 1 -1110 ""  1 ""  FFB400  0 0 0 1 7.24 1623 0 0 3314 1 1623 1623 1623 1623 -1 <> <> <> <>
  1624 2 2.671033 -4.407681 8.719821 108 Y B 2 0.50000 0.50000 "TYR " " C  " 6 0 A0A0A0  C1624  2 1 7 ""  1 ""  <> 0 0 0 1 7.24 1624 0 0 3315 0 1624 1624 1624 1624 -1 <> <> <> <>
  1625 15 2.141629 -4.305851 9.866469 108 Y B 75 -0.50000 -0.50000 "TYR " " O  " 8 0 FF5757  O1625  2 1 7 ""  1 ""  <> 0 0 0 1 7.24 1625 0 0 3316 0 1625 1625 1625 1625 -1 <> <> <> <>
  1626 3 4.859553 -3.105450 8.501014 108 Y B 2 -0.00500 -0.00500 "TYR " " CB " 6 0 A0A0A0  C1626  2 1 7 ""  1 ""  <> 0 0 0 1 7.24 1626 0 0 3317 2 1626 1626 1626 1626 -1 <> <> <> <>
  1627 2 5.687392 -2.108841 7.702418 108 Y B 2 -0.11500 -0.11500 "TYR " " CG " 6 0 A0A0A0  C1627  2 1 7 ""  1 ""  <> 0 0 0 1 7.24 1627 0 0 3318 0 1627 1627 1627 1627 62 <> <> <> <>
  1628 2 6.183845 -2.358105 6.441470 108 Y B 2 -0.11500 -0.11500 "TYR " " CD1" 6 0 A0A0A0  C1628  2 1 7 ""  1 ""  <> 0 0 0 1 7.24 1628 0 0 3319 1 1628 1628 1628 1628 63 <> <> <> <>
  1629 2 6.864923 -1.314736 5.775179 108 Y B 2 -0.11500 -0.11500 "TYR " " CE1" 6 0 A0A0A0  C1629  2 1 7 ""  1 ""  <> 0 0 0 1 7.24 1629 0 0 3320 1 1629 1629 1629 1629 64 <> <> <> <>
  1630 2 6.995872 -0.049565 6.367163 108 Y B 2 0.15000 0.15000 "TYR " " CZ " 6 0 A0A0A0  C1630  2 1 7 ""  1 ""  <> 0 0 0 1 7.24 1630 0 0 3321 0 1630 1630 1630 1630 65 <> <> <> <>
  1631 16 7.848613 0.759548 5.693179 108 Y B 75 -0.58500 -0.58500 "TYR " " OH " 8 0 FF5757  O1631  2 1 7 "%UT"  13 ""  <> 0 0 0 1 7.24 1631 0 0 3322 1 1631 1631 1631 1631 -1 <> <> <> <>
  1632 2 6.523915 0.225635 7.675166 108 Y B 2 -0.11500 -0.11500 "TYR " " CE2" 6 0 A0A0A0  C1632  2 1 7 ""  1 ""  <> 0 0 0 1 7.24 1632 0 0 3323 1 1632 1632 1632 1632 66 <> <> <> <>
  1633 2 5.811666 -0.800103 8.289107 108 Y B 2 -0.11500 -0.11500 "TYR " " CD2" 6 0 A0A0A0  C1633  2 1 7 ""  1 ""  <> 0 0 0 1 7.24 1633 0 0 3324 1 1633 1633 1633 1633 67 <> <> <> <>
  1634 43 2.714082 -1.859345 9.495677 108 Y B 21 0.30000 0.30000 "TYR " " H  " 1 0 FFFFFF  H1634  2 1 7 ""  1 ""  <> 0 0 0 1 7.24 1634 0 0 3325 0 1634 1634 1634 1634 -1 <> <> <> <>
  1635 41 3.279012 -3.310456 6.967040 108 Y B 21 0.06000 0.06000 "TYR " " HA " 1 0 FFFFFF  H1635  2 1 7 ""  1 ""  <> 0 0 0 1 7.24 1635 0 0 3326 0 1635 1635 1635 1635 -1 <> <> <> <>
  1636 41 5.356284 -4.069493 8.391570 108 Y B 21 0.06000 0.06000 "TYR " " HB1" 1 0 FFFFFF  H1636  2 1 7 ""  1 ""  <> 0 0 0 1 7.24 1636 0 0 3327 0 1636 1636 1636 1636 -1 <> <> <> <>
  1637 41 4.805427 -2.814805 9.550155 108 Y B 21 0.06000 0.06000 "TYR " " HB2" 1 0 FFFFFF  H1637  2 1 7 ""  1 ""  <> 0 0 0 1 7.24 1637 0 0 3328 0 1637 1637 1637 1637 -1 <> <> <> <>
  1638 41 6.067378 -3.343689 6.015482 108 Y B 21 0.11500 0.11500 "TYR " " HD1" 1 0 FFFFFF  H1638  2 1 7 ""  1 ""  <> 0 0 0 1 7.24 1638 0 0 3329 0 1638 1638 1638 1638 -1 <> <> <> <>
  1639 41 7.132991 -1.481621 4.742377 108 Y B 21 0.11500 0.11500 "TYR " " HE1" 1 0 FFFFFF  H1639  2 1 7 ""  1 ""  <> 0 0 0 1 7.24 1639 0 0 3330 0 1639 1639 1639 1639 -1 <> <> <> <>
  1640 42 8.449033 1.182087 6.288142 108 Y B 21 0.43500 0.43500 "TYR " " HH " 1 0 FFFFFF  H1640  2 1 7 ""  1 ""  <> 0 0 0 1 7.24 1640 0 0 3331 0 1640 1640 1640 1640 -1 <> <> <> <>
  1641 41 6.702401 1.157814 8.190516 108 Y B 21 0.11500 0.11500 "TYR " " HE2" 1 0 FFFFFF  H1641  2 1 7 ""  1 ""  <> 0 0 0 1 7.24 1641 0 0 3332 0 1641 1641 1641 1641 -1 <> <> <> <>
  1642 41 5.201991 -0.490914 9.125228 108 Y B 21 0.11500 0.11500 "TYR " " HD2" 1 0 FFFFFF  H1642  2 1 7 ""  1 ""  <> 0 0 0 1 7.24 1642 0 0 3333 0 1642 1642 1642 1642 -1 <> <> <> <>
  1643 25 2.704782 -5.571763 8.098262 109 C B 38 -0.50000 -0.50000 "CYS " " N  " 7 0 2F2FFF  N1643  2 1 7 ""  1 ""  <> 0 0 0 1 7.26 1643 0 0 3348 1 1643 1643 1643 1643 -1 <> <> <> <>
  1644 3 2.344512 -6.921296 8.510451 109 C B 2 0.14000 0.14000 "CYS " " CA " 6 0 A0A0A0  C1644  2 1 -1110 ""  1 ""  FFB400  0 0 0 1 7.26 1644 0 0 3349 1 1644 1644 1644 1644 -1 <> <> <> <>
  1645 2 3.588035 -7.824803 8.473544 109 C B 2 0.50000 0.50000 "CYS " " C  " 6 0 A0A0A0  C1645  2 1 7 ""  1 ""  <> 0 0 0 1 7.26 1645 0 0 3350 0 1645 1645 1645 1645 -1 <> <> <> <>
  1646 15 4.199248 -7.760300 7.445330 109 C B 75 -0.50000 -0.50000 "CYS " " O  " 8 0 FF5757  O1646  2 1 7 ""  1 ""  <> 0 0 0 1 7.26 1646 0 0 3351 0 1646 1646 1646 1646 -1 <> <> <> <>
  1647 3 1.140521 -7.401291 7.580241 109 C B 2 0.06000 0.06000 "CYS " " CB " 6 0 A0A0A0  C1647  2 1 7 ""  1 ""  <> 0 0 0 1 7.26 1647 0 0 3352 2 1647 1647 1647 1647 -1 <> <> <> <>
  1648 49 0.245055 -8.936283 8.194304 109 C B 13 -0.33500 -0.33500 "CYS " " SG " 16 0 E1E11E  S1648  2 1 7 "%UT"  13 ""  <> 0 0 0 1 7.26 1648 0 0 3353 1 1648 1648 1648 1648 -1 <> <> <> <>
  1649 43 3.340055 -5.534611 7.313948 109 C B 21 0.30000 0.30000 "CYS " " H  " 1 0 FFFFFF  H1649  2 1 7 ""  1 ""  <> 0 0 0 1 7.26 1649 0 0 3354 0 1649 1649 1649 1649 -1 <> <> <> <>
  1650 41 1.908101 -6.841641 9.506095 109 C B 21 0.06000 0.06000 "CYS " " HA " 1 0 FFFFFF  H1650  2 1 7 ""  1 ""  <> 0 0 0 1 7.26 1650 0 0 3355 0 1650 1650 1650 1650 -1 <> <> <> <>
  1651 41 1.458419 -7.586564 6.554221 109 C B 21 0.06000 0.06000 "CYS " " HB1" 1 0 FFFFFF  H1651  2 1 7 ""  1 ""  <> 0 0 0 1 7.26 1651 0 0 3356 0 1651 1651 1651 1651 -1 <> <> <> <>
  1652 41 0.382239 -6.630528 7.442282 109 C B 21 0.06000 0.06000 "CYS " " HB2" 1 0 FFFFFF  H1652  2 1 7 ""  1 ""  <> 0 0 0 1 7.26 1652 0 0 3357 0 1652 1652 1652 1652 -1 <> <> <> <>
  1653 25 3.899909 -8.536510 9.554858 110 Q B 38 -0.50000 -0.50000 "GLN " " N  " 7 0 2F2FFF  N1653  2 1 7 ""  1 ""  <> 0 0 0 1 7.32 1653 0 0 3366 1 1653 1653 1653 1653 -1 <> <> <> <>
  1654 3 5.104751 -9.358967 9.563670 110 Q B 2 0.14000 0.14000 "GLN " " CA " 6 0 A0A0A0  C1654  2 1 -1110 ""  1 ""  FFB400  0 0 0 1 7.32 1654 0 0 3367 1 1654 1654 1654 1654 -1 <> <> <> <>
  1655 2 4.793969 -10.658840 10.255225 110 Q B 2 0.50000 0.50000 "GLN " " C  " 6 0 A0A0A0  C1655  2 1 7 ""  1 ""  <> 0 0 0 1 7.32 1655 0 0 3368 0 1655 1655 1655 1655 -1 <> <> <> <>
  1656 15 4.110301 -10.650154 11.293647 110 Q B 75 -0.50000 -0.50000 "GLN " " O  " 8 0 FF5757  O1656  2 1 7 ""  1 ""  <> 0 0 0 1 7.32 1656 0 0 3369 0 1656 1656 1656 1656 -1 <> <> <> <>
  1657 3 6.300063 -8.539684 10.170352 110 Q B 2 -0.12000 -0.12000 "GLN " " CB " 6 0 A0A0A0  C1657  2 1 7 ""  1 ""  <> 0 0 0 1 7.32 1657 0 0 3370 2 1657 1657 1657 1657 -1 <> <> <> <>
  1658 3 6.577518 -7.141678 9.588477 110 Q B 2 -0.12000 -0.12000 "GLN " " CG " 6 0 A0A0A0  C1658  2 1 7 ""  1 ""  <> 0 0 0 1 7.32 1658 0 0 3371 2 1658 1658 1658 1658 -1 <> <> <> <>
  1659 2 8.035014 -6.711094 9.863864 110 Q B 2 0.50000 0.50000 "GLN " " CD " 6 0 A0A0A0  C1659  2 1 7 "%UT"  13 ""  <> 0 0 0 1 7.32 1659 0 0 3372 0 1659 1659 1659 1659 -1 "No Flip"  <> <> <>
  1660 15 8.501594 -5.776619 9.216056 110 Q B 75 -0.50000 -0.50000 "GLN " " OE1" 8 0 FF5757  O1660  2 1 7 ""  1 ""  <> 0 0 0 1 7.32 1660 0 0 3373 0 1660 1660 1660 1660 -1 <> <> <> <>
  1661 25 8.768472 -7.198292 10.863700 110 Q B 38 -0.76000 -0.76000 "GLN " " NE2" 7 0 2F2FFF  N1661  2 1 7 ""  1 ""  <> 0 0 0 1 7.32 1661 0 0 3374 2 1661 1661 1661 1661 -1 <> <> <> <>
  1662 43 3.258971 -8.678421 10.322429 110 Q B 21 0.30000 0.30000 "GLN " " H  " 1 0 FFFFFF  H1662  2 1 7 ""  1 ""  <> 0 0 0 1 7.32 1662 0 0 3375 0 1662 1662 1662 1662 -1 <> <> <> <>
  1663 41 5.269786 -9.618179 8.517882 110 Q B 21 0.06000 0.06000 "GLN " " HA " 1 0 FFFFFF  H1663  2 1 7 ""  1 ""  <> 0 0 0 1 7.32 1663 0 0 3376 0 1663 1663 1663 1663 -1 <> <> <> <>
  1664 41 7.177686 -9.180847 10.252757 110 Q B 21 0.06000 0.06000 "GLN " " HB1" 1 0 FFFFFF  H1664  2 1 7 ""  1 ""  <> 0 0 0 1 7.32 1664 0 0 3377 0 1664 1664 1664 1664 -1 <> <> <> <>
  1665 41 5.956916 -8.317867 11.180869 110 Q B 21 0.06000 0.06000 "GLN " " HB2" 1 0 FFFFFF  H1665  2 1 7 ""  1 ""  <> 0 0 0 1 7.32 1665 0 0 3378 0 1665 1665 1665 1665 -1 <> <> <> <>
  1666 41 5.815907 -6.439541 9.927672 110 Q B 21 0.06000 0.06000 "GLN " " HG1" 1 0 FFFFFF  H1666  2 1 7 ""  1 ""  <> 0 0 0 1 7.32 1666 0 0 3379 0 1666 1666 1666 1666 -1 <> <> <> <>
  1667 41 6.402476 -7.184342 8.513469 110 Q B 21 0.06000 0.06000 "GLN " " HG2" 1 0 FFFFFF  H1667  2 1 7 ""  1 ""  <> 0 0 0 1 7.32 1667 0 0 3380 0 1667 1667 1667 1667 -1 <> <> <> <>
  1668 43 8.369416 -7.646264 11.676211 110 Q B 21 0.38000 0.38000 "GLN " "1HE2" 1 0 FFFFFF  H1668  2 1 7 ""  1 ""  <> 0 0 0 1 7.32 1668 0 0 3381 0 1668 1668 1668 1668 -1 <> <> <> <>
  1669 43 9.677321 -6.912117 11.198657 110 Q B 21 0.38000 0.38000 "GLN " "2HE2" 1 0 FFFFFF  H1669  2 1 7 ""  1 ""  <> 0 0 0 1 7.32 1669 0 0 3382 0 1669 1669 1669 1669 -1 <> <> <> <>
  1670 25 5.365359 -11.726822 9.693397 111 Q B 38 -0.50000 -0.50000 "GLN " " N  " 7 0 2F2FFF  N1670  2 1 7 ""  1 ""  <> 0 0 0 1 7.32 1670 0 0 3393 1 1670 1670 1670 1670 -1 <> <> <> <>
  1671 3 5.520185 -13.060814 10.317092 111 Q B 2 0.14000 0.14000 "GLN " " CA " 6 0 A0A0A0  C1671  2 1 -1110 ""  1 ""  FFB400  0 0 0 1 7.32 1671 0 0 3394 1 1671 1671 1671 1671 -1 <> <> <> <>
  1672 2 6.936187 -13.085510 10.911731 111 Q B 2 0.50000 0.50000 "GLN " " C  " 6 0 A0A0A0  C1672  2 1 7 ""  1 ""  <> 0 0 0 1 7.32 1672 0 0 3395 0 1672 1672 1672 1672 -1 <> <> <> <>
  1673 15 7.919219 -12.591644 10.326686 111 Q B 75 -0.50000 -0.50000 "GLN " " O  " 8 0 FF5757  O1673  2 1 7 ""  1 ""  <> 0 0 0 1 7.32 1673 0 0 3396 0 1673 1673 1673 1673 -1 <> <> <> <>
  1674 3 5.180820 -14.122913 9.233298 111 Q B 2 -0.12000 -0.12000 "GLN " " CB " 6 0 A0A0A0  C1674  2 1 7 ""  1 ""  <> 0 0 0 1 7.32 1674 0 0 3397 2 1674 1674 1674 1674 -1 <> <> <> <>
  1675 3 6.236552 -14.593102 8.232940 111 Q B 2 -0.12000 -0.12000 "GLN " " CG " 6 0 A0A0A0  C1675  2 1 7 ""  1 ""  <> 0 0 0 1 7.32 1675 0 0 3398 2 1675 1675 1675 1675 -1 <> <> <> <>
  1676 2 7.385465 -15.469948 8.773498 111 Q B 2 0.50000 0.50000 "GLN " " CD " 6 0 A0A0A0  C1676  2 1 7 "%UT"  13 ""  <> 0 0 0 1 7.32 1676 0 0 3399 0 1676 1676 1676 1676 -1 "No Flip"  <> <> <>
  1677 15 7.226869 -16.204681 9.737636 111 Q B 75 -0.50000 -0.50000 "GLN " " OE1" 8 0 FF5757  O1677  2 1 7 ""  1 ""  <> 0 0 0 1 7.32 1677 0 0 3400 0 1677 1677 1677 1677 -1 <> <> <> <>
  1678 25 8.561276 -15.553001 8.126060 111 Q B 38 -0.76000 -0.76000 "GLN " " NE2" 7 0 2F2FFF  N1678  2 1 7 ""  1 ""  <> 0 0 0 1 7.32 1678 0 0 3401 2 1678 1678 1678 1678 -1 <> <> <> <>
  1679 43 5.983609 -11.612671 8.902930 111 Q B 21 0.30000 0.30000 "GLN " " H  " 1 0 FFFFFF  H1679  2 1 7 ""  1 ""  <> 0 0 0 1 7.32 1679 0 0 3402 0 1679 1679 1679 1679 -1 <> <> <> <>
  1680 41 4.722159 -13.247601 11.035678 111 Q B 21 0.06000 0.06000 "GLN " " HA " 1 0 FFFFFF  H1680  2 1 7 ""  1 ""  <> 0 0 0 1 7.32 1680 0 0 3403 0 1680 1680 1680 1680 -1 <> <> <> <>
  1681 41 4.437915 -13.678982 8.570640 111 Q B 21 0.06000 0.06000 "GLN " " HB1" 1 0 FFFFFF  H1681  2 1 7 ""  1 ""  <> 0 0 0 1 7.32 1681 0 0 3404 0 1681 1681 1681 1681 -1 <> <> <> <>
  1682 41 4.813464 -15.045052 9.683642 111 Q B 21 0.06000 0.06000 "GLN " " HB2" 1 0 FFFFFF  H1682  2 1 7 ""  1 ""  <> 0 0 0 1 7.32 1682 0 0 3405 0 1682 1682 1682 1682 -1 <> <> <> <>
  1683 41 6.635146 -13.783588 7.621459 111 Q B 21 0.06000 0.06000 "GLN " " HG1" 1 0 FFFFFF  H1683  2 1 7 ""  1 ""  <> 0 0 0 1 7.32 1683 0 0 3406 0 1683 1683 1683 1683 -1 <> <> <> <>
  1684 41 5.710708 -15.246792 7.537039 111 Q B 21 0.06000 0.06000 "GLN " " HG2" 1 0 FFFFFF  H1684  2 1 7 ""  1 ""  <> 0 0 0 1 7.32 1684 0 0 3407 0 1684 1684 1684 1684 -1 <> <> <> <>
  1685 43 8.711701 -14.926041 7.348631 111 Q B 21 0.38000 0.38000 "GLN " "1HE2" 1 0 FFFFFF  H1685  2 1 7 ""  1 ""  <> 0 0 0 1 7.32 1685 0 0 3408 0 1685 1685 1685 1685 -1 <> <> <> <>
  1686 43 9.211205 -16.211609 8.530936 111 Q B 21 0.38000 0.38000 "GLN " "2HE2" 1 0 FFFFFF  H1686  2 1 7 ""  1 ""  <> 0 0 0 1 7.32 1686 0 0 3409 0 1686 1686 1686 1686 -1 <> <> <> <>
  1687 25 7.061395 -13.794930 12.045382 112 H B 38 -0.50000 -0.50000 "HIS " " N  " 7 0 2F2FFF  N1687  0 1 7 ""  1 ""  <> 0 0 0 1 7.57 1687 0 0 3421 1 1687 1687 1687 1687 -1 <> <> <> <>
  1688 3 8.175412 -14.055496 12.893626 112 H B 2 0.14000 0.14000 "HIS " " CA " 6 0 A0A0A0  C1688  0 1 -1110 ""  1 ""  FFB400  0 0 0 1 7.57 1688 0 0 3422 1 1688 1688 1688 1688 -1 <> <> <> <>
  1689 2 8.403937 -15.591980 13.219356 112 H B 2 0.50000 0.50000 "HIS " " C  " 6 0 A0A0A0  C1689  0 1 7 ""  1 ""  <> 0 0 0 1 7.57 1689 0 0 3423 0 1689 1689 1689 1689 -1 <> <> <> <>
  1690 15 9.171992 -15.955902 14.073585 112 H B 75 -0.50000 -0.50000 "HIS " " O  " 8 0 FF5757  O1690  0 1 7 ""  1 ""  <> 0 0 0 1 7.57 1690 0 0 3424 0 1690 1690 1690 1690 -1 <> <> <> <>
  1691 3 8.081754 -13.310287 14.203216 112 H B 2 -0.00500 -0.00500 "HIS " " CB " 6 0 A0A0A0  C1691  0 1 7 ""  1 ""  <> 0 0 0 1 7.57 1691 0 0 3425 2 1691 1691 1691 1691 -1 <> <> <> <>
  1692 2 8.196054 -11.855038 13.989184 112 H B 2 0.01500 0.01500 "HIS " " CG " 6 0 A0A0A0  C1692  0 1 7 "%UT"  13 "HIS"  <> 0 0 0 1 7.57 1692 0 0 3426 0 1692 1692 1692 1692 23 "HIS"  <> <> <>
  1693 25 9.277762 -11.214687 13.508780 112 H B 38 -0.57000 -0.57000 "HIS " " ND1" 7 0 2F2FFF  N1693  0 1 7 ""  1 ""  <> 0 0 0 1 7.57 1693 0 0 3427 1 1693 1693 1693 1693 22 <> <> <> <>
  1694 2 8.979627 -9.920715 13.460441 112 H B 2 0.29500 0.29500 "HIS " " CE1" 6 0 A0A0A0  C1694  0 1 7 ""  1 ""  <> 0 0 0 1 7.57 1694 0 0 3428 1 1694 1694 1694 1694 21 <> <> <> <>
  1695 25 7.749385 -9.642502 13.887744 112 H B 38 -0.49000 -0.49000 "HIS " " NE2" 7 0 2F2FFF  N1695  0 1 7 ""  1 ""  <> 0 0 0 1 7.57 1695 0 0 3429 0 1695 1695 1695 1695 19 <> <> <> <>
  1696 2 7.257749 -10.873226 14.224059 112 H B 2 -0.01500 -0.01500 "HIS " " CD2" 6 0 A0A0A0  C1696  0 1 7 ""  1 ""  <> 0 0 0 1 7.57 1696 0 0 3430 1 1696 1696 1696 1696 24 <> <> <> <>
  1697 43 6.245303 -14.247791 12.431399 112 H B 21 0.30000 0.30000 "HIS " " H  " 1 0 FFFFFF  H1697  0 1 7 ""  1 ""  <> 0 0 0 1 7.57 1697 0 0 3431 0 1697 1697 1697 1697 -1 <> <> <> <>
  1698 41 9.019778 -13.696812 12.304988 112 H B 21 0.06000 0.06000 "HIS " " HA " 1 0 FFFFFF  H1698  0 1 7 ""  1 ""  <> 0 0 0 1 7.57 1698 0 0 3432 0 1698 1698 1698 1698 -1 <> <> <> <>
  1699 41 8.821239 -13.569347 14.960944 112 H B 21 0.06000 0.06000 "HIS " " HB1" 1 0 FFFFFF  H1699  0 1 7 ""  1 ""  <> 0 0 0 1 7.57 1699 0 0 3433 0 1699 1699 1699 1699 -1 <> <> <> <>
  1700 41 7.168147 -13.644169 14.695098 112 H B 21 0.06000 0.06000 "HIS " " HB2" 1 0 FFFFFF  H1700  0 1 7 ""  1 ""  <> 0 0 0 1 7.57 1700 0 0 3434 0 1700 1700 1700 1700 -1 <> <> <> <>
  1701 41 9.622762 -9.103481 13.169055 112 H B 21 0.11500 0.11500 "HIS " " HE1" 1 0 FFFFFF  H1701  0 1 7 ""  1 ""  <> 0 0 0 1 7.57 1701 0 0 3435 0 1701 1701 1701 1701 47 <> <> <> <>
  1702 41 6.280725 -10.924110 14.681476 112 H B 21 0.11500 0.11500 "HIS " " HD2" 1 0 FFFFFF  H1703  0 1 7 ""  1 ""  <> 0 0 0 1 7.57 1703 0 0 3436 0 1702 1702 1703 1703 -1 <> <> <> <>
  1703 25 7.706511 -16.494293 12.483802 113 Y B 38 -0.50000 -0.50000 "TYR " " N  " 7 0 2F2FFF  N1704  0 1 7 ""  1 ""  <> 0 0 0 1 7.73 1704 0 0 3452 1 1703 1703 1704 1704 -1 <> <> <> <>
  1704 3 7.697238 -17.940018 12.653613 113 Y B 2 0.14000 0.14000 "TYR " " CA " 6 0 A0A0A0  C1705  0 1 -1110 ""  1 ""  FFB400  0 0 0 1 7.73 1705 0 0 3453 1 1704 1704 1705 1705 -1 <> <> <> <>
  1705 2 9.075131 -18.427910 12.303325 113 Y B 2 0.50000 0.50000 "TYR " " C  " 6 0 A0A0A0  C1706  0 1 7 ""  1 ""  <> 0 0 0 1 7.73 1706 0 0 3454 0 1705 1705 1706 1706 -1 <> <> <> <>
  1706 15 9.694409 -19.158051 13.036761 113 Y B 75 -0.50000 -0.50000 "TYR " " O  " 8 0 FF5757  O1707  0 1 7 ""  1 ""  <> 0 0 0 1 7.73 1707 0 0 3455 0 1706 1706 1707 1707 -1 <> <> <> <>
  1707 3 6.686694 -18.585693 11.648589 113 Y B 2 -0.00500 -0.00500 "TYR " " CB " 6 0 A0A0A0  C1708  0 1 7 ""  1 ""  <> 0 0 0 1 7.73 1708 0 0 3456 2 1707 1707 1708 1708 -1 <> <> <> <>
  1708 2 6.408551 -20.134171 11.825709 113 Y B 2 -0.11500 -0.11500 "TYR " " CG " 6 0 A0A0A0  C1709  0 1 7 ""  1 ""  <> 0 0 0 1 7.73 1709 0 0 3457 0 1708 1708 1709 1709 62 <> <> <> <>
  1709 2 5.278426 -20.554993 12.551612 113 Y B 2 -0.11500 -0.11500 "TYR " " CD1" 6 0 A0A0A0  C1710  0 1 7 ""  1 ""  <> 0 0 0 1 7.73 1710 0 0 3458 1 1709 1709 1710 1710 63 <> <> <> <>
  1710 2 5.237868 -21.924820 12.850730 113 Y B 2 -0.11500 -0.11500 "TYR " " CE1" 6 0 A0A0A0  C1711  0 1 7 ""  1 ""  <> 0 0 0 1 7.73 1711 0 0 3459 1 1710 1710 1711 1711 64 <> <> <> <>
  1711 2 6.163733 -22.862648 12.364612 113 Y B 2 0.15000 0.15000 "TYR " " CZ " 6 0 A0A0A0  C1712  0 1 7 ""  1 ""  <> 0 0 0 1 7.73 1712 0 0 3460 0 1711 1711 1712 1712 65 <> <> <> <>
  1712 16 6.210944 -24.142120 12.821658 113 Y B 75 -0.58500 -0.58500 "TYR " " OH " 8 0 FF5757  O1713  0 1 7 "%UT"  13 ""  <> 0 0 0 1 7.73 1713 0 0 3461 1 1712 1712 1713 1713 -1 <> <> <> <>
  1713 2 7.194333 -22.479294 11.545047 113 Y B 2 -0.11500 -0.11500 "TYR " " CE2" 6 0 A0A0A0  C1714  0 1 7 ""  1 ""  <> 0 0 0 1 7.73 1714 0 0 3462 1 1713 1713 1714 1714 66 <> <> <> <>
  1714 2 7.360452 -21.040283 11.287665 113 Y B 2 -0.11500 -0.11500 "TYR " " CD2" 6 0 A0A0A0  C1715  0 1 7 ""  1 ""  <> 0 0 0 1 7.73 1715 0 0 3463 1 1714 1714 1715 1715 67 <> <> <> <>
  1715 43 7.262179 -16.070732 11.681762 113 Y B 21 0.30000 0.30000 "TYR " " H  " 1 0 FFFFFF  H1716  0 1 7 ""  1 ""  <> 0 0 0 1 7.73 1716 0 0 3464 0 1715 1715 1716 1716 -1 <> <> <> <>
  1716 41 7.569091 -18.193268 13.706012 113 Y B 21 0.06000 0.06000 "TYR " " HA " 1 0 FFFFFF  H1717  0 1 7 ""  1 ""  <> 0 0 0 1 7.73 1717 0 0 3465 0 1716 1716 1717 1717 -1 <> <> <> <>
  1717 41 6.969020 -18.427818 10.607692 113 Y B 21 0.06000 0.06000 "TYR " " HB1" 1 0 FFFFFF  H1718  0 1 7 ""  1 ""  <> 0 0 0 1 7.73 1718 0 0 3466 0 1717 1717 1718 1718 -1 <> <> <> <>
  1718 41 5.760978 -18.014229 11.716208 113 Y B 21 0.06000 0.06000 "TYR " " HB2" 1 0 FFFFFF  H1719  0 1 7 ""  1 ""  <> 0 0 0 1 7.73 1719 0 0 3467 0 1718 1718 1719 1719 -1 <> <> <> <>
  1719 41 4.648637 -19.730911 12.852702 113 Y B 21 0.11500 0.11500 "TYR " " HD1" 1 0 FFFFFF  H1720  0 1 7 ""  1 ""  <> 0 0 0 1 7.73 1720 0 0 3468 0 1719 1719 1720 1720 -1 <> <> <> <>
  1720 41 4.383088 -22.253189 13.423377 113 Y B 21 0.11500 0.11500 "TYR " " HE1" 1 0 FFFFFF  H1721  0 1 7 ""  1 ""  <> 0 0 0 1 7.73 1721 0 0 3469 0 1720 1720 1721 1721 -1 <> <> <> <>
  1721 42 6.384009 -24.106415 13.749988 113 Y B 21 0.43500 0.43500 "TYR " " HH " 1 0 FFFFFF  H1722  0 1 7 ""  1 ""  <> 0 0 0 1 7.73 1722 0 0 3470 0 1721 1721 1722 1722 -1 <> <> <> <>
  1722 41 7.908475 -23.218086 11.212512 113 Y B 21 0.11500 0.11500 "TYR " " HE2" 1 0 FFFFFF  H1723  0 1 7 ""  1 ""  <> 0 0 0 1 7.73 1723 0 0 3471 0 1722 1722 1723 1723 -1 <> <> <> <>
  1723 41 8.199061 -20.814224 10.645766 113 Y B 21 0.11500 0.11500 "TYR " " HD2" 1 0 FFFFFF  H1724  0 1 7 ""  1 ""  <> 0 0 0 1 7.73 1724 0 0 3472 0 1723 1723 1724 1724 -1 <> <> <> <>
  1724 25 9.530940 -17.919449 11.150989 114 T B 38 -0.50000 -0.50000 "THR " " N  " 7 0 2F2FFF  N1725  0 1 7 ""  1 ""  <> 0 0 0 1 7.7 1725 0 0 3480 1 1724 1724 1725 1725 -1 <> <> <> <>
  1725 3 10.930192 -18.266724 10.868049 114 T B 2 0.14000 0.14000 "THR " " CA " 6 0 A0A0A0  C1726  0 1 -1110 ""  1 ""  FFB400  0 0 0 1 7.7 1726 0 0 3481 1 1725 1725 1726 1726 -1 <> <> <> <>
  1726 2 12.019029 -17.225670 11.411929 114 T B 2 0.50000 0.50000 "THR " " C  " 6 0 A0A0A0  C1727  0 1 7 ""  1 ""  <> 0 0 0 1 7.7 1727 0 0 3482 0 1726 1726 1727 1727 -1 <> <> <> <>
  1727 15 11.627952 -16.096359 11.605212 114 T B 75 -0.50000 -0.50000 "THR " " O  " 8 0 FF5757  O1728  0 1 7 ""  1 ""  <> 0 0 0 1 7.7 1728 0 0 3483 0 1727 1727 1728 1728 -1 <> <> <> <>
  1728 3 11.026504 -18.346420 9.339679 114 T B 2 0.20500 0.20500 "THR " " CB " 6 0 A0A0A0  C1729  0 1 7 ""  1 ""  <> 0 0 0 1 7.7 1729 0 0 3484 1 1728 1728 1729 1729 -1 <> <> <> <>
  1729 3 10.096526 -19.498718 8.874835 114 T B 2 -0.18000 -0.18000 "THR " " CG2" 6 0 A0A0A0  C1730  0 1 7 ""  1 ""  <> 0 0 0 1 7.7 1730 0 0 3485 3 1729 1729 1730 1730 -1 <> <> <> <>
  1730 16 10.745437 -17.148811 8.667163 114 T B 75 -0.68300 -0.68300 "THR " " OG1" 8 0 FF5757  O1731  0 1 7 "%UT"  13 ""  <> 0 0 0 1 7.7 1731 0 0 3486 1 1730 1730 1731 1731 -1 <> <> <> <>
  1731 43 8.924582 -17.422134 10.514514 114 T B 21 0.30000 0.30000 "THR " " H  " 1 0 FFFFFF  H1732  0 1 7 ""  1 ""  <> 0 0 0 1 7.7 1732 0 0 3487 0 1731 1731 1732 1732 -1 <> <> <> <>
  1732 41 11.197263 -19.250061 11.255092 114 T B 21 0.06000 0.06000 "THR " " HA " 1 0 FFFFFF  H1733  0 1 7 ""  1 ""  <> 0 0 0 1 7.7 1733 0 0 3488 0 1732 1732 1733 1733 -1 <> <> <> <>
  1733 41 12.042363 -18.565125 9.010596 114 T B 21 0.06000 0.06000 "THR " " HB " 1 0 FFFFFF  H1734  0 1 7 ""  1 ""  <> 0 0 0 1 7.7 1734 0 0 3489 0 1733 1733 1734 1734 -1 <> <> <> <>
  1734 41 10.392184 -19.820358 7.876223 114 T B 21 0.06000 0.06000 "THR " "1HG2" 1 0 FFFFFF  H1735  0 1 7 ""  1 ""  <> 0 0 0 1 7.7 1735 0 0 3490 0 1734 1734 1735 1735 -1 <> <> <> <>
  1735 41 10.263356 -20.419106 9.434428 114 T B 21 0.06000 0.06000 "THR " "2HG2" 1 0 FFFFFF  H1736  0 1 7 ""  1 ""  <> 0 0 0 1 7.7 1736 0 0 3491 0 1735 1735 1736 1736 -1 <> <> <> <>
  1736 41 9.047799 -19.224701 8.759997 114 T B 21 0.06000 0.06000 "THR " "3HG2" 1 0 FFFFFF  H1737  0 1 7 ""  1 ""  <> 0 0 0 1 7.7 1737 0 0 3492 0 1736 1736 1737 1737 -1 <> <> <> <>
  1737 42 11.296515 -16.441498 8.965564 114 T B 21 0.41800 0.41800 "THR " " HG1" 1 0 FFFFFF  H1738  0 1 7 ""  1 ""  <> 0 0 0 1 7.7 1738 0 0 3493 0 1737 1737 1738 1738 -1 <> <> <> <>
  1738 25 13.278874 -17.737076 11.560870 115 T B 38 -0.50000 -0.50000 "THR " " N  " 7 0 2F2FFF  N1739  0 1 7 ""  1 ""  <> 0 0 0 1 7.7 1739 0 0 3501 1 1738 1738 1739 1739 -1 <> <> <> <>
  1739 3 14.405076 -16.910950 12.047359 115 T B 2 0.14000 0.14000 "THR " " CA " 6 0 A0A0A0  C1740  0 1 -1110 ""  1 ""  FFB400  0 0 0 1 7.7 1740 0 0 3502 1 1739 1739 1740 1740 -1 <> <> <> <>
  1740 2 14.551353 -15.489670 11.335288 115 T B 2 0.50000 0.50000 "THR " " C  " 6 0 A0A0A0  C1741  0 1 7 ""  1 ""  <> 0 0 0 1 7.7 1741 0 0 3503 0 1740 1740 1741 1741 -1 <> <> <> <>
  1741 15 14.382363 -14.442509 12.002639 115 T B 75 -0.50000 -0.50000 "THR " " O  " 8 0 FF5757  O1742  0 1 7 ""  1 ""  <> 0 0 0 1 7.7 1742 0 0 3504 0 1741 1741 1742 1742 -1 <> <> <> <>
  1742 3 15.745646 -17.710869 12.034564 115 T B 2 0.20500 0.20500 "THR " " CB " 6 0 A0A0A0  C1743  0 1 7 ""  1 ""  <> 0 0 0 1 7.7 1743 0 0 3505 1 1742 1742 1743 1743 -1 <> <> <> <>
  1743 3 16.946913 -16.924179 12.594077 115 T B 2 -0.18000 -0.18000 "THR " " CG2" 6 0 A0A0A0  C1744  0 1 7 ""  1 ""  <> 0 0 0 1 7.7 1744 0 0 3506 3 1743 1743 1744 1744 -1 <> <> <> <>
  1744 16 15.648745 -18.955849 12.764358 115 T B 75 -0.68300 -0.68300 "THR " " OG1" 8 0 FF5757  O1745  0 1 7 "%UT"  13 ""  <> 0 0 0 1 7.7 1745 0 0 3507 1 1744 1744 1745 1745 -1 <> <> <> <>
  1745 43 13.452451 -18.719749 11.404929 115 T B 21 0.30000 0.30000 "THR " " H  " 1 0 FFFFFF  H1746  0 1 7 ""  1 ""  <> 0 0 0 1 7.7 1746 0 0 3508 0 1745 1745 1746 1746 -1 <> <> <> <>
  1746 41 14.323833 -16.803833 13.129035 115 T B 21 0.06000 0.06000 "THR " " HA " 1 0 FFFFFF  H1747  0 1 7 ""  1 ""  <> 0 0 0 1 7.7 1747 0 0 3509 0 1746 1746 1747 1747 -1 <> <> <> <>
  1747 41 16.043453 -18.004822 11.028087 115 T B 21 0.06000 0.06000 "THR " " HB " 1 0 FFFFFF  H1748  0 1 7 ""  1 ""  <> 0 0 0 1 7.7 1748 0 0 3510 0 1747 1747 1748 1748 -1 <> <> <> <>
  1748 41 17.799677 -17.603027 12.601378 115 T B 21 0.06000 0.06000 "THR " "1HG2" 1 0 FFFFFF  H1749  0 1 7 ""  1 ""  <> 0 0 0 1 7.7 1749 0 0 3511 0 1748 1748 1749 1749 -1 <> <> <> <>
  1749 41 17.252819 -16.168579 11.870482 115 T B 21 0.06000 0.06000 "THR " "2HG2" 1 0 FFFFFF  H1750  0 1 7 ""  1 ""  <> 0 0 0 1 7.7 1750 0 0 3512 0 1749 1749 1750 1750 -1 <> <> <> <>
  1750 41 16.930368 -16.429123 13.565024 115 T B 21 0.06000 0.06000 "THR " "3HG2" 1 0 FFFFFF  H1751  0 1 7 ""  1 ""  <> 0 0 0 1 7.7 1751 0 0 3513 0 1750 1750 1751 1751 -1 <> <> <> <>
  1751 42 15.046119 -19.554565 12.350345 115 T B 21 0.41800 0.41800 "THR " " HG1" 1 0 FFFFFF  H1752  0 1 7 ""  1 ""  <> 0 0 0 1 7.7 1752 0 0 3514 0 1751 1751 1752 1752 -1 <> <> <> <>
  1752 25 14.638537 -15.504929 9.970946 116 P B 38 -0.14000 -0.14000 "PRO " " N  " 7 0 2F2FFF  N1753  0 1 7 ""  1 ""  <> 0 0 0 1 7.69 1753 0 0 3534 0 1752 1752 1753 1753 -1 <> <> <> <>
  1753 3 14.493171 -14.274628 9.231227 116 P B 2 0.01000 0.01000 "PRO " " CA " 6 0 A0A0A0  C1754  0 1 -1110 ""  1 ""  FFB400  0 0 0 1 7.69 1754 0 0 3535 1 1753 1753 1754 1754 -1 <> <> <> <>
  1754 2 13.022281 -13.848476 9.131938 116 P B 2 0.50000 0.50000 "PRO " " C  " 6 0 A0A0A0  C1755  0 1 7 ""  1 ""  <> 0 0 0 1 7.69 1755 0 0 3536 0 1754 1754 1755 1755 -1 <> <> <> <>
  1755 15 12.162559 -14.729858 8.858062 116 P B 75 -0.50000 -0.50000 "PRO " " O  " 8 0 FF5757  O1756  0 1 7 ""  1 ""  <> 0 0 0 1 7.69 1756 0 0 3537 0 1755 1755 1756 1756 -1 <> <> <> <>
  1756 3 15.014810 -16.534897 9.036857 116 P B 2 -0.05000 -0.05000 "PRO " " CD " 6 0 A0A0A0  C1757  0 1 7 ""  1 ""  <> 0 0 0 1 7.69 1757 0 0 3538 2 1756 1756 1757 1757 -1 <> <> <> <>
  1757 3 14.971217 -15.960358 7.613764 116 P B 2 -0.12000 -0.12000 "PRO " " CG " 6 0 A0A0A0  C1758  0 1 7 ""  1 ""  <> 0 0 0 1 7.69 1758 0 0 3539 2 1757 1757 1758 1758 -1 <> <> <> <>
  1758 3 15.315258 -14.554939 7.935977 116 P B 2 -0.12000 -0.12000 "PRO " " CB " 6 0 A0A0A0  C1759  0 1 7 ""  1 ""  <> 0 0 0 1 7.69 1759 0 0 3540 2 1758 1758 1759 1759 -1 <> <> <> <>
  1759 41 14.306382 -17.360703 9.102237 116 P B 21 0.06000 0.06000 "PRO " " HD1" 1 0 FFFFFF  H1760  0 1 7 ""  1 ""  <> 0 0 0 1 7.69 1760 0 0 3541 0 1759 1759 1760 1760 -1 <> <> <> <>
  1760 41 16.046022 -16.836487 9.220542 116 P B 21 0.06000 0.06000 "PRO " " HD2" 1 0 FFFFFF  H1761  0 1 7 ""  1 ""  <> 0 0 0 1 7.69 1761 0 0 3542 0 1760 1760 1761 1761 -1 <> <> <> <>
  1761 41 13.940585 -16.129845 7.302042 116 P B 21 0.06000 0.06000 "PRO " " HG1" 1 0 FFFFFF  H1762  0 1 7 ""  1 ""  <> 0 0 0 1 7.69 1762 0 0 3543 0 1761 1761 1762 1762 -1 <> <> <> <>
  1762 41 15.643049 -16.441681 6.903086 116 P B 21 0.06000 0.06000 "PRO " " HG2" 1 0 FFFFFF  H1763  0 1 7 ""  1 ""  <> 0 0 0 1 7.69 1763 0 0 3544 0 1762 1762 1763 1763 -1 <> <> <> <>
  1763 41 14.974692 -13.887486 7.144385 116 P B 21 0.06000 0.06000 "PRO " " HB1" 1 0 FFFFFF  H1764  0 1 7 ""  1 ""  <> 0 0 0 1 7.69 1764 0 0 3545 0 1763 1763 1764 1764 -1 <> <> <> <>
  1764 41 16.375208 -14.353004 8.090331 116 P B 21 0.06000 0.06000 "PRO " " HB2" 1 0 FFFFFF  H1765  0 1 7 ""  1 ""  <> 0 0 0 1 7.69 1765 0 0 3546 0 1764 1764 1765 1765 -1 <> <> <> <>
  1765 41 15.078370 -13.458023 9.654075 116 P B 21 0.06000 0.06000 "PRO " " HA " 1 0 FFFFFF  H1766  0 1 7 ""  1 ""  <> 0 0 0 1 7.69 1766 0 0 3547 0 1765 1765 1766 1766 -1 <> <> <> <>
  1766 25 12.582255 -12.630226 9.477424 117 P B 38 -0.14000 -0.14000 "PRO " " N  " 7 0 2F2FFF  N1767  0 1 7 ""  1 ""  <> 0 0 0 1 7.68 1767 0 0 3572 0 1766 1766 1767 1767 -1 <> <> <> <>
  1767 3 11.204843 -12.153957 9.399840 117 P B 2 0.01000 0.01000 "PRO " " CA " 6 0 A0A0A0  C1768  0 1 -1110 ""  1 ""  FFB400  0 0 0 1 7.68 1768 0 0 3573 1 1767 1767 1768 1768 -1 <> <> <> <>
  1768 2 10.918866 -11.877167 7.904791 117 P B 2 0.50000 0.50000 "PRO " " C  " 6 0 A0A0A0  C1769  0 1 7 ""  1 ""  <> 0 0 0 1 7.68 1769 0 0 3574 0 1768 1768 1769 1769 -1 <> <> <> <>
  1769 15 11.847070 -11.337440 7.283072 117 P B 75 -0.50000 -0.50000 "PRO " " O  " 8 0 FF5757  O1770  0 1 7 ""  1 ""  <> 0 0 0 1 7.68 1770 0 0 3575 0 1769 1769 1770 1770 -1 <> <> <> <>
  1770 3 13.486049 -11.651630 10.008517 117 P B 2 -0.05000 -0.05000 "PRO " " CD " 6 0 A0A0A0  C1771  0 1 7 ""  1 ""  <> 0 0 0 1 7.68 1771 0 0 3576 2 1770 1770 1771 1771 -1 <> <> <> <>
  1771 3 12.703322 -10.379265 10.172858 117 P B 2 -0.12000 -0.12000 "PRO " " CG " 6 0 A0A0A0  C1772  0 1 7 ""  1 ""  <> 0 0 0 1 7.68 1772 0 0 3577 2 1771 1771 1772 1772 -1 <> <> <> <>
  1772 3 11.220641 -10.859985 10.208148 117 P B 2 -0.12000 -0.12000 "PRO " " CB " 6 0 A0A0A0  C1773  0 1 7 ""  1 ""  <> 0 0 0 1 7.68 1773 0 0 3578 2 1772 1772 1773 1773 -1 <> <> <> <>
  1773 41 14.435309 -11.440357 9.516212 117 P B 21 0.06000 0.06000 "PRO " " HD1" 1 0 FFFFFF  H1774  0 1 7 ""  1 ""  <> 0 0 0 1 7.68 1774 0 0 3579 0 1773 1773 1774 1774 -1 <> <> <> <>
  1774 41 13.816762 -11.927296 11.009887 117 P B 21 0.06000 0.06000 "PRO " " HD2" 1 0 FFFFFF  H1775  0 1 7 ""  1 ""  <> 0 0 0 1 7.68 1775 0 0 3580 0 1774 1774 1775 1775 -1 <> <> <> <>
  1775 41 12.828641 -9.682922 9.343699 117 P B 21 0.06000 0.06000 "PRO " " HG1" 1 0 FFFFFF  H1776  0 1 7 ""  1 ""  <> 0 0 0 1 7.68 1776 0 0 3581 0 1775 1775 1776 1776 -1 <> <> <> <>
  1776 41 12.994184 -9.803989 11.051810 117 P B 21 0.06000 0.06000 "PRO " " HG2" 1 0 FFFFFF  H1777  0 1 7 ""  1 ""  <> 0 0 0 1 7.68 1777 0 0 3582 0 1776 1776 1777 1777 -1 <> <> <> <>
  1777 41 10.690028 -10.022076 9.755977 117 P B 21 0.06000 0.06000 "PRO " " HB1" 1 0 FFFFFF  H1778  0 1 7 ""  1 ""  <> 0 0 0 1 7.68 1778 0 0 3583 0 1777 1777 1778 1778 -1 <> <> <> <>
  1778 41 10.863671 -11.105755 11.208285 117 P B 21 0.06000 0.06000 "PRO " " HB2" 1 0 FFFFFF  H1779  0 1 7 ""  1 ""  <> 0 0 0 1 7.68 1779 0 0 3584 0 1778 1778 1779 1779 -1 <> <> <> <>
  1779 41 10.505258 -12.905987 9.764716 117 P B 21 0.06000 0.06000 "PRO " " HA " 1 0 FFFFFF  H1780  0 1 7 ""  1 ""  <> 0 0 0 1 7.68 1780 0 0 3585 0 1779 1779 1780 1780 -1 <> <> <> <>
  1780 25 9.767970 -12.246544 7.392951 118 T B 38 -0.50000 -0.50000 "THR " " N  " 7 0 2F2FFF  N1781  0 1 7 ""  1 ""  <> 0 0 0 1 7.34 1781 0 0 3601 1 1780 1780 1781 1781 -1 <> <> <> <>
  1781 3 9.369958 -11.958950 6.022494 118 T B 2 0.14000 0.14000 "THR " " CA " 6 0 A0A0A0  C1782  0 1 -1110 ""  1 ""  FFB400  0 0 0 1 7.34 1782 0 0 3602 1 1781 1781 1782 1782 -1 <> <> <> <>
  1782 2 8.043780 -11.174583 5.860377 118 T B 2 0.50000 0.50000 "THR " " C  " 6 0 A0A0A0  C1783  0 1 7 ""  1 ""  <> 0 0 0 1 7.34 1783 0 0 3603 0 1782 1782 1783 1783 -1 <> <> <> <>
  1783 15 7.127847 -11.423649 6.653761 118 T B 75 -0.50000 -0.50000 "THR " " O  " 8 0 FF5757  O1784  0 1 7 ""  1 ""  <> 0 0 0 1 7.34 1784 0 0 3604 0 1783 1783 1784 1784 -1 <> <> <> <>
  1784 3 9.346131 -13.291698 5.159747 118 T B 2 0.20500 0.20500 "THR " " CB " 6 0 A0A0A0  C1785  0 1 7 ""  1 ""  <> 0 0 0 1 7.34 1785 0 0 3605 1 1784 1784 1785 1785 -1 <> <> <> <>
  1785 3 10.693532 -14.020874 5.437346 118 T B 2 -0.18000 -0.18000 "THR " " CG2" 6 0 A0A0A0  C1786  0 1 7 ""  1 ""  <> 0 0 0 1 7.34 1786 0 0 3606 3 1785 1785 1786 1786 -1 <> <> <> <>
  1786 16 8.271899 -14.204453 5.319464 118 T B 75 -0.68300 -0.68300 "THR " " OG1" 8 0 FF5757  O1787  0 1 7 "%UT"  13 ""  <> 0 0 0 1 7.34 1787 0 0 3607 1 1786 1786 1787 1787 -1 <> <> <> <>
  1787 43 9.149354 -12.759174 8.005019 118 T B 21 0.30000 0.30000 "THR " " H  " 1 0 FFFFFF  H1788  0 1 7 ""  1 ""  <> 0 0 0 1 7.34 1788 0 0 3608 0 1787 1787 1788 1788 -1 <> <> <> <>
  1788 41 10.117341 -11.308712 5.567847 118 T B 21 0.06000 0.06000 "THR " " HA " 1 0 FFFFFF  H1789  0 1 7 ""  1 ""  <> 0 0 0 1 7.34 1789 0 0 3609 0 1788 1788 1789 1789 -1 <> <> <> <>
  1789 41 9.259702 -13.043243 4.101965 118 T B 21 0.06000 0.06000 "THR " " HB " 1 0 FFFFFF  H1790  0 1 7 ""  1 ""  <> 0 0 0 1 7.34 1790 0 0 3610 0 1789 1789 1790 1790 -1 <> <> <> <>
  1790 41 10.925475 -14.659294 6.289828 118 T B 21 0.06000 0.06000 "THR " "1HG2" 1 0 FFFFFF  H1791  0 1 7 ""  1 ""  <> 0 0 0 1 7.34 1791 0 0 3611 0 1790 1790 1791 1791 -1 <> <> <> <>
  1791 41 10.725015 -14.754803 4.632079 118 T B 21 0.06000 0.06000 "THR " "2HG2" 1 0 FFFFFF  H1792  0 1 7 ""  1 ""  <> 0 0 0 1 7.34 1792 0 0 3612 0 1791 1791 1792 1792 -1 <> <> <> <>
  1792 41 11.444886 -13.242329 5.305304 118 T B 21 0.06000 0.06000 "THR " "3HG2" 1 0 FFFFFF  H1793  0 1 7 ""  1 ""  <> 0 0 0 1 7.34 1793 0 0 3613 0 1792 1792 1793 1793 -1 <> <> <> <>
  1793 42 8.393794 -14.993164 4.813403 118 T B 21 0.41800 0.41800 "THR " " HG1" 1 0 FFFFFF  H1794  0 1 7 ""  1 ""  <> 0 0 0 1 7.34 1794 0 0 3614 0 1793 1793 1794 1794 -1 <> <> <> <>
  1794 25 8.011867 -10.272839 4.913641 119 F B 38 -0.50000 -0.50000 "PHE " " N  " 7 0 2F2FFF  N1795  0 1 7 ""  1 ""  <> 0 0 0 1 7.43 1795 0 0 3634 1 1794 1794 1795 1795 -1 <> <> <> <>
  1795 3 6.927796 -9.302292 4.904192 119 F B 2 0.14000 0.14000 "PHE " " CA " 6 0 A0A0A0  C1796  0 1 -1110 ""  1 ""  FFB400  0 0 0 1 7.43 1796 0 0 3635 1 1795 1795 1796 1796 -1 <> <> <> <>
  1796 2 6.575799 -8.830009 3.473674 119 F B 2 0.50000 0.50000 "PHE " " C  " 6 0 A0A0A0  C1797  0 1 7 ""  1 ""  <> 0 0 0 1 7.43 1797 0 0 3636 0 1796 1796 1797 1797 -1 <> <> <> <>
  1797 15 7.482512 -9.019550 2.627173 119 F B 75 -0.50000 -0.50000 "PHE " " O  " 8 0 FF5757  O1798  0 1 7 ""  1 ""  <> 0 0 0 1 7.43 1798 0 0 3637 0 1797 1797 1798 1798 -1 <> <> <> <>
  1798 3 7.465951 -8.240910 5.925932 119 F B 2 -0.00500 -0.00500 "PHE " " CB " 6 0 A0A0A0  C1799  0 1 7 ""  1 ""  <> 0 0 0 1 7.43 1799 0 0 3638 2 1798 1798 1799 1799 -1 <> <> <> <>
  1799 2 8.767327 -7.595013 5.658507 119 F B 2 -0.11500 -0.11500 "PHE " " CG " 6 0 A0A0A0  C1800  0 1 7 ""  1 ""  <> 0 0 0 1 7.43 1800 0 0 3639 0 1799 1799 1800 1800 62 <> <> <> <>
  1800 2 9.062531 -6.950852 4.457385 119 F B 2 -0.11500 -0.11500 "PHE " " CD1" 6 0 A0A0A0  C1801  0 1 7 ""  1 ""  <> 0 0 0 1 7.43 1801 0 0 3640 1 1800 1800 1801 1801 63 <> <> <> <>
  1801 2 10.338349 -6.387398 4.236281 119 F B 2 -0.11500 -0.11500 "PHE " " CE1" 6 0 A0A0A0  C1802  0 1 7 ""  1 ""  <> 0 0 0 1 7.43 1802 0 0 3641 1 1801 1801 1802 1802 64 <> <> <> <>
  1802 2 11.394534 -6.579323 5.187453 119 F B 2 -0.11500 -0.11500 "PHE " " CZ " 6 0 A0A0A0  C1803  0 1 7 ""  1 ""  <> 0 0 0 1 7.43 1803 0 0 3642 1 1802 1802 1803 1803 65 <> <> <> <>
  1803 2 11.070069 -7.224869 6.394080 119 F B 2 -0.11500 -0.11500 "PHE " " CE2" 6 0 A0A0A0  C1804  0 1 7 ""  1 ""  <> 0 0 0 1 7.43 1804 0 0 3643 1 1803 1803 1804 1804 66 <> <> <> <>
  1804 2 9.759929 -7.742260 6.645094 119 F B 2 -0.11500 -0.11500 "PHE " " CD2" 6 0 A0A0A0  C1805  0 1 7 ""  1 ""  <> 0 0 0 1 7.43 1805 0 0 3644 1 1804 1804 1805 1805 67 <> <> <> <>
  1805 43 8.767205 -10.193195 4.247893 119 F B 21 0.30000 0.30000 "PHE " " H  " 1 0 FFFFFF  H1806  0 1 7 ""  1 ""  <> 0 0 0 1 7.43 1806 0 0 3645 0 1805 1805 1806 1806 -1 <> <> <> <>
  1806 41 5.985909 -9.702126 5.279799 119 F B 21 0.06000 0.06000 "PHE " " HA " 1 0 FFFFFF  H1807  0 1 7 ""  1 ""  <> 0 0 0 1 7.43 1807 0 0 3646 0 1806 1806 1807 1807 -1 <> <> <> <>
  1807 41 7.503163 -8.724789 6.901930 119 F B 21 0.06000 0.06000 "PHE " " HB1" 1 0 FFFFFF  H1808  0 1 7 ""  1 ""  <> 0 0 0 1 7.43 1808 0 0 3647 0 1807 1807 1808 1808 -1 <> <> <> <>
  1808 41 6.664224 -7.519982 6.085928 119 F B 21 0.06000 0.06000 "PHE " " HB2" 1 0 FFFFFF  H1809  0 1 7 ""  1 ""  <> 0 0 0 1 7.43 1809 0 0 3648 0 1808 1808 1809 1809 -1 <> <> <> <>
  1809 41 8.287770 -6.774731 3.725863 119 F B 21 0.11500 0.11500 "PHE " " HD1" 1 0 FFFFFF  H1810  0 1 7 ""  1 ""  <> 0 0 0 1 7.43 1810 0 0 3649 0 1809 1809 1810 1810 -1 <> <> <> <>
  1810 41 10.495507 -5.821618 3.329863 119 F B 21 0.11500 0.11500 "PHE " " HE1" 1 0 FFFFFF  H1811  0 1 7 ""  1 ""  <> 0 0 0 1 7.43 1811 0 0 3650 0 1810 1810 1811 1811 -1 <> <> <> <>
  1811 41 12.372449 -6.134507 5.076910 119 F B 21 0.11500 0.11500 "PHE " " HZ " 1 0 FFFFFF  H1812  0 1 7 ""  1 ""  <> 0 0 0 1 7.43 1812 0 0 3651 0 1811 1811 1812 1812 -1 <> <> <> <>
  1812 41 11.852273 -7.210236 7.138621 119 F B 21 0.11500 0.11500 "PHE " " HE2" 1 0 FFFFFF  H1813  0 1 7 ""  1 ""  <> 0 0 0 1 7.43 1813 0 0 3652 0 1812 1812 1813 1813 -1 <> <> <> <>
  1813 41 9.517465 -8.020996 7.659941 119 F B 21 0.11500 0.11500 "PHE " " HD2" 1 0 FFFFFF  H1814  0 1 7 ""  1 ""  <> 0 0 0 1 7.43 1814 0 0 3653 0 1813 1813 1814 1814 -1 <> <> <> <>
  1814 25 5.411208 -8.274841 3.157019 120 G B 38 -0.50000 -0.50000 "GLY " " N  " 7 0 2F2FFF  N1815  0 1 7 ""  1 ""  <> 0 0 0 1 7.72 1815 0 0 3671 1 1814 1814 1815 1815 -1 <> <> <> <>
  1815 3 5.010573 -7.581437 1.946543 120 G B 2 0.08000 0.08000 "GLY " " CA " 6 0 A0A0A0  C1816  0 1 -1110 ""  1 ""  FFB400  0 0 0 1 7.72 1816 0 0 3672 2 1815 1815 1816 1816 -1 <> <> <> <>
  1816 2 5.380124 -6.087945 1.946501 120 G B 2 0.50000 0.50000 "GLY " " C  " 6 0 A0A0A0  C1817  0 1 7 ""  1 ""  <> 0 0 0 1 7.72 1817 0 0 3673 0 1816 1816 1817 1817 -1 <> <> <> <>
  1817 15 6.032353 -5.558583 2.842952 120 G B 75 -0.50000 -0.50000 "GLY " " O  " 8 0 FF5757  O1818  0 1 7 ""  1 ""  <> 0 0 0 1 7.72 1818 0 0 3674 0 1817 1817 1818 1818 -1 <> <> <> <>
  1818 43 4.807578 -8.082253 3.943557 120 G B 21 0.30000 0.30000 "GLY " " H  " 1 0 FFFFFF  H1819  0 1 7 ""  1 ""  <> 0 0 0 1 7.72 1819 0 0 3675 0 1818 1818 1819 1819 -1 <> <> <> <>
  1819 41 3.928943 -7.540791 1.818011 120 G B 21 0.06000 0.06000 "GLY " " HA1" 1 0 FFFFFF  H1820  0 1 7 ""  1 ""  <> 0 0 0 1 7.72 1820 0 0 3676 0 1819 1819 1820 1820 -1 <> <> <> <>
  1820 41 5.462810 -8.066113 1.081282 120 G B 21 0.06000 0.06000 "GLY " " HA2" 1 0 FFFFFF  H1821  0 1 7 ""  1 ""  <> 0 0 0 1 7.72 1821 0 0 3677 0 1820 1820 1821 1821 -1 <> <> <> <>
  1821 25 5.003396 -5.495121 0.739287 121 Q B 38 -0.50000 -0.50000 "GLN " " N  " 7 0 2F2FFF  N1822  0 1 7 ""  1 ""  <> 0 0 0 1 7.69 1822 0 0 3697 1 1821 1821 1822 1822 -1 <> <> <> <>
  1822 3 4.912028 -4.041588 0.627124 121 Q B 2 0.14000 0.14000 "GLN " " CA " 6 0 A0A0A0  C1823  0 1 -1110 ""  1 ""  FFB400  0 0 0 1 7.69 1823 0 0 3698 1 1822 1822 1823 1823 -1 <> <> <> <>
  1823 2 4.232684 -3.375100 1.891772 121 Q B 2 0.50000 0.50000 "GLN " " C  " 6 0 A0A0A0  C1824  0 1 7 ""  1 ""  <> 0 0 0 1 7.69 1824 0 0 3699 0 1823 1823 1824 1824 -1 <> <> <> <>
  1824 15 3.237403 -3.996090 2.372576 121 Q B 75 -0.50000 -0.50000 "GLN " " O  " 8 0 FF5757  O1825  0 1 7 ""  1 ""  <> 0 0 0 1 7.69 1825 0 0 3700 0 1824 1824 1825 1825 -1 <> <> <> <>
  1825 3 4.217851 -3.622227 -0.699010 121 Q B 2 -0.12000 -0.12000 "GLN " " CB " 6 0 A0A0A0  C1826  0 1 7 ""  1 ""  <> 0 0 0 1 7.69 1826 0 0 3701 2 1825 1825 1826 1826 -1 <> <> <> <>
  1826 3 2.681325 -3.530892 -0.634923 121 Q B 2 -0.12000 -0.12000 "GLN " " CG " 6 0 A0A0A0  C1827  0 1 7 ""  1 ""  <> 0 0 0 1 7.69 1827 0 0 3702 2 1826 1826 1827 1827 -1 <> <> <> <>
  1827 2 2.050416 -3.302285 -2.073533 121 Q B 2 0.50000 0.50000 "GLN " " CD " 6 0 A0A0A0  C1828  0 1 7 "%UT"  13 ""  <> 0 0 0 1 7.69 1828 0 0 3703 0 1827 1827 1828 1828 -1 "No Flip"  <> <> <>
  1828 15 2.654778 -2.451424 -2.785001 121 Q B 75 -0.50000 -0.50000 "GLN " " OE1" 8 0 FF5757  O1829  0 1 7 ""  1 ""  <> 0 0 0 1 7.69 1829 0 0 3704 0 1828 1828 1829 1829 -1 <> <> <> <>
  1829 25 1.024526 -3.991833 -2.590390 121 Q B 38 -0.76000 -0.76000 "GLN " " NE2" 7 0 2F2FFF  N1830  0 1 7 ""  1 ""  <> 0 0 0 1 7.69 1830 0 0 3705 2 1829 1829 1830 1830 -1 <> <> <> <>
  1830 43 4.478471 -6.094258 0.118327 121 Q B 21 0.30000 0.30000 "GLN " " H  " 1 0 FFFFFF  H1831  0 1 7 ""  1 ""  <> 0 0 0 1 7.69 1831 0 0 3706 0 1830 1830 1831 1831 -1 <> <> <> <>
  1831 41 5.897540 -3.582474 0.549178 121 Q B 21 0.06000 0.06000 "GLN " " HA " 1 0 FFFFFF  H1832  0 1 7 ""  1 ""  <> 0 0 0 1 7.69 1832 0 0 3707 0 1831 1831 1832 1832 -1 <> <> <> <>
  1832 41 4.576053 -4.203900 -1.548391 121 Q B 21 0.06000 0.06000 "GLN " " HB1" 1 0 FFFFFF  H1833  0 1 7 ""  1 ""  <> 0 0 0 1 7.69 1833 0 0 3708 0 1832 1832 1833 1833 -1 <> <> <> <>
  1833 41 4.494790 -2.622445 -1.033437 121 Q B 21 0.06000 0.06000 "GLN " " HB2" 1 0 FFFFFF  H1834  0 1 7 ""  1 ""  <> 0 0 0 1 7.69 1834 0 0 3709 0 1833 1833 1834 1834 -1 <> <> <> <>
  1834 41 2.326022 -2.717724 -0.001981 121 Q B 21 0.06000 0.06000 "GLN " " HG1" 1 0 FFFFFF  H1835  0 1 7 ""  1 ""  <> 0 0 0 1 7.69 1835 0 0 3710 0 1834 1834 1835 1835 -1 <> <> <> <>
  1835 41 2.255664 -4.454884 -0.243577 121 Q B 21 0.06000 0.06000 "GLN " " HG2" 1 0 FFFFFF  H1836  0 1 7 ""  1 ""  <> 0 0 0 1 7.69 1836 0 0 3711 0 1835 1835 1836 1836 -1 <> <> <> <>
  1836 43 0.827462 -4.813309 -2.036817 121 Q B 21 0.38000 0.38000 "GLN " "1HE2" 1 0 FFFFFF  H1837  0 1 7 ""  1 ""  <> 0 0 0 1 7.69 1837 0 0 3712 0 1836 1836 1837 1837 -1 <> <> <> <>
  1837 43 0.931165 -3.929593 -3.594140 121 Q B 21 0.38000 0.38000 "GLN " "2HE2" 1 0 FFFFFF  H1838  0 1 7 ""  1 ""  <> 0 0 0 1 7.69 1838 0 0 3713 0 1837 1837 1838 1838 -1 <> <> <> <>
  1838 25 4.773389 -2.305844 2.444300 122 G B 38 -0.50000 -0.50000 "GLY " " N  " 7 0 2F2FFF  N1839  0 1 7 ""  1 ""  <> 0 0 0 1 7.7 1839 0 0 3738 1 1838 1838 1839 1839 -1 <> <> <> <>
  1839 3 4.276546 -1.632275 3.586863 122 G B 2 0.08000 0.08000 "GLY " " CA " 6 0 A0A0A0  C1840  0 1 -1110 ""  1 ""  FFB400  0 0 0 1 7.7 1840 0 0 3739 2 1839 1839 1840 1840 -1 <> <> <> <>
  1840 2 3.216968 -0.684403 3.080302 122 G B 2 0.50000 0.50000 "GLY " " C  " 6 0 A0A0A0  C1841  0 1 7 ""  1 ""  <> 0 0 0 1 7.7 1841 0 0 3740 0 1840 1840 1841 1841 -1 <> <> <> <>
  1841 15 3.391446 0.031150 2.089926 122 G B 75 -0.50000 -0.50000 "GLY " " O  " 8 0 FF5757  O1842  0 1 7 ""  1 ""  <> 0 0 0 1 7.7 1842 0 0 3741 0 1841 1841 1842 1842 -1 <> <> <> <>
  1842 43 5.581996 -1.857270 2.038050 122 G B 21 0.30000 0.30000 "GLY " " H  " 1 0 FFFFFF  H1843  0 1 7 ""  1 ""  <> 0 0 0 1 7.7 1843 0 0 3742 0 1842 1842 1843 1843 -1 <> <> <> <>
  1843 41 4.950917 -1.113484 4.268168 122 G B 21 0.06000 0.06000 "GLY " " HA1" 1 0 FFFFFF  H1844  0 1 7 ""  1 ""  <> 0 0 0 1 7.7 1844 0 0 3743 0 1843 1843 1844 1844 -1 <> <> <> <>
  1844 41 3.751416 -2.338730 4.229716 122 G B 21 0.06000 0.06000 "GLY " " HA2" 1 0 FFFFFF  H1845  0 1 7 ""  1 ""  <> 0 0 0 1 7.7 1845 0 0 3744 0 1844 1844 1845 1845 -1 <> <> <> <>
  1845 25 2.075791 -0.666066 3.678767 123 T B 38 -0.50000 -0.50000 "THR " " N  " 7 0 2F2FFF  N1846  2 1 7 ""  1 ""  <> 0 0 0 1 7.28 1846 0 0 3756 1 1845 1845 1846 1846 -1 <> <> <> <>
  1846 3 0.952163 0.167579 3.181426 123 T B 2 0.14000 0.14000 "THR " " CA " 6 0 A0A0A0  C1847  2 1 -1110 ""  1 ""  FFB400  0 0 0 1 7.28 1847 0 0 3757 1 1846 1846 1847 1847 -1 <> <> <> <>
  1847 2 1.066924 1.553627 3.933543 123 T B 2 0.50000 0.50000 "THR " " C  " 6 0 A0A0A0  C1848  2 1 7 ""  1 ""  <> 0 0 0 1 7.28 1848 0 0 3758 0 1847 1847 1848 1848 -1 <> <> <> <>
  1848 15 0.915162 1.671081 5.150057 123 T B 75 -0.50000 -0.50000 "THR " " O  " 8 0 FF5757  O1849  2 1 7 ""  1 ""  <> 0 0 0 1 7.28 1849 0 0 3759 0 1848 1848 1849 1849 -1 <> <> <> <>
  1849 3 -0.343392 -0.530785 3.683944 123 T B 2 0.20500 0.20500 "THR " " CB " 6 0 A0A0A0  C1850  2 1 7 ""  1 ""  <> 0 0 0 1 7.28 1850 0 0 3760 1 1849 1849 1850 1850 -1 <> <> <> <>
  1850 3 -1.709121 0.095626 3.422629 123 T B 2 -0.18000 -0.18000 "THR " " CG2" 6 0 A0A0A0  C1851  2 1 7 ""  1 ""  <> 0 0 0 1 7.28 1851 0 0 3761 3 1850 1850 1851 1851 -1 <> <> <> <>
  1851 16 -0.379811 -1.801968 3.140338 123 T B 75 -0.68300 -0.68300 "THR " " OG1" 8 0 FF5757  O1852  2 1 7 "%UT"  13 ""  <> 0 0 0 1 7.28 1852 0 0 3762 1 1851 1851 1852 1852 -1 <> <> <> <>
  1852 43 1.858193 -1.184193 4.517992 123 T B 21 0.30000 0.30000 "THR " " H  " 1 0 FFFFFF  H1853  2 1 7 ""  1 ""  <> 0 0 0 1 7.28 1853 0 0 3763 0 1852 1852 1853 1853 -1 <> <> <> <>
  1853 41 0.953481 0.155922 2.091487 123 T B 21 0.06000 0.06000 "THR " " HA " 1 0 FFFFFF  H1854  2 1 7 ""  1 ""  <> 0 0 0 1 7.28 1854 0 0 3764 0 1853 1853 1854 1854 -1 <> <> <> <>
  1854 41 -0.267406 -0.492215 4.770606 123 T B 21 0.06000 0.06000 "THR " " HB " 1 0 FFFFFF  H1855  2 1 7 ""  1 ""  <> 0 0 0 1 7.28 1855 0 0 3765 0 1854 1854 1855 1855 -1 <> <> <> <>
  1855 41 -2.474814 -0.627133 3.704467 123 T B 21 0.06000 0.06000 "THR " "1HG2" 1 0 FFFFFF  H1856  2 1 7 ""  1 ""  <> 0 0 0 1 7.28 1856 0 0 3766 0 1855 1855 1856 1856 -1 <> <> <> <>
  1856 41 -1.889815 0.946941 4.078917 123 T B 21 0.06000 0.06000 "THR " "2HG2" 1 0 FFFFFF  H1857  2 1 7 ""  1 ""  <> 0 0 0 1 7.28 1857 0 0 3767 0 1856 1856 1857 1857 -1 <> <> <> <>
  1857 41 -1.861121 0.477481 2.413081 123 T B 21 0.06000 0.06000 "THR " "3HG2" 1 0 FFFFFF  H1858  2 1 7 ""  1 ""  <> 0 0 0 1 7.28 1858 0 0 3768 0 1857 1857 1858 1858 -1 <> <> <> <>
  1858 42 -0.296989 -1.659798 2.209773 123 T B 21 0.41800 0.41800 "THR " " HG1" 1 0 FFFFFF  H1859  2 1 7 ""  1 ""  <> 0 0 0 1 7.28 1859 0 0 3769 0 1858 1858 1859 1859 -1 <> <> <> <>
  1859 25 1.097196 2.637119 3.141352 124 K B 38 -0.50000 -0.50000 "LYS " " N  " 7 0 2F2FFF  N1860  2 1 7 ""  1 ""  <> 0 0 0 1 7.3 1860 0 0 3789 1 1859 1859 1860 1860 -1 <> <> <> <>
  1860 3 1.088368 4.026309 3.654399 124 K B 2 0.14000 0.14000 "LYS " " CA " 6 0 A0A0A0  C1861  2 1 -1111 ""  1 ""  FFD200  0 0 0 1 7.3 1861 0 0 3790 1 1860 1860 1861 1861 -1 <> <> <> <>
  1861 2 -0.340768 4.467487 3.779219 124 K B 2 0.50000 0.50000 "LYS " " C  " 6 0 A0A0A0  C1862  2 1 7 ""  1 ""  <> 0 0 0 1 7.3 1862 0 0 3791 0 1861 1861 1862 1862 -1 <> <> <> <>
  1862 15 -1.110133 4.367603 2.841994 124 K B 75 -0.50000 -0.50000 "LYS " " O  " 8 0 FF5757  O1863  2 1 7 ""  1 ""  <> 0 0 0 1 7.3 1863 0 0 3792 0 1862 1862 1863 1863 -1 <> <> <> <>
  1863 3 1.919637 4.862140 2.634444 124 K B 2 -0.12000 -0.12000 "LYS " " CB " 6 0 A0A0A0  C1864  2 1 7 ""  1 ""  <> 0 0 0 1 7.3 1864 0 0 3793 2 1863 1863 1864 1864 -1 <> <> <> <>
  1864 3 2.053159 6.357696 3.164717 124 K B 2 -0.12000 -0.12000 "LYS " " CG " 6 0 A0A0A0  C1865  2 1 7 ""  1 ""  <> 0 0 0 1 7.3 1865 0 0 3794 2 1864 1864 1865 1865 -1 <> <> <> <>
  1865 3 2.895783 7.237182 2.216639 124 K B 2 -0.12000 -0.12000 "LYS " " CD " 6 0 A0A0A0  C1866  2 1 7 ""  1 ""  <> 0 0 0 1 7.3 1866 0 0 3795 2 1865 1865 1866 1866 -1 <> <> <> <>
  1866 3 2.879594 8.751236 2.487506 124 K B 2 0.19000 0.19000 "LYS " " CE " 6 0 A0A0A0  C1867  2 1 7 ""  1 ""  <> 0 0 0 1 7.3 1867 0 0 3796 2 1866 1866 1867 1867 -1 <> <> <> <>
  1867 32 3.701362 9.492462 1.552695 124 K B 38 -0.30000 -0.30000 "LYS " " NZ " 7 1 2F2FFF  N1868  2 1 7 "%UT"  13 ""  <> 0 0 0 1 7.3 1868 0 0 3797 3 1867 1867 1868 1868 44 <> <> <> <>
  1868 43 1.131389 2.413414 2.157031 124 K B 21 0.30000 0.30000 "LYS " " H  " 1 0 FFFFFF  H1869  2 1 7 ""  1 ""  <> 0 0 0 1 7.3 1869 0 0 3798 0 1868 1868 1869 1869 -1 <> <> <> <>
  1869 41 1.477559 4.033138 4.672526 124 K B 21 0.06000 0.06000 "LYS " " HA " 1 0 FFFFFF  H1870  2 1 7 ""  1 ""  <> 0 0 0 1 7.3 1870 0 0 3799 0 1869 1869 1870 1870 -1 <> <> <> <>
  1870 41 1.430926 4.798999 1.662192 124 K B 21 0.06000 0.06000 "LYS " " HB1" 1 0 FFFFFF  H1871  2 1 7 ""  1 ""  <> 0 0 0 1 7.3 1871 0 0 3800 0 1870 1870 1871 1871 -1 <> <> <> <>
  1871 41 2.914876 4.469772 2.425528 124 K B 21 0.06000 0.06000 "LYS " " HB2" 1 0 FFFFFF  H1872  2 1 7 ""  1 ""  <> 0 0 0 1 7.3 1872 0 0 3801 0 1871 1871 1872 1872 -1 <> <> <> <>
  1872 41 2.521174 6.476554 4.141921 124 K B 21 0.06000 0.06000 "LYS " " HG1" 1 0 FFFFFF  H1873  2 1 7 ""  1 ""  <> 0 0 0 1 7.3 1873 0 0 3802 0 1872 1872 1873 1873 -1 <> <> <> <>
  1873 41 1.039060 6.754440 3.212603 124 K B 21 0.06000 0.06000 "LYS " " HG2" 1 0 FFFFFF  H1874  2 1 7 ""  1 ""  <> 0 0 0 1 7.3 1874 0 0 3803 0 1873 1873 1874 1874 -1 <> <> <> <>
  1874 41 2.660699 7.046585 1.169497 124 K B 21 0.06000 0.06000 "LYS " " HD1" 1 0 FFFFFF  H1875  2 1 7 ""  1 ""  <> 0 0 0 1 7.3 1875 0 0 3804 0 1874 1874 1875 1875 -1 <> <> <> <>
  1875 41 3.927318 6.887298 2.256892 124 K B 21 0.06000 0.06000 "LYS " " HD2" 1 0 FFFFFF  H1876  2 1 7 ""  1 ""  <> 0 0 0 1 7.3 1876 0 0 3805 0 1875 1875 1876 1876 -1 <> <> <> <>
  1876 41 3.055884 9.013031 3.530810 124 K B 21 0.06000 0.06000 "LYS " " HE1" 1 0 FFFFFF  H1877  2 1 7 ""  1 ""  <> 0 0 0 1 7.3 1877 0 0 3806 0 1876 1876 1877 1877 -1 <> <> <> <>
  1877 41 1.888404 9.168839 2.310740 124 K B 21 0.06000 0.06000 "LYS " " HE2" 1 0 FFFFFF  H1878  2 1 7 ""  1 ""  <> 0 0 0 1 7.3 1878 0 0 3807 0 1877 1877 1878 1878 -1 <> <> <> <>
  1878 44 3.756059 9.209366 0.584723 124 K B 21 0.33000 0.33000 "LYS " " HZ1" 1 0 FFFFFF  H1879  2 1 7 ""  1 ""  <> 0 0 0 1 7.3 1879 0 0 3808 0 1878 1878 1879 1879 45 <> <> <> <>
  1879 44 3.168984 10.350586 1.535494 124 K B 21 0.33000 0.33000 "LYS " " HZ2" 1 0 FFFFFF  H1880  2 1 7 ""  1 ""  <> 0 0 0 1 7.3 1880 0 0 3809 0 1879 1879 1880 1880 -1 <> <> <> <>
  1880 44 4.656127 9.552612 1.876582 124 K B 21 0.33000 0.33000 "LYS " " HZ3" 1 0 FFFFFF  H1881  2 1 7 ""  1 ""  <> 0 0 0 1 7.3 1881 0 0 3810 0 1880 1880 1881 1881 -1 <> <> <> <>
  1881 25 -0.730990 5.040355 4.920828 125 V B 38 -0.50000 -0.50000 "VAL " " N  " 7 0 2F2FFF  N1882  2 1 7 ""  1 ""  <> 0 0 0 1 7.4 1882 0 0 3825 1 1881 1881 1882 1882 -1 <> <> <> <>
  1882 3 -1.936549 5.889415 5.015906 125 V B 2 0.14000 0.14000 "VAL " " CA " 6 0 A0A0A0  C1883  2 1 -1111 ""  1 ""  FFD200  0 0 0 1 7.4 1883 0 0 3826 1 1882 1882 1883 1883 -1 <> <> <> <>
  1883 2 -1.490993 7.373893 5.209483 125 V B 2 0.50000 0.50000 "VAL " " C  " 6 0 A0A0A0  C1884  2 1 7 ""  1 ""  <> 0 0 0 1 7.4 1884 0 0 3827 0 1883 1883 1884 1884 -1 <> <> <> <>
  1884 15 -0.642343 7.595031 6.103957 125 V B 75 -0.50000 -0.50000 "VAL " " O  " 8 0 FF5757  O1885  2 1 7 ""  1 ""  <> 0 0 0 1 7.4 1885 0 0 3828 0 1884 1884 1885 1885 -1 <> <> <> <>
  1885 3 -2.825088 5.436466 6.190653 125 V B 2 -0.06000 -0.06000 "VAL " " CB " 6 0 A0A0A0  C1886  2 1 7 ""  1 ""  <> 0 0 0 1 7.4 1886 0 0 3829 1 1885 1885 1886 1886 -1 <> <> <> <>
  1886 3 -4.178706 6.197265 6.437251 125 V B 2 -0.18000 -0.18000 "VAL " " CG1" 6 0 A0A0A0  C1887  2 1 7 ""  1 ""  <> 0 0 0 1 7.4 1887 0 0 3830 3 1886 1886 1887 1887 -1 <> <> <> <>
  1887 3 -3.078326 3.914066 6.206065 125 V B 2 -0.18000 -0.18000 "VAL " " CG2" 6 0 A0A0A0  C1888  2 1 7 ""  1 ""  <> 0 0 0 1 7.4 1888 0 0 3831 3 1887 1887 1888 1888 -1 <> <> <> <>
  1888 43 -0.063729 5.068599 5.678500 125 V B 21 0.30000 0.30000 "VAL " " H  " 1 0 FFFFFF  H1889  2 1 7 ""  1 ""  <> 0 0 0 1 7.4 1889 0 0 3832 0 1888 1888 1889 1889 -1 <> <> <> <>
  1889 41 -2.459762 5.747112 4.070334 125 V B 21 0.06000 0.06000 "VAL " " HA " 1 0 FFFFFF  H1890  2 1 7 ""  1 ""  <> 0 0 0 1 7.4 1890 0 0 3833 0 1889 1889 1890 1890 -1 <> <> <> <>
  1890 41 -2.179385 5.477493 7.067854 125 V B 21 0.06000 0.06000 "VAL " " HB " 1 0 FFFFFF  H1891  2 1 7 ""  1 ""  <> 0 0 0 1 7.4 1891 0 0 3834 0 1890 1890 1891 1891 -1 <> <> <> <>
  1891 41 -4.059409 7.161163 6.931990 125 V B 21 0.06000 0.06000 "VAL " "1HG1" 1 0 FFFFFF  H1892  2 1 7 ""  1 ""  <> 0 0 0 1 7.4 1892 0 0 3835 0 1891 1891 1892 1892 -1 <> <> <> <>
  1892 41 -4.852790 6.443176 5.616744 125 V B 21 0.06000 0.06000 "VAL " "2HG1" 1 0 FFFFFF  H1893  2 1 7 ""  1 ""  <> 0 0 0 1 7.4 1893 0 0 3836 0 1892 1892 1893 1893 -1 <> <> <> <>
  1893 41 -4.744468 5.677120 7.210207 125 V B 21 0.06000 0.06000 "VAL " "3HG1" 1 0 FFFFFF  H1894  2 1 7 ""  1 ""  <> 0 0 0 1 7.4 1894 0 0 3837 0 1893 1893 1894 1894 -1 <> <> <> <>
  1894 41 -2.139705 3.359912 6.204573 125 V B 21 0.06000 0.06000 "VAL " "1HG2" 1 0 FFFFFF  H1895  2 1 7 ""  1 ""  <> 0 0 0 1 7.4 1895 0 0 3838 0 1894 1894 1895 1895 -1 <> <> <> <>
  1895 41 -3.772414 3.664810 7.008696 125 V B 21 0.06000 0.06000 "VAL " "2HG2" 1 0 FFFFFF  H1896  2 1 7 ""  1 ""  <> 0 0 0 1 7.4 1896 0 0 3839 0 1895 1895 1896 1896 -1 <> <> <> <>
  1896 41 -3.491149 3.537464 5.270201 125 V B 21 0.06000 0.06000 "VAL " "3HG2" 1 0 FFFFFF  H1897  2 1 7 ""  1 ""  <> 0 0 0 1 7.4 1897 0 0 3840 0 1896 1896 1897 1897 -1 <> <> <> <>
  1897 25 -2.159541 8.334290 4.577681 126 E B 38 -0.50000 -0.50000 "GLU " " N  " 7 0 2F2FFF  N1898  2 1 7 ""  1 ""  <> 0 0 0 1 7.49 1898 0 0 3856 1 1897 1897 1898 1898 -1 <> <> <> <>
  1898 3 -2.028235 9.791122 4.993891 126 E B 2 0.14000 0.14000 "GLU " " CA " 6 0 A0A0A0  C1899  2 1 -1111 ""  1 ""  FFD200  0 0 0 1 7.49 1899 0 0 3857 1 1898 1898 1899 1899 -1 <> <> <> <>
  1899 2 -3.483039 10.239761 5.267432 126 E B 2 0.50000 0.50000 "GLU " " C  " 6 0 A0A0A0  C1900  2 1 7 ""  1 ""  <> 0 0 0 1 7.49 1900 0 0 3858 0 1899 1899 1900 1900 -1 <> <> <> <>
  1900 15 -4.455195 9.538307 4.898127 126 E B 75 -0.50000 -0.50000 "GLU " " O  " 8 0 FF5757  O1901  2 1 7 ""  1 ""  <> 0 0 0 1 7.49 1901 0 0 3859 0 1900 1900 1901 1901 -1 <> <> <> <>
  1901 3 -1.593440 10.674232 3.842166 126 E B 2 -0.12000 -0.12000 "GLU " " CB " 6 0 A0A0A0  C1902  2 1 7 ""  1 ""  <> 0 0 0 1 7.49 1902 0 0 3860 2 1901 1901 1902 1902 -1 <> <> <> <>
  1902 3 -0.082751 10.560257 3.714125 126 E B 2 -0.22000 -0.22000 "GLU " " CG " 6 0 A0A0A0  C1903  2 1 7 ""  1 ""  <> 0 0 0 1 7.49 1903 0 0 3861 2 1902 1902 1903 1903 -1 <> <> <> <>
  1903 2 0.758649 11.522125 4.542269 126 E B 2 0.70000 0.70000 "GLU " " CD " 6 0 A0A0A0  C1904  2 1 7 "%UT"  13 ""  <> 0 0 0 1 7.49 1904 0 0 3862 0 1903 1903 1904 1904 -1 <> <> <> <>
  1904 15 1.872254 11.164368 4.915698 126 E B 75 -0.80000 -0.80000 "GLU " " OE1" 8 0 FF5757  O1905  2 1 7 ""  1 ""  <> 0 0 0 1 7.49 1905 0 0 3863 0 1904 1904 1905 1905 -1 <> <> <> <>
  1905 18 0.272395 12.680786 4.726809 126 E B 75 -0.80000 -0.80000 "GLU " " OE2" 8 -1 FF5757  O1906  2 1 7 ""  1 ""  <> 0 0 0 1 7.49 1906 0 0 3864 0 1905 1905 1906 1906 -1 <> <> <> <>
  1906 43 -2.830436 8.180603 3.838504 126 E B 21 0.30000 0.30000 "GLU " " H  " 1 0 FFFFFF  H1907  2 1 7 ""  1 ""  <> 0 0 0 1 7.49 1907 0 0 3865 0 1906 1906 1907 1907 -1 <> <> <> <>
  1907 41 -1.394881 9.832939 5.880015 126 E B 21 0.06000 0.06000 "GLU " " HA " 1 0 FFFFFF  H1908  2 1 7 ""  1 ""  <> 0 0 0 1 7.49 1908 0 0 3866 0 1907 1907 1908 1908 -1 <> <> <> <>
  1908 41 -1.984065 11.682510 3.979617 126 E B 21 0.06000 0.06000 "GLU " " HB1" 1 0 FFFFFF  H1909  2 1 7 ""  1 ""  <> 0 0 0 1 7.49 1909 0 0 3867 0 1908 1908 1909 1909 -1 <> <> <> <>
  1909 41 -2.154223 10.342209 2.968447 126 E B 21 0.06000 0.06000 "GLU " " HB2" 1 0 FFFFFF  H1910  2 1 7 ""  1 ""  <> 0 0 0 1 7.49 1910 0 0 3868 0 1909 1909 1910 1910 -1 <> <> <> <>
  1910 41 0.306168 10.672989 2.702132 126 E B 21 0.06000 0.06000 "GLU " " HG1" 1 0 FFFFFF  H1911  2 1 7 ""  1 ""  <> 0 0 0 1 7.49 1911 0 0 3869 0 1910 1910 1911 1911 -1 <> <> <> <>
  1911 41 0.168130 9.520103 3.922053 126 E B 21 0.06000 0.06000 "GLU " " HG2" 1 0 FFFFFF  H1912  2 1 7 ""  1 ""  <> 0 0 0 1 7.49 1912 0 0 3870 0 1911 1911 1912 1912 -1 <> <> <> <>
  1912 25 -3.611846 11.225830 6.125056 127 I B 38 -0.50000 -0.50000 "ILE " " N  " 7 0 2F2FFF  N1913  2 1 7 ""  1 ""  <> 0 0 0 1 7.89 1913 0 0 3890 1 1912 1912 1913 1913 -1 <> <> <> <>
  1913 3 -4.903197 11.738403 6.569708 127 I B 2 0.14000 0.14000 "ILE " " CA " 6 0 A0A0A0  C1914  2 1 -1111 ""  1 ""  FFD200  0 0 0 1 7.89 1914 0 0 3891 1 1913 1913 1914 1914 -1 <> <> <> <>
  1914 2 -5.084262 13.127502 5.935782 127 I B 2 0.50000 0.50000 "ILE " " C  " 6 0 A0A0A0  C1915  2 1 7 ""  1 ""  <> 0 0 0 1 7.89 1915 0 0 3892 0 1914 1914 1915 1915 -1 <> <> <> <>
  1915 15 -4.175796 13.946274 5.997843 127 I B 75 -0.50000 -0.50000 "ILE " " O  " 8 0 FF5757  O1916  2 1 7 ""  1 ""  <> 0 0 0 1 7.89 1916 0 0 3893 0 1915 1915 1916 1916 -1 <> <> <> <>
  1916 3 -4.903518 11.867462 8.179305 127 I B 2 -0.06000 -0.06000 "ILE " " CB " 6 0 A0A0A0  C1917  2 1 7 ""  1 ""  <> 0 0 0 1 7.89 1917 0 0 3894 1 1916 1916 1917 1917 -1 <> <> <> <>
  1917 3 -6.214141 12.401047 8.630275 127 I B 2 -0.18000 -0.18000 "ILE " " CG2" 6 0 A0A0A0  C1918  2 1 7 ""  1 ""  <> 0 0 0 1 7.89 1918 0 0 3895 3 1917 1917 1918 1918 -1 <> <> <> <>
  1918 3 -4.694613 10.431610 8.832206 127 I B 2 -0.12000 -0.12000 "ILE " " CG1" 6 0 A0A0A0  C1919  2 1 7 ""  1 ""  <> 0 0 0 1 7.89 1919 0 0 3896 2 1918 1918 1919 1919 -1 <> <> <> <>
  1919 3 -5.946235 9.594780 8.838439 127 I B 2 -0.18000 -0.18000 "ILE " " CD1" 6 0 A0A0A0  C1920  2 1 7 ""  1 ""  <> 0 0 0 1 7.89 1920 0 0 3897 3 1919 1919 1920 1920 -1 <> <> <> <>
  1920 43 -2.850135 11.867630 6.292403 127 I B 21 0.30000 0.30000 "ILE " " H  " 1 0 FFFFFF  H1921  2 1 7 ""  1 ""  <> 0 0 0 1 7.89 1921 0 0 3898 0 1920 1920 1921 1921 -1 <> <> <> <>
  1921 41 -5.749442 11.144440 6.224494 127 I B 21 0.06000 0.06000 "ILE " " HA " 1 0 FFFFFF  H1922  2 1 7 ""  1 ""  <> 0 0 0 1 7.89 1922 0 0 3899 0 1921 1921 1922 1922 -1 <> <> <> <>
  1922 41 -4.078849 12.465271 8.567428 127 I B 21 0.06000 0.06000 "ILE " " HB " 1 0 FFFFFF  H1923  2 1 7 ""  1 ""  <> 0 0 0 1 7.89 1923 0 0 3900 0 1922 1922 1923 1923 -1 <> <> <> <>
  1923 41 -6.152625 13.462166 8.388751 127 I B 21 0.06000 0.06000 "ILE " "1HG2" 1 0 FFFFFF  H1924  2 1 7 ""  1 ""  <> 0 0 0 1 7.89 1924 0 0 3901 0 1923 1923 1924 1924 -1 <> <> <> <>
  1924 41 -7.161586 12.179443 8.139010 127 I B 21 0.06000 0.06000 "ILE " "2HG2" 1 0 FFFFFF  H1925  2 1 7 ""  1 ""  <> 0 0 0 1 7.89 1925 0 0 3902 0 1924 1924 1925 1925 -1 <> <> <> <>
  1925 41 -6.354300 12.409729 9.711192 127 I B 21 0.06000 0.06000 "ILE " "3HG2" 1 0 FFFFFF  H1926  2 1 7 ""  1 ""  <> 0 0 0 1 7.89 1926 0 0 3903 0 1925 1925 1926 1926 -1 <> <> <> <>
  1926 41 -4.353534 10.488022 9.865928 127 I B 21 0.06000 0.06000 "ILE " "1HG1" 1 0 FFFFFF  H1927  2 1 7 ""  1 ""  <> 0 0 0 1 7.89 1927 0 0 3904 0 1926 1926 1927 1927 -1 <> <> <> <>
  1927 41 -3.889453 9.950806 8.276656 127 I B 21 0.06000 0.06000 "ILE " "2HG1" 1 0 FFFFFF  H1928  2 1 7 ""  1 ""  <> 0 0 0 1 7.89 1928 0 0 3905 0 1927 1927 1928 1928 -1 <> <> <> <>
  1928 41 -5.724948 8.551651 9.064315 127 I B 21 0.06000 0.06000 "ILE " " HD1" 1 0 FFFFFF  H1929  2 1 7 ""  1 ""  <> 0 0 0 1 7.89 1929 0 0 3906 0 1928 1928 1929 1929 -1 <> <> <> <>
  1929 41 -6.610995 10.046814 9.574550 127 I B 21 0.06000 0.06000 "ILE " " HD2" 1 0 FFFFFF  H1930  2 1 7 ""  1 ""  <> 0 0 0 1 7.89 1930 0 0 3907 0 1929 1929 1930 1930 -1 <> <> <> <>
  1930 41 -6.478171 9.565384 7.887503 127 I B 21 0.06000 0.06000 "ILE " " HD3" 1 0 FFFFFF  H1931  2 1 7 ""  1 ""  <> 0 0 0 1 7.89 1931 0 0 3908 0 1930 1930 1931 1931 -1 <> <> <> <>
  1931 25 -6.283137 13.400528 5.378878 128 K B 38 -0.50000 -0.50000 "LYS " " N  " 7 0 2F2FFF  N1932  0 1 7 ""  1 ""  <> 0 0 0 1 9.2 1932 0 0 3928 1 1931 1931 1932 1932 -1 <> <> <> <>
  1932 3 -6.857574 14.675262 4.990607 128 K B 2 0.14000 0.14000 "LYS " " CA " 6 0 A0A0A0  C1933  0 1 -1111 ""  1 ""  FFD200  0 0 0 1 9.2 1933 0 0 3929 1 1932 1932 1933 1933 -1 <> <> <> <>
  1933 2 -7.657756 15.274506 6.116923 128 K B 2 0.50000 0.50000 "LYS " " C  " 6 0 A0A0A0  C1934  0 1 7 ""  1 ""  <> 0 0 0 1 9.2 1934 0 0 3930 0 1933 1933 1934 1934 -1 <> <> <> <>
  1934 15 -8.285102 14.616730 6.895152 128 K B 75 -0.50000 -0.50000 "LYS " " O  " 8 0 FF5757  O1935  0 1 7 ""  1 ""  <> 0 0 0 1 9.2 1935 0 0 3931 0 1934 1934 1935 1935 -1 <> <> <> <>
  1935 3 -7.849929 14.419952 3.808966 128 K B 2 -0.12000 -0.12000 "LYS " " CB " 6 0 A0A0A0  C1936  0 1 7 ""  1 ""  <> 0 0 0 1 9.2 1936 0 0 3932 2 1935 1935 1936 1936 -1 <> <> <> <>
  1936 3 -8.205180 15.608887 3.007354 128 K B 2 -0.12000 -0.12000 "LYS " " CG " 6 0 A0A0A0  C1937  0 1 7 ""  1 ""  <> 0 0 0 1 9.2 1937 0 0 3933 2 1936 1936 1937 1937 -1 <> <> <> <>
  1937 3 -9.106460 15.164841 1.833296 128 K B 2 -0.12000 -0.12000 "LYS " " CD " 6 0 A0A0A0  C1938  0 1 7 ""  1 ""  <> 0 0 0 1 9.2 1938 0 0 3934 2 1937 1937 1938 1938 -1 <> <> <> <>
  1938 3 -9.539557 16.325684 0.879080 128 K B 2 0.19000 0.19000 "LYS " " CE " 6 0 A0A0A0  C1939  0 1 7 ""  1 ""  <> 0 0 0 1 9.2 1939 0 0 3935 2 1938 1938 1939 1939 -1 <> <> <> <>
  1939 32 -8.528983 16.741051 -0.086267 128 K B 38 -0.30000 -0.30000 "LYS " " NZ " 7 1 2F2FFF  N1940  0 1 7 "%UT"  13 ""  <> 0 0 0 1 9.2 1940 0 0 3936 3 1939 1939 1940 1940 44 <> <> <> <>
  1940 43 -6.978126 12.724686 5.662299 128 K B 21 0.30000 0.30000 "LYS " " H  " 1 0 FFFFFF  H1941  0 1 7 ""  1 ""  <> 0 0 0 1 9.2 1941 0 0 3937 0 1940 1940 1941 1941 -1 <> <> <> <>
  1941 41 -6.016643 15.303215 4.696307 128 K B 21 0.06000 0.06000 "LYS " " HA " 1 0 FFFFFF  H1942  0 1 7 ""  1 ""  <> 0 0 0 1 9.2 1942 0 0 3938 0 1941 1941 1942 1942 -1 <> <> <> <>
  1942 41 -8.701564 13.861816 4.197936 128 K B 21 0.06000 0.06000 "LYS " " HB1" 1 0 FFFFFF  H1943  0 1 7 ""  1 ""  <> 0 0 0 1 9.2 1943 0 0 3939 0 1942 1942 1943 1943 -1 <> <> <> <>
  1943 41 -7.398574 13.816971 3.021064 128 K B 21 0.06000 0.06000 "LYS " " HB2" 1 0 FFFFFF  H1944  0 1 7 ""  1 ""  <> 0 0 0 1 9.2 1944 0 0 3940 0 1943 1943 1944 1944 -1 <> <> <> <>
  1944 41 -7.293902 15.970131 2.530722 128 K B 21 0.06000 0.06000 "LYS " " HG1" 1 0 FFFFFF  H1945  0 1 7 ""  1 ""  <> 0 0 0 1 9.2 1945 0 0 3941 0 1944 1944 1945 1945 -1 <> <> <> <>
  1945 41 -8.636905 16.462082 3.530596 128 K B 21 0.06000 0.06000 "LYS " " HG2" 1 0 FFFFFF  H1946  0 1 7 ""  1 ""  <> 0 0 0 1 9.2 1946 0 0 3942 0 1945 1945 1946 1946 -1 <> <> <> <>
  1946 41 -9.986285 14.750839 2.325850 128 K B 21 0.06000 0.06000 "LYS " " HD1" 1 0 FFFFFF  H1947  0 1 7 ""  1 ""  <> 0 0 0 1 9.2 1947 0 0 3943 0 1946 1946 1947 1947 -1 <> <> <> <>
  1947 41 -8.708762 14.352028 1.225627 128 K B 21 0.06000 0.06000 "LYS " " HD2" 1 0 FFFFFF  H1948  0 1 7 ""  1 ""  <> 0 0 0 1 9.2 1948 0 0 3944 0 1947 1947 1948 1948 -1 <> <> <> <>
  1948 41 -10.103324 17.150146 1.315585 128 K B 21 0.06000 0.06000 "LYS " " HE1" 1 0 FFFFFF  H1949  0 1 7 ""  1 ""  <> 0 0 0 1 9.2 1949 0 0 3945 0 1948 1948 1949 1949 -1 <> <> <> <>
  1949 41 -10.247787 15.858078 0.195086 128 K B 21 0.06000 0.06000 "LYS " " HE2" 1 0 FFFFFF  H1950  0 1 7 ""  1 ""  <> 0 0 0 1 9.2 1950 0 0 3946 0 1949 1949 1950 1950 -1 <> <> <> <>
  1950 44 -8.977061 16.980560 -0.959173 128 K B 21 0.33000 0.33000 "LYS " " HZ1" 1 0 FFFFFF  H1951  0 1 7 ""  1 ""  <> 0 0 0 1 9.2 1951 0 0 3947 0 1950 1950 1951 1951 45 <> <> <> <>
  1951 44 -8.040175 17.588036 0.166266 128 K B 21 0.33000 0.33000 "LYS " " HZ2" 1 0 FFFFFF  H1952  0 1 7 ""  1 ""  <> 0 0 0 1 9.2 1952 0 0 3948 0 1951 1951 1952 1952 -1 <> <> <> <>
  1952 44 -7.845305 16.049118 -0.358133 128 K B 21 0.33000 0.33000 "LYS " " HZ3" 1 0 FFFFFF  H1953  0 1 7 ""  1 ""  <> 0 0 0 1 9.2 1953 0 0 3949 0 1952 1952 1953 1953 -1 <> <> <> <>
  1953 25 -7.636161 16.610794 6.212672 129 R B 38 -0.50000 -0.50000 "ARG " " N  " 7 0 2F2FFF  N1954  0 1 7 ""  1 ""  <> 0 0 0 1 9.48 1954 0 0 3972 1 1953 1953 1954 1954 -1 <> <> <> <>
  1954 3 -8.500464 17.404968 7.095667 129 R B 2 0.14000 0.14000 "ARG " " CA " 6 0 A0A0A0  C1955  0 1 -1111 ""  1 ""  FFD200  0 0 0 1 9.48 1955 0 0 3973 1 1954 1954 1955 1955 -1 <> <> <> <>
  1955 2 -9.737105 17.932770 6.337485 129 R B 2 0.50000 0.50000 "ARG " " C  " 6 0 A0A0A0  C1956  0 1 7 ""  1 ""  <> 0 0 0 1 9.48 1956 0 0 3974 0 1955 1955 1956 1956 -1 <> <> <> <>
  1956 15 -9.612227 18.817917 5.497614 129 R B 75 -0.50000 -0.50000 "ARG " " O  " 8 0 FF5757  O1957  0 1 7 ""  1 ""  <> 0 0 0 1 9.48 1957 0 0 3975 0 1956 1956 1957 1957 -1 <> <> <> <>
  1957 3 -7.643256 18.578705 7.710021 129 R B 2 -0.12000 -0.12000 "ARG " " CB " 6 0 A0A0A0  C1958  0 1 7 ""  1 ""  <> 0 0 0 1 9.48 1958 0 0 3976 2 1957 1957 1958 1958 -1 <> <> <> <>
  1958 3 -6.643451 17.943008 8.680617 129 R B 2 -0.05000 -0.05000 "ARG " " CG " 6 0 A0A0A0  C1959  0 1 7 ""  1 ""  <> 0 0 0 1 9.48 1959 0 0 3977 2 1958 1958 1959 1959 -1 <> <> <> <>
  1959 3 -5.696651 18.859955 9.516395 129 R B 2 0.19000 0.19000 "ARG " " CD " 6 0 A0A0A0  C1960  0 1 7 ""  1 ""  <> 0 0 0 1 9.48 1960 0 0 3978 2 1959 1959 1960 1960 -1 <> <> <> <>
  1960 25 -5.274631 18.106613 10.726733 129 R B 38 -0.69997 -0.69997 "ARG " " NE " 7 0 2F2FFF  N1961  0 1 7 ""  1 ""  <> 0 0 0 1 9.48 1961 0 0 3979 1 1960 1960 1961 1961 -1 <> <> <> <>
  1961 2 -5.218013 18.514618 12.001239 129 R B 2 0.63990 0.63990 "ARG " " CZ " 6 0 A0A0A0  C1962  0 1 7 ""  1 ""  <> 0 0 0 1 9.48 1962 0 0 3980 0 1961 1961 1962 1962 -1 <> <> <> <>
  1962 25 -5.765655 19.706818 12.342246 129 R B 38 -0.79997 -0.79997 "ARG " " NH1" 7 0 2F2FFF  N1963  0 1 7 ""  1 ""  <> 0 0 0 1 9.48 1963 0 0 3981 2 1962 1962 1963 1963 -1 <> <> <> <>
  1963 31 -4.664748 17.666870 12.882930 129 R B 38 -0.79997 -0.79997 "ARG " " NH2" 7 1 2F2FFF  N1964  0 1 7 ""  1 ""  <> 0 0 0 1 9.48 1964 0 0 3982 2 1963 1963 1964 1964 -1 <> <> <> <>
  1964 43 -7.252616 17.109344 5.422453 129 R B 21 0.30000 0.30000 "ARG " " H  " 1 0 FFFFFF  H1965  0 1 7 ""  1 ""  <> 0 0 0 1 9.48 1965 0 0 3983 0 1964 1964 1965 1965 -1 <> <> <> <>
  1965 41 -8.862433 16.819527 7.940848 129 R B 21 0.06000 0.06000 "ARG " " HA " 1 0 FFFFFF  H1966  0 1 7 ""  1 ""  <> 0 0 0 1 9.48 1966 0 0 3984 0 1965 1965 1966 1966 -1 <> <> <> <>
  1966 41 -8.308322 19.251282 8.251712 129 R B 21 0.06000 0.06000 "ARG " " HB1" 1 0 FFFFFF  H1967  0 1 7 ""  1 ""  <> 0 0 0 1 9.48 1967 0 0 3985 0 1966 1966 1967 1967 -1 <> <> <> <>
  1967 41 -7.189464 19.240463 6.972289 129 R B 21 0.06000 0.06000 "ARG " " HB2" 1 0 FFFFFF  H1968  0 1 7 ""  1 ""  <> 0 0 0 1 9.48 1968 0 0 3986 0 1967 1967 1968 1968 -1 <> <> <> <>
  1968 41 -6.167315 17.074242 8.226043 129 R B 21 0.06000 0.06000 "ARG " " HG1" 1 0 FFFFFF  H1969  0 1 7 ""  1 ""  <> 0 0 0 1 9.48 1969 0 0 3987 0 1968 1968 1969 1969 -1 <> <> <> <>
  1969 41 -7.237182 17.524063 9.493064 129 R B 21 0.06000 0.06000 "ARG " " HG2" 1 0 FFFFFF  H1970  0 1 7 ""  1 ""  <> 0 0 0 1 9.48 1970 0 0 3988 0 1969 1969 1970 1970 -1 <> <> <> <>
  1970 41 -6.333987 19.671066 9.868545 129 R B 21 0.06000 0.06000 "ARG " " HD1" 1 0 FFFFFF  H1971  0 1 7 ""  1 ""  <> 0 0 0 1 9.48 1971 0 0 3989 0 1970 1970 1971 1971 -1 <> <> <> <>
  1971 41 -4.887645 19.313965 8.944129 129 R B 21 0.06000 0.06000 "ARG " " HD2" 1 0 FFFFFF  H1972  0 1 7 ""  1 ""  <> 0 0 0 1 9.48 1972 0 0 3990 0 1971 1971 1972 1972 -1 <> <> <> <>
  1972 43 -4.831302 17.217384 10.545543 129 R B 21 0.44000 0.44000 "ARG " " HE " 1 0 FFFFFF  H1973  0 1 7 ""  1 ""  <> 0 0 0 1 9.48 1973 0 0 3991 0 1972 1972 1973 1973 -1 <> <> <> <>
  1973 43 -5.817901 20.069031 13.283614 129 R B 21 0.46000 0.46000 "ARG " "1HH1" 1 0 FFFFFF  H1974  0 1 7 ""  1 ""  <> 0 0 0 1 9.48 1974 0 0 3992 0 1973 1973 1974 1974 -1 <> <> <> <>
  1974 43 -6.062602 20.313339 11.591208 129 R B 21 0.46000 0.46000 "ARG " "2HH1" 1 0 FFFFFF  H1975  0 1 7 ""  1 ""  <> 0 0 0 1 9.48 1975 0 0 3993 0 1974 1974 1975 1975 -1 <> <> <> <>
  1975 44 -4.595378 17.808769 13.880504 129 R B 21 0.46000 0.46000 "ARG " "1HH2" 1 0 FFFFFF  H1976  0 1 7 ""  1 ""  <> 0 0 0 1 9.48 1976 0 0 3994 0 1975 1975 1976 1976 -1 <> <> <> <>
  1976 44 -4.173659 16.824982 12.618060 129 R B 21 0.46000 0.46000 "ARG " "2HH2" 1 0 FFFFFF  H1977  0 1 7 ""  1 ""  <> 0 0 0 1 9.48 1977 0 0 3995 0 1976 1976 1977 1977 -1 <> <> <> <>
  1977 25 -10.880538 17.348526 6.752604 130 T B 38 -0.50000 -0.50000 "THR " " N  " 7 0 2F2FFF  N1978  0 1 7 ""  1 ""  <> 0 0 0 1 10.04 1978 0 0 4003 1 1977 1977 1978 1978 -1 <> <> <> <>
  1978 3 -12.169524 17.650902 6.073031 130 T B 2 0.14000 0.14000 "THR " " CA " 6 0 A0A0A0  C1979  0 1 -1111 ""  1 ""  FFD200  0 0 0 1 10.04 1979 0 0 4004 1 1978 1978 1979 1979 -1 <> <> <> <>
  1979 2 -13.028823 18.399902 7.104075 130 T B 2 0.50000 0.50000 "THR " " C  " 6 0 A0A0A0  C1980  0 1 7 ""  1 ""  <> 0 0 0 1 10.04 1980 0 0 4005 0 1979 1979 1980 1980 -1 <> <> <> <>
  1980 15 -13.488818 17.772285 8.069083 130 T B 75 -0.50000 -0.50000 "THR " " O  " 8 0 FF5757  O1981  0 1 7 ""  1 ""  <> 0 0 0 1 10.04 1981 0 0 4006 0 1980 1980 1981 1981 -1 <> <> <> <>
  1981 3 -12.915954 16.360886 5.509875 130 T B 2 0.20500 0.20500 "THR " " CB " 6 0 A0A0A0  C1982  0 1 7 ""  1 ""  <> 0 0 0 1 10.04 1982 0 0 4007 1 1981 1981 1982 1982 -1 <> <> <> <>
  1982 3 -12.024371 15.796822 4.329352 130 T B 2 -0.18000 -0.18000 "THR " " CG2" 6 0 A0A0A0  C1983  0 1 7 ""  1 ""  <> 0 0 0 1 10.04 1983 0 0 4008 3 1982 1982 1983 1983 -1 <> <> <> <>
  1983 16 -13.225772 15.387222 6.509535 130 T B 75 -0.68300 -0.68300 "THR " " OG1" 8 0 FF5757  O1984  0 1 7 "%UT"  13 ""  <> 0 0 0 1 10.04 1984 0 0 4009 1 1983 1983 1984 1984 -1 <> <> <> <>
  1984 43 -10.790435 16.753677 7.563860 130 T B 21 0.30000 0.30000 "THR " " H  " 1 0 FFFFFF  H1985  0 1 7 ""  1 ""  <> 0 0 0 1 10.04 1985 0 0 4010 0 1984 1984 1985 1985 -1 <> <> <> <>
  1985 41 -12.061236 18.338844 5.234519 130 T B 21 0.06000 0.06000 "THR " " HA " 1 0 FFFFFF  H1986  0 1 7 ""  1 ""  <> 0 0 0 1 10.04 1986 0 0 4011 0 1985 1985 1986 1986 -1 <> <> <> <>
  1986 41 -13.875476 16.551628 5.029212 130 T B 21 0.06000 0.06000 "THR " " HB " 1 0 FFFFFF  H1987  0 1 7 ""  1 ""  <> 0 0 0 1 10.04 1987 0 0 4012 0 1986 1986 1987 1987 -1 <> <> <> <>
  1987 41 -11.630633 16.553535 3.650786 130 T B 21 0.06000 0.06000 "THR " "1HG2" 1 0 FFFFFF  H1988  0 1 7 ""  1 ""  <> 0 0 0 1 10.04 1988 0 0 4013 0 1987 1987 1988 1988 -1 <> <> <> <>
  1988 41 -11.286258 15.088730 4.706049 130 T B 21 0.06000 0.06000 "THR " "2HG2" 1 0 FFFFFF  H1989  0 1 7 ""  1 ""  <> 0 0 0 1 10.04 1989 0 0 4014 0 1988 1988 1989 1989 -1 <> <> <> <>
  1989 41 -12.634212 15.163864 3.684710 130 T B 21 0.06000 0.06000 "THR " "3HG2" 1 0 FFFFFF  H1990  0 1 7 ""  1 ""  <> 0 0 0 1 10.04 1990 0 0 4015 0 1989 1989 1990 1990 -1 <> <> <> <>
  1990 42 -13.665568 15.791779 7.241618 130 T B 21 0.41800 0.41800 "THR " " HG1" 1 0 FFFFFF  H1991  0 1 7 ""  1 ""  <> 0 0 0 1 10.04 1991 0 0 4016 0 1990 1990 1991 1991 -1 <> <> <> <>
  1991 25 -12.997882 19.732132 6.943621 131 G B 38 -0.50000 -0.50000 "GLY " " N  " 7 0 2F2FFF  N1992  0 1 7 ""  1 ""  <> 0 0 0 1 9.84 1992 0 0 4024 1 1991 1991 1992 1992 -1 <> <> <> <>
  1992 3 -13.504478 20.795197 7.749438 131 G B 2 0.08000 0.08000 "GLY " " CA " 6 0 A0A0A0  C1993  0 1 -1111 ""  1 ""  FFD200  0 0 0 1 9.84 1993 0 0 4025 2 1992 1992 1993 1993 -1 <> <> <> <>
  1993 2 -12.762816 20.789886 9.079509 131 G B 2 0.50000 0.50000 "GLY " " C  " 6 0 A0A0A0  C1994  0 1 7 ""  1 ""  <> 0 0 0 1 9.84 1994 0 0 4026 0 1993 1993 1994 1994 -1 <> <> <> <>
  1994 15 -13.390021 20.781204 10.108680 131 G B 75 -0.50000 -0.50000 "GLY " " O  " 8 0 FF5757  O1995  0 1 7 ""  1 ""  <> 0 0 0 1 9.84 1995 0 0 4027 0 1994 1994 1995 1995 -1 <> <> <> <>
  1995 43 -12.397380 20.026741 6.186850 131 G B 21 0.30000 0.30000 "GLY " " H  " 1 0 FFFFFF  H1996  0 1 7 ""  1 ""  <> 0 0 0 1 9.84 1996 0 0 4028 0 1995 1995 1996 1996 -1 <> <> <> <>
  1996 41 -14.576301 20.686790 7.915415 131 G B 21 0.06000 0.06000 "GLY " " HA1" 1 0 FFFFFF  H1997  0 1 7 ""  1 ""  <> 0 0 0 1 9.84 1997 0 0 4029 0 1996 1996 1997 1997 -1 <> <> <> <>
  1997 41 -13.224734 21.708839 7.224940 131 G B 21 0.06000 0.06000 "GLY " " HA2" 1 0 FFFFFF  H1998  0 1 7 ""  1 ""  <> 0 0 0 1 9.84 1998 0 0 4030 0 1997 1997 1998 1998 -1 <> <> <> <>
  1998 25 -11.425311 20.610901 9.022391 132 G B 38 -0.50000 -0.50000 "GLY " " N  " 7 0 2F2FFF  N1999  0 1 7 ""  1 ""  <> 0 0 0 1 10.4 1999 0 0 4047 1 1998 1998 1999 1999 -1 <> <> <> <>
  1999 3 -10.554160 20.435158 10.191459 132 G B 2 0.08000 0.08000 "GLY " " CA " 6 0 A0A0A0  C2000  0 1 -1111 ""  1 ""  FFD200  0 0 0 1 10.4 2000 0 0 4048 2 1999 1999 2000 2000 -1 <> <> <> <>
  2000 2 -10.503032 18.928848 10.549857 132 G B 2 0.50000 0.50000 "GLY " " C  " 6 0 A0A0A0  C2001  0 1 7 ""  1 ""  <> 0 0 0 1 10.4 2001 0 0 4049 0 2000 2000 2001 2001 -1 <> <> <> <>
  2001 15 -10.321792 18.108498 9.622298 132 G B 75 -0.50000 -0.50000 "GLY " " O  " 8 0 FF5757  O2002  0 1 7 ""  1 ""  <> 0 0 0 1 10.4 2002 0 0 4050 0 2001 2001 2002 2002 -1 <> <> <> <>
  2002 43 -11.047568 20.336296 8.126845 132 G B 21 0.30000 0.30000 "GLY " " H  " 1 0 FFFFFF  H2003  0 1 7 ""  1 ""  <> 0 0 0 1 10.4 2003 0 0 4051 0 2002 2002 2003 2003 -1 <> <> <> <>
  2003 41 -10.992530 20.798309 11.121001 132 G B 21 0.06000 0.06000 "GLY " " HA1" 1 0 FFFFFF  H2004  0 1 7 ""  1 ""  <> 0 0 0 1 10.4 2004 0 0 4052 0 2003 2003 2004 2004 -1 <> <> <> <>
  2004 41 -9.531833 20.802475 10.101890 132 G B 21 0.06000 0.06000 "GLY " " HA2" 1 0 FFFFFF  H2005  0 1 7 ""  1 ""  <> 0 0 0 1 10.4 2005 0 0 4053 0 2004 2004 2005 2005 -1 <> <> <> <>
  2005 25 -10.508441 18.603325 11.819434 133 G B 38 -0.50000 -0.50000 "GLY " " N  " 7 0 2F2FFF  N2006  0 1 7 ""  1 ""  <> 0 0 0 1 10.71 2006 0 0 4073 1 2005 2005 2006 2006 -1 <> <> <> <>
  2006 3 -10.044898 17.308395 12.299060 133 G B 2 0.08000 0.08000 "GLY " " CA " 6 0 A0A0A0  C2007  0 1 -1111 ""  1 ""  FFD200  0 0 0 1 10.71 2007 0 0 4074 2 2006 2006 2007 2007 -1 <> <> <> <>
  2007 2 -11.229278 16.391205 12.695708 133 G B 2 0.50000 0.50000 "GLY " " C  " 6 0 A0A0A0  C2008  0 1 7 ""  1 ""  <> 0 0 0 1 10.71 2008 0 0 4075 0 2007 2007 2008 2008 -1 <> <> <> <>
  2008 15 -11.023070 15.218582 12.996825 133 G B 75 -0.50000 -0.50000 "GLY " " O  " 8 0 FF5757  O2009  0 1 7 ""  1 ""  <> 0 0 0 1 10.71 2009 0 0 4076 0 2008 2008 2009 2009 -1 <> <> <> <>
  2009 43 -10.742263 19.272552 12.538852 133 G B 21 0.30000 0.30000 "GLY " " H  " 1 0 FFFFFF  H2010  0 1 7 ""  1 ""  <> 0 0 0 1 10.71 2010 0 0 4077 0 2009 2009 2010 2010 -1 <> <> <> <>
  2010 41 -9.312873 17.316849 13.106627 133 G B 21 0.06000 0.06000 "GLY " " HA1" 1 0 FFFFFF  H2011  0 1 7 ""  1 ""  <> 0 0 0 1 10.71 2011 0 0 4078 0 2010 2010 2011 2011 -1 <> <> <> <>
  2011 41 -9.420287 16.727005 11.620864 133 G B 21 0.06000 0.06000 "GLY " " HA2" 1 0 FFFFFF  H2012  0 1 7 ""  1 ""  <> 0 0 0 1 10.71 2012 0 0 4079 0 2011 2011 2012 2012 -1 <> <> <> <>
  2012 25 -12.417899 16.991714 12.787642 134 G B 38 -0.50000 -0.50000 "GLY " " N  " 7 0 2F2FFF  N2013  0 1 7 ""  1 ""  <> 0 0 0 1 10.89 2013 0 0 4099 1 2012 2012 2013 2013 -1 <> <> <> <>
  2013 3 -13.562736 16.197144 13.252460 134 G B 2 0.08000 0.08000 "GLY " " CA " 6 0 A0A0A0  C2014  0 1 -1111 ""  1 ""  FFD200  0 0 0 1 10.89 2014 0 0 4100 2 2013 2013 2014 2014 -1 <> <> <> <>
  2014 2 -13.624862 16.130646 14.810439 134 G B 2 0.50000 0.50000 "GLY " " C  " 6 0 A0A0A0  C2015  0 1 7 ""  1 ""  <> 0 0 0 1 10.89 2015 0 0 4101 0 2014 2014 2015 2015 -1 <> <> <> <>
  2015 15 -13.098155 16.948021 15.521327 134 G B 75 -0.50000 -0.50000 "GLY " " O  " 8 0 FF5757  O2016  0 1 7 ""  1 ""  <> 0 0 0 1 10.89 2016 0 0 4102 0 2015 2015 2016 2016 -1 <> <> <> <>
  2016 43 -12.511069 17.997391 12.782004 134 G B 21 0.30000 0.30000 "GLY " " H  " 1 0 FFFFFF  H2017  0 1 7 ""  1 ""  <> 0 0 0 1 10.89 2017 0 0 4103 0 2016 2016 2017 2017 -1 <> <> <> <>
  2017 41 -13.598456 15.160797 12.916575 134 G B 21 0.06000 0.06000 "GLY " " HA1" 1 0 FFFFFF  H2018  0 1 7 ""  1 ""  <> 0 0 0 1 10.89 2018 0 0 4104 0 2017 2017 2018 2018 -1 <> <> <> <>
  2018 41 -14.503272 16.698570 13.024299 134 G B 21 0.06000 0.06000 "GLY " " HA2" 1 0 FFFFFF  H2019  0 1 7 ""  1 ""  <> 0 0 0 1 10.89 2019 0 0 4105 0 2018 2018 2019 2019 -1 <> <> <> <>
  2019 25 -14.344592 15.174515 15.387008 135 S B 38 -0.50000 -0.50000 "SER " " N  " 7 0 2F2FFF  N2020  0 1 7 ""  1 ""  <> 0 0 0 1 10.5 2020 0 0 4123 1 2019 2019 2020 2020 -1 <> <> <> <>
  2020 3 -14.550876 14.851501 16.748293 135 S B 2 0.14000 0.14000 "SER " " CA " 6 0 A0A0A0  C2021  0 1 -1111 ""  1 ""  FFD200  0 0 0 1 10.5 2021 0 0 4124 1 2020 2020 2021 2021 -1 <> <> <> <>
  2021 2 -14.216739 13.388550 17.123831 135 S B 2 0.50000 0.50000 "SER " " C  " 6 0 A0A0A0  C2022  0 1 7 ""  1 ""  <> 0 0 0 1 10.5 2022 0 0 4125 0 2021 2021 2022 2022 -1 <> <> <> <>
  2022 15 -14.375819 12.416595 16.393541 135 S B 75 -0.50000 -0.50000 "SER " " O  " 8 0 FF5757  O2023  0 1 7 ""  1 ""  <> 0 0 0 1 10.5 2023 0 0 4126 0 2022 2022 2023 2023 -1 <> <> <> <>
  2023 3 -16.027100 15.299164 17.227880 135 S B 2 0.14500 0.14500 "SER " " CB " 6 0 A0A0A0  C2024  0 1 7 ""  1 ""  <> 0 0 0 1 10.5 2024 0 0 4127 2 2023 2023 2024 2024 -1 <> <> <> <>
  2024 16 -17.013012 14.711548 16.388079 135 S B 75 -0.68300 -0.68300 "SER " " OG " 8 0 FF5757  O2025  0 1 7 "%UT"  13 ""  <> 0 0 0 1 10.5 2025 0 0 4128 1 2024 2024 2025 2025 -1 <> <> <> <>
  2025 43 -14.679626 14.513397 14.700885 135 S B 21 0.30000 0.30000 "SER " " H  " 1 0 FFFFFF  H2026  0 1 7 ""  1 ""  <> 0 0 0 1 10.5 2026 0 0 4129 0 2025 2025 2026 2026 -1 <> <> <> <>
  2026 41 -13.848613 15.441376 17.337343 135 S B 21 0.06000 0.06000 "SER " " HA " 1 0 FFFFFF  H2027  0 1 7 ""  1 ""  <> 0 0 0 1 10.5 2027 0 0 4130 0 2026 2026 2027 2027 -1 <> <> <> <>
  2027 41 -16.153347 16.380592 17.176294 135 S B 21 0.06000 0.06000 "SER " " HB1" 1 0 FFFFFF  H2028  0 1 7 ""  1 ""  <> 0 0 0 1 10.5 2028 0 0 4131 0 2027 2027 2028 2028 -1 <> <> <> <>
  2028 41 -16.144196 15.091919 18.291571 135 S B 21 0.06000 0.06000 "SER " " HB2" 1 0 FFFFFF  H2029  0 1 7 ""  1 ""  <> 0 0 0 1 10.5 2029 0 0 4132 0 2028 2028 2029 2029 -1 <> <> <> <>
  2029 42 -16.728916 14.966751 15.523681 135 S B 21 0.41800 0.41800 "SER " " HG " 1 0 FFFFFF  H2030  0 1 7 ""  1 ""  <> 0 0 0 1 10.5 2030 0 0 4133 0 2029 2029 2030 2030 -1 <> <> <> <>
  2030 25 -13.824618 13.183563 18.357645 136 G B 38 -0.50000 -0.50000 "GLY " " N  " 7 0 2F2FFF  N2031  0 1 7 ""  1 ""  <> 0 0 0 1 10.68 2031 0 0 4158 1 2030 2030 2031 2031 -1 <> <> <> <>
  2031 3 -13.187697 11.965988 18.955076 136 G B 2 0.08000 0.08000 "GLY " " CA " 6 0 A0A0A0  C2032  0 1 -1111 ""  1 ""  FFD200  0 0 0 1 10.68 2032 0 0 4159 2 2031 2031 2032 2032 -1 <> <> <> <>
  2032 2 -11.828929 12.345627 19.473038 136 G B 2 0.50000 0.50000 "GLY " " C  " 6 0 A0A0A0  C2033  0 1 7 ""  1 ""  <> 0 0 0 1 10.68 2033 0 0 4160 0 2032 2032 2033 2033 -1 <> <> <> <>
  2033 15 -11.597339 13.496239 19.780775 136 G B 75 -0.50000 -0.50000 "GLY " " O  " 8 0 FF5757  O2034  0 1 7 ""  1 ""  <> 0 0 0 1 10.68 2034 0 0 4161 0 2033 2033 2034 2034 -1 <> <> <> <>
  2034 43 -13.867934 13.958839 19.003531 136 G B 21 0.30000 0.30000 "GLY " " H  " 1 0 FFFFFF  H2035  0 1 7 ""  1 ""  <> 0 0 0 1 10.68 2035 0 0 4162 0 2034 2034 2035 2035 -1 <> <> <> <>
  2035 41 -13.202243 11.123672 18.263414 136 G B 21 0.06000 0.06000 "GLY " " HA1" 1 0 FFFFFF  H2036  0 1 7 ""  1 ""  <> 0 0 0 1 10.68 2036 0 0 4163 0 2035 2035 2036 2036 -1 <> <> <> <>
  2036 41 -13.716670 11.586578 19.829342 136 G B 21 0.06000 0.06000 "GLY " " HA2" 1 0 FFFFFF  H2037  0 1 7 ""  1 ""  <> 0 0 0 1 10.68 2037 0 0 4164 0 2036 2036 2037 2037 -1 <> <> <> <>
  2037 25 -10.944186 11.354660 19.626911 137 G B 38 -0.50000 -0.50000 "GLY " " N  " 7 0 2F2FFF  N2038  0 1 7 ""  1 ""  <> 0 0 0 1 10.89 2038 0 0 4179 1 2037 2037 2038 2038 -1 <> <> <> <>
  2038 3 -9.499751 11.468857 19.988237 137 G B 2 0.08000 0.08000 "GLY " " CA " 6 0 A0A0A0  C2039  0 1 -1111 ""  1 ""  FFD200  0 0 0 1 10.89 2039 0 0 4180 2 2038 2038 2039 2039 -1 <> <> <> <>
  2039 2 -8.636680 12.080093 18.915892 137 G B 2 0.50000 0.50000 "GLY " " C  " 6 0 A0A0A0  C2040  0 1 7 ""  1 ""  <> 0 0 0 1 10.89 2040 0 0 4181 0 2039 2039 2040 2040 -1 <> <> <> <>
  2040 15 -9.100081 12.551529 17.839865 137 G B 75 -0.50000 -0.50000 "GLY " " O  " 8 0 FF5757  O2041  0 1 7 ""  1 ""  <> 0 0 0 1 10.89 2041 0 0 4182 0 2040 2040 2041 2041 -1 <> <> <> <>
  2041 43 -11.281360 10.416443 19.788713 137 G B 21 0.30000 0.30000 "GLY " " H  " 1 0 FFFFFF  H2042  0 1 7 ""  1 ""  <> 0 0 0 1 10.89 2042 0 0 4183 0 2041 2041 2042 2042 -1 <> <> <> <>
  2042 41 -9.252147 10.418571 20.142145 137 G B 21 0.06000 0.06000 "GLY " " HA1" 1 0 FFFFFF  H2043  0 1 7 ""  1 ""  <> 0 0 0 1 10.89 2043 0 0 4184 0 2042 2042 2043 2043 -1 <> <> <> <>
  2043 41 -9.452712 11.895432 20.990196 137 G B 21 0.06000 0.06000 "GLY " " HA2" 1 0 FFFFFF  H2044  0 1 7 ""  1 ""  <> 0 0 0 1 10.89 2044 0 0 4185 0 2043 2043 2044 2044 -1 <> <> <> <>
  2044 25 -7.335876 12.261200 19.256491 138 G B 38 -0.50000 -0.50000 "GLY " " N  " 7 0 2F2FFF  N2045  0 1 7 ""  1 ""  <> 0 0 0 1 10.89 2045 0 0 4200 1 2044 2044 2045 2045 -1 <> <> <> <>
  2045 3 -6.303927 12.763794 18.334356 138 G B 2 0.08000 0.08000 "GLY " " CA " 6 0 A0A0A0  C2046  0 1 -1111 ""  1 ""  FFD200  0 0 0 1 10.89 2046 0 0 4201 2 2045 2045 2046 2046 -1 <> <> <> <>
  2046 2 -5.807609 11.653618 17.409807 138 G B 2 0.50000 0.50000 "GLY " " C  " 6 0 A0A0A0  C2047  0 1 7 ""  1 ""  <> 0 0 0 1 10.89 2047 0 0 4202 0 2046 2046 2047 2047 -1 <> <> <> <>
  2047 15 -5.648845 11.988007 16.262083 138 G B 75 -0.50000 -0.50000 "GLY " " O  " 8 0 FF5757  O2048  0 1 7 ""  1 ""  <> 0 0 0 1 10.89 2048 0 0 4203 0 2047 2047 2048 2048 -1 <> <> <> <>
  2048 43 -7.085822 12.046326 20.211166 138 G B 21 0.30000 0.30000 "GLY " " H  " 1 0 FFFFFF  H2049  0 1 7 ""  1 ""  <> 0 0 0 1 10.89 2049 0 0 4204 0 2048 2048 2049 2049 -1 <> <> <> <>
  2049 41 -5.654132 13.152664 19.118349 138 G B 21 0.06000 0.06000 "GLY " " HA1" 1 0 FFFFFF  H2050  0 1 7 ""  1 ""  <> 0 0 0 1 10.89 2050 0 0 4205 0 2049 2049 2050 2050 -1 <> <> <> <>
  2050 41 -6.655593 13.605713 17.738031 138 G B 21 0.06000 0.06000 "GLY " " HA2" 1 0 FFFFFF  H2051  0 1 7 ""  1 ""  <> 0 0 0 1 10.89 2051 0 0 4206 0 2050 2050 2051 2051 -1 <> <> <> <>
  2051 25 -5.613509 10.458511 17.917650 139 G B 38 -0.50000 -0.50000 "GLY " " N  " 7 0 2F2FFF  N2052  0 1 7 ""  1 ""  <> 0 0 0 1 11.45 2052 0 0 4224 1 2051 2051 2052 2052 -1 <> <> <> <>
  2052 3 -5.040183 9.386078 17.219210 139 G B 2 0.08000 0.08000 "GLY " " CA " 6 0 A0A0A0  C2053  0 1 -1111 ""  1 ""  FFD200  0 0 0 1 11.45 2053 0 0 4225 2 2052 2052 2053 2053 -1 <> <> <> <>
  2053 2 -3.580951 9.042625 17.527376 139 G B 2 0.50000 0.50000 "GLY " " C  " 6 0 A0A0A0  C2054  0 1 7 ""  1 ""  <> 0 0 0 1 11.45 2054 0 0 4226 0 2053 2053 2054 2054 -1 <> <> <> <>
  2054 15 -2.973224 9.730453 18.351007 139 G B 75 -0.50000 -0.50000 "GLY " " O  " 8 0 FF5757  O2055  0 1 7 ""  1 ""  <> 0 0 0 1 11.45 2055 0 0 4227 0 2054 2054 2055 2055 -1 <> <> <> <>
  2055 43 -5.738235 10.322243 18.910616 139 G B 21 0.30000 0.30000 "GLY " " H  " 1 0 FFFFFF  H2056  0 1 7 ""  1 ""  <> 0 0 0 1 11.45 2056 0 0 4228 0 2055 2055 2056 2056 -1 <> <> <> <>
  2056 41 -5.255012 9.562515 16.165255 139 G B 21 0.06000 0.06000 "GLY " " HA1" 1 0 FFFFFF  H2057  0 1 7 ""  1 ""  <> 0 0 0 1 11.45 2057 0 0 4229 0 2056 2056 2057 2057 -1 <> <> <> <>
  2057 41 -5.732631 8.544312 17.225336 139 G B 21 0.06000 0.06000 "GLY " " HA2" 1 0 FFFFFF  H2058  0 1 7 ""  1 ""  <> 0 0 0 1 11.45 2058 0 0 4230 0 2057 2057 2058 2058 -1 <> <> <> <>
  2058 25 -3.070354 8.019928 16.858767 140 S B 38 -0.50000 -0.50000 "SER " " N  " 7 0 2F2FFF  N2059  0 1 7 ""  1 ""  <> 0 0 0 1 10.98 2059 0 0 4250 1 2058 2058 2059 2059 -1 <> <> <> <>
  2059 3 -1.929195 7.130996 17.175566 140 S B 2 0.14000 0.14000 "SER " " CA " 6 0 A0A0A0  C2060  0 1 -1111 ""  1 ""  FFD200  0 0 0 1 10.98 2060 0 0 4251 1 2059 2059 2060 2060 -1 <> <> <> <>
  2060 2 -0.677899 7.819320 17.631731 140 S B 2 0.50000 0.50000 "SER " " C  " 6 0 A0A0A0  C2061  0 1 7 ""  1 ""  <> 0 0 0 1 10.98 2061 0 0 4252 0 2060 2060 2061 2061 -1 <> <> <> <>
  2061 15 -0.304650 8.737839 16.906786 140 S B 75 -0.50000 -0.50000 "SER " " O  " 8 0 FF5757  O2062  0 1 7 ""  1 ""  <> 0 0 0 1 10.98 2062 0 0 4253 0 2061 2061 2062 2062 -1 <> <> <> <>
  2062 3 -1.780589 6.222789 15.989707 140 S B 2 0.14500 0.14500 "SER " " CB " 6 0 A0A0A0  C2063  0 1 7 ""  1 ""  <> 0 0 0 1 10.98 2063 0 0 4254 2 2062 2062 2063 2063 -1 <> <> <> <>
  2063 16 -2.921519 5.529758 15.711646 140 S B 75 -0.68300 -0.68300 "SER " " OG " 8 0 FF5757  O2064  0 1 7 "%UT"  13 ""  <> 0 0 0 1 10.98 2064 0 0 4255 1 2063 2063 2064 2064 -1 <> <> <> <>
  2064 43 -3.764174 7.716491 16.190458 140 S B 21 0.30000 0.30000 "SER " " H  " 1 0 FFFFFF  H2065  0 1 7 ""  1 ""  <> 0 0 0 1 10.98 2065 0 0 4256 0 2064 2064 2065 2065 -1 <> <> <> <>
  2065 41 -2.209449 6.456863 17.984945 140 S B 21 0.06000 0.06000 "SER " " HA " 1 0 FFFFFF  H2066  0 1 7 ""  1 ""  <> 0 0 0 1 10.98 2066 0 0 4257 0 2065 2065 2066 2066 -1 <> <> <> <>
  2066 41 -1.035464 5.464527 16.230383 140 S B 21 0.06000 0.06000 "SER " " HB1" 1 0 FFFFFF  H2067  0 1 7 ""  1 ""  <> 0 0 0 1 10.98 2067 0 0 4258 0 2066 2066 2067 2067 -1 <> <> <> <>
  2067 41 -1.456966 6.699844 15.064620 140 S B 21 0.06000 0.06000 "SER " " HB2" 1 0 FFFFFF  H2068  0 1 7 ""  1 ""  <> 0 0 0 1 10.98 2068 0 0 4259 0 2067 2067 2068 2068 -1 <> <> <> <>
  2068 42 -3.580207 6.145504 15.428782 140 S B 21 0.41800 0.41800 "SER " " HG " 1 0 FFFFFF  H2069  0 1 7 ""  1 ""  <> 0 0 0 1 10.98 2069 0 0 4260 0 2068 2068 2069 2069 -1 <> <> <> <>
  2069 25 0.016936 7.304206 18.677877 141 G B 38 -0.50000 -0.50000 "GLY " " N  " 7 0 2F2FFF  N2070  0 1 7 ""  1 ""  <> 0 0 0 1 10.98 2070 0 0 4271 1 2069 2069 2070 2070 -1 <> <> <> <>
  2070 3 1.397937 7.793426 18.926523 141 G B 2 0.08000 0.08000 "GLY " " CA " 6 0 A0A0A0  C2071  0 1 -1111 ""  1 ""  FFD200  0 0 0 1 10.98 2071 0 0 4272 2 2070 2070 2071 2071 -1 <> <> <> <>
  2071 2 2.342002 7.004684 18.075140 141 G B 2 0.50000 0.50000 "GLY " " C  " 6 0 A0A0A0  C2072  0 1 7 ""  1 ""  <> 0 0 0 1 10.98 2072 0 0 4273 0 2071 2071 2072 2072 -1 <> <> <> <>
  2072 15 2.141772 5.821712 17.761606 141 G B 75 -0.50000 -0.50000 "GLY " " O  " 8 0 FF5757  O2073  0 1 7 ""  1 ""  <> 0 0 0 1 10.98 2073 0 0 4274 0 2072 2072 2073 2073 -1 <> <> <> <>
  2073 43 -0.187881 6.344635 18.917410 141 G B 21 0.30000 0.30000 "GLY " " H  " 1 0 FFFFFF  H2074  0 1 7 ""  1 ""  <> 0 0 0 1 10.98 2074 0 0 4275 0 2073 2073 2074 2074 -1 <> <> <> <>
  2074 41 1.509482 7.581329 19.989857 141 G B 21 0.06000 0.06000 "GLY " " HA1" 1 0 FFFFFF  H2075  0 1 7 ""  1 ""  <> 0 0 0 1 10.98 2075 0 0 4276 0 2074 2074 2075 2075 -1 <> <> <> <>
  2075 41 1.521525 8.866531 18.780642 141 G B 21 0.06000 0.06000 "GLY " " HA2" 1 0 FFFFFF  H2076  0 1 7 ""  1 ""  <> 0 0 0 1 10.98 2076 0 0 4277 0 2075 2075 2076 2076 -1 <> <> <> <>
  2076 25 3.367751 7.678527 17.582315 142 G B 38 -0.50000 -0.50000 "GLY " " N  " 7 0 2F2FFF  N2077  0 1 7 ""  1 ""  <> 0 0 0 1 10.82 2077 0 0 4299 1 2076 2076 2077 2077 -1 <> <> <> <>
  2077 3 4.586278 6.953079 17.044107 142 G B 2 0.08000 0.08000 "GLY " " CA " 6 0 A0A0A0  C2078  0 1 -1111 ""  1 ""  FFD200  0 0 0 1 10.82 2078 0 0 4300 2 2077 2077 2078 2078 -1 <> <> <> <>
  2078 2 5.618966 6.709655 18.175531 142 G B 2 0.50000 0.50000 "GLY " " C  " 6 0 A0A0A0  C2079  0 1 7 ""  1 ""  <> 0 0 0 1 10.82 2079 0 0 4301 0 2078 2078 2079 2079 -1 <> <> <> <>
  2079 15 5.681428 7.473236 19.183706 142 G B 75 -0.50000 -0.50000 "GLY " " O  " 8 0 FF5757  O2080  0 1 7 ""  1 ""  <> 0 0 0 1 10.82 2080 0 0 4302 0 2079 2079 2080 2080 -1 <> <> <> <>
  2080 43 3.525092 8.662720 17.745752 142 G B 21 0.30000 0.30000 "GLY " " H  " 1 0 FFFFFF  H2081  0 1 7 ""  1 ""  <> 0 0 0 1 10.82 2081 0 0 4303 0 2080 2080 2081 2081 -1 <> <> <> <>
  2081 41 4.953441 7.662719 16.302683 142 G B 21 0.06000 0.06000 "GLY " " HA1" 1 0 FFFFFF  H2082  0 1 7 ""  1 ""  <> 0 0 0 1 10.82 2082 0 0 4304 0 2081 2081 2082 2082 -1 <> <> <> <>
  2082 41 4.294963 5.983749 16.639605 142 G B 21 0.06000 0.06000 "GLY " " HA2" 1 0 FFFFFF  H2083  0 1 7 ""  1 ""  <> 0 0 0 1 10.82 2083 0 0 4305 0 2082 2082 2083 2083 -1 <> <> <> <>
  2083 25 6.460311 5.601951 18.136019 143 G B 38 -0.50000 -0.50000 "GLY " " N  " 7 0 2F2FFF  N2084  0 1 7 ""  1 ""  <> 0 0 0 1 10.62 2084 0 0 4323 1 2083 2083 2084 2084 -1 <> <> <> <>
  2084 3 7.536561 5.336780 19.137739 143 G B 2 0.08000 0.08000 "GLY " " CA " 6 0 A0A0A0  C2085  0 1 -1111 ""  1 ""  FFD200  0 0 0 1 10.62 2085 0 0 4324 2 2084 2084 2085 2085 -1 <> <> <> <>
  2085 2 6.988568 4.622760 20.333530 143 G B 2 0.50000 0.50000 "GLY " " C  " 6 0 A0A0A0  C2086  0 1 7 ""  1 ""  <> 0 0 0 1 10.62 2086 0 0 4325 0 2085 2085 2086 2086 -1 <> <> <> <>
  2086 15 6.068639 3.772178 20.178160 143 G B 75 -0.50000 -0.50000 "GLY " " O  " 8 0 FF5757  O2087  0 1 7 ""  1 ""  <> 0 0 0 1 10.62 2087 0 0 4326 0 2086 2086 2087 2087 -1 <> <> <> <>
  2087 43 6.375188 4.885299 17.429434 143 G B 21 0.30000 0.30000 "GLY " " H  " 1 0 FFFFFF  H2088  0 1 7 ""  1 ""  <> 0 0 0 1 10.62 2088 0 0 4327 0 2087 2087 2088 2088 -1 <> <> <> <>
  2088 41 7.894290 6.301826 19.496653 143 G B 21 0.06000 0.06000 "GLY " " HA1" 1 0 FFFFFF  H2089  0 1 7 ""  1 ""  <> 0 0 0 1 10.62 2089 0 0 4328 0 2088 2088 2089 2089 -1 <> <> <> <>
  2089 41 8.312215 4.769012 18.623835 143 G B 21 0.06000 0.06000 "GLY " " HA2" 1 0 FFFFFF  H2090  0 1 7 ""  1 ""  <> 0 0 0 1 10.62 2090 0 0 4329 0 2089 2089 2090 2090 -1 <> <> <> <>
  2090 25 7.573213 4.958225 21.518005 144 G B 38 -0.50000 -0.50000 "GLY " " N  " 7 0 2F2FFF  N2091  0 1 7 ""  1 ""  <> 0 0 0 1 9.88 2091 0 0 4342 1 2090 2090 2091 2091 -1 <> <> <> <>
  2091 3 7.114440 4.434379 22.826841 144 G B 2 0.08000 0.08000 "GLY " " CA " 6 0 A0A0A0  C2092  0 1 -1112 ""  1 ""  FFF000  0 0 0 1 9.88 2092 0 0 4343 2 2091 2091 2092 2092 -1 <> <> <> <>
  2092 2 8.124595 3.405727 23.440371 144 G B 2 0.50000 0.50000 "GLY " " C  " 6 0 A0A0A0  C2093  0 1 7 ""  1 ""  <> 0 0 0 1 9.88 2093 0 0 4344 0 2092 2092 2093 2093 -1 <> <> <> <>
  2093 15 7.749732 2.693542 24.360849 144 G B 75 -0.50000 -0.50000 "GLY " " O  " 8 0 FF5757  O2094  0 1 7 ""  1 ""  <> 0 0 0 1 9.88 2094 0 0 4345 0 2093 2093 2094 2094 -1 <> <> <> <>
  2094 43 8.409730 5.523944 21.535322 144 G B 21 0.30000 0.30000 "GLY " " H  " 1 0 FFFFFF  H2095  0 1 7 ""  1 ""  <> 0 0 0 1 9.88 2095 0 0 4346 0 2094 2094 2095 2095 -1 <> <> <> <>
  2095 41 6.072545 4.114608 22.809378 144 G B 21 0.06000 0.06000 "GLY " " HA1" 1 0 FFFFFF  H2096  0 1 7 ""  1 ""  <> 0 0 0 1 9.88 2096 0 0 4347 0 2095 2095 2096 2096 -1 <> <> <> <>
  2096 41 7.162629 5.281623 23.510908 144 G B 21 0.06000 0.06000 "GLY " " HA2" 1 0 FFFFFF  H2097  0 1 7 ""  1 ""  <> 0 0 0 1 9.88 2097 0 0 4348 0 2096 2096 2097 2097 -1 <> <> <> <>
  2097 25 9.331233 3.419944 22.882126 145 S B 38 -0.50000 -0.50000 "SER " " N  " 7 0 2F2FFF  N2098  0 1 7 ""  1 ""  <> 0 0 0 1 9.37 2098 0 0 4363 1 2097 2097 2098 2098 -1 <> <> <> <>
  2098 3 10.507783 2.679519 23.361296 145 S B 2 0.14000 0.14000 "SER " " CA " 6 0 A0A0A0  C2099  0 1 -1112 ""  1 ""  FFF000  0 0 0 1 9.37 2099 0 0 4364 1 2098 2098 2099 2099 -1 <> <> <> <>
  2099 2 11.881885 3.392406 23.435389 145 S B 2 0.50000 0.50000 "SER " " C  " 6 0 A0A0A0  C2100  0 1 7 ""  1 ""  <> 0 0 0 1 9.37 2100 0 0 4365 0 2099 2099 2100 2100 -1 <> <> <> <>
  2100 15 12.845447 2.707191 23.833767 145 S B 75 -0.50000 -0.50000 "SER " " O  " 8 0 FF5757  O2101  0 1 7 ""  1 ""  <> 0 0 0 1 9.37 2101 0 0 4366 0 2100 2100 2101 2101 -1 <> <> <> <>
  2101 3 10.483228 1.248134 22.800682 145 S B 2 0.14500 0.14500 "SER " " CB " 6 0 A0A0A0  C2102  0 1 7 ""  1 ""  <> 0 0 0 1 9.37 2102 0 0 4367 2 2101 2101 2102 2102 -1 <> <> <> <>
  2102 16 10.686225 1.150875 21.425182 145 S B 75 -0.68300 -0.68300 "SER " " OG " 8 0 FF5757  O2103  0 1 7 "%UT"  13 ""  <> 0 0 0 1 9.37 2103 0 0 4368 1 2102 2102 2103 2103 -1 <> <> <> <>
  2103 43 9.433311 4.166339 22.209393 145 S B 21 0.30000 0.30000 "SER " " H  " 1 0 FFFFFF  H2104  0 1 7 ""  1 ""  <> 0 0 0 1 9.37 2104 0 0 4369 0 2103 2103 2104 2104 -1 <> <> <> <>
  2104 41 10.219022 2.498413 24.396631 145 S B 21 0.06000 0.06000 "SER " " HA " 1 0 FFFFFF  H2105  0 1 7 ""  1 ""  <> 0 0 0 1 9.37 2105 0 0 4370 0 2104 2104 2105 2105 -1 <> <> <> <>
  2105 41 9.696595 0.591880 23.173023 145 S B 21 0.06000 0.06000 "SER " " HB1" 1 0 FFFFFF  H2106  0 1 7 ""  1 ""  <> 0 0 0 1 9.37 2106 0 0 4371 0 2105 2105 2106 2106 -1 <> <> <> <>
  2106 41 11.288062 0.637630 23.210100 145 S B 21 0.06000 0.06000 "SER " " HB2" 1 0 FFFFFF  H2107  0 1 7 ""  1 ""  <> 0 0 0 1 9.37 2107 0 0 4372 0 2106 2106 2107 2107 -1 <> <> <> <>
  2107 42 9.924035 1.390442 20.920504 145 S B 21 0.41800 0.41800 "SER " " HG " 1 0 FFFFFF  H2108  0 1 7 ""  1 ""  <> 0 0 0 1 9.37 2108 0 0 4373 0 2107 2107 2108 2108 -1 <> <> <> <>
  2108 25 11.962235 4.719493 23.152508 146 E B 38 -0.50000 -0.50000 "GLU " " N  " 7 0 2F2FFF  N2109  0 1 7 ""  1 ""  <> 0 0 0 1 8.31 2109 0 0 4393 1 2108 2108 2109 2109 -1 <> <> <> <>
  2109 3 13.185727 5.482116 23.064833 146 E B 2 0.14000 0.14000 "GLU " " CA " 6 0 A0A0A0  C2110  0 1 -1112 ""  1 ""  FFF000  0 0 0 1 8.31 2110 0 0 4394 1 2109 2109 2110 2110 -1 <> <> <> <>
  2110 2 13.876317 5.652076 24.396425 146 E B 2 0.50000 0.50000 "GLU " " C  " 6 0 A0A0A0  C2111  0 1 7 ""  1 ""  <> 0 0 0 1 8.31 2111 0 0 4395 0 2110 2110 2111 2111 -1 <> <> <> <>
  2111 15 15.092265 5.919944 24.370192 146 E B 75 -0.50000 -0.50000 "GLU " " O  " 8 0 FF5757  O2112  0 1 7 ""  1 ""  <> 0 0 0 1 8.31 2112 0 0 4396 0 2111 2111 2112 2112 -1 <> <> <> <>
  2112 3 12.954860 6.794334 22.384697 146 E B 2 -0.12000 -0.12000 "GLU " " CB " 6 0 A0A0A0  C2113  0 1 7 ""  1 ""  <> 0 0 0 1 8.31 2113 0 0 4397 2 2112 2112 2113 2113 -1 <> <> <> <>
  2113 3 12.205426 6.774925 21.002823 146 E B 2 -0.22000 -0.22000 "GLU " " CG " 6 0 A0A0A0  C2114  0 1 7 ""  1 ""  <> 0 0 0 1 8.31 2114 0 0 4398 2 2113 2113 2114 2114 -1 <> <> <> <>
  2114 2 10.729516 6.950683 21.049963 146 E B 2 0.70000 0.70000 "GLU " " CD " 6 0 A0A0A0  C2115  0 1 7 "%UT"  13 ""  <> 0 0 0 1 8.31 2115 0 0 4399 0 2114 2114 2115 2115 -1 <> <> <> <>
  2115 15 10.223687 7.899681 20.461733 146 E B 75 -0.80000 -0.80000 "GLU " " OE1" 8 0 FF5757  O2116  0 1 7 ""  1 ""  <> 0 0 0 1 8.31 2116 0 0 4400 0 2115 2115 2116 2116 -1 <> <> <> <>
  2116 18 10.002439 6.184227 21.726896 146 E B 75 -0.80000 -0.80000 "GLU " " OE2" 8 -1 FF5757  O2117  0 1 7 ""  1 ""  <> 0 0 0 1 8.31 2117 0 0 4401 0 2116 2116 2117 2117 -1 <> <> <> <>
  2117 43 11.118386 5.226097 22.925852 146 E B 21 0.30000 0.30000 "GLU " " H  " 1 0 FFFFFF  H2118  0 1 7 ""  1 ""  <> 0 0 0 1 8.31 2118 0 0 4402 0 2117 2117 2118 2118 -1 <> <> <> <>
  2118 41 13.914544 4.910820 22.489901 146 E B 21 0.06000 0.06000 "GLU " " HA " 1 0 FFFFFF  H2119  0 1 7 ""  1 ""  <> 0 0 0 1 8.31 2119 0 0 4403 0 2118 2118 2119 2119 -1 <> <> <> <>
  2119 41 13.910199 7.277969 22.180935 146 E B 21 0.06000 0.06000 "GLU " " HB1" 1 0 FFFFFF  H2120  0 1 7 ""  1 ""  <> 0 0 0 1 8.31 2120 0 0 4404 0 2119 2119 2120 2120 -1 <> <> <> <>
  2120 41 12.308526 7.469894 22.945032 146 E B 21 0.06000 0.06000 "GLU " " HB2" 1 0 FFFFFF  H2121  0 1 7 ""  1 ""  <> 0 0 0 1 8.31 2121 0 0 4405 0 2120 2120 2121 2121 -1 <> <> <> <>
  2121 41 12.418361 5.866767 20.438902 146 E B 21 0.06000 0.06000 "GLU " " HG1" 1 0 FFFFFF  H2122  0 1 7 ""  1 ""  <> 0 0 0 1 8.31 2122 0 0 4406 0 2121 2121 2122 2122 -1 <> <> <> <>
  2122 41 12.625745 7.522346 20.329927 146 E B 21 0.06000 0.06000 "GLU " " HG2" 1 0 FFFFFF  H2123  0 1 7 ""  1 ""  <> 0 0 0 1 8.31 2123 0 0 4407 0 2122 2122 2123 2123 -1 <> <> <> <>
  2123 25 13.172940 5.617244 25.561522 147 V B 38 -0.50000 -0.50000 "VAL " " N  " 7 0 2F2FFF  N2124  0 1 7 ""  1 ""  <> 0 0 0 1 7.75 2124 0 0 4427 1 2123 2123 2124 2124 -1 <> <> <> <>
  2124 3 13.813504 5.825645 26.849787 147 V B 2 0.14000 0.14000 "VAL " " CA " 6 0 A0A0A0  C2125  0 1 -1112 ""  1 ""  FFF000  0 0 0 1 7.75 2125 0 0 4428 1 2124 2124 2125 2125 -1 <> <> <> <>
  2125 2 14.263629 4.481468 27.346174 147 V B 2 0.50000 0.50000 "VAL " " C  " 6 0 A0A0A0  C2126  0 1 7 ""  1 ""  <> 0 0 0 1 7.75 2126 0 0 4429 0 2125 2125 2126 2126 -1 <> <> <> <>
  2126 15 15.079085 4.415763 28.285654 147 V B 75 -0.50000 -0.50000 "VAL " " O  " 8 0 FF5757  O2127  0 1 7 ""  1 ""  <> 0 0 0 1 7.75 2127 0 0 4430 0 2126 2126 2127 2127 -1 <> <> <> <>
  2127 3 12.763190 6.526367 27.746695 147 V B 2 -0.06000 -0.06000 "VAL " " CB " 6 0 A0A0A0  C2128  0 1 7 ""  1 ""  <> 0 0 0 1 7.75 2128 0 0 4431 1 2127 2127 2128 2128 -1 <> <> <> <>
  2128 3 13.100549 6.837211 29.218437 147 V B 2 -0.18000 -0.18000 "VAL " " CG1" 6 0 A0A0A0  C2129  0 1 7 ""  1 ""  <> 0 0 0 1 7.75 2129 0 0 4432 3 2128 2128 2129 2129 -1 <> <> <> <>
  2129 3 12.382133 7.977790 27.144373 147 V B 2 -0.18000 -0.18000 "VAL " " CG2" 6 0 A0A0A0  C2130  0 1 7 ""  1 ""  <> 0 0 0 1 7.75 2130 0 0 4433 3 2129 2129 2130 2130 -1 <> <> <> <>
  2130 43 12.191924 5.378017 25.583355 147 V B 21 0.30000 0.30000 "VAL " " H  " 1 0 FFFFFF  H2131  0 1 7 ""  1 ""  <> 0 0 0 1 7.75 2131 0 0 4434 0 2130 2130 2131 2131 -1 <> <> <> <>
  2131 41 14.718421 6.433265 26.854568 147 V B 21 0.06000 0.06000 "VAL " " HA " 1 0 FFFFFF  H2132  0 1 7 ""  1 ""  <> 0 0 0 1 7.75 2132 0 0 4435 0 2131 2131 2132 2132 -1 <> <> <> <>
  2132 41 11.878583 5.895774 27.835686 147 V B 21 0.06000 0.06000 "VAL " " HB " 1 0 FFFFFF  H2133  0 1 7 ""  1 ""  <> 0 0 0 1 7.75 2133 0 0 4436 0 2132 2132 2133 2133 -1 <> <> <> <>
  2133 41 12.191283 6.925613 29.813013 147 V B 21 0.06000 0.06000 "VAL " "1HG1" 1 0 FFFFFF  H2134  0 1 7 ""  1 ""  <> 0 0 0 1 7.75 2134 0 0 4437 0 2133 2133 2134 2134 -1 <> <> <> <>
  2134 41 13.441951 5.860923 29.562542 147 V B 21 0.06000 0.06000 "VAL " "2HG1" 1 0 FFFFFF  H2135  0 1 7 ""  1 ""  <> 0 0 0 1 7.75 2135 0 0 4438 0 2134 2134 2135 2135 -1 <> <> <> <>
  2135 41 14.000890 7.415573 29.425762 147 V B 21 0.06000 0.06000 "VAL " "3HG1" 1 0 FFFFFF  H2136  0 1 7 ""  1 ""  <> 0 0 0 1 7.75 2136 0 0 4439 0 2135 2135 2136 2136 -1 <> <> <> <>
  2136 41 13.210736 8.676613 27.259104 147 V B 21 0.06000 0.06000 "VAL " "1HG2" 1 0 FFFFFF  H2137  0 1 7 ""  1 ""  <> 0 0 0 1 7.75 2137 0 0 4440 0 2136 2136 2137 2137 -1 <> <> <> <>
  2137 41 12.038096 7.915496 26.111969 147 V B 21 0.06000 0.06000 "VAL " "2HG2" 1 0 FFFFFF  H2138  0 1 7 ""  1 ""  <> 0 0 0 1 7.75 2138 0 0 4441 0 2137 2137 2138 2138 -1 <> <> <> <>
  2138 41 11.559482 8.486740 27.646685 147 V B 21 0.06000 0.06000 "VAL " "3HG2" 1 0 FFFFFF  H2139  0 1 7 ""  1 ""  <> 0 0 0 1 7.75 2139 0 0 4442 0 2138 2138 2139 2139 -1 <> <> <> <>
  2139 25 13.750226 3.360683 26.791739 148 Q B 38 -0.50000 -0.50000 "GLN " " N  " 7 0 2F2FFF  N2140  2 1 7 ""  1 ""  <> 0 0 0 1 7.45 2140 0 0 4467 1 2139 2139 2140 2140 -1 <> <> <> <>
  2140 3 13.981164 1.987217 27.331560 148 Q B 2 0.14000 0.14000 "GLN " " CA " 6 0 A0A0A0  C2141  2 1 -1112 ""  1 ""  FFF000  0 0 0 1 7.45 2141 0 0 4468 1 2140 2140 2141 2141 -1 <> <> <> <>
  2141 2 15.186910 1.257698 26.608604 148 Q B 2 0.50000 0.50000 "GLN " " C  " 6 0 A0A0A0  C2142  2 1 7 ""  1 ""  <> 0 0 0 1 7.45 2142 0 0 4469 0 2141 2141 2142 2142 -1 <> <> <> <>
  2142 15 16.027462 0.641033 27.246307 148 Q B 75 -0.50000 -0.50000 "GLN " " O  " 8 0 FF5757  O2143  2 1 7 ""  1 ""  <> 0 0 0 1 7.45 2143 0 0 4470 0 2142 2142 2143 2143 -1 <> <> <> <>
  2143 3 12.771354 1.128044 27.024357 148 Q B 2 -0.12000 -0.12000 "GLN " " CB " 6 0 A0A0A0  C2144  2 1 7 ""  1 ""  <> 0 0 0 1 7.45 2144 0 0 4471 2 2143 2143 2144 2144 -1 <> <> <> <>
  2144 3 11.390859 1.748905 27.453506 148 Q B 2 -0.12000 -0.12000 "GLN " " CG " 6 0 A0A0A0  C2145  2 1 7 ""  1 ""  <> 0 0 0 1 7.45 2145 0 0 4472 2 2144 2144 2145 2145 -1 <> <> <> <>
  2145 2 11.136582 1.804477 28.928860 148 Q B 2 0.50000 0.50000 "GLN " " CD " 6 0 A0A0A0  C2146  2 1 7 "%UT"  13 ""  <> 0 0 0 1 7.45 2146 0 0 4473 0 2145 2145 2146 2146 -1 "No Flip"  <> <> <>
  2146 15 10.144973 2.454505 29.274614 148 Q B 75 -0.50000 -0.50000 "GLN " " OE1" 8 0 FF5757  O2147  2 1 7 ""  1 ""  <> 0 0 0 1 7.45 2147 0 0 4474 0 2146 2146 2147 2147 -1 <> <> <> <>
  2147 25 11.919208 1.182705 29.844223 148 Q B 38 -0.76000 -0.76000 "GLN " " NE2" 7 0 2F2FFF  N2148  2 1 7 ""  1 ""  <> 0 0 0 1 7.45 2148 0 0 4475 2 2147 2147 2148 2148 -1 <> <> <> <>
  2148 43 13.223599 3.541755 25.949139 148 Q B 21 0.30000 0.30000 "GLN " " H  " 1 0 FFFFFF  H2149  2 1 7 ""  1 ""  <> 0 0 0 1 7.45 2149 0 0 4476 0 2148 2148 2149 2149 -1 <> <> <> <>
  2149 41 14.083516 2.076179 28.413092 148 Q B 21 0.06000 0.06000 "GLN " " HA " 1 0 FFFFFF  H2150  2 1 7 ""  1 ""  <> 0 0 0 1 7.45 2150 0 0 4477 0 2149 2149 2150 2150 -1 <> <> <> <>
  2150 41 12.923654 0.169529 27.520494 148 Q B 21 0.06000 0.06000 "GLN " " HB1" 1 0 FFFFFF  H2151  2 1 7 ""  1 ""  <> 0 0 0 1 7.45 2151 0 0 4478 0 2150 2150 2151 2151 -1 <> <> <> <>
  2151 41 12.753352 0.961860 25.947250 148 Q B 21 0.06000 0.06000 "GLN " " HB2" 1 0 FFFFFF  H2152  2 1 7 ""  1 ""  <> 0 0 0 1 7.45 2152 0 0 4479 0 2151 2151 2152 2152 -1 <> <> <> <>
  2152 41 10.598018 1.134323 27.027134 148 Q B 21 0.06000 0.06000 "GLN " " HG1" 1 0 FFFFFF  H2153  2 1 7 ""  1 ""  <> 0 0 0 1 7.45 2153 0 0 4480 0 2152 2152 2153 2153 -1 <> <> <> <>
  2153 41 11.112481 2.723827 27.053333 148 Q B 21 0.06000 0.06000 "GLN " " HG2" 1 0 FFFFFF  H2154  2 1 7 ""  1 ""  <> 0 0 0 1 7.45 2154 0 0 4481 0 2153 2153 2154 2154 -1 <> <> <> <>
  2154 43 12.808364 0.758937 29.620787 148 Q B 21 0.38000 0.38000 "GLN " "1HE2" 1 0 FFFFFF  H2155  2 1 7 ""  1 ""  <> 0 0 0 1 7.45 2155 0 0 4482 0 2154 2154 2155 2155 -1 <> <> <> <>
  2155 43 11.521222 1.139743 30.771511 148 Q B 21 0.38000 0.38000 "GLN " "2HE2" 1 0 FFFFFF  H2156  2 1 7 ""  1 ""  <> 0 0 0 1 7.45 2156 0 0 4483 0 2155 2155 2156 2156 -1 <> <> <> <>
  2156 25 15.373254 1.371055 25.246439 149 L B 38 -0.50000 -0.50000 "LEU " " N  " 7 0 2F2FFF  N2157  2 1 7 ""  1 ""  <> 0 0 0 1 7.43 2157 0 0 4506 1 2156 2156 2157 2157 -1 <> <> <> <>
  2157 3 16.561415 0.939189 24.542826 149 L B 2 0.14000 0.14000 "LEU " " CA " 6 0 A0A0A0  C2158  2 1 -1112 ""  1 ""  FFF000  0 0 0 1 7.43 2158 0 0 4507 1 2157 2157 2158 2158 -1 <> <> <> <>
  2158 2 17.185938 2.213520 24.132233 149 L B 2 0.50000 0.50000 "LEU " " C  " 6 0 A0A0A0  C2159  2 1 7 ""  1 ""  <> 0 0 0 1 7.43 2159 0 0 4508 0 2158 2158 2159 2159 -1 <> <> <> <>
  2159 15 16.555277 2.975685 23.412006 149 L B 75 -0.50000 -0.50000 "LEU " " O  " 8 0 FF5757  O2160  2 1 7 ""  1 ""  <> 0 0 0 1 7.43 2160 0 0 4509 0 2159 2159 2160 2160 -1 <> <> <> <>
  2160 3 16.123627 0.083046 23.310211 149 L B 2 -0.12000 -0.12000 "LEU " " CB " 6 0 A0A0A0  C2161  2 1 7 ""  1 ""  <> 0 0 0 1 7.43 2161 0 0 4510 2 2160 2160 2161 2161 -1 <> <> <> <>
  2161 3 15.689407 -1.360733 23.528709 149 L B 2 -0.06000 -0.06000 "LEU " " CG " 6 0 A0A0A0  C2162  2 1 7 ""  1 ""  <> 0 0 0 1 7.43 2162 0 0 4511 1 2161 2161 2162 2162 -1 <> <> <> <>
  2162 3 15.063388 -1.850369 22.256075 149 L B 2 -0.18000 -0.18000 "LEU " " CD1" 6 0 A0A0A0  C2163  2 1 7 ""  1 ""  <> 0 0 0 1 7.43 2163 0 0 4512 3 2162 2162 2163 2163 -1 <> <> <> <>
  2163 3 16.892025 -2.223103 23.950645 149 L B 2 -0.18000 -0.18000 "LEU " " CD2" 6 0 A0A0A0  C2164  2 1 7 ""  1 ""  <> 0 0 0 1 7.43 2164 0 0 4513 3 2163 2163 2164 2164 -1 <> <> <> <>
  2164 43 14.832681 2.097240 24.798626 149 L B 21 0.30000 0.30000 "LEU " " H  " 1 0 FFFFFF  H2165  2 1 7 ""  1 ""  <> 0 0 0 1 7.43 2165 0 0 4514 0 2164 2164 2165 2165 -1 <> <> <> <>
  2165 41 17.236523 0.387992 25.197432 149 L B 21 0.06000 0.06000 "LEU " " HA " 1 0 FFFFFF  H2166  2 1 7 ""  1 ""  <> 0 0 0 1 7.43 2166 0 0 4515 0 2165 2165 2166 2166 -1 <> <> <> <>
  2166 41 16.900370 0.205276 22.555340 149 L B 21 0.06000 0.06000 "LEU " " HB1" 1 0 FFFFFF  H2167  2 1 7 ""  1 ""  <> 0 0 0 1 7.43 2167 0 0 4516 0 2166 2166 2167 2167 -1 <> <> <> <>
  2167 41 15.289938 0.639648 22.882130 149 L B 21 0.06000 0.06000 "LEU " " HB2" 1 0 FFFFFF  H2168  2 1 7 ""  1 ""  <> 0 0 0 1 7.43 2168 0 0 4517 0 2167 2167 2168 2168 -1 <> <> <> <>
  2168 41 14.897885 -1.351586 24.278049 149 L B 21 0.06000 0.06000 "LEU " " HG " 1 0 FFFFFF  H2169  2 1 7 ""  1 ""  <> 0 0 0 1 7.43 2169 0 0 4518 0 2168 2168 2169 2169 -1 <> <> <> <>
  2169 41 14.297894 -2.611321 22.407965 149 L B 21 0.06000 0.06000 "LEU " "1HD1" 1 0 FFFFFF  H2170  2 1 7 ""  1 ""  <> 0 0 0 1 7.43 2170 0 0 4519 0 2169 2169 2170 2170 -1 <> <> <> <>
  2170 41 14.602704 -1.056286 21.668449 149 L B 21 0.06000 0.06000 "LEU " "2HD1" 1 0 FFFFFF  H2171  2 1 7 ""  1 ""  <> 0 0 0 1 7.43 2171 0 0 4520 0 2170 2170 2171 2171 -1 <> <> <> <>
  2171 41 15.794264 -2.213921 21.533752 149 L B 21 0.06000 0.06000 "LEU " "3HD1" 1 0 FFFFFF  H2172  2 1 7 ""  1 ""  <> 0 0 0 1 7.43 2172 0 0 4521 0 2171 2171 2172 2172 -1 <> <> <> <>
  2172 41 17.566904 -2.325840 23.100891 149 L B 21 0.06000 0.06000 "LEU " "1HD2" 1 0 FFFFFF  H2173  2 1 7 ""  1 ""  <> 0 0 0 1 7.43 2173 0 0 4522 0 2172 2172 2173 2173 -1 <> <> <> <>
  2173 41 17.309343 -1.800370 24.864563 149 L B 21 0.06000 0.06000 "LEU " "2HD2" 1 0 FFFFFF  H2174  2 1 7 ""  1 ""  <> 0 0 0 1 7.43 2174 0 0 4523 0 2173 2173 2174 2174 -1 <> <> <> <>
  2174 41 16.352316 -3.112088 24.277016 149 L B 21 0.06000 0.06000 "LEU " "3HD2" 1 0 FFFFFF  H2175  2 1 7 ""  1 ""  <> 0 0 0 1 7.43 2175 0 0 4524 0 2174 2174 2175 2175 -1 <> <> <> <>
  2175 25 18.496096 2.421970 24.483749 150 V B 38 -0.50000 -0.50000 "VAL " " N  " 7 0 2F2FFF  N2176  2 1 7 ""  1 ""  <> 0 0 0 1 7.42 2176 0 0 4537 1 2175 2175 2176 2176 -1 <> <> <> <>
  2176 3 19.266102 3.600994 24.052431 150 V B 2 0.14000 0.14000 "VAL " " CA " 6 0 A0A0A0  C2177  2 1 -1112 ""  1 ""  FFF000  0 0 0 1 7.42 2177 0 0 4538 1 2176 2176 2177 2177 -1 <> <> <> <>
  2177 2 20.561956 3.065761 23.370300 150 V B 2 0.50000 0.50000 "VAL " " C  " 6 0 A0A0A0  C2178  2 1 7 ""  1 ""  <> 0 0 0 1 7.42 2178 0 0 4539 0 2177 2177 2178 2178 -1 <> <> <> <>
  2178 15 21.346001 2.392131 24.019182 150 V B 75 -0.50000 -0.50000 "VAL " " O  " 8 0 FF5757  O2179  2 1 7 ""  1 ""  <> 0 0 0 1 7.42 2179 0 0 4540 0 2178 2178 2179 2179 -1 <> <> <> <>
  2179 3 19.529402 4.660667 25.172132 150 V B 2 -0.06000 -0.06000 "VAL " " CB " 6 0 A0A0A0  C2180  2 1 7 ""  1 ""  <> 0 0 0 1 7.42 2180 0 0 4541 1 2179 2179 2180 2180 -1 <> <> <> <>
  2180 3 18.205828 5.033058 25.815908 150 V B 2 -0.18000 -0.18000 "VAL " " CG1" 6 0 A0A0A0  C2181  2 1 7 ""  1 ""  <> 0 0 0 1 7.42 2181 0 0 4542 3 2180 2180 2181 2181 -1 <> <> <> <>
  2181 3 20.417770 4.165790 26.334219 150 V B 2 -0.18000 -0.18000 "VAL " " CG2" 6 0 A0A0A0  C2182  2 1 7 ""  1 ""  <> 0 0 0 1 7.42 2182 0 0 4543 3 2181 2181 2182 2182 -1 <> <> <> <>
  2182 43 18.916641 1.721553 25.077599 150 V B 21 0.30000 0.30000 "VAL " " H  " 1 0 FFFFFF  H2183  2 1 7 ""  1 ""  <> 0 0 0 1 7.42 2183 0 0 4544 0 2182 2182 2183 2183 -1 <> <> <> <>
  2183 41 18.708002 4.039939 23.225418 150 V B 21 0.06000 0.06000 "VAL " " HA " 1 0 FFFFFF  H2184  2 1 7 ""  1 ""  <> 0 0 0 1 7.42 2184 0 0 4545 0 2183 2183 2184 2184 -1 <> <> <> <>
  2184 41 19.975245 5.564659 24.757261 150 V B 21 0.06000 0.06000 "VAL " " HB " 1 0 FFFFFF  H2185  2 1 7 ""  1 ""  <> 0 0 0 1 7.42 2185 0 0 4546 0 2184 2184 2185 2185 -1 <> <> <> <>
  2185 41 18.232298 5.852123 26.534607 150 V B 21 0.06000 0.06000 "VAL " "1HG1" 1 0 FFFFFF  H2186  2 1 7 ""  1 ""  <> 0 0 0 1 7.42 2186 0 0 4547 0 2185 2185 2186 2186 -1 <> <> <> <>
  2186 41 17.517962 5.058067 24.970737 150 V B 21 0.06000 0.06000 "VAL " "2HG1" 1 0 FFFFFF  H2187  2 1 7 ""  1 ""  <> 0 0 0 1 7.42 2187 0 0 4548 0 2186 2186 2187 2187 -1 <> <> <> <>
  2187 41 17.707838 4.272769 26.417629 150 V B 21 0.06000 0.06000 "VAL " "3HG1" 1 0 FFFFFF  H2188  2 1 7 ""  1 ""  <> 0 0 0 1 7.42 2188 0 0 4549 0 2187 2187 2188 2188 -1 <> <> <> <>
  2188 41 20.195831 3.137165 26.618429 150 V B 21 0.06000 0.06000 "VAL " "1HG2" 1 0 FFFFFF  H2189  2 1 7 ""  1 ""  <> 0 0 0 1 7.42 2189 0 0 4550 0 2188 2188 2189 2189 -1 <> <> <> <>
  2189 41 21.439119 4.097763 25.959629 150 V B 21 0.06000 0.06000 "VAL " "2HG2" 1 0 FFFFFF  H2190  2 1 7 ""  1 ""  <> 0 0 0 1 7.42 2190 0 0 4551 0 2189 2189 2190 2190 -1 <> <> <> <>
  2190 41 20.272638 4.697544 27.274578 150 V B 21 0.06000 0.06000 "VAL " "3HG2" 1 0 FFFFFF  H2191  2 1 7 ""  1 ""  <> 0 0 0 1 7.42 2191 0 0 4552 0 2190 2190 2191 2191 -1 <> <> <> <>
  2191 25 20.719938 3.423316 22.088804 151 E B 38 -0.50000 -0.50000 "GLU " " N  " 7 0 2F2FFF  N2192  0 1 7 ""  1 ""  <> 0 0 0 1 7.44 2192 0 0 4572 1 2191 2191 2192 2192 -1 <> <> <> <>
  2192 3 21.788458 3.153244 21.137373 151 E B 2 0.14000 0.14000 "GLU " " CA " 6 0 A0A0A0  C2193  0 1 -1112 ""  1 ""  FFF000  0 0 0 1 7.44 2193 0 0 4573 1 2192 2192 2193 2193 -1 <> <> <> <>
  2193 2 22.969023 4.136707 21.177088 151 E B 2 0.50000 0.50000 "GLU " " C  " 6 0 A0A0A0  C2194  0 1 7 ""  1 ""  <> 0 0 0 1 7.44 2194 0 0 4574 0 2193 2193 2194 2194 -1 <> <> <> <>
  2194 15 22.830057 5.244300 21.670990 151 E B 75 -0.50000 -0.50000 "GLU " " O  " 8 0 FF5757  O2195  0 1 7 ""  1 ""  <> 0 0 0 1 7.44 2195 0 0 4575 0 2194 2194 2195 2195 -1 <> <> <> <>
  2195 3 21.304203 3.053756 19.633734 151 E B 2 -0.12000 -0.12000 "GLU " " CB " 6 0 A0A0A0  C2196  0 1 7 ""  1 ""  <> 0 0 0 1 7.44 2196 0 0 4576 2 2195 2195 2196 2196 -1 <> <> <> <>
  2196 3 20.032511 2.217010 19.510571 151 E B 2 -0.22000 -0.22000 "GLU " " CG " 6 0 A0A0A0  C2197  0 1 7 ""  1 ""  <> 0 0 0 1 7.44 2197 0 0 4577 2 2196 2196 2197 2197 -1 <> <> <> <>
  2197 2 18.770084 3.018749 19.699253 151 E B 2 0.70000 0.70000 "GLU " " CD " 6 0 A0A0A0  C2198  0 1 7 "%UT"  13 ""  <> 0 0 0 1 7.44 2198 0 0 4578 0 2197 2197 2198 2198 -1 <> <> <> <>
  2198 15 18.745792 4.072761 20.349529 151 E B 75 -0.80000 -0.80000 "GLU " " OE1" 8 0 FF5757  O2199  0 1 7 ""  1 ""  <> 0 0 0 1 7.44 2199 0 0 4579 0 2198 2198 2199 2199 -1 <> <> <> <>
  2199 18 17.734276 2.570568 19.128035 151 E B 75 -0.80000 -0.80000 "GLU " " OE2" 8 -1 FF5757  O2200  0 1 7 ""  1 ""  <> 0 0 0 1 7.44 2200 0 0 4580 0 2199 2199 2200 2200 -1 <> <> <> <>
  2200 43 19.873913 3.801795 21.687433 151 E B 21 0.30000 0.30000 "GLU " " H  " 1 0 FFFFFF  H2201  0 1 7 ""  1 ""  <> 0 0 0 1 7.44 2201 0 0 4581 0 2200 2200 2201 2201 -1 <> <> <> <>
  2201 41 22.165817 2.147640 21.323008 151 E B 21 0.06000 0.06000 "GLU " " HA " 1 0 FFFFFF  H2202  0 1 7 ""  1 ""  <> 0 0 0 1 7.44 2202 0 0 4582 0 2201 2201 2202 2202 -1 <> <> <> <>
  2202 41 22.082071 2.540329 19.068567 151 E B 21 0.06000 0.06000 "GLU " " HB1" 1 0 FFFFFF  H2203  0 1 7 ""  1 ""  <> 0 0 0 1 7.44 2203 0 0 4583 0 2202 2202 2203 2203 -1 <> <> <> <>
  2203 41 21.152557 4.059082 19.240767 151 E B 21 0.06000 0.06000 "GLU " " HB2" 1 0 FFFFFF  H2204  0 1 7 ""  1 ""  <> 0 0 0 1 7.44 2204 0 0 4584 0 2203 2203 2204 2204 -1 <> <> <> <>
  2204 41 19.950809 1.429985 20.260250 151 E B 21 0.06000 0.06000 "GLU " " HG1" 1 0 FFFFFF  H2205  0 1 7 ""  1 ""  <> 0 0 0 1 7.44 2205 0 0 4585 0 2204 2204 2205 2205 -1 <> <> <> <>
  2205 41 20.063532 1.671516 18.567396 151 E B 21 0.06000 0.06000 "GLU " " HG2" 1 0 FFFFFF  H2206  0 1 7 ""  1 ""  <> 0 0 0 1 7.44 2206 0 0 4586 0 2205 2205 2206 2206 -1 <> <> <> <>
  2206 25 24.182707 3.707214 20.814535 152 S B 38 -0.50000 -0.50000 "SER " " N  " 7 0 2F2FFF  N2207  0 1 7 ""  1 ""  <> 0 0 0 1 7.45 2207 0 0 4607 1 2206 2206 2207 2207 -1 <> <> <> <>
  2207 3 25.369177 4.594665 20.718094 152 S B 2 0.14000 0.14000 "SER " " CA " 6 0 A0A0A0  C2208  0 1 -1112 ""  1 ""  FFF000  0 0 0 1 7.45 2208 0 0 4608 1 2207 2207 2208 2208 -1 <> <> <> <>
  2208 2 26.212402 3.997425 19.552832 152 S B 2 0.50000 0.50000 "SER " " C  " 6 0 A0A0A0  C2209  0 1 7 ""  1 ""  <> 0 0 0 1 7.45 2209 0 0 4609 0 2208 2208 2209 2209 -1 <> <> <> <>
  2209 15 26.025969 2.828285 19.229616 152 S B 75 -0.50000 -0.50000 "SER " " O  " 8 0 FF5757  O2210  0 1 7 ""  1 ""  <> 0 0 0 1 7.45 2210 0 0 4610 0 2209 2209 2210 2210 -1 <> <> <> <>
  2210 3 26.103931 4.691917 22.072781 152 S B 2 0.14500 0.14500 "SER " " CB " 6 0 A0A0A0  C2211  0 1 7 ""  1 ""  <> 0 0 0 1 7.45 2211 0 0 4611 2 2210 2210 2211 2211 -1 <> <> <> <>
  2211 16 26.263624 3.424846 22.718365 152 S B 75 -0.68300 -0.68300 "SER " " OG " 8 0 FF5757  O2212  0 1 7 "%UT"  13 ""  <> 0 0 0 1 7.45 2212 0 0 4612 1 2211 2211 2212 2212 -1 <> <> <> <>
  2212 43 24.289614 2.731586 20.576162 152 S B 21 0.30000 0.30000 "SER " " H  " 1 0 FFFFFF  H2213  0 1 7 ""  1 ""  <> 0 0 0 1 7.45 2213 0 0 4613 0 2212 2212 2213 2213 -1 <> <> <> <>
  2213 41 24.985296 5.524749 20.298956 152 S B 21 0.06000 0.06000 "SER " " HA " 1 0 FFFFFF  H2214  0 1 7 ""  1 ""  <> 0 0 0 1 7.45 2214 0 0 4614 0 2213 2213 2214 2214 -1 <> <> <> <>
  2214 41 25.598904 5.303508 22.820446 152 S B 21 0.06000 0.06000 "SER " " HB1" 1 0 FFFFFF  H2215  0 1 7 ""  1 ""  <> 0 0 0 1 7.45 2215 0 0 4615 0 2214 2214 2215 2215 -1 <> <> <> <>
  2215 41 27.080103 5.156036 21.932135 152 S B 21 0.06000 0.06000 "SER " " HB2" 1 0 FFFFFF  H2216  0 1 7 ""  1 ""  <> 0 0 0 1 7.45 2216 0 0 4616 0 2215 2215 2216 2216 -1 <> <> <> <>
  2216 42 25.382111 3.188499 22.963514 152 S B 21 0.41800 0.41800 "SER " " HG " 1 0 FFFFFF  H2217  0 1 7 ""  1 ""  <> 0 0 0 1 7.45 2217 0 0 4617 0 2216 2216 2217 2217 -1 <> <> <> <>
  2217 25 27.041321 4.896671 18.964705 153 G B 38 -0.50000 -0.50000 "GLY " " N  " 7 0 2F2FFF  N2218  0 1 7 ""  1 ""  <> 0 0 0 1 7.77 2218 0 0 4635 1 2217 2217 2218 2218 -1 <> <> <> <>
  2218 3 27.880001 4.653488 17.767199 153 G B 2 0.08000 0.08000 "GLY " " CA " 6 0 A0A0A0  C2219  0 1 -1112 ""  1 ""  FFF000  0 0 0 1 7.77 2219 0 0 4636 2 2218 2218 2219 2219 -1 <> <> <> <>
  2219 2 27.029821 4.779262 16.507547 153 G B 2 0.50000 0.50000 "GLY " " C  " 6 0 A0A0A0  C2220  0 1 7 ""  1 ""  <> 0 0 0 1 7.77 2220 0 0 4637 0 2219 2219 2220 2220 -1 <> <> <> <>
  2220 15 25.862509 5.166728 16.530046 153 G B 75 -0.50000 -0.50000 "GLY " " O  " 8 0 FF5757  O2221  0 1 7 ""  1 ""  <> 0 0 0 1 7.77 2221 0 0 4638 0 2220 2220 2221 2221 -1 <> <> <> <>
  2221 43 26.993433 5.871925 19.222937 153 G B 21 0.30000 0.30000 "GLY " " H  " 1 0 FFFFFF  H2222  0 1 7 ""  1 ""  <> 0 0 0 1 7.77 2222 0 0 4639 0 2221 2221 2222 2222 -1 <> <> <> <>
  2222 41 28.134047 3.610885 17.958372 153 G B 21 0.06000 0.06000 "GLY " " HA1" 1 0 FFFFFF  H2223  0 1 7 ""  1 ""  <> 0 0 0 1 7.77 2223 0 0 4640 0 2222 2222 2223 2223 -1 <> <> <> <>
  2223 41 28.796480 5.243434 17.755781 153 G B 21 0.06000 0.06000 "GLY " " HA2" 1 0 FFFFFF  H2224  0 1 7 ""  1 ""  <> 0 0 0 1 7.77 2224 0 0 4641 0 2223 2223 2224 2224 -1 <> <> <> <>
  2224 25 27.534184 4.451602 15.337409 154 G B 38 -0.50000 -0.50000 "GLY " " N  " 7 0 2F2FFF  N2225  0 1 7 ""  1 ""  <> 0 0 0 1 7.74 2225 0 0 4664 1 2224 2224 2225 2225 -1 <> <> <> <>
  2225 3 26.978321 4.828987 14.027415 154 G B 2 0.08000 0.08000 "GLY " " CA " 6 0 A0A0A0  C2226  0 1 -1112 ""  1 ""  FFF000  0 0 0 1 7.74 2226 0 0 4665 2 2225 2225 2226 2226 -1 <> <> <> <>
  2226 2 27.540209 6.143939 13.579463 154 G B 2 0.50000 0.50000 "GLY " " C  " 6 0 A0A0A0  C2227  0 1 7 ""  1 ""  <> 0 0 0 1 7.74 2227 0 0 4666 0 2226 2226 2227 2227 -1 <> <> <> <>
  2227 15 28.614824 6.615150 13.973090 154 G B 75 -0.50000 -0.50000 "GLY " " O  " 8 0 FF5757  O2228  0 1 7 ""  1 ""  <> 0 0 0 1 7.74 2228 0 0 4667 0 2227 2227 2228 2228 -1 <> <> <> <>
  2228 43 28.455345 4.037609 15.350432 154 G B 21 0.30000 0.30000 "GLY " " H  " 1 0 FFFFFF  H2229  0 1 7 ""  1 ""  <> 0 0 0 1 7.74 2229 0 0 4668 0 2228 2228 2229 2229 -1 <> <> <> <>
  2229 41 25.890203 4.815593 13.964797 154 G B 21 0.06000 0.06000 "GLY " " HA1" 1 0 FFFFFF  H2230  0 1 7 ""  1 ""  <> 0 0 0 1 7.74 2230 0 0 4669 0 2229 2229 2230 2230 -1 <> <> <> <>
[truncated: 1,697,262 more chars]
