# Supplementary material for: Elucidating HER2-directed chimeric antigen receptor (CAR) activation mechanism using homology modeling and all-atom molecular dynamics simulation
Source: Comput Struct Biotechnol J. 2026 Jan 2;31:276–88. doi: 10.1016/j.csbj.2025.12.017 (PMC12813887; doi:10.1016/j.csbj.2025.12.017)
Supplement: Supplementary file 3 — Supplementary material [file mmc3.zip › Holo_Clust15.mae]

{ 
 s_m_m2io_version
 :::
 2.0.0 
} 

f_m_ct { 
 s_m_title
 i_m_ct_format
 :::
 "Displayed atoms" 
  2
 m_atom[10462] { 
  # First column is atom index #
  i_m_mmod_type
  r_m_x_coord
  r_m_y_coord
  r_m_z_coord
  i_m_residue_number
  s_m_mmod_res
  s_m_chain_name
  i_m_color
  r_m_charge1
  r_m_charge2
  s_m_pdb_residue_name
  s_m_pdb_atom_name
  i_m_atomic_number
  i_m_formal_charge
  s_m_color_rgb
  s_m_atom_name
  i_m_secondary_structure
  i_m_ribbon_style
  i_m_ribbon_color
  s_m_label_format
  i_m_label_color
  s_m_label_user_text
  s_m_ribbon_color_rgb
  r_ffio_x_vel
  r_ffio_y_vel
  r_ffio_z_vel
  r_m_pdb_occupancy
  r_m_pdb_tfactor
  i_desmond_anum_bu
  i_ffio_grp_energy
  i_i_constraint
  i_i_internal_atom_index
  i_m_Hcount
  i_m_original_index
  i_pa_atomindex
  i_pdb_PDB_serial
  i_zob_match_atom_index
  i_zob_match_atom_type
  s_pa_state
  i_m_pdb_convert_problem
  i_pdb_seqres_index
  s_m_current_occupancy
  :::
  1 32 28.654060 -0.979907 -0.994612 1 M B 38 -0.30000 -0.30000 "MET " " N  " 7 1 2F2FFF  N1  0 1 7 ""  1 ""  <> 0 0 0 1 11.43 1 0 0 1 3 1 1 1 1 44 <> <> <> <>
  2 3 27.615410 -0.169524 -1.682772 1 M B 2 0.25000 0.25000 "MET " " CA " 6 0 A0A0A0  C2  0 1 -1105 ""  1 ""  FF1E00  0 0 0 1 11.43 2 0 0 2 1 2 2 2 2 -1 <> <> <> <>
  3 2 27.225685 -0.721431 -3.106219 1 M B 2 0.50000 0.50000 "MET " " C  " 6 0 A0A0A0  C3  0 1 7 ""  1 ""  <> 0 0 0 1 11.43 3 0 0 3 0 3 3 3 3 -1 <> <> <> <>
  4 15 28.201508 -1.152381 -3.822573 1 M B 75 -0.50000 -0.50000 "MET " " O  " 8 0 FF5757  O4  0 1 7 ""  1 ""  <> 0 0 0 1 11.43 4 0 0 4 0 4 4 4 4 -1 <> <> <> <>
  5 3 27.991817 1.280865 -1.711280 1 M B 2 -0.12000 -0.12000 "MET " " CB " 6 0 A0A0A0  C5  0 1 7 ""  1 ""  <> 0 0 0 1 11.43 5 0 0 5 2 5 5 5 5 -1 <> <> <> <>
  6 3 26.858334 2.339661 -1.839495 1 M B 2 0.04750 0.04750 "MET " " CG " 6 0 A0A0A0  C6  0 1 7 ""  1 ""  <> 0 0 0 1 11.43 6 0 0 6 2 6 6 6 6 -1 <> <> <> <>
  7 49 27.776840 3.910371 -2.035544 1 M B 13 -0.33500 -0.33500 "MET " " SD " 16 0 E1E11E  S7  0 1 7 ""  1 ""  <> 0 0 0 1 11.43 7 0 0 7 0 7 7 7 7 -1 <> <> <> <>
  8 3 28.298481 4.387658 -0.417952 1 M B 2 -0.01250 -0.01250 "MET " " CE " 6 0 A0A0A0  C8  0 1 7 ""  1 ""  <> 0 0 0 1 11.43 8 0 0 8 3 8 8 8 8 -1 <> <> <> <>
  9 41 26.738144 -0.326656 -1.055228 1 M B 21 0.06000 0.06000 "MET " " HA " 1 0 FFFFFF  H9  0 1 7 ""  1 ""  <> 0 0 0 1 11.43 9 0 0 9 0 9 9 9 9 -1 <> <> <> <>
  10 41 28.637878 1.419934 -2.578093 1 M B 21 0.06000 0.06000 "MET " " HB1" 1 0 FFFFFF  H10  0 1 7 ""  1 ""  <> 0 0 0 1 11.43 10 0 0 10 0 10 10 10 10 -1 <> <> <> <>
  11 41 28.498741 1.637353 -0.814593 1 M B 21 0.06000 0.06000 "MET " " HB2" 1 0 FFFFFF  H11  0 1 7 ""  1 ""  <> 0 0 0 1 11.43 11 0 0 11 0 11 11 11 11 -1 <> <> <> <>
  12 41 26.312695 2.275082 -0.898108 1 M B 21 0.06000 0.06000 "MET " " HG1" 1 0 FFFFFF  H12  0 1 7 ""  1 ""  <> 0 0 0 1 11.43 12 0 0 12 0 12 12 12 12 -1 <> <> <> <>
  13 41 26.271702 2.385037 -2.757048 1 M B 21 0.06000 0.06000 "MET " " HG2" 1 0 FFFFFF  H13  0 1 7 ""  1 ""  <> 0 0 0 1 11.43 13 0 0 13 0 13 13 13 13 -1 <> <> <> <>
  14 41 27.518852 4.995587 0.041078 1 M B 21 0.06000 0.06000 "MET " " HE1" 1 0 FFFFFF  H14  0 1 7 ""  1 ""  <> 0 0 0 1 11.43 14 0 0 14 0 14 14 14 14 -1 <> <> <> <>
  15 41 28.821995 3.663312 0.206033 1 M B 21 0.06000 0.06000 "MET " " HE2" 1 0 FFFFFF  H15  0 1 7 ""  1 ""  <> 0 0 0 1 11.43 15 0 0 15 0 15 15 15 15 -1 <> <> <> <>
  16 41 29.130257 5.054021 -0.646434 1 M B 21 0.06000 0.06000 "MET " " HE3" 1 0 FFFFFF  H16  0 1 7 ""  1 ""  <> 0 0 0 1 11.43 16 0 0 16 0 16 16 16 16 -1 <> <> <> <>
  17 25 25.959240 -0.736224 -3.433009 2 A B 38 -0.50000 -0.50000 "ALA " " N  " 7 0 2F2FFF  N17  0 1 7 ""  1 ""  <> 0 0 0 1 10 17 0 0 34 1 17 17 17 17 -1 <> <> <> <>
  18 3 25.525429 -1.485290 -4.588583 2 A B 2 0.14000 0.14000 "ALA " " CA " 6 0 A0A0A0  C18  0 1 -1105 ""  1 ""  FF1E00  0 0 0 1 10 18 0 0 35 1 18 18 18 18 -1 <> <> <> <>
  19 2 24.664639 -0.618224 -5.552626 2 A B 2 0.50000 0.50000 "ALA " " C  " 6 0 A0A0A0  C19  0 1 7 ""  1 ""  <> 0 0 0 1 10 19 0 0 36 0 19 19 19 19 -1 <> <> <> <>
  20 15 23.599182 -0.091636 -5.167258 2 A B 75 -0.50000 -0.50000 "ALA " " O  " 8 0 FF5757  O20  0 1 7 ""  1 ""  <> 0 0 0 1 10 20 0 0 37 0 20 20 20 20 -1 <> <> <> <>
  21 3 24.794224 -2.720824 -4.180750 2 A B 2 -0.18000 -0.18000 "ALA " " CB " 6 0 A0A0A0  C21  0 1 7 ""  1 ""  <> 0 0 0 1 10 21 0 0 38 3 21 21 21 21 -1 <> <> <> <>
  22 43 25.292667 -0.320876 -2.797972 2 A B 21 0.30000 0.30000 "ALA " " H  " 1 0 FFFFFF  H22  0 1 7 ""  1 ""  <> 0 0 0 1 10 22 0 0 39 0 22 22 22 22 -1 <> <> <> <>
  23 41 26.379284 -1.708606 -5.228243 2 A B 21 0.06000 0.06000 "ALA " " HA " 1 0 FFFFFF  H23  0 1 7 ""  1 ""  <> 0 0 0 1 10 23 0 0 40 0 23 23 23 23 -1 <> <> <> <>
  24 41 25.498512 -3.233436 -3.525538 2 A B 21 0.06000 0.06000 "ALA " " HB1" 1 0 FFFFFF  H24  0 1 7 ""  1 ""  <> 0 0 0 1 10 24 0 0 41 0 24 24 24 24 -1 <> <> <> <>
  25 41 23.906597 -2.437358 -3.615191 2 A B 21 0.06000 0.06000 "ALA " " HB2" 1 0 FFFFFF  H25  0 1 7 ""  1 ""  <> 0 0 0 1 10 25 0 0 42 0 25 25 25 25 -1 <> <> <> <>
  26 41 24.559223 -3.504298 -4.901198 2 A B 21 0.06000 0.06000 "ALA " " HB3" 1 0 FFFFFF  H26  0 1 7 ""  1 ""  <> 0 0 0 1 10 26 0 0 43 0 26 26 26 26 -1 <> <> <> <>
  27 25 25.080486 -0.542075 -6.848994 3 L B 38 -0.50000 -0.50000 "LEU " " N  " 7 0 2F2FFF  N27  0 1 7 ""  1 ""  <> 0 0 0 1 9.69 27 0 0 61 1 27 27 27 27 -1 <> <> <> <>
  28 3 24.313145 0.188882 -7.768546 3 L B 2 0.14000 0.14000 "LEU " " CA " 6 0 A0A0A0  C28  0 1 -1105 ""  1 ""  FF1E00  0 0 0 1 9.69 28 0 0 62 1 28 28 28 28 -1 <> <> <> <>
  29 2 23.159882 -0.722118 -8.303344 3 L B 2 0.50000 0.50000 "LEU " " C  " 6 0 A0A0A0  C29  0 1 7 ""  1 ""  <> 0 0 0 1 9.69 29 0 0 63 0 29 29 29 29 -1 <> <> <> <>
  30 15 23.458462 -1.889827 -8.380412 3 L B 75 -0.50000 -0.50000 "LEU " " O  " 8 0 FF5757  O30  0 1 7 ""  1 ""  <> 0 0 0 1 9.69 30 0 0 64 0 30 30 30 30 -1 <> <> <> <>
  31 3 25.271229 0.556374 -8.949660 3 L B 2 -0.12000 -0.12000 "LEU " " CB " 6 0 A0A0A0  C31  0 1 7 ""  1 ""  <> 0 0 0 1 9.69 31 0 0 65 2 31 31 31 31 -1 <> <> <> <>
  32 3 24.716064 1.357270 -10.184974 3 L B 2 -0.06000 -0.06000 "LEU " " CG " 6 0 A0A0A0  C32  0 1 7 ""  1 ""  <> 0 0 0 1 9.69 32 0 0 66 1 32 32 32 32 -1 <> <> <> <>
  33 3 24.474644 2.856129 -9.884475 3 L B 2 -0.18000 -0.18000 "LEU " " CD1" 6 0 A0A0A0  C33  0 1 7 ""  1 ""  <> 0 0 0 1 9.69 33 0 0 67 3 33 33 33 33 -1 <> <> <> <>
  34 3 25.494923 1.151158 -11.485625 3 L B 2 -0.18000 -0.18000 "LEU " " CD2" 6 0 A0A0A0  C34  0 1 7 ""  1 ""  <> 0 0 0 1 9.69 34 0 0 68 3 34 34 34 34 -1 <> <> <> <>
  35 43 25.842014 -1.103515 -7.202490 3 L B 21 0.30000 0.30000 "LEU " " H  " 1 0 FFFFFF  H35  0 1 7 ""  1 ""  <> 0 0 0 1 9.69 35 0 0 69 0 35 35 35 35 -1 <> <> <> <>
  36 41 23.918533 1.127263 -7.378901 3 L B 21 0.06000 0.06000 "LEU " " HA " 1 0 FFFFFF  H36  0 1 7 ""  1 ""  <> 0 0 0 1 9.69 36 0 0 70 0 36 36 36 36 -1 <> <> <> <>
  37 41 25.472370 -0.387344 -9.456656 3 L B 21 0.06000 0.06000 "LEU " " HB1" 1 0 FFFFFF  H37  0 1 7 ""  1 ""  <> 0 0 0 1 9.69 37 0 0 71 0 37 37 37 37 -1 <> <> <> <>
  38 41 26.191528 1.041280 -8.624064 3 L B 21 0.06000 0.06000 "LEU " " HB2" 1 0 FFFFFF  H38  0 1 7 ""  1 ""  <> 0 0 0 1 9.69 38 0 0 72 0 38 38 38 38 -1 <> <> <> <>
  39 41 23.746349 0.922700 -10.427665 3 L B 21 0.06000 0.06000 "LEU " " HG " 1 0 FFFFFF  H39  0 1 7 ""  1 ""  <> 0 0 0 1 9.69 39 0 0 73 0 39 39 39 39 -1 <> <> <> <>
  40 41 24.009331 2.981454 -8.906787 3 L B 21 0.06000 0.06000 "LEU " "1HD1" 1 0 FFFFFF  H40  0 1 7 ""  1 ""  <> 0 0 0 1 9.69 40 0 0 74 0 40 40 40 40 -1 <> <> <> <>
  41 41 25.459324 3.323388 -9.897689 3 L B 21 0.06000 0.06000 "LEU " "2HD1" 1 0 FFFFFF  H41  0 1 7 ""  1 ""  <> 0 0 0 1 9.69 41 0 0 75 0 41 41 41 41 -1 <> <> <> <>
  42 41 23.802883 3.330357 -10.599982 3 L B 21 0.06000 0.06000 "LEU " "3HD1" 1 0 FFFFFF  H42  0 1 7 ""  1 ""  <> 0 0 0 1 9.69 42 0 0 76 0 42 42 42 42 -1 <> <> <> <>
  43 41 25.240543 0.174130 -11.896499 3 L B 21 0.06000 0.06000 "LEU " "1HD2" 1 0 FFFFFF  H43  0 1 7 ""  1 ""  <> 0 0 0 1 9.69 43 0 0 77 0 43 43 43 43 -1 <> <> <> <>
  44 41 25.314972 1.881638 -12.274367 3 L B 21 0.06000 0.06000 "LEU " "2HD2" 1 0 FFFFFF  H44  0 1 7 ""  1 ""  <> 0 0 0 1 9.69 44 0 0 78 0 44 44 44 44 -1 <> <> <> <>
  45 41 26.566811 1.187394 -11.291091 3 L B 21 0.06000 0.06000 "LEU " "3HD2" 1 0 FFFFFF  H45  0 1 7 ""  1 ""  <> 0 0 0 1 9.69 45 0 0 79 0 45 45 45 45 -1 <> <> <> <>
  46 25 21.966778 -0.182739 -8.675101 4 P B 38 -0.14000 -0.14000 "PRO " " N  " 7 0 2F2FFF  N46  0 1 7 ""  1 ""  <> 0 0 0 1 9.81 46 0 0 96 0 46 46 46 46 -1 <> <> <> <>
  47 3 20.873663 -1.067344 -9.115432 4 P B 2 0.01000 0.01000 "PRO " " CA " 6 0 A0A0A0  C47  0 1 -1105 ""  1 ""  FF1E00  0 0 0 1 9.81 47 0 0 97 1 47 47 47 47 -1 <> <> <> <>
  48 2 21.035868 -1.441169 -10.561011 4 P B 2 0.50000 0.50000 "PRO " " C  " 6 0 A0A0A0  C48  0 1 7 ""  1 ""  <> 0 0 0 1 9.81 48 0 0 98 0 48 48 48 48 -1 <> <> <> <>
  49 15 21.231224 -0.610534 -11.488181 4 P B 75 -0.50000 -0.50000 "PRO " " O  " 8 0 FF5757  O49  0 1 7 ""  1 ""  <> 0 0 0 1 9.81 49 0 0 99 0 49 49 49 49 -1 <> <> <> <>
  50 3 21.540352 1.198556 -8.362914 4 P B 2 -0.05000 -0.05000 "PRO " " CD " 6 0 A0A0A0  C50  0 1 7 ""  1 ""  <> 0 0 0 1 9.81 50 0 0 100 2 50 50 50 50 -1 <> <> <> <>
  51 3 20.131891 1.250668 -8.904067 4 P B 2 -0.12000 -0.12000 "PRO " " CG " 6 0 A0A0A0  C51  0 1 7 ""  1 ""  <> 0 0 0 1 9.81 51 0 0 101 2 51 51 51 51 -1 <> <> <> <>
  52 3 19.676113 -0.187877 -8.924071 4 P B 2 -0.12000 -0.12000 "PRO " " CB " 6 0 A0A0A0  C52  0 1 7 ""  1 ""  <> 0 0 0 1 9.81 52 0 0 102 2 52 52 52 52 -1 <> <> <> <>
  53 41 22.108509 1.947827 -8.914176 4 P B 21 0.06000 0.06000 "PRO " " HD1" 1 0 FFFFFF  H53  0 1 7 ""  1 ""  <> 0 0 0 1 9.81 53 0 0 103 0 53 53 53 53 -1 <> <> <> <>
  54 41 21.655369 1.473294 -7.314398 4 P B 21 0.06000 0.06000 "PRO " " HD2" 1 0 FFFFFF  H54  0 1 7 ""  1 ""  <> 0 0 0 1 9.81 54 0 0 104 0 54 54 54 54 -1 <> <> <> <>
  55 41 20.159321 1.665070 -9.911841 4 P B 21 0.06000 0.06000 "PRO " " HG1" 1 0 FFFFFF  H55  0 1 7 ""  1 ""  <> 0 0 0 1 9.81 55 0 0 105 0 55 55 55 55 -1 <> <> <> <>
  56 41 19.590691 1.984353 -8.306647 4 P B 21 0.06000 0.06000 "PRO " " HG2" 1 0 FFFFFF  H56  0 1 7 ""  1 ""  <> 0 0 0 1 9.81 56 0 0 106 0 56 56 56 56 -1 <> <> <> <>
  57 41 18.904390 -0.496898 -9.629088 4 P B 21 0.06000 0.06000 "PRO " " HB1" 1 0 FFFFFF  H57  0 1 7 ""  1 ""  <> 0 0 0 1 9.81 57 0 0 107 0 57 57 57 57 -1 <> <> <> <>
  58 41 19.133684 -0.318511 -7.987692 4 P B 21 0.06000 0.06000 "PRO " " HB2" 1 0 FFFFFF  H58  0 1 7 ""  1 ""  <> 0 0 0 1 9.81 58 0 0 108 0 58 58 58 58 -1 <> <> <> <>
  59 41 20.835510 -1.992160 -8.539794 4 P B 21 0.06000 0.06000 "PRO " " HA " 1 0 FFFFFF  H59  0 1 7 ""  1 ""  <> 0 0 0 1 9.81 59 0 0 109 0 59 59 59 59 -1 <> <> <> <>
  60 25 20.917215 -2.813602 -10.787711 5 V B 38 -0.50000 -0.50000 "VAL " " N  " 7 0 2F2FFF  N60  0 1 7 ""  1 ""  <> 0 0 0 1 9.96 60 0 0 120 1 60 60 60 60 -1 <> <> <> <>
  61 3 20.907728 -3.414615 -12.132125 5 V B 2 0.14000 0.14000 "VAL " " CA " 6 0 A0A0A0  C61  0 1 -1105 ""  1 ""  FF1E00  0 0 0 1 9.96 61 0 0 121 1 61 61 61 61 -1 <> <> <> <>
  62 2 20.056814 -4.636252 -12.323974 5 V B 2 0.50000 0.50000 "VAL " " C  " 6 0 A0A0A0  C62  0 1 7 ""  1 ""  <> 0 0 0 1 9.96 62 0 0 122 0 62 62 62 62 -1 <> <> <> <>
  63 15 19.765078 -4.996295 -13.449409 5 V B 75 -0.50000 -0.50000 "VAL " " O  " 8 0 FF5757  O63  0 1 7 ""  1 ""  <> 0 0 0 1 9.96 63 0 0 123 0 63 63 63 63 -1 <> <> <> <>
  64 3 22.438335 -3.719501 -12.637786 5 V B 2 -0.06000 -0.06000 "VAL " " CB " 6 0 A0A0A0  C64  0 1 7 ""  1 ""  <> 0 0 0 1 9.96 64 0 0 124 1 64 64 64 64 -1 <> <> <> <>
  65 3 23.136909 -2.559531 -13.290084 5 V B 2 -0.18000 -0.18000 "VAL " " CG1" 6 0 A0A0A0  C65  0 1 7 ""  1 ""  <> 0 0 0 1 9.96 65 0 0 125 3 65 65 65 65 -1 <> <> <> <>
  66 3 23.347645 -4.393294 -11.622146 5 V B 2 -0.18000 -0.18000 "VAL " " CG2" 6 0 A0A0A0  C66  0 1 7 ""  1 ""  <> 0 0 0 1 9.96 66 0 0 126 3 66 66 66 66 -1 <> <> <> <>
  67 43 20.799152 -3.394046 -9.969642 5 V B 21 0.30000 0.30000 "VAL " " H  " 1 0 FFFFFF  H67  0 1 7 ""  1 ""  <> 0 0 0 1 9.96 67 0 0 127 0 67 67 67 67 -1 <> <> <> <>
  68 41 20.432707 -2.599429 -12.677955 5 V B 21 0.06000 0.06000 "VAL " " HA " 1 0 FFFFFF  H68  0 1 7 ""  1 ""  <> 0 0 0 1 9.96 68 0 0 128 0 68 68 68 68 -1 <> <> <> <>
  69 41 22.322891 -4.447104 -13.441131 5 V B 21 0.06000 0.06000 "VAL " " HB " 1 0 FFFFFF  H69  0 1 7 ""  1 ""  <> 0 0 0 1 9.96 69 0 0 129 0 69 69 69 69 -1 <> <> <> <>
  70 41 24.138058 -2.741046 -13.681052 5 V B 21 0.06000 0.06000 "VAL " "1HG1" 1 0 FFFFFF  H70  0 1 7 ""  1 ""  <> 0 0 0 1 9.96 70 0 0 130 0 70 70 70 70 -1 <> <> <> <>
  71 41 22.538307 -2.189388 -14.122405 5 V B 21 0.06000 0.06000 "VAL " "2HG1" 1 0 FFFFFF  H71  0 1 7 ""  1 ""  <> 0 0 0 1 9.96 71 0 0 131 0 71 71 71 71 -1 <> <> <> <>
  72 41 23.213593 -1.809657 -12.502738 5 V B 21 0.06000 0.06000 "VAL " "3HG1" 1 0 FFFFFF  H72  0 1 7 ""  1 ""  <> 0 0 0 1 9.96 72 0 0 132 0 72 72 72 72 -1 <> <> <> <>
  73 41 24.203495 -4.915919 -12.049331 5 V B 21 0.06000 0.06000 "VAL " "1HG2" 1 0 FFFFFF  H73  0 1 7 ""  1 ""  <> 0 0 0 1 9.96 73 0 0 133 0 73 73 73 73 -1 <> <> <> <>
  74 41 23.761333 -3.823554 -10.790069 5 V B 21 0.06000 0.06000 "VAL " "2HG2" 1 0 FFFFFF  H74  0 1 7 ""  1 ""  <> 0 0 0 1 9.96 74 0 0 134 0 74 74 74 74 -1 <> <> <> <>
  75 41 22.750938 -5.189990 -11.177939 5 V B 21 0.06000 0.06000 "VAL " "3HG2" 1 0 FFFFFF  H75  0 1 7 ""  1 ""  <> 0 0 0 1 9.96 75 0 0 135 0 75 75 75 75 -1 <> <> <> <>
  76 25 19.609045 -5.321353 -11.252463 6 T B 38 -0.50000 -0.50000 "THR " " N  " 7 0 2F2FFF  N76  1 1 7 ""  1 ""  <> 0 0 0 1 10.19 76 0 0 150 1 76 76 76 76 -1 <> <> <> <>
  77 3 18.441177 -6.188739 -11.157126 6 T B 2 0.14000 0.14000 "THR " " CA " 6 0 A0A0A0  C77  1 1 -1105 ""  1 ""  FF1E00  0 0 0 1 10.19 77 0 0 151 1 77 77 77 77 -1 <> <> <> <>
  78 2 17.092503 -5.724383 -11.818397 6 T B 2 0.50000 0.50000 "THR " " C  " 6 0 A0A0A0  C78  1 1 7 ""  1 ""  <> 0 0 0 1 10.19 78 0 0 152 0 78 78 78 78 -1 <> <> <> <>
  79 15 16.364975 -6.463405 -12.488929 6 T B 75 -0.50000 -0.50000 "THR " " O  " 8 0 FF5757  O79  1 1 7 ""  1 ""  <> 0 0 0 1 10.19 79 0 0 153 0 79 79 79 79 -1 <> <> <> <>
  80 3 18.242159 -6.862926 -9.779487 6 T B 2 0.20500 0.20500 "THR " " CB " 6 0 A0A0A0  C80  1 1 7 ""  1 ""  <> 0 0 0 1 10.19 80 0 0 154 1 80 80 80 80 -1 <> <> <> <>
  81 3 19.277857 -7.903598 -9.494063 6 T B 2 -0.18000 -0.18000 "THR " " CG2" 6 0 A0A0A0  C81  1 1 7 ""  1 ""  <> 0 0 0 1 10.19 81 0 0 155 3 81 81 81 81 -1 <> <> <> <>
  82 16 18.206226 -5.948901 -8.693423 6 T B 75 -0.68300 -0.68300 "THR " " OG1" 8 0 FF5757  O82  1 1 7 "%UT"  13 ""  <> 0 0 0 1 10.19 82 0 0 156 1 82 82 82 82 -1 <> <> <> <>
  83 43 20.054489 -5.030307 -10.393989 6 T B 21 0.30000 0.30000 "THR " " H  " 1 0 FFFFFF  H83  1 1 7 ""  1 ""  <> 0 0 0 1 10.19 83 0 0 157 0 83 83 83 83 -1 <> <> <> <>
  84 41 18.600643 -7.031215 -11.830108 6 T B 21 0.06000 0.06000 "THR " " HA " 1 0 FFFFFF  H84  1 1 7 ""  1 ""  <> 0 0 0 1 10.19 84 0 0 158 0 84 84 84 84 -1 <> <> <> <>
  85 41 17.264709 -7.326938 -9.911330 6 T B 21 0.06000 0.06000 "THR " " HB " 1 0 FFFFFF  H85  1 1 7 ""  1 ""  <> 0 0 0 1 10.19 85 0 0 159 0 85 85 85 85 -1 <> <> <> <>
  86 41 20.193960 -7.414973 -9.162253 6 T B 21 0.06000 0.06000 "THR " "1HG2" 1 0 FFFFFF  H86  1 1 7 ""  1 ""  <> 0 0 0 1 10.19 86 0 0 160 0 86 86 86 86 -1 <> <> <> <>
  87 41 18.962002 -8.507663 -8.643512 6 T B 21 0.06000 0.06000 "THR " "2HG2" 1 0 FFFFFF  H87  1 1 7 ""  1 ""  <> 0 0 0 1 10.19 87 0 0 161 0 87 87 87 87 -1 <> <> <> <>
  88 41 19.533508 -8.547076 -10.335898 6 T B 21 0.06000 0.06000 "THR " "3HG2" 1 0 FFFFFF  H88  1 1 7 ""  1 ""  <> 0 0 0 1 10.19 88 0 0 162 0 88 88 88 88 -1 <> <> <> <>
  89 42 19.016785 -5.463138 -8.686080 6 T B 21 0.41800 0.41800 "THR " " HG1" 1 0 FFFFFF  H89  1 1 7 ""  1 ""  <> 0 0 0 1 10.19 89 0 0 163 0 89 89 89 89 -1 <> <> <> <>
  90 25 16.861971 -4.370746 -11.704848 7 A B 38 -0.50000 -0.50000 "ALA " " N  " 7 0 2F2FFF  N90  1 1 7 ""  1 ""  <> 0 0 0 1 10.14 90 0 0 171 1 90 90 90 90 -1 <> <> <> <>
  91 3 15.799479 -3.613334 -12.499938 7 A B 2 0.14000 0.14000 "ALA " " CA " 6 0 A0A0A0  C91  1 1 -1105 ""  1 ""  FF1E00  0 0 0 1 10.14 91 0 0 172 1 91 91 91 91 -1 <> <> <> <>
  92 2 15.977532 -3.708720 -14.016952 7 A B 2 0.50000 0.50000 "ALA " " C  " 6 0 A0A0A0  C92  1 1 7 ""  1 ""  <> 0 0 0 1 10.14 92 0 0 173 0 92 92 92 92 -1 <> <> <> <>
  93 15 14.977334 -3.539668 -14.717834 7 A B 75 -0.50000 -0.50000 "ALA " " O  " 8 0 FF5757  O93  1 1 7 ""  1 ""  <> 0 0 0 1 10.14 93 0 0 174 0 93 93 93 93 -1 <> <> <> <>
  94 3 15.771867 -2.124728 -12.005271 7 A B 2 -0.18000 -0.18000 "ALA " " CB " 6 0 A0A0A0  C94  1 1 7 ""  1 ""  <> 0 0 0 1 10.14 94 0 0 175 3 94 94 94 94 -1 <> <> <> <>
  95 43 17.486122 -3.830657 -11.122756 7 A B 21 0.30000 0.30000 "ALA " " H  " 1 0 FFFFFF  H95  1 1 7 ""  1 ""  <> 0 0 0 1 10.14 95 0 0 176 0 95 95 95 95 -1 <> <> <> <>
  96 41 14.876893 -4.107257 -12.195029 7 A B 21 0.06000 0.06000 "ALA " " HA " 1 0 FFFFFF  H96  1 1 7 ""  1 ""  <> 0 0 0 1 10.14 96 0 0 177 0 96 96 96 96 -1 <> <> <> <>
  97 41 16.583420 -1.506133 -12.388450 7 A B 21 0.06000 0.06000 "ALA " " HB1" 1 0 FFFFFF  H97  1 1 7 ""  1 ""  <> 0 0 0 1 10.14 97 0 0 178 0 97 97 97 97 -1 <> <> <> <>
  98 41 14.883929 -1.527408 -12.212340 7 A B 21 0.06000 0.06000 "ALA " " HB2" 1 0 FFFFFF  H98  1 1 7 ""  1 ""  <> 0 0 0 1 10.14 98 0 0 179 0 98 98 98 98 -1 <> <> <> <>
  99 41 15.895795 -2.086951 -10.922996 7 A B 21 0.06000 0.06000 "ALA " " HB3" 1 0 FFFFFF  H99  1 1 7 ""  1 ""  <> 0 0 0 1 10.14 99 0 0 180 0 99 99 99 99 -1 <> <> <> <>
  100 25 17.152021 -4.134440 -14.539191 8 L B 38 -0.50000 -0.50000 "LEU " " N  " 7 0 2F2FFF  N100  1 1 7 ""  1 ""  <> 0 0 0 1 9.89 100 0 0 195 1 100 100 100 100 -1 <> <> <> <>
  101 3 17.308823 -4.473250 -15.961997 8 L B 2 0.14000 0.14000 "LEU " " CA " 6 0 A0A0A0  C101  1 1 -1105 ""  1 ""  FF1E00  0 0 0 1 9.89 101 0 0 196 1 101 101 101 101 -1 <> <> <> <>
  102 2 16.843660 -5.927722 -16.396582 8 L B 2 0.50000 0.50000 "LEU " " C  " 6 0 A0A0A0  C102  1 1 7 ""  1 ""  <> 0 0 0 1 9.89 102 0 0 197 0 102 102 102 102 -1 <> <> <> <>
  103 15 16.547384 -6.224765 -17.582220 8 L B 75 -0.50000 -0.50000 "LEU " " O  " 8 0 FF5757  O103  1 1 7 ""  1 ""  <> 0 0 0 1 9.89 103 0 0 198 0 103 103 103 103 -1 <> <> <> <>
  104 3 18.721867 -4.258479 -16.384642 8 L B 2 -0.12000 -0.12000 "LEU " " CB " 6 0 A0A0A0  C104  1 1 7 ""  1 ""  <> 0 0 0 1 9.89 104 0 0 199 2 104 104 104 104 -1 <> <> <> <>
  105 3 19.360275 -2.868194 -16.160749 8 L B 2 -0.06000 -0.06000 "LEU " " CG " 6 0 A0A0A0  C105  1 1 7 ""  1 ""  <> 0 0 0 1 9.89 105 0 0 200 1 105 105 105 105 -1 <> <> <> <>
  106 3 20.834730 -2.651889 -16.554945 8 L B 2 -0.18000 -0.18000 "LEU " " CD1" 6 0 A0A0A0  C106  1 1 7 ""  1 ""  <> 0 0 0 1 9.89 106 0 0 201 3 106 106 106 106 -1 <> <> <> <>
  107 3 18.677416 -1.789344 -16.959837 8 L B 2 -0.18000 -0.18000 "LEU " " CD2" 6 0 A0A0A0  C107  1 1 7 ""  1 ""  <> 0 0 0 1 9.89 107 0 0 202 3 107 107 107 107 -1 <> <> <> <>
  108 43 17.964134 -4.264232 -13.952910 8 L B 21 0.30000 0.30000 "LEU " " H  " 1 0 FFFFFF  H108  1 1 7 ""  1 ""  <> 0 0 0 1 9.89 108 0 0 203 0 108 108 108 108 -1 <> <> <> <>
  109 41 16.620146 -3.816604 -16.493635 8 L B 21 0.06000 0.06000 "LEU " " HA " 1 0 FFFFFF  H109  1 1 7 ""  1 ""  <> 0 0 0 1 9.89 109 0 0 204 0 109 109 109 109 -1 <> <> <> <>
  110 41 18.823738 -4.441760 -17.454283 8 L B 21 0.06000 0.06000 "LEU " " HB1" 1 0 FFFFFF  H110  1 1 7 ""  1 ""  <> 0 0 0 1 9.89 110 0 0 205 0 110 110 110 110 -1 <> <> <> <>
  111 41 19.404669 -5.037616 -16.045767 8 L B 21 0.06000 0.06000 "LEU " " HB2" 1 0 FFFFFF  H111  1 1 7 ""  1 ""  <> 0 0 0 1 9.89 111 0 0 206 0 111 111 111 111 -1 <> <> <> <>
  112 41 19.382114 -2.763320 -15.076026 8 L B 21 0.06000 0.06000 "LEU " " HG " 1 0 FFFFFF  H112  1 1 7 ""  1 ""  <> 0 0 0 1 9.89 112 0 0 207 0 112 112 112 112 -1 <> <> <> <>
  113 41 21.080128 -1.598132 -16.422750 8 L B 21 0.06000 0.06000 "LEU " "1HD1" 1 0 FFFFFF  H113  1 1 7 ""  1 ""  <> 0 0 0 1 9.89 113 0 0 208 0 113 113 113 113 -1 <> <> <> <>
  114 41 21.624382 -3.219955 -16.063162 8 L B 21 0.06000 0.06000 "LEU " "2HD1" 1 0 FFFFFF  H114  1 1 7 ""  1 ""  <> 0 0 0 1 9.89 114 0 0 209 0 114 114 114 114 -1 <> <> <> <>
  115 41 20.964230 -2.725925 -17.634687 8 L B 21 0.06000 0.06000 "LEU " "3HD1" 1 0 FFFFFF  H115  1 1 7 ""  1 ""  <> 0 0 0 1 9.89 115 0 0 210 0 115 115 115 115 -1 <> <> <> <>
  116 41 18.764418 -1.725272 -18.044470 8 L B 21 0.06000 0.06000 "LEU " "1HD2" 1 0 FFFFFF  H116  1 1 7 ""  1 ""  <> 0 0 0 1 9.89 116 0 0 211 0 116 116 116 116 -1 <> <> <> <>
  117 41 17.599577 -1.745425 -16.803526 8 L B 21 0.06000 0.06000 "LEU " "2HD2" 1 0 FFFFFF  H117  1 1 7 ""  1 ""  <> 0 0 0 1 9.89 117 0 0 212 0 117 117 117 117 -1 <> <> <> <>
  118 41 19.016460 -0.836593 -16.553114 8 L B 21 0.06000 0.06000 "LEU " "3HD2" 1 0 FFFFFF  H118  1 1 7 ""  1 ""  <> 0 0 0 1 9.89 118 0 0 213 0 118 118 118 118 -1 <> <> <> <>
  119 25 16.700008 -6.699573 -15.309859 9 L B 38 -0.50000 -0.50000 "LEU " " N  " 7 0 2F2FFF  N119  1 1 7 ""  1 ""  <> 0 0 0 1 10.06 119 0 0 226 1 119 119 119 119 -1 <> <> <> <>
  120 3 16.245872 -8.116221 -15.535438 9 L B 2 0.14000 0.14000 "LEU " " CA " 6 0 A0A0A0  C120  1 1 -1105 ""  1 ""  FF1E00  0 0 0 1 10.06 120 0 0 227 1 120 120 120 120 -1 <> <> <> <>
  121 2 14.744536 -8.260653 -15.047530 9 L B 2 0.50000 0.50000 "LEU " " C  " 6 0 A0A0A0  C121  1 1 7 ""  1 ""  <> 0 0 0 1 10.06 121 0 0 228 0 121 121 121 121 -1 <> <> <> <>
  122 15 14.254403 -9.279956 -14.670051 9 L B 75 -0.50000 -0.50000 "LEU " " O  " 8 0 FF5757  O122  1 1 7 ""  1 ""  <> 0 0 0 1 10.06 122 0 0 229 0 122 122 122 122 -1 <> <> <> <>
  123 3 17.046713 -8.965686 -14.508086 9 L B 2 -0.12000 -0.12000 "LEU " " CB " 6 0 A0A0A0  C123  1 1 7 ""  1 ""  <> 0 0 0 1 10.06 123 0 0 230 2 123 123 123 123 -1 <> <> <> <>
  124 3 18.628006 -8.897861 -14.768065 9 L B 2 -0.06000 -0.06000 "LEU " " CG " 6 0 A0A0A0  C124  1 1 7 ""  1 ""  <> 0 0 0 1 10.06 124 0 0 231 1 124 124 124 124 -1 <> <> <> <>
  125 3 19.301785 -9.786304 -13.741508 9 L B 2 -0.18000 -0.18000 "LEU " " CD1" 6 0 A0A0A0  C125  1 1 7 ""  1 ""  <> 0 0 0 1 10.06 125 0 0 232 3 125 125 125 125 -1 <> <> <> <>
  126 3 18.950218 -9.396930 -16.166342 9 L B 2 -0.18000 -0.18000 "LEU " " CD2" 6 0 A0A0A0  C126  1 1 7 ""  1 ""  <> 0 0 0 1 10.06 126 0 0 233 3 126 126 126 126 -1 <> <> <> <>
  127 43 16.849766 -6.309978 -14.390143 9 L B 21 0.30000 0.30000 "LEU " " H  " 1 0 FFFFFF  H127  1 1 7 ""  1 ""  <> 0 0 0 1 10.06 127 0 0 234 0 127 127 127 127 -1 <> <> <> <>
  128 41 16.261465 -8.530475 -16.543524 9 L B 21 0.06000 0.06000 "LEU " " HA " 1 0 FFFFFF  H128  1 1 7 ""  1 ""  <> 0 0 0 1 10.06 128 0 0 235 0 128 128 128 128 -1 <> <> <> <>
  129 41 16.655224 -9.980182 -14.583213 9 L B 21 0.06000 0.06000 "LEU " " HB1" 1 0 FFFFFF  H129  1 1 7 ""  1 ""  <> 0 0 0 1 10.06 129 0 0 236 0 129 129 129 129 -1 <> <> <> <>
  130 41 16.764456 -8.620807 -13.513358 9 L B 21 0.06000 0.06000 "LEU " " HB2" 1 0 FFFFFF  H130  1 1 7 ""  1 ""  <> 0 0 0 1 10.06 130 0 0 237 0 130 130 130 130 -1 <> <> <> <>
  131 41 18.946407 -7.868197 -14.605262 9 L B 21 0.06000 0.06000 "LEU " " HG " 1 0 FFFFFF  H131  1 1 7 ""  1 ""  <> 0 0 0 1 10.06 131 0 0 238 0 131 131 131 131 -1 <> <> <> <>
  132 41 19.136759 -9.371036 -12.747313 9 L B 21 0.06000 0.06000 "LEU " "1HD1" 1 0 FFFFFF  H132  1 1 7 ""  1 ""  <> 0 0 0 1 10.06 132 0 0 239 0 132 132 132 132 -1 <> <> <> <>
  133 41 19.055080 -10.844569 -13.827003 9 L B 21 0.06000 0.06000 "LEU " "2HD1" 1 0 FFFFFF  H133  1 1 7 ""  1 ""  <> 0 0 0 1 10.06 133 0 0 240 0 133 133 133 133 -1 <> <> <> <>
  134 41 20.388979 -9.744327 -13.807448 9 L B 21 0.06000 0.06000 "LEU " "3HD1" 1 0 FFFFFF  H134  1 1 7 ""  1 ""  <> 0 0 0 1 10.06 134 0 0 241 0 134 134 134 134 -1 <> <> <> <>
  135 41 18.667534 -10.443080 -16.283659 9 L B 21 0.06000 0.06000 "LEU " "1HD2" 1 0 FFFFFF  H135  1 1 7 ""  1 ""  <> 0 0 0 1 10.06 135 0 0 242 0 135 135 135 135 -1 <> <> <> <>
  136 41 18.564283 -8.787539 -16.983526 9 L B 21 0.06000 0.06000 "LEU " "2HD2" 1 0 FFFFFF  H136  1 1 7 ""  1 ""  <> 0 0 0 1 10.06 136 0 0 243 0 136 136 136 136 -1 <> <> <> <>
  137 41 20.012892 -9.510882 -16.380445 9 L B 21 0.06000 0.06000 "LEU " "3HD2" 1 0 FFFFFF  H137  1 1 7 ""  1 ""  <> 0 0 0 1 10.06 137 0 0 244 0 137 137 137 137 -1 <> <> <> <>
  138 25 13.999356 -7.174815 -15.169341 10 L B 38 -0.50000 -0.50000 "LEU " " N  " 7 0 2F2FFF  N138  0 1 7 ""  1 ""  <> 0 0 0 1 10.12 138 0 0 262 1 138 138 138 138 -1 <> <> <> <>
  139 3 12.548497 -6.862498 -14.955848 10 L B 2 0.14000 0.14000 "LEU " " CA " 6 0 A0A0A0  C139  0 1 -1105 ""  1 ""  FF1E00  0 0 0 1 10.12 139 0 0 263 1 139 139 139 139 -1 <> <> <> <>
  140 2 11.658797 -8.095096 -14.788215 10 L B 2 0.50000 0.50000 "LEU " " C  " 6 0 A0A0A0  C140  0 1 7 ""  1 ""  <> 0 0 0 1 10.12 140 0 0 264 0 140 140 140 140 -1 <> <> <> <>
  141 15 11.440232 -8.373355 -13.626899 10 L B 75 -0.50000 -0.50000 "LEU " " O  " 8 0 FF5757  O141  0 1 7 ""  1 ""  <> 0 0 0 1 10.12 141 0 0 265 0 141 141 141 141 -1 <> <> <> <>
  142 3 11.996621 -5.728976 -15.850974 10 L B 2 -0.12000 -0.12000 "LEU " " CB " 6 0 A0A0A0  C142  0 1 7 ""  1 ""  <> 0 0 0 1 10.12 142 0 0 266 2 142 142 142 142 -1 <> <> <> <>
  143 3 10.520934 -5.427241 -15.740935 10 L B 2 -0.06000 -0.06000 "LEU " " CG " 6 0 A0A0A0  C143  0 1 7 ""  1 ""  <> 0 0 0 1 10.12 143 0 0 267 1 143 143 143 143 -1 <> <> <> <>
  144 3 10.213067 -4.563254 -14.518210 10 L B 2 -0.18000 -0.18000 "LEU " " CD1" 6 0 A0A0A0  C144  0 1 7 ""  1 ""  <> 0 0 0 1 10.12 144 0 0 268 3 144 144 144 144 -1 <> <> <> <>
  145 3 10.015061 -4.695117 -17.033491 10 L B 2 -0.18000 -0.18000 "LEU " " CD2" 6 0 A0A0A0  C145  0 1 7 ""  1 ""  <> 0 0 0 1 10.12 145 0 0 269 3 145 145 145 145 -1 <> <> <> <>
  146 43 14.539258 -6.369128 -15.451240 10 L B 21 0.30000 0.30000 "LEU " " H  " 1 0 FFFFFF  H146  0 1 7 ""  1 ""  <> 0 0 0 1 10.12 146 0 0 270 0 146 146 146 146 -1 <> <> <> <>
  147 41 12.618558 -6.395831 -13.973296 10 L B 21 0.06000 0.06000 "LEU " " HA " 1 0 FFFFFF  H147  0 1 7 ""  1 ""  <> 0 0 0 1 10.12 147 0 0 271 0 147 147 147 147 -1 <> <> <> <>
  148 41 12.245488 -5.948916 -16.889143 10 L B 21 0.06000 0.06000 "LEU " " HB1" 1 0 FFFFFF  H148  0 1 7 ""  1 ""  <> 0 0 0 1 10.12 148 0 0 272 0 148 148 148 148 -1 <> <> <> <>
  149 41 12.413096 -4.783420 -15.503753 10 L B 21 0.06000 0.06000 "LEU " " HB2" 1 0 FFFFFF  H149  0 1 7 ""  1 ""  <> 0 0 0 1 10.12 149 0 0 273 0 149 149 149 149 -1 <> <> <> <>
  150 41 9.793151 -6.237628 -15.699630 10 L B 21 0.06000 0.06000 "LEU " " HG " 1 0 FFFFFF  H150  0 1 7 ""  1 ""  <> 0 0 0 1 10.12 150 0 0 274 0 150 150 150 150 -1 <> <> <> <>
  151 41 10.495667 -5.029269 -13.574248 10 L B 21 0.06000 0.06000 "LEU " "1HD1" 1 0 FFFFFF  H151  0 1 7 ""  1 ""  <> 0 0 0 1 10.12 151 0 0 275 0 151 151 151 151 -1 <> <> <> <>
  152 41 10.642791 -3.561542 -14.515822 10 L B 21 0.06000 0.06000 "LEU " "2HD1" 1 0 FFFFFF  H152  0 1 7 ""  1 ""  <> 0 0 0 1 10.12 152 0 0 276 0 152 152 152 152 -1 <> <> <> <>
  153 41 9.126489 -4.483035 -14.486449 10 L B 21 0.06000 0.06000 "LEU " "3HD1" 1 0 FFFFFF  H153  0 1 7 ""  1 ""  <> 0 0 0 1 10.12 153 0 0 277 0 153 153 153 153 -1 <> <> <> <>
  154 41 10.486760 -5.255008 -17.841032 10 L B 21 0.06000 0.06000 "LEU " "1HD2" 1 0 FFFFFF  H154  0 1 7 ""  1 ""  <> 0 0 0 1 10.12 154 0 0 278 0 154 154 154 154 -1 <> <> <> <>
  155 41 8.942512 -4.676875 -17.226896 10 L B 21 0.06000 0.06000 "LEU " "2HD2" 1 0 FFFFFF  H155  0 1 7 ""  1 ""  <> 0 0 0 1 10.12 155 0 0 279 0 155 155 155 155 -1 <> <> <> <>
  156 41 10.457040 -3.704265 -17.138220 10 L B 21 0.06000 0.06000 "LEU " "3HD2" 1 0 FFFFFF  H156  0 1 7 ""  1 ""  <> 0 0 0 1 10.12 156 0 0 280 0 156 156 156 156 -1 <> <> <> <>
  157 25 11.252128 -8.871142 -15.851668 11 P B 38 -0.14000 -0.14000 "PRO " " N  " 7 0 2F2FFF  N157  0 1 7 ""  1 ""  <> 0 0 0 1 10.17 157 0 0 303 0 157 157 157 157 -1 <> <> <> <>
  158 3 10.357863 -10.069850 -15.661025 11 P B 2 0.01000 0.01000 "PRO " " CA " 6 0 A0A0A0  C158  0 1 -1105 ""  1 ""  FF1E00  0 0 0 1 10.17 158 0 0 304 1 158 158 158 158 -1 <> <> <> <>
  159 2 11.042493 -11.270724 -14.991446 11 P B 2 0.50000 0.50000 "PRO " " C  " 6 0 A0A0A0  C159  0 1 7 ""  1 ""  <> 0 0 0 1 10.17 159 0 0 305 0 159 159 159 159 -1 <> <> <> <>
  160 15 10.310813 -12.030887 -14.402289 11 P B 75 -0.50000 -0.50000 "PRO " " O  " 8 0 FF5757  O160  0 1 7 ""  1 ""  <> 0 0 0 1 10.17 160 0 0 306 0 160 160 160 160 -1 <> <> <> <>
  161 3 11.621118 -8.670749 -17.308416 11 P B 2 -0.05000 -0.05000 "PRO " " CD " 6 0 A0A0A0  C161  0 1 7 ""  1 ""  <> 0 0 0 1 10.17 161 0 0 307 2 161 161 161 161 -1 <> <> <> <>
  162 3 11.156667 -10.018191 -18.016928 11 P B 2 -0.12000 -0.12000 "PRO " " CG " 6 0 A0A0A0  C162  0 1 7 ""  1 ""  <> 0 0 0 1 10.17 162 0 0 308 2 162 162 162 162 -1 <> <> <> <>
  163 3 9.992148 -10.381000 -17.131475 11 P B 2 -0.12000 -0.12000 "PRO " " CB " 6 0 A0A0A0  C163  0 1 7 ""  1 ""  <> 0 0 0 1 10.17 163 0 0 309 2 163 163 163 163 -1 <> <> <> <>
  164 41 12.702123 -8.531863 -17.292967 11 P B 21 0.06000 0.06000 "PRO " " HD1" 1 0 FFFFFF  H164  0 1 7 ""  1 ""  <> 0 0 0 1 10.17 164 0 0 310 0 164 164 164 164 -1 <> <> <> <>
  165 41 11.246078 -7.724055 -17.697294 11 P B 21 0.06000 0.06000 "PRO " " HD2" 1 0 FFFFFF  H165  0 1 7 ""  1 ""  <> 0 0 0 1 10.17 165 0 0 311 0 165 165 165 165 -1 <> <> <> <>
  166 41 11.856116 -10.852794 -18.064970 11 P B 21 0.06000 0.06000 "PRO " " HG1" 1 0 FFFFFF  H166  0 1 7 ""  1 ""  <> 0 0 0 1 10.17 166 0 0 312 0 166 166 166 166 -1 <> <> <> <>
  167 41 10.747809 -9.834872 -19.010572 11 P B 21 0.06000 0.06000 "PRO " " HG2" 1 0 FFFFFF  H167  0 1 7 ""  1 ""  <> 0 0 0 1 10.17 167 0 0 313 0 167 167 167 167 -1 <> <> <> <>
  168 41 9.721696 -11.393039 -17.432684 11 P B 21 0.06000 0.06000 "PRO " " HB1" 1 0 FFFFFF  H168  0 1 7 ""  1 ""  <> 0 0 0 1 10.17 168 0 0 314 0 168 168 168 168 -1 <> <> <> <>
  169 41 9.106128 -9.859309 -17.493284 11 P B 21 0.06000 0.06000 "PRO " " HB2" 1 0 FFFFFF  H169  0 1 7 ""  1 ""  <> 0 0 0 1 10.17 169 0 0 315 0 169 169 169 169 -1 <> <> <> <>
  170 41 9.415984 -9.796939 -15.185126 11 P B 21 0.06000 0.06000 "PRO " " HA " 1 0 FFFFFF  H170  0 1 7 ""  1 ""  <> 0 0 0 1 10.17 170 0 0 316 0 170 170 170 170 -1 <> <> <> <>
  171 25 12.398492 -11.382930 -15.057036 12 L B 38 -0.50000 -0.50000 "LEU " " N  " 7 0 2F2FFF  N171  0 1 7 ""  1 ""  <> 0 0 0 1 10.2 171 0 0 336 1 171 171 171 171 -1 <> <> <> <>
  172 3 13.081382 -12.281344 -14.157561 12 L B 2 0.14000 0.14000 "LEU " " CA " 6 0 A0A0A0  C172  0 1 -1105 ""  1 ""  FF1E00  0 0 0 1 10.2 172 0 0 337 1 172 172 172 172 -1 <> <> <> <>
  173 2 13.117103 -11.913898 -12.696006 12 L B 2 0.50000 0.50000 "LEU " " C  " 6 0 A0A0A0  C173  0 1 7 ""  1 ""  <> 0 0 0 1 10.2 173 0 0 338 0 173 173 173 173 -1 <> <> <> <>
  174 15 13.052836 -12.763583 -11.813369 12 L B 75 -0.50000 -0.50000 "LEU " " O  " 8 0 FF5757  O174  0 1 7 ""  1 ""  <> 0 0 0 1 10.2 174 0 0 339 0 174 174 174 174 -1 <> <> <> <>
  175 3 14.568124 -12.562716 -14.561301 12 L B 2 -0.12000 -0.12000 "LEU " " CB " 6 0 A0A0A0  C175  0 1 7 ""  1 ""  <> 0 0 0 1 10.2 175 0 0 340 2 175 175 175 175 -1 <> <> <> <>
  176 3 14.853450 -12.759479 -16.072020 12 L B 2 -0.06000 -0.06000 "LEU " " CG " 6 0 A0A0A0  C176  0 1 7 ""  1 ""  <> 0 0 0 1 10.2 176 0 0 341 1 176 176 176 176 -1 <> <> <> <>
  177 3 16.353321 -12.707911 -16.331312 12 L B 2 -0.18000 -0.18000 "LEU " " CD1" 6 0 A0A0A0  C177  0 1 7 ""  1 ""  <> 0 0 0 1 10.2 177 0 0 342 3 177 177 177 177 -1 <> <> <> <>
  178 3 14.321086 -14.176822 -16.645636 12 L B 2 -0.18000 -0.18000 "LEU " " CD2" 6 0 A0A0A0  C178  0 1 7 ""  1 ""  <> 0 0 0 1 10.2 178 0 0 343 3 178 178 178 178 -1 <> <> <> <>
  179 43 12.965865 -10.614657 -15.385596 12 L B 21 0.30000 0.30000 "LEU " " H  " 1 0 FFFFFF  H179  0 1 7 ""  1 ""  <> 0 0 0 1 10.2 179 0 0 344 0 179 179 179 179 -1 <> <> <> <>
  180 41 12.724267 -13.310687 -14.189300 12 L B 21 0.06000 0.06000 "LEU " " HA " 1 0 FFFFFF  H180  0 1 7 ""  1 ""  <> 0 0 0 1 10.2 180 0 0 345 0 180 180 180 180 -1 <> <> <> <>
  181 41 14.944522 -13.439761 -14.034789 12 L B 21 0.06000 0.06000 "LEU " " HB1" 1 0 FFFFFF  H181  0 1 7 ""  1 ""  <> 0 0 0 1 10.2 181 0 0 346 0 181 181 181 181 -1 <> <> <> <>
  182 41 15.244029 -11.763705 -14.256598 12 L B 21 0.06000 0.06000 "LEU " " HB2" 1 0 FFFFFF  H182  0 1 7 ""  1 ""  <> 0 0 0 1 10.2 182 0 0 347 0 182 182 182 182 -1 <> <> <> <>
  183 41 14.386041 -11.928035 -16.599585 12 L B 21 0.06000 0.06000 "LEU " " HG " 1 0 FFFFFF  H183  0 1 7 ""  1 ""  <> 0 0 0 1 10.2 183 0 0 348 0 183 183 183 183 -1 <> <> <> <>
  184 41 16.785412 -13.482921 -15.698256 12 L B 21 0.06000 0.06000 "LEU " "1HD1" 1 0 FFFFFF  H184  0 1 7 ""  1 ""  <> 0 0 0 1 10.2 184 0 0 349 0 184 184 184 184 -1 <> <> <> <>
  185 41 16.521727 -12.794482 -17.404745 12 L B 21 0.06000 0.06000 "LEU " "2HD1" 1 0 FFFFFF  H185  0 1 7 ""  1 ""  <> 0 0 0 1 10.2 185 0 0 350 0 185 185 185 185 -1 <> <> <> <>
  186 41 16.775120 -11.736743 -16.072447 12 L B 21 0.06000 0.06000 "LEU " "3HD1" 1 0 FFFFFF  H186  0 1 7 ""  1 ""  <> 0 0 0 1 10.2 186 0 0 351 0 186 186 186 186 -1 <> <> <> <>
  187 41 14.994960 -15.003818 -16.421881 12 L B 21 0.06000 0.06000 "LEU " "1HD2" 1 0 FFFFFF  H187  0 1 7 ""  1 ""  <> 0 0 0 1 10.2 187 0 0 352 0 187 187 187 187 -1 <> <> <> <>
  188 41 13.337632 -14.421908 -16.244574 12 L B 21 0.06000 0.06000 "LEU " "2HD2" 1 0 FFFFFF  H188  0 1 7 ""  1 ""  <> 0 0 0 1 10.2 188 0 0 353 0 188 188 188 188 -1 <> <> <> <>
  189 41 14.241340 -14.188708 -17.732656 12 L B 21 0.06000 0.06000 "LEU " "3HD2" 1 0 FFFFFF  H189  0 1 7 ""  1 ""  <> 0 0 0 1 10.2 189 0 0 354 0 189 189 189 189 -1 <> <> <> <>
  190 25 13.370351 -10.643939 -12.379386 13 A B 38 -0.50000 -0.50000 "ALA " " N  " 7 0 2F2FFF  N190  0 1 7 ""  1 ""  <> 0 0 0 1 10.34 190 0 0 379 1 190 190 190 190 -1 <> <> <> <>
  191 3 13.450511 -10.107715 -11.042113 13 A B 2 0.14000 0.14000 "ALA " " CA " 6 0 A0A0A0  C191  0 1 -1105 ""  1 ""  FF1E00  0 0 0 1 10.34 191 0 0 380 1 191 191 191 191 -1 <> <> <> <>
  192 2 12.059865 -10.204318 -10.308578 13 A B 2 0.50000 0.50000 "ALA " " C  " 6 0 A0A0A0  C192  0 1 7 ""  1 ""  <> 0 0 0 1 10.34 192 0 0 381 0 192 192 192 192 -1 <> <> <> <>
  193 15 12.033702 -10.548350 -9.122745 13 A B 75 -0.50000 -0.50000 "ALA " " O  " 8 0 FF5757  O193  0 1 7 ""  1 ""  <> 0 0 0 1 10.34 193 0 0 382 0 193 193 193 193 -1 <> <> <> <>
  194 3 14.002297 -8.655566 -11.056045 13 A B 2 -0.18000 -0.18000 "ALA " " CB " 6 0 A0A0A0  C194  0 1 7 ""  1 ""  <> 0 0 0 1 10.34 194 0 0 383 3 194 194 194 194 -1 <> <> <> <>
  195 43 13.371673 -9.993075 -13.151702 13 A B 21 0.30000 0.30000 "ALA " " H  " 1 0 FFFFFF  H195  0 1 7 ""  1 ""  <> 0 0 0 1 10.34 195 0 0 384 0 195 195 195 195 -1 <> <> <> <>
  196 41 14.142081 -10.718127 -10.461402 13 A B 21 0.06000 0.06000 "ALA " " HA " 1 0 FFFFFF  H196  0 1 7 ""  1 ""  <> 0 0 0 1 10.34 196 0 0 385 0 196 196 196 196 -1 <> <> <> <>
  197 41 13.829391 -8.001079 -11.910354 13 A B 21 0.06000 0.06000 "ALA " " HB1" 1 0 FFFFFF  H197  0 1 7 ""  1 ""  <> 0 0 0 1 10.34 197 0 0 386 0 197 197 197 197 -1 <> <> <> <>
  198 41 13.629657 -8.113910 -10.186645 13 A B 21 0.06000 0.06000 "ALA " " HB2" 1 0 FFFFFF  H198  0 1 7 ""  1 ""  <> 0 0 0 1 10.34 198 0 0 387 0 198 198 198 198 -1 <> <> <> <>
  199 41 15.081410 -8.654651 -10.902381 13 A B 21 0.06000 0.06000 "ALA " " HB3" 1 0 FFFFFF  H199  0 1 7 ""  1 ""  <> 0 0 0 1 10.34 199 0 0 388 0 199 199 199 199 -1 <> <> <> <>
  200 25 10.958739 -10.064487 -11.043761 14 L B 38 -0.50000 -0.50000 "LEU " " N  " 7 0 2F2FFF  N200  0 1 7 ""  1 ""  <> 0 0 0 1 10.47 200 0 0 408 1 200 200 200 200 -1 <> <> <> <>
  201 3 9.576379 -10.204356 -10.685607 14 L B 2 0.14000 0.14000 "LEU " " CA " 6 0 A0A0A0  C201  0 1 -1105 ""  1 ""  FF1E00  0 0 0 1 10.47 201 0 0 409 1 201 201 201 201 -1 <> <> <> <>
  202 2 9.272305 -11.687060 -10.496779 14 L B 2 0.50000 0.50000 "LEU " " C  " 6 0 A0A0A0  C202  0 1 7 ""  1 ""  <> 0 0 0 1 10.47 202 0 0 410 0 202 202 202 202 -1 <> <> <> <>
  203 15 8.397243 -11.966746 -9.667602 14 L B 75 -0.50000 -0.50000 "LEU " " O  " 8 0 FF5757  O203  0 1 7 ""  1 ""  <> 0 0 0 1 10.47 203 0 0 411 0 203 203 203 203 -1 <> <> <> <>
  204 3 8.770602 -9.648166 -11.930648 14 L B 2 -0.12000 -0.12000 "LEU " " CB " 6 0 A0A0A0  C204  0 1 7 ""  1 ""  <> 0 0 0 1 10.47 204 0 0 412 2 204 204 204 204 -1 <> <> <> <>
  205 3 7.278633 -9.533648 -11.935882 14 L B 2 -0.06000 -0.06000 "LEU " " CG " 6 0 A0A0A0  C205  0 1 7 ""  1 ""  <> 0 0 0 1 10.47 205 0 0 413 1 205 205 205 205 -1 <> <> <> <>
  206 3 6.782388 -8.597774 -10.851027 14 L B 2 -0.18000 -0.18000 "LEU " " CD1" 6 0 A0A0A0  C206  0 1 7 ""  1 ""  <> 0 0 0 1 10.47 206 0 0 414 3 206 206 206 206 -1 <> <> <> <>
  207 3 6.793689 -9.031497 -13.255469 14 L B 2 -0.18000 -0.18000 "LEU " " CD2" 6 0 A0A0A0  C207  0 1 7 ""  1 ""  <> 0 0 0 1 10.47 207 0 0 415 3 207 207 207 207 -1 <> <> <> <>
  208 43 11.165956 -9.749927 -11.980895 14 L B 21 0.30000 0.30000 "LEU " " H  " 1 0 FFFFFF  H208  0 1 7 ""  1 ""  <> 0 0 0 1 10.47 208 0 0 416 0 208 208 208 208 -1 <> <> <> <>
  209 41 9.154965 -9.726291 -9.801314 14 L B 21 0.06000 0.06000 "LEU " " HA " 1 0 FFFFFF  H209  0 1 7 ""  1 ""  <> 0 0 0 1 10.47 209 0 0 417 0 209 209 209 209 -1 <> <> <> <>
  210 41 8.890107 -10.468616 -12.638228 14 L B 21 0.06000 0.06000 "LEU " " HB1" 1 0 FFFFFF  H210  0 1 7 ""  1 ""  <> 0 0 0 1 10.47 210 0 0 418 0 210 210 210 210 -1 <> <> <> <>
  211 41 9.299497 -8.770221 -12.301581 14 L B 21 0.06000 0.06000 "LEU " " HB2" 1 0 FFFFFF  H211  0 1 7 ""  1 ""  <> 0 0 0 1 10.47 211 0 0 419 0 211 211 211 211 -1 <> <> <> <>
  212 41 6.757600 -10.484591 -11.824843 14 L B 21 0.06000 0.06000 "LEU " " HG " 1 0 FFFFFF  H212  0 1 7 ""  1 ""  <> 0 0 0 1 10.47 212 0 0 420 0 212 212 212 212 -1 <> <> <> <>
  213 41 5.765968 -8.243709 -11.023154 14 L B 21 0.06000 0.06000 "LEU " "1HD1" 1 0 FFFFFF  H213  0 1 7 ""  1 ""  <> 0 0 0 1 10.47 213 0 0 421 0 213 213 213 213 -1 <> <> <> <>
  214 41 6.979076 -9.021014 -9.865996 14 L B 21 0.06000 0.06000 "LEU " "2HD1" 1 0 FFFFFF  H214  0 1 7 ""  1 ""  <> 0 0 0 1 10.47 214 0 0 422 0 214 214 214 214 -1 <> <> <> <>
  215 41 7.397846 -7.706515 -10.973372 14 L B 21 0.06000 0.06000 "LEU " "3HD1" 1 0 FFFFFF  H215  0 1 7 ""  1 ""  <> 0 0 0 1 10.47 215 0 0 423 0 215 215 215 215 -1 <> <> <> <>
  216 41 7.270025 -8.062579 -13.405120 14 L B 21 0.06000 0.06000 "LEU " "1HD2" 1 0 FFFFFF  H216  0 1 7 ""  1 ""  <> 0 0 0 1 10.47 216 0 0 424 0 216 216 216 216 -1 <> <> <> <>
  217 41 7.013851 -9.736102 -14.057433 14 L B 21 0.06000 0.06000 "LEU " "2HD2" 1 0 FFFFFF  H217  0 1 7 ""  1 ""  <> 0 0 0 1 10.47 217 0 0 425 0 217 217 217 217 -1 <> <> <> <>
  218 41 5.723197 -8.832187 -13.304648 14 L B 21 0.06000 0.06000 "LEU " "3HD2" 1 0 FFFFFF  H218  0 1 7 ""  1 ""  <> 0 0 0 1 10.47 218 0 0 426 0 218 218 218 218 -1 <> <> <> <>
  219 25 9.930518 -12.610148 -11.225982 15 L B 38 -0.50000 -0.50000 "LEU " " N  " 7 0 2F2FFF  N219  0 1 7 ""  1 ""  <> 0 0 0 1 10.6 219 0 0 441 1 219 219 219 219 -1 <> <> <> <>
  220 3 9.689975 -14.078036 -10.999251 15 L B 2 0.14000 0.14000 "LEU " " CA " 6 0 A0A0A0  C220  0 1 -1105 ""  1 ""  FF1E00  0 0 0 1 10.6 220 0 0 442 1 220 220 220 220 -1 <> <> <> <>
  221 2 10.494689 -14.461390 -9.722098 15 L B 2 0.50000 0.50000 "LEU " " C  " 6 0 A0A0A0  C221  0 1 7 ""  1 ""  <> 0 0 0 1 10.6 221 0 0 443 0 221 221 221 221 -1 <> <> <> <>
  222 15 10.033029 -15.313128 -8.945514 15 L B 75 -0.50000 -0.50000 "LEU " " O  " 8 0 FF5757  O222  0 1 7 ""  1 ""  <> 0 0 0 1 10.6 222 0 0 444 0 222 222 222 222 -1 <> <> <> <>
  223 3 10.261247 -14.754886 -12.197089 15 L B 2 -0.12000 -0.12000 "LEU " " CB " 6 0 A0A0A0  C223  0 1 7 ""  1 ""  <> 0 0 0 1 10.6 223 0 0 445 2 223 223 223 223 -1 <> <> <> <>
  224 3 9.311156 -14.877521 -13.391318 15 L B 2 -0.06000 -0.06000 "LEU " " CG " 6 0 A0A0A0  C224  0 1 7 ""  1 ""  <> 0 0 0 1 10.6 224 0 0 446 1 224 224 224 224 -1 <> <> <> <>
  225 3 9.968276 -15.367229 -14.708007 15 L B 2 -0.18000 -0.18000 "LEU " " CD1" 6 0 A0A0A0  C225  0 1 7 ""  1 ""  <> 0 0 0 1 10.6 225 0 0 447 3 225 225 225 225 -1 <> <> <> <>
  226 3 8.139596 -15.806605 -13.080207 15 L B 2 -0.18000 -0.18000 "LEU " " CD2" 6 0 A0A0A0  C226  0 1 7 ""  1 ""  <> 0 0 0 1 10.6 226 0 0 448 3 226 226 226 226 -1 <> <> <> <>
  227 43 10.703980 -12.337634 -11.815551 15 L B 21 0.30000 0.30000 "LEU " " H  " 1 0 FFFFFF  H227  0 1 7 ""  1 ""  <> 0 0 0 1 10.6 227 0 0 449 0 227 227 227 227 -1 <> <> <> <>
  228 41 8.623088 -14.188304 -10.805091 15 L B 21 0.06000 0.06000 "LEU " " HA " 1 0 FFFFFF  H228  0 1 7 ""  1 ""  <> 0 0 0 1 10.6 228 0 0 450 0 228 228 228 228 -1 <> <> <> <>
  229 41 10.543591 -15.784251 -11.976233 15 L B 21 0.06000 0.06000 "LEU " " HB1" 1 0 FFFFFF  H229  0 1 7 ""  1 ""  <> 0 0 0 1 10.6 229 0 0 451 0 229 229 229 229 -1 <> <> <> <>
  230 41 11.104850 -14.198268 -12.605277 15 L B 21 0.06000 0.06000 "LEU " " HB2" 1 0 FFFFFF  H230  0 1 7 ""  1 ""  <> 0 0 0 1 10.6 230 0 0 452 0 230 230 230 230 -1 <> <> <> <>
  231 41 8.946769 -13.871165 -13.597617 15 L B 21 0.06000 0.06000 "LEU " " HG " 1 0 FFFFFF  H231  0 1 7 ""  1 ""  <> 0 0 0 1 10.6 231 0 0 453 0 231 231 231 231 -1 <> <> <> <>
  232 41 10.109080 -16.445896 -14.776999 15 L B 21 0.06000 0.06000 "LEU " "1HD1" 1 0 FFFFFF  H232  0 1 7 ""  1 ""  <> 0 0 0 1 10.6 232 0 0 454 0 232 232 232 232 -1 <> <> <> <>
  233 41 9.314378 -15.020373 -15.508140 15 L B 21 0.06000 0.06000 "LEU " "2HD1" 1 0 FFFFFF  H233  0 1 7 ""  1 ""  <> 0 0 0 1 10.6 233 0 0 455 0 233 233 233 233 -1 <> <> <> <>
  234 41 10.927346 -14.878993 -14.880958 15 L B 21 0.06000 0.06000 "LEU " "3HD1" 1 0 FFFFFF  H234  0 1 7 ""  1 ""  <> 0 0 0 1 10.6 234 0 0 456 0 234 234 234 234 -1 <> <> <> <>
  235 41 7.460979 -15.826297 -13.932960 15 L B 21 0.06000 0.06000 "LEU " "1HD2" 1 0 FFFFFF  H235  0 1 7 ""  1 ""  <> 0 0 0 1 10.6 235 0 0 457 0 235 235 235 235 -1 <> <> <> <>
  236 41 8.469563 -16.797245 -12.767386 15 L B 21 0.06000 0.06000 "LEU " "2HD2" 1 0 FFFFFF  H236  0 1 7 ""  1 ""  <> 0 0 0 1 10.6 236 0 0 458 0 236 236 236 236 -1 <> <> <> <>
  237 41 7.571586 -15.409297 -12.239013 15 L B 21 0.06000 0.06000 "LEU " "3HD2" 1 0 FFFFFF  H237  0 1 7 ""  1 ""  <> 0 0 0 1 10.6 237 0 0 459 0 237 237 237 237 -1 <> <> <> <>
  238 25 11.743323 -13.901126 -9.488654 16 L B 38 -0.50000 -0.50000 "LEU " " N  " 7 0 2F2FFF  N238  0 1 7 ""  1 ""  <> 0 0 0 1 10.91 238 0 0 470 1 238 238 238 238 -1 <> <> <> <>
  239 3 12.471303 -14.140841 -8.254821 16 L B 2 0.14000 0.14000 "LEU " " CA " 6 0 A0A0A0  C239  0 1 -1105 ""  1 ""  FF1E00  0 0 0 1 10.91 239 0 0 471 1 239 239 239 239 -1 <> <> <> <>
  240 2 11.688012 -13.795672 -7.019736 16 L B 2 0.50000 0.50000 "LEU " " C  " 6 0 A0A0A0  C240  0 1 7 ""  1 ""  <> 0 0 0 1 10.91 240 0 0 472 0 240 240 240 240 -1 <> <> <> <>
  241 15 11.528541 -14.659762 -6.122202 16 L B 75 -0.50000 -0.50000 "LEU " " O  " 8 0 FF5757  O241  0 1 7 ""  1 ""  <> 0 0 0 1 10.91 241 0 0 473 0 241 241 241 241 -1 <> <> <> <>
  242 3 13.808696 -13.434009 -8.262958 16 L B 2 -0.12000 -0.12000 "LEU " " CB " 6 0 A0A0A0  C242  0 1 7 ""  1 ""  <> 0 0 0 1 10.91 242 0 0 474 2 242 242 242 242 -1 <> <> <> <>
  243 3 14.715289 -13.442248 -7.040289 16 L B 2 -0.06000 -0.06000 "LEU " " CG " 6 0 A0A0A0  C243  0 1 7 ""  1 ""  <> 0 0 0 1 10.91 243 0 0 475 1 243 243 243 243 -1 <> <> <> <>
  244 3 15.257020 -14.825793 -6.633490 16 L B 2 -0.18000 -0.18000 "LEU " " CD1" 6 0 A0A0A0  C244  0 1 7 ""  1 ""  <> 0 0 0 1 10.91 244 0 0 476 3 244 244 244 244 -1 <> <> <> <>
  245 3 15.888141 -12.464190 -7.204745 16 L B 2 -0.18000 -0.18000 "LEU " " CD2" 6 0 A0A0A0  C245  0 1 7 ""  1 ""  <> 0 0 0 1 10.91 245 0 0 477 3 245 245 245 245 -1 <> <> <> <>
  246 43 12.343526 -13.529399 -10.210929 16 L B 21 0.30000 0.30000 "LEU " " H  " 1 0 FFFFFF  H246  0 1 7 ""  1 ""  <> 0 0 0 1 10.91 246 0 0 478 0 246 246 246 246 -1 <> <> <> <>
  247 41 12.528880 -15.229251 -8.267032 16 L B 21 0.06000 0.06000 "LEU " " HA " 1 0 FFFFFF  H247  0 1 7 ""  1 ""  <> 0 0 0 1 10.91 247 0 0 479 0 247 247 247 247 -1 <> <> <> <>
  248 41 13.542773 -12.403110 -8.496680 16 L B 21 0.06000 0.06000 "LEU " " HB1" 1 0 FFFFFF  H248  0 1 7 ""  1 ""  <> 0 0 0 1 10.91 248 0 0 480 0 248 248 248 248 -1 <> <> <> <>
  249 41 14.410560 -13.910480 -9.036803 16 L B 21 0.06000 0.06000 "LEU " " HB2" 1 0 FFFFFF  H249  0 1 7 ""  1 ""  <> 0 0 0 1 10.91 249 0 0 481 0 249 249 249 249 -1 <> <> <> <>
  250 41 14.145175 -13.096141 -6.178153 16 L B 21 0.06000 0.06000 "LEU " " HG " 1 0 FFFFFF  H250  0 1 7 ""  1 ""  <> 0 0 0 1 10.91 250 0 0 482 0 250 250 250 250 -1 <> <> <> <>
  251 41 14.509543 -15.596255 -6.444361 16 L B 21 0.06000 0.06000 "LEU " "1HD1" 1 0 FFFFFF  H251  0 1 7 ""  1 ""  <> 0 0 0 1 10.91 251 0 0 483 0 251 251 251 251 -1 <> <> <> <>
  252 41 16.001387 -15.150256 -7.360640 16 L B 21 0.06000 0.06000 "LEU " "2HD1" 1 0 FFFFFF  H252  0 1 7 ""  1 ""  <> 0 0 0 1 10.91 252 0 0 484 0 252 252 252 252 -1 <> <> <> <>
  253 41 15.658635 -14.557666 -5.656294 16 L B 21 0.06000 0.06000 "LEU " "3HD1" 1 0 FFFFFF  H253  0 1 7 ""  1 ""  <> 0 0 0 1 10.91 253 0 0 485 0 253 253 253 253 -1 <> <> <> <>
  254 41 16.596640 -12.525210 -6.378664 16 L B 21 0.06000 0.06000 "LEU " "1HD2" 1 0 FFFFFF  H254  0 1 7 ""  1 ""  <> 0 0 0 1 10.91 254 0 0 486 0 254 254 254 254 -1 <> <> <> <>
  255 41 16.387106 -12.751773 -8.130183 16 L B 21 0.06000 0.06000 "LEU " "2HD2" 1 0 FFFFFF  H255  0 1 7 ""  1 ""  <> 0 0 0 1 10.91 255 0 0 487 0 255 255 255 255 -1 <> <> <> <>
  256 41 15.612287 -11.417346 -7.331748 16 L B 21 0.06000 0.06000 "LEU " "3HD2" 1 0 FFFFFF  H256  0 1 7 ""  1 ""  <> 0 0 0 1 10.91 256 0 0 488 0 256 256 256 256 -1 <> <> <> <>
  257 25 10.985290 -12.690570 -7.059081 17 H B 38 -0.50000 -0.50000 "HIE " " N  " 7 0 2F2FFF  N257  0 1 7 ""  1 ""  <> 0 0 0 1 11.34 257 0 0 500 1 257 257 257 257 -1 <> <> <> <>
  258 3 10.088063 -12.219073 -5.952929 17 H B 2 0.14000 0.14000 "HIE " " CA " 6 0 A0A0A0  C258  0 1 -1105 ""  1 ""  FF1E00  0 0 0 1 11.34 258 0 0 501 1 258 258 258 258 -1 <> <> <> <>
  259 2 9.014188 -13.286609 -5.689162 17 H B 2 0.50000 0.50000 "HIE " " C  " 6 0 A0A0A0  C259  0 1 7 ""  1 ""  <> 0 0 0 1 11.34 259 0 0 502 0 259 259 259 259 -1 <> <> <> <>
  260 15 8.815946 -13.540393 -4.515681 17 H B 75 -0.50000 -0.50000 "HIE " " O  " 8 0 FF5757  O260  0 1 7 ""  1 ""  <> 0 0 0 1 11.34 260 0 0 503 0 260 260 260 260 -1 <> <> <> <>
  261 3 9.520755 -10.763331 -6.254828 17 H B 2 -0.29700 -0.29700 "HIE " " CB " 6 0 A0A0A0  C261  0 1 7 ""  1 ""  <> 0 0 0 1 11.34 261 0 0 504 2 261 261 261 261 -1 <> <> <> <>
  262 2 8.660426 -10.335010 -5.142722 17 H B 2 0.50400 0.50400 "HIE " " CG " 6 0 A0A0A0  C262  0 1 7 "%UT"  13 "HIE"  <> 0 0 0 1 11.34 262 0 0 505 0 262 262 262 262 23 "HIE"  <> <> <>
  263 25 9.235961 -9.573718 -4.105704 17 H B 38 -0.56400 -0.56400 "HIE " " ND1" 7 0 2F2FFF  N263  0 1 7 ""  1 ""  <> 0 0 0 1 11.34 263 0 0 506 0 263 263 263 263 22 <> <> <> <>
  264 2 8.180469 -9.480319 -3.246772 17 H B 2 0.18200 0.18200 "HIE " " CE1" 6 0 A0A0A0  C264  0 1 7 ""  1 ""  <> 0 0 0 1 11.34 264 0 0 507 1 264 264 264 264 21 <> <> <> <>
  265 25 7.057601 -10.073413 -3.653018 17 H B 38 -0.29100 -0.29100 "HIE " " NE2" 7 0 2F2FFF  N265  0 1 7 ""  1 ""  <> 0 0 0 1 11.34 265 0 0 508 1 265 265 265 265 19 <> <> <> <>
  266 2 7.337373 -10.555118 -4.961627 17 H B 2 -0.26100 -0.26100 "HIE " " CD2" 6 0 A0A0A0  C266  0 1 7 ""  1 ""  <> 0 0 0 1 11.34 266 0 0 509 1 266 266 266 266 24 <> <> <> <>
  267 43 11.130715 -12.156169 -7.903693 17 H B 21 0.30000 0.30000 "HIE " " H  " 1 0 FFFFFF  H267  0 1 7 ""  1 ""  <> 0 0 0 1 11.34 267 0 0 510 0 267 267 267 267 -1 <> <> <> <>
  268 41 10.726455 -12.154101 -5.071833 17 H B 21 0.06000 0.06000 "HIE " " HA " 1 0 FFFFFF  H268  0 1 7 ""  1 ""  <> 0 0 0 1 11.34 268 0 0 511 0 268 268 268 268 -1 <> <> <> <>
  269 41 8.875896 -10.735553 -7.133170 17 H B 21 0.06000 0.06000 "HIE " " HB1" 1 0 FFFFFF  H269  0 1 7 ""  1 ""  <> 0 0 0 1 11.34 269 0 0 512 0 269 269 269 269 -1 <> <> <> <>
  270 41 10.363585 -10.081393 -6.367495 17 H B 21 0.06000 0.06000 "HIE " " HB2" 1 0 FFFFFF  H270  0 1 7 ""  1 ""  <> 0 0 0 1 11.34 270 0 0 513 0 270 270 270 270 -1 <> <> <> <>
  271 41 8.272897 -9.101077 -2.239779 17 H B 21 0.09800 0.09800 "HIE " " HE1" 1 0 FFFFFF  H271  0 1 7 ""  1 ""  <> 0 0 0 1 11.34 271 0 0 514 0 271 271 271 271 47 <> <> <> <>
  272 43 6.189077 -10.174045 -3.147410 17 H B 21 0.32600 0.32600 "HIE " " HE2" 1 0 FFFFFF  H272  0 1 7 ""  1 ""  <> 0 0 0 1 11.34 272 0 0 515 0 272 272 272 272 20 <> <> <> <>
  273 41 6.673940 -11.185107 -5.535525 17 H B 21 0.18300 0.18300 "HIE " " HD2" 1 0 FFFFFF  H273  0 1 7 ""  1 ""  <> 0 0 0 1 11.34 273 0 0 516 0 273 273 273 273 -1 <> <> <> <>
  274 25 8.300380 -13.776156 -6.683478 18 A B 38 -0.50000 -0.50000 "ALA " " N  " 7 0 2F2FFF  N274  0 1 7 ""  1 ""  <> 0 0 0 1 11.33 274 0 0 531 1 274 274 274 274 -1 <> <> <> <>
  275 3 7.024715 -14.516543 -6.487704 18 A B 2 0.14000 0.14000 "ALA " " CA " 6 0 A0A0A0  C275  0 1 -1105 ""  1 ""  FF1E00  0 0 0 1 11.33 275 0 0 532 1 275 275 275 275 -1 <> <> <> <>
  276 2 7.294326 -16.037556 -6.321620 18 A B 2 0.50000 0.50000 "ALA " " C  " 6 0 A0A0A0  C276  0 1 7 ""  1 ""  <> 0 0 0 1 11.33 276 0 0 533 0 276 276 276 276 -1 <> <> <> <>
  277 15 6.361980 -16.724911 -5.899718 18 A B 75 -0.50000 -0.50000 "ALA " " O  " 8 0 FF5757  O277  0 1 7 ""  1 ""  <> 0 0 0 1 11.33 277 0 0 534 0 277 277 277 277 -1 <> <> <> <>
  278 3 6.151044 -14.252833 -7.800726 18 A B 2 -0.18000 -0.18000 "ALA " " CB " 6 0 A0A0A0  C278  0 1 7 ""  1 ""  <> 0 0 0 1 11.33 278 0 0 535 3 278 278 278 278 -1 <> <> <> <>
  279 43 8.415439 -13.362506 -7.597670 18 A B 21 0.30000 0.30000 "ALA " " H  " 1 0 FFFFFF  H279  0 1 7 ""  1 ""  <> 0 0 0 1 11.33 279 0 0 536 0 279 279 279 279 -1 <> <> <> <>
  280 41 6.404865 -14.218204 -5.642199 18 A B 21 0.06000 0.06000 "ALA " " HA " 1 0 FFFFFF  H280  0 1 7 ""  1 ""  <> 0 0 0 1 11.33 280 0 0 537 0 280 280 280 280 -1 <> <> <> <>
  281 41 6.700525 -14.428058 -8.725642 18 A B 21 0.06000 0.06000 "ALA " " HB1" 1 0 FFFFFF  H281  0 1 7 ""  1 ""  <> 0 0 0 1 11.33 281 0 0 538 0 281 281 281 281 -1 <> <> <> <>
  282 41 5.322982 -14.961612 -7.794352 18 A B 21 0.06000 0.06000 "ALA " " HB2" 1 0 FFFFFF  H282  0 1 7 ""  1 ""  <> 0 0 0 1 11.33 282 0 0 539 0 282 282 282 282 -1 <> <> <> <>
  283 41 5.740777 -13.244853 -7.862013 18 A B 21 0.06000 0.06000 "ALA " " HB3" 1 0 FFFFFF  H283  0 1 7 ""  1 ""  <> 0 0 0 1 11.33 283 0 0 540 0 283 283 283 283 -1 <> <> <> <>
  284 25 8.530959 -16.490650 -6.481047 19 A B 38 -0.50000 -0.50000 "ALA " " N  " 7 0 2F2FFF  N284  0 1 7 ""  1 ""  <> 0 0 0 1 11.29 284 0 0 556 1 284 284 284 284 -1 <> <> <> <>
  285 3 8.826812 -17.955700 -6.457030 19 A B 2 0.14000 0.14000 "ALA " " CA " 6 0 A0A0A0  C285  0 1 -1105 ""  1 ""  FF1E00  0 0 0 1 11.29 285 0 0 557 1 285 285 285 285 -1 <> <> <> <>
  286 2 9.997605 -18.241154 -5.499743 19 A B 2 0.50000 0.50000 "ALA " " C  " 6 0 A0A0A0  C286  0 1 7 ""  1 ""  <> 0 0 0 1 11.29 286 0 0 558 0 286 286 286 286 -1 <> <> <> <>
  287 15 10.500300 -19.331257 -5.539156 19 A B 75 -0.50000 -0.50000 "ALA " " O  " 8 0 FF5757  O287  0 1 7 ""  1 ""  <> 0 0 0 1 11.29 287 0 0 559 0 287 287 287 287 -1 <> <> <> <>
  288 3 8.921304 -18.527180 -7.921084 19 A B 2 -0.18000 -0.18000 "ALA " " CB " 6 0 A0A0A0  C288  0 1 7 ""  1 ""  <> 0 0 0 1 11.29 288 0 0 560 3 288 288 288 288 -1 <> <> <> <>
  289 43 9.214303 -15.897815 -6.930144 19 A B 21 0.30000 0.30000 "ALA " " H  " 1 0 FFFFFF  H289  0 1 7 ""  1 ""  <> 0 0 0 1 11.29 289 0 0 561 0 289 289 289 289 -1 <> <> <> <>
  290 41 7.937438 -18.344326 -5.960963 19 A B 21 0.06000 0.06000 "ALA " " HA " 1 0 FFFFFF  H290  0 1 7 ""  1 ""  <> 0 0 0 1 11.29 290 0 0 562 0 290 290 290 290 -1 <> <> <> <>
  291 41 9.634597 -18.010189 -8.562980 19 A B 21 0.06000 0.06000 "ALA " " HB1" 1 0 FFFFFF  H291  0 1 7 ""  1 ""  <> 0 0 0 1 11.29 291 0 0 563 0 291 291 291 291 -1 <> <> <> <>
  292 41 9.274545 -19.558353 -7.921320 19 A B 21 0.06000 0.06000 "ALA " " HB2" 1 0 FFFFFF  H292  0 1 7 ""  1 ""  <> 0 0 0 1 11.29 292 0 0 564 0 292 292 292 292 -1 <> <> <> <>
  293 41 7.952739 -18.451900 -8.415366 19 A B 21 0.06000 0.06000 "ALA " " HB3" 1 0 FFFFFF  H293  0 1 7 ""  1 ""  <> 0 0 0 1 11.29 293 0 0 565 0 293 293 293 293 -1 <> <> <> <>
  294 25 10.483956 -17.234180 -4.807410 20 R B 38 -0.50000 -0.50000 "ARG " " N  " 7 0 2F2FFF  N294  0 1 7 ""  1 ""  <> 0 0 0 1 10.54 294 0 0 580 1 294 294 294 294 -1 <> <> <> <>
  295 3 11.467509 -17.508839 -3.843764 20 R B 2 0.14000 0.14000 "ARG " " CA " 6 0 A0A0A0  C295  0 1 -1105 ""  1 ""  FF1E00  0 0 0 1 10.54 295 0 0 581 1 295 295 295 295 -1 <> <> <> <>
  296 2 11.025239 -18.372906 -2.700572 20 R B 2 0.50000 0.50000 "ARG " " C  " 6 0 A0A0A0  C296  0 1 7 ""  1 ""  <> 0 0 0 1 10.54 296 0 0 582 0 296 296 296 296 -1 <> <> <> <>
  297 15 9.816691 -18.257778 -2.251635 20 R B 75 -0.50000 -0.50000 "ARG " " O  " 8 0 FF5757  O297  0 1 7 ""  1 ""  <> 0 0 0 1 10.54 297 0 0 583 0 297 297 297 297 -1 <> <> <> <>
  298 3 12.145030 -16.242901 -3.218558 20 R B 2 -0.12000 -0.12000 "ARG " " CB " 6 0 A0A0A0  C298  0 1 7 ""  1 ""  <> 0 0 0 1 10.54 298 0 0 584 2 298 298 298 298 -1 <> <> <> <>
  299 3 11.198337 -15.187678 -2.582278 20 R B 2 -0.05000 -0.05000 "ARG " " CG " 6 0 A0A0A0  C299  0 1 7 ""  1 ""  <> 0 0 0 1 10.54 299 0 0 585 2 299 299 299 299 -1 <> <> <> <>
  300 3 11.933953 -13.831683 -2.449477 20 R B 2 0.19000 0.19000 "ARG " " CD " 6 0 A0A0A0  C300  0 1 7 ""  1 ""  <> 0 0 0 1 10.54 300 0 0 586 2 300 300 300 300 -1 <> <> <> <>
  301 25 12.978110 -13.872294 -1.360026 20 R B 38 -0.69997 -0.69997 "ARG " " NE " 7 0 2F2FFF  N301  0 1 7 ""  1 ""  <> 0 0 0 1 10.54 301 0 0 587 1 301 301 301 301 -1 <> <> <> <>
  302 2 13.499362 -12.744479 -0.894862 20 R B 2 0.63990 0.63990 "ARG " " CZ " 6 0 A0A0A0  C302  0 1 7 ""  1 ""  <> 0 0 0 1 10.54 302 0 0 588 0 302 302 302 302 -1 <> <> <> <>
  303 25 13.461667 -11.530841 -1.459971 20 R B 38 -0.79997 -0.79997 "ARG " " NH1" 7 0 2F2FFF  N303  0 1 7 ""  1 ""  <> 0 0 0 1 10.54 303 0 0 589 2 303 303 303 303 -1 <> <> <> <>
  304 31 14.326505 -12.729907 0.153455 20 R B 38 -0.79997 -0.79997 "ARG " " NH2" 7 1 2F2FFF  N304  0 1 7 ""  1 ""  <> 0 0 0 1 10.54 304 0 0 590 2 304 304 304 304 -1 <> <> <> <>
  305 43 10.028539 -16.332691 -4.808844 20 R B 21 0.30000 0.30000 "ARG " " H  " 1 0 FFFFFF  H305  0 1 7 ""  1 ""  <> 0 0 0 1 10.54 305 0 0 591 0 305 305 305 305 -1 <> <> <> <>
  306 41 12.340760 -17.944599 -4.329195 20 R B 21 0.06000 0.06000 "ARG " " HA " 1 0 FFFFFF  H306  0 1 7 ""  1 ""  <> 0 0 0 1 10.54 306 0 0 592 0 306 306 306 306 -1 <> <> <> <>
  307 41 12.684363 -15.824458 -4.068339 20 R B 21 0.06000 0.06000 "ARG " " HB1" 1 0 FFFFFF  H307  0 1 7 ""  1 ""  <> 0 0 0 1 10.54 307 0 0 593 0 307 307 307 307 -1 <> <> <> <>
  308 41 12.907891 -16.416813 -2.459677 20 R B 21 0.06000 0.06000 "ARG " " HB2" 1 0 FFFFFF  H308  0 1 7 ""  1 ""  <> 0 0 0 1 10.54 308 0 0 594 0 308 308 308 308 -1 <> <> <> <>
  309 41 10.850259 -15.711612 -1.692088 20 R B 21 0.06000 0.06000 "ARG " " HG1" 1 0 FFFFFF  H309  0 1 7 ""  1 ""  <> 0 0 0 1 10.54 309 0 0 595 0 309 309 309 309 -1 <> <> <> <>
  310 41 10.229527 -15.182574 -3.081759 20 R B 21 0.06000 0.06000 "ARG " " HG2" 1 0 FFFFFF  H310  0 1 7 ""  1 ""  <> 0 0 0 1 10.54 310 0 0 596 0 310 310 310 310 -1 <> <> <> <>
  311 41 11.144509 -13.115901 -2.220279 20 R B 21 0.06000 0.06000 "ARG " " HD1" 1 0 FFFFFF  H311  0 1 7 ""  1 ""  <> 0 0 0 1 10.54 311 0 0 597 0 311 311 311 311 -1 <> <> <> <>
  312 41 12.310067 -13.418696 -3.385466 20 R B 21 0.06000 0.06000 "ARG " " HD2" 1 0 FFFFFF  H312  0 1 7 ""  1 ""  <> 0 0 0 1 10.54 312 0 0 598 0 312 312 312 312 -1 <> <> <> <>
  313 43 13.251452 -14.722491 -0.888278 20 R B 21 0.44000 0.44000 "ARG " " HE " 1 0 FFFFFF  H313  0 1 7 ""  1 ""  <> 0 0 0 1 10.54 313 0 0 599 0 313 313 313 313 -1 <> <> <> <>
  314 43 13.993522 -10.714213 -1.194716 20 R B 21 0.46000 0.46000 "ARG " "1HH1" 1 0 FFFFFF  H314  0 1 7 ""  1 ""  <> 0 0 0 1 10.54 314 0 0 600 0 314 314 314 314 -1 <> <> <> <>
  315 43 12.899598 -11.255275 -2.252589 20 R B 21 0.46000 0.46000 "ARG " "2HH1" 1 0 FFFFFF  H315  0 1 7 ""  1 ""  <> 0 0 0 1 10.54 315 0 0 601 0 315 315 315 315 -1 <> <> <> <>
  316 44 14.573123 -13.588351 0.625001 20 R B 21 0.46000 0.46000 "ARG " "1HH2" 1 0 FFFFFF  H316  0 1 7 ""  1 ""  <> 0 0 0 1 10.54 316 0 0 602 0 316 316 316 316 -1 <> <> <> <>
  317 44 14.802768 -11.868136 0.378465 20 R B 21 0.46000 0.46000 "ARG " "2HH2" 1 0 FFFFFF  H317  0 1 7 ""  1 ""  <> 0 0 0 1 10.54 317 0 0 603 0 317 317 317 317 -1 <> <> <> <>
  318 25 11.903449 -19.243137 -2.076648 21 P B 38 -0.14000 -0.14000 "PRO " " N  " 7 0 2F2FFF  N318  0 1 7 ""  1 ""  <> 0 0 0 1 9.63 318 0 0 621 0 318 318 318 318 -1 <> <> <> <>
  319 3 11.508325 -20.048130 -0.915084 21 P B 2 0.01000 0.01000 "PRO " " CA " 6 0 A0A0A0  C319  0 1 -1106 ""  1 ""  FF3C00  0 0 0 1 9.63 319 0 0 622 1 319 319 319 319 -1 <> <> <> <>
  320 2 11.542901 -19.307819 0.414838 21 P B 2 0.50000 0.50000 "PRO " " C  " 6 0 A0A0A0  C320  0 1 7 ""  1 ""  <> 0 0 0 1 9.63 320 0 0 623 0 320 320 320 320 -1 <> <> <> <>
  321 15 10.831941 -19.611607 1.383344 21 P B 75 -0.50000 -0.50000 "PRO " " O  " 8 0 FF5757  O321  0 1 7 ""  1 ""  <> 0 0 0 1 9.63 321 0 0 624 0 321 321 321 321 -1 <> <> <> <>
  322 3 13.255050 -19.524639 -2.618514 21 P B 2 -0.05000 -0.05000 "PRO " " CD " 6 0 A0A0A0  C322  0 1 7 ""  1 ""  <> 0 0 0 1 9.63 322 0 0 625 2 322 322 322 322 -1 <> <> <> <>
  323 3 13.793019 -20.596134 -1.681185 21 P B 2 -0.12000 -0.12000 "PRO " " CG " 6 0 A0A0A0  C323  0 1 7 ""  1 ""  <> 0 0 0 1 9.63 323 0 0 626 2 323 323 323 323 -1 <> <> <> <>
  324 3 12.527753 -21.222187 -1.018157 21 P B 2 -0.12000 -0.12000 "PRO " " CB " 6 0 A0A0A0  C324  0 1 7 ""  1 ""  <> 0 0 0 1 9.63 324 0 0 627 2 324 324 324 324 -1 <> <> <> <>
  325 41 13.878236 -18.631870 -2.670596 21 P B 21 0.06000 0.06000 "PRO " " HD1" 1 0 FFFFFF  H325  0 1 7 ""  1 ""  <> 0 0 0 1 9.63 325 0 0 628 0 325 325 325 325 -1 <> <> <> <>
  326 41 13.128726 -19.890881 -3.637339 21 P B 21 0.06000 0.06000 "PRO " " HD2" 1 0 FFFFFF  H326  0 1 7 ""  1 ""  <> 0 0 0 1 9.63 326 0 0 629 0 326 326 326 326 -1 <> <> <> <>
  327 41 14.438001 -20.133373 -0.934230 21 P B 21 0.06000 0.06000 "PRO " " HG1" 1 0 FFFFFF  H327  0 1 7 ""  1 ""  <> 0 0 0 1 9.63 327 0 0 630 0 327 327 327 327 -1 <> <> <> <>
  328 41 14.394273 -21.328915 -2.219367 21 P B 21 0.06000 0.06000 "PRO " " HG2" 1 0 FFFFFF  H328  0 1 7 ""  1 ""  <> 0 0 0 1 9.63 328 0 0 631 0 328 328 328 328 -1 <> <> <> <>
  329 41 12.791257 -21.729221 -0.089942 21 P B 21 0.06000 0.06000 "PRO " " HB1" 1 0 FFFFFF  H329  0 1 7 ""  1 ""  <> 0 0 0 1 9.63 329 0 0 632 0 329 329 329 329 -1 <> <> <> <>
  330 41 12.205798 -21.990055 -1.721598 21 P B 21 0.06000 0.06000 "PRO " " HB2" 1 0 FFFFFF  H330  0 1 7 ""  1 ""  <> 0 0 0 1 9.63 330 0 0 633 0 330 330 330 330 -1 <> <> <> <>
  331 41 10.486238 -20.426548 -0.930529 21 P B 21 0.06000 0.06000 "PRO " " HA " 1 0 FFFFFF  H331  0 1 7 ""  1 ""  <> 0 0 0 1 9.63 331 0 0 634 0 331 331 331 331 -1 <> <> <> <>
  332 25 12.373719 -18.325886 0.529287 22 D B 38 -0.50000 -0.50000 "ASP " " N  " 7 0 2F2FFF  N332  0 1 7 ""  1 ""  <> 0 0 0 1 7.57 332 0 0 654 1 332 332 332 332 -1 <> <> <> <>
  333 3 12.674855 -17.557499 1.785424 22 D B 2 0.14000 0.14000 "ASP " " CA " 6 0 A0A0A0  C333  0 1 -1106 ""  1 ""  FF3C00  0 0 0 1 7.57 333 0 0 655 1 333 333 333 333 -1 <> <> <> <>
  334 2 11.734044 -16.331974 1.983571 22 D B 2 0.50000 0.50000 "ASP " " C  " 6 0 A0A0A0  C334  0 1 7 ""  1 ""  <> 0 0 0 1 7.57 334 0 0 656 0 334 334 334 334 -1 <> <> <> <>
  335 15 10.980287 -15.881541 1.072557 22 D B 75 -0.50000 -0.50000 "ASP " " O  " 8 0 FF5757  O335  0 1 7 ""  1 ""  <> 0 0 0 1 7.57 335 0 0 657 0 335 335 335 335 -1 <> <> <> <>
  336 3 14.183791 -17.155125 1.773614 22 D B 2 -0.22000 -0.22000 "ASP " " CB " 6 0 A0A0A0  C336  0 1 7 ""  1 ""  <> 0 0 0 1 7.57 336 0 0 658 2 336 336 336 336 -1 <> <> <> <>
  337 2 14.526982 -16.079678 0.808114 22 D B 2 0.70000 0.70000 "ASP " " CG " 6 0 A0A0A0  C337  0 1 7 "%UT"  13 ""  <> 0 0 0 1 7.57 337 0 0 659 0 337 337 337 337 -1 <> <> <> <>
  338 15 15.289758 -15.212207 1.203618 22 D B 75 -0.80000 -0.80000 "ASP " " OD1" 8 0 FF5757  O338  0 1 7 ""  1 ""  <> 0 0 0 1 7.57 338 0 0 660 0 338 338 338 338 -1 <> <> <> <>
  339 18 14.138333 -16.092686 -0.386954 22 D B 75 -0.80000 -0.80000 "ASP " " OD2" 8 -1 FF5757  O339  0 1 7 ""  1 ""  <> 0 0 0 1 7.57 339 0 0 661 0 339 339 339 339 -1 <> <> <> <>
  340 43 12.761970 -17.943829 -0.321242 22 D B 21 0.30000 0.30000 "ASP " " H  " 1 0 FFFFFF  H340  0 1 7 ""  1 ""  <> 0 0 0 1 7.57 340 0 0 662 0 340 340 340 340 -1 <> <> <> <>
  341 41 12.462523 -18.258274 2.592851 22 D B 21 0.06000 0.06000 "ASP " " HA " 1 0 FFFFFF  H341  0 1 7 ""  1 ""  <> 0 0 0 1 7.57 341 0 0 663 0 341 341 341 341 -1 <> <> <> <>
  342 41 14.864894 -17.955570 1.484658 22 D B 21 0.06000 0.06000 "ASP " " HB1" 1 0 FFFFFF  H342  0 1 7 ""  1 ""  <> 0 0 0 1 7.57 342 0 0 664 0 342 342 342 342 -1 <> <> <> <>
  343 41 14.537925 -16.978321 2.789209 22 D B 21 0.06000 0.06000 "ASP " " HB2" 1 0 FFFFFF  H343  0 1 7 ""  1 ""  <> 0 0 0 1 7.57 343 0 0 665 0 343 343 343 343 -1 <> <> <> <>
  344 25 11.686044 -15.824389 3.248971 23 I B 38 -0.50000 -0.50000 "ILE " " N  " 7 0 2F2FFF  N344  0 1 7 ""  1 ""  <> 0 0 0 1 7.31 344 0 0 678 1 344 344 344 344 -1 <> <> <> <>
  345 3 10.742848 -14.757693 3.707723 23 I B 2 0.14000 0.14000 "ILE " " CA " 6 0 A0A0A0  C345  0 1 -1106 ""  1 ""  FF3C00  0 0 0 1 7.31 345 0 0 679 1 345 345 345 345 -1 <> <> <> <>
  346 2 11.272473 -13.386012 3.242666 23 I B 2 0.50000 0.50000 "ILE " " C  " 6 0 A0A0A0  C346  0 1 7 ""  1 ""  <> 0 0 0 1 7.31 346 0 0 680 0 346 346 346 346 -1 <> <> <> <>
  347 15 12.470004 -13.172351 3.061898 23 I B 75 -0.50000 -0.50000 "ILE " " O  " 8 0 FF5757  O347  0 1 7 ""  1 ""  <> 0 0 0 1 7.31 347 0 0 681 0 347 347 347 347 -1 <> <> <> <>
  348 3 10.681462 -14.907039 5.296129 23 I B 2 -0.06000 -0.06000 "ILE " " CB " 6 0 A0A0A0  C348  0 1 7 ""  1 ""  <> 0 0 0 1 7.31 348 0 0 682 1 348 348 348 348 -1 <> <> <> <>
  349 3 12.021768 -14.854770 5.986799 23 I B 2 -0.18000 -0.18000 "ILE " " CG2" 6 0 A0A0A0  C349  0 1 7 ""  1 ""  <> 0 0 0 1 7.31 349 0 0 683 3 349 349 349 349 -1 <> <> <> <>
  350 3 9.684138 -13.898517 5.863702 23 I B 2 -0.12000 -0.12000 "ILE " " CG1" 6 0 A0A0A0  C350  0 1 7 ""  1 ""  <> 0 0 0 1 7.31 350 0 0 684 2 350 350 350 350 -1 <> <> <> <>
  351 3 9.107253 -14.255237 7.301294 23 I B 2 -0.18000 -0.18000 "ILE " " CD1" 6 0 A0A0A0  C351  0 1 7 ""  1 ""  <> 0 0 0 1 7.31 351 0 0 685 3 351 351 351 351 -1 <> <> <> <>
  352 43 12.271003 -16.308826 3.914739 23 I B 21 0.30000 0.30000 "ILE " " H  " 1 0 FFFFFF  H352  0 1 7 ""  1 ""  <> 0 0 0 1 7.31 352 0 0 686 0 352 352 352 352 -1 <> <> <> <>
  353 41 9.732137 -14.874919 3.316800 23 I B 21 0.06000 0.06000 "ILE " " HA " 1 0 FFFFFF  H353  0 1 7 ""  1 ""  <> 0 0 0 1 7.31 353 0 0 687 0 353 353 353 353 -1 <> <> <> <>
  354 41 10.276505 -15.864322 5.624322 23 I B 21 0.06000 0.06000 "ILE " " HB " 1 0 FFFFFF  H354  0 1 7 ""  1 ""  <> 0 0 0 1 7.31 354 0 0 688 0 354 354 354 354 -1 <> <> <> <>
  355 41 12.789899 -15.279323 5.340402 23 I B 21 0.06000 0.06000 "ILE " "1HG2" 1 0 FFFFFF  H355  0 1 7 ""  1 ""  <> 0 0 0 1 7.31 355 0 0 689 0 355 355 355 355 -1 <> <> <> <>
  356 41 12.255195 -13.793094 5.906545 23 I B 21 0.06000 0.06000 "ILE " "2HG2" 1 0 FFFFFF  H356  0 1 7 ""  1 ""  <> 0 0 0 1 7.31 356 0 0 690 0 356 356 356 356 -1 <> <> <> <>
  357 41 12.055543 -15.097888 7.048807 23 I B 21 0.06000 0.06000 "ILE " "3HG2" 1 0 FFFFFF  H357  0 1 7 ""  1 ""  <> 0 0 0 1 7.31 357 0 0 691 0 357 357 357 357 -1 <> <> <> <>
  358 41 8.815871 -13.579265 5.287256 23 I B 21 0.06000 0.06000 "ILE " "1HG1" 1 0 FFFFFF  H358  0 1 7 ""  1 ""  <> 0 0 0 1 7.31 358 0 0 692 0 358 358 358 358 -1 <> <> <> <>
  359 41 10.302209 -13.027438 6.081205 23 I B 21 0.06000 0.06000 "ILE " "2HG1" 1 0 FFFFFF  H359  0 1 7 ""  1 ""  <> 0 0 0 1 7.31 359 0 0 693 0 359 359 359 359 -1 <> <> <> <>
  360 41 8.740256 -15.281436 7.283517 23 I B 21 0.06000 0.06000 "ILE " " HD1" 1 0 FFFFFF  H360  0 1 7 ""  1 ""  <> 0 0 0 1 7.31 360 0 0 694 0 360 360 360 360 -1 <> <> <> <>
  361 41 9.952388 -14.274981 7.989377 23 I B 21 0.06000 0.06000 "ILE " " HD2" 1 0 FFFFFF  H361  0 1 7 ""  1 ""  <> 0 0 0 1 7.31 361 0 0 695 0 361 361 361 361 -1 <> <> <> <>
  362 41 8.277356 -13.620669 7.612257 23 I B 21 0.06000 0.06000 "ILE " " HD3" 1 0 FFFFFF  H362  0 1 7 ""  1 ""  <> 0 0 0 1 7.31 362 0 0 696 0 362 362 362 362 -1 <> <> <> <>
  363 25 10.327847 -12.581088 2.762399 24 Q B 38 -0.50000 -0.50000 "GLN " " N  " 7 0 2F2FFF  N363  0 1 7 ""  1 ""  <> 0 0 0 1 7.3 363 0 0 714 1 363 363 363 363 -1 <> <> <> <>
  364 3 10.456296 -11.180842 2.363260 24 Q B 2 0.14000 0.14000 "GLN " " CA " 6 0 A0A0A0  C364  0 1 -1106 ""  1 ""  FF3C00  0 0 0 1 7.3 364 0 0 715 1 364 364 364 364 -1 <> <> <> <>
  365 2 9.307611 -10.221820 2.862008 24 Q B 2 0.50000 0.50000 "GLN " " C  " 6 0 A0A0A0  C365  0 1 7 ""  1 ""  <> 0 0 0 1 7.3 365 0 0 716 0 365 365 365 365 -1 <> <> <> <>
  366 15 8.231128 -10.692111 3.054712 24 Q B 75 -0.50000 -0.50000 "GLN " " O  " 8 0 FF5757  O366  0 1 7 ""  1 ""  <> 0 0 0 1 7.3 366 0 0 717 0 366 366 366 366 -1 <> <> <> <>
  367 3 10.917874 -11.113391 0.957921 24 Q B 2 -0.12000 -0.12000 "GLN " " CB " 6 0 A0A0A0  C367  0 1 7 ""  1 ""  <> 0 0 0 1 7.3 367 0 0 718 2 367 367 367 367 -1 <> <> <> <>
  368 3 9.780026 -10.901629 -0.063536 24 Q B 2 -0.12000 -0.12000 "GLN " " CG " 6 0 A0A0A0  C368  0 1 7 ""  1 ""  <> 0 0 0 1 7.3 368 0 0 719 2 368 368 368 368 -1 <> <> <> <>
  369 2 8.912892 -12.167407 -0.344371 24 Q B 2 0.50000 0.50000 "GLN " " CD " 6 0 A0A0A0  C369  0 1 7 "%UT"  13 ""  <> 0 0 0 1 7.3 369 0 0 720 0 369 369 369 369 -1 "No Flip"  <> <> <>
  370 15 7.949220 -12.002902 -1.052424 24 Q B 75 -0.50000 -0.50000 "GLN " " OE1" 8 0 FF5757  O370  0 1 7 ""  1 ""  <> 0 0 0 1 7.3 370 0 0 721 0 370 370 370 370 -1 <> <> <> <>
  371 25 9.180270 -13.300860 0.157613 24 Q B 38 -0.76000 -0.76000 "GLN " " NE2" 7 0 2F2FFF  N371  0 1 7 ""  1 ""  <> 0 0 0 1 7.3 371 0 0 722 2 371 371 371 371 -1 <> <> <> <>
  372 43 9.385066 -12.943049 2.778135 24 Q B 21 0.30000 0.30000 "GLN " " H  " 1 0 FFFFFF  H372  0 1 7 ""  1 ""  <> 0 0 0 1 7.3 372 0 0 723 0 372 372 372 372 -1 <> <> <> <>
  373 41 11.347262 -10.879153 2.913953 24 Q B 21 0.06000 0.06000 "GLN " " HA " 1 0 FFFFFF  H373  0 1 7 ""  1 ""  <> 0 0 0 1 7.3 373 0 0 724 0 373 373 373 373 -1 <> <> <> <>
  374 41 11.587173 -11.909701 0.632287 24 Q B 21 0.06000 0.06000 "GLN " " HB1" 1 0 FFFFFF  H374  0 1 7 ""  1 ""  <> 0 0 0 1 7.3 374 0 0 725 0 374 374 374 374 -1 <> <> <> <>
  375 41 11.597592 -10.312938 0.665757 24 Q B 21 0.06000 0.06000 "GLN " " HB2" 1 0 FFFFFF  H375  0 1 7 ""  1 ""  <> 0 0 0 1 7.3 375 0 0 726 0 375 375 375 375 -1 <> <> <> <>
  376 41 10.163892 -10.689044 -1.061309 24 Q B 21 0.06000 0.06000 "GLN " " HG1" 1 0 FFFFFF  H376  0 1 7 ""  1 ""  <> 0 0 0 1 7.3 376 0 0 727 0 376 376 376 376 -1 <> <> <> <>
  377 41 9.173030 -10.031596 0.186857 24 Q B 21 0.06000 0.06000 "GLN " " HG2" 1 0 FFFFFF  H377  0 1 7 ""  1 ""  <> 0 0 0 1 7.3 377 0 0 728 0 377 377 377 377 -1 <> <> <> <>
  378 43 10.105790 -13.543139 0.481370 24 Q B 21 0.38000 0.38000 "GLN " "1HE2" 1 0 FFFFFF  H378  0 1 7 ""  1 ""  <> 0 0 0 1 7.3 378 0 0 729 0 378 378 378 378 -1 <> <> <> <>
  379 43 8.468329 -14.016574 0.126123 24 Q B 21 0.38000 0.38000 "GLN " "2HE2" 1 0 FFFFFF  H379  0 1 7 ""  1 ""  <> 0 0 0 1 7.3 379 0 0 730 0 379 379 379 379 -1 <> <> <> <>
  380 25 9.632073 -9.009257 3.192785 25 M B 38 -0.50000 -0.50000 "MET " " N  " 7 0 2F2FFF  N380  2 1 7 ""  1 ""  <> 0 0 0 1 7.3 380 0 0 750 1 380 380 380 380 -1 <> <> <> <>
  381 3 8.933242 -8.167407 4.154325 25 M B 2 0.14000 0.14000 "MET " " CA " 6 0 A0A0A0  C381  2 1 -1106 ""  1 ""  FF3C00  0 0 0 1 7.3 381 0 0 751 1 381 381 381 381 -1 <> <> <> <>
  382 2 9.047658 -6.705546 3.651834 25 M B 2 0.50000 0.50000 "MET " " C  " 6 0 A0A0A0  C382  2 1 7 ""  1 ""  <> 0 0 0 1 7.3 382 0 0 752 0 382 382 382 382 -1 <> <> <> <>
  383 15 10.007668 -6.305682 3.052793 25 M B 75 -0.50000 -0.50000 "MET " " O  " 8 0 FF5757  O383  2 1 7 ""  1 ""  <> 0 0 0 1 7.3 383 0 0 753 0 383 383 383 383 -1 <> <> <> <>
  384 3 9.380076 -8.376506 5.653291 25 M B 2 -0.12000 -0.12000 "MET " " CB " 6 0 A0A0A0  C384  2 1 7 ""  1 ""  <> 0 0 0 1 7.3 384 0 0 754 2 384 384 384 384 -1 <> <> <> <>
  385 3 8.553483 -7.677020 6.758111 25 M B 2 0.04750 0.04750 "MET " " CG " 6 0 A0A0A0  C385  2 1 7 ""  1 ""  <> 0 0 0 1 7.3 385 0 0 755 2 385 385 385 385 -1 <> <> <> <>
  386 49 9.079717 -8.097827 8.388394 25 M B 13 -0.33500 -0.33500 "MET " " SD " 16 0 E1E11E  S386  2 1 7 ""  1 ""  <> 0 0 0 1 7.3 386 0 0 756 0 386 386 386 386 -1 <> <> <> <>
  387 3 7.946224 -7.058963 9.316159 25 M B 2 -0.01250 -0.01250 "MET " " CE " 6 0 A0A0A0  C387  2 1 7 ""  1 ""  <> 0 0 0 1 7.3 387 0 0 757 3 387 387 387 387 -1 <> <> <> <>
  388 43 10.462550 -8.591617 2.797834 25 M B 21 0.30000 0.30000 "MET " " H  " 1 0 FFFFFF  H388  2 1 7 ""  1 ""  <> 0 0 0 1 7.3 388 0 0 758 0 388 388 388 388 -1 <> <> <> <>
  389 41 7.887729 -8.236011 3.853833 25 M B 21 0.06000 0.06000 "MET " " HA " 1 0 FFFFFF  H389  2 1 7 ""  1 ""  <> 0 0 0 1 7.3 389 0 0 759 0 389 389 389 389 -1 <> <> <> <>
  390 41 10.389539 -7.966228 5.680868 25 M B 21 0.06000 0.06000 "MET " " HB1" 1 0 FFFFFF  H390  2 1 7 ""  1 ""  <> 0 0 0 1 7.3 390 0 0 760 0 390 390 390 390 -1 <> <> <> <>
  391 41 9.476521 -9.452540 5.798002 25 M B 21 0.06000 0.06000 "MET " " HB2" 1 0 FFFFFF  H391  2 1 7 ""  1 ""  <> 0 0 0 1 7.3 391 0 0 761 0 391 391 391 391 -1 <> <> <> <>
  392 41 7.573858 -8.154101 6.729349 25 M B 21 0.06000 0.06000 "MET " " HG1" 1 0 FFFFFF  H392  2 1 7 ""  1 ""  <> 0 0 0 1 7.3 392 0 0 762 0 392 392 392 392 -1 <> <> <> <>
  393 41 8.359015 -6.625339 6.547792 25 M B 21 0.06000 0.06000 "MET " " HG2" 1 0 FFFFFF  H393  2 1 7 ""  1 ""  <> 0 0 0 1 7.3 393 0 0 763 0 393 393 393 393 -1 <> <> <> <>
  394 41 8.190303 -5.997401 9.275968 25 M B 21 0.06000 0.06000 "MET " " HE1" 1 0 FFFFFF  H394  2 1 7 ""  1 ""  <> 0 0 0 1 7.3 394 0 0 764 0 394 394 394 394 -1 <> <> <> <>
  395 41 6.889669 -7.143840 9.062024 25 M B 21 0.06000 0.06000 "MET " " HE2" 1 0 FFFFFF  H395  2 1 7 ""  1 ""  <> 0 0 0 1 7.3 395 0 0 765 0 395 395 395 395 -1 <> <> <> <>
  396 41 8.085011 -7.355868 10.355718 25 M B 21 0.06000 0.06000 "MET " " HE3" 1 0 FFFFFF  H396  2 1 7 ""  1 ""  <> 0 0 0 1 7.3 396 0 0 766 0 396 396 396 396 -1 <> <> <> <>
  397 25 8.122088 -5.834537 4.022653 26 T B 38 -0.50000 -0.50000 "THR " " N  " 7 0 2F2FFF  N397  2 1 7 ""  1 ""  <> 0 0 0 1 7.31 397 0 0 791 1 397 397 397 397 -1 <> <> <> <>
  398 3 7.990140 -4.441615 3.571138 26 T B 2 0.14000 0.14000 "THR " " CA " 6 0 A0A0A0  C398  2 1 -1106 ""  1 ""  FF3C00  0 0 0 1 7.31 398 0 0 792 1 398 398 398 398 -1 <> <> <> <>
  399 2 7.163055 -3.723613 4.623331 26 T B 2 0.50000 0.50000 "THR " " C  " 6 0 A0A0A0  C399  2 1 7 ""  1 ""  <> 0 0 0 1 7.31 399 0 0 793 0 399 399 399 399 -1 <> <> <> <>
  400 15 6.309215 -4.342193 5.225458 26 T B 75 -0.50000 -0.50000 "THR " " O  " 8 0 FF5757  O400  2 1 7 ""  1 ""  <> 0 0 0 1 7.31 400 0 0 794 0 400 400 400 400 -1 <> <> <> <>
  401 3 7.550298 -4.391532 2.004201 26 T B 2 0.20500 0.20500 "THR " " CB " 6 0 A0A0A0  C401  2 1 7 ""  1 ""  <> 0 0 0 1 7.31 401 0 0 795 1 401 401 401 401 -1 <> <> <> <>
  402 3 6.347515 -5.426181 1.747808 26 T B 2 -0.18000 -0.18000 "THR " " CG2" 6 0 A0A0A0  C402  2 1 7 ""  1 ""  <> 0 0 0 1 7.31 402 0 0 796 3 402 402 402 402 -1 <> <> <> <>
  403 16 7.145233 -3.066844 1.642396 26 T B 75 -0.68300 -0.68300 "THR " " OG1" 8 0 FF5757  O403  2 1 7 "%UT"  13 ""  <> 0 0 0 1 7.31 403 0 0 797 1 403 403 403 403 -1 <> <> <> <>
  404 43 7.379327 -6.211230 4.594064 26 T B 21 0.30000 0.30000 "THR " " H  " 1 0 FFFFFF  H404  2 1 7 ""  1 ""  <> 0 0 0 1 7.31 404 0 0 798 0 404 404 404 404 -1 <> <> <> <>
  405 41 9.029706 -4.117049 3.616472 26 T B 21 0.06000 0.06000 "THR " " HA " 1 0 FFFFFF  H405  2 1 7 ""  1 ""  <> 0 0 0 1 7.31 405 0 0 799 0 405 405 405 405 -1 <> <> <> <>
  406 41 8.364129 -4.744224 1.370649 26 T B 21 0.06000 0.06000 "THR " " HB " 1 0 FFFFFF  H406  2 1 7 ""  1 ""  <> 0 0 0 1 7.31 406 0 0 800 0 406 406 406 406 -1 <> <> <> <>
  407 41 6.802682 -6.407832 1.879270 26 T B 21 0.06000 0.06000 "THR " "1HG2" 1 0 FFFFFF  H407  2 1 7 ""  1 ""  <> 0 0 0 1 7.31 407 0 0 801 0 407 407 407 407 -1 <> <> <> <>
  408 41 5.607412 -5.472552 2.546682 26 T B 21 0.06000 0.06000 "THR " "2HG2" 1 0 FFFFFF  H408  2 1 7 ""  1 ""  <> 0 0 0 1 7.31 408 0 0 802 0 408 408 408 408 -1 <> <> <> <>
  409 41 5.830017 -5.452273 0.788842 26 T B 21 0.06000 0.06000 "THR " "3HG2" 1 0 FFFFFF  H409  2 1 7 ""  1 ""  <> 0 0 0 1 7.31 409 0 0 803 0 409 409 409 409 -1 <> <> <> <>
  410 42 7.909801 -2.573768 1.386789 26 T B 21 0.41800 0.41800 "THR " " HG1" 1 0 FFFFFF  H410  2 1 7 ""  1 ""  <> 0 0 0 1 7.31 410 0 0 804 0 410 410 410 410 -1 <> <> <> <>
  411 25 7.208446 -2.401485 4.742578 27 Q B 38 -0.50000 -0.50000 "GLN " " N  " 7 0 2F2FFF  N411  2 1 7 ""  1 ""  <> 0 0 0 1 7.32 411 0 0 822 1 411 411 411 411 -1 <> <> <> <>
  412 3 6.364761 -1.382339 5.429945 27 Q B 2 0.14000 0.14000 "GLN " " CA " 6 0 A0A0A0  C412  2 1 -1106 ""  1 ""  FF3C00  0 0 0 1 7.32 412 0 0 823 1 412 412 412 412 -1 <> <> <> <>
  413 2 6.120225 -0.245586 4.380395 27 Q B 2 0.50000 0.50000 "GLN " " C  " 6 0 A0A0A0  C413  2 1 7 ""  1 ""  <> 0 0 0 1 7.32 413 0 0 824 0 413 413 413 413 -1 <> <> <> <>
  414 15 7.035896 0.123807 3.552781 27 Q B 75 -0.50000 -0.50000 "GLN " " O  " 8 0 FF5757  O414  2 1 7 ""  1 ""  <> 0 0 0 1 7.32 414 0 0 825 0 414 414 414 414 -1 <> <> <> <>
  415 3 6.938798 -1.122318 6.784574 27 Q B 2 -0.12000 -0.12000 "GLN " " CB " 6 0 A0A0A0  C415  2 1 7 ""  1 ""  <> 0 0 0 1 7.32 415 0 0 826 2 415 415 415 415 -1 <> <> <> <>
  416 3 6.107326 -0.167133 7.649171 27 Q B 2 -0.12000 -0.12000 "GLN " " CG " 6 0 A0A0A0  C416  2 1 7 ""  1 ""  <> 0 0 0 1 7.32 416 0 0 827 2 416 416 416 416 -1 <> <> <> <>
  417 2 6.847688 0.373860 8.870069 27 Q B 2 0.50000 0.50000 "GLN " " CD " 6 0 A0A0A0  C417  2 1 7 "%UT"  13 ""  <> 0 0 0 1 7.32 417 0 0 828 0 417 417 417 417 -1 "No Flip"  <> <> <>
  418 15 7.663740 -0.262744 9.460576 27 Q B 75 -0.50000 -0.50000 "GLN " " OE1" 8 0 FF5757  O418  2 1 7 ""  1 ""  <> 0 0 0 1 7.32 418 0 0 829 0 418 418 418 418 -1 <> <> <> <>
  419 25 6.661104 1.658551 9.091329 27 Q B 38 -0.76000 -0.76000 "GLN " " NE2" 7 0 2F2FFF  N419  2 1 7 ""  1 ""  <> 0 0 0 1 7.32 419 0 0 830 2 419 419 419 419 -1 <> <> <> <>
  420 43 7.937679 -1.996875 4.172834 27 Q B 21 0.30000 0.30000 "GLN " " H  " 1 0 FFFFFF  H420  2 1 7 ""  1 ""  <> 0 0 0 1 7.32 420 0 0 831 0 420 420 420 420 -1 <> <> <> <>
  421 41 5.474223 -1.942775 5.714468 27 Q B 21 0.06000 0.06000 "GLN " " HA " 1 0 FFFFFF  H421  2 1 7 ""  1 ""  <> 0 0 0 1 7.32 421 0 0 832 0 421 421 421 421 -1 <> <> <> <>
  422 41 7.968576 -0.770183 6.724123 27 Q B 21 0.06000 0.06000 "GLN " " HB1" 1 0 FFFFFF  H422  2 1 7 ""  1 ""  <> 0 0 0 1 7.32 422 0 0 833 0 422 422 422 422 -1 <> <> <> <>
  423 41 7.080354 -1.945762 7.484575 27 Q B 21 0.06000 0.06000 "GLN " " HB2" 1 0 FFFFFF  H423  2 1 7 ""  1 ""  <> 0 0 0 1 7.32 423 0 0 834 0 423 423 423 423 -1 <> <> <> <>
  424 41 5.237626 -0.706332 8.024652 27 Q B 21 0.06000 0.06000 "GLN " " HG1" 1 0 FFFFFF  H424  2 1 7 ""  1 ""  <> 0 0 0 1 7.32 424 0 0 835 0 424 424 424 424 -1 <> <> <> <>
  425 41 5.830505 0.664811 7.001607 27 Q B 21 0.06000 0.06000 "GLN " " HG2" 1 0 FFFFFF  H425  2 1 7 ""  1 ""  <> 0 0 0 1 7.32 425 0 0 836 0 425 425 425 425 -1 <> <> <> <>
  426 43 6.201862 2.174931 8.354753 27 Q B 21 0.38000 0.38000 "GLN " "1HE2" 1 0 FFFFFF  H426  2 1 7 ""  1 ""  <> 0 0 0 1 7.32 426 0 0 837 0 426 426 426 426 -1 <> <> <> <>
  427 43 7.289693 2.171555 9.692830 27 Q B 21 0.38000 0.38000 "GLN " "2HE2" 1 0 FFFFFF  H427  2 1 7 ""  1 ""  <> 0 0 0 1 7.32 427 0 0 838 0 427 427 427 427 -1 <> <> <> <>
  428 25 5.000446 0.434148 4.412023 28 S B 38 -0.50000 -0.50000 "SER " " N  " 7 0 2F2FFF  N428  2 1 7 ""  1 ""  <> 0 0 0 1 7.69 428 0 0 858 1 428 428 428 428 -1 <> <> <> <>
  429 3 4.480270 1.409859 3.508500 28 S B 2 0.14000 0.14000 "SER " " CA " 6 0 A0A0A0  C429  2 1 -1106 ""  1 ""  FF3C00  0 0 0 1 7.69 429 0 0 859 1 429 429 429 429 -1 <> <> <> <>
  430 2 3.634412 2.462006 4.313871 28 S B 2 0.50000 0.50000 "SER " " C  " 6 0 A0A0A0  C430  2 1 7 ""  1 ""  <> 0 0 0 1 7.69 430 0 0 860 0 430 430 430 430 -1 <> <> <> <>
  431 15 2.845523 2.055127 5.171720 28 S B 75 -0.50000 -0.50000 "SER " " O  " 8 0 FF5757  O431  2 1 7 ""  1 ""  <> 0 0 0 1 7.69 431 0 0 861 0 431 431 431 431 -1 <> <> <> <>
  432 3 3.576854 0.753403 2.468103 28 S B 2 0.14500 0.14500 "SER " " CB " 6 0 A0A0A0  C432  2 1 7 ""  1 ""  <> 0 0 0 1 7.69 432 0 0 862 2 432 432 432 432 -1 <> <> <> <>
  433 16 2.765563 -0.290069 3.101876 28 S B 75 -0.68300 -0.68300 "SER " " OG " 8 0 FF5757  O433  2 1 7 "%UT"  13 ""  <> 0 0 0 1 7.69 433 0 0 863 1 433 433 433 433 -1 <> <> <> <>
  434 43 4.423103 0.124730 5.180810 28 S B 21 0.30000 0.30000 "SER " " H  " 1 0 FFFFFF  H434  2 1 7 ""  1 ""  <> 0 0 0 1 7.69 434 0 0 864 0 434 434 434 434 -1 <> <> <> <>
  435 41 5.344203 1.888577 3.047471 28 S B 21 0.06000 0.06000 "SER " " HA " 1 0 FFFFFF  H435  2 1 7 ""  1 ""  <> 0 0 0 1 7.69 435 0 0 865 0 435 435 435 435 -1 <> <> <> <>
  436 41 4.125789 0.235001 1.681955 28 S B 21 0.06000 0.06000 "SER " " HB1" 1 0 FFFFFF  H436  2 1 7 ""  1 ""  <> 0 0 0 1 7.69 436 0 0 866 0 436 436 436 436 -1 <> <> <> <>
  437 41 2.800786 1.345025 1.982511 28 S B 21 0.06000 0.06000 "SER " " HB2" 1 0 FFFFFF  H437  2 1 7 ""  1 ""  <> 0 0 0 1 7.69 437 0 0 867 0 437 437 437 437 -1 <> <> <> <>
  438 42 3.461467 -0.928447 3.136781 28 S B 21 0.41800 0.41800 "SER " " HG " 1 0 FFFFFF  H438  2 1 7 ""  1 ""  <> 0 0 0 1 7.69 438 0 0 868 0 438 438 438 438 -1 <> <> <> <>
  439 25 3.527051 3.717095 3.832464 29 P B 38 -0.14000 -0.14000 "PRO " " N  " 7 0 2F2FFF  N439  0 1 7 ""  1 ""  <> 0 0 0 1 7.77 439 0 0 890 0 439 439 439 439 -1 <> <> <> <>
  440 3 4.365416 4.314641 2.773847 29 P B 2 0.01000 0.01000 "PRO " " CA " 6 0 A0A0A0  C440  0 1 -1106 ""  1 ""  FF3C00  0 0 0 1 7.77 440 0 0 891 1 440 440 440 440 -1 <> <> <> <>
  441 2 5.855691 4.563668 3.241987 29 P B 2 0.50000 0.50000 "PRO " " C  " 6 0 A0A0A0  C441  0 1 7 ""  1 ""  <> 0 0 0 1 7.77 441 0 0 892 0 441 441 441 441 -1 <> <> <> <>
  442 15 6.220342 4.327146 4.352602 29 P B 75 -0.50000 -0.50000 "PRO " " O  " 8 0 FF5757  O442  0 1 7 ""  1 ""  <> 0 0 0 1 7.77 442 0 0 893 0 442 442 442 442 -1 <> <> <> <>
  443 3 2.558831 4.751832 4.357893 29 P B 2 -0.05000 -0.05000 "PRO " " CD " 6 0 A0A0A0  C443  0 1 7 ""  1 ""  <> 0 0 0 1 7.77 443 0 0 894 2 443 443 443 443 -1 <> <> <> <>
  444 3 3.001592 6.055833 3.753553 29 P B 2 -0.12000 -0.12000 "PRO " " CG " 6 0 A0A0A0  C444  0 1 7 ""  1 ""  <> 0 0 0 1 7.77 444 0 0 895 2 444 444 444 444 -1 <> <> <> <>
  445 3 3.743990 5.614312 2.455564 29 P B 2 -0.12000 -0.12000 "PRO " " CB " 6 0 A0A0A0  C445  0 1 7 ""  1 ""  <> 0 0 0 1 7.77 445 0 0 896 2 445 445 445 445 -1 <> <> <> <>
  446 41 2.543271 4.759568 5.447755 29 P B 21 0.06000 0.06000 "PRO " " HD1" 1 0 FFFFFF  H446  0 1 7 ""  1 ""  <> 0 0 0 1 7.77 446 0 0 897 0 446 446 446 446 -1 <> <> <> <>
  447 41 1.596868 4.449956 3.943647 29 P B 21 0.06000 0.06000 "PRO " " HD2" 1 0 FFFFFF  H447  0 1 7 ""  1 ""  <> 0 0 0 1 7.77 447 0 0 898 0 447 447 447 447 -1 <> <> <> <>
  448 41 3.648587 6.526731 4.493658 29 P B 21 0.06000 0.06000 "PRO " " HG1" 1 0 FFFFFF  H448  0 1 7 ""  1 ""  <> 0 0 0 1 7.77 448 0 0 899 0 448 448 448 448 -1 <> <> <> <>
  449 41 2.167046 6.743241 3.615339 29 P B 21 0.06000 0.06000 "PRO " " HG2" 1 0 FFFFFF  H449  0 1 7 ""  1 ""  <> 0 0 0 1 7.77 449 0 0 900 0 449 449 449 449 -1 <> <> <> <>
  450 41 4.539047 6.307267 2.180242 29 P B 21 0.06000 0.06000 "PRO " " HB1" 1 0 FFFFFF  H450  0 1 7 ""  1 ""  <> 0 0 0 1 7.77 450 0 0 901 0 450 450 450 450 -1 <> <> <> <>
  451 41 3.038378 5.648934 1.625493 29 P B 21 0.06000 0.06000 "PRO " " HB2" 1 0 FFFFFF  H451  0 1 7 ""  1 ""  <> 0 0 0 1 7.77 451 0 0 902 0 451 451 451 451 -1 <> <> <> <>
  452 41 4.457064 3.794408 1.820401 29 P B 21 0.06000 0.06000 "PRO " " HA " 1 0 FFFFFF  H452  0 1 7 ""  1 ""  <> 0 0 0 1 7.77 452 0 0 903 0 452 452 452 452 -1 <> <> <> <>
  453 25 6.738033 5.036305 2.347692 30 S B 38 -0.50000 -0.50000 "SER " " N  " 7 0 2F2FFF  N453  0 1 7 ""  1 ""  <> 0 0 0 1 7.76 453 0 0 921 1 453 453 453 453 -1 <> <> <> <>
  454 3 8.021621 5.493100 2.756471 30 S B 2 0.14000 0.14000 "SER " " CA " 6 0 A0A0A0  C454  0 1 -1106 ""  1 ""  FF3C00  0 0 0 1 7.76 454 0 0 922 1 454 454 454 454 -1 <> <> <> <>
  455 2 8.082971 6.800099 3.518979 30 S B 2 0.50000 0.50000 "SER " " C  " 6 0 A0A0A0  C455  0 1 7 ""  1 ""  <> 0 0 0 1 7.76 455 0 0 923 0 455 455 455 455 -1 <> <> <> <>
  456 15 9.006497 6.955373 4.310571 30 S B 75 -0.50000 -0.50000 "SER " " O  " 8 0 FF5757  O456  0 1 7 ""  1 ""  <> 0 0 0 1 7.76 456 0 0 924 0 456 456 456 456 -1 <> <> <> <>
  457 3 8.885667 5.572953 1.489484 30 S B 2 0.14500 0.14500 "SER " " CB " 6 0 A0A0A0  C457  0 1 7 ""  1 ""  <> 0 0 0 1 7.76 457 0 0 925 2 457 457 457 457 -1 <> <> <> <>
  458 16 10.272079 5.464322 1.723981 30 S B 75 -0.68300 -0.68300 "SER " " OG " 8 0 FF5757  O458  0 1 7 "%UT"  13 ""  <> 0 0 0 1 7.76 458 0 0 926 1 458 458 458 458 -1 <> <> <> <>
  459 43 6.483015 5.065351 1.370847 30 S B 21 0.30000 0.30000 "SER " " H  " 1 0 FFFFFF  H459  0 1 7 ""  1 ""  <> 0 0 0 1 7.76 459 0 0 927 0 459 459 459 459 -1 <> <> <> <>
  460 41 8.451470 4.724622 3.398950 30 S B 21 0.06000 0.06000 "SER " " HA " 1 0 FFFFFF  H460  0 1 7 ""  1 ""  <> 0 0 0 1 7.76 460 0 0 928 0 460 460 460 460 -1 <> <> <> <>
  461 41 8.654199 6.372426 0.785661 30 S B 21 0.06000 0.06000 "SER " " HB1" 1 0 FFFFFF  H461  0 1 7 ""  1 ""  <> 0 0 0 1 7.76 461 0 0 929 0 461 461 461 461 -1 <> <> <> <>
  462 41 8.680934 4.625859 0.990281 30 S B 21 0.06000 0.06000 "SER " " HB2" 1 0 FFFFFF  H462  0 1 7 ""  1 ""  <> 0 0 0 1 7.76 462 0 0 930 0 462 462 462 462 -1 <> <> <> <>
  463 42 10.260678 4.710679 2.294000 30 S B 21 0.41800 0.41800 "SER " " HG " 1 0 FFFFFF  H463  0 1 7 ""  1 ""  <> 0 0 0 1 7.76 463 0 0 931 0 463 463 463 463 -1 <> <> <> <>
  464 25 7.283529 7.793321 3.230565 31 S B 38 -0.50000 -0.50000 "SER " " N  " 7 0 2F2FFF  N464  2 1 7 ""  1 ""  <> 0 0 0 1 7.9 464 0 0 939 1 464 464 464 464 -1 <> <> <> <>
  465 3 7.392412 9.180516 3.806123 31 S B 2 0.14000 0.14000 "SER " " CA " 6 0 A0A0A0  C465  2 1 -1106 ""  1 ""  FF3C00  0 0 0 1 7.9 465 0 0 940 1 465 465 465 465 -1 <> <> <> <>
  466 2 5.913198 9.762300 3.812867 31 S B 2 0.50000 0.50000 "SER " " C  " 6 0 A0A0A0  C466  2 1 7 ""  1 ""  <> 0 0 0 1 7.9 466 0 0 941 0 466 466 466 466 -1 <> <> <> <>
  467 15 5.273450 9.839669 2.726125 31 S B 75 -0.50000 -0.50000 "SER " " O  " 8 0 FF5757  O467  2 1 7 ""  1 ""  <> 0 0 0 1 7.9 467 0 0 942 0 467 467 467 467 -1 <> <> <> <>
  468 3 8.324027 9.909772 2.908372 31 S B 2 0.14500 0.14500 "SER " " CB " 6 0 A0A0A0  C468  2 1 7 ""  1 ""  <> 0 0 0 1 7.9 468 0 0 943 2 468 468 468 468 -1 <> <> <> <>
  469 16 9.583600 9.620542 3.367917 31 S B 75 -0.68300 -0.68300 "SER " " OG " 8 0 FF5757  O469  2 1 7 "%UT"  13 ""  <> 0 0 0 1 7.9 469 0 0 944 1 469 469 469 469 -1 <> <> <> <>
  470 43 6.559011 7.743634 2.528634 31 S B 21 0.30000 0.30000 "SER " " H  " 1 0 FFFFFF  H470  2 1 7 ""  1 ""  <> 0 0 0 1 7.9 470 0 0 945 0 470 470 470 470 -1 <> <> <> <>
  471 41 7.688516 9.174645 4.855115 31 S B 21 0.06000 0.06000 "SER " " HA " 1 0 FFFFFF  H471  2 1 7 ""  1 ""  <> 0 0 0 1 7.9 471 0 0 946 0 471 471 471 471 -1 <> <> <> <>
  472 41 8.021487 10.947461 3.048990 31 S B 21 0.06000 0.06000 "SER " " HB1" 1 0 FFFFFF  H472  2 1 7 ""  1 ""  <> 0 0 0 1 7.9 472 0 0 947 0 472 472 472 472 -1 <> <> <> <>
  473 41 8.243468 9.715817 1.838796 31 S B 21 0.06000 0.06000 "SER " " HB2" 1 0 FFFFFF  H473  2 1 7 ""  1 ""  <> 0 0 0 1 7.9 473 0 0 948 0 473 473 473 473 -1 <> <> <> <>
  474 42 9.564582 8.725812 3.671430 31 S B 21 0.41800 0.41800 "SER " " HG " 1 0 FFFFFF  H474  2 1 7 ""  1 ""  <> 0 0 0 1 7.9 474 0 0 949 0 474 474 474 474 -1 <> <> <> <>
  475 25 5.406738 9.987386 4.990568 32 L B 38 -0.50000 -0.50000 "LEU " " N  " 7 0 2F2FFF  N475  2 1 7 ""  1 ""  <> 0 0 0 1 7.37 475 0 0 960 1 475 475 475 475 -1 <> <> <> <>
  476 3 3.968387 10.301061 5.258245 32 L B 2 0.14000 0.14000 "LEU " " CA " 6 0 A0A0A0  C476  2 1 -1106 ""  1 ""  FF3C00  0 0 0 1 7.37 476 0 0 961 1 476 476 476 476 -1 <> <> <> <>
  477 2 3.885391 11.802373 5.787935 32 L B 2 0.50000 0.50000 "LEU " " C  " 6 0 A0A0A0  C477  2 1 7 ""  1 ""  <> 0 0 0 1 7.37 477 0 0 962 0 477 477 477 477 -1 <> <> <> <>
  478 15 4.557801 12.243012 6.750059 32 L B 75 -0.50000 -0.50000 "LEU " " O  " 8 0 FF5757  O478  2 1 7 ""  1 ""  <> 0 0 0 1 7.37 478 0 0 963 0 478 478 478 478 -1 <> <> <> <>
  479 3 3.497598 9.347745 6.341638 32 L B 2 -0.12000 -0.12000 "LEU " " CB " 6 0 A0A0A0  C479  2 1 7 ""  1 ""  <> 0 0 0 1 7.37 479 0 0 964 2 479 479 479 479 -1 <> <> <> <>
  480 3 1.996078 9.416753 6.738019 32 L B 2 -0.06000 -0.06000 "LEU " " CG " 6 0 A0A0A0  C480  2 1 7 ""  1 ""  <> 0 0 0 1 7.37 480 0 0 965 1 480 480 480 480 -1 <> <> <> <>
  481 3 1.529298 8.019418 6.856058 32 L B 2 -0.18000 -0.18000 "LEU " " CD1" 6 0 A0A0A0  C481  2 1 7 ""  1 ""  <> 0 0 0 1 7.37 481 0 0 966 3 481 481 481 481 -1 <> <> <> <>
  482 3 1.843784 10.204228 8.009469 32 L B 2 -0.18000 -0.18000 "LEU " " CD2" 6 0 A0A0A0  C482  2 1 7 ""  1 ""  <> 0 0 0 1 7.37 482 0 0 967 3 482 482 482 482 -1 <> <> <> <>
  483 43 6.008224 9.780389 5.775083 32 L B 21 0.30000 0.30000 "LEU " " H  " 1 0 FFFFFF  H483  2 1 7 ""  1 ""  <> 0 0 0 1 7.37 483 0 0 968 0 483 483 483 483 -1 <> <> <> <>
  484 41 3.525278 10.159928 4.272428 32 L B 21 0.06000 0.06000 "LEU " " HA " 1 0 FFFFFF  H484  2 1 7 ""  1 ""  <> 0 0 0 1 7.37 484 0 0 969 0 484 484 484 484 -1 <> <> <> <>
  485 41 4.075430 9.488763 7.255052 32 L B 21 0.06000 0.06000 "LEU " " HB1" 1 0 FFFFFF  H485  2 1 7 ""  1 ""  <> 0 0 0 1 7.37 485 0 0 970 0 485 485 485 485 -1 <> <> <> <>
  486 41 3.827331 8.321481 6.179929 32 L B 21 0.06000 0.06000 "LEU " " HB2" 1 0 FFFFFF  H486  2 1 7 ""  1 ""  <> 0 0 0 1 7.37 486 0 0 971 0 486 486 486 486 -1 <> <> <> <>
  487 41 1.428430 9.786721 5.884202 32 L B 21 0.06000 0.06000 "LEU " " HG " 1 0 FFFFFF  H487  2 1 7 ""  1 ""  <> 0 0 0 1 7.37 487 0 0 972 0 487 487 487 487 -1 <> <> <> <>
  488 41 2.214861 7.386846 7.419931 32 L B 21 0.06000 0.06000 "LEU " "1HD1" 1 0 FFFFFF  H488  2 1 7 ""  1 ""  <> 0 0 0 1 7.37 488 0 0 973 0 488 488 488 488 -1 <> <> <> <>
  489 41 0.524823 7.995530 7.278615 32 L B 21 0.06000 0.06000 "LEU " "2HD1" 1 0 FFFFFF  H489  2 1 7 ""  1 ""  <> 0 0 0 1 7.37 489 0 0 974 0 489 489 489 489 -1 <> <> <> <>
  490 41 1.305358 7.486054 5.932218 32 L B 21 0.06000 0.06000 "LEU " "3HD1" 1 0 FFFFFF  H490  2 1 7 ""  1 ""  <> 0 0 0 1 7.37 490 0 0 975 0 490 490 490 490 -1 <> <> <> <>
  491 41 0.768651 10.194283 8.188607 32 L B 21 0.06000 0.06000 "LEU " "1HD2" 1 0 FFFFFF  H491  2 1 7 ""  1 ""  <> 0 0 0 1 7.37 491 0 0 976 0 491 491 491 491 -1 <> <> <> <>
  492 41 2.338894 9.761228 8.873597 32 L B 21 0.06000 0.06000 "LEU " "2HD2" 1 0 FFFFFF  H492  2 1 7 ""  1 ""  <> 0 0 0 1 7.37 492 0 0 977 0 492 492 492 492 -1 <> <> <> <>
  493 41 2.117788 11.256364 7.931760 32 L B 21 0.06000 0.06000 "LEU " "3HD2" 1 0 FFFFFF  H493  2 1 7 ""  1 ""  <> 0 0 0 1 7.37 493 0 0 978 0 493 493 493 493 -1 <> <> <> <>
  494 25 3.065641 12.577928 5.113344 33 S B 38 -0.50000 -0.50000 "SER " " N  " 7 0 2F2FFF  N494  2 1 7 ""  1 ""  <> 0 0 0 1 7.41 494 0 0 996 1 494 494 494 494 -1 <> <> <> <>
  495 3 2.684851 13.891847 5.525804 33 S B 2 0.14000 0.14000 "SER " " CA " 6 0 A0A0A0  C495  2 1 -1106 ""  1 ""  FF3C00  0 0 0 1 7.41 495 0 0 997 1 495 495 495 495 -1 <> <> <> <>
  496 2 1.277997 13.807958 6.226079 33 S B 2 0.50000 0.50000 "SER " " C  " 6 0 A0A0A0  C496  2 1 7 ""  1 ""  <> 0 0 0 1 7.41 496 0 0 998 0 496 496 496 496 -1 <> <> <> <>
  497 15 0.482083 12.892060 5.874006 33 S B 75 -0.50000 -0.50000 "SER " " O  " 8 0 FF5757  O497  2 1 7 ""  1 ""  <> 0 0 0 1 7.41 497 0 0 999 0 497 497 497 497 -1 <> <> <> <>
  498 3 2.425404 14.749097 4.331350 33 S B 2 0.14500 0.14500 "SER " " CB " 6 0 A0A0A0  C498  2 1 7 ""  1 ""  <> 0 0 0 1 7.41 498 0 0 1000 2 498 498 498 498 -1 <> <> <> <>
  499 16 2.087589 16.088017 4.672895 33 S B 75 -0.68300 -0.68300 "SER " " OG " 8 0 FF5757  O499  2 1 7 "%UT"  13 ""  <> 0 0 0 1 7.41 499 0 0 1001 1 499 499 499 499 -1 <> <> <> <>
  500 43 2.675914 12.047013 4.347612 33 S B 21 0.30000 0.30000 "SER " " H  " 1 0 FFFFFF  H500  2 1 7 ""  1 ""  <> 0 0 0 1 7.41 500 0 0 1002 0 500 500 500 500 -1 <> <> <> <>
  501 41 3.365004 14.409135 6.202493 33 S B 21 0.06000 0.06000 "SER " " HA " 1 0 FFFFFF  H501  2 1 7 ""  1 ""  <> 0 0 0 1 7.41 501 0 0 1003 0 501 501 501 501 -1 <> <> <> <>
  502 41 1.621893 14.387826 3.689515 33 S B 21 0.06000 0.06000 "SER " " HB1" 1 0 FFFFFF  H502  2 1 7 ""  1 ""  <> 0 0 0 1 7.41 502 0 0 1004 0 502 502 502 502 -1 <> <> <> <>
  503 41 3.343503 14.864285 3.755224 33 S B 21 0.06000 0.06000 "SER " " HB2" 1 0 FFFFFF  H503  2 1 7 ""  1 ""  <> 0 0 0 1 7.41 503 0 0 1005 0 503 503 503 503 -1 <> <> <> <>
  504 42 2.752820 16.451550 5.237108 33 S B 21 0.41800 0.41800 "SER " " HG " 1 0 FFFFFF  H504  2 1 7 ""  1 ""  <> 0 0 0 1 7.41 504 0 0 1006 0 504 504 504 504 -1 <> <> <> <>
  505 25 1.047416 14.610429 7.275239 34 A B 38 -0.50000 -0.50000 "ALA " " N  " 7 0 2F2FFF  N505  2 1 7 ""  1 ""  <> 0 0 0 1 7.45 505 0 0 1023 1 505 505 505 505 -1 <> <> <> <>
  506 3 -0.222404 14.710763 7.957918 34 A B 2 0.14000 0.14000 "ALA " " CA " 6 0 A0A0A0  C506  2 1 -1106 ""  1 ""  FF3C00  0 0 0 1 7.45 506 0 0 1024 1 506 506 506 506 -1 <> <> <> <>
  507 2 -0.476674 16.079693 8.629113 34 A B 2 0.50000 0.50000 "ALA " " C  " 6 0 A0A0A0  C507  2 1 7 ""  1 ""  <> 0 0 0 1 7.45 507 0 0 1025 0 507 507 507 507 -1 <> <> <> <>
  508 15 0.312740 16.967190 8.345902 34 A B 75 -0.50000 -0.50000 "ALA " " O  " 8 0 FF5757  O508  2 1 7 ""  1 ""  <> 0 0 0 1 7.45 508 0 0 1026 0 508 508 508 508 -1 <> <> <> <>
  509 3 -0.341202 13.547906 8.989053 34 A B 2 -0.18000 -0.18000 "ALA " " CB " 6 0 A0A0A0  C509  2 1 7 ""  1 ""  <> 0 0 0 1 7.45 509 0 0 1027 3 509 509 509 509 -1 <> <> <> <>
  510 43 1.739385 15.268121 7.604970 34 A B 21 0.30000 0.30000 "ALA " " H  " 1 0 FFFFFF  H510  2 1 7 ""  1 ""  <> 0 0 0 1 7.45 510 0 0 1028 0 510 510 510 510 -1 <> <> <> <>
  511 41 -1.036858 14.572694 7.246789 34 A B 21 0.06000 0.06000 "ALA " " HA " 1 0 FFFFFF  H511  2 1 7 ""  1 ""  <> 0 0 0 1 7.45 511 0 0 1029 0 511 511 511 511 -1 <> <> <> <>
  512 41 0.032398 12.587743 8.633229 34 A B 21 0.06000 0.06000 "ALA " " HB1" 1 0 FFFFFF  H512  2 1 7 ""  1 ""  <> 0 0 0 1 7.45 512 0 0 1030 0 512 512 512 512 -1 <> <> <> <>
  513 41 0.293959 13.713838 9.859189 34 A B 21 0.06000 0.06000 "ALA " " HB2" 1 0 FFFFFF  H513  2 1 7 ""  1 ""  <> 0 0 0 1 7.45 513 0 0 1031 0 513 513 513 513 -1 <> <> <> <>
  514 41 -1.300478 13.427670 9.492475 34 A B 21 0.06000 0.06000 "ALA " " HB3" 1 0 FFFFFF  H514  2 1 7 ""  1 ""  <> 0 0 0 1 7.45 514 0 0 1032 0 514 514 514 514 -1 <> <> <> <>
  515 25 -1.583127 16.248280 9.449971 35 S B 38 -0.50000 -0.50000 "SER " " N  " 7 0 2F2FFF  N515  0 1 7 ""  1 ""  <> 0 0 0 1 7.75 515 0 0 1049 1 515 515 515 515 -1 <> <> <> <>
  516 3 -1.981593 17.442478 10.162194 35 S B 2 0.14000 0.14000 "SER " " CA " 6 0 A0A0A0  C516  0 1 -1106 ""  1 ""  FF3C00  0 0 0 1 7.75 516 0 0 1050 1 516 516 516 516 -1 <> <> <> <>
  517 2 -2.279130 16.941402 11.601033 35 S B 2 0.50000 0.50000 "SER " " C  " 6 0 A0A0A0  C517  0 1 7 ""  1 ""  <> 0 0 0 1 7.75 517 0 0 1051 0 517 517 517 517 -1 <> <> <> <>
  518 15 -2.673872 15.777120 11.804215 35 S B 75 -0.50000 -0.50000 "SER " " O  " 8 0 FF5757  O518  0 1 7 ""  1 ""  <> 0 0 0 1 7.75 518 0 0 1052 0 518 518 518 518 -1 <> <> <> <>
  519 3 -3.114175 18.252689 9.461385 35 S B 2 0.14500 0.14500 "SER " " CB " 6 0 A0A0A0  C519  0 1 7 ""  1 ""  <> 0 0 0 1 7.75 519 0 0 1053 2 519 519 519 519 -1 <> <> <> <>
  520 16 -2.575202 18.738926 8.223443 35 S B 75 -0.68300 -0.68300 "SER " " OG " 8 0 FF5757  O520  0 1 7 "%UT"  13 ""  <> 0 0 0 1 7.75 520 0 0 1054 1 520 520 520 520 -1 <> <> <> <>
  521 43 -2.225081 15.470967 9.388505 35 S B 21 0.30000 0.30000 "SER " " H  " 1 0 FFFFFF  H521  0 1 7 ""  1 ""  <> 0 0 0 1 7.75 521 0 0 1055 0 521 521 521 521 -1 <> <> <> <>
  522 41 -1.100851 18.083652 10.197927 35 S B 21 0.06000 0.06000 "SER " " HA " 1 0 FFFFFF  H522  0 1 7 ""  1 ""  <> 0 0 0 1 7.75 522 0 0 1056 0 522 522 522 522 -1 <> <> <> <>
  523 41 -3.523309 19.078373 10.043584 35 S B 21 0.06000 0.06000 "SER " " HB1" 1 0 FFFFFF  H523  0 1 7 ""  1 ""  <> 0 0 0 1 7.75 523 0 0 1057 0 523 523 523 523 -1 <> <> <> <>
  524 41 -3.832734 17.447071 9.310575 35 S B 21 0.06000 0.06000 "SER " " HB2" 1 0 FFFFFF  H524  0 1 7 ""  1 ""  <> 0 0 0 1 7.75 524 0 0 1058 0 524 524 524 524 -1 <> <> <> <>
  525 42 -2.241579 17.957844 7.809156 35 S B 21 0.41800 0.41800 "SER " " HG " 1 0 FFFFFF  H525  0 1 7 ""  1 ""  <> 0 0 0 1 7.75 525 0 0 1059 0 525 525 525 525 -1 <> <> <> <>
  526 25 -2.150542 17.818638 12.552068 36 V B 38 -0.50000 -0.50000 "VAL " " N  " 7 0 2F2FFF  N526  0 1 7 ""  1 ""  <> 0 0 0 1 7.76 526 0 0 1077 1 526 526 526 526 -1 <> <> <> <>
  527 3 -2.554145 17.601475 13.983823 36 V B 2 0.14000 0.14000 "VAL " " CA " 6 0 A0A0A0  C527  0 1 -1106 ""  1 ""  FF3C00  0 0 0 1 7.76 527 0 0 1078 1 527 527 527 527 -1 <> <> <> <>
  528 2 -4.041779 17.211460 14.089978 36 V B 2 0.50000 0.50000 "VAL " " C  " 6 0 A0A0A0  C528  0 1 7 ""  1 ""  <> 0 0 0 1 7.76 528 0 0 1079 0 528 528 528 528 -1 <> <> <> <>
  529 15 -4.854302 17.875385 13.417455 36 V B 75 -0.50000 -0.50000 "VAL " " O  " 8 0 FF5757  O529  0 1 7 ""  1 ""  <> 0 0 0 1 7.76 529 0 0 1080 0 529 529 529 529 -1 <> <> <> <>
  530 3 -2.160717 18.844090 14.893315 36 V B 2 -0.06000 -0.06000 "VAL " " CB " 6 0 A0A0A0  C530  0 1 7 ""  1 ""  <> 0 0 0 1 7.76 530 0 0 1081 1 530 530 530 530 -1 <> <> <> <>
  531 3 -2.714642 18.735020 16.312048 36 V B 2 -0.18000 -0.18000 "VAL " " CG1" 6 0 A0A0A0  C531  0 1 7 ""  1 ""  <> 0 0 0 1 7.76 531 0 0 1082 3 531 531 531 531 -1 <> <> <> <>
  532 3 -0.695120 19.059803 14.942712 36 V B 2 -0.18000 -0.18000 "VAL " " CG2" 6 0 A0A0A0  C532  0 1 7 ""  1 ""  <> 0 0 0 1 7.76 532 0 0 1083 3 532 532 532 532 -1 <> <> <> <>
  533 43 -1.843427 18.739658 12.273671 36 V B 21 0.30000 0.30000 "VAL " " H  " 1 0 FFFFFF  H533  0 1 7 ""  1 ""  <> 0 0 0 1 7.76 533 0 0 1084 0 533 533 533 533 -1 <> <> <> <>
  534 41 -1.929292 16.758961 14.280179 36 V B 21 0.06000 0.06000 "VAL " " HA " 1 0 FFFFFF  H534  0 1 7 ""  1 ""  <> 0 0 0 1 7.76 534 0 0 1085 0 534 534 534 534 -1 <> <> <> <>
  535 41 -2.647760 19.635418 14.323503 36 V B 21 0.06000 0.06000 "VAL " " HB " 1 0 FFFFFF  H535  0 1 7 ""  1 ""  <> 0 0 0 1 7.76 535 0 0 1086 0 535 535 535 535 -1 <> <> <> <>
  536 41 -2.483829 17.765163 16.752726 36 V B 21 0.06000 0.06000 "VAL " "1HG1" 1 0 FFFFFF  H536  0 1 7 ""  1 ""  <> 0 0 0 1 7.76 536 0 0 1087 0 536 536 536 536 -1 <> <> <> <>
  537 41 -2.161541 19.458698 16.910780 36 V B 21 0.06000 0.06000 "VAL " "2HG1" 1 0 FFFFFF  H537  0 1 7 ""  1 ""  <> 0 0 0 1 7.76 537 0 0 1088 0 537 537 537 537 -1 <> <> <> <>
  538 41 -3.788903 18.885883 16.418375 36 V B 21 0.06000 0.06000 "VAL " "3HG1" 1 0 FFFFFF  H538  0 1 7 ""  1 ""  <> 0 0 0 1 7.76 538 0 0 1089 0 538 538 538 538 -1 <> <> <> <>
  539 41 -0.315451 19.825237 15.619515 36 V B 21 0.06000 0.06000 "VAL " "1HG2" 1 0 FFFFFF  H539  0 1 7 ""  1 ""  <> 0 0 0 1 7.76 539 0 0 1090 0 539 539 539 539 -1 <> <> <> <>
  540 41 -0.151683 18.247807 15.425874 36 V B 21 0.06000 0.06000 "VAL " "2HG2" 1 0 FFFFFF  H540  0 1 7 ""  1 ""  <> 0 0 0 1 7.76 540 0 0 1091 0 540 540 540 540 -1 <> <> <> <>
  541 41 -0.298383 19.239399 13.943490 36 V B 21 0.06000 0.06000 "VAL " "3HG2" 1 0 FFFFFF  H541  0 1 7 ""  1 ""  <> 0 0 0 1 7.76 541 0 0 1092 0 541 541 541 541 -1 <> <> <> <>
  542 25 -4.381845 16.201756 14.869084 37 G B 38 -0.50000 -0.50000 "GLY " " N  " 7 0 2F2FFF  N542  0 1 7 ""  1 ""  <> 0 0 0 1 7.77 542 0 0 1100 1 542 542 542 542 -1 <> <> <> <>
  543 3 -5.739868 15.642629 14.971879 37 G B 2 0.08000 0.08000 "GLY " " CA " 6 0 A0A0A0  C543  0 1 -1106 ""  1 ""  FF3C00  0 0 0 1 7.77 543 0 0 1101 2 543 543 543 543 -1 <> <> <> <>
  544 2 -6.024723 14.563558 13.877610 37 G B 2 0.50000 0.50000 "GLY " " C  " 6 0 A0A0A0  C544  0 1 7 ""  1 ""  <> 0 0 0 1 7.77 544 0 0 1102 0 544 544 544 544 -1 <> <> <> <>
  545 15 -7.131216 14.035356 13.858102 37 G B 75 -0.50000 -0.50000 "GLY " " O  " 8 0 FF5757  O545  0 1 7 ""  1 ""  <> 0 0 0 1 7.77 545 0 0 1103 0 545 545 545 545 -1 <> <> <> <>
  546 43 -3.685943 15.644029 15.343171 37 G B 21 0.30000 0.30000 "GLY " " H  " 1 0 FFFFFF  H546  0 1 7 ""  1 ""  <> 0 0 0 1 7.77 546 0 0 1104 0 546 546 546 546 -1 <> <> <> <>
  547 41 -6.422016 16.492558 14.991990 37 G B 21 0.06000 0.06000 "GLY " " HA1" 1 0 FFFFFF  H547  0 1 7 ""  1 ""  <> 0 0 0 1 7.77 547 0 0 1105 0 547 547 547 547 -1 <> <> <> <>
  548 41 -5.769996 15.252545 15.989240 37 G B 21 0.06000 0.06000 "GLY " " HA2" 1 0 FFFFFF  H548  0 1 7 ""  1 ""  <> 0 0 0 1 7.77 548 0 0 1106 0 548 548 548 548 -1 <> <> <> <>
  549 25 -5.115393 14.341489 12.936017 38 D B 38 -0.50000 -0.50000 "ASP " " N  " 7 0 2F2FFF  N549  0 1 7 ""  1 ""  <> 0 0 0 1 7.83 549 0 0 1121 1 549 549 549 549 -1 <> <> <> <>
  550 3 -5.379292 13.508122 11.746968 38 D B 2 0.14000 0.14000 "ASP " " CA " 6 0 A0A0A0  C550  0 1 -1106 ""  1 ""  FF3C00  0 0 0 1 7.83 550 0 0 1122 1 550 550 550 550 -1 <> <> <> <>
  551 2 -5.263019 12.018983 12.183312 38 D B 2 0.50000 0.50000 "ASP " " C  " 6 0 A0A0A0  C551  0 1 7 ""  1 ""  <> 0 0 0 1 7.83 551 0 0 1123 0 551 551 551 551 -1 <> <> <> <>
  552 15 -4.555898 11.655305 13.146626 38 D B 75 -0.50000 -0.50000 "ASP " " O  " 8 0 FF5757  O552  0 1 7 ""  1 ""  <> 0 0 0 1 7.83 552 0 0 1124 0 552 552 552 552 -1 <> <> <> <>
  553 3 -4.468983 13.754487 10.539636 38 D B 2 -0.22000 -0.22000 "ASP " " CB " 6 0 A0A0A0  C553  0 1 7 ""  1 ""  <> 0 0 0 1 7.83 553 0 0 1125 2 553 553 553 553 -1 <> <> <> <>
  554 2 -4.774998 14.740827 9.489331 38 D B 2 0.70000 0.70000 "ASP " " CG " 6 0 A0A0A0  C554  0 1 7 "%UT"  13 ""  <> 0 0 0 1 7.83 554 0 0 1126 0 554 554 554 554 -1 <> <> <> <>
  555 15 -3.953417 14.942628 8.619458 38 D B 75 -0.80000 -0.80000 "ASP " " OD1" 8 0 FF5757  O555  0 1 7 ""  1 ""  <> 0 0 0 1 7.83 555 0 0 1127 0 555 555 555 555 -1 <> <> <> <>
  556 18 -5.855062 15.340131 9.557057 38 D B 75 -0.80000 -0.80000 "ASP " " OD2" 8 -1 FF5757  O556  0 1 7 ""  1 ""  <> 0 0 0 1 7.83 556 0 0 1128 0 556 556 556 556 -1 <> <> <> <>
  557 43 -4.232492 14.831223 12.908731 38 D B 21 0.30000 0.30000 "ASP " " H  " 1 0 FFFFFF  H557  0 1 7 ""  1 ""  <> 0 0 0 1 7.83 557 0 0 1129 0 557 557 557 557 -1 <> <> <> <>
  558 41 -6.421079 13.628198 11.449708 38 D B 21 0.06000 0.06000 "ASP " " HA " 1 0 FFFFFF  H558  0 1 7 ""  1 ""  <> 0 0 0 1 7.83 558 0 0 1130 0 558 558 558 558 -1 <> <> <> <>
  559 41 -4.539552 12.871903 9.903893 38 D B 21 0.06000 0.06000 "ASP " " HB1" 1 0 FFFFFF  H559  0 1 7 ""  1 ""  <> 0 0 0 1 7.83 559 0 0 1131 0 559 559 559 559 -1 <> <> <> <>
  560 41 -3.404503 13.850816 10.753423 38 D B 21 0.06000 0.06000 "ASP " " HB2" 1 0 FFFFFF  H560  0 1 7 ""  1 ""  <> 0 0 0 1 7.83 560 0 0 1132 0 560 560 560 560 -1 <> <> <> <>
  561 25 -6.131035 11.195451 11.573522 39 R B 38 -0.50000 -0.50000 "ARG " " N  " 7 0 2F2FFF  N561  0 1 7 ""  1 ""  <> 0 0 0 1 7.68 561 0 0 1152 1 561 561 561 561 -1 <> <> <> <>
  562 3 -5.956353 9.772702 11.510587 39 R B 2 0.14000 0.14000 "ARG " " CA " 6 0 A0A0A0  C562  0 1 -1106 ""  1 ""  FF3C00  0 0 0 1 7.68 562 0 0 1153 1 562 562 562 562 -1 <> <> <> <>
  563 2 -4.817500 9.351163 10.604772 39 R B 2 0.50000 0.50000 "ARG " " C  " 6 0 A0A0A0  C563  0 1 7 ""  1 ""  <> 0 0 0 1 7.68 563 0 0 1154 0 563 563 563 563 -1 <> <> <> <>
  564 15 -4.535439 10.072755 9.624047 39 R B 75 -0.50000 -0.50000 "ARG " " O  " 8 0 FF5757  O564  0 1 7 ""  1 ""  <> 0 0 0 1 7.68 564 0 0 1155 0 564 564 564 564 -1 <> <> <> <>
  565 3 -7.344875 9.245008 11.069791 39 R B 2 -0.12000 -0.12000 "ARG " " CB " 6 0 A0A0A0  C565  0 1 7 ""  1 ""  <> 0 0 0 1 7.68 565 0 0 1156 2 565 565 565 565 -1 <> <> <> <>
  566 3 -7.727670 7.717950 11.100179 39 R B 2 -0.05000 -0.05000 "ARG " " CG " 6 0 A0A0A0  C566  0 1 7 ""  1 ""  <> 0 0 0 1 7.68 566 0 0 1157 2 566 566 566 566 -1 <> <> <> <>
  567 3 -9.206698 7.403264 10.868928 39 R B 2 0.19000 0.19000 "ARG " " CD " 6 0 A0A0A0  C567  0 1 7 ""  1 ""  <> 0 0 0 1 7.68 567 0 0 1158 2 567 567 567 567 -1 <> <> <> <>
  568 25 -10.028746 7.593774 12.108716 39 R B 38 -0.69997 -0.69997 "ARG " " NE " 7 0 2F2FFF  N568  0 1 7 ""  1 ""  <> 0 0 0 1 7.68 568 0 0 1159 1 568 568 568 568 -1 <> <> <> <>
  569 2 -10.857683 8.556146 12.342580 39 R B 2 0.63990 0.63990 "ARG " " CZ " 6 0 A0A0A0  C569  0 1 7 ""  1 ""  <> 0 0 0 1 7.68 569 0 0 1160 0 569 569 569 569 -1 <> <> <> <>
  570 25 -10.996799 9.532868 11.485852 39 R B 38 -0.79997 -0.79997 "ARG " " NH1" 7 0 2F2FFF  N570  0 1 7 ""  1 ""  <> 0 0 0 1 7.68 570 0 0 1161 2 570 570 570 570 -1 <> <> <> <>
  571 31 -11.493262 8.683923 13.497277 39 R B 38 -0.79997 -0.79997 "ARG " " NH2" 7 1 2F2FFF  N571  0 1 7 ""  1 ""  <> 0 0 0 1 7.68 571 0 0 1162 2 571 571 571 571 -1 <> <> <> <>
  572 43 -6.777401 11.600629 10.911599 39 R B 21 0.30000 0.30000 "ARG " " H  " 1 0 FFFFFF  H572  0 1 7 ""  1 ""  <> 0 0 0 1 7.68 572 0 0 1163 0 572 572 572 572 -1 <> <> <> <>
  573 41 -5.668550 9.444478 12.509355 39 R B 21 0.06000 0.06000 "ARG " " HA " 1 0 FFFFFF  H573  0 1 7 ""  1 ""  <> 0 0 0 1 7.68 573 0 0 1164 0 573 573 573 573 -1 <> <> <> <>
  574 41 -7.505221 9.581193 10.045403 39 R B 21 0.06000 0.06000 "ARG " " HB1" 1 0 FFFFFF  H574  0 1 7 ""  1 ""  <> 0 0 0 1 7.68 574 0 0 1165 0 574 574 574 574 -1 <> <> <> <>
  575 41 -8.028619 9.801229 11.711053 39 R B 21 0.06000 0.06000 "ARG " " HB2" 1 0 FFFFFF  H575  0 1 7 ""  1 ""  <> 0 0 0 1 7.68 575 0 0 1166 0 575 575 575 575 -1 <> <> <> <>
  576 41 -7.515649 7.454568 12.136411 39 R B 21 0.06000 0.06000 "ARG " " HG1" 1 0 FFFFFF  H576  0 1 7 ""  1 ""  <> 0 0 0 1 7.68 576 0 0 1167 0 576 576 576 576 -1 <> <> <> <>
  577 41 -7.100250 7.082963 10.474687 39 R B 21 0.06000 0.06000 "ARG " " HG2" 1 0 FFFFFF  H577  0 1 7 ""  1 ""  <> 0 0 0 1 7.68 577 0 0 1168 0 577 577 577 577 -1 <> <> <> <>
  578 41 -9.157749 6.340539 10.631616 39 R B 21 0.06000 0.06000 "ARG " " HD1" 1 0 FFFFFF  H578  0 1 7 ""  1 ""  <> 0 0 0 1 7.68 578 0 0 1169 0 578 578 578 578 -1 <> <> <> <>
  579 41 -9.661122 8.001397 10.079095 39 R B 21 0.06000 0.06000 "ARG " " HD2" 1 0 FFFFFF  H579  0 1 7 ""  1 ""  <> 0 0 0 1 7.68 579 0 0 1170 0 579 579 579 579 -1 <> <> <> <>
  580 43 -10.063337 6.857095 12.798791 39 R B 21 0.44000 0.44000 "ARG " " HE " 1 0 FFFFFF  H580  0 1 7 ""  1 ""  <> 0 0 0 1 7.68 580 0 0 1171 0 580 580 580 580 -1 <> <> <> <>
  581 43 -10.511178 9.638459 10.606580 39 R B 21 0.46000 0.46000 "ARG " "1HH1" 1 0 FFFFFF  H581  0 1 7 ""  1 ""  <> 0 0 0 1 7.68 581 0 0 1172 0 581 581 581 581 -1 <> <> <> <>
  582 43 -11.756469 10.188851 11.598500 39 R B 21 0.46000 0.46000 "ARG " "2HH1" 1 0 FFFFFF  H582  0 1 7 ""  1 ""  <> 0 0 0 1 7.68 582 0 0 1173 0 582 582 582 582 -1 <> <> <> <>
  583 44 -11.423299 7.940305 14.177159 39 R B 21 0.46000 0.46000 "ARG " "1HH2" 1 0 FFFFFF  H583  0 1 7 ""  1 ""  <> 0 0 0 1 7.68 583 0 0 1174 0 583 583 583 583 -1 <> <> <> <>
  584 44 -12.085179 9.486833 13.655610 39 R B 21 0.46000 0.46000 "ARG " "2HH2" 1 0 FFFFFF  H584  0 1 7 ""  1 ""  <> 0 0 0 1 7.68 584 0 0 1175 0 584 584 584 584 -1 <> <> <> <>
  585 25 -4.300024 8.166455 10.894460 40 V B 38 -0.50000 -0.50000 "VAL " " N  " 7 0 2F2FFF  N585  2 1 7 ""  1 ""  <> 0 0 0 1 7.39 585 0 0 1191 1 585 585 585 585 -1 <> <> <> <>
  586 3 -3.334596 7.524705 10.005204 40 V B 2 0.14000 0.14000 "VAL " " CA " 6 0 A0A0A0  C586  2 1 -1106 ""  1 ""  FF3C00  0 0 0 1 7.39 586 0 0 1192 1 586 586 586 586 -1 <> <> <> <>
  587 2 -3.460390 6.024049 9.715512 40 V B 2 0.50000 0.50000 "VAL " " C  " 6 0 A0A0A0  C587  2 1 7 ""  1 ""  <> 0 0 0 1 7.39 587 0 0 1193 0 587 587 587 587 -1 <> <> <> <>
  588 15 -3.984480 5.292432 10.551465 40 V B 75 -0.50000 -0.50000 "VAL " " O  " 8 0 FF5757  O588  2 1 7 ""  1 ""  <> 0 0 0 1 7.39 588 0 0 1194 0 588 588 588 588 -1 <> <> <> <>
  589 3 -1.914643 7.726800 10.500196 40 V B 2 -0.06000 -0.06000 "VAL " " CB " 6 0 A0A0A0  C589  2 1 7 ""  1 ""  <> 0 0 0 1 7.39 589 0 0 1195 1 589 589 589 589 -1 <> <> <> <>
  590 3 -1.420560 9.153905 10.065305 40 V B 2 -0.18000 -0.18000 "VAL " " CG1" 6 0 A0A0A0  C590  2 1 7 ""  1 ""  <> 0 0 0 1 7.39 590 0 0 1196 3 590 590 590 590 -1 <> <> <> <>
  591 3 -1.694939 7.349198 11.895169 40 V B 2 -0.18000 -0.18000 "VAL " " CG2" 6 0 A0A0A0  C591  2 1 7 ""  1 ""  <> 0 0 0 1 7.39 591 0 0 1197 3 591 591 591 591 -1 <> <> <> <>
  592 43 -4.606534 7.624394 11.689645 40 V B 21 0.30000 0.30000 "VAL " " H  " 1 0 FFFFFF  H592  2 1 7 ""  1 ""  <> 0 0 0 1 7.39 592 0 0 1198 0 592 592 592 592 -1 <> <> <> <>
  593 41 -3.274268 8.042603 9.048001 40 V B 21 0.06000 0.06000 "VAL " " HA " 1 0 FFFFFF  H593  2 1 7 ""  1 ""  <> 0 0 0 1 7.39 593 0 0 1199 0 593 593 593 593 -1 <> <> <> <>
  594 41 -1.221749 7.065125 9.980405 40 V B 21 0.06000 0.06000 "VAL " " HB " 1 0 FFFFFF  H594  2 1 7 ""  1 ""  <> 0 0 0 1 7.39 594 0 0 1200 0 594 594 594 594 -1 <> <> <> <>
  595 41 -0.415163 9.260552 10.472611 40 V B 21 0.06000 0.06000 "VAL " "1HG1" 1 0 FFFFFF  H595  2 1 7 ""  1 ""  <> 0 0 0 1 7.39 595 0 0 1201 0 595 595 595 595 -1 <> <> <> <>
  596 41 -1.270857 9.318162 8.998200 40 V B 21 0.06000 0.06000 "VAL " "2HG1" 1 0 FFFFFF  H596  2 1 7 ""  1 ""  <> 0 0 0 1 7.39 596 0 0 1202 0 596 596 596 596 -1 <> <> <> <>
  597 41 -2.076296 9.910233 10.496675 40 V B 21 0.06000 0.06000 "VAL " "3HG1" 1 0 FFFFFF  H597  2 1 7 ""  1 ""  <> 0 0 0 1 7.39 597 0 0 1203 0 597 597 597 597 -1 <> <> <> <>
  598 41 -0.633666 7.453778 12.120694 40 V B 21 0.06000 0.06000 "VAL " "1HG2" 1 0 FFFFFF  H598  2 1 7 ""  1 ""  <> 0 0 0 1 7.39 598 0 0 1204 0 598 598 598 598 -1 <> <> <> <>
  599 41 -2.029813 8.002069 12.701222 40 V B 21 0.06000 0.06000 "VAL " "2HG2" 1 0 FFFFFF  H599  2 1 7 ""  1 ""  <> 0 0 0 1 7.39 599 0 0 1205 0 599 599 599 599 -1 <> <> <> <>
  600 41 -2.035497 6.357785 12.193871 40 V B 21 0.06000 0.06000 "VAL " "3HG2" 1 0 FFFFFF  H600  2 1 7 ""  1 ""  <> 0 0 0 1 7.39 600 0 0 1206 0 600 600 600 600 -1 <> <> <> <>
  601 25 -2.745621 5.620347 8.630895 41 T B 38 -0.50000 -0.50000 "THR " " N  " 7 0 2F2FFF  N601  2 1 7 ""  1 ""  <> 0 0 0 1 7.27 601 0 0 1226 1 601 601 601 601 -1 <> <> <> <>
  602 3 -2.578559 4.166215 8.413213 41 T B 2 0.14000 0.14000 "THR " " CA " 6 0 A0A0A0  C602  2 1 -1107 ""  1 ""  FF5A00  0 0 0 1 7.27 602 0 0 1227 1 602 602 602 602 -1 <> <> <> <>
  603 2 -1.070020 3.894459 8.097798 41 T B 2 0.50000 0.50000 "THR " " C  " 6 0 A0A0A0  C603  2 1 7 ""  1 ""  <> 0 0 0 1 7.27 603 0 0 1228 0 603 603 603 603 -1 <> <> <> <>
  604 15 -0.491235 4.511136 7.230783 41 T B 75 -0.50000 -0.50000 "THR " " O  " 8 0 FF5757  O604  2 1 7 ""  1 ""  <> 0 0 0 1 7.27 604 0 0 1229 0 604 604 604 604 -1 <> <> <> <>
  605 3 -3.599348 3.570889 7.419679 41 T B 2 0.20500 0.20500 "THR " " CB " 6 0 A0A0A0  C605  2 1 7 ""  1 ""  <> 0 0 0 1 7.27 605 0 0 1230 1 605 605 605 605 -1 <> <> <> <>
  606 3 -3.535886 3.993241 5.910379 41 T B 2 -0.18000 -0.18000 "THR " " CG2" 6 0 A0A0A0  C606  2 1 7 ""  1 ""  <> 0 0 0 1 7.27 606 0 0 1231 3 606 606 606 606 -1 <> <> <> <>
  607 16 -3.580097 2.183964 7.485734 41 T B 75 -0.68300 -0.68300 "THR " " OG1" 8 0 FF5757  O607  2 1 7 "%UT"  13 ""  <> 0 0 0 1 7.27 607 0 0 1232 1 607 607 607 607 -1 <> <> <> <>
  608 43 -2.166109 6.244546 8.088086 41 T B 21 0.30000 0.30000 "THR " " H  " 1 0 FFFFFF  H608  2 1 7 ""  1 ""  <> 0 0 0 1 7.27 608 0 0 1233 0 608 608 608 608 -1 <> <> <> <>
  609 41 -2.641870 3.572011 9.324811 41 T B 21 0.06000 0.06000 "THR " " HA " 1 0 FFFFFF  H609  2 1 7 ""  1 ""  <> 0 0 0 1 7.27 609 0 0 1234 0 609 609 609 609 -1 <> <> <> <>
  610 41 -4.506462 3.924397 7.909860 41 T B 21 0.06000 0.06000 "THR " " HB " 1 0 FFFFFF  H610  2 1 7 ""  1 ""  <> 0 0 0 1 7.27 610 0 0 1235 0 610 610 610 610 -1 <> <> <> <>
  611 41 -4.032059 4.935819 5.679170 41 T B 21 0.06000 0.06000 "THR " "1HG2" 1 0 FFFFFF  H611  2 1 7 ""  1 ""  <> 0 0 0 1 7.27 611 0 0 1236 0 611 611 611 611 -1 <> <> <> <>
  612 41 -2.489985 4.020890 5.604722 41 T B 21 0.06000 0.06000 "THR " "2HG2" 1 0 FFFFFF  H612  2 1 7 ""  1 ""  <> 0 0 0 1 7.27 612 0 0 1237 0 612 612 612 612 -1 <> <> <> <>
  613 41 -4.107741 3.297261 5.296625 41 T B 21 0.06000 0.06000 "THR " "3HG2" 1 0 FFFFFF  H613  2 1 7 ""  1 ""  <> 0 0 0 1 7.27 613 0 0 1238 0 613 613 613 613 -1 <> <> <> <>
  614 42 -3.959517 1.858826 8.287827 41 T B 21 0.41800 0.41800 "THR " " HG1" 1 0 FFFFFF  H614  2 1 7 ""  1 ""  <> 0 0 0 1 7.27 614 0 0 1239 0 614 614 614 614 -1 <> <> <> <>
  615 25 -0.559831 2.889050 8.808400 42 I B 38 -0.50000 -0.50000 "ILE " " N  " 7 0 2F2FFF  N615  2 1 7 ""  1 ""  <> 0 0 0 1 7.25 615 0 0 1254 1 615 615 615 615 -1 <> <> <> <>
  616 3 0.705895 2.349149 8.482095 42 I B 2 0.14000 0.14000 "ILE " " CA " 6 0 A0A0A0  C616  2 1 -1107 ""  1 ""  FF5A00  0 0 0 1 7.25 616 0 0 1255 1 616 616 616 616 -1 <> <> <> <>
  617 2 0.564186 0.782136 8.379647 42 I B 2 0.50000 0.50000 "ILE " " C  " 6 0 A0A0A0  C617  2 1 7 ""  1 ""  <> 0 0 0 1 7.25 617 0 0 1256 0 617 617 617 617 -1 <> <> <> <>
  618 15 0.383692 -0.020164 9.293115 42 I B 75 -0.50000 -0.50000 "ILE " " O  " 8 0 FF5757  O618  2 1 7 ""  1 ""  <> 0 0 0 1 7.25 618 0 0 1257 0 618 618 618 618 -1 <> <> <> <>
  619 3 1.786439 2.674714 9.582269 42 I B 2 -0.06000 -0.06000 "ILE " " CB " 6 0 A0A0A0  C619  2 1 7 ""  1 ""  <> 0 0 0 1 7.25 619 0 0 1258 1 619 619 619 619 -1 <> <> <> <>
  620 3 3.204012 2.095177 9.197476 42 I B 2 -0.18000 -0.18000 "ILE " " CG2" 6 0 A0A0A0  C620  2 1 7 ""  1 ""  <> 0 0 0 1 7.25 620 0 0 1259 3 620 620 620 620 -1 <> <> <> <>
  621 3 1.827697 4.183858 9.879788 42 I B 2 -0.12000 -0.12000 "ILE " " CG1" 6 0 A0A0A0  C621  2 1 7 ""  1 ""  <> 0 0 0 1 7.25 621 0 0 1260 2 621 621 621 621 -1 <> <> <> <>
  622 3 2.916340 4.802495 10.822820 42 I B 2 -0.18000 -0.18000 "ILE " " CD1" 6 0 A0A0A0  C622  2 1 7 ""  1 ""  <> 0 0 0 1 7.25 622 0 0 1261 3 622 622 622 622 -1 <> <> <> <>
  623 43 -1.185962 2.414086 9.442803 42 I B 21 0.30000 0.30000 "ILE " " H  " 1 0 FFFFFF  H623  2 1 7 ""  1 ""  <> 0 0 0 1 7.25 623 0 0 1262 0 623 623 623 623 -1 <> <> <> <>
  624 41 1.035981 2.793786 7.543245 42 I B 21 0.06000 0.06000 "ILE " " HA " 1 0 FFFFFF  H624  2 1 7 ""  1 ""  <> 0 0 0 1 7.25 624 0 0 1263 0 624 624 624 624 -1 <> <> <> <>
  625 41 1.447469 2.207642 10.506951 42 I B 21 0.06000 0.06000 "ILE " " HB " 1 0 FFFFFF  H625  2 1 7 ""  1 ""  <> 0 0 0 1 7.25 625 0 0 1264 0 625 625 625 625 -1 <> <> <> <>
  626 41 3.612477 2.502244 8.272515 42 I B 21 0.06000 0.06000 "ILE " "1HG2" 1 0 FFFFFF  H626  2 1 7 ""  1 ""  <> 0 0 0 1 7.25 626 0 0 1265 0 626 626 626 626 -1 <> <> <> <>
  627 41 3.993824 2.336354 9.908902 42 I B 21 0.06000 0.06000 "ILE " "2HG2" 1 0 FFFFFF  H627  2 1 7 ""  1 ""  <> 0 0 0 1 7.25 627 0 0 1266 0 627 627 627 627 -1 <> <> <> <>
  628 41 3.166125 1.008305 9.124154 42 I B 21 0.06000 0.06000 "ILE " "3HG2" 1 0 FFFFFF  H628  2 1 7 ""  1 ""  <> 0 0 0 1 7.25 628 0 0 1267 0 628 628 628 628 -1 <> <> <> <>
  629 41 0.891221 4.500669 10.338857 42 I B 21 0.06000 0.06000 "ILE " "1HG1" 1 0 FFFFFF  H629  2 1 7 ""  1 ""  <> 0 0 0 1 7.25 629 0 0 1268 0 629 629 629 629 -1 <> <> <> <>
  630 41 1.936558 4.678117 8.914407 42 I B 21 0.06000 0.06000 "ILE " "2HG1" 1 0 FFFFFF  H630  2 1 7 ""  1 ""  <> 0 0 0 1 7.25 630 0 0 1269 0 630 630 630 630 -1 <> <> <> <>
  631 41 2.858154 5.889897 10.870610 42 I B 21 0.06000 0.06000 "ILE " " HD1" 1 0 FFFFFF  H631  2 1 7 ""  1 ""  <> 0 0 0 1 7.25 631 0 0 1270 0 631 631 631 631 -1 <> <> <> <>
  632 41 2.954386 4.369580 11.822438 42 I B 21 0.06000 0.06000 "ILE " " HD2" 1 0 FFFFFF  H632  2 1 7 ""  1 ""  <> 0 0 0 1 7.25 632 0 0 1271 0 632 632 632 632 -1 <> <> <> <>
  633 41 3.928636 4.540002 10.515489 42 I B 21 0.06000 0.06000 "ILE " " HD3" 1 0 FFFFFF  H633  2 1 7 ""  1 ""  <> 0 0 0 1 7.25 633 0 0 1272 0 633 633 633 633 -1 <> <> <> <>
  634 25 0.654061 0.287205 7.074571 43 T B 38 -0.50000 -0.50000 "THR " " N  " 7 0 2F2FFF  N634  2 1 7 ""  1 ""  <> 0 0 0 1 7.25 634 0 0 1294 1 634 634 634 634 -1 <> <> <> <>
  635 3 0.641714 -1.069320 6.679357 43 T B 2 0.14000 0.14000 "THR " " CA " 6 0 A0A0A0  C635  2 1 -1107 ""  1 ""  FF5A00  0 0 0 1 7.25 635 0 0 1295 1 635 635 635 635 -1 <> <> <> <>
  636 2 2.088260 -1.612205 6.711458 43 T B 2 0.50000 0.50000 "THR " " C  " 6 0 A0A0A0  C636  2 1 7 ""  1 ""  <> 0 0 0 1 7.25 636 0 0 1296 0 636 636 636 636 -1 <> <> <> <>
  637 15 3.084960 -0.908168 6.369325 43 T B 75 -0.50000 -0.50000 "THR " " O  " 8 0 FF5757  O637  2 1 7 ""  1 ""  <> 0 0 0 1 7.25 637 0 0 1297 0 637 637 637 637 -1 <> <> <> <>
  638 3 0.005917 -1.072723 5.255670 43 T B 2 0.20500 0.20500 "THR " " CB " 6 0 A0A0A0  C638  2 1 7 ""  1 ""  <> 0 0 0 1 7.25 638 0 0 1298 1 638 638 638 638 -1 <> <> <> <>
  639 3 -1.521002 -0.872314 5.329568 43 T B 2 -0.18000 -0.18000 "THR " " CG2" 6 0 A0A0A0  C639  2 1 7 ""  1 ""  <> 0 0 0 1 7.25 639 0 0 1299 3 639 639 639 639 -1 <> <> <> <>
  640 16 0.502455 0.011151 4.606615 43 T B 75 -0.68300 -0.68300 "THR " " OG1" 8 0 FF5757  O640  2 1 7 "%UT"  13 ""  <> 0 0 0 1 7.25 640 0 0 1300 1 640 640 640 640 -1 <> <> <> <>
  641 43 1.068423 0.882317 6.371545 43 T B 21 0.30000 0.30000 "THR " " H  " 1 0 FFFFFF  H641  2 1 7 ""  1 ""  <> 0 0 0 1 7.25 641 0 0 1301 0 641 641 641 641 -1 <> <> <> <>
  642 41 -0.023275 -1.750217 7.210645 43 T B 21 0.06000 0.06000 "THR " " HA " 1 0 FFFFFF  H642  2 1 7 ""  1 ""  <> 0 0 0 1 7.25 642 0 0 1302 0 642 642 642 642 -1 <> <> <> <>
  643 41 0.203647 -2.036403 4.786283 43 T B 21 0.06000 0.06000 "THR " " HB " 1 0 FFFFFF  H643  2 1 7 ""  1 ""  <> 0 0 0 1 7.25 643 0 0 1303 0 643 643 643 643 -1 <> <> <> <>
  644 41 -1.870970 -1.742446 5.884988 43 T B 21 0.06000 0.06000 "THR " "1HG2" 1 0 FFFFFF  H644  2 1 7 ""  1 ""  <> 0 0 0 1 7.25 644 0 0 1304 0 644 644 644 644 -1 <> <> <> <>
  645 41 -1.927813 -0.009422 5.856847 43 T B 21 0.06000 0.06000 "THR " "2HG2" 1 0 FFFFFF  H645  2 1 7 ""  1 ""  <> 0 0 0 1 7.25 645 0 0 1305 0 645 645 645 645 -1 <> <> <> <>
  646 41 -1.952321 -0.777751 4.333013 43 T B 21 0.06000 0.06000 "THR " "3HG2" 1 0 FFFFFF  H646  2 1 7 ""  1 ""  <> 0 0 0 1 7.25 646 0 0 1306 0 646 646 646 646 -1 <> <> <> <>
  647 42 1.433956 -0.129707 4.532506 43 T B 21 0.41800 0.41800 "THR " " HG1" 1 0 FFFFFF  H647  2 1 7 ""  1 ""  <> 0 0 0 1 7.25 647 0 0 1307 0 647 647 647 647 -1 <> <> <> <>
  648 25 2.135611 -2.886497 6.975076 44 C B 38 -0.50000 -0.50000 "CYS " " N  " 7 0 2F2FFF  N648  2 1 7 ""  1 ""  <> 0 0 0 1 7.24 648 0 0 1327 1 648 648 648 648 -1 <> <> <> <>
  649 3 3.304635 -3.775981 6.871065 44 C B 2 0.14000 0.14000 "CYS " " CA " 6 0 A0A0A0  C649  2 1 -1107 ""  1 ""  FF5A00  0 0 0 1 7.24 649 0 0 1328 1 649 649 649 649 -1 <> <> <> <>
  650 2 2.756612 -5.019717 6.162309 44 C B 2 0.50000 0.50000 "CYS " " C  " 6 0 A0A0A0  C650  2 1 7 ""  1 ""  <> 0 0 0 1 7.24 650 0 0 1329 0 650 650 650 650 -1 <> <> <> <>
  651 15 1.608921 -5.269214 6.188245 44 C B 75 -0.50000 -0.50000 "CYS " " O  " 8 0 FF5757  O651  2 1 7 ""  1 ""  <> 0 0 0 1 7.24 651 0 0 1330 0 651 651 651 651 -1 <> <> <> <>
  652 3 4.002837 -3.868018 8.249169 44 C B 2 0.06000 0.06000 "CYS " " CB " 6 0 A0A0A0  C652  2 1 7 ""  1 ""  <> 0 0 0 1 7.24 652 0 0 1331 2 652 652 652 652 -1 <> <> <> <>
  653 49 5.761238 -4.371737 8.185590 44 C B 13 -0.33500 -0.33500 "CYS " " SG " 16 0 E1E11E  S653  2 1 7 "%UT"  13 ""  <> 0 0 0 1 7.24 653 0 0 1332 1 653 653 653 653 -1 <> <> <> <>
  654 43 1.253963 -3.368015 7.079656 44 C B 21 0.30000 0.30000 "CYS " " H  " 1 0 FFFFFF  H654  2 1 7 ""  1 ""  <> 0 0 0 1 7.24 654 0 0 1333 0 654 654 654 654 -1 <> <> <> <>
  655 41 4.027608 -3.429992 6.132349 44 C B 21 0.06000 0.06000 "CYS " " HA " 1 0 FFFFFF  H655  2 1 7 ""  1 ""  <> 0 0 0 1 7.24 655 0 0 1334 0 655 655 655 655 -1 <> <> <> <>
  656 41 3.531759 -4.662612 8.827798 44 C B 21 0.06000 0.06000 "CYS " " HB1" 1 0 FFFFFF  H656  2 1 7 ""  1 ""  <> 0 0 0 1 7.24 656 0 0 1335 0 656 656 656 656 -1 <> <> <> <>
  657 41 3.774791 -3.063415 8.948243 44 C B 21 0.06000 0.06000 "CYS " " HB2" 1 0 FFFFFF  H657  2 1 7 ""  1 ""  <> 0 0 0 1 7.24 657 0 0 1336 0 657 657 657 657 -1 <> <> <> <>
  658 25 3.597016 -5.725932 5.405500 45 R B 38 -0.50000 -0.50000 "ARG " " N  " 7 0 2F2FFF  N658  2 1 7 ""  1 ""  <> 0 0 0 1 7.26 658 0 0 1352 1 658 658 658 658 -1 <> <> <> <>
  659 3 3.169591 -7.010455 4.752641 45 R B 2 0.14000 0.14000 "ARG " " CA " 6 0 A0A0A0  C659  2 1 -1107 ""  1 ""  FF5A00  0 0 0 1 7.26 659 0 0 1353 1 659 659 659 659 -1 <> <> <> <>
  660 2 4.452016 -7.858447 4.644433 45 R B 2 0.50000 0.50000 "ARG " " C  " 6 0 A0A0A0  C660  2 1 7 ""  1 ""  <> 0 0 0 1 7.26 660 0 0 1354 0 660 660 660 660 -1 <> <> <> <>
  661 15 5.537622 -7.381106 4.638170 45 R B 75 -0.50000 -0.50000 "ARG " " O  " 8 0 FF5757  O661  2 1 7 ""  1 ""  <> 0 0 0 1 7.26 661 0 0 1355 0 661 661 661 661 -1 <> <> <> <>
  662 3 2.520483 -6.680896 3.373384 45 R B 2 -0.12000 -0.12000 "ARG " " CB " 6 0 A0A0A0  C662  2 1 7 ""  1 ""  <> 0 0 0 1 7.26 662 0 0 1356 2 662 662 662 662 -1 <> <> <> <>
  663 3 2.478542 -7.930743 2.487321 45 R B 2 -0.05000 -0.05000 "ARG " " CG " 6 0 A0A0A0  C663  2 1 7 ""  1 ""  <> 0 0 0 1 7.26 663 0 0 1357 2 663 663 663 663 -1 <> <> <> <>
  664 3 1.829460 -7.642978 1.118955 45 R B 2 0.19000 0.19000 "ARG " " CD " 6 0 A0A0A0  C664  2 1 7 ""  1 ""  <> 0 0 0 1 7.26 664 0 0 1358 2 664 664 664 664 -1 <> <> <> <>
  665 25 0.298250 -7.860583 1.133954 45 R B 38 -0.69997 -0.69997 "ARG " " NE " 7 0 2F2FFF  N665  2 1 7 ""  1 ""  <> 0 0 0 1 7.26 665 0 0 1359 1 665 665 665 665 -1 <> <> <> <>
  666 2 -0.386008 -8.018229 0.042985 45 R B 2 0.63990 0.63990 "ARG " " CZ " 6 0 A0A0A0  C666  2 1 7 ""  1 ""  <> 0 0 0 1 7.26 666 0 0 1360 0 666 666 666 666 -1 <> <> <> <>
  667 25 0.077647 -8.140567 -1.178134 45 R B 38 -0.79997 -0.79997 "ARG " " NH1" 7 0 2F2FFF  N667  2 1 7 ""  1 ""  <> 0 0 0 1 7.26 667 0 0 1361 2 667 667 667 667 -1 <> <> <> <>
  668 31 -1.699468 -8.116565 0.219610 45 R B 38 -0.79997 -0.79997 "ARG " " NH2" 7 1 2F2FFF  N668  2 1 7 ""  1 ""  <> 0 0 0 1 7.26 668 0 0 1362 2 668 668 668 668 -1 <> <> <> <>
  669 43 4.556423 -5.424335 5.312356 45 R B 21 0.30000 0.30000 "ARG " " H  " 1 0 FFFFFF  H669  2 1 7 ""  1 ""  <> 0 0 0 1 7.26 669 0 0 1363 0 669 669 669 669 -1 <> <> <> <>
  670 41 2.465009 -7.526355 5.404951 45 R B 21 0.06000 0.06000 "ARG " " HA " 1 0 FFFFFF  H670  2 1 7 ""  1 ""  <> 0 0 0 1 7.26 670 0 0 1364 0 670 670 670 670 -1 <> <> <> <>
  671 41 3.023966 -5.930118 2.764333 45 R B 21 0.06000 0.06000 "ARG " " HB1" 1 0 FFFFFF  H671  2 1 7 ""  1 ""  <> 0 0 0 1 7.26 671 0 0 1365 0 671 671 671 671 -1 <> <> <> <>
  672 41 1.485786 -6.338412 3.387655 45 R B 21 0.06000 0.06000 "ARG " " HB2" 1 0 FFFFFF  H672  2 1 7 ""  1 ""  <> 0 0 0 1 7.26 672 0 0 1366 0 672 672 672 672 -1 <> <> <> <>
  673 41 1.894845 -8.687930 3.010823 45 R B 21 0.06000 0.06000 "ARG " " HG1" 1 0 FFFFFF  H673  2 1 7 ""  1 ""  <> 0 0 0 1 7.26 673 0 0 1367 0 673 673 673 673 -1 <> <> <> <>
  674 41 3.451510 -8.360476 2.249070 45 R B 21 0.06000 0.06000 "ARG " " HG2" 1 0 FFFFFF  H674  2 1 7 ""  1 ""  <> 0 0 0 1 7.26 674 0 0 1368 0 674 674 674 674 -1 <> <> <> <>
  675 41 2.273840 -8.281787 0.355706 45 R B 21 0.06000 0.06000 "ARG " " HD1" 1 0 FFFFFF  H675  2 1 7 ""  1 ""  <> 0 0 0 1 7.26 675 0 0 1369 0 675 675 675 675 -1 <> <> <> <>
  676 41 1.994350 -6.633243 0.742975 45 R B 21 0.06000 0.06000 "ARG " " HD2" 1 0 FFFFFF  H676  2 1 7 ""  1 ""  <> 0 0 0 1 7.26 676 0 0 1370 0 676 676 676 676 -1 <> <> <> <>
  677 43 -0.147488 -7.712863 2.028154 45 R B 21 0.44000 0.44000 "ARG " " HE " 1 0 FFFFFF  H677  2 1 7 ""  1 ""  <> 0 0 0 1 7.26 677 0 0 1371 0 677 677 677 677 -1 <> <> <> <>
  678 43 1.053056 -8.007770 -1.404055 45 R B 21 0.46000 0.46000 "ARG " "1HH1" 1 0 FFFFFF  H678  2 1 7 ""  1 ""  <> 0 0 0 1 7.26 678 0 0 1372 0 678 678 678 678 -1 <> <> <> <>
  679 43 -0.535300 -8.155513 -1.980738 45 R B 21 0.46000 0.46000 "ARG " "2HH1" 1 0 FFFFFF  H679  2 1 7 ""  1 ""  <> 0 0 0 1 7.26 679 0 0 1373 0 679 679 679 679 -1 <> <> <> <>
  680 44 -2.071713 -8.141955 1.158166 45 R B 21 0.46000 0.46000 "ARG " "1HH2" 1 0 FFFFFF  H680  2 1 7 ""  1 ""  <> 0 0 0 1 7.26 680 0 0 1374 0 680 680 680 680 -1 <> <> <> <>
  681 44 -2.271449 -8.277484 -0.597117 45 R B 21 0.46000 0.46000 "ARG " "2HH2" 1 0 FFFFFF  H681  2 1 7 ""  1 ""  <> 0 0 0 1 7.26 681 0 0 1375 0 681 681 681 681 -1 <> <> <> <>
  682 25 4.216027 -9.158740 4.734483 46 A B 38 -0.50000 -0.50000 "ALA " " N  " 7 0 2F2FFF  N682  2 1 7 ""  1 ""  <> 0 0 0 1 7.42 682 0 0 1390 1 682 682 682 682 -1 <> <> <> <>
  683 3 5.220710 -10.174853 4.747526 46 A B 2 0.14000 0.14000 "ALA " " CA " 6 0 A0A0A0  C683  2 1 -1107 ""  1 ""  FF5A00  0 0 0 1 7.42 683 0 0 1391 1 683 683 683 683 -1 <> <> <> <>
  684 2 4.712818 -11.345477 3.928308 46 A B 2 0.50000 0.50000 "ALA " " C  " 6 0 A0A0A0  C684  2 1 7 ""  1 ""  <> 0 0 0 1 7.42 684 0 0 1392 0 684 684 684 684 -1 <> <> <> <>
  685 15 3.523678 -11.408664 3.724862 46 A B 75 -0.50000 -0.50000 "ALA " " O  " 8 0 FF5757  O685  2 1 7 ""  1 ""  <> 0 0 0 1 7.42 685 0 0 1393 0 685 685 685 685 -1 <> <> <> <>
  686 3 5.583827 -10.612185 6.196352 46 A B 2 -0.18000 -0.18000 "ALA " " CB " 6 0 A0A0A0  C686  2 1 7 ""  1 ""  <> 0 0 0 1 7.42 686 0 0 1394 3 686 686 686 686 -1 <> <> <> <>
  687 43 3.319350 -9.587749 4.913415 46 A B 21 0.30000 0.30000 "ALA " " H  " 1 0 FFFFFF  H687  2 1 7 ""  1 ""  <> 0 0 0 1 7.42 687 0 0 1395 0 687 687 687 687 -1 <> <> <> <>
  688 41 6.172643 -9.753451 4.424501 46 A B 21 0.06000 0.06000 "ALA " " HA " 1 0 FFFFFF  H688  2 1 7 ""  1 ""  <> 0 0 0 1 7.42 688 0 0 1396 0 688 688 688 688 -1 <> <> <> <>
  689 41 6.194746 -11.494723 6.006589 46 A B 21 0.06000 0.06000 "ALA " " HB1" 1 0 FFFFFF  H689  2 1 7 ""  1 ""  <> 0 0 0 1 7.42 689 0 0 1397 0 689 689 689 689 -1 <> <> <> <>
  690 41 6.230312 -9.969394 6.793825 46 A B 21 0.06000 0.06000 "ALA " " HB2" 1 0 FFFFFF  H690  2 1 7 ""  1 ""  <> 0 0 0 1 7.42 690 0 0 1398 0 690 690 690 690 -1 <> <> <> <>
  691 41 4.809251 -10.978854 6.869913 46 A B 21 0.06000 0.06000 "ALA " " HB3" 1 0 FFFFFF  H691  2 1 7 ""  1 ""  <> 0 0 0 1 7.42 691 0 0 1399 0 691 691 691 691 -1 <> <> <> <>
  692 25 5.568397 -12.341113 3.621068 47 S B 38 -0.50000 -0.50000 "SER " " N  " 7 0 2F2FFF  N692  0 1 7 ""  1 ""  <> 0 0 0 1 7.67 692 0 0 1414 1 692 692 692 692 -1 <> <> <> <>
  693 3 5.143049 -13.559878 2.846231 47 S B 2 0.14000 0.14000 "SER " " CA " 6 0 A0A0A0  C693  0 1 -1107 ""  1 ""  FF5A00  0 0 0 1 7.67 693 0 0 1415 1 693 693 693 693 -1 <> <> <> <>
  694 2 4.515254 -14.654231 3.776872 47 S B 2 0.50000 0.50000 "SER " " C  " 6 0 A0A0A0  C694  0 1 7 ""  1 ""  <> 0 0 0 1 7.67 694 0 0 1416 0 694 694 694 694 -1 <> <> <> <>
  695 15 3.901014 -15.609637 3.241124 47 S B 75 -0.50000 -0.50000 "SER " " O  " 8 0 FF5757  O695  0 1 7 ""  1 ""  <> 0 0 0 1 7.67 695 0 0 1417 0 695 695 695 695 -1 <> <> <> <>
  696 3 6.416034 -14.098514 2.285444 47 S B 2 0.14500 0.14500 "SER " " CB " 6 0 A0A0A0  C696  0 1 7 ""  1 ""  <> 0 0 0 1 7.67 696 0 0 1418 2 696 696 696 696 -1 <> <> <> <>
  697 16 7.378858 -14.253985 3.285360 47 S B 75 -0.68300 -0.68300 "SER " " OG " 8 0 FF5757  O697  0 1 7 "%UT"  13 ""  <> 0 0 0 1 7.67 697 0 0 1419 1 697 697 697 697 -1 <> <> <> <>
  698 43 6.567632 -12.222438 3.707925 47 S B 21 0.30000 0.30000 "SER " " H  " 1 0 FFFFFF  H698  0 1 7 ""  1 ""  <> 0 0 0 1 7.67 698 0 0 1420 0 698 698 698 698 -1 <> <> <> <>
  699 41 4.474932 -13.343570 2.012605 47 S B 21 0.06000 0.06000 "SER " " HA " 1 0 FFFFFF  H699  0 1 7 ""  1 ""  <> 0 0 0 1 7.67 699 0 0 1421 0 699 699 699 699 -1 <> <> <> <>
  700 41 6.768447 -13.493297 1.450212 47 S B 21 0.06000 0.06000 "SER " " HB1" 1 0 FFFFFF  H700  0 1 7 ""  1 ""  <> 0 0 0 1 7.67 700 0 0 1422 0 700 700 700 700 -1 <> <> <> <>
  701 41 6.260108 -15.086841 1.853006 47 S B 21 0.06000 0.06000 "SER " " HB2" 1 0 FFFFFF  H701  0 1 7 ""  1 ""  <> 0 0 0 1 7.67 701 0 0 1423 0 701 701 701 701 -1 <> <> <> <>
  702 42 7.350748 -15.128093 3.643377 47 S B 21 0.41800 0.41800 "SER " " HG " 1 0 FFFFFF  H702  0 1 7 ""  1 ""  <> 0 0 0 1 7.67 702 0 0 1424 0 702 702 702 702 -1 <> <> <> <>
  703 25 4.764022 -14.588962 5.099336 48 Q B 38 -0.50000 -0.50000 "GLN " " N  " 7 0 2F2FFF  N703  0 1 7 ""  1 ""  <> 0 0 0 1 7.71 703 0 0 1435 1 703 703 703 703 -1 <> <> <> <>
  704 3 4.245321 -15.523715 6.127172 48 Q B 2 0.14000 0.14000 "GLN " " CA " 6 0 A0A0A0  C704  0 1 -1107 ""  1 ""  FF5A00  0 0 0 1 7.71 704 0 0 1436 1 704 704 704 704 -1 <> <> <> <>
  705 2 3.288149 -14.773059 7.059099 48 Q B 2 0.50000 0.50000 "GLN " " C  " 6 0 A0A0A0  C705  0 1 7 ""  1 ""  <> 0 0 0 1 7.71 705 0 0 1437 0 705 705 705 705 -1 <> <> <> <>
  706 15 3.435606 -13.611026 7.267499 48 Q B 75 -0.50000 -0.50000 "GLN " " O  " 8 0 FF5757  O706  0 1 7 ""  1 ""  <> 0 0 0 1 7.71 706 0 0 1438 0 706 706 706 706 -1 <> <> <> <>
  707 3 5.439522 -16.194370 6.916124 48 Q B 2 -0.12000 -0.12000 "GLN " " CB " 6 0 A0A0A0  C707  0 1 7 ""  1 ""  <> 0 0 0 1 7.71 707 0 0 1439 2 707 707 707 707 -1 <> <> <> <>
  708 3 5.985906 -17.466541 6.304281 48 Q B 2 -0.12000 -0.12000 "GLN " " CG " 6 0 A0A0A0  C708  0 1 7 ""  1 ""  <> 0 0 0 1 7.71 708 0 0 1440 2 708 708 708 708 -1 <> <> <> <>
  709 2 6.898189 -17.381245 5.050302 48 Q B 2 0.50000 0.50000 "GLN " " CD " 6 0 A0A0A0  C709  0 1 7 "%UT"  13 ""  <> 0 0 0 1 7.71 709 0 0 1441 0 709 709 709 709 -1 "No Flip"  <> <> <>
  710 15 7.716203 -16.534779 4.895898 48 Q B 75 -0.50000 -0.50000 "GLN " " OE1" 8 0 FF5757  O710  0 1 7 ""  1 ""  <> 0 0 0 1 7.71 710 0 0 1442 0 710 710 710 710 -1 <> <> <> <>
  711 25 6.725458 -18.341503 4.167619 48 Q B 38 -0.76000 -0.76000 "GLN " " NE2" 7 0 2F2FFF  N711  0 1 7 ""  1 ""  <> 0 0 0 1 7.71 711 0 0 1443 2 711 711 711 711 -1 <> <> <> <>
  712 43 5.041686 -13.649562 5.345380 48 Q B 21 0.30000 0.30000 "GLN " " H  " 1 0 FFFFFF  H712  0 1 7 ""  1 ""  <> 0 0 0 1 7.71 712 0 0 1444 0 712 712 712 712 -1 <> <> <> <>
  713 41 3.799100 -16.370289 5.605340 48 Q B 21 0.06000 0.06000 "GLN " " HA " 1 0 FFFFFF  H713  0 1 7 ""  1 ""  <> 0 0 0 1 7.71 713 0 0 1445 0 713 713 713 713 -1 <> <> <> <>
  714 41 5.008189 -16.443592 7.885629 48 Q B 21 0.06000 0.06000 "GLN " " HB1" 1 0 FFFFFF  H714  0 1 7 ""  1 ""  <> 0 0 0 1 7.71 714 0 0 1446 0 714 714 714 714 -1 <> <> <> <>
  715 41 6.230783 -15.558063 7.312513 48 Q B 21 0.06000 0.06000 "GLN " " HB2" 1 0 FFFFFF  H715  0 1 7 ""  1 ""  <> 0 0 0 1 7.71 715 0 0 1447 0 715 715 715 715 -1 <> <> <> <>
  716 41 5.234395 -18.250706 6.212545 48 Q B 21 0.06000 0.06000 "GLN " " HG1" 1 0 FFFFFF  H716  0 1 7 ""  1 ""  <> 0 0 0 1 7.71 716 0 0 1448 0 716 716 716 716 -1 <> <> <> <>
  717 41 6.625667 -17.682911 7.159845 48 Q B 21 0.06000 0.06000 "GLN " " HG2" 1 0 FFFFFF  H717  0 1 7 ""  1 ""  <> 0 0 0 1 7.71 717 0 0 1449 0 717 717 717 717 -1 <> <> <> <>
  718 43 5.843217 -18.830479 4.116125 48 Q B 21 0.38000 0.38000 "GLN " "1HE2" 1 0 FFFFFF  H718  0 1 7 ""  1 ""  <> 0 0 0 1 7.71 718 0 0 1450 0 718 718 718 718 -1 <> <> <> <>
  719 43 7.272375 -18.249287 3.323537 48 Q B 21 0.38000 0.38000 "GLN " "2HE2" 1 0 FFFFFF  H719  0 1 7 ""  1 ""  <> 0 0 0 1 7.71 719 0 0 1451 0 719 719 719 719 -1 <> <> <> <>
  720 25 2.337990 -15.436069 7.643583 49 D B 38 -0.50000 -0.50000 "ASP " " N  " 7 0 2F2FFF  N720  0 1 7 ""  1 ""  <> 0 0 0 1 7.71 720 0 0 1463 1 720 720 720 720 -1 <> <> <> <>
  721 3 1.438577 -14.898837 8.720841 49 D B 2 0.14000 0.14000 "ASP " " CA " 6 0 A0A0A0  C721  0 1 -1107 ""  1 ""  FF5A00  0 0 0 1 7.71 721 0 0 1464 1 721 721 721 721 -1 <> <> <> <>
  722 2 2.335015 -14.937724 10.084699 49 D B 2 0.50000 0.50000 "ASP " " C  " 6 0 A0A0A0  C722  0 1 7 ""  1 ""  <> 0 0 0 1 7.71 722 0 0 1465 0 722 722 722 722 -1 <> <> <> <>
  723 15 2.131158 -15.832416 10.903520 49 D B 75 -0.50000 -0.50000 "ASP " " O  " 8 0 FF5757  O723  0 1 7 ""  1 ""  <> 0 0 0 1 7.71 723 0 0 1466 0 723 723 723 723 -1 <> <> <> <>
  724 3 0.162507 -15.667392 8.725839 49 D B 2 -0.22000 -0.22000 "ASP " " CB " 6 0 A0A0A0  C724  0 1 7 ""  1 ""  <> 0 0 0 1 7.71 724 0 0 1467 2 724 724 724 724 -1 <> <> <> <>
  725 2 -0.935608 -15.110675 9.651628 49 D B 2 0.70000 0.70000 "ASP " " CG " 6 0 A0A0A0  C725  0 1 7 "%UT"  13 ""  <> 0 0 0 1 7.71 725 0 0 1468 0 725 725 725 725 -1 <> <> <> <>
  726 15 -1.974318 -15.759883 9.786977 49 D B 75 -0.80000 -0.80000 "ASP " " OD1" 8 0 FF5757  O726  0 1 7 ""  1 ""  <> 0 0 0 1 7.71 726 0 0 1469 0 726 726 726 726 -1 <> <> <> <>
  727 18 -0.658408 -14.103946 10.322915 49 D B 75 -0.80000 -0.80000 "ASP " " OD2" 8 -1 FF5757  O727  0 1 7 ""  1 ""  <> 0 0 0 1 7.71 727 0 0 1470 0 727 727 727 727 -1 <> <> <> <>
  728 43 2.280474 -16.439037 7.539464 49 D B 21 0.30000 0.30000 "ASP " " H  " 1 0 FFFFFF  H728  0 1 7 ""  1 ""  <> 0 0 0 1 7.71 728 0 0 1471 0 728 728 728 728 -1 <> <> <> <>
  729 41 1.060827 -13.897677 8.513284 49 D B 21 0.06000 0.06000 "ASP " " HA " 1 0 FFFFFF  H729  0 1 7 ""  1 ""  <> 0 0 0 1 7.71 729 0 0 1472 0 729 729 729 729 -1 <> <> <> <>
  730 41 0.253058 -16.724735 8.974721 49 D B 21 0.06000 0.06000 "ASP " " HB1" 1 0 FFFFFF  H730  0 1 7 ""  1 ""  <> 0 0 0 1 7.71 730 0 0 1473 0 730 730 730 730 -1 <> <> <> <>
  731 41 -0.206869 -15.649173 7.700498 49 D B 21 0.06000 0.06000 "ASP " " HB2" 1 0 FFFFFF  H731  0 1 7 ""  1 ""  <> 0 0 0 1 7.71 731 0 0 1474 0 731 731 731 731 -1 <> <> <> <>
  732 25 3.162662 -13.924273 10.266156 50 V B 38 -0.50000 -0.50000 "VAL " " N  " 7 0 2F2FFF  N732  0 1 7 ""  1 ""  <> 0 0 0 1 7.71 732 0 0 1494 1 732 732 732 732 -1 <> <> <> <>
  733 3 4.022886 -13.825519 11.429723 50 V B 2 0.14000 0.14000 "VAL " " CA " 6 0 A0A0A0  C733  0 1 -1107 ""  1 ""  FF5A00  0 0 0 1 7.71 733 0 0 1495 1 733 733 733 733 -1 <> <> <> <>
  734 2 3.447418 -13.271365 12.740064 50 V B 2 0.50000 0.50000 "VAL " " C  " 6 0 A0A0A0  C734  0 1 7 ""  1 ""  <> 0 0 0 1 7.71 734 0 0 1496 0 734 734 734 734 -1 <> <> <> <>
  735 15 4.312045 -13.239779 13.642800 50 V B 75 -0.50000 -0.50000 "VAL " " O  " 8 0 FF5757  O735  0 1 7 ""  1 ""  <> 0 0 0 1 7.71 735 0 0 1497 0 735 735 735 735 -1 <> <> <> <>
  736 3 5.220598 -12.866870 10.992551 50 V B 2 -0.06000 -0.06000 "VAL " " CB " 6 0 A0A0A0  C736  0 1 7 ""  1 ""  <> 0 0 0 1 7.71 736 0 0 1498 1 736 736 736 736 -1 <> <> <> <>
  737 3 6.158840 -13.726382 10.145497 50 V B 2 -0.18000 -0.18000 "VAL " " CG1" 6 0 A0A0A0  C737  0 1 7 ""  1 ""  <> 0 0 0 1 7.71 737 0 0 1499 3 737 737 737 737 -1 <> <> <> <>
  738 3 4.668829 -11.603045 10.256326 50 V B 2 -0.18000 -0.18000 "VAL " " CG2" 6 0 A0A0A0  C738  0 1 7 ""  1 ""  <> 0 0 0 1 7.71 738 0 0 1500 3 738 738 738 738 -1 <> <> <> <>
  739 43 3.234506 -13.155566 9.614995 50 V B 21 0.30000 0.30000 "VAL " " H  " 1 0 FFFFFF  H739  0 1 7 ""  1 ""  <> 0 0 0 1 7.71 739 0 0 1501 0 739 739 739 739 -1 <> <> <> <>
  740 41 4.375299 -14.819568 11.704991 50 V B 21 0.06000 0.06000 "VAL " " HA " 1 0 FFFFFF  H740  0 1 7 ""  1 ""  <> 0 0 0 1 7.71 740 0 0 1502 0 740 740 740 740 -1 <> <> <> <>
  741 41 5.712249 -12.454852 11.873815 50 V B 21 0.06000 0.06000 "VAL " " HB " 1 0 FFFFFF  H741  0 1 7 ""  1 ""  <> 0 0 0 1 7.71 741 0 0 1503 0 741 741 741 741 -1 <> <> <> <>
  742 41 5.640304 -14.232287 9.331079 50 V B 21 0.06000 0.06000 "VAL " "1HG1" 1 0 FFFFFF  H742  0 1 7 ""  1 ""  <> 0 0 0 1 7.71 742 0 0 1504 0 742 742 742 742 -1 <> <> <> <>
  743 41 6.954048 -13.085002 9.765534 50 V B 21 0.06000 0.06000 "VAL " "2HG1" 1 0 FFFFFF  H743  0 1 7 ""  1 ""  <> 0 0 0 1 7.71 743 0 0 1505 0 743 743 743 743 -1 <> <> <> <>
  744 41 6.546449 -14.600833 10.668172 50 V B 21 0.06000 0.06000 "VAL " "3HG1" 1 0 FFFFFF  H744  0 1 7 ""  1 ""  <> 0 0 0 1 7.71 744 0 0 1506 0 744 744 744 744 -1 <> <> <> <>
  745 41 4.112527 -10.903827 10.880601 50 V B 21 0.06000 0.06000 "VAL " "1HG2" 1 0 FFFFFF  H745  0 1 7 ""  1 ""  <> 0 0 0 1 7.71 745 0 0 1507 0 745 745 745 745 -1 <> <> <> <>
  746 41 5.507064 -11.013377 9.885186 50 V B 21 0.06000 0.06000 "VAL " "2HG2" 1 0 FFFFFF  H746  0 1 7 ""  1 ""  <> 0 0 0 1 7.71 746 0 0 1508 0 746 746 746 746 -1 <> <> <> <>
  747 41 4.152705 -11.846278 9.327584 50 V B 21 0.06000 0.06000 "VAL " "3HG2" 1 0 FFFFFF  H747  0 1 7 ""  1 ""  <> 0 0 0 1 7.71 747 0 0 1509 0 747 747 747 747 -1 <> <> <> <>
  748 25 2.140382 -13.051303 12.885411 51 N B 38 -0.50000 -0.50000 "ASN " " N  " 7 0 2F2FFF  N748  0 1 7 ""  1 ""  <> 0 0 0 1 7.79 748 0 0 1521 1 748 748 748 748 -1 <> <> <> <>
  749 3 1.234809 -12.517642 13.915654 51 N B 2 0.14000 0.14000 "ASN " " CA " 6 0 A0A0A0  C749  0 1 -1107 ""  1 ""  FF5A00  0 0 0 1 7.79 749 0 0 1522 1 749 749 749 749 -1 <> <> <> <>
  750 2 1.655388 -12.622729 15.413033 51 N B 2 0.50000 0.50000 "ASN " " C  " 6 0 A0A0A0  C750  0 1 7 ""  1 ""  <> 0 0 0 1 7.79 750 0 0 1523 0 750 750 750 750 -1 <> <> <> <>
  751 15 1.601154 -11.641818 16.202421 51 N B 75 -0.50000 -0.50000 "ASN " " O  " 8 0 FF5757  O751  0 1 7 ""  1 ""  <> 0 0 0 1 7.79 751 0 0 1524 0 751 751 751 751 -1 <> <> <> <>
  752 3 -0.271532 -12.949443 13.611836 51 N B 2 -0.12000 -0.12000 "ASN " " CB " 6 0 A0A0A0  C752  0 1 7 ""  1 ""  <> 0 0 0 1 7.79 752 0 0 1525 2 752 752 752 752 -1 <> <> <> <>
  753 2 -0.773707 -14.322330 13.980954 51 N B 2 0.50000 0.50000 "ASN " " CG " 6 0 A0A0A0  C753  0 1 7 "%UT"  13 ""  <> 0 0 0 1 7.79 753 0 0 1526 0 753 753 753 753 -1 "No Flip"  <> <> <>
  754 15 -1.171317 -14.587710 15.131036 51 N B 75 -0.50000 -0.50000 "ASN " " OD1" 8 0 FF5757  O754  0 1 7 ""  1 ""  <> 0 0 0 1 7.79 754 0 0 1527 0 754 754 754 754 -1 <> <> <> <>
  755 25 -0.952624 -15.213710 12.978585 51 N B 38 -0.76000 -0.76000 "ASN " " ND2" 7 0 2F2FFF  N755  0 1 7 ""  1 ""  <> 0 0 0 1 7.79 755 0 0 1528 2 755 755 755 755 -1 <> <> <> <>
  756 43 1.663324 -13.364886 12.052236 51 N B 21 0.30000 0.30000 "ASN " " H  " 1 0 FFFFFF  H756  0 1 7 ""  1 ""  <> 0 0 0 1 7.79 756 0 0 1529 0 756 756 756 756 -1 <> <> <> <>
  757 41 1.374432 -11.446261 13.771581 51 N B 21 0.06000 0.06000 "ASN " " HA " 1 0 FFFFFF  H757  0 1 7 ""  1 ""  <> 0 0 0 1 7.79 757 0 0 1530 0 757 757 757 757 -1 <> <> <> <>
  758 41 -0.463286 -12.831409 12.545350 51 N B 21 0.06000 0.06000 "ASN " " HB1" 1 0 FFFFFF  H758  0 1 7 ""  1 ""  <> 0 0 0 1 7.79 758 0 0 1531 0 758 758 758 758 -1 <> <> <> <>
  759 41 -0.954038 -12.289920 14.147855 51 N B 21 0.06000 0.06000 "ASN " " HB2" 1 0 FFFFFF  H759  0 1 7 ""  1 ""  <> 0 0 0 1 7.79 759 0 0 1532 0 759 759 759 759 -1 <> <> <> <>
  760 43 -0.822116 -14.953090 12.011556 51 N B 21 0.38000 0.38000 "ASN " "1HD2" 1 0 FFFFFF  H760  0 1 7 ""  1 ""  <> 0 0 0 1 7.79 760 0 0 1533 0 760 760 760 760 -1 <> <> <> <>
  761 43 -1.314582 -16.139423 13.157849 51 N B 21 0.38000 0.38000 "ASN " "2HD2" 1 0 FFFFFF  H761  0 1 7 ""  1 ""  <> 0 0 0 1 7.79 761 0 0 1534 0 761 761 761 761 -1 <> <> <> <>
  762 25 2.116247 -13.810740 15.753221 52 T B 38 -0.50000 -0.50000 "THR " " N  " 7 0 2F2FFF  N762  0 1 7 ""  1 ""  <> 0 0 0 1 7.7 762 0 0 1555 1 762 762 762 762 -1 <> <> <> <>
  763 3 2.709777 -14.199649 17.039892 52 T B 2 0.14000 0.14000 "THR " " CA " 6 0 A0A0A0  C763  0 1 -1107 ""  1 ""  FF5A00  0 0 0 1 7.7 763 0 0 1556 1 763 763 763 763 -1 <> <> <> <>
  764 2 4.011358 -13.574710 17.454996 52 T B 2 0.50000 0.50000 "THR " " C  " 6 0 A0A0A0  C764  0 1 7 ""  1 ""  <> 0 0 0 1 7.7 764 0 0 1557 0 764 764 764 764 -1 <> <> <> <>
  765 15 4.334262 -13.644847 18.648417 52 T B 75 -0.50000 -0.50000 "THR " " O  " 8 0 FF5757  O765  0 1 7 ""  1 ""  <> 0 0 0 1 7.7 765 0 0 1558 0 765 765 765 765 -1 <> <> <> <>
  766 3 2.690367 -15.722644 17.154734 52 T B 2 0.20500 0.20500 "THR " " CB " 6 0 A0A0A0  C766  0 1 7 ""  1 ""  <> 0 0 0 1 7.7 766 0 0 1559 1 766 766 766 766 -1 <> <> <> <>
  767 3 1.370131 -16.361164 17.312162 52 T B 2 -0.18000 -0.18000 "THR " " CG2" 6 0 A0A0A0  C767  0 1 7 ""  1 ""  <> 0 0 0 1 7.7 767 0 0 1560 3 767 767 767 767 -1 <> <> <> <>
  768 16 3.560178 -16.324673 16.177622 52 T B 75 -0.68300 -0.68300 "THR " " OG1" 8 0 FF5757  O768  0 1 7 "%UT"  13 ""  <> 0 0 0 1 7.7 768 0 0 1561 1 768 768 768 768 -1 <> <> <> <>
  769 43 2.232101 -14.366206 14.917672 52 T B 21 0.30000 0.30000 "THR " " H  " 1 0 FFFFFF  H769  0 1 7 ""  1 ""  <> 0 0 0 1 7.7 769 0 0 1562 0 769 769 769 769 -1 <> <> <> <>
  770 41 1.940830 -13.916781 17.758783 52 T B 21 0.06000 0.06000 "THR " " HA " 1 0 FFFFFF  H770  0 1 7 ""  1 ""  <> 0 0 0 1 7.7 770 0 0 1563 0 770 770 770 770 -1 <> <> <> <>
  771 41 3.309031 -15.966853 18.018282 52 T B 21 0.06000 0.06000 "THR " " HB " 1 0 FFFFFF  H771  0 1 7 ""  1 ""  <> 0 0 0 1 7.7 771 0 0 1564 0 771 771 771 771 -1 <> <> <> <>
  772 41 0.843538 -15.952312 18.174509 52 T B 21 0.06000 0.06000 "THR " "1HG2" 1 0 FFFFFF  H772  0 1 7 ""  1 ""  <> 0 0 0 1 7.7 772 0 0 1565 0 772 772 772 772 -1 <> <> <> <>
  773 41 0.692352 -16.084141 16.504713 52 T B 21 0.06000 0.06000 "THR " "2HG2" 1 0 FFFFFF  H773  0 1 7 ""  1 ""  <> 0 0 0 1 7.7 773 0 0 1566 0 773 773 773 773 -1 <> <> <> <>
  774 41 1.515068 -17.431904 17.455717 52 T B 21 0.06000 0.06000 "THR " "3HG2" 1 0 FFFFFF  H774  0 1 7 ""  1 ""  <> 0 0 0 1 7.7 774 0 0 1567 0 774 774 774 774 -1 <> <> <> <>
  775 42 3.179535 -16.129505 15.334977 52 T B 21 0.41800 0.41800 "THR " " HG1" 1 0 FFFFFF  H775  0 1 7 ""  1 ""  <> 0 0 0 1 7.7 775 0 0 1568 0 775 775 775 775 -1 <> <> <> <>
  776 25 4.756015 -12.930911 16.535391 53 A B 38 -0.50000 -0.50000 "ALA " " N  " 7 0 2F2FFF  N776  0 1 7 ""  1 ""  <> 0 0 0 1 7.69 776 0 0 1588 1 776 776 776 776 -1 <> <> <> <>
  777 3 6.150743 -12.612933 16.758032 53 A B 2 0.14000 0.14000 "ALA " " CA " 6 0 A0A0A0  C777  0 1 -1107 ""  1 ""  FF5A00  0 0 0 1 7.69 777 0 0 1589 1 777 777 777 777 -1 <> <> <> <>
  778 2 6.525730 -11.380359 15.865167 53 A B 2 0.50000 0.50000 "ALA " " C  " 6 0 A0A0A0  C778  0 1 7 ""  1 ""  <> 0 0 0 1 7.69 778 0 0 1590 0 778 778 778 778 -1 <> <> <> <>
  779 15 7.537323 -11.324100 15.122628 53 A B 75 -0.50000 -0.50000 "ALA " " O  " 8 0 FF5757  O779  0 1 7 ""  1 ""  <> 0 0 0 1 7.69 779 0 0 1591 0 779 779 779 779 -1 <> <> <> <>
  780 3 7.109170 -13.830470 16.643076 53 A B 2 -0.18000 -0.18000 "ALA " " CB " 6 0 A0A0A0  C780  0 1 7 ""  1 ""  <> 0 0 0 1 7.69 780 0 0 1592 3 780 780 780 780 -1 <> <> <> <>
  781 43 4.398664 -12.924441 15.590745 53 A B 21 0.30000 0.30000 "ALA " " H  " 1 0 FFFFFF  H781  0 1 7 ""  1 ""  <> 0 0 0 1 7.69 781 0 0 1593 0 781 781 781 781 -1 <> <> <> <>
  782 41 6.177783 -12.289386 17.798552 53 A B 21 0.06000 0.06000 "ALA " " HA " 1 0 FFFFFF  H782  0 1 7 ""  1 ""  <> 0 0 0 1 7.69 782 0 0 1594 0 782 782 782 782 -1 <> <> <> <>
  783 41 6.953647 -14.567660 17.430773 53 A B 21 0.06000 0.06000 "ALA " " HB1" 1 0 FFFFFF  H783  0 1 7 ""  1 ""  <> 0 0 0 1 7.69 783 0 0 1595 0 783 783 783 783 -1 <> <> <> <>
  784 41 7.047704 -14.306354 15.664372 53 A B 21 0.06000 0.06000 "ALA " " HB2" 1 0 FFFFFF  H784  0 1 7 ""  1 ""  <> 0 0 0 1 7.69 784 0 0 1596 0 784 784 784 784 -1 <> <> <> <>
  785 41 8.116950 -13.428515 16.747545 53 A B 21 0.06000 0.06000 "ALA " " HB3" 1 0 FFFFFF  H785  0 1 7 ""  1 ""  <> 0 0 0 1 7.69 785 0 0 1597 0 785 785 785 785 -1 <> <> <> <>
  786 25 5.575256 -10.447322 15.711244 54 V B 38 -0.50000 -0.50000 "VAL " " N  " 7 0 2F2FFF  N786  2 1 7 ""  1 ""  <> 0 0 0 1 7.28 786 0 0 1615 1 786 786 786 786 -1 <> <> <> <>
  787 3 5.749950 -9.233554 14.871350 54 V B 2 0.14000 0.14000 "VAL " " CA " 6 0 A0A0A0  C787  2 1 -1107 ""  1 ""  FF5A00  0 0 0 1 7.28 787 0 0 1616 1 787 787 787 787 -1 <> <> <> <>
  788 2 5.565200 -7.945849 15.712419 54 V B 2 0.50000 0.50000 "VAL " " C  " 6 0 A0A0A0  C788  2 1 7 ""  1 ""  <> 0 0 0 1 7.28 788 0 0 1617 0 788 788 788 788 -1 <> <> <> <>
  789 15 4.533323 -7.714328 16.346968 54 V B 75 -0.50000 -0.50000 "VAL " " O  " 8 0 FF5757  O789  2 1 7 ""  1 ""  <> 0 0 0 1 7.28 789 0 0 1618 0 789 789 789 789 -1 <> <> <> <>
  790 3 5.021806 -9.368701 13.565694 54 V B 2 -0.06000 -0.06000 "VAL " " CB " 6 0 A0A0A0  C790  2 1 7 ""  1 ""  <> 0 0 0 1 7.28 790 0 0 1619 1 790 790 790 790 -1 <> <> <> <>
  791 3 3.444073 -9.316241 13.742368 54 V B 2 -0.18000 -0.18000 "VAL " " CG1" 6 0 A0A0A0  C791  2 1 7 ""  1 ""  <> 0 0 0 1 7.28 791 0 0 1620 3 791 791 791 791 -1 <> <> <> <>
  792 3 5.518138 -8.420794 12.448091 54 V B 2 -0.18000 -0.18000 "VAL " " CG2" 6 0 A0A0A0  C792  2 1 7 ""  1 ""  <> 0 0 0 1 7.28 792 0 0 1621 3 792 792 792 792 -1 <> <> <> <>
  793 43 4.780503 -10.643870 16.302717 54 V B 21 0.30000 0.30000 "VAL " " H  " 1 0 FFFFFF  H793  2 1 7 ""  1 ""  <> 0 0 0 1 7.28 793 0 0 1622 0 793 793 793 793 -1 <> <> <> <>
  794 41 6.798204 -9.162349 14.581189 54 V B 21 0.06000 0.06000 "VAL " " HA " 1 0 FFFFFF  H794  2 1 7 ""  1 ""  <> 0 0 0 1 7.28 794 0 0 1623 0 794 794 794 794 -1 <> <> <> <>
  795 41 5.185472 -10.376880 13.185033 54 V B 21 0.06000 0.06000 "VAL " " HB " 1 0 FFFFFF  H795  2 1 7 ""  1 ""  <> 0 0 0 1 7.28 795 0 0 1624 0 795 795 795 795 -1 <> <> <> <>
  796 41 2.872262 -9.976840 13.090650 54 V B 21 0.06000 0.06000 "VAL " "1HG1" 1 0 FFFFFF  H796  2 1 7 ""  1 ""  <> 0 0 0 1 7.28 796 0 0 1625 0 796 796 796 796 -1 <> <> <> <>
  797 41 3.161752 -9.641772 14.743577 54 V B 21 0.06000 0.06000 "VAL " "2HG1" 1 0 FFFFFF  H797  2 1 7 ""  1 ""  <> 0 0 0 1 7.28 797 0 0 1626 0 797 797 797 797 -1 <> <> <> <>
  798 41 3.028369 -8.312045 13.659345 54 V B 21 0.06000 0.06000 "VAL " "3HG1" 1 0 FFFFFF  H798  2 1 7 ""  1 ""  <> 0 0 0 1 7.28 798 0 0 1627 0 798 798 798 798 -1 <> <> <> <>
  799 41 6.586929 -8.329944 12.254350 54 V B 21 0.06000 0.06000 "VAL " "1HG2" 1 0 FFFFFF  H799  2 1 7 ""  1 ""  <> 0 0 0 1 7.28 799 0 0 1628 0 799 799 799 799 -1 <> <> <> <>
  800 41 5.167722 -8.826709 11.499124 54 V B 21 0.06000 0.06000 "VAL " "2HG2" 1 0 FFFFFF  H800  2 1 7 ""  1 ""  <> 0 0 0 1 7.28 800 0 0 1629 0 800 800 800 800 -1 <> <> <> <>
  801 41 5.081976 -7.423663 12.508122 54 V B 21 0.06000 0.06000 "VAL " "3HG2" 1 0 FFFFFF  H801  2 1 7 ""  1 ""  <> 0 0 0 1 7.28 801 0 0 1630 0 801 801 801 801 -1 <> <> <> <>
  802 25 6.607023 -7.179385 15.882257 55 A B 38 -0.50000 -0.50000 "ALA " " N  " 7 0 2F2FFF  N802  2 1 7 ""  1 ""  <> 0 0 0 1 7.25 802 0 0 1643 1 802 802 802 802 -1 <> <> <> <>
  803 3 6.827228 -6.083102 16.809641 55 A B 2 0.14000 0.14000 "ALA " " CA " 6 0 A0A0A0  C803  2 1 -1107 ""  1 ""  FF5A00  0 0 0 1 7.25 803 0 0 1644 1 803 803 803 803 -1 <> <> <> <>
  804 2 6.956176 -4.790969 15.975530 55 A B 2 0.50000 0.50000 "ALA " " C  " 6 0 A0A0A0  C804  2 1 7 ""  1 ""  <> 0 0 0 1 7.25 804 0 0 1645 0 804 804 804 804 -1 <> <> <> <>
  805 15 7.636997 -4.783957 14.960683 55 A B 75 -0.50000 -0.50000 "ALA " " O  " 8 0 FF5757  O805  2 1 7 ""  1 ""  <> 0 0 0 1 7.25 805 0 0 1646 0 805 805 805 805 -1 <> <> <> <>
  806 3 8.269254 -6.350093 17.350466 55 A B 2 -0.18000 -0.18000 "ALA " " CB " 6 0 A0A0A0  C806  2 1 7 ""  1 ""  <> 0 0 0 1 7.25 806 0 0 1647 3 806 806 806 806 -1 <> <> <> <>
  807 43 7.271070 -7.290011 15.129327 55 A B 21 0.30000 0.30000 "ALA " " H  " 1 0 FFFFFF  H807  2 1 7 ""  1 ""  <> 0 0 0 1 7.25 807 0 0 1648 0 807 807 807 807 -1 <> <> <> <>
  808 41 6.060302 -5.985614 17.578032 55 A B 21 0.06000 0.06000 "ALA " " HA " 1 0 FFFFFF  H808  2 1 7 ""  1 ""  <> 0 0 0 1 7.25 808 0 0 1649 0 808 808 808 808 -1 <> <> <> <>
  809 41 8.645915 -5.676364 18.120085 55 A B 21 0.06000 0.06000 "ALA " " HB1" 1 0 FFFFFF  H809  2 1 7 ""  1 ""  <> 0 0 0 1 7.25 809 0 0 1650 0 809 809 809 809 -1 <> <> <> <>
  810 41 8.474927 -7.311709 17.820677 55 A B 21 0.06000 0.06000 "ALA " " HB2" 1 0 FFFFFF  H810  2 1 7 ""  1 ""  <> 0 0 0 1 7.25 810 0 0 1651 0 810 810 810 810 -1 <> <> <> <>
  811 41 9.051879 -6.382236 16.592466 55 A B 21 0.06000 0.06000 "ALA " " HB3" 1 0 FFFFFF  H811  2 1 7 ""  1 ""  <> 0 0 0 1 7.25 811 0 0 1652 0 811 811 811 811 -1 <> <> <> <>
  812 25 6.321260 -3.700011 16.389784 56 W B 38 -0.50000 -0.50000 "TRP " " N  " 7 0 2F2FFF  N812  2 1 7 ""  1 ""  <> 0 0 0 1 7.25 812 0 0 1672 1 812 812 812 812 -1 <> <> <> <>
  813 3 6.350317 -2.324104 15.832883 56 W B 2 0.14000 0.14000 "TRP " " CA " 6 0 A0A0A0  C813  2 1 -1107 ""  1 ""  FF5A00  0 0 0 1 7.25 813 0 0 1673 1 813 813 813 813 -1 <> <> <> <>
  814 2 7.287490 -1.518855 16.667509 56 W B 2 0.50000 0.50000 "TRP " " C  " 6 0 A0A0A0  C814  2 1 7 ""  1 ""  <> 0 0 0 1 7.25 814 0 0 1674 0 814 814 814 814 -1 <> <> <> <>
  815 15 7.188316 -1.539336 17.868563 56 W B 75 -0.50000 -0.50000 "TRP " " O  " 8 0 FF5757  O815  2 1 7 ""  1 ""  <> 0 0 0 1 7.25 815 0 0 1675 0 815 815 815 815 -1 <> <> <> <>
  816 3 4.981085 -1.748538 15.945367 56 W B 2 -0.12000 -0.12000 "TRP " " CB " 6 0 A0A0A0  C816  2 1 7 ""  1 ""  <> 0 0 0 1 7.25 816 0 0 1676 2 816 816 816 816 -1 <> <> <> <>
  817 2 3.991709 -2.298965 14.973176 56 W B 2 0.07500 0.07500 "TRP " " CG " 6 0 A0A0A0  C817  2 1 7 ""  1 ""  <> 0 0 0 1 7.25 817 0 0 1677 0 817 817 817 817 36 <> <> <> <>
  818 2 3.150207 -3.278964 15.187810 56 W B 2 -0.11500 -0.11500 "TRP " " CD1" 6 0 A0A0A0  C818  2 1 7 ""  1 ""  <> 0 0 0 1 7.25 818 0 0 1678 1 818 818 818 818 35 <> <> <> <>
  819 25 2.372114 -3.464275 14.083188 56 W B 38 -0.57000 -0.57000 "TRP " " NE1" 7 0 2F2FFF  N819  2 1 7 ""  1 ""  <> 0 0 0 1 7.25 819 0 0 1679 1 819 819 819 819 33 <> <> <> <>
  820 2 2.764047 -2.775890 12.996800 56 W B 2 0.13000 0.13000 "TRP " " CE2" 6 0 A0A0A0  C820  2 1 7 ""  1 ""  <> 0 0 0 1 7.25 820 0 0 1680 0 820 820 820 820 67 <> <> <> <>
  821 2 2.304151 -2.616229 11.630467 56 W B 2 -0.11500 -0.11500 "TRP " " CZ2" 6 0 A0A0A0  C821  2 1 7 ""  1 ""  <> 0 0 0 1 7.25 821 0 0 1681 1 821 821 821 821 62 <> <> <> <>
  822 2 2.804736 -1.449905 10.914784 56 W B 2 -0.11500 -0.11500 "TRP " " CH2" 6 0 A0A0A0  C822  2 1 7 ""  1 ""  <> 0 0 0 1 7.25 822 0 0 1682 1 822 822 822 822 63 <> <> <> <>
  823 2 3.913597 -0.698425 11.364194 56 W B 2 -0.11500 -0.11500 "TRP " " CZ3" 6 0 A0A0A0  C823  2 1 7 ""  1 ""  <> 0 0 0 1 7.25 823 0 0 1683 1 823 823 823 823 64 <> <> <> <>
  824 2 4.431557 -0.987029 12.644650 56 W B 2 -0.11500 -0.11500 "TRP " " CE3" 6 0 A0A0A0  C824  2 1 7 ""  1 ""  <> 0 0 0 1 7.25 824 0 0 1684 1 824 824 824 824 65 <> <> <> <>
  825 2 3.825168 -1.939594 13.537900 56 W B 2 -0.05500 -0.05500 "TRP " " CD2" 6 0 A0A0A0  C825  2 1 7 ""  1 ""  <> 0 0 0 1 7.25 825 0 0 1685 0 825 825 825 825 66 <> <> <> <>
  826 43 5.896341 -3.735126 17.305376 56 W B 21 0.30000 0.30000 "TRP " " H  " 1 0 FFFFFF  H826  2 1 7 ""  1 ""  <> 0 0 0 1 7.25 826 0 0 1686 0 826 826 826 826 -1 <> <> <> <>
  827 41 6.631277 -2.349715 14.780026 56 W B 21 0.06000 0.06000 "TRP " " HA " 1 0 FFFFFF  H827  2 1 7 ""  1 ""  <> 0 0 0 1 7.25 827 0 0 1687 0 827 827 827 827 -1 <> <> <> <>
  828 41 4.975721 -0.660548 15.879422 56 W B 21 0.06000 0.06000 "TRP " " HB1" 1 0 FFFFFF  H828  2 1 7 ""  1 ""  <> 0 0 0 1 7.25 828 0 0 1688 0 828 828 828 828 -1 <> <> <> <>
  829 41 4.658497 -2.131801 16.913431 56 W B 21 0.06000 0.06000 "TRP " " HB2" 1 0 FFFFFF  H829  2 1 7 ""  1 ""  <> 0 0 0 1 7.25 829 0 0 1689 0 829 829 829 829 -1 <> <> <> <>
  830 41 3.088968 -3.856776 16.098188 56 W B 21 0.11500 0.11500 "TRP " " HD1" 1 0 FFFFFF  H830  2 1 7 ""  1 ""  <> 0 0 0 1 7.25 830 0 0 1690 0 830 830 830 830 -1 <> <> <> <>
  831 43 1.661546 -4.181911 14.069299 56 W B 21 0.42000 0.42000 "TRP " " HE1" 1 0 FFFFFF  H831  2 1 7 ""  1 ""  <> 0 0 0 1 7.25 831 0 0 1691 0 831 831 831 831 34 <> <> <> <>
  832 41 1.636557 -3.306289 11.135964 56 W B 21 0.11500 0.11500 "TRP " " HZ2" 1 0 FFFFFF  H832  2 1 7 ""  1 ""  <> 0 0 0 1 7.25 832 0 0 1692 0 832 832 832 832 -1 <> <> <> <>
  833 41 2.377178 -1.269550 9.939557 56 W B 21 0.11500 0.11500 "TRP " " HH2" 1 0 FFFFFF  H833  2 1 7 ""  1 ""  <> 0 0 0 1 7.25 833 0 0 1693 0 833 833 833 833 -1 <> <> <> <>
  834 41 4.380698 0.039857 10.729245 56 W B 21 0.11500 0.11500 "TRP " " HZ3" 1 0 FFFFFF  H834  2 1 7 ""  1 ""  <> 0 0 0 1 7.25 834 0 0 1694 0 834 834 834 834 -1 <> <> <> <>
  835 41 5.225680 -0.377242 13.049527 56 W B 21 0.11500 0.11500 "TRP " " HE3" 1 0 FFFFFF  H835  2 1 7 ""  1 ""  <> 0 0 0 1 7.25 835 0 0 1695 0 835 835 835 835 -1 <> <> <> <>
  836 25 8.244712 -0.746341 16.061346 57 Y B 38 -0.50000 -0.50000 "TYR " " N  " 7 0 2F2FFF  N836  2 1 7 ""  1 ""  <> 0 0 0 1 7.25 836 0 0 1713 1 836 836 836 836 -1 <> <> <> <>
  837 3 9.204112 0.178712 16.758005 57 Y B 2 0.14000 0.14000 "TYR " " CA " 6 0 A0A0A0  C837  2 1 -1107 ""  1 ""  FF5A00  0 0 0 1 7.25 837 0 0 1714 1 837 837 837 837 -1 <> <> <> <>
  838 2 9.050124 1.623070 16.251062 57 Y B 2 0.50000 0.50000 "TYR " " C  " 6 0 A0A0A0  C838  2 1 7 ""  1 ""  <> 0 0 0 1 7.25 838 0 0 1715 0 838 838 838 838 -1 <> <> <> <>
  839 15 8.397939 1.900689 15.219232 57 Y B 75 -0.50000 -0.50000 "TYR " " O  " 8 0 FF5757  O839  2 1 7 ""  1 ""  <> 0 0 0 1 7.25 839 0 0 1716 0 839 839 839 839 -1 <> <> <> <>
  840 3 10.679221 -0.269202 16.564077 57 Y B 2 -0.00500 -0.00500 "TYR " " CB " 6 0 A0A0A0  C840  2 1 7 ""  1 ""  <> 0 0 0 1 7.25 840 0 0 1717 2 840 840 840 840 -1 <> <> <> <>
  841 2 11.072894 -1.648105 16.990068 57 Y B 2 -0.11500 -0.11500 "TYR " " CG " 6 0 A0A0A0  C841  2 1 7 ""  1 ""  <> 0 0 0 1 7.25 841 0 0 1718 0 841 841 841 841 62 <> <> <> <>
  842 2 10.750800 -2.787238 16.221754 57 Y B 2 -0.11500 -0.11500 "TYR " " CD1" 6 0 A0A0A0  C842  2 1 7 ""  1 ""  <> 0 0 0 1 7.25 842 0 0 1719 1 842 842 842 842 63 <> <> <> <>
  843 2 10.924664 -4.088893 16.704401 57 Y B 2 -0.11500 -0.11500 "TYR " " CE1" 6 0 A0A0A0  C843  2 1 7 ""  1 ""  <> 0 0 0 1 7.25 843 0 0 1720 1 843 843 843 843 64 <> <> <> <>
  844 2 11.408177 -4.348990 18.038286 57 Y B 2 0.15000 0.15000 "TYR " " CZ " 6 0 A0A0A0  C844  2 1 7 ""  1 ""  <> 0 0 0 1 7.25 844 0 0 1721 0 844 844 844 844 65 <> <> <> <>
  845 16 11.381551 -5.644336 18.595045 57 Y B 75 -0.58500 -0.58500 "TYR " " OH " 8 0 FF5757  O845  2 1 7 "%UT"  13 ""  <> 0 0 0 1 7.25 845 0 0 1722 1 845 845 845 845 -1 <> <> <> <>
  846 2 11.640292 -3.173560 18.841284 57 Y B 2 -0.11500 -0.11500 "TYR " " CE2" 6 0 A0A0A0  C846  2 1 7 ""  1 ""  <> 0 0 0 1 7.25 846 0 0 1723 1 846 846 846 846 66 <> <> <> <>
  847 2 11.646886 -1.904662 18.276457 57 Y B 2 -0.11500 -0.11500 "TYR " " CD2" 6 0 A0A0A0  C847  2 1 7 ""  1 ""  <> 0 0 0 1 7.25 847 0 0 1724 1 847 847 847 847 67 <> <> <> <>
  848 43 8.260440 -0.792987 15.052545 57 Y B 21 0.30000 0.30000 "TYR " " H  " 1 0 FFFFFF  H848  2 1 7 ""  1 ""  <> 0 0 0 1 7.25 848 0 0 1725 0 848 848 848 848 -1 <> <> <> <>
  849 41 8.850209 0.250623 17.786444 57 Y B 21 0.06000 0.06000 "TYR " " HA " 1 0 FFFFFF  H849  2 1 7 ""  1 ""  <> 0 0 0 1 7.25 849 0 0 1726 0 849 849 849 849 -1 <> <> <> <>
  850 41 11.207301 0.517022 17.103594 57 Y B 21 0.06000 0.06000 "TYR " " HB1" 1 0 FFFFFF  H850  2 1 7 ""  1 ""  <> 0 0 0 1 7.25 850 0 0 1727 0 850 850 850 850 -1 <> <> <> <>
  851 41 10.956281 -0.103790 15.522935 57 Y B 21 0.06000 0.06000 "TYR " " HB2" 1 0 FFFFFF  H851  2 1 7 ""  1 ""  <> 0 0 0 1 7.25 851 0 0 1728 0 851 851 851 851 -1 <> <> <> <>
  852 41 10.357751 -2.619682 15.229871 57 Y B 21 0.11500 0.11500 "TYR " " HD1" 1 0 FFFFFF  H852  2 1 7 ""  1 ""  <> 0 0 0 1 7.25 852 0 0 1729 0 852 852 852 852 -1 <> <> <> <>
  853 41 10.553161 -4.802100 15.983479 57 Y B 21 0.11500 0.11500 "TYR " " HE1" 1 0 FFFFFF  H853  2 1 7 ""  1 ""  <> 0 0 0 1 7.25 853 0 0 1730 0 853 853 853 853 -1 <> <> <> <>
  854 42 11.452834 -6.380801 18.007193 57 Y B 21 0.43500 0.43500 "TYR " " HH " 1 0 FFFFFF  H854  2 1 7 ""  1 ""  <> 0 0 0 1 7.25 854 0 0 1731 0 854 854 854 854 -1 <> <> <> <>
  855 41 11.856637 -3.219268 19.898405 57 Y B 21 0.11500 0.11500 "TYR " " HE2" 1 0 FFFFFF  H855  2 1 7 ""  1 ""  <> 0 0 0 1 7.25 855 0 0 1732 0 855 855 855 855 -1 <> <> <> <>
  856 41 11.799962 -1.087623 18.965956 57 Y B 21 0.11500 0.11500 "TYR " " HD2" 1 0 FFFFFF  H856  2 1 7 ""  1 ""  <> 0 0 0 1 7.25 856 0 0 1733 0 856 856 856 856 -1 <> <> <> <>
  857 25 9.577275 2.627587 16.965166 58 Q B 38 -0.50000 -0.50000 "GLN " " N  " 7 0 2F2FFF  N857  2 1 7 ""  1 ""  <> 0 0 0 1 7.34 857 0 0 1749 1 857 857 857 857 -1 <> <> <> <>
  858 3 9.829707 3.966218 16.446871 58 Q B 2 0.14000 0.14000 "GLN " " CA " 6 0 A0A0A0  C858  2 1 -1107 ""  1 ""  FF5A00  0 0 0 1 7.34 858 0 0 1750 1 858 858 858 858 -1 <> <> <> <>
  859 2 11.203568 4.465119 16.935499 58 Q B 2 0.50000 0.50000 "GLN " " C  " 6 0 A0A0A0  C859  2 1 7 ""  1 ""  <> 0 0 0 1 7.34 859 0 0 1751 0 859 859 859 859 -1 <> <> <> <>
  860 15 11.967046 3.815102 17.685141 58 Q B 75 -0.50000 -0.50000 "GLN " " O  " 8 0 FF5757  O860  2 1 7 ""  1 ""  <> 0 0 0 1 7.34 860 0 0 1752 0 860 860 860 860 -1 <> <> <> <>
  861 3 8.730741 4.920281 16.798960 58 Q B 2 -0.12000 -0.12000 "GLN " " CB " 6 0 A0A0A0  C861  2 1 7 ""  1 ""  <> 0 0 0 1 7.34 861 0 0 1753 2 861 861 861 861 -1 <> <> <> <>
  862 3 8.707692 5.711202 18.106363 58 Q B 2 -0.12000 -0.12000 "GLN " " CG " 6 0 A0A0A0  C862  2 1 7 ""  1 ""  <> 0 0 0 1 7.34 862 0 0 1754 2 862 862 862 862 -1 <> <> <> <>
  863 2 7.567888 6.762860 18.242071 58 Q B 2 0.50000 0.50000 "GLN " " CD " 6 0 A0A0A0  C863  2 1 7 "%UT"  13 ""  <> 0 0 0 1 7.34 863 0 0 1755 0 863 863 863 863 -1 "No Flip"  <> <> <>
  864 15 7.513971 7.612142 19.206785 58 Q B 75 -0.50000 -0.50000 "GLN " " OE1" 8 0 FF5757  O864  2 1 7 ""  1 ""  <> 0 0 0 1 7.34 864 0 0 1756 0 864 864 864 864 -1 <> <> <> <>
  865 25 6.631664 6.841710 17.347769 58 Q B 38 -0.76000 -0.76000 "GLN " " NE2" 7 0 2F2FFF  N865  2 1 7 ""  1 ""  <> 0 0 0 1 7.34 865 0 0 1757 2 865 865 865 865 -1 <> <> <> <>
  866 43 9.951568 2.475896 17.890905 58 Q B 21 0.30000 0.30000 "GLN " " H  " 1 0 FFFFFF  H866  2 1 7 ""  1 ""  <> 0 0 0 1 7.34 866 0 0 1758 0 866 866 866 866 -1 <> <> <> <>
  867 41 9.930230 3.880292 15.364923 58 Q B 21 0.06000 0.06000 "GLN " " HA " 1 0 FFFFFF  H867  2 1 7 ""  1 ""  <> 0 0 0 1 7.34 867 0 0 1759 0 867 867 867 867 -1 <> <> <> <>
  868 41 7.710729 4.537053 16.770441 58 Q B 21 0.06000 0.06000 "GLN " " HB1" 1 0 FFFFFF  H868  2 1 7 ""  1 ""  <> 0 0 0 1 7.34 868 0 0 1760 0 868 868 868 868 -1 <> <> <> <>
  869 41 8.646485 5.717072 16.059958 58 Q B 21 0.06000 0.06000 "GLN " " HB2" 1 0 FFFFFF  H869  2 1 7 ""  1 ""  <> 0 0 0 1 7.34 869 0 0 1761 0 869 869 869 869 -1 <> <> <> <>
  870 41 9.650897 6.254136 18.167093 58 Q B 21 0.06000 0.06000 "GLN " " HG1" 1 0 FFFFFF  H870  2 1 7 ""  1 ""  <> 0 0 0 1 7.34 870 0 0 1762 0 870 870 870 870 -1 <> <> <> <>
  871 41 8.663308 5.063207 18.981710 58 Q B 21 0.06000 0.06000 "GLN " " HG2" 1 0 FFFFFF  H871  2 1 7 ""  1 ""  <> 0 0 0 1 7.34 871 0 0 1763 0 871 871 871 871 -1 <> <> <> <>
  872 43 6.462085 6.156056 16.625811 58 Q B 21 0.38000 0.38000 "GLN " "1HE2" 1 0 FFFFFF  H872  2 1 7 ""  1 ""  <> 0 0 0 1 7.34 872 0 0 1764 0 872 872 872 872 -1 <> <> <> <>
  873 43 5.937391 7.548963 17.542398 58 Q B 21 0.38000 0.38000 "GLN " "2HE2" 1 0 FFFFFF  H873  2 1 7 ""  1 ""  <> 0 0 0 1 7.34 873 0 0 1765 0 873 873 873 873 -1 <> <> <> <>
  874 25 11.570331 5.607465 16.397154 59 Q B 38 -0.50000 -0.50000 "GLN " " N  " 7 0 2F2FFF  N874  2 1 7 ""  1 ""  <> 0 0 0 1 7.33 874 0 0 1782 1 874 874 874 874 -1 <> <> <> <>
  875 3 12.773770 6.428990 16.669764 59 Q B 2 0.14000 0.14000 "GLN " " CA " 6 0 A0A0A0  C875  2 1 -1107 ""  1 ""  FF5A00  0 0 0 1 7.33 875 0 0 1783 1 875 875 875 875 -1 <> <> <> <>
  876 2 12.365142 7.901662 16.298906 59 Q B 2 0.50000 0.50000 "GLN " " C  " 6 0 A0A0A0  C876  2 1 7 ""  1 ""  <> 0 0 0 1 7.33 876 0 0 1784 0 876 876 876 876 -1 <> <> <> <>
  877 15 11.900964 8.147286 15.206075 59 Q B 75 -0.50000 -0.50000 "GLN " " O  " 8 0 FF5757  O877  2 1 7 ""  1 ""  <> 0 0 0 1 7.33 877 0 0 1785 0 877 877 877 877 -1 <> <> <> <>
  878 3 14.036626 5.838510 16.007402 59 Q B 2 -0.12000 -0.12000 "GLN " " CB " 6 0 A0A0A0  C878  2 1 7 ""  1 ""  <> 0 0 0 1 7.33 878 0 0 1786 2 878 878 878 878 -1 <> <> <> <>
  879 3 15.280688 6.561784 16.303686 59 Q B 2 -0.12000 -0.12000 "GLN " " CG " 6 0 A0A0A0  C879  2 1 7 ""  1 ""  <> 0 0 0 1 7.33 879 0 0 1787 2 879 879 879 879 -1 <> <> <> <>
  880 2 16.559320 5.860631 15.709516 59 Q B 2 0.50000 0.50000 "GLN " " CD " 6 0 A0A0A0  C880  2 1 7 "%UT"  13 ""  <> 0 0 0 1 7.33 880 0 0 1788 0 880 880 880 880 -1 "No Flip"  <> <> <>
  881 15 16.595104 5.059278 14.748185 59 Q B 75 -0.50000 -0.50000 "GLN " " OE1" 8 0 FF5757  O881  2 1 7 ""  1 ""  <> 0 0 0 1 7.33 881 0 0 1789 0 881 881 881 881 -1 <> <> <> <>
  882 25 17.680801 6.070481 16.490442 59 Q B 38 -0.76000 -0.76000 "GLN " " NE2" 7 0 2F2FFF  N882  2 1 7 ""  1 ""  <> 0 0 0 1 7.33 882 0 0 1790 2 882 882 882 882 -1 <> <> <> <>
  883 43 11.095092 5.949864 15.574346 59 Q B 21 0.30000 0.30000 "GLN " " H  " 1 0 FFFFFF  H883  2 1 7 ""  1 ""  <> 0 0 0 1 7.33 883 0 0 1791 0 883 883 883 883 -1 <> <> <> <>
  884 41 12.918454 6.316323 17.744230 59 Q B 21 0.06000 0.06000 "GLN " " HA " 1 0 FFFFFF  H884  2 1 7 ""  1 ""  <> 0 0 0 1 7.33 884 0 0 1792 0 884 884 884 884 -1 <> <> <> <>
  885 41 13.972880 5.722787 14.925439 59 Q B 21 0.06000 0.06000 "GLN " " HB1" 1 0 FFFFFF  H885  2 1 7 ""  1 ""  <> 0 0 0 1 7.33 885 0 0 1793 0 885 885 885 885 -1 <> <> <> <>
  886 41 14.173612 4.818608 16.366774 59 Q B 21 0.06000 0.06000 "GLN " " HB2" 1 0 FFFFFF  H886  2 1 7 ""  1 ""  <> 0 0 0 1 7.33 886 0 0 1794 0 886 886 886 886 -1 <> <> <> <>
  887 41 15.347894 6.600854 17.390909 59 Q B 21 0.06000 0.06000 "GLN " " HG1" 1 0 FFFFFF  H887  2 1 7 ""  1 ""  <> 0 0 0 1 7.33 887 0 0 1795 0 887 887 887 887 -1 <> <> <> <>
  888 41 15.227328 7.560147 15.869493 59 Q B 21 0.06000 0.06000 "GLN " " HG2" 1 0 FFFFFF  H888  2 1 7 ""  1 ""  <> 0 0 0 1 7.33 888 0 0 1796 0 888 888 888 888 -1 <> <> <> <>
  889 43 17.584274 6.722749 17.255510 59 Q B 21 0.38000 0.38000 "GLN " "1HE2" 1 0 FFFFFF  H889  2 1 7 ""  1 ""  <> 0 0 0 1 7.33 889 0 0 1797 0 889 889 889 889 -1 <> <> <> <>
  890 43 18.596964 5.737924 16.225573 59 Q B 21 0.38000 0.38000 "GLN " "2HE2" 1 0 FFFFFF  H890  2 1 7 ""  1 ""  <> 0 0 0 1 7.33 890 0 0 1798 0 890 890 890 890 -1 <> <> <> <>
  891 25 12.450292 8.868848 17.228479 60 K B 38 -0.50000 -0.50000 "LYS " " N  " 7 0 2F2FFF  N891  0 1 7 ""  1 ""  <> 0 0 0 1 7.66 891 0 0 1816 1 891 891 891 891 -1 <> <> <> <>
  892 3 12.286187 10.332932 17.106222 60 K B 2 0.14000 0.14000 "LYS " " CA " 6 0 A0A0A0  C892  0 1 -1107 ""  1 ""  FF5A00  0 0 0 1 7.66 892 0 0 1817 1 892 892 892 892 -1 <> <> <> <>
  893 2 13.717332 10.932057 16.871687 60 K B 2 0.50000 0.50000 "LYS " " C  " 6 0 A0A0A0  C893  0 1 7 ""  1 ""  <> 0 0 0 1 7.66 893 0 0 1818 0 893 893 893 893 -1 <> <> <> <>
  894 15 14.687985 10.364205 17.383608 60 K B 75 -0.50000 -0.50000 "LYS " " O  " 8 0 FF5757  O894  0 1 7 ""  1 ""  <> 0 0 0 1 7.66 894 0 0 1819 0 894 894 894 894 -1 <> <> <> <>
  895 3 11.695958 10.786645 18.465387 60 K B 2 -0.12000 -0.12000 "LYS " " CB " 6 0 A0A0A0  C895  0 1 7 ""  1 ""  <> 0 0 0 1 7.66 895 0 0 1820 2 895 895 895 895 -1 <> <> <> <>
  896 3 11.052323 12.137208 18.548159 60 K B 2 -0.12000 -0.12000 "LYS " " CG " 6 0 A0A0A0  C896  0 1 7 ""  1 ""  <> 0 0 0 1 7.66 896 0 0 1821 2 896 896 896 896 -1 <> <> <> <>
  897 3 10.698030 12.657804 19.961393 60 K B 2 -0.12000 -0.12000 "LYS " " CD " 6 0 A0A0A0  C897  0 1 7 ""  1 ""  <> 0 0 0 1 7.66 897 0 0 1822 2 897 897 897 897 -1 <> <> <> <>
  898 3 9.662995 13.819577 19.854364 60 K B 2 0.19000 0.19000 "LYS " " CE " 6 0 A0A0A0  C898  0 1 7 ""  1 ""  <> 0 0 0 1 7.66 898 0 0 1823 2 898 898 898 898 -1 <> <> <> <>
  899 32 9.171191 14.278642 21.203691 60 K B 38 -0.30000 -0.30000 "LYS " " NZ " 7 1 2F2FFF  N899  0 1 7 "%UT"  13 ""  <> 0 0 0 1 7.66 899 0 0 1824 3 899 899 899 899 44 <> <> <> <>
  900 43 13.001452 8.589852 18.027533 60 K B 21 0.30000 0.30000 "LYS " " H  " 1 0 FFFFFF  H900  0 1 7 ""  1 ""  <> 0 0 0 1 7.66 900 0 0 1825 0 900 900 900 900 -1 <> <> <> <>
  901 41 11.631225 10.412904 16.238623 60 K B 21 0.06000 0.06000 "LYS " " HA " 1 0 FFFFFF  H901  0 1 7 ""  1 ""  <> 0 0 0 1 7.66 901 0 0 1826 0 901 901 901 901 -1 <> <> <> <>
  902 41 12.550767 10.973290 19.115438 60 K B 21 0.06000 0.06000 "LYS " " HB1" 1 0 FFFFFF  H902  0 1 7 ""  1 ""  <> 0 0 0 1 7.66 902 0 0 1827 0 902 902 902 902 -1 <> <> <> <>
  903 41 11.094388 9.963014 18.849890 60 K B 21 0.06000 0.06000 "LYS " " HB2" 1 0 FFFFFF  H903  0 1 7 ""  1 ""  <> 0 0 0 1 7.66 903 0 0 1828 0 903 903 903 903 -1 <> <> <> <>
  904 41 10.223441 12.144303 17.840345 60 K B 21 0.06000 0.06000 "LYS " " HG1" 1 0 FFFFFF  H904  0 1 7 ""  1 ""  <> 0 0 0 1 7.66 904 0 0 1829 0 904 904 904 904 -1 <> <> <> <>
  905 41 11.815261 12.820539 18.175215 60 K B 21 0.06000 0.06000 "LYS " " HG2" 1 0 FFFFFF  H905  0 1 7 ""  1 ""  <> 0 0 0 1 7.66 905 0 0 1830 0 905 905 905 905 -1 <> <> <> <>
  906 41 11.674666 12.985360 20.317747 60 K B 21 0.06000 0.06000 "LYS " " HD1" 1 0 FFFFFF  H906  0 1 7 ""  1 ""  <> 0 0 0 1 7.66 906 0 0 1831 0 906 906 906 906 -1 <> <> <> <>
  907 41 10.447137 11.836888 20.633142 60 K B 21 0.06000 0.06000 "LYS " " HD2" 1 0 FFFFFF  H907  0 1 7 ""  1 ""  <> 0 0 0 1 7.66 907 0 0 1832 0 907 907 907 907 -1 <> <> <> <>
  908 41 8.781333 13.554151 19.270994 60 K B 21 0.06000 0.06000 "LYS " " HE1" 1 0 FFFFFF  H908  0 1 7 ""  1 ""  <> 0 0 0 1 7.66 908 0 0 1833 0 908 908 908 908 -1 <> <> <> <>
  909 41 10.133925 14.667348 19.356760 60 K B 21 0.06000 0.06000 "LYS " " HE2" 1 0 FFFFFF  H909  0 1 7 ""  1 ""  <> 0 0 0 1 7.66 909 0 0 1834 0 909 909 909 909 -1 <> <> <> <>
  910 44 8.424050 13.760907 21.643953 60 K B 21 0.33000 0.33000 "LYS " " HZ1" 1 0 FFFFFF  H910  0 1 7 ""  1 ""  <> 0 0 0 1 7.66 910 0 0 1835 0 910 910 910 910 45 <> <> <> <>
  911 44 9.939343 14.274621 21.859453 60 K B 21 0.33000 0.33000 "LYS " " HZ2" 1 0 FFFFFF  H911  0 1 7 ""  1 ""  <> 0 0 0 1 7.66 911 0 0 1836 0 911 911 911 911 -1 <> <> <> <>
  912 44 8.839026 15.216760 21.031347 60 K B 21 0.33000 0.33000 "LYS " " HZ3" 1 0 FFFFFF  H912  0 1 7 ""  1 ""  <> 0 0 0 1 7.66 912 0 0 1837 0 912 912 912 912 -1 <> <> <> <>
  913 25 13.943826 11.949994 16.010763 61 P B 38 -0.14000 -0.14000 "PRO " " N  " 7 0 2F2FFF  N913  0 1 7 ""  1 ""  <> 0 0 0 1 7.67 913 0 0 1845 0 913 913 913 913 -1 <> <> <> <>
  914 3 15.216962 12.619782 15.786866 61 P B 2 0.01000 0.01000 "PRO " " CA " 6 0 A0A0A0  C914  0 1 -1107 ""  1 ""  FF5A00  0 0 0 1 7.67 914 0 0 1846 1 914 914 914 914 -1 <> <> <> <>
  915 2 15.875003 13.146604 17.067484 61 P B 2 0.50000 0.50000 "PRO " " C  " 6 0 A0A0A0  C915  0 1 7 ""  1 ""  <> 0 0 0 1 7.67 915 0 0 1847 0 915 915 915 915 -1 <> <> <> <>
  916 15 15.286212 13.854077 17.928728 61 P B 75 -0.50000 -0.50000 "PRO " " O  " 8 0 FF5757  O916  0 1 7 ""  1 ""  <> 0 0 0 1 7.67 916 0 0 1848 0 916 916 916 916 -1 <> <> <> <>
  917 3 12.951842 12.747605 15.228665 61 P B 2 -0.05000 -0.05000 "PRO " " CD " 6 0 A0A0A0  C917  0 1 7 ""  1 ""  <> 0 0 0 1 7.67 917 0 0 1849 2 917 917 917 917 -1 <> <> <> <>
  918 3 13.572497 14.020574 14.792375 61 P B 2 -0.12000 -0.12000 "PRO " " CG " 6 0 A0A0A0  C918  0 1 7 ""  1 ""  <> 0 0 0 1 7.67 918 0 0 1850 2 918 918 918 918 -1 <> <> <> <>
  919 3 15.127095 13.706052 14.762464 61 P B 2 -0.12000 -0.12000 "PRO " " CB " 6 0 A0A0A0  C919  0 1 7 ""  1 ""  <> 0 0 0 1 7.67 919 0 0 1851 2 919 919 919 919 -1 <> <> <> <>
  920 41 12.057721 12.864903 15.840947 61 P B 21 0.06000 0.06000 "PRO " " HD1" 1 0 FFFFFF  H920  0 1 7 ""  1 ""  <> 0 0 0 1 7.67 920 0 0 1852 0 920 920 920 920 -1 <> <> <> <>
  921 41 12.519284 12.340680 14.314660 61 P B 21 0.06000 0.06000 "PRO " " HD2" 1 0 FFFFFF  H921  0 1 7 ""  1 ""  <> 0 0 0 1 7.67 921 0 0 1853 0 921 921 921 921 -1 <> <> <> <>
  922 41 13.338552 14.686841 15.622712 61 P B 21 0.06000 0.06000 "PRO " " HG1" 1 0 FFFFFF  H922  0 1 7 ""  1 ""  <> 0 0 0 1 7.67 922 0 0 1854 0 922 922 922 922 -1 <> <> <> <>
  923 41 13.265410 14.454125 13.840623 61 P B 21 0.06000 0.06000 "PRO " " HG2" 1 0 FFFFFF  H923  0 1 7 ""  1 ""  <> 0 0 0 1 7.67 923 0 0 1855 0 923 923 923 923 -1 <> <> <> <>
  924 41 15.851075 14.500104 14.945313 61 P B 21 0.06000 0.06000 "PRO " " HB1" 1 0 FFFFFF  H924  0 1 7 ""  1 ""  <> 0 0 0 1 7.67 924 0 0 1856 0 924 924 924 924 -1 <> <> <> <>
  925 41 15.288518 13.209474 13.805673 61 P B 21 0.06000 0.06000 "PRO " " HB2" 1 0 FFFFFF  H925  0 1 7 ""  1 ""  <> 0 0 0 1 7.67 925 0 0 1857 0 925 925 925 925 -1 <> <> <> <>
  926 41 15.890500 11.863072 15.384580 61 P B 21 0.06000 0.06000 "PRO " " HA " 1 0 FFFFFF  H926  0 1 7 ""  1 ""  <> 0 0 0 1 7.67 926 0 0 1858 0 926 926 926 926 -1 <> <> <> <>
  927 25 17.177521 12.781846 17.270071 62 G B 38 -0.50000 -0.50000 "GLY " " N  " 7 0 2F2FFF  N927  0 1 7 ""  1 ""  <> 0 0 0 1 7.69 927 0 0 1880 1 927 927 927 927 -1 <> <> <> <>
  928 3 17.848345 13.082578 18.520262 62 G B 2 0.08000 0.08000 "GLY " " CA " 6 0 A0A0A0  C928  0 1 -1107 ""  1 ""  FF5A00  0 0 0 1 7.69 928 0 0 1881 2 928 928 928 928 -1 <> <> <> <>
  929 2 17.485750 12.161866 19.729921 62 G B 2 0.50000 0.50000 "GLY " " C  " 6 0 A0A0A0  C929  0 1 7 ""  1 ""  <> 0 0 0 1 7.69 929 0 0 1882 0 929 929 929 929 -1 <> <> <> <>
  930 15 17.967581 12.405786 20.825918 62 G B 75 -0.50000 -0.50000 "GLY " " O  " 8 0 FF5757  O930  0 1 7 ""  1 ""  <> 0 0 0 1 7.69 930 0 0 1883 0 930 930 930 930 -1 <> <> <> <>
  931 43 17.645666 12.229810 16.565657 62 G B 21 0.30000 0.30000 "GLY " " H  " 1 0 FFFFFF  H931  0 1 7 ""  1 ""  <> 0 0 0 1 7.69 931 0 0 1884 0 931 931 931 931 -1 <> <> <> <>
  932 41 17.781403 14.035939 19.044397 62 G B 21 0.06000 0.06000 "GLY " " HA1" 1 0 FFFFFF  H932  0 1 7 ""  1 ""  <> 0 0 0 1 7.69 932 0 0 1885 0 932 932 932 932 -1 <> <> <> <>
  933 41 18.921156 12.926682 18.406813 62 G B 21 0.06000 0.06000 "GLY " " HA2" 1 0 FFFFFF  H933  0 1 7 ""  1 ""  <> 0 0 0 1 7.69 933 0 0 1886 0 933 933 933 933 -1 <> <> <> <>
  934 25 16.764513 11.095460 19.559610 63 K B 38 -0.50000 -0.50000 "LYS " " N  " 7 0 2F2FFF  N934  0 1 7 ""  1 ""  <> 0 0 0 1 7.69 934 0 0 1903 1 934 934 934 934 -1 <> <> <> <>
  935 3 16.444231 10.068284 20.553205 63 K B 2 0.14000 0.14000 "LYS " " CA " 6 0 A0A0A0  C935  0 1 -1107 ""  1 ""  FF5A00  0 0 0 1 7.69 935 0 0 1904 1 935 935 935 935 -1 <> <> <> <>
  936 2 16.824003 8.629880 20.056223 63 K B 2 0.50000 0.50000 "LYS " " C  " 6 0 A0A0A0  C936  0 1 7 ""  1 ""  <> 0 0 0 1 7.69 936 0 0 1905 0 936 936 936 936 -1 <> <> <> <>
  937 15 16.996820 8.391397 18.844728 63 K B 75 -0.50000 -0.50000 "LYS " " O  " 8 0 FF5757  O937  0 1 7 ""  1 ""  <> 0 0 0 1 7.69 937 0 0 1906 0 937 937 937 937 -1 <> <> <> <>
  938 3 15.040416 10.240666 21.155317 63 K B 2 -0.12000 -0.12000 "LYS " " CB " 6 0 A0A0A0  C938  0 1 7 ""  1 ""  <> 0 0 0 1 7.69 938 0 0 1907 2 938 938 938 938 -1 <> <> <> <>
  939 3 15.122550 11.479653 22.086691 63 K B 2 -0.12000 -0.12000 "LYS " " CG " 6 0 A0A0A0  C939  0 1 7 ""  1 ""  <> 0 0 0 1 7.69 939 0 0 1908 2 939 939 939 939 -1 <> <> <> <>
  940 3 13.825410 11.699033 22.883347 63 K B 2 -0.12000 -0.12000 "LYS " " CD " 6 0 A0A0A0  C940  0 1 7 ""  1 ""  <> 0 0 0 1 7.69 940 0 0 1909 2 940 940 940 940 -1 <> <> <> <>
  941 3 13.895072 12.994081 23.713097 63 K B 2 0.19000 0.19000 "LYS " " CE " 6 0 A0A0A0  C941  0 1 7 ""  1 ""  <> 0 0 0 1 7.69 941 0 0 1910 2 941 941 941 941 -1 <> <> <> <>
  942 32 12.664294 13.239934 24.475103 63 K B 38 -0.30000 -0.30000 "LYS " " NZ " 7 1 2F2FFF  N942  0 1 7 "%UT"  13 ""  <> 0 0 0 1 7.69 942 0 0 1911 3 942 942 942 942 44 <> <> <> <>
  943 43 16.428204 10.998132 18.612230 63 K B 21 0.30000 0.30000 "LYS " " H  " 1 0 FFFFFF  H943  0 1 7 ""  1 ""  <> 0 0 0 1 7.69 943 0 0 1912 0 943 943 943 943 -1 <> <> <> <>
  944 41 17.149242 10.288026 21.354940 63 K B 21 0.06000 0.06000 "LYS " " HA " 1 0 FFFFFF  H944  0 1 7 ""  1 ""  <> 0 0 0 1 7.69 944 0 0 1913 0 944 944 944 944 -1 <> <> <> <>
  945 41 14.728318 9.433076 21.817511 63 K B 21 0.06000 0.06000 "LYS " " HB1" 1 0 FFFFFF  H945  0 1 7 ""  1 ""  <> 0 0 0 1 7.69 945 0 0 1914 0 945 945 945 945 -1 <> <> <> <>
  946 41 14.262372 10.590264 20.476694 63 K B 21 0.06000 0.06000 "LYS " " HB2" 1 0 FFFFFF  H946  0 1 7 ""  1 ""  <> 0 0 0 1 7.69 946 0 0 1915 0 946 946 946 946 -1 <> <> <> <>
  947 41 15.235476 12.382825 21.486998 63 K B 21 0.06000 0.06000 "LYS " " HG1" 1 0 FFFFFF  H947  0 1 7 ""  1 ""  <> 0 0 0 1 7.69 947 0 0 1916 0 947 947 947 947 -1 <> <> <> <>
  948 41 15.941333 11.312276 22.786463 63 K B 21 0.06000 0.06000 "LYS " " HG2" 1 0 FFFFFF  H948  0 1 7 ""  1 ""  <> 0 0 0 1 7.69 948 0 0 1917 0 948 948 948 948 -1 <> <> <> <>
  949 41 13.780080 10.842488 23.555935 63 K B 21 0.06000 0.06000 "LYS " " HD1" 1 0 FFFFFF  H949  0 1 7 ""  1 ""  <> 0 0 0 1 7.69 949 0 0 1918 0 949 949 949 949 -1 <> <> <> <>
  950 41 12.907454 11.680650 22.295877 63 K B 21 0.06000 0.06000 "LYS " " HD2" 1 0 FFFFFF  H950  0 1 7 ""  1 ""  <> 0 0 0 1 7.69 950 0 0 1919 0 950 950 950 950 -1 <> <> <> <>
  951 41 14.255801 13.885251 23.199492 63 K B 21 0.06000 0.06000 "LYS " " HE1" 1 0 FFFFFF  H951  0 1 7 ""  1 ""  <> 0 0 0 1 7.69 951 0 0 1920 0 951 951 951 951 -1 <> <> <> <>
  952 41 14.589948 12.764569 24.520912 63 K B 21 0.06000 0.06000 "LYS " " HE2" 1 0 FFFFFF  H952  0 1 7 ""  1 ""  <> 0 0 0 1 7.69 952 0 0 1921 0 952 952 952 952 -1 <> <> <> <>
  953 44 12.838122 14.097726 24.979164 63 K B 21 0.33000 0.33000 "LYS " " HZ1" 1 0 FFFFFF  H953  0 1 7 ""  1 ""  <> 0 0 0 1 7.69 953 0 0 1922 0 953 953 953 953 45 <> <> <> <>
  954 44 11.944844 13.416287 23.788525 63 K B 21 0.33000 0.33000 "LYS " " HZ2" 1 0 FFFFFF  H954  0 1 7 ""  1 ""  <> 0 0 0 1 7.69 954 0 0 1923 0 954 954 954 954 -1 <> <> <> <>
  955 44 12.437167 12.506337 25.131111 63 K B 21 0.33000 0.33000 "LYS " " HZ3" 1 0 FFFFFF  H955  0 1 7 ""  1 ""  <> 0 0 0 1 7.69 955 0 0 1924 0 955 955 955 955 -1 <> <> <> <>
  956 25 17.028286 7.713727 21.057619 64 A B 38 -0.50000 -0.50000 "ALA " " N  " 7 0 2F2FFF  N956  0 1 7 ""  1 ""  <> 0 0 0 1 7.67 956 0 0 1944 1 956 956 956 956 -1 <> <> <> <>
  957 3 17.298401 6.295350 20.887476 64 A B 2 0.14000 0.14000 "ALA " " CA " 6 0 A0A0A0  C957  0 1 -1107 ""  1 ""  FF5A00  0 0 0 1 7.67 957 0 0 1945 1 957 957 957 957 -1 <> <> <> <>
  958 2 15.970429 5.600850 20.376436 64 A B 2 0.50000 0.50000 "ALA " " C  " 6 0 A0A0A0  C958  0 1 7 ""  1 ""  <> 0 0 0 1 7.67 958 0 0 1946 0 958 958 958 958 -1 <> <> <> <>
  959 15 14.890769 6.121057 20.452024 64 A B 75 -0.50000 -0.50000 "ALA " " O  " 8 0 FF5757  O959  0 1 7 ""  1 ""  <> 0 0 0 1 7.67 959 0 0 1947 0 959 959 959 959 -1 <> <> <> <>
  960 3 17.828650 5.851495 22.278269 64 A B 2 -0.18000 -0.18000 "ALA " " CB " 6 0 A0A0A0  C960  0 1 7 ""  1 ""  <> 0 0 0 1 7.67 960 0 0 1948 3 960 960 960 960 -1 <> <> <> <>
  961 43 17.212914 8.048566 21.992445 64 A B 21 0.30000 0.30000 "ALA " " H  " 1 0 FFFFFF  H961  0 1 7 ""  1 ""  <> 0 0 0 1 7.67 961 0 0 1949 0 961 961 961 961 -1 <> <> <> <>
  962 41 18.105022 6.191377 20.161768 64 A B 21 0.06000 0.06000 "ALA " " HA " 1 0 FFFFFF  H962  0 1 7 ""  1 ""  <> 0 0 0 1 7.67 962 0 0 1950 0 962 962 962 962 -1 <> <> <> <>
  963 41 17.074205 6.044385 23.040966 64 A B 21 0.06000 0.06000 "ALA " " HB1" 1 0 FFFFFF  H963  0 1 7 ""  1 ""  <> 0 0 0 1 7.67 963 0 0 1951 0 963 963 963 963 -1 <> <> <> <>
  964 41 18.004168 4.781388 22.388578 64 A B 21 0.06000 0.06000 "ALA " " HB2" 1 0 FFFFFF  H964  0 1 7 ""  1 ""  <> 0 0 0 1 7.67 964 0 0 1952 0 964 964 964 964 -1 <> <> <> <>
  965 41 18.746847 6.385964 22.521902 64 A B 21 0.06000 0.06000 "ALA " " HB3" 1 0 FFFFFF  H965  0 1 7 ""  1 ""  <> 0 0 0 1 7.67 965 0 0 1953 0 965 965 965 965 -1 <> <> <> <>
  966 25 16.106415 4.388028 19.877138 65 P B 38 -0.14000 -0.14000 "PRO " " N  " 7 0 2F2FFF  N966  0 1 7 ""  1 ""  <> 0 0 0 1 7.68 966 0 0 1973 0 966 966 966 966 -1 <> <> <> <>
  967 3 14.984294 3.578526 19.279936 65 P B 2 0.01000 0.01000 "PRO " " CA " 6 0 A0A0A0  C967  0 1 -1108 ""  1 ""  FF7800  0 0 0 1 7.68 967 0 0 1974 1 967 967 967 967 -1 <> <> <> <>
  968 2 14.177531 2.882584 20.424147 65 P B 2 0.50000 0.50000 "PRO " " C  " 6 0 A0A0A0  C968  0 1 7 ""  1 ""  <> 0 0 0 1 7.68 968 0 0 1975 0 968 968 968 968 -1 <> <> <> <>
  969 15 14.628573 2.592309 21.571165 65 P B 75 -0.50000 -0.50000 "PRO " " O  " 8 0 FF5757  O969  0 1 7 ""  1 ""  <> 0 0 0 1 7.68 969 0 0 1976 0 969 969 969 969 -1 <> <> <> <>
  970 3 17.382870 3.639741 19.609163 65 P B 2 -0.05000 -0.05000 "PRO " " CD " 6 0 A0A0A0  C970  0 1 7 ""  1 ""  <> 0 0 0 1 7.68 970 0 0 1977 2 970 970 970 970 -1 <> <> <> <>
  971 3 16.968126 2.315587 18.900675 65 P B 2 -0.12000 -0.12000 "PRO " " CG " 6 0 A0A0A0  C971  0 1 7 ""  1 ""  <> 0 0 0 1 7.68 971 0 0 1978 2 971 971 971 971 -1 <> <> <> <>
  972 3 15.573956 2.523907 18.355463 65 P B 2 -0.12000 -0.12000 "PRO " " CB " 6 0 A0A0A0  C972  0 1 7 ""  1 ""  <> 0 0 0 1 7.68 972 0 0 1979 2 972 972 972 972 -1 <> <> <> <>
  973 41 17.906021 3.389039 20.531965 65 P B 21 0.06000 0.06000 "PRO " " HD1" 1 0 FFFFFF  H973  0 1 7 ""  1 ""  <> 0 0 0 1 7.68 973 0 0 1980 0 973 973 973 973 -1 <> <> <> <>
  974 41 18.051876 4.242696 18.995180 65 P B 21 0.06000 0.06000 "PRO " " HD2" 1 0 FFFFFF  H974  0 1 7 ""  1 ""  <> 0 0 0 1 7.68 974 0 0 1981 0 974 974 974 974 -1 <> <> <> <>
  975 41 16.927483 1.527299 19.652372 65 P B 21 0.06000 0.06000 "PRO " " HG1" 1 0 FFFFFF  H975  0 1 7 ""  1 ""  <> 0 0 0 1 7.68 975 0 0 1982 0 975 975 975 975 -1 <> <> <> <>
  976 41 17.591402 1.886933 18.115889 65 P B 21 0.06000 0.06000 "PRO " " HG2" 1 0 FFFFFF  H976  0 1 7 ""  1 ""  <> 0 0 0 1 7.68 976 0 0 1983 0 976 976 976 976 -1 <> <> <> <>
  977 41 14.972585 1.617200 18.289644 65 P B 21 0.06000 0.06000 "PRO " " HB1" 1 0 FFFFFF  H977  0 1 7 ""  1 ""  <> 0 0 0 1 7.68 977 0 0 1984 0 977 977 977 977 -1 <> <> <> <>
  978 41 15.599862 2.798398 17.300909 65 P B 21 0.06000 0.06000 "PRO " " HB2" 1 0 FFFFFF  H978  0 1 7 ""  1 ""  <> 0 0 0 1 7.68 978 0 0 1985 0 978 978 978 978 -1 <> <> <> <>
  979 41 14.262343 4.188924 18.737440 65 P B 21 0.06000 0.06000 "PRO " " HA " 1 0 FFFFFF  H979  0 1 7 ""  1 ""  <> 0 0 0 1 7.68 979 0 0 1986 0 979 979 979 979 -1 <> <> <> <>
  980 25 12.858644 2.629910 20.117434 66 K B 38 -0.50000 -0.50000 "LYS " " N  " 7 0 2F2FFF  N980  2 1 7 ""  1 ""  <> 0 0 0 1 7.28 980 0 0 1997 1 980 980 980 980 -1 <> <> <> <>
  981 3 11.940387 2.098500 21.128878 66 K B 2 0.14000 0.14000 "LYS " " CA " 6 0 A0A0A0  C981  2 1 -1108 ""  1 ""  FF7800  0 0 0 1 7.28 981 0 0 1998 1 981 981 981 981 -1 <> <> <> <>
  982 2 10.848168 1.237462 20.484854 66 K B 2 0.50000 0.50000 "LYS " " C  " 6 0 A0A0A0  C982  2 1 7 ""  1 ""  <> 0 0 0 1 7.28 982 0 0 1999 0 982 982 982 982 -1 <> <> <> <>
  983 15 10.532058 1.375626 19.344572 66 K B 75 -0.50000 -0.50000 "LYS " " O  " 8 0 FF5757  O983  2 1 7 ""  1 ""  <> 0 0 0 1 7.28 983 0 0 2000 0 983 983 983 983 -1 <> <> <> <>
  984 3 11.403605 3.269933 21.998152 66 K B 2 -0.12000 -0.12000 "LYS " " CB " 6 0 A0A0A0  C984  2 1 7 ""  1 ""  <> 0 0 0 1 7.28 984 0 0 2001 2 984 984 984 984 -1 <> <> <> <>
  985 3 10.596295 4.400132 21.286341 66 K B 2 -0.12000 -0.12000 "LYS " " CG " 6 0 A0A0A0  C985  2 1 7 ""  1 ""  <> 0 0 0 1 7.28 985 0 0 2002 2 985 985 985 985 -1 <> <> <> <>
  986 3 10.221211 5.606637 22.168558 66 K B 2 -0.12000 -0.12000 "LYS " " CD " 6 0 A0A0A0  C986  2 1 7 ""  1 ""  <> 0 0 0 1 7.28 986 0 0 2003 2 986 986 986 986 -1 <> <> <> <>
  987 3 9.639890 6.744817 21.303770 66 K B 2 0.19000 0.19000 "LYS " " CE " 6 0 A0A0A0  C987  2 1 7 ""  1 ""  <> 0 0 0 1 7.28 987 0 0 2004 2 987 987 987 987 -1 <> <> <> <>
  988 32 8.979362 7.810060 22.085138 66 K B 38 -0.30000 -0.30000 "LYS " " NZ " 7 1 2F2FFF  N988  2 1 7 "%UT"  13 ""  <> 0 0 0 1 7.28 988 0 0 2005 3 988 988 988 988 44 <> <> <> <>
  989 43 12.431012 2.822621 19.222952 66 K B 21 0.30000 0.30000 "LYS " " H  " 1 0 FFFFFF  H989  2 1 7 ""  1 ""  <> 0 0 0 1 7.28 989 0 0 2006 0 989 989 989 989 -1 <> <> <> <>
  990 41 12.500899 1.454774 21.806776 66 K B 21 0.06000 0.06000 "LYS " " HA " 1 0 FFFFFF  H990  2 1 7 ""  1 ""  <> 0 0 0 1 7.28 990 0 0 2007 0 990 990 990 990 -1 <> <> <> <>
  991 41 12.318421 3.725575 22.377104 66 K B 21 0.06000 0.06000 "LYS " " HB1" 1 0 FFFFFF  H991  2 1 7 ""  1 ""  <> 0 0 0 1 7.28 991 0 0 2008 0 991 991 991 991 -1 <> <> <> <>
  992 41 10.701747 2.996094 22.785873 66 K B 21 0.06000 0.06000 "LYS " " HB2" 1 0 FFFFFF  H992  2 1 7 ""  1 ""  <> 0 0 0 1 7.28 992 0 0 2009 0 992 992 992 992 -1 <> <> <> <>
  993 41 9.626393 4.050130 20.932947 66 K B 21 0.06000 0.06000 "LYS " " HG1" 1 0 FFFFFF  H993  2 1 7 ""  1 ""  <> 0 0 0 1 7.28 993 0 0 2010 0 993 993 993 993 -1 <> <> <> <>
  994 41 11.089705 4.858354 20.429209 66 K B 21 0.06000 0.06000 "LYS " " HG2" 1 0 FFFFFF  H994  2 1 7 ""  1 ""  <> 0 0 0 1 7.28 994 0 0 2011 0 994 994 994 994 -1 <> <> <> <>
  995 41 10.932605 5.941716 22.923370 66 K B 21 0.06000 0.06000 "LYS " " HD1" 1 0 FFFFFF  H995  2 1 7 ""  1 ""  <> 0 0 0 1 7.28 995 0 0 2012 0 995 995 995 995 -1 <> <> <> <>
  996 41 9.426389 5.251691 22.824587 66 K B 21 0.06000 0.06000 "LYS " " HD2" 1 0 FFFFFF  H996  2 1 7 ""  1 ""  <> 0 0 0 1 7.28 996 0 0 2013 0 996 996 996 996 -1 <> <> <> <>
  997 41 8.820151 6.295587 20.743128 66 K B 21 0.06000 0.06000 "LYS " " HE1" 1 0 FFFFFF  H997  2 1 7 ""  1 ""  <> 0 0 0 1 7.28 997 0 0 2014 0 997 997 997 997 -1 <> <> <> <>
  998 41 10.312881 7.123834 20.534658 66 K B 21 0.06000 0.06000 "LYS " " HE2" 1 0 FFFFFF  H998  2 1 7 ""  1 ""  <> 0 0 0 1 7.28 998 0 0 2015 0 998 998 998 998 -1 <> <> <> <>
  999 44 8.951533 8.635892 21.504343 66 K B 21 0.33000 0.33000 "LYS " " HZ1" 1 0 FFFFFF  H999  2 1 7 ""  1 ""  <> 0 0 0 1 7.28 999 0 0 2016 0 999 999 999 999 45 <> <> <> <>
  1000 44 8.030549 7.527543 22.285242 66 K B 21 0.33000 0.33000 "LYS " " HZ2" 1 0 FFFFFF  H1000  2 1 7 ""  1 ""  <> 0 0 0 1 7.28 1000 0 0 2017 0 1000 1000 1000 1000 -1 <> <> <> <>
  1001 44 9.552436 8.059026 22.878675 66 K B 21 0.33000 0.33000 "LYS " " HZ3" 1 0 FFFFFF  H1001  2 1 7 ""  1 ""  <> 0 0 0 1 7.28 1001 0 0 2018 0 1001 1001 1001 1001 -1 <> <> <> <>
  1002 25 10.282344 0.328645 21.261969 67 L B 38 -0.50000 -0.50000 "LEU " " N  " 7 0 2F2FFF  N1002  2 1 7 ""  1 ""  <> 0 0 0 1 7.26 1002 0 0 2036 1 1002 1002 1002 1002 -1 <> <> <> <>
  1003 3 9.157523 -0.508002 20.792990 67 L B 2 0.14000 0.14000 "LEU " " CA " 6 0 A0A0A0  C1003  2 1 -1108 ""  1 ""  FF7800  0 0 0 1 7.26 1003 0 0 2037 1 1003 1003 1003 1003 -1 <> <> <> <>
  1004 2 7.792400 0.227052 21.011850 67 L B 2 0.50000 0.50000 "LEU " " C  " 6 0 A0A0A0  C1004  2 1 7 ""  1 ""  <> 0 0 0 1 7.26 1004 0 0 2038 0 1004 1004 1004 1004 -1 <> <> <> <>
  1005 15 7.667898 0.883511 22.061716 67 L B 75 -0.50000 -0.50000 "LEU " " O  " 8 0 FF5757  O1005  2 1 7 ""  1 ""  <> 0 0 0 1 7.26 1005 0 0 2039 0 1005 1005 1005 1005 -1 <> <> <> <>
  1006 3 9.179559 -1.739837 21.702475 67 L B 2 -0.12000 -0.12000 "LEU " " CB " 6 0 A0A0A0  C1006  2 1 7 ""  1 ""  <> 0 0 0 1 7.26 1006 0 0 2040 2 1006 1006 1006 1006 -1 <> <> <> <>
  1007 3 8.233396 -2.908366 21.454706 67 L B 2 -0.06000 -0.06000 "LEU " " CG " 6 0 A0A0A0  C1007  2 1 7 ""  1 ""  <> 0 0 0 1 7.26 1007 0 0 2041 1 1007 1007 1007 1007 -1 <> <> <> <>
  1008 3 8.541919 -3.709945 20.171515 67 L B 2 -0.18000 -0.18000 "LEU " " CD1" 6 0 A0A0A0  C1008  2 1 7 ""  1 ""  <> 0 0 0 1 7.26 1008 0 0 2042 3 1008 1008 1008 1008 -1 <> <> <> <>
  1009 3 8.012517 -3.865520 22.677515 67 L B 2 -0.18000 -0.18000 "LEU " " CD2" 6 0 A0A0A0  C1009  2 1 7 ""  1 ""  <> 0 0 0 1 7.26 1009 0 0 2043 3 1009 1009 1009 1009 -1 <> <> <> <>
  1010 43 10.414599 0.386166 22.261618 67 L B 21 0.30000 0.30000 "LEU " " H  " 1 0 FFFFFF  H1010  2 1 7 ""  1 ""  <> 0 0 0 1 7.26 1010 0 0 2044 0 1010 1010 1010 1010 -1 <> <> <> <>
  1011 41 9.359769 -0.884731 19.790358 67 L B 21 0.06000 0.06000 "LEU " " HA " 1 0 FFFFFF  H1011  2 1 7 ""  1 ""  <> 0 0 0 1 7.26 1011 0 0 2045 0 1011 1011 1011 1011 -1 <> <> <> <>
  1012 41 9.020593 -1.400180 22.725927 67 L B 21 0.06000 0.06000 "LEU " " HB1" 1 0 FFFFFF  H1012  2 1 7 ""  1 ""  <> 0 0 0 1 7.26 1012 0 0 2046 0 1012 1012 1012 1012 -1 <> <> <> <>
  1013 41 10.210849 -2.087001 21.765871 67 L B 21 0.06000 0.06000 "LEU " " HB2" 1 0 FFFFFF  H1013  2 1 7 ""  1 ""  <> 0 0 0 1 7.26 1013 0 0 2047 0 1013 1013 1013 1013 -1 <> <> <> <>
  1014 41 7.265646 -2.559085 21.094763 67 L B 21 0.06000 0.06000 "LEU " " HG " 1 0 FFFFFF  H1014  2 1 7 ""  1 ""  <> 0 0 0 1 7.26 1014 0 0 2048 0 1014 1014 1014 1014 -1 <> <> <> <>
  1015 41 8.793166 -3.042392 19.347288 67 L B 21 0.06000 0.06000 "LEU " "1HD1" 1 0 FFFFFF  H1015  2 1 7 ""  1 ""  <> 0 0 0 1 7.26 1015 0 0 2049 0 1015 1015 1015 1015 -1 <> <> <> <>
  1016 41 9.422141 -4.310019 20.402205 67 L B 21 0.06000 0.06000 "LEU " "2HD1" 1 0 FFFFFF  H1016  2 1 7 ""  1 ""  <> 0 0 0 1 7.26 1016 0 0 2050 0 1016 1016 1016 1016 -1 <> <> <> <>
  1017 41 7.724990 -4.384059 19.914030 67 L B 21 0.06000 0.06000 "LEU " "3HD1" 1 0 FFFFFF  H1017  2 1 7 ""  1 ""  <> 0 0 0 1 7.26 1017 0 0 2051 0 1017 1017 1017 1017 -1 <> <> <> <>
  1018 41 8.936490 -4.134414 23.189447 67 L B 21 0.06000 0.06000 "LEU " "1HD2" 1 0 FFFFFF  H1018  2 1 7 ""  1 ""  <> 0 0 0 1 7.26 1018 0 0 2052 0 1018 1018 1018 1018 -1 <> <> <> <>
  1019 41 7.355720 -3.328578 23.361919 67 L B 21 0.06000 0.06000 "LEU " "2HD2" 1 0 FFFFFF  H1019  2 1 7 ""  1 ""  <> 0 0 0 1 7.26 1019 0 0 2053 0 1019 1019 1019 1019 -1 <> <> <> <>
  1020 41 7.522186 -4.797946 22.397768 67 L B 21 0.06000 0.06000 "LEU " "3HD2" 1 0 FFFFFF  H1020  2 1 7 ""  1 ""  <> 0 0 0 1 7.26 1020 0 0 2054 0 1020 1020 1020 1020 -1 <> <> <> <>
  1021 25 6.842657 0.155118 20.071154 68 L B 38 -0.50000 -0.50000 "LEU " " N  " 7 0 2F2FFF  N1021  0 1 7 ""  1 ""  <> 0 0 0 1 7.26 1021 0 0 2069 1 1021 1021 1021 1021 -1 <> <> <> <>
  1022 3 5.514616 0.724618 20.349421 68 L B 2 0.14000 0.14000 "LEU " " CA " 6 0 A0A0A0  C1022  0 1 -1108 ""  1 ""  FF7800  0 0 0 1 7.26 1022 0 0 2070 1 1022 1022 1022 1022 -1 <> <> <> <>
  1023 2 4.550581 -0.406276 20.643591 68 L B 2 0.50000 0.50000 "LEU " " C  " 6 0 A0A0A0  C1023  0 1 7 ""  1 ""  <> 0 0 0 1 7.26 1023 0 0 2071 0 1023 1023 1023 1023 -1 <> <> <> <>
  1024 15 3.782199 -0.373927 21.574545 68 L B 75 -0.50000 -0.50000 "LEU " " O  " 8 0 FF5757  O1024  0 1 7 ""  1 ""  <> 0 0 0 1 7.26 1024 0 0 2072 0 1024 1024 1024 1024 -1 <> <> <> <>
  1025 3 5.016168 1.506703 19.077711 68 L B 2 -0.12000 -0.12000 "LEU " " CB " 6 0 A0A0A0  C1025  0 1 7 ""  1 ""  <> 0 0 0 1 7.26 1025 0 0 2073 2 1025 1025 1025 1025 -1 <> <> <> <>
  1026 3 5.542715 2.882561 18.894533 68 L B 2 -0.06000 -0.06000 "LEU " " CG " 6 0 A0A0A0  C1026  0 1 7 ""  1 ""  <> 0 0 0 1 7.26 1026 0 0 2074 1 1026 1026 1026 1026 -1 <> <> <> <>
  1027 3 5.420962 3.303284 17.429815 68 L B 2 -0.18000 -0.18000 "LEU " " CD1" 6 0 A0A0A0  C1027  0 1 7 ""  1 ""  <> 0 0 0 1 7.26 1027 0 0 2075 3 1027 1027 1027 1027 -1 <> <> <> <>
  1028 3 4.938962 3.949605 19.821360 68 L B 2 -0.18000 -0.18000 "LEU " " CD2" 6 0 A0A0A0  C1028  0 1 7 ""  1 ""  <> 0 0 0 1 7.26 1028 0 0 2076 3 1028 1028 1028 1028 -1 <> <> <> <>
  1029 43 7.156810 -0.224704 19.189596 68 L B 21 0.30000 0.30000 "LEU " " H  " 1 0 FFFFFF  H1029  0 1 7 ""  1 ""  <> 0 0 0 1 7.26 1029 0 0 2077 0 1029 1029 1029 1029 -1 <> <> <> <>
  1030 41 5.378922 1.464719 21.138048 68 L B 21 0.06000 0.06000 "LEU " " HA " 1 0 FFFFFF  H1030  0 1 7 ""  1 ""  <> 0 0 0 1 7.26 1030 0 0 2078 0 1030 1030 1030 1030 -1 <> <> <> <>
  1031 41 3.941865 1.626450 19.217840 68 L B 21 0.06000 0.06000 "LEU " " HB1" 1 0 FFFFFF  H1031  0 1 7 ""  1 ""  <> 0 0 0 1 7.26 1031 0 0 2079 0 1031 1031 1031 1031 -1 <> <> <> <>
  1032 41 5.205633 0.873990 18.210600 68 L B 21 0.06000 0.06000 "LEU " " HB2" 1 0 FFFFFF  H1032  0 1 7 ""  1 ""  <> 0 0 0 1 7.26 1032 0 0 2080 0 1032 1032 1032 1032 -1 <> <> <> <>
  1033 41 6.589521 3.013085 19.168875 68 L B 21 0.06000 0.06000 "LEU " " HG " 1 0 FFFFFF  H1033  0 1 7 ""  1 ""  <> 0 0 0 1 7.26 1033 0 0 2081 0 1033 1033 1033 1033 -1 <> <> <> <>
  1034 41 5.619222 4.374074 17.476732 68 L B 21 0.06000 0.06000 "LEU " "1HD1" 1 0 FFFFFF  H1034  0 1 7 ""  1 ""  <> 0 0 0 1 7.26 1034 0 0 2082 0 1034 1034 1034 1034 -1 <> <> <> <>
  1035 41 6.048694 2.815816 16.683874 68 L B 21 0.06000 0.06000 "LEU " "2HD1" 1 0 FFFFFF  H1035  0 1 7 ""  1 ""  <> 0 0 0 1 7.26 1035 0 0 2083 0 1035 1035 1035 1035 -1 <> <> <> <>
  1036 41 4.348973 3.356206 17.239714 68 L B 21 0.06000 0.06000 "LEU " "3HD1" 1 0 FFFFFF  H1036  0 1 7 ""  1 ""  <> 0 0 0 1 7.26 1036 0 0 2084 0 1036 1036 1036 1036 -1 <> <> <> <>
  1037 41 3.915924 4.190026 19.532061 68 L B 21 0.06000 0.06000 "LEU " "1HD2" 1 0 FFFFFF  H1037  0 1 7 ""  1 ""  <> 0 0 0 1 7.26 1037 0 0 2085 0 1037 1037 1037 1037 -1 <> <> <> <>
  1038 41 5.010985 3.618821 20.857454 68 L B 21 0.06000 0.06000 "LEU " "2HD2" 1 0 FFFFFF  H1038  0 1 7 ""  1 ""  <> 0 0 0 1 7.26 1038 0 0 2086 0 1038 1038 1038 1038 -1 <> <> <> <>
  1039 41 5.600126 4.805547 19.685980 68 L B 21 0.06000 0.06000 "LEU " "3HD2" 1 0 FFFFFF  H1039  0 1 7 ""  1 ""  <> 0 0 0 1 7.26 1039 0 0 2087 0 1039 1039 1039 1039 -1 <> <> <> <>
  1040 25 4.534808 -1.436260 19.783930 69 I B 38 -0.50000 -0.50000 "ILE " " N  " 7 0 2F2FFF  N1040  0 1 7 ""  1 ""  <> 0 0 0 1 7.26 1040 0 0 2105 1 1040 1040 1040 1040 -1 <> <> <> <>
  1041 3 3.608895 -2.674682 19.930418 69 I B 2 0.14000 0.14000 "ILE " " CA " 6 0 A0A0A0  C1041  0 1 -1108 ""  1 ""  FF7800  0 0 0 1 7.26 1041 0 0 2106 1 1041 1041 1041 1041 -1 <> <> <> <>
  1042 2 4.379681 -4.032859 19.711985 69 I B 2 0.50000 0.50000 "ILE " " C  " 6 0 A0A0A0  C1042  0 1 7 ""  1 ""  <> 0 0 0 1 7.26 1042 0 0 2107 0 1042 1042 1042 1042 -1 <> <> <> <>
  1043 15 5.344347 -4.107291 18.974775 69 I B 75 -0.50000 -0.50000 "ILE " " O  " 8 0 FF5757  O1043  0 1 7 ""  1 ""  <> 0 0 0 1 7.26 1043 0 0 2108 0 1043 1043 1043 1043 -1 <> <> <> <>
  1044 3 2.278986 -2.495445 19.100721 69 I B 2 -0.06000 -0.06000 "ILE " " CB " 6 0 A0A0A0  C1044  0 1 7 ""  1 ""  <> 0 0 0 1 7.26 1044 0 0 2109 1 1044 1044 1044 1044 -1 <> <> <> <>
  1045 3 1.666145 -3.880466 18.663137 69 I B 2 -0.18000 -0.18000 "ILE " " CG2" 6 0 A0A0A0  C1045  0 1 7 ""  1 ""  <> 0 0 0 1 7.26 1045 0 0 2110 3 1045 1045 1045 1045 -1 <> <> <> <>
  1046 3 1.233147 -1.694068 19.827440 69 I B 2 -0.12000 -0.12000 "ILE " " CG1" 6 0 A0A0A0  C1046  0 1 7 ""  1 ""  <> 0 0 0 1 7.26 1046 0 0 2111 2 1046 1046 1046 1046 -1 <> <> <> <>
  1047 3 0.060793 -1.186908 18.937380 69 I B 2 -0.18000 -0.18000 "ILE " " CD1" 6 0 A0A0A0  C1047  0 1 7 ""  1 ""  <> 0 0 0 1 7.26 1047 0 0 2112 3 1047 1047 1047 1047 -1 <> <> <> <>
  1048 43 5.266689 -1.543967 19.096292 69 I B 21 0.30000 0.30000 "ILE " " H  " 1 0 FFFFFF  H1048  0 1 7 ""  1 ""  <> 0 0 0 1 7.26 1048 0 0 2113 0 1048 1048 1048 1048 -1 <> <> <> <>
  1049 41 3.319976 -2.603019 20.978983 69 I B 21 0.06000 0.06000 "ILE " " HA " 1 0 FFFFFF  H1049  0 1 7 ""  1 ""  <> 0 0 0 1 7.26 1049 0 0 2114 0 1049 1049 1049 1049 -1 <> <> <> <>
  1050 41 2.564519 -1.961158 18.194571 69 I B 21 0.06000 0.06000 "ILE " " HB " 1 0 FFFFFF  H1050  0 1 7 ""  1 ""  <> 0 0 0 1 7.26 1050 0 0 2115 0 1050 1050 1050 1050 -1 <> <> <> <>
  1051 41 2.311435 -4.486861 18.027544 69 I B 21 0.06000 0.06000 "ILE " "1HG2" 1 0 FFFFFF  H1051  0 1 7 ""  1 ""  <> 0 0 0 1 7.26 1051 0 0 2116 0 1051 1051 1051 1051 -1 <> <> <> <>
  1052 41 1.471861 -4.669127 19.390024 69 I B 21 0.06000 0.06000 "ILE " "2HG2" 1 0 FFFFFF  H1052  0 1 7 ""  1 ""  <> 0 0 0 1 7.26 1052 0 0 2117 0 1052 1052 1052 1052 -1 <> <> <> <>
  1053 41 0.706583 -3.689342 18.182707 69 I B 21 0.06000 0.06000 "ILE " "3HG2" 1 0 FFFFFF  H1053  0 1 7 ""  1 ""  <> 0 0 0 1 7.26 1053 0 0 2118 0 1053 1053 1053 1053 -1 <> <> <> <>
  1054 41 1.564647 -0.776931 20.314337 69 I B 21 0.06000 0.06000 "ILE " "1HG1" 1 0 FFFFFF  H1054  0 1 7 ""  1 ""  <> 0 0 0 1 7.26 1054 0 0 2119 0 1054 1054 1054 1054 -1 <> <> <> <>
  1055 41 0.779449 -2.313045 20.601469 69 I B 21 0.06000 0.06000 "ILE " "2HG1" 1 0 FFFFFF  H1055  0 1 7 ""  1 ""  <> 0 0 0 1 7.26 1055 0 0 2120 0 1055 1055 1055 1055 -1 <> <> <> <>
  1056 41 -0.543791 -0.498206 19.527517 69 I B 21 0.06000 0.06000 "ILE " " HD1" 1 0 FFFFFF  H1056  0 1 7 ""  1 ""  <> 0 0 0 1 7.26 1056 0 0 2121 0 1056 1056 1056 1056 -1 <> <> <> <>
  1057 41 0.470554 -0.743289 18.029966 69 I B 21 0.06000 0.06000 "ILE " " HD2" 1 0 FFFFFF  H1057  0 1 7 ""  1 ""  <> 0 0 0 1 7.26 1057 0 0 2122 0 1057 1057 1057 1057 -1 <> <> <> <>
  1058 41 -0.623358 -1.978641 18.632090 69 I B 21 0.06000 0.06000 "ILE " " HD3" 1 0 FFFFFF  H1058  0 1 7 ""  1 ""  <> 0 0 0 1 7.26 1058 0 0 2123 0 1058 1058 1058 1058 -1 <> <> <> <>
  1059 25 3.913337 -5.081370 20.392946 70 Y B 38 -0.50000 -0.50000 "TYR " " N  " 7 0 2F2FFF  N1059  0 1 7 ""  1 ""  <> 0 0 0 1 7.32 1059 0 0 2140 1 1059 1059 1059 1059 -1 <> <> <> <>
  1060 3 4.345105 -6.521029 20.249117 70 Y B 2 0.14000 0.14000 "TYR " " CA " 6 0 A0A0A0  C1060  0 1 -1108 ""  1 ""  FF7800  0 0 0 1 7.32 1060 0 0 2141 1 1060 1060 1060 1060 -1 <> <> <> <>
  1061 2 3.208552 -7.397357 19.792952 70 Y B 2 0.50000 0.50000 "TYR " " C  " 6 0 A0A0A0  C1061  0 1 7 ""  1 ""  <> 0 0 0 1 7.32 1061 0 0 2142 0 1061 1061 1061 1061 -1 <> <> <> <>
  1062 15 2.075108 -7.045276 20.108889 70 Y B 75 -0.50000 -0.50000 "TYR " " O  " 8 0 FF5757  O1062  0 1 7 ""  1 ""  <> 0 0 0 1 7.32 1062 0 0 2143 0 1062 1062 1062 1062 -1 <> <> <> <>
  1063 3 5.121192 -7.055850 21.536703 70 Y B 2 -0.00500 -0.00500 "TYR " " CB " 6 0 A0A0A0  C1063  0 1 7 ""  1 ""  <> 0 0 0 1 7.32 1063 0 0 2144 2 1063 1063 1063 1063 -1 <> <> <> <>
  1064 2 4.205228 -7.304339 22.765106 70 Y B 2 -0.11500 -0.11500 "TYR " " CG " 6 0 A0A0A0  C1064  0 1 7 ""  1 ""  <> 0 0 0 1 7.32 1064 0 0 2145 0 1064 1064 1064 1064 62 <> <> <> <>
  1065 2 3.927001 -6.248874 23.659849 70 Y B 2 -0.11500 -0.11500 "TYR " " CD1" 6 0 A0A0A0  C1065  0 1 7 ""  1 ""  <> 0 0 0 1 7.32 1065 0 0 2146 1 1065 1065 1065 1065 63 <> <> <> <>
  1066 2 3.378294 -6.450679 24.916304 70 Y B 2 -0.11500 -0.11500 "TYR " " CE1" 6 0 A0A0A0  C1066  0 1 7 ""  1 ""  <> 0 0 0 1 7.32 1066 0 0 2147 1 1066 1066 1066 1066 64 <> <> <> <>
  1067 2 2.904906 -7.694842 25.236794 70 Y B 2 0.15000 0.15000 "TYR " " CZ " 6 0 A0A0A0  C1067  0 1 7 ""  1 ""  <> 0 0 0 1 7.32 1067 0 0 2148 0 1067 1067 1067 1067 65 <> <> <> <>
  1068 16 2.287136 -7.933040 26.425211 70 Y B 75 -0.58500 -0.58500 "TYR " " OH " 8 0 FF5757  O1068  0 1 7 "%UT"  13 ""  <> 0 0 0 1 7.32 1068 0 0 2149 1 1068 1068 1068 1068 -1 <> <> <> <>
  1069 2 3.119154 -8.766734 24.310455 70 Y B 2 -0.11500 -0.11500 "TYR " " CE2" 6 0 A0A0A0  C1069  0 1 7 ""  1 ""  <> 0 0 0 1 7.32 1069 0 0 2150 1 1069 1069 1069 1069 66 <> <> <> <>
  1070 2 3.847600 -8.568088 23.117914 70 Y B 2 -0.11500 -0.11500 "TYR " " CD2" 6 0 A0A0A0  C1070  0 1 7 ""  1 ""  <> 0 0 0 1 7.32 1070 0 0 2151 1 1070 1070 1070 1070 67 <> <> <> <>
  1071 43 3.221952 -4.877627 21.100458 70 Y B 21 0.30000 0.30000 "TYR " " H  " 1 0 FFFFFF  H1071  0 1 7 ""  1 ""  <> 0 0 0 1 7.32 1071 0 0 2152 0 1071 1071 1071 1071 -1 <> <> <> <>
  1072 41 5.092985 -6.611300 19.461317 70 Y B 21 0.06000 0.06000 "TYR " " HA " 1 0 FFFFFF  H1072  0 1 7 ""  1 ""  <> 0 0 0 1 7.32 1072 0 0 2153 0 1072 1072 1072 1072 -1 <> <> <> <>
  1073 41 5.848030 -6.266192 21.727102 70 Y B 21 0.06000 0.06000 "TYR " " HB1" 1 0 FFFFFF  H1073  0 1 7 ""  1 ""  <> 0 0 0 1 7.32 1073 0 0 2154 0 1073 1073 1073 1073 -1 <> <> <> <>
  1074 41 5.723295 -7.940341 21.328749 70 Y B 21 0.06000 0.06000 "TYR " " HB2" 1 0 FFFFFF  H1074  0 1 7 ""  1 ""  <> 0 0 0 1 7.32 1074 0 0 2155 0 1074 1074 1074 1074 -1 <> <> <> <>
  1075 41 4.209620 -5.255725 23.343332 70 Y B 21 0.11500 0.11500 "TYR " " HD1" 1 0 FFFFFF  H1075  0 1 7 ""  1 ""  <> 0 0 0 1 7.32 1075 0 0 2156 0 1075 1075 1075 1075 -1 <> <> <> <>
  1076 41 3.055141 -5.667026 25.585527 70 Y B 21 0.11500 0.11500 "TYR " " HE1" 1 0 FFFFFF  H1076  0 1 7 ""  1 ""  <> 0 0 0 1 7.32 1076 0 0 2157 0 1076 1076 1076 1076 -1 <> <> <> <>
  1077 42 2.086725 -8.853549 26.350853 70 Y B 21 0.43500 0.43500 "TYR " " HH " 1 0 FFFFFF  H1077  0 1 7 ""  1 ""  <> 0 0 0 1 7.32 1077 0 0 2158 0 1077 1077 1077 1077 -1 <> <> <> <>
  1078 41 2.680911 -9.727908 24.535164 70 Y B 21 0.11500 0.11500 "TYR " " HE2" 1 0 FFFFFF  H1078  0 1 7 ""  1 ""  <> 0 0 0 1 7.32 1078 0 0 2159 0 1078 1078 1078 1078 -1 <> <> <> <>
  1079 41 4.057463 -9.418262 22.485807 70 Y B 21 0.11500 0.11500 "TYR " " HD2" 1 0 FFFFFF  H1079  0 1 7 ""  1 ""  <> 0 0 0 1 7.32 1079 0 0 2160 0 1079 1079 1079 1079 -1 <> <> <> <>
  1080 25 3.596358 -8.529597 19.165606 71 S B 38 -0.50000 -0.50000 "SER " " N  " 7 0 2F2FFF  N1080  0 1 7 ""  1 ""  <> 0 0 0 1 7.72 1080 0 0 2185 1 1080 1080 1080 1080 -1 <> <> <> <>
  1081 3 2.612010 -9.527865 18.715319 71 S B 2 0.14000 0.14000 "SER " " CA " 6 0 A0A0A0  C1081  0 1 -1108 ""  1 ""  FF7800  0 0 0 1 7.72 1081 0 0 2186 1 1081 1081 1081 1081 -1 <> <> <> <>
  1082 2 1.377507 -9.017634 17.948248 71 S B 2 0.50000 0.50000 "SER " " C  " 6 0 A0A0A0  C1082  0 1 7 ""  1 ""  <> 0 0 0 1 7.72 1082 0 0 2187 0 1082 1082 1082 1082 -1 <> <> <> <>
  1083 15 0.218654 -9.258716 18.297956 71 S B 75 -0.50000 -0.50000 "SER " " O  " 8 0 FF5757  O1083  0 1 7 ""  1 ""  <> 0 0 0 1 7.72 1083 0 0 2188 0 1083 1083 1083 1083 -1 <> <> <> <>
  1084 3 2.174581 -10.476535 19.974630 71 S B 2 0.14500 0.14500 "SER " " CB " 6 0 A0A0A0  C1084  0 1 7 ""  1 ""  <> 0 0 0 1 7.72 1084 0 0 2189 2 1084 1084 1084 1084 -1 <> <> <> <>
  1085 16 1.562215 -11.759730 19.596758 71 S B 75 -0.68300 -0.68300 "SER " " OG " 8 0 FF5757  O1085  0 1 7 "%UT"  13 ""  <> 0 0 0 1 7.72 1085 0 0 2190 1 1085 1085 1085 1085 -1 <> <> <> <>
  1086 43 4.569877 -8.717654 18.973269 71 S B 21 0.30000 0.30000 "SER " " H  " 1 0 FFFFFF  H1086  0 1 7 ""  1 ""  <> 0 0 0 1 7.72 1086 0 0 2191 0 1086 1086 1086 1086 -1 <> <> <> <>
  1087 41 2.987833 -10.213084 17.955500 71 S B 21 0.06000 0.06000 "SER " " HA " 1 0 FFFFFF  H1087  0 1 7 ""  1 ""  <> 0 0 0 1 7.72 1087 0 0 2192 0 1087 1087 1087 1087 -1 <> <> <> <>
  1088 41 1.449742 -9.916484 20.565443 71 S B 21 0.06000 0.06000 "SER " " HB1" 1 0 FFFFFF  H1088  0 1 7 ""  1 ""  <> 0 0 0 1 7.72 1088 0 0 2193 0 1088 1088 1088 1088 -1 <> <> <> <>
  1089 41 3.123281 -10.688113 20.467890 71 S B 21 0.06000 0.06000 "SER " " HB2" 1 0 FFFFFF  H1089  0 1 7 ""  1 ""  <> 0 0 0 1 7.72 1089 0 0 2194 0 1089 1089 1089 1089 -1 <> <> <> <>
  1090 42 0.797659 -11.543231 19.085283 71 S B 21 0.41800 0.41800 "SER " " HG " 1 0 FFFFFF  H1090  0 1 7 ""  1 ""  <> 0 0 0 1 7.72 1090 0 0 2195 0 1090 1090 1090 1090 -1 <> <> <> <>
  1091 25 1.610894 -8.174457 16.941355 72 A B 38 -0.50000 -0.50000 "ALA " " N  " 7 0 2F2FFF  N1091  0 1 7 ""  1 ""  <> 0 0 0 1 7.71 1091 0 0 2213 1 1091 1091 1091 1091 -1 <> <> <> <>
  1092 3 0.625388 -7.387973 16.121264 72 A B 2 0.14000 0.14000 "ALA " " CA " 6 0 A0A0A0  C1092  0 1 -1108 ""  1 ""  FF7800  0 0 0 1 7.71 1092 0 0 2214 1 1092 1092 1092 1092 -1 <> <> <> <>
  1093 2 -0.267586 -6.303309 16.750971 72 A B 2 0.50000 0.50000 "ALA " " C  " 6 0 A0A0A0  C1093  0 1 7 ""  1 ""  <> 0 0 0 1 7.71 1093 0 0 2215 0 1093 1093 1093 1093 -1 <> <> <> <>
  1094 15 -0.979750 -5.555057 16.059896 72 A B 75 -0.50000 -0.50000 "ALA " " O  " 8 0 FF5757  O1094  0 1 7 ""  1 ""  <> 0 0 0 1 7.71 1094 0 0 2216 0 1094 1094 1094 1094 -1 <> <> <> <>
  1095 3 -0.121235 -8.353274 15.134194 72 A B 2 -0.18000 -0.18000 "ALA " " CB " 6 0 A0A0A0  C1095  0 1 7 ""  1 ""  <> 0 0 0 1 7.71 1095 0 0 2217 3 1095 1095 1095 1095 -1 <> <> <> <>
  1096 43 2.576985 -7.982654 16.717794 72 A B 21 0.30000 0.30000 "ALA " " H  " 1 0 FFFFFF  H1096  0 1 7 ""  1 ""  <> 0 0 0 1 7.71 1096 0 0 2218 0 1096 1096 1096 1096 -1 <> <> <> <>
  1097 41 1.250434 -6.812350 15.438565 72 A B 21 0.06000 0.06000 "ALA " " HA " 1 0 FFFFFF  H1097  0 1 7 ""  1 ""  <> 0 0 0 1 7.71 1097 0 0 2219 0 1097 1097 1097 1097 -1 <> <> <> <>
  1098 41 -0.882353 -8.965152 15.618340 72 A B 21 0.06000 0.06000 "ALA " " HB1" 1 0 FFFFFF  H1098  0 1 7 ""  1 ""  <> 0 0 0 1 7.71 1098 0 0 2220 0 1098 1098 1098 1098 -1 <> <> <> <>
  1099 41 -0.651336 -7.812915 14.349904 72 A B 21 0.06000 0.06000 "ALA " " HB2" 1 0 FFFFFF  H1099  0 1 7 ""  1 ""  <> 0 0 0 1 7.71 1099 0 0 2221 0 1099 1099 1099 1099 -1 <> <> <> <>
  1100 41 0.683672 -8.936595 14.687028 72 A B 21 0.06000 0.06000 "ALA " " HB3" 1 0 FFFFFF  H1100  0 1 7 ""  1 ""  <> 0 0 0 1 7.71 1100 0 0 2222 0 1100 1100 1100 1100 -1 <> <> <> <>
  1101 25 -0.409575 -6.330012 18.135767 73 S B 38 -0.50000 -0.50000 "SER " " N  " 7 0 2F2FFF  N1101  0 1 7 ""  1 ""  <> 0 0 0 1 7.68 1101 0 0 2239 1 1101 1101 1101 1101 -1 <> <> <> <>
  1102 3 -1.701581 -5.836413 18.694357 73 S B 2 0.14000 0.14000 "SER " " CA " 6 0 A0A0A0  C1102  0 1 -1108 ""  1 ""  FF7800  0 0 0 1 7.68 1102 0 0 2240 1 1102 1102 1102 1102 -1 <> <> <> <>
  1103 2 -1.537540 -5.284518 20.155699 73 S B 2 0.50000 0.50000 "SER " " C  " 6 0 A0A0A0  C1103  0 1 7 ""  1 ""  <> 0 0 0 1 7.68 1103 0 0 2241 0 1103 1103 1103 1103 -1 <> <> <> <>
  1104 15 -2.315925 -4.416800 20.651594 73 S B 75 -0.50000 -0.50000 "SER " " O  " 8 0 FF5757  O1104  0 1 7 ""  1 ""  <> 0 0 0 1 7.68 1104 0 0 2242 0 1104 1104 1104 1104 -1 <> <> <> <>
  1105 3 -2.821829 -6.922809 18.503183 73 S B 2 0.14500 0.14500 "SER " " CB " 6 0 A0A0A0  C1105  0 1 7 ""  1 ""  <> 0 0 0 1 7.68 1105 0 0 2243 2 1105 1105 1105 1105 -1 <> <> <> <>
  1106 16 -2.387894 -8.223933 18.855627 73 S B 75 -0.68300 -0.68300 "SER " " OG " 8 0 FF5757  O1106  0 1 7 "%UT"  13 ""  <> 0 0 0 1 7.68 1106 0 0 2244 1 1106 1106 1106 1106 -1 <> <> <> <>
  1107 43 0.021896 -7.074931 18.663996 73 S B 21 0.30000 0.30000 "SER " " H  " 1 0 FFFFFF  H1107  0 1 7 ""  1 ""  <> 0 0 0 1 7.68 1107 0 0 2245 0 1107 1107 1107 1107 -1 <> <> <> <>
  1108 41 -1.820858 -4.940997 18.084364 73 S B 21 0.06000 0.06000 "SER " " HA " 1 0 FFFFFF  H1108  0 1 7 ""  1 ""  <> 0 0 0 1 7.68 1108 0 0 2246 0 1108 1108 1108 1108 -1 <> <> <> <>
  1109 41 -3.305285 -6.793414 17.534872 73 S B 21 0.06000 0.06000 "SER " " HB1" 1 0 FFFFFF  H1109  0 1 7 ""  1 ""  <> 0 0 0 1 7.68 1109 0 0 2247 0 1109 1109 1109 1109 -1 <> <> <> <>
  1110 41 -3.690509 -6.750758 19.138712 73 S B 21 0.06000 0.06000 "SER " " HB2" 1 0 FFFFFF  H1110  0 1 7 ""  1 ""  <> 0 0 0 1 7.68 1110 0 0 2248 0 1110 1110 1110 1110 -1 <> <> <> <>
  1111 42 -1.506810 -8.444858 18.595041 73 S B 21 0.41800 0.41800 "SER " " HG " 1 0 FFFFFF  H1111  0 1 7 ""  1 ""  <> 0 0 0 1 7.68 1111 0 0 2249 0 1111 1111 1111 1111 -1 <> <> <> <>
  1112 25 -0.548518 -5.753726 20.924627 74 F B 38 -0.50000 -0.50000 "PHE " " N  " 7 0 2F2FFF  N1112  0 1 7 ""  1 ""  <> 0 0 0 1 7.5 1112 0 0 2264 1 1112 1112 1112 1112 -1 <> <> <> <>
  1113 3 -0.437004 -5.368594 22.332224 74 F B 2 0.14000 0.14000 "PHE " " CA " 6 0 A0A0A0  C1113  0 1 -1108 ""  1 ""  FF7800  0 0 0 1 7.5 1113 0 0 2265 1 1113 1113 1113 1113 -1 <> <> <> <>
  1114 2 0.506462 -4.187884 22.490782 74 F B 2 0.50000 0.50000 "PHE " " C  " 6 0 A0A0A0  C1114  0 1 7 ""  1 ""  <> 0 0 0 1 7.5 1114 0 0 2266 0 1114 1114 1114 1114 -1 <> <> <> <>
  1115 15 1.679638 -4.347148 22.136869 74 F B 75 -0.50000 -0.50000 "PHE " " O  " 8 0 FF5757  O1115  0 1 7 ""  1 ""  <> 0 0 0 1 7.5 1115 0 0 2267 0 1115 1115 1115 1115 -1 <> <> <> <>
  1116 3 0.087563 -6.629039 23.081247 74 F B 2 -0.00500 -0.00500 "PHE " " CB " 6 0 A0A0A0  C1116  0 1 7 ""  1 ""  <> 0 0 0 1 7.5 1116 0 0 2268 2 1116 1116 1116 1116 -1 <> <> <> <>
  1117 2 -0.896229 -7.863696 22.997103 74 F B 2 -0.11500 -0.11500 "PHE " " CG " 6 0 A0A0A0  C1117  0 1 7 ""  1 ""  <> 0 0 0 1 7.5 1117 0 0 2269 0 1117 1117 1117 1117 62 <> <> <> <>
  1118 2 -0.479466 -9.159823 23.130234 74 F B 2 -0.11500 -0.11500 "PHE " " CD1" 6 0 A0A0A0  C1118  0 1 7 ""  1 ""  <> 0 0 0 1 7.5 1118 0 0 2270 1 1118 1118 1118 1118 63 <> <> <> <>
  1119 2 -1.329861 -10.311923 23.068554 74 F B 2 -0.11500 -0.11500 "PHE " " CE1" 6 0 A0A0A0  C1119  0 1 7 ""  1 ""  <> 0 0 0 1 7.5 1119 0 0 2271 1 1119 1119 1119 1119 64 <> <> <> <>
  1120 2 -2.650218 -10.090899 22.848854 74 F B 2 -0.11500 -0.11500 "PHE " " CZ " 6 0 A0A0A0  C1120  0 1 7 ""  1 ""  <> 0 0 0 1 7.5 1120 0 0 2272 1 1120 1120 1120 1120 65 <> <> <> <>
  1121 2 -3.086022 -8.804858 22.587957 74 F B 2 -0.11500 -0.11500 "PHE " " CE2" 6 0 A0A0A0  C1121  0 1 7 ""  1 ""  <> 0 0 0 1 7.5 1121 0 0 2273 1 1121 1121 1121 1121 66 <> <> <> <>
  1122 2 -2.273248 -7.647479 22.772406 74 F B 2 -0.11500 -0.11500 "PHE " " CD2" 6 0 A0A0A0  C1122  0 1 7 ""  1 ""  <> 0 0 0 1 7.5 1122 0 0 2274 1 1122 1122 1122 1122 67 <> <> <> <>
  1123 43 0.229459 -6.356723 20.698256 74 F B 21 0.30000 0.30000 "PHE " " H  " 1 0 FFFFFF  H1123  0 1 7 ""  1 ""  <> 0 0 0 1 7.5 1123 0 0 2275 0 1123 1123 1123 1123 -1 <> <> <> <>
  1124 41 -1.385674 -5.041751 22.758017 74 F B 21 0.06000 0.06000 "PHE " " HA " 1 0 FFFFFF  H1124  0 1 7 ""  1 ""  <> 0 0 0 1 7.5 1124 0 0 2276 0 1124 1124 1124 1124 -1 <> <> <> <>
  1125 41 0.139080 -6.441073 24.153681 74 F B 21 0.06000 0.06000 "PHE " " HB1" 1 0 FFFFFF  H1125  0 1 7 ""  1 ""  <> 0 0 0 1 7.5 1125 0 0 2277 0 1125 1125 1125 1125 -1 <> <> <> <>
  1126 41 1.072816 -6.930041 22.725195 74 F B 21 0.06000 0.06000 "PHE " " HB2" 1 0 FFFFFF  H1126  0 1 7 ""  1 ""  <> 0 0 0 1 7.5 1126 0 0 2278 0 1126 1126 1126 1126 -1 <> <> <> <>
  1127 41 0.576780 -9.215075 23.348621 74 F B 21 0.11500 0.11500 "PHE " " HD1" 1 0 FFFFFF  H1127  0 1 7 ""  1 ""  <> 0 0 0 1 7.5 1127 0 0 2279 0 1127 1127 1127 1127 -1 <> <> <> <>
  1128 41 -1.038308 -11.319957 23.324009 74 F B 21 0.11500 0.11500 "PHE " " HE1" 1 0 FFFFFF  H1128  0 1 7 ""  1 ""  <> 0 0 0 1 7.5 1128 0 0 2280 0 1128 1128 1128 1128 -1 <> <> <> <>
  1129 41 -3.379663 -10.885684 22.797586 74 F B 21 0.11500 0.11500 "PHE " " HZ " 1 0 FFFFFF  H1129  0 1 7 ""  1 ""  <> 0 0 0 1 7.5 1129 0 0 2281 0 1129 1129 1129 1129 -1 <> <> <> <>
  1130 41 -4.117235 -8.579768 22.359190 74 F B 21 0.11500 0.11500 "PHE " " HE2" 1 0 FFFFFF  H1130  0 1 7 ""  1 ""  <> 0 0 0 1 7.5 1130 0 0 2282 0 1130 1130 1130 1130 -1 <> <> <> <>
  1131 41 -2.681841 -6.690707 22.482504 74 F B 21 0.11500 0.11500 "PHE " " HD2" 1 0 FFFFFF  H1131  0 1 7 ""  1 ""  <> 0 0 0 1 7.5 1131 0 0 2283 0 1131 1131 1131 1131 -1 <> <> <> <>
  1132 25 0.194072 -3.052566 23.109133 75 L B 38 -0.50000 -0.50000 "LEU " " N  " 7 0 2F2FFF  N1132  0 1 7 ""  1 ""  <> 0 0 0 1 7.52 1132 0 0 2303 1 1132 1132 1132 1132 -1 <> <> <> <>
  1133 3 1.043341 -1.898643 23.507172 75 L B 2 0.14000 0.14000 "LEU " " CA " 6 0 A0A0A0  C1133  0 1 -1108 ""  1 ""  FF7800  0 0 0 1 7.52 1133 0 0 2304 1 1133 1133 1133 1133 -1 <> <> <> <>
  1134 2 2.246655 -2.243423 24.382280 75 L B 2 0.50000 0.50000 "LEU " " C  " 6 0 A0A0A0  C1134  0 1 7 ""  1 ""  <> 0 0 0 1 7.52 1134 0 0 2305 0 1134 1134 1134 1134 -1 <> <> <> <>
  1135 15 2.091929 -3.264499 25.106520 75 L B 75 -0.50000 -0.50000 "LEU " " O  " 8 0 FF5757  O1135  0 1 7 ""  1 ""  <> 0 0 0 1 7.52 1135 0 0 2306 0 1135 1135 1135 1135 -1 <> <> <> <>
  1136 3 0.166859 -0.868911 24.172535 75 L B 2 -0.12000 -0.12000 "LEU " " CB " 6 0 A0A0A0  C1136  0 1 7 ""  1 ""  <> 0 0 0 1 7.52 1136 0 0 2307 2 1136 1136 1136 1136 -1 <> <> <> <>
  1137 3 -0.474298 0.202340 23.143427 75 L B 2 -0.06000 -0.06000 "LEU " " CG " 6 0 A0A0A0  C1137  0 1 7 ""  1 ""  <> 0 0 0 1 7.52 1137 0 0 2308 1 1137 1137 1137 1137 -1 <> <> <> <>
  1138 3 -1.892575 -0.333846 22.549513 75 L B 2 -0.18000 -0.18000 "LEU " " CD1" 6 0 A0A0A0  C1138  0 1 7 ""  1 ""  <> 0 0 0 1 7.52 1138 0 0 2309 3 1138 1138 1138 1138 -1 <> <> <> <>
  1139 3 -0.695696 1.554600 23.873585 75 L B 2 -0.18000 -0.18000 "LEU " " CD2" 6 0 A0A0A0  C1139  0 1 7 ""  1 ""  <> 0 0 0 1 7.52 1139 0 0 2310 3 1139 1139 1139 1139 -1 <> <> <> <>
  1140 43 -0.784468 -3.112636 23.351929 75 L B 21 0.30000 0.30000 "LEU " " H  " 1 0 FFFFFF  H1140  0 1 7 ""  1 ""  <> 0 0 0 1 7.52 1140 0 0 2311 0 1140 1140 1140 1140 -1 <> <> <> <>
  1141 41 1.407031 -1.359962 22.632154 75 L B 21 0.06000 0.06000 "LEU " " HA " 1 0 FFFFFF  H1141  0 1 7 ""  1 ""  <> 0 0 0 1 7.52 1141 0 0 2312 0 1141 1141 1141 1141 -1 <> <> <> <>
  1142 41 0.773823 -0.339709 24.907141 75 L B 21 0.06000 0.06000 "LEU " " HB1" 1 0 FFFFFF  H1142  0 1 7 ""  1 ""  <> 0 0 0 1 7.52 1142 0 0 2313 0 1142 1142 1142 1142 -1 <> <> <> <>
  1143 41 -0.615289 -1.296577 24.799788 75 L B 21 0.06000 0.06000 "LEU " " HB2" 1 0 FFFFFF  H1143  0 1 7 ""  1 ""  <> 0 0 0 1 7.52 1143 0 0 2314 0 1143 1143 1143 1143 -1 <> <> <> <>
  1144 41 0.188974 0.478810 22.323832 75 L B 21 0.06000 0.06000 "LEU " " HG " 1 0 FFFFFF  H1144  0 1 7 ""  1 ""  <> 0 0 0 1 7.52 1144 0 0 2315 0 1144 1144 1144 1144 -1 <> <> <> <>
  1145 41 -2.442792 -0.819854 23.355213 75 L B 21 0.06000 0.06000 "LEU " "1HD1" 1 0 FFFFFF  H1145  0 1 7 ""  1 ""  <> 0 0 0 1 7.52 1145 0 0 2316 0 1145 1145 1145 1145 -1 <> <> <> <>
  1146 41 -2.391301 0.535367 22.120745 75 L B 21 0.06000 0.06000 "LEU " "2HD1" 1 0 FFFFFF  H1146  0 1 7 ""  1 ""  <> 0 0 0 1 7.52 1146 0 0 2317 0 1146 1146 1146 1146 -1 <> <> <> <>
  1147 41 -1.809871 -1.099933 21.778559 75 L B 21 0.06000 0.06000 "LEU " "3HD1" 1 0 FFFFFF  H1147  0 1 7 ""  1 ""  <> 0 0 0 1 7.52 1147 0 0 2318 0 1147 1147 1147 1147 -1 <> <> <> <>
  1148 41 -1.611310 1.389859 24.441574 75 L B 21 0.06000 0.06000 "LEU " "1HD2" 1 0 FFFFFF  H1148  0 1 7 ""  1 ""  <> 0 0 0 1 7.52 1148 0 0 2319 0 1148 1148 1148 1148 -1 <> <> <> <>
  1149 41 0.059299 1.776814 24.627712 75 L B 21 0.06000 0.06000 "LEU " "2HD2" 1 0 FFFFFF  H1149  0 1 7 ""  1 ""  <> 0 0 0 1 7.52 1149 0 0 2320 0 1149 1149 1149 1149 -1 <> <> <> <>
  1150 41 -0.810391 2.389737 23.182577 75 L B 21 0.06000 0.06000 "LEU " "3HD2" 1 0 FFFFFF  H1150  0 1 7 ""  1 ""  <> 0 0 0 1 7.52 1150 0 0 2321 0 1150 1150 1150 1150 -1 <> <> <> <>
  1151 25 3.263831 -1.454948 24.439236 76 Y B 38 -0.50000 -0.50000 "TYR " " N  " 7 0 2F2FFF  N1151  0 1 7 ""  1 ""  <> 0 0 0 1 7.71 1151 0 0 2339 1 1151 1151 1151 1151 -1 <> <> <> <>
  1152 3 4.277592 -1.538257 25.539024 76 Y B 2 0.14000 0.14000 "TYR " " CA " 6 0 A0A0A0  C1152  0 1 -1108 ""  1 ""  FF7800  0 0 0 1 7.71 1152 0 0 2340 1 1152 1152 1152 1152 -1 <> <> <> <>
  1153 2 4.010412 -0.405582 26.515240 76 Y B 2 0.50000 0.50000 "TYR " " C  " 6 0 A0A0A0  C1153  0 1 7 ""  1 ""  <> 0 0 0 1 7.71 1153 0 0 2341 0 1153 1153 1153 1153 -1 <> <> <> <>
  1154 15 3.076326 0.377167 26.341000 76 Y B 75 -0.50000 -0.50000 "TYR " " O  " 8 0 FF5757  O1154  0 1 7 ""  1 ""  <> 0 0 0 1 7.71 1154 0 0 2342 0 1154 1154 1154 1154 -1 <> <> <> <>
  1155 3 5.585880 -1.215759 24.833715 76 Y B 2 -0.00500 -0.00500 "TYR " " CB " 6 0 A0A0A0  C1155  0 1 7 ""  1 ""  <> 0 0 0 1 7.71 1155 0 0 2343 2 1155 1155 1155 1155 -1 <> <> <> <>
  1156 2 6.952520 -1.329780 25.570688 76 Y B 2 -0.11500 -0.11500 "TYR " " CG " 6 0 A0A0A0  C1156  0 1 7 ""  1 ""  <> 0 0 0 1 7.71 1156 0 0 2344 0 1156 1156 1156 1156 62 <> <> <> <>
  1157 2 7.992408 -0.393096 25.415071 76 Y B 2 -0.11500 -0.11500 "TYR " " CD1" 6 0 A0A0A0  C1157  0 1 7 ""  1 ""  <> 0 0 0 1 7.71 1157 0 0 2345 1 1157 1157 1157 1157 63 <> <> <> <>
  1158 2 9.154786 -0.495551 26.107996 76 Y B 2 -0.11500 -0.11500 "TYR " " CE1" 6 0 A0A0A0  C1158  0 1 7 ""  1 ""  <> 0 0 0 1 7.71 1158 0 0 2346 1 1158 1158 1158 1158 64 <> <> <> <>
  1159 2 9.414659 -1.577190 26.961975 76 Y B 2 0.15000 0.15000 "TYR " " CZ " 6 0 A0A0A0  C1159  0 1 7 ""  1 ""  <> 0 0 0 1 7.71 1159 0 0 2347 0 1159 1159 1159 1159 65 <> <> <> <>
  1160 16 10.617681 -1.761199 27.502478 76 Y B 75 -0.58500 -0.58500 "TYR " " OH " 8 0 FF5757  O1160  0 1 7 "%UT"  13 ""  <> 0 0 0 1 7.71 1160 0 0 2348 1 1160 1160 1160 1160 -1 <> <> <> <>
  1161 2 8.441371 -2.576247 27.202396 76 Y B 2 -0.11500 -0.11500 "TYR " " CE2" 6 0 A0A0A0  C1161  0 1 7 ""  1 ""  <> 0 0 0 1 7.71 1161 0 0 2349 1 1161 1161 1161 1161 66 <> <> <> <>
  1162 2 7.175067 -2.412967 26.549852 76 Y B 2 -0.11500 -0.11500 "TYR " " CD2" 6 0 A0A0A0  C1162  0 1 7 ""  1 ""  <> 0 0 0 1 7.71 1162 0 0 2350 1 1162 1162 1162 1162 67 <> <> <> <>
  1163 43 3.260446 -0.688441 23.781544 76 Y B 21 0.30000 0.30000 "TYR " " H  " 1 0 FFFFFF  H1163  0 1 7 ""  1 ""  <> 0 0 0 1 7.71 1163 0 0 2351 0 1163 1163 1163 1163 -1 <> <> <> <>
  1164 41 4.293424 -2.489681 26.070671 76 Y B 21 0.06000 0.06000 "TYR " " HA " 1 0 FFFFFF  H1164  0 1 7 ""  1 ""  <> 0 0 0 1 7.71 1164 0 0 2352 0 1164 1164 1164 1164 -1 <> <> <> <>
  1165 41 5.554555 -0.162490 24.554890 76 Y B 21 0.06000 0.06000 "TYR " " HB1" 1 0 FFFFFF  H1165  0 1 7 ""  1 ""  <> 0 0 0 1 7.71 1165 0 0 2353 0 1165 1165 1165 1165 -1 <> <> <> <>
  1166 41 5.767934 -1.695979 23.872288 76 Y B 21 0.06000 0.06000 "TYR " " HB2" 1 0 FFFFFF  H1166  0 1 7 ""  1 ""  <> 0 0 0 1 7.71 1166 0 0 2354 0 1166 1166 1166 1166 -1 <> <> <> <>
  1167 41 7.821558 0.468903 24.787243 76 Y B 21 0.11500 0.11500 "TYR " " HD1" 1 0 FFFFFF  H1167  0 1 7 ""  1 ""  <> 0 0 0 1 7.71 1167 0 0 2355 0 1167 1167 1167 1167 -1 <> <> <> <>
  1168 41 9.858548 0.289998 25.875542 76 Y B 21 0.11500 0.11500 "TYR " " HE1" 1 0 FFFFFF  H1168  0 1 7 ""  1 ""  <> 0 0 0 1 7.71 1168 0 0 2356 0 1168 1168 1168 1168 -1 <> <> <> <>
  1169 42 11.091949 -0.944251 27.528826 76 Y B 21 0.43500 0.43500 "TYR " " HH " 1 0 FFFFFF  H1169  0 1 7 ""  1 ""  <> 0 0 0 1 7.71 1169 0 0 2357 0 1169 1169 1169 1169 -1 <> <> <> <>
  1170 41 8.624804 -3.448966 27.811588 76 Y B 21 0.11500 0.11500 "TYR " " HE2" 1 0 FFFFFF  H1170  0 1 7 ""  1 ""  <> 0 0 0 1 7.71 1170 0 0 2358 0 1170 1170 1170 1170 -1 <> <> <> <>
  1171 41 6.422920 -3.124419 26.857275 76 Y B 21 0.11500 0.11500 "TYR " " HD2" 1 0 FFFFFF  H1171  0 1 7 ""  1 ""  <> 0 0 0 1 7.71 1171 0 0 2359 0 1171 1171 1171 1171 -1 <> <> <> <>
  1172 25 4.770745 -0.235984 27.549576 77 S B 38 -0.50000 -0.50000 "SER " " N  " 7 0 2F2FFF  N1172  0 1 7 ""  1 ""  <> 0 0 0 1 7.75 1172 0 0 2384 1 1172 1172 1172 1172 -1 <> <> <> <>
  1173 3 4.726039 0.794240 28.592329 77 S B 2 0.14000 0.14000 "SER " " CA " 6 0 A0A0A0  C1173  0 1 -1108 ""  1 ""  FF7800  0 0 0 1 7.75 1173 0 0 2385 1 1173 1173 1173 1173 -1 <> <> <> <>
  1174 2 4.947136 2.174741 27.987406 77 S B 2 0.50000 0.50000 "SER " " C  " 6 0 A0A0A0  C1174  0 1 7 ""  1 ""  <> 0 0 0 1 7.75 1174 0 0 2386 0 1174 1174 1174 1174 -1 <> <> <> <>
  1175 15 5.967319 2.408227 27.298136 77 S B 75 -0.50000 -0.50000 "SER " " O  " 8 0 FF5757  O1175  0 1 7 ""  1 ""  <> 0 0 0 1 7.75 1175 0 0 2387 0 1175 1175 1175 1175 -1 <> <> <> <>
  1176 3 5.738365 0.467339 29.661737 77 S B 2 0.14500 0.14500 "SER " " CB " 6 0 A0A0A0  C1176  0 1 7 ""  1 ""  <> 0 0 0 1 7.75 1176 0 0 2388 2 1176 1176 1176 1176 -1 <> <> <> <>
  1177 16 6.970348 0.119241 29.069063 77 S B 75 -0.68300 -0.68300 "SER " " OG " 8 0 FF5757  O1177  0 1 7 "%UT"  13 ""  <> 0 0 0 1 7.75 1177 0 0 2389 1 1177 1177 1177 1177 -1 <> <> <> <>
  1178 43 5.506139 -0.906707 27.721107 77 S B 21 0.30000 0.30000 "SER " " H  " 1 0 FFFFFF  H1178  0 1 7 ""  1 ""  <> 0 0 0 1 7.75 1178 0 0 2390 0 1178 1178 1178 1178 -1 <> <> <> <>
  1179 41 3.787763 0.691697 29.137510 77 S B 21 0.06000 0.06000 "SER " " HA " 1 0 FFFFFF  H1179  0 1 7 ""  1 ""  <> 0 0 0 1 7.75 1179 0 0 2391 0 1179 1179 1179 1179 -1 <> <> <> <>
  1180 41 5.299959 -0.275932 30.327660 77 S B 21 0.06000 0.06000 "SER " " HB1" 1 0 FFFFFF  H1180  0 1 7 ""  1 ""  <> 0 0 0 1 7.75 1180 0 0 2392 0 1180 1180 1180 1180 -1 <> <> <> <>
  1181 41 5.856840 1.294377 30.361786 77 S B 21 0.06000 0.06000 "SER " " HB2" 1 0 FFFFFF  H1181  0 1 7 ""  1 ""  <> 0 0 0 1 7.75 1181 0 0 2393 0 1181 1181 1181 1181 -1 <> <> <> <>
  1182 42 7.316593 0.773080 28.481155 77 S B 21 0.41800 0.41800 "SER " " HG " 1 0 FFFFFF  H1182  0 1 7 ""  1 ""  <> 0 0 0 1 7.75 1182 0 0 2394 0 1182 1182 1182 1182 -1 <> <> <> <>
  1183 25 4.057063 3.146298 28.355366 78 G B 38 -0.50000 -0.50000 "GLY " " N  " 7 0 2F2FFF  N1183  0 1 7 ""  1 ""  <> 0 0 0 1 7.75 1183 0 0 2414 1 1183 1183 1183 1183 -1 <> <> <> <>
  1184 3 4.086706 4.593175 28.109350 78 G B 2 0.08000 0.08000 "GLY " " CA " 6 0 A0A0A0  C1184  0 1 -1108 ""  1 ""  FF7800  0 0 0 1 7.75 1184 0 0 2415 2 1184 1184 1184 1184 -1 <> <> <> <>
  1185 2 3.594330 4.960515 26.789602 78 G B 2 0.50000 0.50000 "GLY " " C  " 6 0 A0A0A0  C1185  0 1 7 ""  1 ""  <> 0 0 0 1 7.75 1185 0 0 2416 0 1185 1185 1185 1185 -1 <> <> <> <>
  1186 15 3.479130 6.134595 26.451790 78 G B 75 -0.50000 -0.50000 "GLY " " O  " 8 0 FF5757  O1186  0 1 7 ""  1 ""  <> 0 0 0 1 7.75 1186 0 0 2417 0 1186 1186 1186 1186 -1 <> <> <> <>
  1187 43 3.257832 2.797761 28.865124 78 G B 21 0.30000 0.30000 "GLY " " H  " 1 0 FFFFFF  H1187  0 1 7 ""  1 ""  <> 0 0 0 1 7.75 1187 0 0 2418 0 1187 1187 1187 1187 -1 <> <> <> <>
  1188 41 5.123124 4.929646 28.136227 78 G B 21 0.06000 0.06000 "GLY " " HA1" 1 0 FFFFFF  H1188  0 1 7 ""  1 ""  <> 0 0 0 1 7.75 1188 0 0 2419 0 1188 1188 1188 1188 -1 <> <> <> <>
  1189 41 3.573854 5.199010 28.856377 78 G B 21 0.06000 0.06000 "GLY " " HA2" 1 0 FFFFFF  H1189  0 1 7 ""  1 ""  <> 0 0 0 1 7.75 1189 0 0 2420 0 1189 1189 1189 1189 -1 <> <> <> <>
  1190 25 3.289676 3.963216 25.955788 79 V B 38 -0.50000 -0.50000 "VAL " " N  " 7 0 2F2FFF  N1190  0 1 7 ""  1 ""  <> 0 0 0 1 7.74 1190 0 0 2445 1 1190 1190 1190 1190 -1 <> <> <> <>
  1191 3 2.721347 4.110108 24.627764 79 V B 2 0.14000 0.14000 "VAL " " CA " 6 0 A0A0A0  C1191  0 1 -1108 ""  1 ""  FF7800  0 0 0 1 7.74 1191 0 0 2446 1 1191 1191 1191 1191 -1 <> <> <> <>
  1192 2 1.308823 4.601048 24.846598 79 V B 2 0.50000 0.50000 "VAL " " C  " 6 0 A0A0A0  C1192  0 1 7 ""  1 ""  <> 0 0 0 1 7.74 1192 0 0 2447 0 1192 1192 1192 1192 -1 <> <> <> <>
  1193 15 0.543060 4.074719 25.660767 79 V B 75 -0.50000 -0.50000 "VAL " " O  " 8 0 FF5757  O1193  0 1 7 ""  1 ""  <> 0 0 0 1 7.74 1193 0 0 2448 0 1193 1193 1193 1193 -1 <> <> <> <>
  1194 3 2.837375 2.814667 23.845541 79 V B 2 -0.06000 -0.06000 "VAL " " CB " 6 0 A0A0A0  C1194  0 1 7 ""  1 ""  <> 0 0 0 1 7.74 1194 0 0 2449 1 1194 1194 1194 1194 -1 <> <> <> <>
  1195 3 2.277877 2.917683 22.402922 79 V B 2 -0.18000 -0.18000 "VAL " " CG1" 6 0 A0A0A0  C1195  0 1 7 ""  1 ""  <> 0 0 0 1 7.74 1195 0 0 2450 3 1195 1195 1195 1195 -1 <> <> <> <>
  1196 3 4.304860 2.485204 23.716240 79 V B 2 -0.18000 -0.18000 "VAL " " CG2" 6 0 A0A0A0  C1196  0 1 7 ""  1 ""  <> 0 0 0 1 7.74 1196 0 0 2451 3 1196 1196 1196 1196 -1 <> <> <> <>
  1197 43 3.501886 2.995198 26.150751 79 V B 21 0.30000 0.30000 "VAL " " H  " 1 0 FFFFFF  H1197  0 1 7 ""  1 ""  <> 0 0 0 1 7.74 1197 0 0 2452 0 1197 1197 1197 1197 -1 <> <> <> <>
  1198 41 3.339499 4.915528 24.231167 79 V B 21 0.06000 0.06000 "VAL " " HA " 1 0 FFFFFF  H1198  0 1 7 ""  1 ""  <> 0 0 0 1 7.74 1198 0 0 2453 0 1198 1198 1198 1198 -1 <> <> <> <>
  1199 41 2.174763 2.156625 24.407701 79 V B 21 0.06000 0.06000 "VAL " " HB " 1 0 FFFFFF  H1199  0 1 7 ""  1 ""  <> 0 0 0 1 7.74 1199 0 0 2454 0 1199 1199 1199 1199 -1 <> <> <> <>
  1200 41 2.247367 1.858067 22.149183 79 V B 21 0.06000 0.06000 "VAL " "1HG1" 1 0 FFFFFF  H1200  0 1 7 ""  1 ""  <> 0 0 0 1 7.74 1200 0 0 2455 0 1200 1200 1200 1200 -1 <> <> <> <>
  1201 41 1.306715 3.401929 22.300711 79 V B 21 0.06000 0.06000 "VAL " "2HG1" 1 0 FFFFFF  H1201  0 1 7 ""  1 ""  <> 0 0 0 1 7.74 1201 0 0 2456 0 1201 1201 1201 1201 -1 <> <> <> <>
  1202 41 2.963054 3.431489 21.728655 79 V B 21 0.06000 0.06000 "VAL " "3HG1" 1 0 FFFFFF  H1202  0 1 7 ""  1 ""  <> 0 0 0 1 7.74 1202 0 0 2457 0 1202 1202 1202 1202 -1 <> <> <> <>
  1203 41 4.407633 1.779671 22.891766 79 V B 21 0.06000 0.06000 "VAL " "1HG2" 1 0 FFFFFF  H1203  0 1 7 ""  1 ""  <> 0 0 0 1 7.74 1203 0 0 2458 0 1203 1203 1203 1203 -1 <> <> <> <>
  1204 41 4.775592 3.374932 23.298031 79 V B 21 0.06000 0.06000 "VAL " "2HG2" 1 0 FFFFFF  H1204  0 1 7 ""  1 ""  <> 0 0 0 1 7.74 1204 0 0 2459 0 1204 1204 1204 1204 -1 <> <> <> <>
  1205 41 4.775445 2.100930 24.621216 79 V B 21 0.06000 0.06000 "VAL " "3HG2" 1 0 FFFFFF  H1205  0 1 7 ""  1 ""  <> 0 0 0 1 7.74 1205 0 0 2460 0 1205 1205 1205 1205 -1 <> <> <> <>
  1206 25 0.840202 5.683930 24.209175 80 P B 38 -0.14000 -0.14000 "PRO " " N  " 7 0 2F2FFF  N1206  0 1 7 ""  1 ""  <> 0 0 0 1 7.75 1206 0 0 2480 0 1206 1206 1206 1206 -1 <> <> <> <>
  1207 3 -0.505303 6.311357 24.347052 80 P B 2 0.01000 0.01000 "PRO " " CA " 6 0 A0A0A0  C1207  0 1 -1108 ""  1 ""  FF7800  0 0 0 1 7.75 1207 0 0 2481 1 1207 1207 1207 1207 -1 <> <> <> <>
  1208 2 -1.665061 5.657384 23.646713 80 P B 2 0.50000 0.50000 "PRO " " C  " 6 0 A0A0A0  C1208  0 1 7 ""  1 ""  <> 0 0 0 1 7.75 1208 0 0 2482 0 1208 1208 1208 1208 -1 <> <> <> <>
  1209 15 -1.482056 5.158395 22.586882 80 P B 75 -0.50000 -0.50000 "PRO " " O  " 8 0 FF5757  O1209  0 1 7 ""  1 ""  <> 0 0 0 1 7.75 1209 0 0 2483 0 1209 1209 1209 1209 -1 <> <> <> <>
  1210 3 1.633867 6.408391 23.203646 80 P B 2 -0.05000 -0.05000 "PRO " " CD " 6 0 A0A0A0  C1210  0 1 7 ""  1 ""  <> 0 0 0 1 7.75 1210 0 0 2484 2 1210 1210 1210 1210 -1 <> <> <> <>
  1211 3 0.705531 7.537930 22.631845 80 P B 2 -0.12000 -0.12000 "PRO " " CG " 6 0 A0A0A0  C1211  0 1 7 ""  1 ""  <> 0 0 0 1 7.75 1211 0 0 2485 2 1211 1211 1211 1211 -1 <> <> <> <>
  1212 3 -0.457092 7.673470 23.654188 80 P B 2 -0.12000 -0.12000 "PRO " " CB " 6 0 A0A0A0  C1212  0 1 7 ""  1 ""  <> 0 0 0 1 7.75 1212 0 0 2486 2 1212 1212 1212 1212 -1 <> <> <> <>
  1213 41 1.958594 5.715737 22.427191 80 P B 21 0.06000 0.06000 "PRO " " HD1" 1 0 FFFFFF  H1213  0 1 7 ""  1 ""  <> 0 0 0 1 7.75 1213 0 0 2487 0 1213 1213 1213 1213 -1 <> <> <> <>
  1214 41 2.536765 6.832234 23.643225 80 P B 21 0.06000 0.06000 "PRO " " HD2" 1 0 FFFFFF  H1214  0 1 7 ""  1 ""  <> 0 0 0 1 7.75 1214 0 0 2488 0 1214 1214 1214 1214 -1 <> <> <> <>
  1215 41 0.212731 7.268640 21.697645 80 P B 21 0.06000 0.06000 "PRO " " HG1" 1 0 FFFFFF  H1215  0 1 7 ""  1 ""  <> 0 0 0 1 7.75 1215 0 0 2489 0 1215 1215 1215 1215 -1 <> <> <> <>
  1216 41 1.266020 8.439935 22.386206 80 P B 21 0.06000 0.06000 "PRO " " HG2" 1 0 FFFFFF  H1216  0 1 7 ""  1 ""  <> 0 0 0 1 7.75 1216 0 0 2490 0 1216 1216 1216 1216 -1 <> <> <> <>
  1217 41 -1.353442 8.055734 23.165792 80 P B 21 0.06000 0.06000 "PRO " " HB1" 1 0 FFFFFF  H1217  0 1 7 ""  1 ""  <> 0 0 0 1 7.75 1217 0 0 2491 0 1217 1217 1217 1217 -1 <> <> <> <>
  1218 41 -0.152384 8.426499 24.380966 80 P B 21 0.06000 0.06000 "PRO " " HB2" 1 0 FFFFFF  H1218  0 1 7 ""  1 ""  <> 0 0 0 1 7.75 1218 0 0 2492 0 1218 1218 1218 1218 -1 <> <> <> <>
  1219 41 -0.734084 6.261441 25.411602 80 P B 21 0.06000 0.06000 "PRO " " HA " 1 0 FFFFFF  H1219  0 1 7 ""  1 ""  <> 0 0 0 1 7.75 1219 0 0 2493 0 1219 1219 1219 1219 -1 <> <> <> <>
  1220 25 -2.923515 5.753190 24.138849 81 S B 38 -0.50000 -0.50000 "SER " " N  " 7 0 2F2FFF  N1220  0 1 7 ""  1 ""  <> 0 0 0 1 7.71 1220 0 0 2510 1 1220 1220 1220 1220 -1 <> <> <> <>
  1221 3 -4.148471 4.898156 23.948839 81 S B 2 0.14000 0.14000 "SER " " CA " 6 0 A0A0A0  C1221  0 1 -1108 ""  1 ""  FF7800  0 0 0 1 7.71 1221 0 0 2511 1 1221 1221 1221 1221 -1 <> <> <> <>
  1222 2 -4.696459 5.065419 22.473803 81 S B 2 0.50000 0.50000 "SER " " C  " 6 0 A0A0A0  C1222  0 1 7 ""  1 ""  <> 0 0 0 1 7.71 1222 0 0 2512 0 1222 1222 1222 1222 -1 <> <> <> <>
  1223 15 -5.343398 4.171788 21.874643 81 S B 75 -0.50000 -0.50000 "SER " " O  " 8 0 FF5757  O1223  0 1 7 ""  1 ""  <> 0 0 0 1 7.71 1223 0 0 2513 0 1223 1223 1223 1223 -1 <> <> <> <>
  1224 3 -5.283185 5.259770 24.919846 81 S B 2 0.14500 0.14500 "SER " " CB " 6 0 A0A0A0  C1224  0 1 7 ""  1 ""  <> 0 0 0 1 7.71 1224 0 0 2514 2 1224 1224 1224 1224 -1 <> <> <> <>
  1225 16 -5.655791 6.616254 24.925568 81 S B 75 -0.68300 -0.68300 "SER " " OG " 8 0 FF5757  O1225  0 1 7 "%UT"  13 ""  <> 0 0 0 1 7.71 1225 0 0 2515 1 1225 1225 1225 1225 -1 <> <> <> <>
  1226 43 -2.898621 6.379838 24.930552 81 S B 21 0.30000 0.30000 "SER " " H  " 1 0 FFFFFF  H1226  0 1 7 ""  1 ""  <> 0 0 0 1 7.71 1226 0 0 2516 0 1226 1226 1226 1226 -1 <> <> <> <>
  1227 41 -3.866546 3.857507 24.109049 81 S B 21 0.06000 0.06000 "SER " " HA " 1 0 FFFFFF  H1227  0 1 7 ""  1 ""  <> 0 0 0 1 7.71 1227 0 0 2517 0 1227 1227 1227 1227 -1 <> <> <> <>
  1228 41 -5.062336 5.119115 25.977928 81 S B 21 0.06000 0.06000 "SER " " HB1" 1 0 FFFFFF  H1228  0 1 7 ""  1 ""  <> 0 0 0 1 7.71 1228 0 0 2518 0 1228 1228 1228 1228 -1 <> <> <> <>
  1229 41 -6.183821 4.675794 24.730301 81 S B 21 0.06000 0.06000 "SER " " HB2" 1 0 FFFFFF  H1229  0 1 7 ""  1 ""  <> 0 0 0 1 7.71 1229 0 0 2519 0 1229 1229 1229 1229 -1 <> <> <> <>
  1230 42 -5.038448 7.055718 25.490177 81 S B 21 0.41800 0.41800 "SER " " HG " 1 0 FFFFFF  H1230  0 1 7 ""  1 ""  <> 0 0 0 1 7.71 1230 0 0 2520 0 1230 1230 1230 1230 -1 <> <> <> <>
  1231 25 -4.218112 6.102262 21.738680 82 R B 38 -0.50000 -0.50000 "ARG " " N  " 7 0 2F2FFF  N1231  0 1 7 ""  1 ""  <> 0 0 0 1 7.73 1231 0 0 2545 1 1231 1231 1231 1231 -1 <> <> <> <>
  1232 3 -4.507154 6.437020 20.407198 82 R B 2 0.14000 0.14000 "ARG " " CA " 6 0 A0A0A0  C1232  0 1 -1108 ""  1 ""  FF7800  0 0 0 1 7.73 1232 0 0 2546 1 1232 1232 1232 1232 -1 <> <> <> <>
  1233 2 -3.895028 5.401784 19.437452 82 R B 2 0.50000 0.50000 "ARG " " C  " 6 0 A0A0A0  C1233  0 1 7 ""  1 ""  <> 0 0 0 1 7.73 1233 0 0 2547 0 1233 1233 1233 1233 -1 <> <> <> <>
  1234 15 -4.306736 5.257565 18.344046 82 R B 75 -0.50000 -0.50000 "ARG " " O  " 8 0 FF5757  O1234  0 1 7 ""  1 ""  <> 0 0 0 1 7.73 1234 0 0 2548 0 1234 1234 1234 1234 -1 <> <> <> <>
  1235 3 -3.923719 7.771127 20.107424 82 R B 2 -0.12000 -0.12000 "ARG " " CB " 6 0 A0A0A0  C1235  0 1 7 ""  1 ""  <> 0 0 0 1 7.73 1235 0 0 2549 2 1235 1235 1235 1235 -1 <> <> <> <>
  1236 3 -4.366997 8.890450 21.109728 82 R B 2 -0.05000 -0.05000 "ARG " " CG " 6 0 A0A0A0  C1236  0 1 7 ""  1 ""  <> 0 0 0 1 7.73 1236 0 0 2550 2 1236 1236 1236 1236 -1 <> <> <> <>
  1237 3 -3.758153 10.248445 20.738592 82 R B 2 0.19000 0.19000 "ARG " " CD " 6 0 A0A0A0  C1237  0 1 7 ""  1 ""  <> 0 0 0 1 7.73 1237 0 0 2551 2 1237 1237 1237 1237 -1 <> <> <> <>
  1238 25 -2.312928 10.349175 21.002279 82 R B 38 -0.69997 -0.69997 "ARG " " NE " 7 0 2F2FFF  N1238  0 1 7 ""  1 ""  <> 0 0 0 1 7.73 1238 0 0 2552 1 1238 1238 1238 1238 -1 <> <> <> <>
  1239 2 -1.273250 10.632642 20.207197 82 R B 2 0.63990 0.63990 "ARG " " CZ " 6 0 A0A0A0  C1239  0 1 7 ""  1 ""  <> 0 0 0 1 7.73 1239 0 0 2553 0 1239 1239 1239 1239 -1 <> <> <> <>
  1240 25 -1.546548 10.755662 18.917299 82 R B 38 -0.79997 -0.79997 "ARG " " NH1" 7 0 2F2FFF  N1240  0 1 7 ""  1 ""  <> 0 0 0 1 7.73 1240 0 0 2554 2 1240 1240 1240 1240 -1 <> <> <> <>
  1241 31 0.013251 10.805146 20.640348 82 R B 38 -0.79997 -0.79997 "ARG " " NH2" 7 1 2F2FFF  N1241  0 1 7 ""  1 ""  <> 0 0 0 1 7.73 1241 0 0 2555 2 1241 1241 1241 1241 -1 <> <> <> <>
  1242 43 -3.645221 6.748994 22.261778 82 R B 21 0.30000 0.30000 "ARG " " H  " 1 0 FFFFFF  H1242  0 1 7 ""  1 ""  <> 0 0 0 1 7.73 1242 0 0 2556 0 1242 1242 1242 1242 -1 <> <> <> <>
  1243 41 -5.575988 6.520379 20.210356 82 R B 21 0.06000 0.06000 "ARG " " HA " 1 0 FFFFFF  H1243  0 1 7 ""  1 ""  <> 0 0 0 1 7.73 1243 0 0 2557 0 1243 1243 1243 1243 -1 <> <> <> <>
  1244 41 -4.263863 7.964944 19.090155 82 R B 21 0.06000 0.06000 "ARG " " HB1" 1 0 FFFFFF  H1244  0 1 7 ""  1 ""  <> 0 0 0 1 7.73 1244 0 0 2558 0 1244 1244 1244 1244 -1 <> <> <> <>
  1245 41 -2.841188 7.722524 20.225176 82 R B 21 0.06000 0.06000 "ARG " " HB2" 1 0 FFFFFF  H1245  0 1 7 ""  1 ""  <> 0 0 0 1 7.73 1245 0 0 2559 0 1245 1245 1245 1245 -1 <> <> <> <>
  1246 41 -3.929850 8.576138 22.057467 82 R B 21 0.06000 0.06000 "ARG " " HG1" 1 0 FFFFFF  H1246  0 1 7 ""  1 ""  <> 0 0 0 1 7.73 1246 0 0 2560 0 1246 1246 1246 1246 -1 <> <> <> <>
  1247 41 -5.455009 8.942075 21.150530 82 R B 21 0.06000 0.06000 "ARG " " HG2" 1 0 FFFFFF  H1247  0 1 7 ""  1 ""  <> 0 0 0 1 7.73 1247 0 0 2561 0 1247 1247 1247 1247 -1 <> <> <> <>
  1248 41 -4.141109 11.157971 21.201414 82 R B 21 0.06000 0.06000 "ARG " " HD1" 1 0 FFFFFF  H1248  0 1 7 ""  1 ""  <> 0 0 0 1 7.73 1248 0 0 2562 0 1248 1248 1248 1248 -1 <> <> <> <>
  1249 41 -3.984489 10.491445 19.700411 82 R B 21 0.06000 0.06000 "ARG " " HD2" 1 0 FFFFFF  H1249  0 1 7 ""  1 ""  <> 0 0 0 1 7.73 1249 0 0 2563 0 1249 1249 1249 1249 -1 <> <> <> <>
  1250 43 -2.060215 10.397336 21.978964 82 R B 21 0.44000 0.44000 "ARG " " HE " 1 0 FFFFFF  H1250  0 1 7 ""  1 ""  <> 0 0 0 1 7.73 1250 0 0 2564 0 1250 1250 1250 1250 -1 <> <> <> <>
  1251 43 -2.479604 10.862836 18.545786 82 R B 21 0.46000 0.46000 "ARG " "1HH1" 1 0 FFFFFF  H1251  0 1 7 ""  1 ""  <> 0 0 0 1 7.73 1251 0 0 2565 0 1251 1251 1251 1251 -1 <> <> <> <>
  1252 43 -0.757502 10.899323 18.303404 82 R B 21 0.46000 0.46000 "ARG " "2HH1" 1 0 FFFFFF  H1252  0 1 7 ""  1 ""  <> 0 0 0 1 7.73 1252 0 0 2566 0 1252 1252 1252 1252 -1 <> <> <> <>
  1253 44 0.293617 10.717813 21.606718 82 R B 21 0.46000 0.46000 "ARG " "1HH2" 1 0 FFFFFF  H1253  0 1 7 ""  1 ""  <> 0 0 0 1 7.73 1253 0 0 2567 0 1253 1253 1253 1253 -1 <> <> <> <>
  1254 44 0.627214 11.099374 19.894308 82 R B 21 0.46000 0.46000 "ARG " "2HH2" 1 0 FFFFFF  H1254  0 1 7 ""  1 ""  <> 0 0 0 1 7.73 1254 0 0 2568 0 1254 1254 1254 1254 -1 <> <> <> <>
  1255 25 -2.774854 4.687833 19.803049 83 F B 38 -0.50000 -0.50000 "PHE " " N  " 7 0 2F2FFF  N1255  2 1 7 ""  1 ""  <> 0 0 0 1 7.37 1255 0 0 2576 1 1255 1255 1255 1255 -1 <> <> <> <>
  1256 3 -2.156776 3.605794 19.032557 83 F B 2 0.14000 0.14000 "PHE " " CA " 6 0 A0A0A0  C1256  2 1 -1108 ""  1 ""  FF7800  0 0 0 1 7.37 1256 0 0 2577 1 1256 1256 1256 1256 -1 <> <> <> <>
  1257 2 -3.054662 2.360917 19.174166 83 F B 2 0.50000 0.50000 "PHE " " C  " 6 0 A0A0A0  C1257  2 1 7 ""  1 ""  <> 0 0 0 1 7.37 1257 0 0 2578 0 1257 1257 1257 1257 -1 <> <> <> <>
  1258 15 -3.406837 1.955056 20.248968 83 F B 75 -0.50000 -0.50000 "PHE " " O  " 8 0 FF5757  O1258  2 1 7 ""  1 ""  <> 0 0 0 1 7.37 1258 0 0 2579 0 1258 1258 1258 1258 -1 <> <> <> <>
  1259 3 -0.818252 3.216809 19.633154 83 F B 2 -0.00500 -0.00500 "PHE " " CB " 6 0 A0A0A0  C1259  2 1 7 ""  1 ""  <> 0 0 0 1 7.37 1259 0 0 2580 2 1259 1259 1259 1259 -1 <> <> <> <>
  1260 2 0.357967 4.088677 19.027857 83 F B 2 -0.11500 -0.11500 "PHE " " CG " 6 0 A0A0A0  C1260  2 1 7 ""  1 ""  <> 0 0 0 1 7.37 1260 0 0 2581 0 1260 1260 1260 1260 62 <> <> <> <>
  1261 2 0.724504 4.066426 17.659075 83 F B 2 -0.11500 -0.11500 "PHE " " CD1" 6 0 A0A0A0  C1261  2 1 7 ""  1 ""  <> 0 0 0 1 7.37 1261 0 0 2582 1 1261 1261 1261 1261 63 <> <> <> <>
  1262 2 1.660179 5.026410 17.153715 83 F B 2 -0.11500 -0.11500 "PHE " " CE1" 6 0 A0A0A0  C1262  2 1 7 ""  1 ""  <> 0 0 0 1 7.37 1262 0 0 2583 1 1262 1262 1262 1262 64 <> <> <> <>
  1263 2 2.355329 5.883382 18.066896 83 F B 2 -0.11500 -0.11500 "PHE " " CZ " 6 0 A0A0A0  C1263  2 1 7 ""  1 ""  <> 0 0 0 1 7.37 1263 0 0 2584 1 1263 1263 1263 1263 65 <> <> <> <>
  1264 2 2.041414 5.883367 19.390467 83 F B 2 -0.11500 -0.11500 "PHE " " CE2" 6 0 A0A0A0  C1264  2 1 7 ""  1 ""  <> 0 0 0 1 7.37 1264 0 0 2585 1 1264 1264 1264 1264 66 <> <> <> <>
  1265 2 1.048742 5.006047 19.819174 83 F B 2 -0.11500 -0.11500 "PHE " " CD2" 6 0 A0A0A0  C1265  2 1 7 ""  1 ""  <> 0 0 0 1 7.37 1265 0 0 2586 1 1265 1265 1265 1265 67 <> <> <> <>
  1266 43 -2.428000 4.860318 20.735811 83 F B 21 0.30000 0.30000 "PHE " " H  " 1 0 FFFFFF  H1266  2 1 7 ""  1 ""  <> 0 0 0 1 7.37 1266 0 0 2587 0 1266 1266 1266 1266 -1 <> <> <> <>
  1267 41 -2.035917 3.938260 18.001558 83 F B 21 0.06000 0.06000 "PHE " " HA " 1 0 FFFFFF  H1267  2 1 7 ""  1 ""  <> 0 0 0 1 7.37 1267 0 0 2588 0 1267 1267 1267 1267 -1 <> <> <> <>
  1268 41 -0.512889 2.190156 19.431078 83 F B 21 0.06000 0.06000 "PHE " " HB1" 1 0 FFFFFF  H1268  2 1 7 ""  1 ""  <> 0 0 0 1 7.37 1268 0 0 2589 0 1268 1268 1268 1268 -1 <> <> <> <>
  1269 41 -0.958498 3.311616 20.709929 83 F B 21 0.06000 0.06000 "PHE " " HB2" 1 0 FFFFFF  H1269  2 1 7 ""  1 ""  <> 0 0 0 1 7.37 1269 0 0 2590 0 1269 1269 1269 1269 -1 <> <> <> <>
  1270 41 0.267605 3.396474 16.945765 83 F B 21 0.11500 0.11500 "PHE " " HD1" 1 0 FFFFFF  H1270  2 1 7 ""  1 ""  <> 0 0 0 1 7.37 1270 0 0 2591 0 1270 1270 1270 1270 -1 <> <> <> <>
  1271 41 1.959164 4.971387 16.117384 83 F B 21 0.11500 0.11500 "PHE " " HE1" 1 0 FFFFFF  H1271  2 1 7 ""  1 ""  <> 0 0 0 1 7.37 1271 0 0 2592 0 1271 1271 1271 1271 -1 <> <> <> <>
  1272 41 3.197393 6.413514 17.647028 83 F B 21 0.11500 0.11500 "PHE " " HZ " 1 0 FFFFFF  H1272  2 1 7 ""  1 ""  <> 0 0 0 1 7.37 1272 0 0 2593 0 1272 1272 1272 1272 -1 <> <> <> <>
  1273 41 2.628446 6.421224 20.120195 83 F B 21 0.11500 0.11500 "PHE " " HE2" 1 0 FFFFFF  H1273  2 1 7 ""  1 ""  <> 0 0 0 1 7.37 1273 0 0 2594 0 1273 1273 1273 1273 -1 <> <> <> <>
  1274 41 0.853930 4.812959 20.863760 83 F B 21 0.11500 0.11500 "PHE " " HD2" 1 0 FFFFFF  H1274  2 1 7 ""  1 ""  <> 0 0 0 1 7.37 1274 0 0 2595 0 1274 1274 1274 1274 -1 <> <> <> <>
  1275 25 -3.422858 1.830968 18.010145 84 S B 38 -0.50000 -0.50000 "SER " " N  " 7 0 2F2FFF  N1275  2 1 7 ""  1 ""  <> 0 0 0 1 7.29 1275 0 0 2610 1 1275 1275 1275 1275 -1 <> <> <> <>
  1276 3 -4.062819 0.487733 17.824041 84 S B 2 0.14000 0.14000 "SER " " CA " 6 0 A0A0A0  C1276  2 1 -1108 ""  1 ""  FF7800  0 0 0 1 7.29 1276 0 0 2611 1 1276 1276 1276 1276 -1 <> <> <> <>
  1277 2 -3.290532 -0.294833 16.813730 84 S B 2 0.50000 0.50000 "SER " " C  " 6 0 A0A0A0  C1277  2 1 7 ""  1 ""  <> 0 0 0 1 7.29 1277 0 0 2612 0 1277 1277 1277 1277 -1 <> <> <> <>
  1278 15 -2.971501 0.232602 15.804826 84 S B 75 -0.50000 -0.50000 "SER " " O  " 8 0 FF5757  O1278  2 1 7 ""  1 ""  <> 0 0 0 1 7.29 1278 0 0 2613 0 1278 1278 1278 1278 -1 <> <> <> <>
  1279 3 -5.530142 0.529458 17.722219 84 S B 2 0.14500 0.14500 "SER " " CB " 6 0 A0A0A0  C1279  2 1 7 ""  1 ""  <> 0 0 0 1 7.29 1279 0 0 2614 2 1279 1279 1279 1279 -1 <> <> <> <>
  1280 16 -6.178719 -0.757098 17.766798 84 S B 75 -0.68300 -0.68300 "SER " " OG " 8 0 FF5757  O1280  2 1 7 "%UT"  13 ""  <> 0 0 0 1 7.29 1280 0 0 2615 1 1280 1280 1280 1280 -1 <> <> <> <>
  1281 43 -3.251603 2.279015 17.121313 84 S B 21 0.30000 0.30000 "SER " " H  " 1 0 FFFFFF  H1281  2 1 7 ""  1 ""  <> 0 0 0 1 7.29 1281 0 0 2616 0 1281 1281 1281 1281 -1 <> <> <> <>
  1282 41 -3.860977 -0.049632 18.750647 84 S B 21 0.06000 0.06000 "SER " " HA " 1 0 FFFFFF  H1282  2 1 7 ""  1 ""  <> 0 0 0 1 7.29 1282 0 0 2617 0 1282 1282 1282 1282 -1 <> <> <> <>
  1283 41 -5.897047 1.091077 16.863111 84 S B 21 0.06000 0.06000 "SER " " HB1" 1 0 FFFFFF  H1283  2 1 7 ""  1 ""  <> 0 0 0 1 7.29 1283 0 0 2618 0 1283 1283 1283 1283 -1 <> <> <> <>
  1284 41 -5.889529 1.043275 18.613810 84 S B 21 0.06000 0.06000 "SER " " HB2" 1 0 FFFFFF  H1284  2 1 7 ""  1 ""  <> 0 0 0 1 7.29 1284 0 0 2619 0 1284 1284 1284 1284 -1 <> <> <> <>
  1285 42 -6.199114 -0.973491 18.686460 84 S B 21 0.41800 0.41800 "SER " " HG " 1 0 FFFFFF  H1285  2 1 7 ""  1 ""  <> 0 0 0 1 7.29 1285 0 0 2620 0 1285 1285 1285 1285 -1 <> <> <> <>
  1286 25 -3.079351 -1.608093 17.028002 85 G B 38 -0.50000 -0.50000 "GLY " " N  " 7 0 2F2FFF  N1286  2 1 7 ""  1 ""  <> 0 0 0 1 7.29 1286 0 0 2638 1 1286 1286 1286 1286 -1 <> <> <> <>
  1287 3 -2.409373 -2.558738 16.151941 85 G B 2 0.08000 0.08000 "GLY " " CA " 6 0 A0A0A0  C1287  2 1 -1109 ""  1 ""  FF9600  0 0 0 1 7.29 1287 0 0 2639 2 1287 1287 1287 1287 -1 <> <> <> <>
  1288 2 -3.456863 -3.557277 15.616017 85 G B 2 0.50000 0.50000 "GLY " " C  " 6 0 A0A0A0  C1288  2 1 7 ""  1 ""  <> 0 0 0 1 7.29 1288 0 0 2640 0 1288 1288 1288 1288 -1 <> <> <> <>
  1289 15 -4.259973 -4.013499 16.402086 85 G B 75 -0.50000 -0.50000 "GLY " " O  " 8 0 FF5757  O1289  2 1 7 ""  1 ""  <> 0 0 0 1 7.29 1289 0 0 2641 0 1289 1289 1289 1289 -1 <> <> <> <>
  1290 43 -3.332118 -1.994498 17.926279 85 G B 21 0.30000 0.30000 "GLY " " H  " 1 0 FFFFFF  H1290  2 1 7 ""  1 ""  <> 0 0 0 1 7.29 1290 0 0 2642 0 1290 1290 1290 1290 -1 <> <> <> <>
  1291 41 -1.631265 -3.066585 16.721800 85 G B 21 0.06000 0.06000 "GLY " " HA1" 1 0 FFFFFF  H1291  2 1 7 ""  1 ""  <> 0 0 0 1 7.29 1291 0 0 2643 0 1291 1291 1291 1291 -1 <> <> <> <>
  1292 41 -1.908770 -2.039653 15.334599 85 G B 21 0.06000 0.06000 "GLY " " HA2" 1 0 FFFFFF  H1292  2 1 7 ""  1 ""  <> 0 0 0 1 7.29 1292 0 0 2644 0 1292 1292 1292 1292 -1 <> <> <> <>
  1293 25 -3.391069 -4.024745 14.380597 86 S B 38 -0.50000 -0.50000 "SER " " N  " 7 0 2F2FFF  N1293  0 1 7 ""  1 ""  <> 0 0 0 1 7.32 1293 0 0 2664 1 1293 1293 1293 1293 -1 <> <> <> <>
  1294 3 -4.249197 -5.239291 13.968999 86 S B 2 0.14000 0.14000 "SER " " CA " 6 0 A0A0A0  C1294  0 1 -1109 ""  1 ""  FF9600  0 0 0 1 7.32 1294 0 0 2665 1 1294 1294 1294 1294 -1 <> <> <> <>
  1295 2 -3.562838 -6.078097 12.851651 86 S B 2 0.50000 0.50000 "SER " " C  " 6 0 A0A0A0  C1295  0 1 7 ""  1 ""  <> 0 0 0 1 7.32 1295 0 0 2666 0 1295 1295 1295 1295 -1 <> <> <> <>
  1296 15 -2.538094 -5.622577 12.356000 86 S B 75 -0.50000 -0.50000 "SER " " O  " 8 0 FF5757  O1296  0 1 7 ""  1 ""  <> 0 0 0 1 7.32 1296 0 0 2667 0 1296 1296 1296 1296 -1 <> <> <> <>
  1297 3 -5.699941 -4.789668 13.649827 86 S B 2 0.14500 0.14500 "SER " " CB " 6 0 A0A0A0  C1297  0 1 7 ""  1 ""  <> 0 0 0 1 7.32 1297 0 0 2668 2 1297 1297 1297 1297 -1 <> <> <> <>
  1298 16 -5.791578 -3.453540 13.216386 86 S B 75 -0.68300 -0.68300 "SER " " OG " 8 0 FF5757  O1298  0 1 7 "%UT"  13 ""  <> 0 0 0 1 7.32 1298 0 0 2669 1 1298 1298 1298 1298 -1 <> <> <> <>
  1299 43 -2.606372 -3.736106 13.813996 86 S B 21 0.30000 0.30000 "SER " " H  " 1 0 FFFFFF  H1299  0 1 7 ""  1 ""  <> 0 0 0 1 7.32 1299 0 0 2670 0 1299 1299 1299 1299 -1 <> <> <> <>
  1300 41 -4.185056 -5.869533 14.856004 86 S B 21 0.06000 0.06000 "SER " " HA " 1 0 FFFFFF  H1300  0 1 7 ""  1 ""  <> 0 0 0 1 7.32 1300 0 0 2671 0 1300 1300 1300 1300 -1 <> <> <> <>
  1301 41 -6.141324 -4.773868 14.646337 86 S B 21 0.06000 0.06000 "SER " " HB1" 1 0 FFFFFF  H1301  0 1 7 ""  1 ""  <> 0 0 0 1 7.32 1301 0 0 2672 0 1301 1301 1301 1301 -1 <> <> <> <>
  1302 41 -6.117424 -5.561893 13.003709 86 S B 21 0.06000 0.06000 "SER " " HB2" 1 0 FFFFFF  H1302  0 1 7 ""  1 ""  <> 0 0 0 1 7.32 1302 0 0 2673 0 1302 1302 1302 1302 -1 <> <> <> <>
  1303 42 -5.801248 -2.861301 13.952718 86 S B 21 0.41800 0.41800 "SER " " HG " 1 0 FFFFFF  H1303  0 1 7 ""  1 ""  <> 0 0 0 1 7.32 1303 0 0 2674 0 1303 1303 1303 1303 -1 <> <> <> <>
  1304 25 -4.089950 -7.305545 12.529450 87 R B 38 -0.50000 -0.50000 "ARG " " N  " 7 0 2F2FFF  N1304  0 1 7 ""  1 ""  <> 0 0 0 1 7.44 1304 0 0 2695 1 1304 1304 1304 1304 -1 <> <> <> <>
  1305 3 -3.646245 -8.258853 11.500916 87 R B 2 0.14000 0.14000 "ARG " " CA " 6 0 A0A0A0  C1305  0 1 -1109 ""  1 ""  FF9600  0 0 0 1 7.44 1305 0 0 2696 1 1305 1305 1305 1305 -1 <> <> <> <>
  1306 2 -4.845925 -8.767314 10.716855 87 R B 2 0.50000 0.50000 "ARG " " C  " 6 0 A0A0A0  C1306  0 1 7 ""  1 ""  <> 0 0 0 1 7.44 1306 0 0 2697 0 1306 1306 1306 1306 -1 <> <> <> <>
  1307 15 -5.957663 -8.713458 11.298245 87 R B 75 -0.50000 -0.50000 "ARG " " O  " 8 0 FF5757  O1307  0 1 7 ""  1 ""  <> 0 0 0 1 7.44 1307 0 0 2698 0 1307 1307 1307 1307 -1 <> <> <> <>
  1308 3 -2.768297 -9.359340 12.219049 87 R B 2 -0.12000 -0.12000 "ARG " " CB " 6 0 A0A0A0  C1308  0 1 7 ""  1 ""  <> 0 0 0 1 7.44 1308 0 0 2699 2 1308 1308 1308 1308 -1 <> <> <> <>
  1309 3 -2.732751 -10.703921 11.532174 87 R B 2 -0.05000 -0.05000 "ARG " " CG " 6 0 A0A0A0  C1309  0 1 7 ""  1 ""  <> 0 0 0 1 7.44 1309 0 0 2700 2 1309 1309 1309 1309 -1 <> <> <> <>
  1310 3 -3.947661 -11.641238 11.787137 87 R B 2 0.19000 0.19000 "ARG " " CD " 6 0 A0A0A0  C1310  0 1 7 ""  1 ""  <> 0 0 0 1 7.44 1310 0 0 2701 2 1310 1310 1310 1310 -1 <> <> <> <>
  1311 25 -3.666154 -12.934314 11.281743 87 R B 38 -0.69997 -0.69997 "ARG " " NE " 7 0 2F2FFF  N1311  0 1 7 ""  1 ""  <> 0 0 0 1 7.44 1311 0 0 2702 1 1311 1311 1311 1311 -1 <> <> <> <>
  1312 2 -4.552650 -13.960498 11.316491 87 R B 2 0.63990 0.63990 "ARG " " CZ " 6 0 A0A0A0  C1312  0 1 7 ""  1 ""  <> 0 0 0 1 7.44 1312 0 0 2703 0 1312 1312 1312 1312 -1 <> <> <> <>
  1313 25 -5.760100 -13.714419 11.824155 87 R B 38 -0.79997 -0.79997 "ARG " " NH1" 7 0 2F2FFF  N1313  0 1 7 ""  1 ""  <> 0 0 0 1 7.44 1313 0 0 2704 2 1313 1313 1313 1313 -1 <> <> <> <>
  1314 31 -4.202456 -15.133288 10.814065 87 R B 38 -0.79997 -0.79997 "ARG " " NH2" 7 1 2F2FFF  N1314  0 1 7 ""  1 ""  <> 0 0 0 1 7.44 1314 0 0 2705 2 1314 1314 1314 1314 -1 <> <> <> <>
  1315 43 -4.949975 -7.592059 12.974843 87 R B 21 0.30000 0.30000 "ARG " " H  " 1 0 FFFFFF  H1315  0 1 7 ""  1 ""  <> 0 0 0 1 7.44 1315 0 0 2706 0 1315 1315 1315 1315 -1 <> <> <> <>
  1316 41 -3.109640 -7.616107 10.803041 87 R B 21 0.06000 0.06000 "ARG " " HA " 1 0 FFFFFF  H1316  0 1 7 ""  1 ""  <> 0 0 0 1 7.44 1316 0 0 2707 0 1316 1316 1316 1316 -1 <> <> <> <>
  1317 41 -3.070004 -9.561893 13.246686 87 R B 21 0.06000 0.06000 "ARG " " HB1" 1 0 FFFFFF  H1317  0 1 7 ""  1 ""  <> 0 0 0 1 7.44 1317 0 0 2708 0 1317 1317 1317 1317 -1 <> <> <> <>
  1318 41 -1.735785 -9.011950 12.255692 87 R B 21 0.06000 0.06000 "ARG " " HB2" 1 0 FFFFFF  H1318  0 1 7 ""  1 ""  <> 0 0 0 1 7.44 1318 0 0 2709 0 1318 1318 1318 1318 -1 <> <> <> <>
  1319 41 -1.908594 -11.186297 12.057698 87 R B 21 0.06000 0.06000 "ARG " " HG1" 1 0 FFFFFF  H1319  0 1 7 ""  1 ""  <> 0 0 0 1 7.44 1319 0 0 2710 0 1319 1319 1319 1319 -1 <> <> <> <>
  1320 41 -2.555427 -10.556918 10.466786 87 R B 21 0.06000 0.06000 "ARG " " HG2" 1 0 FFFFFF  H1320  0 1 7 ""  1 ""  <> 0 0 0 1 7.44 1320 0 0 2711 0 1320 1320 1320 1320 -1 <> <> <> <>
  1321 41 -4.878735 -11.264796 11.363473 87 R B 21 0.06000 0.06000 "ARG " " HD1" 1 0 FFFFFF  H1321  0 1 7 ""  1 ""  <> 0 0 0 1 7.44 1321 0 0 2712 0 1321 1321 1321 1321 -1 <> <> <> <>
  1322 41 -4.081546 -11.677684 12.868272 87 R B 21 0.06000 0.06000 "ARG " " HD2" 1 0 FFFFFF  H1322  0 1 7 ""  1 ""  <> 0 0 0 1 7.44 1322 0 0 2713 0 1322 1322 1322 1322 -1 <> <> <> <>
  1323 43 -2.727521 -13.108859 10.952195 87 R B 21 0.44000 0.44000 "ARG " " HE " 1 0 FFFFFF  H1323  0 1 7 ""  1 ""  <> 0 0 0 1 7.44 1323 0 0 2714 0 1323 1323 1323 1323 -1 <> <> <> <>
  1324 43 -6.538133 -14.311816 11.583566 87 R B 21 0.46000 0.46000 "ARG " "1HH1" 1 0 FFFFFF  H1324  0 1 7 ""  1 ""  <> 0 0 0 1 7.44 1324 0 0 2715 0 1324 1324 1324 1324 -1 <> <> <> <>
  1325 43 -6.043306 -12.870585 12.301476 87 R B 21 0.46000 0.46000 "ARG " "2HH1" 1 0 FFFFFF  H1325  0 1 7 ""  1 ""  <> 0 0 0 1 7.44 1325 0 0 2716 0 1325 1325 1325 1325 -1 <> <> <> <>
  1326 44 -4.702026 -15.980212 11.044824 87 R B 21 0.46000 0.46000 "ARG " "1HH2" 1 0 FFFFFF  H1326  0 1 7 ""  1 ""  <> 0 0 0 1 7.44 1326 0 0 2717 0 1326 1326 1326 1326 -1 <> <> <> <>
  1327 44 -3.277754 -15.425113 10.531468 87 R B 21 0.46000 0.46000 "ARG " "2HH2" 1 0 FFFFFF  H1327  0 1 7 ""  1 ""  <> 0 0 0 1 7.44 1327 0 0 2718 0 1327 1327 1327 1327 -1 <> <> <> <>
  1328 25 -4.611429 -9.182208 9.471620 88 S B 38 -0.50000 -0.50000 "SER " " N  " 7 0 2F2FFF  N1328  0 1 7 ""  1 ""  <> 0 0 0 1 7.34 1328 0 0 2734 1 1328 1328 1328 1328 -1 <> <> <> <>
  1329 3 -5.511359 -9.737185 8.508252 88 S B 2 0.14000 0.14000 "SER " " CA " 6 0 A0A0A0  C1329  0 1 -1109 ""  1 ""  FF9600  0 0 0 1 7.34 1329 0 0 2735 1 1329 1329 1329 1329 -1 <> <> <> <>
  1330 2 -4.707447 -10.757632 7.684801 88 S B 2 0.50000 0.50000 "SER " " C  " 6 0 A0A0A0  C1330  0 1 7 ""  1 ""  <> 0 0 0 1 7.34 1330 0 0 2736 0 1330 1330 1330 1330 -1 <> <> <> <>
  1331 15 -4.349597 -10.429080 6.550073 88 S B 75 -0.50000 -0.50000 "SER " " O  " 8 0 FF5757  O1331  0 1 7 ""  1 ""  <> 0 0 0 1 7.34 1331 0 0 2737 0 1331 1331 1331 1331 -1 <> <> <> <>
  1332 3 -6.207677 -8.610599 7.673013 88 S B 2 0.14500 0.14500 "SER " " CB " 6 0 A0A0A0  C1332  0 1 7 ""  1 ""  <> 0 0 0 1 7.34 1332 0 0 2738 2 1332 1332 1332 1332 -1 <> <> <> <>
  1333 16 -7.225477 -8.915233 6.701559 88 S B 75 -0.68300 -0.68300 "SER " " OG " 8 0 FF5757  O1333  0 1 7 "%UT"  13 ""  <> 0 0 0 1 7.34 1333 0 0 2739 1 1333 1333 1333 1333 -1 <> <> <> <>
  1334 43 -3.706718 -8.878085 9.141301 88 S B 21 0.30000 0.30000 "SER " " H  " 1 0 FFFFFF  H1334  0 1 7 ""  1 ""  <> 0 0 0 1 7.34 1334 0 0 2740 0 1334 1334 1334 1334 -1 <> <> <> <>
  1335 41 -6.237538 -10.321185 9.073678 88 S B 21 0.06000 0.06000 "SER " " HA " 1 0 FFFFFF  H1335  0 1 7 ""  1 ""  <> 0 0 0 1 7.34 1335 0 0 2741 0 1335 1335 1335 1335 -1 <> <> <> <>
  1336 41 -5.523824 -7.855464 7.285429 88 S B 21 0.06000 0.06000 "SER " " HB1" 1 0 FFFFFF  H1336  0 1 7 ""  1 ""  <> 0 0 0 1 7.34 1336 0 0 2742 0 1336 1336 1336 1336 -1 <> <> <> <>
  1337 41 -6.884941 -8.138461 8.384702 88 S B 21 0.06000 0.06000 "SER " " HB2" 1 0 FFFFFF  H1337  0 1 7 ""  1 ""  <> 0 0 0 1 7.34 1337 0 0 2743 0 1337 1337 1337 1337 -1 <> <> <> <>
  1338 42 -7.866458 -9.374110 7.222715 88 S B 21 0.41800 0.41800 "SER " " HG " 1 0 FFFFFF  H1338  0 1 7 ""  1 ""  <> 0 0 0 1 7.34 1338 0 0 2744 0 1338 1338 1338 1338 -1 <> <> <> <>
  1339 25 -4.219065 -11.854945 8.279943 89 G B 38 -0.50000 -0.50000 "GLY " " N  " 7 0 2F2FFF  N1339  0 1 7 ""  1 ""  <> 0 0 0 1 7.79 1339 0 0 2757 1 1339 1339 1339 1339 -1 <> <> <> <>
  1340 3 -3.292254 -12.745395 7.628946 89 G B 2 0.08000 0.08000 "GLY " " CA " 6 0 A0A0A0  C1340  0 1 -1109 ""  1 ""  FF9600  0 0 0 1 7.79 1340 0 0 2758 2 1340 1340 1340 1340 -1 <> <> <> <>
  1341 2 -1.837876 -12.192721 7.524999 89 G B 2 0.50000 0.50000 "GLY " " C  " 6 0 A0A0A0  C1341  0 1 7 ""  1 ""  <> 0 0 0 1 7.79 1341 0 0 2759 0 1341 1341 1341 1341 -1 <> <> <> <>
  1342 15 -1.166317 -11.697940 8.470746 89 G B 75 -0.50000 -0.50000 "GLY " " O  " 8 0 FF5757  O1342  0 1 7 ""  1 ""  <> 0 0 0 1 7.79 1342 0 0 2760 0 1342 1342 1342 1342 -1 <> <> <> <>
  1343 43 -4.355378 -12.018878 9.267182 89 G B 21 0.30000 0.30000 "GLY " " H  " 1 0 FFFFFF  H1343  0 1 7 ""  1 ""  <> 0 0 0 1 7.79 1343 0 0 2761 0 1343 1343 1343 1343 -1 <> <> <> <>
  1344 41 -3.640299 -13.034091 6.637170 89 G B 21 0.06000 0.06000 "GLY " " HA1" 1 0 FFFFFF  H1344  0 1 7 ""  1 ""  <> 0 0 0 1 7.79 1344 0 0 2762 0 1344 1344 1344 1344 -1 <> <> <> <>
  1345 41 -3.291051 -13.708179 8.139958 89 G B 21 0.06000 0.06000 "GLY " " HA2" 1 0 FFFFFF  H1345  0 1 7 ""  1 ""  <> 0 0 0 1 7.79 1345 0 0 2763 0 1345 1345 1345 1345 -1 <> <> <> <>
  1346 25 -1.393892 -12.224551 6.292039 90 T B 38 -0.50000 -0.50000 "THR " " N  " 7 0 2F2FFF  N1346  0 1 7 ""  1 ""  <> 0 0 0 1 7.71 1346 0 0 2778 1 1346 1346 1346 1346 -1 <> <> <> <>
  1347 3 -0.115898 -11.654155 5.948083 90 T B 2 0.14000 0.14000 "THR " " CA " 6 0 A0A0A0  C1347  0 1 -1109 ""  1 ""  FF9600  0 0 0 1 7.71 1347 0 0 2779 1 1347 1347 1347 1347 -1 <> <> <> <>
  1348 2 -0.165284 -10.078601 5.769334 90 T B 2 0.50000 0.50000 "THR " " C  " 6 0 A0A0A0  C1348  0 1 7 ""  1 ""  <> 0 0 0 1 7.71 1348 0 0 2780 0 1348 1348 1348 1348 -1 <> <> <> <>
  1349 15 0.792680 -9.541263 5.323640 90 T B 75 -0.50000 -0.50000 "THR " " O  " 8 0 FF5757  O1349  0 1 7 ""  1 ""  <> 0 0 0 1 7.71 1349 0 0 2781 0 1349 1349 1349 1349 -1 <> <> <> <>
  1350 3 0.322202 -12.289775 4.547075 90 T B 2 0.20500 0.20500 "THR " " CB " 6 0 A0A0A0  C1350  0 1 7 ""  1 ""  <> 0 0 0 1 7.71 1350 0 0 2782 1 1350 1350 1350 1350 -1 <> <> <> <>
  1351 3 0.787872 -13.781375 4.659231 90 T B 2 -0.18000 -0.18000 "THR " " CG2" 6 0 A0A0A0  C1351  0 1 7 ""  1 ""  <> 0 0 0 1 7.71 1351 0 0 2783 3 1351 1351 1351 1351 -1 <> <> <> <>
  1352 16 -0.781183 -12.102687 3.667463 90 T B 75 -0.68300 -0.68300 "THR " " OG1" 8 0 FF5757  O1352  0 1 7 "%UT"  13 ""  <> 0 0 0 1 7.71 1352 0 0 2784 1 1352 1352 1352 1352 -1 <> <> <> <>
  1353 43 -2.057040 -12.274020 5.531850 90 T B 21 0.30000 0.30000 "THR " " H  " 1 0 FFFFFF  H1353  0 1 7 ""  1 ""  <> 0 0 0 1 7.71 1353 0 0 2785 0 1353 1353 1353 1353 -1 <> <> <> <>
  1354 41 0.596460 -11.861125 6.746713 90 T B 21 0.06000 0.06000 "THR " " HA " 1 0 FFFFFF  H1354  0 1 7 ""  1 ""  <> 0 0 0 1 7.71 1354 0 0 2786 0 1354 1354 1354 1354 -1 <> <> <> <>
  1355 41 1.125079 -11.767108 4.027158 90 T B 21 0.06000 0.06000 "THR " " HB " 1 0 FFFFFF  H1355  0 1 7 ""  1 ""  <> 0 0 0 1 7.71 1355 0 0 2787 0 1355 1355 1355 1355 -1 <> <> <> <>
  1356 41 0.962535 -14.158656 3.651635 90 T B 21 0.06000 0.06000 "THR " "1HG2" 1 0 FFFFFF  H1356  0 1 7 ""  1 ""  <> 0 0 0 1 7.71 1356 0 0 2788 0 1356 1356 1356 1356 -1 <> <> <> <>
  1357 41 1.767834 -13.890002 5.123960 90 T B 21 0.06000 0.06000 "THR " "2HG2" 1 0 FFFFFF  H1357  0 1 7 ""  1 ""  <> 0 0 0 1 7.71 1357 0 0 2789 0 1357 1357 1357 1357 -1 <> <> <> <>
  1358 41 0.117089 -14.517276 5.102617 90 T B 21 0.06000 0.06000 "THR " "3HG2" 1 0 FFFFFF  H1358  0 1 7 ""  1 ""  <> 0 0 0 1 7.71 1358 0 0 2790 0 1358 1358 1358 1358 -1 <> <> <> <>
  1359 42 -0.632618 -11.298785 3.193433 90 T B 21 0.41800 0.41800 "THR " " HG1" 1 0 FFFFFF  H1359  0 1 7 ""  1 ""  <> 0 0 0 1 7.71 1359 0 0 2791 0 1359 1359 1359 1359 -1 <> <> <> <>
  1360 25 -1.277999 -9.400607 6.075681 91 D B 38 -0.50000 -0.50000 "ASP " " N  " 7 0 2F2FFF  N1360  2 1 7 ""  1 ""  <> 0 0 0 1 7.32 1360 0 0 2813 1 1360 1360 1360 1360 -1 <> <> <> <>
  1361 3 -1.452732 -7.975345 5.957601 91 D B 2 0.14000 0.14000 "ASP " " CA " 6 0 A0A0A0  C1361  2 1 -1109 ""  1 ""  FF9600  0 0 0 1 7.32 1361 0 0 2814 1 1361 1361 1361 1361 -1 <> <> <> <>
  1362 2 -1.639048 -7.567264 7.411844 91 D B 2 0.50000 0.50000 "ASP " " C  " 6 0 A0A0A0  C1362  2 1 7 ""  1 ""  <> 0 0 0 1 7.32 1362 0 0 2815 0 1362 1362 1362 1362 -1 <> <> <> <>
  1363 15 -2.505896 -8.168818 8.088174 91 D B 75 -0.50000 -0.50000 "ASP " " O  " 8 0 FF5757  O1363  2 1 7 ""  1 ""  <> 0 0 0 1 7.32 1363 0 0 2816 0 1363 1363 1363 1363 -1 <> <> <> <>
  1364 3 -2.629488 -7.476130 5.035238 91 D B 2 -0.22000 -0.22000 "ASP " " CB " 6 0 A0A0A0  C1364  2 1 7 ""  1 ""  <> 0 0 0 1 7.32 1364 0 0 2817 2 1364 1364 1364 1364 -1 <> <> <> <>
  1365 2 -2.289387 -7.622981 3.564458 91 D B 2 0.70000 0.70000 "ASP " " CG " 6 0 A0A0A0  C1365  2 1 7 "%UT"  13 ""  <> 0 0 0 1 7.32 1365 0 0 2818 0 1365 1365 1365 1365 -1 <> <> <> <>
  1366 15 -3.058712 -8.266505 2.855760 91 D B 75 -0.80000 -0.80000 "ASP " " OD1" 8 0 FF5757  O1366  2 1 7 ""  1 ""  <> 0 0 0 1 7.32 1366 0 0 2819 0 1366 1366 1366 1366 -1 <> <> <> <>
  1367 18 -1.305595 -7.100314 3.023896 91 D B 75 -0.80000 -0.80000 "ASP " " OD2" 8 -1 FF5757  O1367  2 1 7 ""  1 ""  <> 0 0 0 1 7.32 1367 0 0 2820 0 1367 1367 1367 1367 -1 <> <> <> <>
  1368 43 -2.033831 -9.813556 6.603216 91 D B 21 0.30000 0.30000 "ASP " " H  " 1 0 FFFFFF  H1368  2 1 7 ""  1 ""  <> 0 0 0 1 7.32 1368 0 0 2821 0 1368 1368 1368 1368 -1 <> <> <> <>
  1369 41 -0.538477 -7.464847 5.654901 91 D B 21 0.06000 0.06000 "ASP " " HA " 1 0 FFFFFF  H1369  2 1 7 ""  1 ""  <> 0 0 0 1 7.32 1369 0 0 2822 0 1369 1369 1369 1369 -1 <> <> <> <>
  1370 41 -2.812876 -6.411761 5.182214 91 D B 21 0.06000 0.06000 "ASP " " HB1" 1 0 FFFFFF  H1370  2 1 7 ""  1 ""  <> 0 0 0 1 7.32 1370 0 0 2823 0 1370 1370 1370 1370 -1 <> <> <> <>
  1371 41 -3.569548 -7.978839 5.262540 91 D B 21 0.06000 0.06000 "ASP " " HB2" 1 0 FFFFFF  H1371  2 1 7 ""  1 ""  <> 0 0 0 1 7.32 1371 0 0 2824 0 1371 1371 1371 1371 -1 <> <> <> <>
  1372 25 -0.932973 -6.616153 7.923658 92 F B 38 -0.50000 -0.50000 "PHE " " N  " 7 0 2F2FFF  N1372  2 1 7 ""  1 ""  <> 0 0 0 1 7.37 1372 0 0 2835 1 1372 1372 1372 1372 -1 <> <> <> <>
  1373 3 -0.929311 -6.273913 9.298699 92 F B 2 0.14000 0.14000 "PHE " " CA " 6 0 A0A0A0  C1373  2 1 -1109 ""  1 ""  FF9600  0 0 0 1 7.37 1373 0 0 2836 1 1373 1373 1373 1373 -1 <> <> <> <>
  1374 2 -0.477527 -4.790591 9.455071 92 F B 2 0.50000 0.50000 "PHE " " C  " 6 0 A0A0A0  C1374  2 1 7 ""  1 ""  <> 0 0 0 1 7.37 1374 0 0 2837 0 1374 1374 1374 1374 -1 <> <> <> <>
  1375 15 0.282806 -4.300731 8.622441 92 F B 75 -0.50000 -0.50000 "PHE " " O  " 8 0 FF5757  O1375  2 1 7 ""  1 ""  <> 0 0 0 1 7.37 1375 0 0 2838 0 1375 1375 1375 1375 -1 <> <> <> <>
  1376 3 -0.138849 -7.336780 10.119550 92 F B 2 -0.00500 -0.00500 "PHE " " CB " 6 0 A0A0A0  C1376  2 1 7 ""  1 ""  <> 0 0 0 1 7.37 1376 0 0 2839 2 1376 1376 1376 1376 -1 <> <> <> <>
  1377 2 1.235302 -7.728961 9.621545 92 F B 2 -0.11500 -0.11500 "PHE " " CG " 6 0 A0A0A0  C1377  2 1 7 ""  1 ""  <> 0 0 0 1 7.37 1377 0 0 2840 0 1377 1377 1377 1377 62 <> <> <> <>
  1378 2 1.400982 -8.861682 8.830091 92 F B 2 -0.11500 -0.11500 "PHE " " CD1" 6 0 A0A0A0  C1378  2 1 7 ""  1 ""  <> 0 0 0 1 7.37 1378 0 0 2841 1 1378 1378 1378 1378 63 <> <> <> <>
  1379 2 2.652930 -9.242862 8.299851 92 F B 2 -0.11500 -0.11500 "PHE " " CE1" 6 0 A0A0A0  C1379  2 1 7 ""  1 ""  <> 0 0 0 1 7.37 1379 0 0 2842 1 1379 1379 1379 1379 64 <> <> <> <>
  1380 2 3.841597 -8.587573 8.707730 92 F B 2 -0.11500 -0.11500 "PHE " " CZ " 6 0 A0A0A0  C1380  2 1 7 ""  1 ""  <> 0 0 0 1 7.37 1380 0 0 2843 1 1380 1380 1380 1380 65 <> <> <> <>
  1381 2 3.679614 -7.541232 9.666337 92 F B 2 -0.11500 -0.11500 "PHE " " CE2" 6 0 A0A0A0  C1381  2 1 7 ""  1 ""  <> 0 0 0 1 7.37 1381 0 0 2844 1 1381 1381 1381 1381 66 <> <> <> <>
  1382 2 2.400914 -7.034160 10.102906 92 F B 2 -0.11500 -0.11500 "PHE " " CD2" 6 0 A0A0A0  C1382  2 1 7 ""  1 ""  <> 0 0 0 1 7.37 1382 0 0 2845 1 1382 1382 1382 1382 67 <> <> <> <>
  1383 43 -0.355180 -6.060550 7.309194 92 F B 21 0.30000 0.30000 "PHE " " H  " 1 0 FFFFFF  H1383  2 1 7 ""  1 ""  <> 0 0 0 1 7.37 1383 0 0 2846 0 1383 1383 1383 1383 -1 <> <> <> <>
  1384 41 -1.951659 -6.303241 9.675591 92 F B 21 0.06000 0.06000 "PHE " " HA " 1 0 FFFFFF  H1384  2 1 7 ""  1 ""  <> 0 0 0 1 7.37 1384 0 0 2847 0 1384 1384 1384 1384 -1 <> <> <> <>
  1385 41 -0.839140 -8.172015 10.127629 92 F B 21 0.06000 0.06000 "PHE " " HB1" 1 0 FFFFFF  H1385  2 1 7 ""  1 ""  <> 0 0 0 1 7.37 1385 0 0 2848 0 1385 1385 1385 1385 -1 <> <> <> <>
  1386 41 -0.010376 -6.871921 11.097051 92 F B 21 0.06000 0.06000 "PHE " " HB2" 1 0 FFFFFF  H1386  2 1 7 ""  1 ""  <> 0 0 0 1 7.37 1386 0 0 2849 0 1386 1386 1386 1386 -1 <> <> <> <>
  1387 41 0.512271 -9.422824 8.581670 92 F B 21 0.11500 0.11500 "PHE " " HD1" 1 0 FFFFFF  H1387  2 1 7 ""  1 ""  <> 0 0 0 1 7.37 1387 0 0 2850 0 1387 1387 1387 1387 -1 <> <> <> <>
  1388 41 2.738123 -10.155276 7.728334 92 F B 21 0.11500 0.11500 "PHE " " HE1" 1 0 FFFFFF  H1388  2 1 7 ""  1 ""  <> 0 0 0 1 7.37 1388 0 0 2851 0 1388 1388 1388 1388 -1 <> <> <> <>
  1389 41 4.773530 -8.835849 8.221662 92 F B 21 0.11500 0.11500 "PHE " " HZ " 1 0 FFFFFF  H1389  2 1 7 ""  1 ""  <> 0 0 0 1 7.37 1389 0 0 2852 0 1389 1389 1389 1389 -1 <> <> <> <>
  1390 41 4.573428 -7.077159 10.056378 92 F B 21 0.11500 0.11500 "PHE " " HE2" 1 0 FFFFFF  H1390  2 1 7 ""  1 ""  <> 0 0 0 1 7.37 1390 0 0 2853 0 1390 1390 1390 1390 -1 <> <> <> <>
  1391 41 2.203552 -6.145053 10.683370 92 F B 21 0.11500 0.11500 "PHE " " HD2" 1 0 FFFFFF  H1391  2 1 7 ""  1 ""  <> 0 0 0 1 7.37 1391 0 0 2854 0 1391 1391 1391 1391 -1 <> <> <> <>
  1392 25 -1.114956 -4.096183 10.395547 93 T B 38 -0.50000 -0.50000 "THR " " N  " 7 0 2F2FFF  N1392  2 1 7 ""  1 ""  <> 0 0 0 1 7.3 1392 0 0 2874 1 1392 1392 1392 1392 -1 <> <> <> <>
  1393 3 -1.231311 -2.633987 10.300214 93 T B 2 0.14000 0.14000 "THR " " CA " 6 0 A0A0A0  C1393  2 1 -1109 ""  1 ""  FF9600  0 0 0 1 7.3 1393 0 0 2875 1 1393 1393 1393 1393 -1 <> <> <> <>
  1394 2 -1.247304 -2.054260 11.727700 93 T B 2 0.50000 0.50000 "THR " " C  " 6 0 A0A0A0  C1394  2 1 7 ""  1 ""  <> 0 0 0 1 7.3 1394 0 0 2876 0 1394 1394 1394 1394 -1 <> <> <> <>
  1395 15 -1.594429 -2.726997 12.695649 93 T B 75 -0.50000 -0.50000 "THR " " O  " 8 0 FF5757  O1395  2 1 7 ""  1 ""  <> 0 0 0 1 7.3 1395 0 0 2877 0 1395 1395 1395 1395 -1 <> <> <> <>
  1396 3 -2.403555 -2.267299 9.355374 93 T B 2 0.20500 0.20500 "THR " " CB " 6 0 A0A0A0  C1396  2 1 7 ""  1 ""  <> 0 0 0 1 7.3 1396 0 0 2878 1 1396 1396 1396 1396 -1 <> <> <> <>
  1397 3 -3.759952 -2.763076 9.932836 93 T B 2 -0.18000 -0.18000 "THR " " CG2" 6 0 A0A0A0  C1397  2 1 7 ""  1 ""  <> 0 0 0 1 7.3 1397 0 0 2879 3 1397 1397 1397 1397 -1 <> <> <> <>
  1398 16 -2.452530 -0.873519 9.172956 93 T B 75 -0.68300 -0.68300 "THR " " OG1" 8 0 FF5757  O1398  2 1 7 "%UT"  13 ""  <> 0 0 0 1 7.3 1398 0 0 2880 1 1398 1398 1398 1398 -1 <> <> <> <>
  1399 43 -1.709858 -4.522597 11.091508 93 T B 21 0.30000 0.30000 "THR " " H  " 1 0 FFFFFF  H1399  2 1 7 ""  1 ""  <> 0 0 0 1 7.3 1399 0 0 2881 0 1399 1399 1399 1399 -1 <> <> <> <>
  1400 41 -0.378030 -2.253280 9.738896 93 T B 21 0.06000 0.06000 "THR " " HA " 1 0 FFFFFF  H1400  2 1 7 ""  1 ""  <> 0 0 0 1 7.3 1400 0 0 2882 0 1400 1400 1400 1400 -1 <> <> <> <>
  1401 41 -2.331232 -2.770297 8.391084 93 T B 21 0.06000 0.06000 "THR " " HB " 1 0 FFFFFF  H1401  2 1 7 ""  1 ""  <> 0 0 0 1 7.3 1401 0 0 2883 0 1401 1401 1401 1401 -1 <> <> <> <>
  1402 41 -3.701485 -3.792560 10.286168 93 T B 21 0.06000 0.06000 "THR " "1HG2" 1 0 FFFFFF  H1402  2 1 7 ""  1 ""  <> 0 0 0 1 7.3 1402 0 0 2884 0 1402 1402 1402 1402 -1 <> <> <> <>
  1403 41 -4.163877 -2.265144 10.814321 93 T B 21 0.06000 0.06000 "THR " "2HG2" 1 0 FFFFFF  H1403  2 1 7 ""  1 ""  <> 0 0 0 1 7.3 1403 0 0 2885 0 1403 1403 1403 1403 -1 <> <> <> <>
  1404 41 -4.560862 -2.724426 9.194493 93 T B 21 0.06000 0.06000 "THR " "3HG2" 1 0 FFFFFF  H1404  2 1 7 ""  1 ""  <> 0 0 0 1 7.3 1404 0 0 2886 0 1404 1404 1404 1404 -1 <> <> <> <>
  1405 42 -1.591527 -0.545203 8.963414 93 T B 21 0.41800 0.41800 "THR " " HG1" 1 0 FFFFFF  H1405  2 1 7 ""  1 ""  <> 0 0 0 1 7.3 1405 0 0 2887 0 1405 1405 1405 1405 -1 <> <> <> <>
  1406 25 -0.818507 -0.816371 11.907208 94 L B 38 -0.50000 -0.50000 "LEU " " N  " 7 0 2F2FFF  N1406  2 1 7 ""  1 ""  <> 0 0 0 1 7.31 1406 0 0 2898 1 1406 1406 1406 1406 -1 <> <> <> <>
  1407 3 -0.807993 0.065182 13.029038 94 L B 2 0.14000 0.14000 "LEU " " CA " 6 0 A0A0A0  C1407  2 1 -1109 ""  1 ""  FF9600  0 0 0 1 7.31 1407 0 0 2899 1 1407 1407 1407 1407 -1 <> <> <> <>
  1408 2 -1.497587 1.343720 12.450952 94 L B 2 0.50000 0.50000 "LEU " " C  " 6 0 A0A0A0  C1408  2 1 7 ""  1 ""  <> 0 0 0 1 7.31 1408 0 0 2900 0 1408 1408 1408 1408 -1 <> <> <> <>
  1409 15 -1.448151 1.720567 11.279946 94 L B 75 -0.50000 -0.50000 "LEU " " O  " 8 0 FF5757  O1409  2 1 7 ""  1 ""  <> 0 0 0 1 7.31 1409 0 0 2901 0 1409 1409 1409 1409 -1 <> <> <> <>
  1410 3 0.632640 0.388001 13.497502 94 L B 2 -0.12000 -0.12000 "LEU " " CB " 6 0 A0A0A0  C1410  2 1 7 ""  1 ""  <> 0 0 0 1 7.31 1410 0 0 2902 2 1410 1410 1410 1410 -1 <> <> <> <>
  1411 3 0.835855 1.303242 14.741548 94 L B 2 -0.06000 -0.06000 "LEU " " CG " 6 0 A0A0A0  C1411  2 1 7 ""  1 ""  <> 0 0 0 1 7.31 1411 0 0 2903 1 1411 1411 1411 1411 -1 <> <> <> <>
  1412 3 0.293053 0.633145 15.995385 94 L B 2 -0.18000 -0.18000 "LEU " " CD1" 6 0 A0A0A0  C1412  2 1 7 ""  1 ""  <> 0 0 0 1 7.31 1412 0 0 2904 3 1412 1412 1412 1412 -1 <> <> <> <>
  1413 3 2.381220 1.602433 14.793138 94 L B 2 -0.18000 -0.18000 "LEU " " CD2" 6 0 A0A0A0  C1413  2 1 7 ""  1 ""  <> 0 0 0 1 7.31 1413 0 0 2905 3 1413 1413 1413 1413 -1 <> <> <> <>
  1414 43 -0.411568 -0.434444 11.065404 94 L B 21 0.30000 0.30000 "LEU " " H  " 1 0 FFFFFF  H1414  2 1 7 ""  1 ""  <> 0 0 0 1 7.31 1414 0 0 2906 0 1414 1414 1414 1414 -1 <> <> <> <>
  1415 41 -1.449135 -0.367027 13.797307 94 L B 21 0.06000 0.06000 "LEU " " HA " 1 0 FFFFFF  H1415  2 1 7 ""  1 ""  <> 0 0 0 1 7.31 1415 0 0 2907 0 1415 1415 1415 1415 -1 <> <> <> <>
  1416 41 1.218221 0.895066 12.730638 94 L B 21 0.06000 0.06000 "LEU " " HB1" 1 0 FFFFFF  H1416  2 1 7 ""  1 ""  <> 0 0 0 1 7.31 1416 0 0 2908 0 1416 1416 1416 1416 -1 <> <> <> <>
  1417 41 1.221919 -0.525741 13.574464 94 L B 21 0.06000 0.06000 "LEU " " HB2" 1 0 FFFFFF  H1417  2 1 7 ""  1 ""  <> 0 0 0 1 7.31 1417 0 0 2909 0 1417 1417 1417 1417 -1 <> <> <> <>
  1418 41 0.292026 2.207417 14.468022 94 L B 21 0.06000 0.06000 "LEU " " HG " 1 0 FFFFFF  H1418  2 1 7 ""  1 ""  <> 0 0 0 1 7.31 1418 0 0 2910 0 1418 1418 1418 1418 -1 <> <> <> <>
  1419 41 -0.779471 0.785142 16.116579 94 L B 21 0.06000 0.06000 "LEU " "1HD1" 1 0 FFFFFF  H1419  2 1 7 ""  1 ""  <> 0 0 0 1 7.31 1419 0 0 2911 0 1419 1419 1419 1419 -1 <> <> <> <>
  1420 41 0.453995 -0.443465 15.939649 94 L B 21 0.06000 0.06000 "LEU " "2HD1" 1 0 FFFFFF  H1420  2 1 7 ""  1 ""  <> 0 0 0 1 7.31 1420 0 0 2912 0 1420 1420 1420 1420 -1 <> <> <> <>
  1421 41 0.838656 0.940816 16.887438 94 L B 21 0.06000 0.06000 "LEU " "3HD1" 1 0 FFFFFF  H1421  2 1 7 ""  1 ""  <> 0 0 0 1 7.31 1421 0 0 2913 0 1421 1421 1421 1421 -1 <> <> <> <>
  1422 41 2.880047 0.675271 15.075341 94 L B 21 0.06000 0.06000 "LEU " "1HD2" 1 0 FFFFFF  H1422  2 1 7 ""  1 ""  <> 0 0 0 1 7.31 1422 0 0 2914 0 1422 1422 1422 1422 -1 <> <> <> <>
  1423 41 2.741618 2.065591 13.874608 94 L B 21 0.06000 0.06000 "LEU " "2HD2" 1 0 FFFFFF  H1423  2 1 7 ""  1 ""  <> 0 0 0 1 7.31 1423 0 0 2915 0 1423 1423 1423 1423 -1 <> <> <> <>
  1424 41 2.594411 2.362859 15.544404 94 L B 21 0.06000 0.06000 "LEU " "3HD2" 1 0 FFFFFF  H1424  2 1 7 ""  1 ""  <> 0 0 0 1 7.31 1424 0 0 2916 0 1424 1424 1424 1424 -1 <> <> <> <>
  1425 25 -2.338143 1.911229 13.307961 95 T B 38 -0.50000 -0.50000 "THR " " N  " 7 0 2F2FFF  N1425  2 1 7 ""  1 ""  <> 0 0 0 1 7.31 1425 0 0 2933 1 1425 1425 1425 1425 -1 <> <> <> <>
  1426 3 -3.075634 3.107640 13.077229 95 T B 2 0.14000 0.14000 "THR " " CA " 6 0 A0A0A0  C1426  2 1 -1109 ""  1 ""  FF9600  0 0 0 1 7.31 1426 0 0 2934 1 1426 1426 1426 1426 -1 <> <> <> <>
  1427 2 -2.940873 3.975835 14.350186 95 T B 2 0.50000 0.50000 "THR " " C  " 6 0 A0A0A0  C1427  2 1 7 ""  1 ""  <> 0 0 0 1 7.31 1427 0 0 2935 0 1427 1427 1427 1427 -1 <> <> <> <>
  1428 15 -2.623319 3.492120 15.442437 95 T B 75 -0.50000 -0.50000 "THR " " O  " 8 0 FF5757  O1428  2 1 7 ""  1 ""  <> 0 0 0 1 7.31 1428 0 0 2936 0 1428 1428 1428 1428 -1 <> <> <> <>
  1429 3 -4.528478 2.621300 12.564073 95 T B 2 0.20500 0.20500 "THR " " CB " 6 0 A0A0A0  C1429  2 1 7 ""  1 ""  <> 0 0 0 1 7.31 1429 0 0 2937 1 1429 1429 1429 1429 -1 <> <> <> <>
  1430 3 -5.260061 1.690236 13.449243 95 T B 2 -0.18000 -0.18000 "THR " " CG2" 6 0 A0A0A0  C1430  2 1 7 ""  1 ""  <> 0 0 0 1 7.31 1430 0 0 2938 3 1430 1430 1430 1430 -1 <> <> <> <>
  1431 16 -5.389623 3.811337 12.314527 95 T B 75 -0.68300 -0.68300 "THR " " OG1" 8 0 FF5757  O1431  2 1 7 "%UT"  13 ""  <> 0 0 0 1 7.31 1431 0 0 2939 1 1431 1431 1431 1431 -1 <> <> <> <>
  1432 43 -2.452961 1.565224 14.249875 95 T B 21 0.30000 0.30000 "THR " " H  " 1 0 FFFFFF  H1432  2 1 7 ""  1 ""  <> 0 0 0 1 7.31 1432 0 0 2940 0 1432 1432 1432 1432 -1 <> <> <> <>
  1433 41 -2.652880 3.606625 12.205224 95 T B 21 0.06000 0.06000 "THR " " HA " 1 0 FFFFFF  H1433  2 1 7 ""  1 ""  <> 0 0 0 1 7.31 1433 0 0 2941 0 1433 1433 1433 1433 -1 <> <> <> <>
  1434 41 -4.407379 2.151002 11.588235 95 T B 21 0.06000 0.06000 "THR " " HB " 1 0 FFFFFF  H1434  2 1 7 ""  1 ""  <> 0 0 0 1 7.31 1434 0 0 2942 0 1434 1434 1434 1434 -1 <> <> <> <>
  1435 41 -6.281762 1.509366 13.115304 95 T B 21 0.06000 0.06000 "THR " "1HG2" 1 0 FFFFFF  H1435  2 1 7 ""  1 ""  <> 0 0 0 1 7.31 1435 0 0 2943 0 1435 1435 1435 1435 -1 <> <> <> <>
  1436 41 -4.802480 0.701310 13.476537 95 T B 21 0.06000 0.06000 "THR " "2HG2" 1 0 FFFFFF  H1436  2 1 7 ""  1 ""  <> 0 0 0 1 7.31 1436 0 0 2944 0 1436 1436 1436 1436 -1 <> <> <> <>
  1437 41 -5.245697 2.018323 14.488595 95 T B 21 0.06000 0.06000 "THR " "3HG2" 1 0 FFFFFF  H1437  2 1 7 ""  1 ""  <> 0 0 0 1 7.31 1437 0 0 2945 0 1437 1437 1437 1437 -1 <> <> <> <>
  1438 42 -4.924088 4.358773 11.700837 95 T B 21 0.41800 0.41800 "THR " " HG1" 1 0 FFFFFF  H1438  2 1 7 ""  1 ""  <> 0 0 0 1 7.31 1438 0 0 2946 0 1438 1438 1438 1438 -1 <> <> <> <>
  1439 25 -3.198843 5.250581 14.204392 96 I B 38 -0.50000 -0.50000 "ILE " " N  " 7 0 2F2FFF  N1439  2 1 7 ""  1 ""  <> 0 0 0 1 7.32 1439 0 0 2966 1 1439 1439 1439 1439 -1 <> <> <> <>
  1440 3 -3.325878 6.257825 15.239591 96 I B 2 0.14000 0.14000 "ILE " " CA " 6 0 A0A0A0  C1440  2 1 -1109 ""  1 ""  FF9600  0 0 0 1 7.32 1440 0 0 2967 1 1440 1440 1440 1440 -1 <> <> <> <>
  1441 2 -4.637268 6.989854 14.833749 96 I B 2 0.50000 0.50000 "ILE " " C  " 6 0 A0A0A0  C1441  2 1 7 ""  1 ""  <> 0 0 0 1 7.32 1441 0 0 2968 0 1441 1441 1441 1441 -1 <> <> <> <>
  1442 15 -4.817462 7.309690 13.682904 96 I B 75 -0.50000 -0.50000 "ILE " " O  " 8 0 FF5757  O1442  2 1 7 ""  1 ""  <> 0 0 0 1 7.32 1442 0 0 2969 0 1442 1442 1442 1442 -1 <> <> <> <>
  1443 3 -2.080004 7.098607 15.482491 96 I B 2 -0.06000 -0.06000 "ILE " " CB " 6 0 A0A0A0  C1443  2 1 7 ""  1 ""  <> 0 0 0 1 7.32 1443 0 0 2970 1 1443 1443 1443 1443 -1 <> <> <> <>
  1444 3 -2.092876 7.762155 16.891008 96 I B 2 -0.18000 -0.18000 "ILE " " CG2" 6 0 A0A0A0  C1444  2 1 7 ""  1 ""  <> 0 0 0 1 7.32 1444 0 0 2971 3 1444 1444 1444 1444 -1 <> <> <> <>
  1445 3 -0.717823 6.419473 15.151826 96 I B 2 -0.12000 -0.12000 "ILE " " CG1" 6 0 A0A0A0  C1445  2 1 7 ""  1 ""  <> 0 0 0 1 7.32 1445 0 0 2972 2 1445 1445 1445 1445 -1 <> <> <> <>
  1446 3 0.501772 7.350629 14.998136 96 I B 2 -0.18000 -0.18000 "ILE " " CD1" 6 0 A0A0A0  C1446  2 1 7 ""  1 ""  <> 0 0 0 1 7.32 1446 0 0 2973 3 1446 1446 1446 1446 -1 <> <> <> <>
  1447 43 -3.630165 5.482347 13.321019 96 I B 21 0.30000 0.30000 "ILE " " H  " 1 0 FFFFFF  H1447  2 1 7 ""  1 ""  <> 0 0 0 1 7.32 1447 0 0 2974 0 1447 1447 1447 1447 -1 <> <> <> <>
  1448 41 -3.556600 5.631398 16.101248 96 I B 21 0.06000 0.06000 "ILE " " HA " 1 0 FFFFFF  H1448  2 1 7 ""  1 ""  <> 0 0 0 1 7.32 1448 0 0 2975 0 1448 1448 1448 1448 -1 <> <> <> <>
  1449 41 -2.220660 7.952180 14.819367 96 I B 21 0.06000 0.06000 "ILE " " HB " 1 0 FFFFFF  H1449  2 1 7 ""  1 ""  <> 0 0 0 1 7.32 1449 0 0 2976 0 1449 1449 1449 1449 -1 <> <> <> <>
  1450 41 -1.720475 7.036889 17.614477 96 I B 21 0.06000 0.06000 "ILE " "1HG2" 1 0 FFFFFF  H1450  2 1 7 ""  1 ""  <> 0 0 0 1 7.32 1450 0 0 2977 0 1450 1450 1450 1450 -1 <> <> <> <>
  1451 41 -1.397288 8.583119 16.716997 96 I B 21 0.06000 0.06000 "ILE " "2HG2" 1 0 FFFFFF  H1451  2 1 7 ""  1 ""  <> 0 0 0 1 7.32 1451 0 0 2978 0 1451 1451 1451 1451 -1 <> <> <> <>
  1452 41 -3.050809 8.229047 17.120085 96 I B 21 0.06000 0.06000 "ILE " "3HG2" 1 0 FFFFFF  H1452  2 1 7 ""  1 ""  <> 0 0 0 1 7.32 1452 0 0 2979 0 1452 1452 1452 1452 -1 <> <> <> <>
  1453 41 -0.730395 5.744489 14.296056 96 I B 21 0.06000 0.06000 "ILE " "1HG1" 1 0 FFFFFF  H1453  2 1 7 ""  1 ""  <> 0 0 0 1 7.32 1453 0 0 2980 0 1453 1453 1453 1453 -1 <> <> <> <>
  1454 41 -0.557229 5.745454 15.993257 96 I B 21 0.06000 0.06000 "ILE " "2HG1" 1 0 FFFFFF  H1454  2 1 7 ""  1 ""  <> 0 0 0 1 7.32 1454 0 0 2981 0 1454 1454 1454 1454 -1 <> <> <> <>
  1455 41 0.763677 7.784612 15.963105 96 I B 21 0.06000 0.06000 "ILE " " HD1" 1 0 FFFFFF  H1455  2 1 7 ""  1 ""  <> 0 0 0 1 7.32 1455 0 0 2982 0 1455 1455 1455 1455 -1 <> <> <> <>
  1456 41 1.363640 6.766519 14.675492 96 I B 21 0.06000 0.06000 "ILE " " HD2" 1 0 FFFFFF  H1456  2 1 7 ""  1 ""  <> 0 0 0 1 7.32 1456 0 0 2983 0 1456 1456 1456 1456 -1 <> <> <> <>
  1457 41 0.395361 8.187890 14.308373 96 I B 21 0.06000 0.06000 "ILE " " HD3" 1 0 FFFFFF  H1457  2 1 7 ""  1 ""  <> 0 0 0 1 7.32 1457 0 0 2984 0 1457 1457 1457 1457 -1 <> <> <> <>
  1458 25 -5.585865 7.130570 15.760686 97 S B 38 -0.50000 -0.50000 "SER " " N  " 7 0 2F2FFF  N1458  0 1 7 ""  1 ""  <> 0 0 0 1 7.74 1458 0 0 2997 1 1458 1458 1458 1458 -1 <> <> <> <>
  1459 3 -6.914514 7.623326 15.425225 97 S B 2 0.14000 0.14000 "SER " " CA " 6 0 A0A0A0  C1459  0 1 -1109 ""  1 ""  FF9600  0 0 0 1 7.74 1459 0 0 2998 1 1459 1459 1459 1459 -1 <> <> <> <>
  1460 2 -7.031479 9.159947 15.485356 97 S B 2 0.50000 0.50000 "SER " " C  " 6 0 A0A0A0  C1460  0 1 7 ""  1 ""  <> 0 0 0 1 7.74 1460 0 0 2999 0 1460 1460 1460 1460 -1 <> <> <> <>
  1461 15 -8.108680 9.600541 15.008824 97 S B 75 -0.50000 -0.50000 "SER " " O  " 8 0 FF5757  O1461  0 1 7 ""  1 ""  <> 0 0 0 1 7.74 1461 0 0 3000 0 1461 1461 1461 1461 -1 <> <> <> <>
  1462 3 -7.752591 7.131131 16.585810 97 S B 2 0.14500 0.14500 "SER " " CB " 6 0 A0A0A0  C1462  0 1 7 ""  1 ""  <> 0 0 0 1 7.74 1462 0 0 3001 2 1462 1462 1462 1462 -1 <> <> <> <>
  1463 16 -7.214046 7.581120 17.847784 97 S B 75 -0.68300 -0.68300 "SER " " OG " 8 0 FF5757  O1463  0 1 7 "%UT"  13 ""  <> 0 0 0 1 7.74 1463 0 0 3002 1 1463 1463 1463 1463 -1 <> <> <> <>
  1464 43 -5.631202 6.617620 16.629549 97 S B 21 0.30000 0.30000 "SER " " H  " 1 0 FFFFFF  H1464  0 1 7 ""  1 ""  <> 0 0 0 1 7.74 1464 0 0 3003 0 1464 1464 1464 1464 -1 <> <> <> <>
  1465 41 -7.258952 7.172181 14.494672 97 S B 21 0.06000 0.06000 "SER " " HA " 1 0 FFFFFF  H1465  0 1 7 ""  1 ""  <> 0 0 0 1 7.74 1465 0 0 3004 0 1465 1465 1465 1465 -1 <> <> <> <>
  1466 41 -7.853789 6.051167 16.693201 97 S B 21 0.06000 0.06000 "SER " " HB1" 1 0 FFFFFF  H1466  0 1 7 ""  1 ""  <> 0 0 0 1 7.74 1466 0 0 3005 0 1466 1466 1466 1466 -1 <> <> <> <>
  1467 41 -8.781532 7.447556 16.414770 97 S B 21 0.06000 0.06000 "SER " " HB2" 1 0 FFFFFF  H1467  0 1 7 ""  1 ""  <> 0 0 0 1 7.74 1467 0 0 3006 0 1467 1467 1467 1467 -1 <> <> <> <>
  1468 42 -7.773530 7.274404 18.544870 97 S B 21 0.41800 0.41800 "SER " " HG " 1 0 FFFFFF  H1468  0 1 7 ""  1 ""  <> 0 0 0 1 7.74 1468 0 0 3007 0 1468 1468 1468 1468 -1 <> <> <> <>
  1469 25 -6.055429 9.916780 16.032331 98 S B 38 -0.50000 -0.50000 "SER " " N  " 7 0 2F2FFF  N1469  0 1 7 ""  1 ""  <> 0 0 0 1 7.75 1469 0 0 3022 1 1469 1469 1469 1469 -1 <> <> <> <>
  1470 3 -5.915931 11.299226 16.317945 98 S B 2 0.14000 0.14000 "SER " " CA " 6 0 A0A0A0  C1470  0 1 -1109 ""  1 ""  FF9600  0 0 0 1 7.75 1470 0 0 3023 1 1470 1470 1470 1470 -1 <> <> <> <>
  1471 2 -4.440245 11.705174 16.580908 98 S B 2 0.50000 0.50000 "SER " " C  " 6 0 A0A0A0  C1471  0 1 7 ""  1 ""  <> 0 0 0 1 7.75 1471 0 0 3024 0 1471 1471 1471 1471 -1 <> <> <> <>
  1472 15 -3.934223 11.266480 17.636362 98 S B 75 -0.50000 -0.50000 "SER " " O  " 8 0 FF5757  O1472  0 1 7 ""  1 ""  <> 0 0 0 1 7.75 1472 0 0 3025 0 1472 1472 1472 1472 -1 <> <> <> <>
  1473 3 -7.060290 11.786107 17.326094 98 S B 2 0.14500 0.14500 "SER " " CB " 6 0 A0A0A0  C1473  0 1 7 ""  1 ""  <> 0 0 0 1 7.75 1473 0 0 3026 2 1473 1473 1473 1473 -1 <> <> <> <>
  1474 16 -6.966977 11.021935 18.525846 98 S B 75 -0.68300 -0.68300 "SER " " OG " 8 0 FF5757  O1474  0 1 7 "%UT"  13 ""  <> 0 0 0 1 7.75 1474 0 0 3027 1 1474 1474 1474 1474 -1 <> <> <> <>
  1475 43 -5.269955 9.397389 16.397524 98 S B 21 0.30000 0.30000 "SER " " H  " 1 0 FFFFFF  H1475  0 1 7 ""  1 ""  <> 0 0 0 1 7.75 1475 0 0 3028 0 1475 1475 1475 1475 -1 <> <> <> <>
  1476 41 -6.080311 11.817853 15.373429 98 S B 21 0.06000 0.06000 "SER " " HA " 1 0 FFFFFF  H1476  0 1 7 ""  1 ""  <> 0 0 0 1 7.75 1476 0 0 3029 0 1476 1476 1476 1476 -1 <> <> <> <>
  1477 41 -7.985237 11.733930 16.751764 98 S B 21 0.06000 0.06000 "SER " " HB1" 1 0 FFFFFF  H1477  0 1 7 ""  1 ""  <> 0 0 0 1 7.75 1477 0 0 3030 0 1477 1477 1477 1477 -1 <> <> <> <>
  1478 41 -6.998449 12.848676 17.561094 98 S B 21 0.06000 0.06000 "SER " " HB2" 1 0 FFFFFF  H1478  0 1 7 ""  1 ""  <> 0 0 0 1 7.75 1478 0 0 3031 0 1478 1478 1478 1478 -1 <> <> <> <>
  1479 42 -6.802454 10.115022 18.317362 98 S B 21 0.41800 0.41800 "SER " " HG " 1 0 FFFFFF  H1479  0 1 7 ""  1 ""  <> 0 0 0 1 7.75 1479 0 0 3032 0 1479 1479 1479 1479 -1 <> <> <> <>
  1480 25 -3.715648 12.335614 15.666795 99 L B 38 -0.50000 -0.50000 "LEU " " N  " 7 0 2F2FFF  N1480  0 1 7 ""  1 ""  <> 0 0 0 1 7.82 1480 0 0 3040 1 1480 1480 1480 1480 -1 <> <> <> <>
  1481 3 -2.318262 12.634664 15.784268 99 L B 2 0.14000 0.14000 "LEU " " CA " 6 0 A0A0A0  C1481  0 1 -1109 ""  1 ""  FF9600  0 0 0 1 7.82 1481 0 0 3041 1 1481 1481 1481 1481 -1 <> <> <> <>
  1482 2 -2.158275 13.869618 16.718435 99 L B 2 0.50000 0.50000 "LEU " " C  " 6 0 A0A0A0  C1482  0 1 7 ""  1 ""  <> 0 0 0 1 7.82 1482 0 0 3042 0 1482 1482 1482 1482 -1 <> <> <> <>
  1483 15 -3.021243 14.684121 16.909723 99 L B 75 -0.50000 -0.50000 "LEU " " O  " 8 0 FF5757  O1483  0 1 7 ""  1 ""  <> 0 0 0 1 7.82 1483 0 0 3043 0 1483 1483 1483 1483 -1 <> <> <> <>
  1484 3 -1.724395 13.021798 14.391881 99 L B 2 -0.12000 -0.12000 "LEU " " CB " 6 0 A0A0A0  C1484  0 1 7 ""  1 ""  <> 0 0 0 1 7.82 1484 0 0 3044 2 1484 1484 1484 1484 -1 <> <> <> <>
  1485 3 -1.242228 11.843339 13.524739 99 L B 2 -0.06000 -0.06000 "LEU " " CG " 6 0 A0A0A0  C1485  0 1 7 ""  1 ""  <> 0 0 0 1 7.82 1485 0 0 3045 1 1485 1485 1485 1485 -1 <> <> <> <>
  1486 3 -0.800845 12.287171 12.139905 99 L B 2 -0.18000 -0.18000 "LEU " " CD1" 6 0 A0A0A0  C1486  0 1 7 ""  1 ""  <> 0 0 0 1 7.82 1486 0 0 3046 3 1486 1486 1486 1486 -1 <> <> <> <>
  1487 3 -0.033218 11.203664 14.268174 99 L B 2 -0.18000 -0.18000 "LEU " " CD2" 6 0 A0A0A0  C1487  0 1 7 ""  1 ""  <> 0 0 0 1 7.82 1487 0 0 3047 3 1487 1487 1487 1487 -1 <> <> <> <>
  1488 43 -4.131664 12.652745 14.802815 99 L B 21 0.30000 0.30000 "LEU " " H  " 1 0 FFFFFF  H1488  0 1 7 ""  1 ""  <> 0 0 0 1 7.82 1488 0 0 3048 0 1488 1488 1488 1488 -1 <> <> <> <>
  1489 41 -1.860647 11.818948 16.343992 99 L B 21 0.06000 0.06000 "LEU " " HA " 1 0 FFFFFF  H1489  0 1 7 ""  1 ""  <> 0 0 0 1 7.82 1489 0 0 3049 0 1489 1489 1489 1489 -1 <> <> <> <>
  1490 41 -0.965607 13.791589 14.532475 99 L B 21 0.06000 0.06000 "LEU " " HB1" 1 0 FFFFFF  H1490  0 1 7 ""  1 ""  <> 0 0 0 1 7.82 1490 0 0 3050 0 1490 1490 1490 1490 -1 <> <> <> <>
  1491 41 -2.428169 13.475987 13.694375 99 L B 21 0.06000 0.06000 "LEU " " HB2" 1 0 FFFFFF  H1491  0 1 7 ""  1 ""  <> 0 0 0 1 7.82 1491 0 0 3051 0 1491 1491 1491 1491 -1 <> <> <> <>
  1492 41 -2.051075 11.124761 13.392419 99 L B 21 0.06000 0.06000 "LEU " " HG " 1 0 FFFFFF  H1492  0 1 7 ""  1 ""  <> 0 0 0 1 7.82 1492 0 0 3052 0 1492 1492 1492 1492 -1 <> <> <> <>
  1493 41 -0.001736 13.015996 12.275342 99 L B 21 0.06000 0.06000 "LEU " "1HD1" 1 0 FFFFFF  H1493  0 1 7 ""  1 ""  <> 0 0 0 1 7.82 1493 0 0 3053 0 1493 1493 1493 1493 -1 <> <> <> <>
  1494 41 -0.377551 11.457978 11.573018 99 L B 21 0.06000 0.06000 "LEU " "2HD1" 1 0 FFFFFF  H1494  0 1 7 ""  1 ""  <> 0 0 0 1 7.82 1494 0 0 3054 0 1494 1494 1494 1494 -1 <> <> <> <>
  1495 41 -1.550476 12.951707 11.710313 99 L B 21 0.06000 0.06000 "LEU " "3HD1" 1 0 FFFFFF  H1495  0 1 7 ""  1 ""  <> 0 0 0 1 7.82 1495 0 0 3055 0 1495 1495 1495 1495 -1 <> <> <> <>
  1496 41 0.738940 11.894711 14.606297 99 L B 21 0.06000 0.06000 "LEU " "1HD2" 1 0 FFFFFF  H1496  0 1 7 ""  1 ""  <> 0 0 0 1 7.82 1496 0 0 3056 0 1496 1496 1496 1496 -1 <> <> <> <>
  1497 41 -0.412048 10.675534 15.143197 99 L B 21 0.06000 0.06000 "LEU " "2HD2" 1 0 FFFFFF  H1497  0 1 7 ""  1 ""  <> 0 0 0 1 7.82 1497 0 0 3057 0 1497 1497 1497 1497 -1 <> <> <> <>
  1498 41 0.413076 10.401662 13.680200 99 L B 21 0.06000 0.06000 "LEU " "3HD2" 1 0 FFFFFF  H1498  0 1 7 ""  1 ""  <> 0 0 0 1 7.82 1498 0 0 3058 0 1498 1498 1498 1498 -1 <> <> <> <>
  1499 25 -0.967783 14.028867 17.314020 100 Q B 38 -0.50000 -0.50000 "GLN " " N  " 7 0 2F2FFF  N1499  0 1 7 ""  1 ""  <> 0 0 0 1 7.74 1499 0 0 3071 1 1499 1499 1499 1499 -1 <> <> <> <>
  1500 3 -0.581415 15.111547 18.236784 100 Q B 2 0.14000 0.14000 "GLN " " CA " 6 0 A0A0A0  C1500  0 1 -1109 ""  1 ""  FF9600  0 0 0 1 7.74 1500 0 0 3072 1 1500 1500 1500 1500 -1 <> <> <> <>
  1501 2 0.837285 15.595773 17.793409 100 Q B 2 0.50000 0.50000 "GLN " " C  " 6 0 A0A0A0  C1501  0 1 7 ""  1 ""  <> 0 0 0 1 7.74 1501 0 0 3073 0 1501 1501 1501 1501 -1 <> <> <> <>
  1502 15 1.512062 14.793576 17.159281 100 Q B 75 -0.50000 -0.50000 "GLN " " O  " 8 0 FF5757  O1502  0 1 7 ""  1 ""  <> 0 0 0 1 7.74 1502 0 0 3074 0 1502 1502 1502 1502 -1 <> <> <> <>
  1503 3 -0.590987 14.618119 19.621786 100 Q B 2 -0.12000 -0.12000 "GLN " " CB " 6 0 A0A0A0  C1503  0 1 7 ""  1 ""  <> 0 0 0 1 7.74 1503 0 0 3075 2 1503 1503 1503 1503 -1 <> <> <> <>
  1504 3 -1.983201 14.086438 20.062895 100 Q B 2 -0.12000 -0.12000 "GLN " " CG " 6 0 A0A0A0  C1504  0 1 7 ""  1 ""  <> 0 0 0 1 7.74 1504 0 0 3076 2 1504 1504 1504 1504 -1 <> <> <> <>
  1505 2 -2.049761 13.843041 21.585646 100 Q B 2 0.50000 0.50000 "GLN " " CD " 6 0 A0A0A0  C1505  0 1 7 "%UT"  13 ""  <> 0 0 0 1 7.74 1505 0 0 3077 0 1505 1505 1505 1505 -1 "No Flip"  <> <> <>
  1506 15 -3.135779 13.577790 22.054075 100 Q B 75 -0.50000 -0.50000 "GLN " " OE1" 8 0 FF5757  O1506  0 1 7 ""  1 ""  <> 0 0 0 1 7.74 1506 0 0 3078 0 1506 1506 1506 1506 -1 <> <> <> <>
  1507 25 -1.029441 13.855935 22.356787 100 Q B 38 -0.76000 -0.76000 "GLN " " NE2" 7 0 2F2FFF  N1507  0 1 7 ""  1 ""  <> 0 0 0 1 7.74 1507 0 0 3079 2 1507 1507 1507 1507 -1 <> <> <> <>
  1508 43 -0.277141 13.340627 17.050505 100 Q B 21 0.30000 0.30000 "GLN " " H  " 1 0 FFFFFF  H1508  0 1 7 ""  1 ""  <> 0 0 0 1 7.74 1508 0 0 3080 0 1508 1508 1508 1508 -1 <> <> <> <>
  1509 41 -1.362689 15.866796 18.151281 100 Q B 21 0.06000 0.06000 "GLN " " HA " 1 0 FFFFFF  H1509  0 1 7 ""  1 ""  <> 0 0 0 1 7.74 1509 0 0 3081 0 1509 1509 1509 1509 -1 <> <> <> <>
  1510 41 -0.333177 15.483918 20.231726 100 Q B 21 0.06000 0.06000 "GLN " " HB1" 1 0 FFFFFF  H1510  0 1 7 ""  1 ""  <> 0 0 0 1 7.74 1510 0 0 3082 0 1510 1510 1510 1510 -1 <> <> <> <>
  1511 41 0.260695 13.982625 19.864447 100 Q B 21 0.06000 0.06000 "GLN " " HB2" 1 0 FFFFFF  H1511  0 1 7 ""  1 ""  <> 0 0 0 1 7.74 1511 0 0 3083 0 1511 1511 1511 1511 -1 <> <> <> <>
  1512 41 -2.254528 13.197267 19.493807 100 Q B 21 0.06000 0.06000 "GLN " " HG1" 1 0 FFFFFF  H1512  0 1 7 ""  1 ""  <> 0 0 0 1 7.74 1512 0 0 3084 0 1512 1512 1512 1512 -1 <> <> <> <>
  1513 41 -2.648422 14.935536 19.906019 100 Q B 21 0.06000 0.06000 "GLN " " HG2" 1 0 FFFFFF  H1513  0 1 7 ""  1 ""  <> 0 0 0 1 7.74 1513 0 0 3085 0 1513 1513 1513 1513 -1 <> <> <> <>
  1514 43 -0.068245 13.941171 22.058561 100 Q B 21 0.38000 0.38000 "GLN " "1HE2" 1 0 FFFFFF  H1514  0 1 7 ""  1 ""  <> 0 0 0 1 7.74 1514 0 0 3086 0 1514 1514 1514 1514 -1 <> <> <> <>
  1515 43 -1.198994 13.683885 23.337475 100 Q B 21 0.38000 0.38000 "GLN " "2HE2" 1 0 FFFFFF  H1515  0 1 7 ""  1 ""  <> 0 0 0 1 7.74 1515 0 0 3087 0 1515 1515 1515 1515 -1 <> <> <> <>
  1516 25 1.152086 16.908649 17.990366 101 P B 38 -0.14000 -0.14000 "PRO " " N  " 7 0 2F2FFF  N1516  0 1 7 ""  1 ""  <> 0 0 0 1 7.76 1516 0 0 3102 0 1516 1516 1516 1516 -1 <> <> <> <>
  1517 3 2.308465 17.577671 17.401503 101 P B 2 0.01000 0.01000 "PRO " " CA " 6 0 A0A0A0  C1517  0 1 -1109 ""  1 ""  FF9600  0 0 0 1 7.76 1517 0 0 3103 1 1517 1517 1517 1517 -1 <> <> <> <>
  1518 2 3.634713 16.808537 17.360342 101 P B 2 0.50000 0.50000 "PRO " " C  " 6 0 A0A0A0  C1518  0 1 7 ""  1 ""  <> 0 0 0 1 7.76 1518 0 0 3104 0 1518 1518 1518 1518 -1 <> <> <> <>
  1519 15 4.359618 16.817249 16.388239 101 P B 75 -0.50000 -0.50000 "PRO " " O  " 8 0 FF5757  O1519  0 1 7 ""  1 ""  <> 0 0 0 1 7.76 1519 0 0 3105 0 1519 1519 1519 1519 -1 <> <> <> <>
  1520 3 0.328201 17.814365 18.814528 101 P B 2 -0.05000 -0.05000 "PRO " " CD " 6 0 A0A0A0  C1520  0 1 7 ""  1 ""  <> 0 0 0 1 7.76 1520 0 0 3106 2 1520 1520 1520 1520 -1 <> <> <> <>
  1521 3 0.855638 19.161549 18.747725 101 P B 2 -0.12000 -0.12000 "PRO " " CG " 6 0 A0A0A0  C1521  0 1 7 ""  1 ""  <> 0 0 0 1 7.76 1521 0 0 3107 2 1521 1521 1521 1521 -1 <> <> <> <>
  1522 3 2.252945 18.954678 18.174063 101 P B 2 -0.12000 -0.12000 "PRO " " CB " 6 0 A0A0A0  C1522  0 1 7 ""  1 ""  <> 0 0 0 1 7.76 1522 0 0 3108 2 1522 1522 1522 1522 -1 <> <> <> <>
  1523 41 0.385446 17.428288 19.832254 101 P B 21 0.06000 0.06000 "PRO " " HD1" 1 0 FFFFFF  H1523  0 1 7 ""  1 ""  <> 0 0 0 1 7.76 1523 0 0 3109 0 1523 1523 1523 1523 -1 <> <> <> <>
  1524 41 -0.707791 17.854038 18.478006 101 P B 21 0.06000 0.06000 "PRO " " HD2" 1 0 FFFFFF  H1524  0 1 7 ""  1 ""  <> 0 0 0 1 7.76 1524 0 0 3110 0 1524 1524 1524 1524 -1 <> <> <> <>
  1525 41 0.897580 19.718281 19.683882 101 P B 21 0.06000 0.06000 "PRO " " HG1" 1 0 FFFFFF  H1525  0 1 7 ""  1 ""  <> 0 0 0 1 7.76 1525 0 0 3111 0 1525 1525 1525 1525 -1 <> <> <> <>
  1526 41 0.199819 19.653721 18.029551 101 P B 21 0.06000 0.06000 "PRO " " HG2" 1 0 FFFFFF  H1526  0 1 7 ""  1 ""  <> 0 0 0 1 7.76 1526 0 0 3112 0 1526 1526 1526 1526 -1 <> <> <> <>
  1527 41 2.941183 18.819019 19.008345 101 P B 21 0.06000 0.06000 "PRO " " HB1" 1 0 FFFFFF  H1527  0 1 7 ""  1 ""  <> 0 0 0 1 7.76 1527 0 0 3113 0 1527 1527 1527 1527 -1 <> <> <> <>
  1528 41 2.486989 19.871426 17.632864 101 P B 21 0.06000 0.06000 "PRO " " HB2" 1 0 FFFFFF  H1528  0 1 7 ""  1 ""  <> 0 0 0 1 7.76 1528 0 0 3114 0 1528 1528 1528 1528 -1 <> <> <> <>
  1529 41 1.953640 17.775105 16.389956 101 P B 21 0.06000 0.06000 "PRO " " HA " 1 0 FFFFFF  H1529  0 1 7 ""  1 ""  <> 0 0 0 1 7.76 1529 0 0 3115 0 1529 1529 1529 1529 -1 <> <> <> <>
  1530 25 3.902976 16.131077 18.524954 102 E B 38 -0.50000 -0.50000 "GLU " " N  " 7 0 2F2FFF  N1530  0 1 7 ""  1 ""  <> 0 0 0 1 7.75 1530 0 0 3135 1 1530 1530 1530 1530 -1 <> <> <> <>
  1531 3 5.201309 15.575017 18.799841 102 E B 2 0.14000 0.14000 "GLU " " CA " 6 0 A0A0A0  C1531  0 1 -1109 ""  1 ""  FF9600  0 0 0 1 7.75 1531 0 0 3136 1 1531 1531 1531 1531 -1 <> <> <> <>
  1532 2 5.208556 14.111268 18.329554 102 E B 2 0.50000 0.50000 "GLU " " C  " 6 0 A0A0A0  C1532  0 1 7 ""  1 ""  <> 0 0 0 1 7.75 1532 0 0 3137 0 1532 1532 1532 1532 -1 <> <> <> <>
  1533 15 6.198497 13.457314 18.509794 102 E B 75 -0.50000 -0.50000 "GLU " " O  " 8 0 FF5757  O1533  0 1 7 ""  1 ""  <> 0 0 0 1 7.75 1533 0 0 3138 0 1533 1533 1533 1533 -1 <> <> <> <>
  1534 3 5.555395 15.738511 20.312365 102 E B 2 -0.12000 -0.12000 "GLU " " CB " 6 0 A0A0A0  C1534  0 1 7 ""  1 ""  <> 0 0 0 1 7.75 1534 0 0 3139 2 1534 1534 1534 1534 -1 <> <> <> <>
  1535 3 5.314349 17.088215 21.106371 102 E B 2 -0.22000 -0.22000 "GLU " " CG " 6 0 A0A0A0  C1535  0 1 7 ""  1 ""  <> 0 0 0 1 7.75 1535 0 0 3140 2 1535 1535 1535 1535 -1 <> <> <> <>
  1536 2 5.701482 18.361660 20.453421 102 E B 2 0.70000 0.70000 "GLU " " CD " 6 0 A0A0A0  C1536  0 1 7 "%UT"  13 ""  <> 0 0 0 1 7.75 1536 0 0 3141 0 1536 1536 1536 1536 -1 <> <> <> <>
  1537 15 5.052587 19.376911 20.832075 102 E B 75 -0.80000 -0.80000 "GLU " " OE1" 8 0 FF5757  O1537  0 1 7 ""  1 ""  <> 0 0 0 1 7.75 1537 0 0 3142 0 1537 1537 1537 1537 -1 <> <> <> <>
  1538 18 6.733461 18.415607 19.715960 102 E B 75 -0.80000 -0.80000 "GLU " " OE2" 8 -1 FF5757  O1538  0 1 7 ""  1 ""  <> 0 0 0 1 7.75 1538 0 0 3143 0 1538 1538 1538 1538 -1 <> <> <> <>
  1539 43 3.162800 16.088047 19.210806 102 E B 21 0.30000 0.30000 "GLU " " H  " 1 0 FFFFFF  H1539  0 1 7 ""  1 ""  <> 0 0 0 1 7.75 1539 0 0 3144 0 1539 1539 1539 1539 -1 <> <> <> <>
  1540 41 5.962030 16.038769 18.171881 102 E B 21 0.06000 0.06000 "GLU " " HA " 1 0 FFFFFF  H1540  0 1 7 ""  1 ""  <> 0 0 0 1 7.75 1540 0 0 3145 0 1540 1540 1540 1540 -1 <> <> <> <>
  1541 41 6.634891 15.587567 20.312651 102 E B 21 0.06000 0.06000 "GLU " " HB1" 1 0 FFFFFF  H1541  0 1 7 ""  1 ""  <> 0 0 0 1 7.75 1541 0 0 3146 0 1541 1541 1541 1541 -1 <> <> <> <>
  1542 41 5.197540 14.956975 20.982622 102 E B 21 0.06000 0.06000 "GLU " " HB2" 1 0 FFFFFF  H1542  0 1 7 ""  1 ""  <> 0 0 0 1 7.75 1542 0 0 3147 0 1542 1542 1542 1542 -1 <> <> <> <>
  1543 41 5.748607 16.939945 22.095076 102 E B 21 0.06000 0.06000 "GLU " " HG1" 1 0 FFFFFF  H1543  0 1 7 ""  1 ""  <> 0 0 0 1 7.75 1543 0 0 3148 0 1543 1543 1543 1543 -1 <> <> <> <>
  1544 41 4.311224 17.111301 21.532171 102 E B 21 0.06000 0.06000 "GLU " " HG2" 1 0 FFFFFF  H1544  0 1 7 ""  1 ""  <> 0 0 0 1 7.75 1544 0 0 3149 0 1544 1544 1544 1544 -1 <> <> <> <>
  1545 25 4.184499 13.580834 17.630892 103 D B 38 -0.50000 -0.50000 "ASP " " N  " 7 0 2F2FFF  N1545  0 1 7 ""  1 ""  <> 0 0 0 1 7.73 1545 0 0 3164 1 1545 1545 1545 1545 -1 <> <> <> <>
  1546 3 4.100132 12.185819 17.188684 103 D B 2 0.14000 0.14000 "ASP " " CA " 6 0 A0A0A0  C1546  0 1 -1109 ""  1 ""  FF9600  0 0 0 1 7.73 1546 0 0 3165 1 1546 1546 1546 1546 -1 <> <> <> <>
  1547 2 4.989857 11.906194 15.977494 103 D B 2 0.50000 0.50000 "ASP " " C  " 6 0 A0A0A0  C1547  0 1 7 ""  1 ""  <> 0 0 0 1 7.73 1547 0 0 3166 0 1547 1547 1547 1547 -1 <> <> <> <>
  1548 15 5.117673 10.748364 15.584847 103 D B 75 -0.50000 -0.50000 "ASP " " O  " 8 0 FF5757  O1548  0 1 7 ""  1 ""  <> 0 0 0 1 7.73 1548 0 0 3167 0 1548 1548 1548 1548 -1 <> <> <> <>
  1549 3 2.662055 11.733705 16.777239 103 D B 2 -0.22000 -0.22000 "ASP " " CB " 6 0 A0A0A0  C1549  0 1 7 ""  1 ""  <> 0 0 0 1 7.73 1549 0 0 3168 2 1549 1549 1549 1549 -1 <> <> <> <>
  1550 2 1.752129 11.509469 17.936556 103 D B 2 0.70000 0.70000 "ASP " " CG " 6 0 A0A0A0  C1550  0 1 7 "%UT"  13 ""  <> 0 0 0 1 7.73 1550 0 0 3169 0 1550 1550 1550 1550 -1 <> <> <> <>
  1551 15 2.178028 11.122205 19.058496 103 D B 75 -0.80000 -0.80000 "ASP " " OD1" 8 0 FF5757  O1551  0 1 7 ""  1 ""  <> 0 0 0 1 7.73 1551 0 0 3170 0 1551 1551 1551 1551 -1 <> <> <> <>
  1552 18 0.565293 11.756993 17.784964 103 D B 75 -0.80000 -0.80000 "ASP " " OD2" 8 -1 FF5757  O1552  0 1 7 ""  1 ""  <> 0 0 0 1 7.73 1552 0 0 3171 0 1552 1552 1552 1552 -1 <> <> <> <>
  1553 43 3.303911 14.069413 17.708059 103 D B 21 0.30000 0.30000 "ASP " " H  " 1 0 FFFFFF  H1553  0 1 7 ""  1 ""  <> 0 0 0 1 7.73 1553 0 0 3172 0 1553 1553 1553 1553 -1 <> <> <> <>
  1554 41 4.469412 11.596272 18.027830 103 D B 21 0.06000 0.06000 "ASP " " HA " 1 0 FFFFFF  H1554  0 1 7 ""  1 ""  <> 0 0 0 1 7.73 1554 0 0 3173 0 1554 1554 1554 1554 -1 <> <> <> <>
  1555 41 2.730346 10.799523 16.219793 103 D B 21 0.06000 0.06000 "ASP " " HB1" 1 0 FFFFFF  H1555  0 1 7 ""  1 ""  <> 0 0 0 1 7.73 1555 0 0 3174 0 1555 1555 1555 1555 -1 <> <> <> <>
  1556 41 2.269612 12.538239 16.155298 103 D B 21 0.06000 0.06000 "ASP " " HB2" 1 0 FFFFFF  H1556  0 1 7 ""  1 ""  <> 0 0 0 1 7.73 1556 0 0 3175 0 1556 1556 1556 1556 -1 <> <> <> <>
  1557 25 5.664535 12.921781 15.373536 104 F B 38 -0.50000 -0.50000 "PHE " " N  " 7 0 2F2FFF  N1557  0 1 7 ""  1 ""  <> 0 0 0 1 7.71 1557 0 0 3190 1 1557 1557 1557 1557 -1 <> <> <> <>
  1558 3 6.679370 12.731801 14.316407 104 F B 2 0.14000 0.14000 "PHE " " CA " 6 0 A0A0A0  C1558  0 1 -1110 ""  1 ""  FFB400  0 0 0 1 7.71 1558 0 0 3191 1 1558 1558 1558 1558 -1 <> <> <> <>
  1559 2 7.769275 11.778733 14.657266 104 F B 2 0.50000 0.50000 "PHE " " C  " 6 0 A0A0A0  C1559  0 1 7 ""  1 ""  <> 0 0 0 1 7.71 1559 0 0 3192 0 1559 1559 1559 1559 -1 <> <> <> <>
  1560 15 8.250167 11.774217 15.831315 104 F B 75 -0.50000 -0.50000 "PHE " " O  " 8 0 FF5757  O1560  0 1 7 ""  1 ""  <> 0 0 0 1 7.71 1560 0 0 3193 0 1560 1560 1560 1560 -1 <> <> <> <>
  1561 3 7.282793 14.172307 14.047456 104 F B 2 -0.00500 -0.00500 "PHE " " CB " 6 0 A0A0A0  C1561  0 1 7 ""  1 ""  <> 0 0 0 1 7.71 1561 0 0 3194 2 1561 1561 1561 1561 -1 <> <> <> <>
  1562 2 8.109551 14.831098 15.093781 104 F B 2 -0.11500 -0.11500 "PHE " " CG " 6 0 A0A0A0  C1562  0 1 7 ""  1 ""  <> 0 0 0 1 7.71 1562 0 0 3195 0 1562 1562 1562 1562 62 <> <> <> <>
  1563 2 9.465682 14.390660 15.436093 104 F B 2 -0.11500 -0.11500 "PHE " " CD1" 6 0 A0A0A0  C1563  0 1 7 ""  1 ""  <> 0 0 0 1 7.71 1563 0 0 3196 1 1563 1563 1563 1563 63 <> <> <> <>
  1564 2 10.246715 15.019628 16.435511 104 F B 2 -0.11500 -0.11500 "PHE " " CE1" 6 0 A0A0A0  C1564  0 1 7 ""  1 ""  <> 0 0 0 1 7.71 1564 0 0 3197 1 1564 1564 1564 1564 64 <> <> <> <>
  1565 2 9.768699 16.137821 17.122915 104 F B 2 -0.11500 -0.11500 "PHE " " CZ " 6 0 A0A0A0  C1565  0 1 7 ""  1 ""  <> 0 0 0 1 7.71 1565 0 0 3198 1 1565 1565 1565 1565 65 <> <> <> <>
  1566 2 8.442643 16.601231 16.799822 104 F B 2 -0.11500 -0.11500 "PHE " " CE2" 6 0 A0A0A0  C1566  0 1 7 ""  1 ""  <> 0 0 0 1 7.71 1566 0 0 3199 1 1566 1566 1566 1566 66 <> <> <> <>
  1567 2 7.557397 15.886945 15.857842 104 F B 2 -0.11500 -0.11500 "PHE " " CD2" 6 0 A0A0A0  C1567  0 1 7 ""  1 ""  <> 0 0 0 1 7.71 1567 0 0 3200 1 1567 1567 1567 1567 67 <> <> <> <>
  1568 43 5.554210 13.826669 15.808400 104 F B 21 0.30000 0.30000 "PHE " " H  " 1 0 FFFFFF  H1568  0 1 7 ""  1 ""  <> 0 0 0 1 7.71 1568 0 0 3201 0 1568 1568 1568 1568 -1 <> <> <> <>
  1569 41 6.299421 12.504880 13.320291 104 F B 21 0.06000 0.06000 "PHE " " HA " 1 0 FFFFFF  H1569  0 1 7 ""  1 ""  <> 0 0 0 1 7.71 1569 0 0 3202 0 1569 1569 1569 1569 -1 <> <> <> <>
  1570 41 6.560722 14.907533 13.692269 104 F B 21 0.06000 0.06000 "PHE " " HB1" 1 0 FFFFFF  H1570  0 1 7 ""  1 ""  <> 0 0 0 1 7.71 1570 0 0 3203 0 1570 1570 1570 1570 -1 <> <> <> <>
  1571 41 8.063201 14.052472 13.295991 104 F B 21 0.06000 0.06000 "PHE " " HB2" 1 0 FFFFFF  H1571  0 1 7 ""  1 ""  <> 0 0 0 1 7.71 1571 0 0 3204 0 1571 1571 1571 1571 -1 <> <> <> <>
  1572 41 9.893666 13.564340 14.887990 104 F B 21 0.11500 0.11500 "PHE " " HD1" 1 0 FFFFFF  H1572  0 1 7 ""  1 ""  <> 0 0 0 1 7.71 1572 0 0 3205 0 1572 1572 1572 1572 -1 <> <> <> <>
  1573 41 11.219739 14.628827 16.694155 104 F B 21 0.11500 0.11500 "PHE " " HE1" 1 0 FFFFFF  H1573  0 1 7 ""  1 ""  <> 0 0 0 1 7.71 1573 0 0 3206 0 1573 1573 1573 1573 -1 <> <> <> <>
  1574 41 10.289975 16.566257 17.966192 104 F B 21 0.11500 0.11500 "PHE " " HZ " 1 0 FFFFFF  H1574  0 1 7 ""  1 ""  <> 0 0 0 1 7.71 1574 0 0 3207 0 1574 1574 1574 1574 -1 <> <> <> <>
  1575 41 8.053088 17.450718 17.341120 104 F B 21 0.11500 0.11500 "PHE " " HE2" 1 0 FFFFFF  H1575  0 1 7 ""  1 ""  <> 0 0 0 1 7.71 1575 0 0 3208 0 1575 1575 1575 1575 -1 <> <> <> <>
  1576 41 6.532337 16.213856 15.764150 104 F B 21 0.11500 0.11500 "PHE " " HD2" 1 0 FFFFFF  H1576  0 1 7 ""  1 ""  <> 0 0 0 1 7.71 1576 0 0 3209 0 1576 1576 1576 1576 -1 <> <> <> <>
  1577 25 8.213284 10.992848 13.662686 105 A B 38 -0.50000 -0.50000 "ALA " " N  " 7 0 2F2FFF  N1577  2 1 7 ""  1 ""  <> 0 0 0 1 7.25 1577 0 0 3224 1 1577 1577 1577 1577 -1 <> <> <> <>
  1578 3 9.154904 9.837190 13.918546 105 A B 2 0.14000 0.14000 "ALA " " CA " 6 0 A0A0A0  C1578  2 1 -1110 ""  1 ""  FFB400  0 0 0 1 7.25 1578 0 0 3225 1 1578 1578 1578 1578 -1 <> <> <> <>
  1579 2 9.479053 9.002889 12.686913 105 A B 2 0.50000 0.50000 "ALA " " C  " 6 0 A0A0A0  C1579  2 1 7 ""  1 ""  <> 0 0 0 1 7.25 1579 0 0 3226 0 1579 1579 1579 1579 -1 <> <> <> <>
  1580 15 8.732558 9.198071 11.738397 105 A B 75 -0.50000 -0.50000 "ALA " " O  " 8 0 FF5757  O1580  2 1 7 ""  1 ""  <> 0 0 0 1 7.25 1580 0 0 3227 0 1580 1580 1580 1580 -1 <> <> <> <>
  1581 3 8.639132 8.840016 14.991796 105 A B 2 -0.18000 -0.18000 "ALA " " CB " 6 0 A0A0A0  C1581  2 1 7 ""  1 ""  <> 0 0 0 1 7.25 1581 0 0 3228 3 1581 1581 1581 1581 -1 <> <> <> <>
  1582 43 7.831022 11.060426 12.730268 105 A B 21 0.30000 0.30000 "ALA " " H  " 1 0 FFFFFF  H1582  2 1 7 ""  1 ""  <> 0 0 0 1 7.25 1582 0 0 3229 0 1582 1582 1582 1582 -1 <> <> <> <>
  1583 41 10.055821 10.429128 14.079965 105 A B 21 0.06000 0.06000 "ALA " " HA " 1 0 FFFFFF  H1583  2 1 7 ""  1 ""  <> 0 0 0 1 7.25 1583 0 0 3230 0 1583 1583 1583 1583 -1 <> <> <> <>
  1584 41 8.580899 9.467740 15.880990 105 A B 21 0.06000 0.06000 "ALA " " HB1" 1 0 FFFFFF  H1584  2 1 7 ""  1 ""  <> 0 0 0 1 7.25 1584 0 0 3231 0 1584 1584 1584 1584 -1 <> <> <> <>
  1585 41 7.605474 8.643739 14.706971 105 A B 21 0.06000 0.06000 "ALA " " HB2" 1 0 FFFFFF  H1585  2 1 7 ""  1 ""  <> 0 0 0 1 7.25 1585 0 0 3232 0 1585 1585 1585 1585 -1 <> <> <> <>
  1586 41 9.277356 7.970151 15.147054 105 A B 21 0.06000 0.06000 "ALA " " HB3" 1 0 FFFFFF  H1586  2 1 7 ""  1 ""  <> 0 0 0 1 7.25 1586 0 0 3233 0 1586 1586 1586 1586 -1 <> <> <> <>
  1587 25 10.486497 8.124002 12.647595 106 T B 38 -0.50000 -0.50000 "THR " " N  " 7 0 2F2FFF  N1587  2 1 7 ""  1 ""  <> 0 0 0 1 7.23 1587 0 0 3248 1 1587 1587 1587 1587 -1 <> <> <> <>
  1588 3 10.510951 7.046311 11.717538 106 T B 2 0.14000 0.14000 "THR " " CA " 6 0 A0A0A0  C1588  2 1 -1110 ""  1 ""  FFB400  0 0 0 1 7.23 1588 0 0 3249 1 1588 1588 1588 1588 -1 <> <> <> <>
  1589 2 9.999516 5.817323 12.476308 106 T B 2 0.50000 0.50000 "THR " " C  " 6 0 A0A0A0  C1589  2 1 7 ""  1 ""  <> 0 0 0 1 7.23 1589 0 0 3250 0 1589 1589 1589 1589 -1 <> <> <> <>
  1590 15 10.593783 5.464089 13.494908 106 T B 75 -0.50000 -0.50000 "THR " " O  " 8 0 FF5757  O1590  2 1 7 ""  1 ""  <> 0 0 0 1 7.23 1590 0 0 3251 0 1590 1590 1590 1590 -1 <> <> <> <>
  1591 3 12.059800 6.719850 11.359731 106 T B 2 0.20500 0.20500 "THR " " CB " 6 0 A0A0A0  C1591  2 1 7 ""  1 ""  <> 0 0 0 1 7.23 1591 0 0 3252 1 1591 1591 1591 1591 -1 <> <> <> <>
  1592 3 12.704608 7.753633 10.373097 106 T B 2 -0.18000 -0.18000 "THR " " CG2" 6 0 A0A0A0  C1592  2 1 7 ""  1 ""  <> 0 0 0 1 7.23 1592 0 0 3253 3 1592 1592 1592 1592 -1 <> <> <> <>
  1593 16 12.895158 6.793939 12.546903 106 T B 75 -0.68300 -0.68300 "THR " " OG1" 8 0 FF5757  O1593  2 1 7 "%UT"  13 ""  <> 0 0 0 1 7.23 1593 0 0 3254 1 1593 1593 1593 1593 -1 <> <> <> <>
  1594 43 11.131185 8.050164 13.421563 106 T B 21 0.30000 0.30000 "THR " " H  " 1 0 FFFFFF  H1594  2 1 7 ""  1 ""  <> 0 0 0 1 7.23 1594 0 0 3255 0 1594 1594 1594 1594 -1 <> <> <> <>
  1595 41 10.035830 7.259778 10.760045 106 T B 21 0.06000 0.06000 "THR " " HA " 1 0 FFFFFF  H1595  2 1 7 ""  1 ""  <> 0 0 0 1 7.23 1595 0 0 3256 0 1595 1595 1595 1595 -1 <> <> <> <>
  1596 41 12.177384 5.709035 10.969182 106 T B 21 0.06000 0.06000 "THR " " HB " 1 0 FFFFFF  H1596  2 1 7 ""  1 ""  <> 0 0 0 1 7.23 1596 0 0 3257 0 1596 1596 1596 1596 -1 <> <> <> <>
  1597 41 13.720607 7.408742 10.181016 106 T B 21 0.06000 0.06000 "THR " "1HG2" 1 0 FFFFFF  H1597  2 1 7 ""  1 ""  <> 0 0 0 1 7.23 1597 0 0 3258 0 1597 1597 1597 1597 -1 <> <> <> <>
  1598 41 12.176497 7.866349 9.426263 106 T B 21 0.06000 0.06000 "THR " "2HG2" 1 0 FFFFFF  H1598  2 1 7 ""  1 ""  <> 0 0 0 1 7.23 1598 0 0 3259 0 1598 1598 1598 1598 -1 <> <> <> <>
  1599 41 12.790450 8.799443 10.668073 106 T B 21 0.06000 0.06000 "THR " "3HG2" 1 0 FFFFFF  H1599  2 1 7 ""  1 ""  <> 0 0 0 1 7.23 1599 0 0 3260 0 1599 1599 1599 1599 -1 <> <> <> <>
  1600 42 12.409522 6.362229 13.233060 106 T B 21 0.41800 0.41800 "THR " " HG1" 1 0 FFFFFF  H1600  2 1 7 ""  1 ""  <> 0 0 0 1 7.23 1600 0 0 3261 0 1600 1600 1600 1600 -1 <> <> <> <>
  1601 25 8.858323 5.261704 12.090592 107 Y B 38 -0.50000 -0.50000 "TYR " " N  " 7 0 2F2FFF  N1601  2 1 7 ""  1 ""  <> 0 0 0 1 7.24 1601 0 0 3276 1 1601 1601 1601 1601 -1 <> <> <> <>
  1602 3 8.205476 3.986634 12.608621 107 Y B 2 0.14000 0.14000 "TYR " " CA " 6 0 A0A0A0  C1602  2 1 -1110 ""  1 ""  FFB400  0 0 0 1 7.24 1602 0 0 3277 1 1602 1602 1602 1602 -1 <> <> <> <>
  1603 2 8.711013 2.846219 11.785405 107 Y B 2 0.50000 0.50000 "TYR " " C  " 6 0 A0A0A0  C1603  2 1 7 ""  1 ""  <> 0 0 0 1 7.24 1603 0 0 3278 0 1603 1603 1603 1603 -1 <> <> <> <>
  1604 15 8.627612 2.952958 10.566373 107 Y B 75 -0.50000 -0.50000 "TYR " " O  " 8 0 FF5757  O1604  2 1 7 ""  1 ""  <> 0 0 0 1 7.24 1604 0 0 3279 0 1604 1604 1604 1604 -1 <> <> <> <>
  1605 3 6.671014 4.137803 12.272477 107 Y B 2 -0.00500 -0.00500 "TYR " " CB " 6 0 A0A0A0  C1605  2 1 7 ""  1 ""  <> 0 0 0 1 7.24 1605 0 0 3280 2 1605 1605 1605 1605 -1 <> <> <> <>
  1606 2 5.979705 5.235768 13.069036 107 Y B 2 -0.11500 -0.11500 "TYR " " CG " 6 0 A0A0A0  C1606  2 1 7 ""  1 ""  <> 0 0 0 1 7.24 1606 0 0 3281 0 1606 1606 1606 1606 62 <> <> <> <>
  1607 2 6.001617 6.609174 12.638013 107 Y B 2 -0.11500 -0.11500 "TYR " " CD1" 6 0 A0A0A0  C1607  2 1 7 ""  1 ""  <> 0 0 0 1 7.24 1607 0 0 3282 1 1607 1607 1607 1607 63 <> <> <> <>
  1608 2 5.369049 7.601571 13.362496 107 Y B 2 -0.11500 -0.11500 "TYR " " CE1" 6 0 A0A0A0  C1608  2 1 7 ""  1 ""  <> 0 0 0 1 7.24 1608 0 0 3283 1 1608 1608 1608 1608 64 <> <> <> <>
  1609 2 4.614669 7.168580 14.545083 107 Y B 2 0.15000 0.15000 "TYR " " CZ " 6 0 A0A0A0  C1609  2 1 7 ""  1 ""  <> 0 0 0 1 7.24 1609 0 0 3284 0 1609 1609 1609 1609 65 <> <> <> <>
  1610 16 4.066618 8.128392 15.313493 107 Y B 75 -0.58500 -0.58500 "TYR " " OH " 8 0 FF5757  O1610  2 1 7 "%UT"  13 ""  <> 0 0 0 1 7.24 1610 0 0 3285 1 1610 1610 1610 1610 -1 <> <> <> <>
  1611 2 4.614463 5.842038 14.984303 107 Y B 2 -0.11500 -0.11500 "TYR " " CE2" 6 0 A0A0A0  C1611  2 1 7 ""  1 ""  <> 0 0 0 1 7.24 1611 0 0 3286 1 1611 1611 1611 1611 66 <> <> <> <>
  1612 2 5.299475 4.884267 14.213487 107 Y B 2 -0.11500 -0.11500 "TYR " " CD2" 6 0 A0A0A0  C1612  2 1 7 ""  1 ""  <> 0 0 0 1 7.24 1612 0 0 3287 1 1612 1612 1612 1612 67 <> <> <> <>
  1613 43 8.451474 5.668111 11.260285 107 Y B 21 0.30000 0.30000 "TYR " " H  " 1 0 FFFFFF  H1613  2 1 7 ""  1 ""  <> 0 0 0 1 7.24 1613 0 0 3288 0 1613 1613 1613 1613 -1 <> <> <> <>
  1614 41 8.368878 3.971989 13.686204 107 Y B 21 0.06000 0.06000 "TYR " " HA " 1 0 FFFFFF  H1614  2 1 7 ""  1 ""  <> 0 0 0 1 7.24 1614 0 0 3289 0 1614 1614 1614 1614 -1 <> <> <> <>
  1615 41 6.188457 3.186177 12.495297 107 Y B 21 0.06000 0.06000 "TYR " " HB1" 1 0 FFFFFF  H1615  2 1 7 ""  1 ""  <> 0 0 0 1 7.24 1615 0 0 3290 0 1615 1615 1615 1615 -1 <> <> <> <>
  1616 41 6.431623 4.266393 11.216893 107 Y B 21 0.06000 0.06000 "TYR " " HB2" 1 0 FFFFFF  H1616  2 1 7 ""  1 ""  <> 0 0 0 1 7.24 1616 0 0 3291 0 1616 1616 1616 1616 -1 <> <> <> <>
  1617 41 6.560575 6.885102 11.756066 107 Y B 21 0.11500 0.11500 "TYR " " HD1" 1 0 FFFFFF  H1617  2 1 7 ""  1 ""  <> 0 0 0 1 7.24 1617 0 0 3292 0 1617 1617 1617 1617 -1 <> <> <> <>
  1618 41 5.490774 8.658044 13.174211 107 Y B 21 0.11500 0.11500 "TYR " " HE1" 1 0 FFFFFF  H1618  2 1 7 ""  1 ""  <> 0 0 0 1 7.24 1618 0 0 3293 0 1618 1618 1618 1618 -1 <> <> <> <>
  1619 42 4.292926 9.013215 15.070802 107 Y B 21 0.43500 0.43500 "TYR " " HH " 1 0 FFFFFF  H1619  2 1 7 ""  1 ""  <> 0 0 0 1 7.24 1619 0 0 3294 0 1619 1619 1619 1619 -1 <> <> <> <>
  1620 41 4.135190 5.398656 15.844605 107 Y B 21 0.11500 0.11500 "TYR " " HE2" 1 0 FFFFFF  H1620  2 1 7 ""  1 ""  <> 0 0 0 1 7.24 1620 0 0 3295 0 1620 1620 1620 1620 -1 <> <> <> <>
  1621 41 5.204608 3.849156 14.506658 107 Y B 21 0.11500 0.11500 "TYR " " HD2" 1 0 FFFFFF  H1621  2 1 7 ""  1 ""  <> 0 0 0 1 7.24 1621 0 0 3296 0 1621 1621 1621 1621 -1 <> <> <> <>
  1622 25 9.201905 1.745812 12.453645 108 Y B 38 -0.50000 -0.50000 "TYR " " N  " 7 0 2F2FFF  N1622  2 1 7 ""  1 ""  <> 0 0 0 1 7.24 1622 0 0 3313 1 1622 1622 1622 1622 -1 <> <> <> <>
  1623 3 9.752917 0.577817 11.886415 108 Y B 2 0.14000 0.14000 "TYR " " CA " 6 0 A0A0A0  C1623  2 1 -1110 ""  1 ""  FFB400  0 0 0 1 7.24 1623 0 0 3314 1 1623 1623 1623 1623 -1 <> <> <> <>
  1624 2 8.912030 -0.608653 12.306352 108 Y B 2 0.50000 0.50000 "TYR " " C  " 6 0 A0A0A0  C1624  2 1 7 ""  1 ""  <> 0 0 0 1 7.24 1624 0 0 3315 0 1624 1624 1624 1624 -1 <> <> <> <>
  1625 15 8.093041 -0.465995 13.218892 108 Y B 75 -0.50000 -0.50000 "TYR " " O  " 8 0 FF5757  O1625  2 1 7 ""  1 ""  <> 0 0 0 1 7.24 1625 0 0 3316 0 1625 1625 1625 1625 -1 <> <> <> <>
  1626 3 11.243201 0.406636 12.182160 108 Y B 2 -0.00500 -0.00500 "TYR " " CB " 6 0 A0A0A0  C1626  2 1 7 ""  1 ""  <> 0 0 0 1 7.24 1626 0 0 3317 2 1626 1626 1626 1626 -1 <> <> <> <>
  1627 2 12.153502 1.488835 11.608380 108 Y B 2 -0.11500 -0.11500 "TYR " " CG " 6 0 A0A0A0  C1627  2 1 7 ""  1 ""  <> 0 0 0 1 7.24 1627 0 0 3318 0 1627 1627 1627 1627 62 <> <> <> <>
  1628 2 12.825913 1.178780 10.437554 108 Y B 2 -0.11500 -0.11500 "TYR " " CD1" 6 0 A0A0A0  C1628  2 1 7 ""  1 ""  <> 0 0 0 1 7.24 1628 0 0 3319 1 1628 1628 1628 1628 63 <> <> <> <>
  1629 2 13.685996 2.170937 9.910577 108 Y B 2 -0.11500 -0.11500 "TYR " " CE1" 6 0 A0A0A0  C1629  2 1 7 ""  1 ""  <> 0 0 0 1 7.24 1629 0 0 3320 1 1629 1629 1629 1629 64 <> <> <> <>
  1630 2 14.080106 3.303105 10.694909 108 Y B 2 0.15000 0.15000 "TYR " " CZ " 6 0 A0A0A0  C1630  2 1 7 ""  1 ""  <> 0 0 0 1 7.24 1630 0 0 3321 0 1630 1630 1630 1630 65 <> <> <> <>
  1631 16 15.104667 4.145928 10.234052 108 Y B 75 -0.58500 -0.58500 "TYR " " OH " 8 0 FF5757  O1631  2 1 7 "%UT"  13 ""  <> 0 0 0 1 7.24 1631 0 0 3322 1 1631 1631 1631 1631 -1 <> <> <> <>
  1632 2 13.452147 3.604539 11.870301 108 Y B 2 -0.11500 -0.11500 "TYR " " CE2" 6 0 A0A0A0  C1632  2 1 7 ""  1 ""  <> 0 0 0 1 7.24 1632 0 0 3323 1 1632 1632 1632 1632 66 <> <> <> <>
  1633 2 12.455228 2.721738 12.310552 108 Y B 2 -0.11500 -0.11500 "TYR " " CD2" 6 0 A0A0A0  C1633  2 1 7 ""  1 ""  <> 0 0 0 1 7.24 1633 0 0 3324 1 1633 1633 1633 1633 67 <> <> <> <>
  1634 43 9.001140 1.738541 13.443463 108 Y B 21 0.30000 0.30000 "TYR " " H  " 1 0 FFFFFF  H1634  2 1 7 ""  1 ""  <> 0 0 0 1 7.24 1634 0 0 3325 0 1634 1634 1634 1634 -1 <> <> <> <>
  1635 41 9.477359 0.519563 10.833432 108 Y B 21 0.06000 0.06000 "TYR " " HA " 1 0 FFFFFF  H1635  2 1 7 ""  1 ""  <> 0 0 0 1 7.24 1635 0 0 3326 0 1635 1635 1635 1635 -1 <> <> <> <>
  1636 41 11.574941 -0.520026 11.713819 108 Y B 21 0.06000 0.06000 "TYR " " HB1" 1 0 FFFFFF  H1636  2 1 7 ""  1 ""  <> 0 0 0 1 7.24 1636 0 0 3327 0 1636 1636 1636 1636 -1 <> <> <> <>
  1637 41 11.500436 0.544156 13.232408 108 Y B 21 0.06000 0.06000 "TYR " " HB2" 1 0 FFFFFF  H1637  2 1 7 ""  1 ""  <> 0 0 0 1 7.24 1637 0 0 3328 0 1637 1637 1637 1637 -1 <> <> <> <>
  1638 41 12.662934 0.294923 9.838693 108 Y B 21 0.11500 0.11500 "TYR " " HD1" 1 0 FFFFFF  H1638  2 1 7 ""  1 ""  <> 0 0 0 1 7.24 1638 0 0 3329 0 1638 1638 1638 1638 -1 <> <> <> <>
  1639 41 14.238297 2.091454 8.985890 108 Y B 21 0.11500 0.11500 "TYR " " HE1" 1 0 FFFFFF  H1639  2 1 7 ""  1 ""  <> 0 0 0 1 7.24 1639 0 0 3330 0 1639 1639 1639 1639 -1 <> <> <> <>
  1640 42 15.635680 4.569013 10.891358 108 Y B 21 0.43500 0.43500 "TYR " " HH " 1 0 FFFFFF  H1640  2 1 7 ""  1 ""  <> 0 0 0 1 7.24 1640 0 0 3331 0 1640 1640 1640 1640 -1 <> <> <> <>
  1641 41 13.752891 4.445058 12.478154 108 Y B 21 0.11500 0.11500 "TYR " " HE2" 1 0 FFFFFF  H1641  2 1 7 ""  1 ""  <> 0 0 0 1 7.24 1641 0 0 3332 0 1641 1641 1641 1641 -1 <> <> <> <>
  1642 41 11.941598 2.999188 13.219182 108 Y B 21 0.11500 0.11500 "TYR " " HD2" 1 0 FFFFFF  H1642  2 1 7 ""  1 ""  <> 0 0 0 1 7.24 1642 0 0 3333 0 1642 1642 1642 1642 -1 <> <> <> <>
  1643 25 9.105355 -1.795295 11.683106 109 C B 38 -0.50000 -0.50000 "CYS " " N  " 7 0 2F2FFF  N1643  2 1 7 ""  1 ""  <> 0 0 0 1 7.26 1643 0 0 3348 1 1643 1643 1643 1643 -1 <> <> <> <>
  1644 3 8.558127 -3.109985 12.077046 109 C B 2 0.14000 0.14000 "CYS " " CA " 6 0 A0A0A0  C1644  2 1 -1110 ""  1 ""  FFB400  0 0 0 1 7.26 1644 0 0 3349 1 1644 1644 1644 1644 -1 <> <> <> <>
  1645 2 9.673526 -4.153777 11.997525 109 C B 2 0.50000 0.50000 "CYS " " C  " 6 0 A0A0A0  C1645  2 1 7 ""  1 ""  <> 0 0 0 1 7.26 1645 0 0 3350 0 1645 1645 1645 1645 -1 <> <> <> <>
  1646 15 10.555064 -3.980029 11.153867 109 C B 75 -0.50000 -0.50000 "CYS " " O  " 8 0 FF5757  O1646  2 1 7 ""  1 ""  <> 0 0 0 1 7.26 1646 0 0 3351 0 1646 1646 1646 1646 -1 <> <> <> <>
  1647 3 7.350389 -3.484523 11.184072 109 C B 2 0.06000 0.06000 "CYS " " CB " 6 0 A0A0A0  C1647  2 1 7 ""  1 ""  <> 0 0 0 1 7.26 1647 0 0 3352 2 1647 1647 1647 1647 -1 <> <> <> <>
  1648 49 6.290575 -4.867846 11.832555 109 C B 13 -0.33500 -0.33500 "CYS " " SG " 16 0 E1E11E  S1648  2 1 7 "%UT"  13 ""  <> 0 0 0 1 7.26 1648 0 0 3353 1 1648 1648 1648 1648 -1 <> <> <> <>
  1649 43 9.858146 -2.021526 11.048894 109 C B 21 0.30000 0.30000 "CYS " " H  " 1 0 FFFFFF  H1649  2 1 7 ""  1 ""  <> 0 0 0 1 7.26 1649 0 0 3354 0 1649 1649 1649 1649 -1 <> <> <> <>
  1650 41 8.091943 -2.975032 13.053037 109 C B 21 0.06000 0.06000 "CYS " " HA " 1 0 FFFFFF  H1650  2 1 7 ""  1 ""  <> 0 0 0 1 7.26 1650 0 0 3355 0 1650 1650 1650 1650 -1 <> <> <> <>
  1651 41 7.730752 -3.802078 10.213204 109 C B 21 0.06000 0.06000 "CYS " " HB1" 1 0 FFFFFF  H1651  2 1 7 ""  1 ""  <> 0 0 0 1 7.26 1651 0 0 3356 0 1651 1651 1651 1651 -1 <> <> <> <>
  1652 41 6.739896 -2.589179 11.066773 109 C B 21 0.06000 0.06000 "CYS " " HB2" 1 0 FFFFFF  H1652  2 1 7 ""  1 ""  <> 0 0 0 1 7.26 1652 0 0 3357 0 1652 1652 1652 1652 -1 <> <> <> <>
  1653 25 9.476476 -5.263156 12.739942 110 Q B 38 -0.50000 -0.50000 "GLN " " N  " 7 0 2F2FFF  N1653  2 1 7 ""  1 ""  <> 0 0 0 1 7.32 1653 0 0 3366 1 1653 1653 1653 1653 -1 <> <> <> <>
  1654 3 10.366712 -6.425952 12.753171 110 Q B 2 0.14000 0.14000 "GLN " " CA " 6 0 A0A0A0  C1654  2 1 -1110 ""  1 ""  FFB400  0 0 0 1 7.32 1654 0 0 3367 1 1654 1654 1654 1654 -1 <> <> <> <>
  1655 2 9.519416 -7.666522 12.958669 110 Q B 2 0.50000 0.50000 "GLN " " C  " 6 0 A0A0A0  C1655  2 1 7 ""  1 ""  <> 0 0 0 1 7.32 1655 0 0 3368 0 1655 1655 1655 1655 -1 <> <> <> <>
  1656 15 8.624888 -7.593097 13.721437 110 Q B 75 -0.50000 -0.50000 "GLN " " O  " 8 0 FF5757  O1656  2 1 7 ""  1 ""  <> 0 0 0 1 7.32 1656 0 0 3369 0 1656 1656 1656 1656 -1 <> <> <> <>
  1657 3 11.572900 -6.235896 13.734296 110 Q B 2 -0.12000 -0.12000 "GLN " " CB " 6 0 A0A0A0  C1657  2 1 7 ""  1 ""  <> 0 0 0 1 7.32 1657 0 0 3370 2 1657 1657 1657 1657 -1 <> <> <> <>
  1658 3 12.477746 -7.396815 13.786721 110 Q B 2 -0.12000 -0.12000 "GLN " " CG " 6 0 A0A0A0  C1658  2 1 7 ""  1 ""  <> 0 0 0 1 7.32 1658 0 0 3371 2 1658 1658 1658 1658 -1 <> <> <> <>
  1659 2 13.653716 -7.212825 14.758897 110 Q B 2 0.50000 0.50000 "GLN " " CD " 6 0 A0A0A0  C1659  2 1 7 "%UT"  13 ""  <> 0 0 0 1 7.32 1659 0 0 3372 0 1659 1659 1659 1659 -1 "No Flip"  <> <> <>
  1660 15 14.508386 -8.034541 14.863263 110 Q B 75 -0.50000 -0.50000 "GLN " " OE1" 8 0 FF5757  O1660  2 1 7 ""  1 ""  <> 0 0 0 1 7.32 1660 0 0 3373 0 1660 1660 1660 1660 -1 <> <> <> <>
  1661 25 13.678729 -6.108798 15.518960 110 Q B 38 -0.76000 -0.76000 "GLN " " NE2" 7 0 2F2FFF  N1661  2 1 7 ""  1 ""  <> 0 0 0 1 7.32 1661 0 0 3374 2 1661 1661 1661 1661 -1 <> <> <> <>
  1662 43 8.673013 -5.261424 13.351941 110 Q B 21 0.30000 0.30000 "GLN " " H  " 1 0 FFFFFF  H1662  2 1 7 ""  1 ""  <> 0 0 0 1 7.32 1662 0 0 3375 0 1662 1662 1662 1662 -1 <> <> <> <>
  1663 41 10.815423 -6.436389 11.759870 110 Q B 21 0.06000 0.06000 "GLN " " HA " 1 0 FFFFFF  H1663  2 1 7 ""  1 ""  <> 0 0 0 1 7.32 1663 0 0 3376 0 1663 1663 1663 1663 -1 <> <> <> <>
  1664 41 11.111405 -6.129046 14.715981 110 Q B 21 0.06000 0.06000 "GLN " " HB1" 1 0 FFFFFF  H1664  2 1 7 ""  1 ""  <> 0 0 0 1 7.32 1664 0 0 3377 0 1664 1664 1664 1664 -1 <> <> <> <>
  1665 41 12.033463 -5.262080 13.567971 110 Q B 21 0.06000 0.06000 "GLN " " HB2" 1 0 FFFFFF  H1665  2 1 7 ""  1 ""  <> 0 0 0 1 7.32 1665 0 0 3378 0 1665 1665 1665 1665 -1 <> <> <> <>
  1666 41 12.975957 -7.570239 12.832879 110 Q B 21 0.06000 0.06000 "GLN " " HG1" 1 0 FFFFFF  H1666  2 1 7 ""  1 ""  <> 0 0 0 1 7.32 1666 0 0 3379 0 1666 1666 1666 1666 -1 <> <> <> <>
  1667 41 12.014348 -8.357989 14.009236 110 Q B 21 0.06000 0.06000 "GLN " " HG2" 1 0 FFFFFF  H1667  2 1 7 ""  1 ""  <> 0 0 0 1 7.32 1667 0 0 3380 0 1667 1667 1667 1667 -1 <> <> <> <>
  1668 43 13.025029 -5.402820 15.211778 110 Q B 21 0.38000 0.38000 "GLN " "1HE2" 1 0 FFFFFF  H1668  2 1 7 ""  1 ""  <> 0 0 0 1 7.32 1668 0 0 3381 0 1668 1668 1668 1668 -1 <> <> <> <>
  1669 43 14.198524 -5.990207 16.376780 110 Q B 21 0.38000 0.38000 "GLN " "2HE2" 1 0 FFFFFF  H1669  2 1 7 ""  1 ""  <> 0 0 0 1 7.32 1669 0 0 3382 0 1669 1669 1669 1669 -1 <> <> <> <>
  1670 25 9.843064 -8.726352 12.254453 111 Q B 38 -0.50000 -0.50000 "GLN " " N  " 7 0 2F2FFF  N1670  2 1 7 ""  1 ""  <> 0 0 0 1 7.32 1670 0 0 3393 1 1670 1670 1670 1670 -1 <> <> <> <>
  1671 3 9.214427 -9.999377 12.527993 111 Q B 2 0.14000 0.14000 "GLN " " CA " 6 0 A0A0A0  C1671  2 1 -1110 ""  1 ""  FFB400  0 0 0 1 7.32 1671 0 0 3394 1 1671 1671 1671 1671 -1 <> <> <> <>
  1672 2 10.335168 -10.903415 13.087346 111 Q B 2 0.50000 0.50000 "GLN " " C  " 6 0 A0A0A0  C1672  2 1 7 ""  1 ""  <> 0 0 0 1 7.32 1672 0 0 3395 0 1672 1672 1672 1672 -1 <> <> <> <>
  1673 15 11.493514 -10.813708 12.676335 111 Q B 75 -0.50000 -0.50000 "GLN " " O  " 8 0 FF5757  O1673  2 1 7 ""  1 ""  <> 0 0 0 1 7.32 1673 0 0 3396 0 1673 1673 1673 1673 -1 <> <> <> <>
  1674 3 8.640754 -10.540355 11.170835 111 Q B 2 -0.12000 -0.12000 "GLN " " CB " 6 0 A0A0A0  C1674  2 1 7 ""  1 ""  <> 0 0 0 1 7.32 1674 0 0 3397 2 1674 1674 1674 1674 -1 <> <> <> <>
  1675 3 9.588906 -11.079150 10.124478 111 Q B 2 -0.12000 -0.12000 "GLN " " CG " 6 0 A0A0A0  C1675  2 1 7 ""  1 ""  <> 0 0 0 1 7.32 1675 0 0 3398 2 1675 1675 1675 1675 -1 <> <> <> <>
  1676 2 10.182258 -12.515079 10.338056 111 Q B 2 0.50000 0.50000 "GLN " " CD " 6 0 A0A0A0  C1676  2 1 7 "%UT"  13 ""  <> 0 0 0 1 7.32 1676 0 0 3399 0 1676 1676 1676 1676 -1 "No Flip"  <> <> <>
  1677 15 9.726972 -13.267810 11.200963 111 Q B 75 -0.50000 -0.50000 "GLN " " OE1" 8 0 FF5757  O1677  2 1 7 ""  1 ""  <> 0 0 0 1 7.32 1677 0 0 3400 0 1677 1677 1677 1677 -1 <> <> <> <>
  1678 25 11.282441 -12.805552 9.534436 111 Q B 38 -0.76000 -0.76000 "GLN " " NE2" 7 0 2F2FFF  N1678  2 1 7 ""  1 ""  <> 0 0 0 1 7.32 1678 0 0 3401 2 1678 1678 1678 1678 -1 <> <> <> <>
  1679 43 10.618741 -8.652354 11.611840 111 Q B 21 0.30000 0.30000 "GLN " " H  " 1 0 FFFFFF  H1679  2 1 7 ""  1 ""  <> 0 0 0 1 7.32 1679 0 0 3402 0 1679 1679 1679 1679 -1 <> <> <> <>
  1680 41 8.424287 -9.935306 13.276105 111 Q B 21 0.06000 0.06000 "GLN " " HA " 1 0 FFFFFF  H1680  2 1 7 ""  1 ""  <> 0 0 0 1 7.32 1680 0 0 3403 0 1680 1680 1680 1680 -1 <> <> <> <>
  1681 41 7.947832 -9.839610 10.705094 111 Q B 21 0.06000 0.06000 "GLN " " HB1" 1 0 FFFFFF  H1681  2 1 7 ""  1 ""  <> 0 0 0 1 7.32 1681 0 0 3404 0 1681 1681 1681 1681 -1 <> <> <> <>
  1682 41 7.963491 -11.317576 11.524869 111 Q B 21 0.06000 0.06000 "GLN " " HB2" 1 0 FFFFFF  H1682  2 1 7 ""  1 ""  <> 0 0 0 1 7.32 1682 0 0 3405 0 1682 1682 1682 1682 -1 <> <> <> <>
  1683 41 10.375504 -10.354510 9.914117 111 Q B 21 0.06000 0.06000 "GLN " " HG1" 1 0 FFFFFF  H1683  2 1 7 ""  1 ""  <> 0 0 0 1 7.32 1683 0 0 3406 0 1683 1683 1683 1683 -1 <> <> <> <>
  1684 41 9.139205 -11.132091 9.132981 111 Q B 21 0.06000 0.06000 "GLN " " HG2" 1 0 FFFFFF  H1684  2 1 7 ""  1 ""  <> 0 0 0 1 7.32 1684 0 0 3407 0 1684 1684 1684 1684 -1 <> <> <> <>
  1685 43 11.629893 -12.060321 8.947919 111 Q B 21 0.38000 0.38000 "GLN " "1HE2" 1 0 FFFFFF  H1685  2 1 7 ""  1 ""  <> 0 0 0 1 7.32 1685 0 0 3408 0 1685 1685 1685 1685 -1 <> <> <> <>
  1686 43 11.873946 -13.615367 9.654511 111 Q B 21 0.38000 0.38000 "GLN " "2HE2" 1 0 FFFFFF  H1686  2 1 7 ""  1 ""  <> 0 0 0 1 7.32 1686 0 0 3409 0 1686 1686 1686 1686 -1 <> <> <> <>
  1687 25 9.996167 -11.660235 14.112565 112 H B 38 -0.50000 -0.50000 "HIS " " N  " 7 0 2F2FFF  N1687  0 1 7 ""  1 ""  <> 0 0 0 1 7.57 1687 0 0 3421 1 1687 1687 1687 1687 -1 <> <> <> <>
  1688 3 10.844949 -12.582095 14.882344 112 H B 2 0.14000 0.14000 "HIS " " CA " 6 0 A0A0A0  C1688  0 1 -1110 ""  1 ""  FFB400  0 0 0 1 7.57 1688 0 0 3422 1 1688 1688 1688 1688 -1 <> <> <> <>
  1689 2 10.321811 -13.997348 14.959195 112 H B 2 0.50000 0.50000 "HIS " " C  " 6 0 A0A0A0  C1689  0 1 7 ""  1 ""  <> 0 0 0 1 7.57 1689 0 0 3423 0 1689 1689 1689 1689 -1 <> <> <> <>
  1690 15 10.743373 -14.754970 15.773843 112 H B 75 -0.50000 -0.50000 "HIS " " O  " 8 0 FF5757  O1690  0 1 7 ""  1 ""  <> 0 0 0 1 7.57 1690 0 0 3424 0 1690 1690 1690 1690 -1 <> <> <> <>
  1691 3 10.787553 -12.046390 16.297800 112 H B 2 -0.00500 -0.00500 "HIS " " CB " 6 0 A0A0A0  C1691  0 1 7 ""  1 ""  <> 0 0 0 1 7.57 1691 0 0 3425 2 1691 1691 1691 1691 -1 <> <> <> <>
  1692 2 11.164552 -10.601886 16.695246 112 H B 2 0.01500 0.01500 "HIS " " CG " 6 0 A0A0A0  C1692  0 1 7 "%UT"  13 "HIS"  <> 0 0 0 1 7.57 1692 0 0 3426 0 1692 1692 1692 1692 23 "HIS"  <> <> <>
  1693 25 12.458014 -10.221759 16.779142 112 H B 38 -0.57000 -0.57000 "HIS " " ND1" 7 0 2F2FFF  N1693  0 1 7 ""  1 ""  <> 0 0 0 1 7.57 1693 0 0 3427 1 1693 1693 1693 1693 22 <> <> <> <>
  1694 2 12.584254 -8.957728 17.192560 112 H B 2 0.29500 0.29500 "HIS " " CE1" 6 0 A0A0A0  C1694  0 1 7 ""  1 ""  <> 0 0 0 1 7.57 1694 0 0 3428 1 1694 1694 1694 1694 21 <> <> <> <>
  1695 25 11.372205 -8.450747 17.252466 112 H B 38 -0.49000 -0.49000 "HIS " " NE2" 7 0 2F2FFF  N1695  0 1 7 ""  1 ""  <> 0 0 0 1 7.57 1695 0 0 3429 0 1695 1695 1695 1695 19 <> <> <> <>
  1696 2 10.462379 -9.465518 17.062124 112 H B 2 -0.01500 -0.01500 "HIS " " CD2" 6 0 A0A0A0  C1696  0 1 7 ""  1 ""  <> 0 0 0 1 7.57 1696 0 0 3430 1 1696 1696 1696 1696 24 <> <> <> <>
  1697 43 9.075717 -11.422778 14.453870 112 H B 21 0.30000 0.30000 "HIS " " H  " 1 0 FFFFFF  H1697  0 1 7 ""  1 ""  <> 0 0 0 1 7.57 1697 0 0 3431 0 1697 1697 1697 1697 -1 <> <> <> <>
  1698 41 11.829247 -12.625354 14.416097 112 H B 21 0.06000 0.06000 "HIS " " HA " 1 0 FFFFFF  H1698  0 1 7 ""  1 ""  <> 0 0 0 1 7.57 1698 0 0 3432 0 1698 1698 1698 1698 -1 <> <> <> <>
  1699 41 11.508586 -12.662463 16.835081 112 H B 21 0.06000 0.06000 "HIS " " HB1" 1 0 FFFFFF  H1699  0 1 7 ""  1 ""  <> 0 0 0 1 7.57 1699 0 0 3433 0 1699 1699 1699 1699 -1 <> <> <> <>
  1700 41 9.798266 -12.143382 16.745020 112 H B 21 0.06000 0.06000 "HIS " " HB2" 1 0 FFFFFF  H1700  0 1 7 ""  1 ""  <> 0 0 0 1 7.57 1700 0 0 3434 0 1700 1700 1700 1700 -1 <> <> <> <>
  1701 41 13.501964 -8.428317 17.402163 112 H B 21 0.11500 0.11500 "HIS " " HE1" 1 0 FFFFFF  H1701  0 1 7 ""  1 ""  <> 0 0 0 1 7.57 1701 0 0 3435 0 1701 1701 1701 1701 47 <> <> <> <>
  1702 41 9.404698 -9.259776 17.135469 112 H B 21 0.11500 0.11500 "HIS " " HD2" 1 0 FFFFFF  H1703  0 1 7 ""  1 ""  <> 0 0 0 1 7.57 1703 0 0 3436 0 1702 1702 1703 1703 -1 <> <> <> <>
  1703 25 9.438243 -14.382144 14.126367 113 Y B 38 -0.50000 -0.50000 "TYR " " N  " 7 0 2F2FFF  N1704  0 1 7 ""  1 ""  <> 0 0 0 1 7.73 1704 0 0 3452 1 1703 1703 1704 1704 -1 <> <> <> <>
  1704 3 8.998406 -15.754619 13.918485 113 Y B 2 0.14000 0.14000 "TYR " " CA " 6 0 A0A0A0  C1705  0 1 -1110 ""  1 ""  FFB400  0 0 0 1 7.73 1705 0 0 3453 1 1704 1704 1705 1705 -1 <> <> <> <>
  1705 2 10.059585 -16.652744 13.295754 113 Y B 2 0.50000 0.50000 "TYR " " C  " 6 0 A0A0A0  C1706  0 1 7 ""  1 ""  <> 0 0 0 1 7.73 1706 0 0 3454 0 1705 1705 1706 1706 -1 <> <> <> <>
  1706 15 10.080525 -17.860889 13.560712 113 Y B 75 -0.50000 -0.50000 "TYR " " O  " 8 0 FF5757  O1707  0 1 7 ""  1 ""  <> 0 0 0 1 7.73 1707 0 0 3455 0 1706 1706 1707 1707 -1 <> <> <> <>
  1707 3 7.758605 -15.595035 12.981568 113 Y B 2 -0.00500 -0.00500 "TYR " " CB " 6 0 A0A0A0  C1708  0 1 7 ""  1 ""  <> 0 0 0 1 7.73 1708 0 0 3456 2 1707 1707 1708 1708 -1 <> <> <> <>
  1708 2 6.996047 -16.847187 12.756421 113 Y B 2 -0.11500 -0.11500 "TYR " " CG " 6 0 A0A0A0  C1709  0 1 7 ""  1 ""  <> 0 0 0 1 7.73 1709 0 0 3457 0 1708 1708 1709 1709 62 <> <> <> <>
  1709 2 7.288114 -17.588856 11.593480 113 Y B 2 -0.11500 -0.11500 "TYR " " CD1" 6 0 A0A0A0  C1710  0 1 7 ""  1 ""  <> 0 0 0 1 7.73 1710 0 0 3458 1 1709 1709 1710 1710 63 <> <> <> <>
  1710 2 6.765968 -18.860920 11.401731 113 Y B 2 -0.11500 -0.11500 "TYR " " CE1" 6 0 A0A0A0  C1711  0 1 7 ""  1 ""  <> 0 0 0 1 7.73 1711 0 0 3459 1 1710 1710 1711 1711 64 <> <> <> <>
  1711 2 5.960790 -19.387653 12.388963 113 Y B 2 0.15000 0.15000 "TYR " " CZ " 6 0 A0A0A0  C1712  0 1 7 ""  1 ""  <> 0 0 0 1 7.73 1712 0 0 3460 0 1711 1711 1712 1712 65 <> <> <> <>
  1712 16 5.536644 -20.677608 12.217805 113 Y B 75 -0.58500 -0.58500 "TYR " " OH " 8 0 FF5757  O1713  0 1 7 "%UT"  13 ""  <> 0 0 0 1 7.73 1713 0 0 3461 1 1712 1712 1713 1713 -1 <> <> <> <>
  1713 2 5.521333 -18.622952 13.484036 113 Y B 2 -0.11500 -0.11500 "TYR " " CE2" 6 0 A0A0A0  C1714  0 1 7 ""  1 ""  <> 0 0 0 1 7.73 1714 0 0 3462 1 1713 1713 1714 1714 66 <> <> <> <>
  1714 2 6.002687 -17.341793 13.664815 113 Y B 2 -0.11500 -0.11500 "TYR " " CD2" 6 0 A0A0A0  C1715  0 1 7 ""  1 ""  <> 0 0 0 1 7.73 1715 0 0 3463 1 1714 1714 1715 1715 67 <> <> <> <>
  1715 43 9.208526 -13.692126 13.425511 113 Y B 21 0.30000 0.30000 "TYR " " H  " 1 0 FFFFFF  H1716  0 1 7 ""  1 ""  <> 0 0 0 1 7.73 1716 0 0 3464 0 1715 1715 1716 1716 -1 <> <> <> <>
  1716 41 8.617623 -16.083622 14.885369 113 Y B 21 0.06000 0.06000 "TYR " " HA " 1 0 FFFFFF  H1717  0 1 7 ""  1 ""  <> 0 0 0 1 7.73 1717 0 0 3465 0 1716 1716 1717 1717 -1 <> <> <> <>
  1717 41 8.190198 -15.204333 12.060056 113 Y B 21 0.06000 0.06000 "TYR " " HB1" 1 0 FFFFFF  H1718  0 1 7 ""  1 ""  <> 0 0 0 1 7.73 1718 0 0 3466 0 1717 1717 1718 1718 -1 <> <> <> <>
  1718 41 7.189279 -14.783023 13.433900 113 Y B 21 0.06000 0.06000 "TYR " " HB2" 1 0 FFFFFF  H1719  0 1 7 ""  1 ""  <> 0 0 0 1 7.73 1719 0 0 3467 0 1718 1718 1719 1719 -1 <> <> <> <>
  1719 41 7.980779 -17.168758 10.879243 113 Y B 21 0.11500 0.11500 "TYR " " HD1" 1 0 FFFFFF  H1720  0 1 7 ""  1 ""  <> 0 0 0 1 7.73 1720 0 0 3468 0 1719 1719 1720 1720 -1 <> <> <> <>
  1720 41 6.969903 -19.525112 10.574891 113 Y B 21 0.11500 0.11500 "TYR " " HE1" 1 0 FFFFFF  H1721  0 1 7 ""  1 ""  <> 0 0 0 1 7.73 1721 0 0 3469 0 1720 1720 1721 1721 -1 <> <> <> <>
  1721 42 4.906088 -20.893192 12.887845 113 Y B 21 0.43500 0.43500 "TYR " " HH " 1 0 FFFFFF  H1722  0 1 7 ""  1 ""  <> 0 0 0 1 7.73 1722 0 0 3470 0 1721 1721 1722 1722 -1 <> <> <> <>
  1722 41 4.886153 -19.108288 14.210256 113 Y B 21 0.11500 0.11500 "TYR " " HE2" 1 0 FFFFFF  H1723  0 1 7 ""  1 ""  <> 0 0 0 1 7.73 1723 0 0 3471 0 1722 1722 1723 1723 -1 <> <> <> <>
  1723 41 5.720613 -16.789249 14.548856 113 Y B 21 0.11500 0.11500 "TYR " " HD2" 1 0 FFFFFF  H1724  0 1 7 ""  1 ""  <> 0 0 0 1 7.73 1724 0 0 3472 0 1723 1723 1724 1724 -1 <> <> <> <>
  1724 25 10.962956 -16.127247 12.372453 114 T B 38 -0.50000 -0.50000 "THR " " N  " 7 0 2F2FFF  N1725  0 1 7 ""  1 ""  <> 0 0 0 1 7.7 1725 0 0 3480 1 1724 1724 1725 1725 -1 <> <> <> <>
  1725 3 12.142426 -16.907429 11.879395 114 T B 2 0.14000 0.14000 "THR " " CA " 6 0 A0A0A0  C1726  0 1 -1110 ""  1 ""  FFB400  0 0 0 1 7.7 1726 0 0 3481 1 1725 1725 1726 1726 -1 <> <> <> <>
  1726 2 13.403567 -16.557667 12.702512 114 T B 2 0.50000 0.50000 "THR " " C  " 6 0 A0A0A0  C1727  0 1 7 ""  1 ""  <> 0 0 0 1 7.7 1727 0 0 3482 0 1726 1726 1727 1727 -1 <> <> <> <>
  1727 15 13.564145 -15.404315 13.098069 114 T B 75 -0.50000 -0.50000 "THR " " O  " 8 0 FF5757  O1728  0 1 7 ""  1 ""  <> 0 0 0 1 7.7 1728 0 0 3483 0 1727 1727 1728 1728 -1 <> <> <> <>
  1728 3 12.295207 -16.691547 10.360333 114 T B 2 0.20500 0.20500 "THR " " CB " 6 0 A0A0A0  C1729  0 1 7 ""  1 ""  <> 0 0 0 1 7.7 1729 0 0 3484 1 1728 1728 1729 1729 -1 <> <> <> <>
  1729 3 10.961221 -16.867298 9.531972 114 T B 2 -0.18000 -0.18000 "THR " " CG2" 6 0 A0A0A0  C1730  0 1 7 ""  1 ""  <> 0 0 0 1 7.7 1730 0 0 3485 3 1729 1729 1730 1730 -1 <> <> <> <>
  1730 16 12.685655 -15.379397 9.990018 114 T B 75 -0.68300 -0.68300 "THR " " OG1" 8 0 FF5757  O1731  0 1 7 "%UT"  13 ""  <> 0 0 0 1 7.7 1731 0 0 3486 1 1730 1730 1731 1731 -1 <> <> <> <>
  1731 43 10.968873 -15.202060 11.967351 114 T B 21 0.30000 0.30000 "THR " " H  " 1 0 FFFFFF  H1732  0 1 7 ""  1 ""  <> 0 0 0 1 7.7 1732 0 0 3487 0 1731 1731 1732 1732 -1 <> <> <> <>
  1732 41 11.985768 -17.973713 12.042474 114 T B 21 0.06000 0.06000 "THR " " HA " 1 0 FFFFFF  H1733  0 1 7 ""  1 ""  <> 0 0 0 1 7.7 1733 0 0 3488 0 1732 1732 1733 1733 -1 <> <> <> <>
  1733 41 13.058381 -17.323528 9.906167 114 T B 21 0.06000 0.06000 "THR " " HB " 1 0 FFFFFF  H1734  0 1 7 ""  1 ""  <> 0 0 0 1 7.7 1734 0 0 3489 0 1733 1733 1734 1734 -1 <> <> <> <>
  1734 41 11.079656 -17.117596 8.477731 114 T B 21 0.06000 0.06000 "THR " "1HG2" 1 0 FFFFFF  H1735  0 1 7 ""  1 ""  <> 0 0 0 1 7.7 1735 0 0 3490 0 1734 1734 1735 1735 -1 <> <> <> <>
  1735 41 10.444407 -17.744144 9.922021 114 T B 21 0.06000 0.06000 "THR " "2HG2" 1 0 FFFFFF  H1736  0 1 7 ""  1 ""  <> 0 0 0 1 7.7 1736 0 0 3491 0 1735 1735 1736 1736 -1 <> <> <> <>
  1736 41 10.240058 -16.057728 9.644319 114 T B 21 0.06000 0.06000 "THR " "3HG2" 1 0 FFFFFF  H1737  0 1 7 ""  1 ""  <> 0 0 0 1 7.7 1737 0 0 3492 0 1736 1736 1737 1737 -1 <> <> <> <>
  1737 42 13.510158 -15.138797 10.384137 114 T B 21 0.41800 0.41800 "THR " " HG1" 1 0 FFFFFF  H1738  0 1 7 ""  1 ""  <> 0 0 0 1 7.7 1738 0 0 3493 0 1737 1737 1738 1738 -1 <> <> <> <>
  1738 25 14.235148 -17.597157 13.053525 115 T B 38 -0.50000 -0.50000 "THR " " N  " 7 0 2F2FFF  N1739  0 1 7 ""  1 ""  <> 0 0 0 1 7.7 1739 0 0 3501 1 1738 1738 1739 1739 -1 <> <> <> <>
  1739 3 15.548404 -17.465023 13.694600 115 T B 2 0.14000 0.14000 "THR " " CA " 6 0 A0A0A0  C1740  0 1 -1110 ""  1 ""  FFB400  0 0 0 1 7.7 1740 0 0 3502 1 1739 1739 1740 1740 -1 <> <> <> <>
  1740 2 16.369869 -16.245365 13.305360 115 T B 2 0.50000 0.50000 "THR " " C  " 6 0 A0A0A0  C1741  0 1 7 ""  1 ""  <> 0 0 0 1 7.7 1741 0 0 3503 0 1740 1740 1741 1741 -1 <> <> <> <>
  1741 15 16.772621 -15.411304 14.119599 115 T B 75 -0.50000 -0.50000 "THR " " O  " 8 0 FF5757  O1742  0 1 7 ""  1 ""  <> 0 0 0 1 7.7 1742 0 0 3504 0 1741 1741 1742 1742 -1 <> <> <> <>
  1742 3 16.335512 -18.810467 13.738095 115 T B 2 0.20500 0.20500 "THR " " CB " 6 0 A0A0A0  C1743  0 1 7 ""  1 ""  <> 0 0 0 1 7.7 1743 0 0 3505 1 1742 1742 1743 1743 -1 <> <> <> <>
  1743 3 15.813739 -19.746380 14.959817 115 T B 2 -0.18000 -0.18000 "THR " " CG2" 6 0 A0A0A0  C1744  0 1 7 ""  1 ""  <> 0 0 0 1 7.7 1744 0 0 3506 3 1743 1743 1744 1744 -1 <> <> <> <>
  1744 16 16.307293 -19.539097 12.509267 115 T B 75 -0.68300 -0.68300 "THR " " OG1" 8 0 FF5757  O1745  0 1 7 "%UT"  13 ""  <> 0 0 0 1 7.7 1745 0 0 3507 1 1744 1744 1745 1745 -1 <> <> <> <>
  1745 43 14.076375 -18.417965 12.486806 115 T B 21 0.30000 0.30000 "THR " " H  " 1 0 FFFFFF  H1746  0 1 7 ""  1 ""  <> 0 0 0 1 7.7 1746 0 0 3508 0 1745 1745 1746 1746 -1 <> <> <> <>
  1746 41 15.286101 -17.180225 14.713517 115 T B 21 0.06000 0.06000 "THR " " HA " 1 0 FFFFFF  H1747  0 1 7 ""  1 ""  <> 0 0 0 1 7.7 1747 0 0 3509 0 1746 1746 1747 1747 -1 <> <> <> <>
  1747 41 17.393871 -18.583241 13.865930 115 T B 21 0.06000 0.06000 "THR " " HB " 1 0 FFFFFF  H1748  0 1 7 ""  1 ""  <> 0 0 0 1 7.7 1748 0 0 3510 0 1747 1747 1748 1748 -1 <> <> <> <>
  1748 41 16.387789 -20.672970 14.960797 115 T B 21 0.06000 0.06000 "THR " "1HG2" 1 0 FFFFFF  H1749  0 1 7 ""  1 ""  <> 0 0 0 1 7.7 1749 0 0 3511 0 1748 1748 1749 1749 -1 <> <> <> <>
  1749 41 15.986127 -19.183857 15.877397 115 T B 21 0.06000 0.06000 "THR " "2HG2" 1 0 FFFFFF  H1750  0 1 7 ""  1 ""  <> 0 0 0 1 7.7 1750 0 0 3512 0 1749 1749 1750 1750 -1 <> <> <> <>
  1750 41 14.805007 -20.107517 14.759454 115 T B 21 0.06000 0.06000 "THR " "3HG2" 1 0 FFFFFF  H1751  0 1 7 ""  1 ""  <> 0 0 0 1 7.7 1751 0 0 3513 0 1750 1750 1751 1751 -1 <> <> <> <>
  1751 42 15.438064 -19.496082 12.141007 115 T B 21 0.41800 0.41800 "THR " " HG1" 1 0 FFFFFF  H1752  0 1 7 ""  1 ""  <> 0 0 0 1 7.7 1752 0 0 3514 0 1751 1751 1752 1752 -1 <> <> <> <>
  1752 25 16.684565 -15.942752 12.050633 116 P B 38 -0.14000 -0.14000 "PRO " " N  " 7 0 2F2FFF  N1753  0 1 7 ""  1 ""  <> 0 0 0 1 7.69 1753 0 0 3534 0 1752 1752 1753 1753 -1 <> <> <> <>
  1753 3 17.231865 -14.647388 11.579286 116 P B 2 0.01000 0.01000 "PRO " " CA " 6 0 A0A0A0  C1754  0 1 -1110 ""  1 ""  FFB400  0 0 0 1 7.69 1754 0 0 3535 1 1753 1753 1754 1754 -1 <> <> <> <>
  1754 2 16.001120 -13.734271 11.270402 116 P B 2 0.50000 0.50000 "PRO " " C  " 6 0 A0A0A0  C1755  0 1 7 ""  1 ""  <> 0 0 0 1 7.69 1755 0 0 3536 0 1754 1754 1755 1755 -1 <> <> <> <>
  1755 15 15.160174 -14.061542 10.416444 116 P B 75 -0.50000 -0.50000 "PRO " " O  " 8 0 FF5757  O1756  0 1 7 ""  1 ""  <> 0 0 0 1 7.69 1756 0 0 3537 0 1755 1755 1756 1756 -1 <> <> <> <>
  1756 3 16.749430 -16.971134 11.021737 116 P B 2 -0.05000 -0.05000 "PRO " " CD " 6 0 A0A0A0  C1757  0 1 7 ""  1 ""  <> 0 0 0 1 7.69 1757 0 0 3538 2 1756 1756 1757 1757 -1 <> <> <> <>
  1757 3 17.204079 -16.224308 9.697701 116 P B 2 -0.12000 -0.12000 "PRO " " CG " 6 0 A0A0A0  C1758  0 1 7 ""  1 ""  <> 0 0 0 1 7.69 1758 0 0 3539 2 1757 1757 1758 1758 -1 <> <> <> <>
  1758 3 17.928448 -15.012797 10.243829 116 P B 2 -0.12000 -0.12000 "PRO " " CB " 6 0 A0A0A0  C1759  0 1 7 ""  1 ""  <> 0 0 0 1 7.69 1759 0 0 3540 2 1758 1758 1759 1759 -1 <> <> <> <>
  1759 41 15.760186 -17.387997 10.832734 116 P B 21 0.06000 0.06000 "PRO " " HD1" 1 0 FFFFFF  H1760  0 1 7 ""  1 ""  <> 0 0 0 1 7.69 1760 0 0 3541 0 1759 1759 1760 1760 -1 <> <> <> <>
  1760 41 17.546068 -17.687855 11.221181 116 P B 21 0.06000 0.06000 "PRO " " HD2" 1 0 FFFFFF  H1761  0 1 7 ""  1 ""  <> 0 0 0 1 7.69 1761 0 0 3542 0 1760 1760 1761 1761 -1 <> <> <> <>
  1761 41 16.287815 -15.942576 9.178868 116 P B 21 0.06000 0.06000 "PRO " " HG1" 1 0 FFFFFF  H1762  0 1 7 ""  1 ""  <> 0 0 0 1 7.69 1762 0 0 3543 0 1761 1761 1762 1762 -1 <> <> <> <>
  1762 41 17.713781 -16.842167 8.958409 116 P B 21 0.06000 0.06000 "PRO " " HG2" 1 0 FFFFFF  H1763  0 1 7 ""  1 ""  <> 0 0 0 1 7.69 1763 0 0 3544 0 1762 1762 1763 1763 -1 <> <> <> <>
  1763 41 18.003914 -14.266910 9.452592 116 P B 21 0.06000 0.06000 "PRO " " HB1" 1 0 FFFFFF  H1764  0 1 7 ""  1 ""  <> 0 0 0 1 7.69 1764 0 0 3545 0 1763 1763 1764 1764 -1 <> <> <> <>
  1764 41 18.949982 -15.308345 10.483037 116 P B 21 0.06000 0.06000 "PRO " " HB2" 1 0 FFFFFF  H1765  0 1 7 ""  1 ""  <> 0 0 0 1 7.69 1765 0 0 3546 0 1764 1764 1765 1765 -1 <> <> <> <>
  1765 41 17.955217 -14.219333 12.273278 116 P B 21 0.06000 0.06000 "PRO " " HA " 1 0 FFFFFF  H1766  0 1 7 ""  1 ""  <> 0 0 0 1 7.69 1766 0 0 3547 0 1765 1765 1766 1766 -1 <> <> <> <>
  1766 25 15.859441 -12.625369 12.034078 117 P B 38 -0.14000 -0.14000 "PRO " " N  " 7 0 2F2FFF  N1767  0 1 7 ""  1 ""  <> 0 0 0 1 7.68 1767 0 0 3572 0 1766 1766 1767 1767 -1 <> <> <> <>
  1767 3 14.672992 -11.755542 11.861634 117 P B 2 0.01000 0.01000 "PRO " " CA " 6 0 A0A0A0  C1768  0 1 -1110 ""  1 ""  FFB400  0 0 0 1 7.68 1768 0 0 3573 1 1767 1767 1768 1768 -1 <> <> <> <>
  1768 2 14.686126 -10.857730 10.607373 117 P B 2 0.50000 0.50000 "PRO " " C  " 6 0 A0A0A0  C1769  0 1 7 ""  1 ""  <> 0 0 0 1 7.68 1769 0 0 3574 0 1768 1768 1769 1769 -1 <> <> <> <>
  1769 15 15.824637 -10.840739 9.996972 117 P B 75 -0.50000 -0.50000 "PRO " " O  " 8 0 FF5757  O1770  0 1 7 ""  1 ""  <> 0 0 0 1 7.68 1770 0 0 3575 0 1769 1769 1770 1770 -1 <> <> <> <>
  1770 3 16.766539 -12.105052 13.100713 117 P B 2 -0.05000 -0.05000 "PRO " " CD " 6 0 A0A0A0  C1771  0 1 7 ""  1 ""  <> 0 0 0 1 7.68 1771 0 0 3576 2 1770 1770 1771 1771 -1 <> <> <> <>
  1771 3 16.141111 -10.785708 13.558190 117 P B 2 -0.12000 -0.12000 "PRO " " CG " 6 0 A0A0A0  C1772  0 1 7 ""  1 ""  <> 0 0 0 1 7.68 1772 0 0 3577 2 1771 1771 1772 1772 -1 <> <> <> <>
  1772 3 14.723260 -10.905200 13.123597 117 P B 2 -0.12000 -0.12000 "PRO " " CB " 6 0 A0A0A0  C1773  0 1 7 ""  1 ""  <> 0 0 0 1 7.68 1773 0 0 3578 2 1772 1772 1773 1773 -1 <> <> <> <>
  1773 41 17.705900 -11.820605 12.626595 117 P B 21 0.06000 0.06000 "PRO " " HD1" 1 0 FFFFFF  H1774  0 1 7 ""  1 ""  <> 0 0 0 1 7.68 1774 0 0 3579 0 1773 1773 1774 1774 -1 <> <> <> <>
  1774 41 16.923290 -12.829173 13.900201 117 P B 21 0.06000 0.06000 "PRO " " HD2" 1 0 FFFFFF  H1775  0 1 7 ""  1 ""  <> 0 0 0 1 7.68 1775 0 0 3580 0 1774 1774 1775 1775 -1 <> <> <> <>
  1775 41 16.735500 -9.945422 13.199399 117 P B 21 0.06000 0.06000 "PRO " " HG1" 1 0 FFFFFF  H1776  0 1 7 ""  1 ""  <> 0 0 0 1 7.68 1776 0 0 3581 0 1775 1775 1776 1776 -1 <> <> <> <>
  1776 41 16.201883 -10.563571 14.623586 117 P B 21 0.06000 0.06000 "PRO " " HG2" 1 0 FFFFFF  H1777  0 1 7 ""  1 ""  <> 0 0 0 1 7.68 1777 0 0 3582 0 1776 1776 1777 1777 -1 <> <> <> <>
  1777 41 14.310460 -9.906360 12.982133 117 P B 21 0.06000 0.06000 "PRO " " HB1" 1 0 FFFFFF  H1778  0 1 7 ""  1 ""  <> 0 0 0 1 7.68 1778 0 0 3583 0 1777 1777 1778 1778 -1 <> <> <> <>
  1778 41 14.167340 -11.260516 13.991239 117 P B 21 0.06000 0.06000 "PRO " " HB2" 1 0 FFFFFF  H1779  0 1 7 ""  1 ""  <> 0 0 0 1 7.68 1779 0 0 3584 0 1778 1778 1779 1779 -1 <> <> <> <>
  1779 41 13.749881 -12.333911 11.823377 117 P B 21 0.06000 0.06000 "PRO " " HA " 1 0 FFFFFF  H1780  0 1 7 ""  1 ""  <> 0 0 0 1 7.68 1780 0 0 3585 0 1779 1779 1780 1780 -1 <> <> <> <>
  1780 25 13.559920 -10.192096 10.236913 118 T B 38 -0.50000 -0.50000 "THR " " N  " 7 0 2F2FFF  N1781  0 1 7 ""  1 ""  <> 0 0 0 1 7.34 1781 0 0 3601 1 1780 1780 1781 1781 -1 <> <> <> <>
  1781 3 13.523501 -9.331958 9.073167 118 T B 2 0.14000 0.14000 "THR " " CA " 6 0 A0A0A0  C1782  0 1 -1110 ""  1 ""  FFB400  0 0 0 1 7.34 1782 0 0 3602 1 1781 1781 1782 1782 -1 <> <> <> <>
  1782 2 12.843408 -8.088733 9.471238 118 T B 2 0.50000 0.50000 "THR " " C  " 6 0 A0A0A0  C1783  0 1 7 ""  1 ""  <> 0 0 0 1 7.34 1783 0 0 3603 0 1782 1782 1783 1783 -1 <> <> <> <>
  1783 15 11.953658 -8.117671 10.336476 118 T B 75 -0.50000 -0.50000 "THR " " O  " 8 0 FF5757  O1784  0 1 7 ""  1 ""  <> 0 0 0 1 7.34 1784 0 0 3604 0 1783 1783 1784 1784 -1 <> <> <> <>
  1784 3 12.937913 -9.969928 7.757421 118 T B 2 0.20500 0.20500 "THR " " CB " 6 0 A0A0A0  C1785  0 1 7 ""  1 ""  <> 0 0 0 1 7.34 1785 0 0 3605 1 1784 1784 1785 1785 -1 <> <> <> <>
  1785 3 13.597634 -11.317592 7.366060 118 T B 2 -0.18000 -0.18000 "THR " " CG2" 6 0 A0A0A0  C1786  0 1 7 ""  1 ""  <> 0 0 0 1 7.34 1786 0 0 3606 3 1785 1785 1786 1786 -1 <> <> <> <>
  1786 16 11.618299 -10.263865 7.847108 118 T B 75 -0.68300 -0.68300 "THR " " OG1" 8 0 FF5757  O1787  0 1 7 "%UT"  13 ""  <> 0 0 0 1 7.34 1787 0 0 3607 1 1786 1786 1787 1787 -1 <> <> <> <>
  1787 43 12.772557 -10.108325 10.863923 118 T B 21 0.30000 0.30000 "THR " " H  " 1 0 FFFFFF  H1788  0 1 7 ""  1 ""  <> 0 0 0 1 7.34 1788 0 0 3608 0 1787 1787 1788 1788 -1 <> <> <> <>
  1788 41 14.544520 -9.091144 8.777146 118 T B 21 0.06000 0.06000 "THR " " HA " 1 0 FFFFFF  H1789  0 1 7 ""  1 ""  <> 0 0 0 1 7.34 1789 0 0 3609 0 1788 1788 1789 1789 -1 <> <> <> <>
  1789 41 13.042884 -9.304484 6.900529 118 T B 21 0.06000 0.06000 "THR " " HB " 1 0 FFFFFF  H1790  0 1 7 ""  1 ""  <> 0 0 0 1 7.34 1790 0 0 3610 0 1789 1789 1790 1790 -1 <> <> <> <>
  1790 41 13.411443 -11.598376 6.329431 118 T B 21 0.06000 0.06000 "THR " "1HG2" 1 0 FFFFFF  H1791  0 1 7 ""  1 ""  <> 0 0 0 1 7.34 1791 0 0 3611 0 1790 1790 1791 1791 -1 <> <> <> <>
  1791 41 14.683490 -11.308063 7.460538 118 T B 21 0.06000 0.06000 "THR " "2HG2" 1 0 FFFFFF  H1792  0 1 7 ""  1 ""  <> 0 0 0 1 7.34 1792 0 0 3612 0 1791 1791 1792 1792 -1 <> <> <> <>
  1792 41 13.269567 -12.188693 7.933195 118 T B 21 0.06000 0.06000 "THR " "3HG2" 1 0 FFFFFF  H1793  0 1 7 ""  1 ""  <> 0 0 0 1 7.34 1793 0 0 3613 0 1792 1792 1793 1793 -1 <> <> <> <>
  1793 42 11.068059 -9.551730 8.135423 118 T B 21 0.41800 0.41800 "THR " " HG1" 1 0 FFFFFF  H1794  0 1 7 ""  1 ""  <> 0 0 0 1 7.34 1794 0 0 3614 0 1793 1793 1794 1794 -1 <> <> <> <>
  1794 25 13.264314 -6.975375 8.863889 119 F B 38 -0.50000 -0.50000 "PHE " " N  " 7 0 2F2FFF  N1795  0 1 7 ""  1 ""  <> 0 0 0 1 7.43 1795 0 0 3634 1 1794 1794 1795 1795 -1 <> <> <> <>
  1795 3 12.839370 -5.582782 9.144780 119 F B 2 0.14000 0.14000 "PHE " " CA " 6 0 A0A0A0  C1796  0 1 -1110 ""  1 ""  FFB400  0 0 0 1 7.43 1796 0 0 3635 1 1795 1795 1796 1796 -1 <> <> <> <>
  1796 2 11.983726 -5.097293 8.003617 119 F B 2 0.50000 0.50000 "PHE " " C  " 6 0 A0A0A0  C1797  0 1 7 ""  1 ""  <> 0 0 0 1 7.43 1797 0 0 3636 0 1796 1796 1797 1797 -1 <> <> <> <>
  1797 15 12.462895 -5.205737 6.883142 119 F B 75 -0.50000 -0.50000 "PHE " " O  " 8 0 FF5757  O1798  0 1 7 ""  1 ""  <> 0 0 0 1 7.43 1798 0 0 3637 0 1797 1797 1798 1798 -1 <> <> <> <>
  1798 3 13.997888 -4.675025 9.334821 119 F B 2 -0.00500 -0.00500 "PHE " " CB " 6 0 A0A0A0  C1799  0 1 7 ""  1 ""  <> 0 0 0 1 7.43 1799 0 0 3638 2 1798 1798 1799 1799 -1 <> <> <> <>
  1799 2 14.704709 -4.805961 10.705487 119 F B 2 -0.11500 -0.11500 "PHE " " CG " 6 0 A0A0A0  C1800  0 1 7 ""  1 ""  <> 0 0 0 1 7.43 1800 0 0 3639 0 1799 1799 1800 1800 62 <> <> <> <>
  1800 2 14.168414 -4.131366 11.826718 119 F B 2 -0.11500 -0.11500 "PHE " " CD1" 6 0 A0A0A0  C1801  0 1 7 ""  1 ""  <> 0 0 0 1 7.43 1801 0 0 3640 1 1800 1800 1801 1801 63 <> <> <> <>
  1801 2 14.745513 -4.335849 13.114816 119 F B 2 -0.11500 -0.11500 "PHE " " CE1" 6 0 A0A0A0  C1802  0 1 7 ""  1 ""  <> 0 0 0 1 7.43 1802 0 0 3641 1 1801 1801 1802 1802 64 <> <> <> <>
  1802 2 15.890439 -5.055453 13.342698 119 F B 2 -0.11500 -0.11500 "PHE " " CZ " 6 0 A0A0A0  C1803  0 1 7 ""  1 ""  <> 0 0 0 1 7.43 1803 0 0 3642 1 1802 1802 1803 1803 65 <> <> <> <>
  1803 2 16.495863 -5.742145 12.232827 119 F B 2 -0.11500 -0.11500 "PHE " " CE2" 6 0 A0A0A0  C1804  0 1 7 ""  1 ""  <> 0 0 0 1 7.43 1804 0 0 3643 1 1803 1803 1804 1804 66 <> <> <> <>
  1804 2 15.882430 -5.598437 10.881383 119 F B 2 -0.11500 -0.11500 "PHE " " CD2" 6 0 A0A0A0  C1805  0 1 7 ""  1 ""  <> 0 0 0 1 7.43 1805 0 0 3644 1 1804 1804 1805 1805 67 <> <> <> <>
  1805 43 14.033685 -7.104938 8.222493 119 F B 21 0.30000 0.30000 "PHE " " H  " 1 0 FFFFFF  H1806  0 1 7 ""  1 ""  <> 0 0 0 1 7.43 1806 0 0 3645 0 1805 1805 1806 1806 -1 <> <> <> <>
  1806 41 12.255881 -5.567416 10.065328 119 F B 21 0.06000 0.06000 "PHE " " HA " 1 0 FFFFFF  H1807  0 1 7 ""  1 ""  <> 0 0 0 1 7.43 1807 0 0 3646 0 1806 1806 1807 1807 -1 <> <> <> <>
  1807 41 13.658786 -3.640231 9.286805 119 F B 21 0.06000 0.06000 "PHE " " HB1" 1 0 FFFFFF  H1808  0 1 7 ""  1 ""  <> 0 0 0 1 7.43 1808 0 0 3647 0 1807 1807 1808 1808 -1 <> <> <> <>
  1808 41 14.816138 -4.800849 8.625783 119 F B 21 0.06000 0.06000 "PHE " " HB2" 1 0 FFFFFF  H1809  0 1 7 ""  1 ""  <> 0 0 0 1 7.43 1809 0 0 3648 0 1808 1808 1809 1809 -1 <> <> <> <>
  1809 41 13.288169 -3.505611 11.826257 119 F B 21 0.11500 0.11500 "PHE " " HD1" 1 0 FFFFFF  H1810  0 1 7 ""  1 ""  <> 0 0 0 1 7.43 1810 0 0 3649 0 1809 1809 1810 1810 -1 <> <> <> <>
  1810 41 14.324142 -3.892928 14.005136 119 F B 21 0.11500 0.11500 "PHE " " HE1" 1 0 FFFFFF  H1811  0 1 7 ""  1 ""  <> 0 0 0 1 7.43 1811 0 0 3650 0 1810 1810 1811 1811 -1 <> <> <> <>
  1811 41 16.283245 -5.195239 14.338971 119 F B 21 0.11500 0.11500 "PHE " " HZ " 1 0 FFFFFF  H1812  0 1 7 ""  1 ""  <> 0 0 0 1 7.43 1812 0 0 3651 0 1811 1811 1812 1812 -1 <> <> <> <>
  1812 41 17.337887 -6.418223 12.250363 119 F B 21 0.11500 0.11500 "PHE " " HE2" 1 0 FFFFFF  H1813  0 1 7 ""  1 ""  <> 0 0 0 1 7.43 1813 0 0 3652 0 1812 1812 1813 1813 -1 <> <> <> <>
  1813 41 16.233809 -6.019397 9.950940 119 F B 21 0.11500 0.11500 "PHE " " HD2" 1 0 FFFFFF  H1814  0 1 7 ""  1 ""  <> 0 0 0 1 7.43 1814 0 0 3653 0 1813 1813 1814 1814 -1 <> <> <> <>
  1814 25 10.885926 -4.415366 8.259496 120 G B 38 -0.50000 -0.50000 "GLY " " N  " 7 0 2F2FFF  N1815  0 1 7 ""  1 ""  <> 0 0 0 1 7.72 1815 0 0 3671 1 1814 1814 1815 1815 -1 <> <> <> <>
  1815 3 10.215083 -3.428664 7.409914 120 G B 2 0.08000 0.08000 "GLY " " CA " 6 0 A0A0A0  C1816  0 1 -1110 ""  1 ""  FFB400  0 0 0 1 7.72 1816 0 0 3672 2 1815 1815 1816 1816 -1 <> <> <> <>
  1816 2 10.945722 -2.082484 7.732305 120 G B 2 0.50000 0.50000 "GLY " " C  " 6 0 A0A0A0  C1817  0 1 7 ""  1 ""  <> 0 0 0 1 7.72 1817 0 0 3673 0 1816 1816 1817 1817 -1 <> <> <> <>
  1817 15 11.104539 -1.602626 8.841176 120 G B 75 -0.50000 -0.50000 "GLY " " O  " 8 0 FF5757  O1818  0 1 7 ""  1 ""  <> 0 0 0 1 7.72 1818 0 0 3674 0 1817 1817 1818 1818 -1 <> <> <> <>
  1818 43 10.646714 -4.346023 9.238305 120 G B 21 0.30000 0.30000 "GLY " " H  " 1 0 FFFFFF  H1819  0 1 7 ""  1 ""  <> 0 0 0 1 7.72 1819 0 0 3675 0 1818 1818 1819 1819 -1 <> <> <> <>
  1819 41 9.202262 -3.351962 7.805402 120 G B 21 0.06000 0.06000 "GLY " " HA1" 1 0 FFFFFF  H1820  0 1 7 ""  1 ""  <> 0 0 0 1 7.72 1820 0 0 3676 0 1819 1819 1820 1820 -1 <> <> <> <>
  1820 41 10.365489 -3.564796 6.338960 120 G B 21 0.06000 0.06000 "GLY " " HA2" 1 0 FFFFFF  H1821  0 1 7 ""  1 ""  <> 0 0 0 1 7.72 1821 0 0 3677 0 1820 1820 1821 1821 -1 <> <> <> <>
  1821 25 11.664992 -1.633197 6.632226 121 Q B 38 -0.50000 -0.50000 "GLN " " N  " 7 0 2F2FFF  N1822  0 1 7 ""  1 ""  <> 0 0 0 1 7.69 1822 0 0 3697 1 1821 1821 1822 1822 -1 <> <> <> <>
  1822 3 12.701760 -0.550853 6.770887 121 Q B 2 0.14000 0.14000 "GLN " " CA " 6 0 A0A0A0  C1823  0 1 -1110 ""  1 ""  FFB400  0 0 0 1 7.69 1823 0 0 3698 1 1822 1822 1823 1823 -1 <> <> <> <>
  1823 2 12.123490 0.907582 6.889169 121 Q B 2 0.50000 0.50000 "GLN " " C  " 6 0 A0A0A0  C1824  0 1 7 ""  1 ""  <> 0 0 0 1 7.69 1824 0 0 3699 0 1823 1823 1824 1824 -1 <> <> <> <>
  1824 15 12.711757 1.849217 6.337770 121 Q B 75 -0.50000 -0.50000 "GLN " " O  " 8 0 FF5757  O1825  0 1 7 ""  1 ""  <> 0 0 0 1 7.69 1825 0 0 3700 0 1824 1824 1825 1825 -1 <> <> <> <>
  1825 3 13.642411 -0.660945 5.643713 121 Q B 2 -0.12000 -0.12000 "GLN " " CB " 6 0 A0A0A0  C1826  0 1 7 ""  1 ""  <> 0 0 0 1 7.69 1826 0 0 3701 2 1825 1825 1826 1826 -1 <> <> <> <>
  1826 3 14.402066 -2.021701 5.480268 121 Q B 2 -0.12000 -0.12000 "GLN " " CG " 6 0 A0A0A0  C1827  0 1 7 ""  1 ""  <> 0 0 0 1 7.69 1827 0 0 3702 2 1826 1826 1827 1827 -1 <> <> <> <>
  1827 2 15.370093 -2.438934 6.581468 121 Q B 2 0.50000 0.50000 "GLN " " CD " 6 0 A0A0A0  C1828  0 1 7 "%UT"  13 ""  <> 0 0 0 1 7.69 1828 0 0 3703 0 1827 1827 1828 1828 -1 "No Flip"  <> <> <>
  1828 15 15.801339 -1.714988 7.488111 121 Q B 75 -0.50000 -0.50000 "GLN " " OE1" 8 0 FF5757  O1829  0 1 7 ""  1 ""  <> 0 0 0 1 7.69 1829 0 0 3704 0 1828 1828 1829 1829 -1 <> <> <> <>
  1829 25 15.723433 -3.699386 6.442739 121 Q B 38 -0.76000 -0.76000 "GLN " " NE2" 7 0 2F2FFF  N1830  0 1 7 ""  1 ""  <> 0 0 0 1 7.69 1830 0 0 3705 2 1829 1829 1830 1830 -1 <> <> <> <>
  1830 43 11.617682 -2.155204 5.768877 121 Q B 21 0.30000 0.30000 "GLN " " H  " 1 0 FFFFFF  H1831  0 1 7 ""  1 ""  <> 0 0 0 1 7.69 1831 0 0 3706 0 1830 1830 1831 1831 -1 <> <> <> <>
  1831 41 13.252259 -0.721065 7.696134 121 Q B 21 0.06000 0.06000 "GLN " " HA " 1 0 FFFFFF  H1832  0 1 7 ""  1 ""  <> 0 0 0 1 7.69 1832 0 0 3707 0 1831 1831 1832 1832 -1 <> <> <> <>
  1832 41 14.368083 0.124081 5.856409 121 Q B 21 0.06000 0.06000 "GLN " " HB1" 1 0 FFFFFF  H1833  0 1 7 ""  1 ""  <> 0 0 0 1 7.69 1833 0 0 3708 0 1832 1832 1833 1833 -1 <> <> <> <>
  1833 41 13.078032 -0.299873 4.783945 121 Q B 21 0.06000 0.06000 "GLN " " HB2" 1 0 FFFFFF  H1834  0 1 7 ""  1 ""  <> 0 0 0 1 7.69 1834 0 0 3709 0 1833 1833 1834 1834 -1 <> <> <> <>
  1834 41 14.958064 -1.905113 4.550012 121 Q B 21 0.06000 0.06000 "GLN " " HG1" 1 0 FFFFFF  H1835  0 1 7 ""  1 ""  <> 0 0 0 1 7.69 1835 0 0 3710 0 1834 1834 1835 1835 -1 <> <> <> <>
  1835 41 13.711823 -2.865230 5.469095 121 Q B 21 0.06000 0.06000 "GLN " " HG2" 1 0 FFFFFF  H1836  0 1 7 ""  1 ""  <> 0 0 0 1 7.69 1836 0 0 3711 0 1835 1835 1836 1836 -1 <> <> <> <>
  1836 43 15.445109 -4.270396 5.657514 121 Q B 21 0.38000 0.38000 "GLN " "1HE2" 1 0 FFFFFF  H1837  0 1 7 ""  1 ""  <> 0 0 0 1 7.69 1837 0 0 3712 0 1836 1836 1837 1837 -1 <> <> <> <>
  1837 43 16.353682 -4.077136 7.135698 121 Q B 21 0.38000 0.38000 "GLN " "2HE2" 1 0 FFFFFF  H1838  0 1 7 ""  1 ""  <> 0 0 0 1 7.69 1838 0 0 3713 0 1837 1837 1838 1838 -1 <> <> <> <>
  1838 25 10.933785 1.072255 7.484846 122 G B 38 -0.50000 -0.50000 "GLY " " N  " 7 0 2F2FFF  N1839  0 1 7 ""  1 ""  <> 0 0 0 1 7.7 1839 0 0 3738 1 1838 1838 1839 1839 -1 <> <> <> <>
  1839 3 10.444377 2.291054 8.061048 122 G B 2 0.08000 0.08000 "GLY " " CA " 6 0 A0A0A0  C1840  0 1 -1110 ""  1 ""  FFB400  0 0 0 1 7.7 1840 0 0 3739 2 1839 1839 1840 1840 -1 <> <> <> <>
  1840 2 9.543345 3.184056 7.205282 122 G B 2 0.50000 0.50000 "GLY " " C  " 6 0 A0A0A0  C1841  0 1 7 ""  1 ""  <> 0 0 0 1 7.7 1841 0 0 3740 0 1840 1840 1841 1841 -1 <> <> <> <>
  1841 15 9.569503 3.166474 5.981130 122 G B 75 -0.50000 -0.50000 "GLY " " O  " 8 0 FF5757  O1842  0 1 7 ""  1 ""  <> 0 0 0 1 7.7 1842 0 0 3741 0 1841 1841 1842 1842 -1 <> <> <> <>
  1842 43 10.694604 0.278096 8.061215 122 G B 21 0.30000 0.30000 "GLY " " H  " 1 0 FFFFFF  H1843  0 1 7 ""  1 ""  <> 0 0 0 1 7.7 1843 0 0 3742 0 1842 1842 1843 1843 -1 <> <> <> <>
  1843 41 11.126084 2.910252 8.644120 122 G B 21 0.06000 0.06000 "GLY " " HA1" 1 0 FFFFFF  H1844  0 1 7 ""  1 ""  <> 0 0 0 1 7.7 1844 0 0 3743 0 1843 1843 1844 1844 -1 <> <> <> <>
  1844 41 9.839377 1.883191 8.870812 122 G B 21 0.06000 0.06000 "GLY " " HA2" 1 0 FFFFFF  H1845  0 1 7 ""  1 ""  <> 0 0 0 1 7.7 1845 0 0 3744 0 1844 1844 1845 1845 -1 <> <> <> <>
  1845 25 8.721612 4.045846 7.870595 123 T B 38 -0.50000 -0.50000 "THR " " N  " 7 0 2F2FFF  N1846  2 1 7 ""  1 ""  <> 0 0 0 1 7.28 1846 0 0 3756 1 1845 1845 1846 1846 -1 <> <> <> <>
  1846 3 7.793905 5.064752 7.303743 123 T B 2 0.14000 0.14000 "THR " " CA " 6 0 A0A0A0  C1847  2 1 -1110 ""  1 ""  FFB400  0 0 0 1 7.28 1847 0 0 3757 1 1846 1846 1847 1847 -1 <> <> <> <>
  1847 2 8.125093 6.389817 8.100274 123 T B 2 0.50000 0.50000 "THR " " C  " 6 0 A0A0A0  C1848  2 1 7 ""  1 ""  <> 0 0 0 1 7.28 1848 0 0 3758 0 1847 1847 1848 1848 -1 <> <> <> <>
  1848 15 7.987850 6.358556 9.329183 123 T B 75 -0.50000 -0.50000 "THR " " O  " 8 0 FF5757  O1849  2 1 7 ""  1 ""  <> 0 0 0 1 7.28 1849 0 0 3759 0 1848 1848 1849 1849 -1 <> <> <> <>
  1849 3 6.288036 4.576032 7.579111 123 T B 2 0.20500 0.20500 "THR " " CB " 6 0 A0A0A0  C1850  2 1 7 ""  1 ""  <> 0 0 0 1 7.28 1850 0 0 3760 1 1849 1849 1850 1850 -1 <> <> <> <>
  1850 3 5.373432 5.649442 7.008123 123 T B 2 -0.18000 -0.18000 "THR " " CG2" 6 0 A0A0A0  C1851  2 1 7 ""  1 ""  <> 0 0 0 1 7.28 1851 0 0 3761 3 1850 1850 1851 1851 -1 <> <> <> <>
  1851 16 6.022436 3.336922 6.967115 123 T B 75 -0.68300 -0.68300 "THR " " OG1" 8 0 FF5757  O1852  2 1 7 "%UT"  13 ""  <> 0 0 0 1 7.28 1852 0 0 3762 1 1851 1851 1852 1852 -1 <> <> <> <>
  1852 43 8.688493 4.051015 8.880040 123 T B 21 0.30000 0.30000 "THR " " H  " 1 0 FFFFFF  H1853  2 1 7 ""  1 ""  <> 0 0 0 1 7.28 1853 0 0 3763 0 1852 1852 1853 1853 -1 <> <> <> <>
  1853 41 8.027732 5.127244 6.240953 123 T B 21 0.06000 0.06000 "THR " " HA " 1 0 FFFFFF  H1854  2 1 7 ""  1 ""  <> 0 0 0 1 7.28 1854 0 0 3764 0 1853 1853 1854 1854 -1 <> <> <> <>
  1854 41 6.133134 4.666375 8.654260 123 T B 21 0.06000 0.06000 "THR " " HB " 1 0 FFFFFF  H1855  2 1 7 ""  1 ""  <> 0 0 0 1 7.28 1855 0 0 3765 0 1854 1854 1855 1855 -1 <> <> <> <>
  1855 41 5.633012 5.932576 5.988050 123 T B 21 0.06000 0.06000 "THR " "1HG2" 1 0 FFFFFF  H1856  2 1 7 ""  1 ""  <> 0 0 0 1 7.28 1856 0 0 3766 0 1855 1855 1856 1856 -1 <> <> <> <>
  1856 41 4.342260 5.298676 6.966253 123 T B 21 0.06000 0.06000 "THR " "2HG2" 1 0 FFFFFF  H1857  2 1 7 ""  1 ""  <> 0 0 0 1 7.28 1857 0 0 3767 0 1856 1856 1857 1857 -1 <> <> <> <>
  1857 41 5.467206 6.551335 7.613012 123 T B 21 0.06000 0.06000 "THR " "3HG2" 1 0 FFFFFF  H1858  2 1 7 ""  1 ""  <> 0 0 0 1 7.28 1858 0 0 3768 0 1857 1857 1858 1858 -1 <> <> <> <>
  1858 42 6.269218 3.485989 6.067171 123 T B 21 0.41800 0.41800 "THR " " HG1" 1 0 FFFFFF  H1859  2 1 7 ""  1 ""  <> 0 0 0 1 7.28 1859 0 0 3769 0 1858 1858 1859 1859 -1 <> <> <> <>
  1859 25 8.638801 7.495179 7.471155 124 K B 38 -0.50000 -0.50000 "LYS " " N  " 7 0 2F2FFF  N1860  2 1 7 ""  1 ""  <> 0 0 0 1 7.3 1860 0 0 3789 1 1859 1859 1860 1860 -1 <> <> <> <>
  1860 3 8.917945 8.721337 8.124688 124 K B 2 0.14000 0.14000 "LYS " " CA " 6 0 A0A0A0  C1861  2 1 -1111 ""  1 ""  FFD200  0 0 0 1 7.3 1861 0 0 3790 1 1860 1860 1861 1861 -1 <> <> <> <>
  1861 2 7.635881 9.542432 8.229115 124 K B 2 0.50000 0.50000 "LYS " " C  " 6 0 A0A0A0  C1862  2 1 7 ""  1 ""  <> 0 0 0 1 7.3 1862 0 0 3791 0 1861 1861 1862 1862 -1 <> <> <> <>
  1862 15 6.922367 9.742116 7.224145 124 K B 75 -0.50000 -0.50000 "LYS " " O  " 8 0 FF5757  O1863  2 1 7 ""  1 ""  <> 0 0 0 1 7.3 1863 0 0 3792 0 1862 1862 1863 1863 -1 <> <> <> <>
  1863 3 9.857690 9.613233 7.256326 124 K B 2 -0.12000 -0.12000 "LYS " " CB " 6 0 A0A0A0  C1864  2 1 7 ""  1 ""  <> 0 0 0 1 7.3 1864 0 0 3793 2 1863 1863 1864 1864 -1 <> <> <> <>
  1864 3 10.375785 10.826539 7.912382 124 K B 2 -0.12000 -0.12000 "LYS " " CG " 6 0 A0A0A0  C1865  2 1 7 ""  1 ""  <> 0 0 0 1 7.3 1865 0 0 3794 2 1864 1864 1865 1865 -1 <> <> <> <>
  1865 3 11.416087 11.629052 7.206094 124 K B 2 -0.12000 -0.12000 "LYS " " CD " 6 0 A0A0A0  C1866  2 1 7 ""  1 ""  <> 0 0 0 1 7.3 1866 0 0 3795 2 1865 1865 1866 1866 -1 <> <> <> <>
  1866 3 11.889989 12.879857 8.068311 124 K B 2 0.19000 0.19000 "LYS " " CE " 6 0 A0A0A0  C1867  2 1 7 ""  1 ""  <> 0 0 0 1 7.3 1867 0 0 3796 2 1866 1866 1867 1867 -1 <> <> <> <>
  1867 32 12.950780 13.580369 7.350503 124 K B 38 -0.30000 -0.30000 "LYS " " NZ " 7 1 2F2FFF  N1868  2 1 7 "%UT"  13 ""  <> 0 0 0 1 7.3 1868 0 0 3797 3 1867 1867 1868 1868 44 <> <> <> <>
  1868 43 8.880086 7.458947 6.491067 124 K B 21 0.30000 0.30000 "LYS " " H  " 1 0 FFFFFF  H1869  2 1 7 ""  1 ""  <> 0 0 0 1 7.3 1869 0 0 3798 0 1868 1868 1869 1869 -1 <> <> <> <>
  1869 41 9.346152 8.454202 9.090802 124 K B 21 0.06000 0.06000 "LYS " " HA " 1 0 FFFFFF  H1870  2 1 7 ""  1 ""  <> 0 0 0 1 7.3 1870 0 0 3799 0 1869 1869 1870 1870 -1 <> <> <> <>
  1870 41 9.501390 9.869782 6.258665 124 K B 21 0.06000 0.06000 "LYS " " HB1" 1 0 FFFFFF  H1871  2 1 7 ""  1 ""  <> 0 0 0 1 7.3 1871 0 0 3800 0 1870 1870 1871 1871 -1 <> <> <> <>
  1871 41 10.651256 8.880609 7.109296 124 K B 21 0.06000 0.06000 "LYS " " HB2" 1 0 FFFFFF  H1872  2 1 7 ""  1 ""  <> 0 0 0 1 7.3 1872 0 0 3801 0 1871 1871 1872 1872 -1 <> <> <> <>
  1872 41 10.706935 10.600953 8.926061 124 K B 21 0.06000 0.06000 "LYS " " HG1" 1 0 FFFFFF  H1873  2 1 7 ""  1 ""  <> 0 0 0 1 7.3 1873 0 0 3802 0 1872 1872 1873 1873 -1 <> <> <> <>
  1873 41 9.560170 11.547887 7.962682 124 K B 21 0.06000 0.06000 "LYS " " HG2" 1 0 FFFFFF  H1874  2 1 7 ""  1 ""  <> 0 0 0 1 7.3 1874 0 0 3803 0 1873 1873 1874 1874 -1 <> <> <> <>
  1874 41 11.139367 11.967072 6.207460 124 K B 21 0.06000 0.06000 "LYS " " HD1" 1 0 FFFFFF  H1875  2 1 7 ""  1 ""  <> 0 0 0 1 7.3 1875 0 0 3804 0 1874 1874 1875 1875 -1 <> <> <> <>
  1875 41 12.256425 10.947869 7.072210 124 K B 21 0.06000 0.06000 "LYS " " HD2" 1 0 FFFFFF  H1876  2 1 7 ""  1 ""  <> 0 0 0 1 7.3 1876 0 0 3805 0 1875 1875 1876 1876 -1 <> <> <> <>
  1876 41 12.312051 12.619061 9.038850 124 K B 21 0.06000 0.06000 "LYS " " HE1" 1 0 FFFFFF  H1877  2 1 7 ""  1 ""  <> 0 0 0 1 7.3 1877 0 0 3806 0 1876 1876 1877 1877 -1 <> <> <> <>
  1877 41 11.095105 13.609277 8.223908 124 K B 21 0.06000 0.06000 "LYS " " HE2" 1 0 FFFFFF  H1878  2 1 7 ""  1 ""  <> 0 0 0 1 7.3 1878 0 0 3807 0 1877 1877 1878 1878 -1 <> <> <> <>
  1878 44 13.217593 14.442784 7.803438 124 K B 21 0.33000 0.33000 "LYS " " HZ1" 1 0 FFFFFF  H1879  2 1 7 ""  1 ""  <> 0 0 0 1 7.3 1879 0 0 3808 0 1878 1878 1879 1879 45 <> <> <> <>
  1879 44 13.780017 13.015344 7.465475 124 K B 21 0.33000 0.33000 "LYS " " HZ2" 1 0 FFFFFF  H1880  2 1 7 ""  1 ""  <> 0 0 0 1 7.3 1880 0 0 3809 0 1879 1879 1880 1880 -1 <> <> <> <>
  1880 44 12.815118 13.769525 6.367696 124 K B 21 0.33000 0.33000 "LYS " " HZ3" 1 0 FFFFFF  H1881  2 1 7 ""  1 ""  <> 0 0 0 1 7.3 1881 0 0 3810 0 1880 1880 1881 1881 -1 <> <> <> <>
  1881 25 7.288396 10.030183 9.451161 125 V B 38 -0.50000 -0.50000 "VAL " " N  " 7 0 2F2FFF  N1882  2 1 7 ""  1 ""  <> 0 0 0 1 7.4 1882 0 0 3825 1 1881 1881 1882 1882 -1 <> <> <> <>
  1882 3 6.236366 11.019113 9.695233 125 V B 2 0.14000 0.14000 "VAL " " CA " 6 0 A0A0A0  C1883  2 1 -1111 ""  1 ""  FFD200  0 0 0 1 7.4 1883 0 0 3826 1 1882 1882 1883 1883 -1 <> <> <> <>
  1883 2 6.867540 12.387776 10.049829 125 V B 2 0.50000 0.50000 "VAL " " C  " 6 0 A0A0A0  C1884  2 1 7 ""  1 ""  <> 0 0 0 1 7.4 1884 0 0 3827 0 1883 1883 1884 1884 -1 <> <> <> <>
  1884 15 7.729648 12.546582 10.933385 125 V B 75 -0.50000 -0.50000 "VAL " " O  " 8 0 FF5757  O1885  2 1 7 ""  1 ""  <> 0 0 0 1 7.4 1885 0 0 3828 0 1884 1884 1885 1885 -1 <> <> <> <>
  1885 3 5.381120 10.440396 10.815553 125 V B 2 -0.06000 -0.06000 "VAL " " CB " 6 0 A0A0A0  C1886  2 1 7 ""  1 ""  <> 0 0 0 1 7.4 1886 0 0 3829 1 1885 1885 1886 1886 -1 <> <> <> <>
  1886 3 4.241837 11.403871 11.248315 125 V B 2 -0.18000 -0.18000 "VAL " " CG1" 6 0 A0A0A0  C1887  2 1 7 ""  1 ""  <> 0 0 0 1 7.4 1887 0 0 3830 3 1886 1886 1887 1887 -1 <> <> <> <>
  1887 3 4.712429 9.096650 10.529054 125 V B 2 -0.18000 -0.18000 "VAL " " CG2" 6 0 A0A0A0  C1888  2 1 7 ""  1 ""  <> 0 0 0 1 7.4 1888 0 0 3831 3 1887 1887 1888 1888 -1 <> <> <> <>
  1888 43 7.949499 9.860463 10.195634 125 V B 21 0.30000 0.30000 "VAL " " H  " 1 0 FFFFFF  H1889  2 1 7 ""  1 ""  <> 0 0 0 1 7.4 1889 0 0 3832 0 1888 1888 1889 1889 -1 <> <> <> <>
  1889 41 5.566600 11.183614 8.851163 125 V B 21 0.06000 0.06000 "VAL " " HA " 1 0 FFFFFF  H1890  2 1 7 ""  1 ""  <> 0 0 0 1 7.4 1890 0 0 3833 0 1889 1889 1890 1890 -1 <> <> <> <>
  1890 41 6.023393 10.188382 11.659398 125 V B 21 0.06000 0.06000 "VAL " " HB " 1 0 FFFFFF  H1891  2 1 7 ""  1 ""  <> 0 0 0 1 7.4 1891 0 0 3834 0 1890 1890 1891 1891 -1 <> <> <> <>
  1891 41 3.902725 11.100839 12.238908 125 V B 21 0.06000 0.06000 "VAL " "1HG1" 1 0 FFFFFF  H1892  2 1 7 ""  1 ""  <> 0 0 0 1 7.4 1892 0 0 3835 0 1891 1891 1892 1892 -1 <> <> <> <>
  1892 41 4.460672 12.469918 11.309598 125 V B 21 0.06000 0.06000 "VAL " "2HG1" 1 0 FFFFFF  H1893  2 1 7 ""  1 ""  <> 0 0 0 1 7.4 1893 0 0 3836 0 1892 1892 1893 1893 -1 <> <> <> <>
  1893 41 3.440220 11.325791 10.513867 125 V B 21 0.06000 0.06000 "VAL " "3HG1" 1 0 FFFFFF  H1894  2 1 7 ""  1 ""  <> 0 0 0 1 7.4 1894 0 0 3837 0 1893 1893 1894 1894 -1 <> <> <> <>
  1894 41 5.398676 8.249867 10.517972 125 V B 21 0.06000 0.06000 "VAL " "1HG2" 1 0 FFFFFF  H1895  2 1 7 ""  1 ""  <> 0 0 0 1 7.4 1895 0 0 3838 0 1894 1894 1895 1895 -1 <> <> <> <>
  1895 41 3.839822 8.888352 11.148141 125 V B 21 0.06000 0.06000 "VAL " "2HG2" 1 0 FFFFFF  H1896  2 1 7 ""  1 ""  <> 0 0 0 1 7.4 1896 0 0 3839 0 1895 1895 1896 1896 -1 <> <> <> <>
  1896 41 4.379551 9.180554 9.494523 125 V B 21 0.06000 0.06000 "VAL " "3HG2" 1 0 FFFFFF  H1897  2 1 7 ""  1 ""  <> 0 0 0 1 7.4 1897 0 0 3840 0 1896 1896 1897 1897 -1 <> <> <> <>
  1897 25 6.347095 13.458341 9.395280 126 E B 38 -0.50000 -0.50000 "GLU " " N  " 7 0 2F2FFF  N1898  2 1 7 ""  1 ""  <> 0 0 0 1 7.49 1898 0 0 3856 1 1897 1897 1898 1898 -1 <> <> <> <>
  1898 3 6.533393 14.831212 9.803010 126 E B 2 0.14000 0.14000 "GLU " " CA " 6 0 A0A0A0  C1899  2 1 -1111 ""  1 ""  FFD200  0 0 0 1 7.49 1899 0 0 3857 1 1898 1898 1899 1899 -1 <> <> <> <>
  1899 2 5.237323 15.523885 9.645162 126 E B 2 0.50000 0.50000 "GLU " " C  " 6 0 A0A0A0  C1900  2 1 7 ""  1 ""  <> 0 0 0 1 7.49 1900 0 0 3858 0 1899 1899 1900 1900 -1 <> <> <> <>
  1900 15 4.441615 15.201722 8.710458 126 E B 75 -0.50000 -0.50000 "GLU " " O  " 8 0 FF5757  O1901  2 1 7 ""  1 ""  <> 0 0 0 1 7.49 1901 0 0 3859 0 1900 1900 1901 1901 -1 <> <> <> <>
  1901 3 7.805370 15.355130 9.123185 126 E B 2 -0.12000 -0.12000 "GLU " " CB " 6 0 A0A0A0  C1902  2 1 7 ""  1 ""  <> 0 0 0 1 7.49 1902 0 0 3860 2 1901 1901 1902 1902 -1 <> <> <> <>
  1902 3 8.013133 16.855145 8.971730 126 E B 2 -0.22000 -0.22000 "GLU " " CG " 6 0 A0A0A0  C1903  2 1 7 ""  1 ""  <> 0 0 0 1 7.49 1903 0 0 3861 2 1902 1902 1903 1903 -1 <> <> <> <>
  1903 2 8.118695 17.589436 10.278447 126 E B 2 0.70000 0.70000 "GLU " " CD " 6 0 A0A0A0  C1904  2 1 7 "%UT"  13 ""  <> 0 0 0 1 7.49 1904 0 0 3862 0 1903 1903 1904 1904 -1 <> <> <> <>
  1904 15 7.558677 17.076710 11.313161 126 E B 75 -0.80000 -0.80000 "GLU " " OE1" 8 0 FF5757  O1905  2 1 7 ""  1 ""  <> 0 0 0 1 7.49 1905 0 0 3863 0 1904 1904 1905 1905 -1 <> <> <> <>
  1905 18 8.880609 18.517017 10.287381 126 E B 75 -0.80000 -0.80000 "GLU " " OE2" 8 -1 FF5757  O1906  2 1 7 ""  1 ""  <> 0 0 0 1 7.49 1906 0 0 3864 0 1905 1905 1906 1906 -1 <> <> <> <>
  1906 43 5.726831 13.238019 8.629231 126 E B 21 0.30000 0.30000 "GLU " " H  " 1 0 FFFFFF  H1907  2 1 7 ""  1 ""  <> 0 0 0 1 7.49 1907 0 0 3865 0 1906 1906 1907 1907 -1 <> <> <> <>
  1907 41 6.797496 14.859464 10.860154 126 E B 21 0.06000 0.06000 "GLU " " HA " 1 0 FFFFFF  H1908  2 1 7 ""  1 ""  <> 0 0 0 1 7.49 1908 0 0 3866 0 1907 1907 1908 1908 -1 <> <> <> <>
  1908 41 7.832235 14.870008 8.147462 126 E B 21 0.06000 0.06000 "GLU " " HB1" 1 0 FFFFFF  H1909  2 1 7 ""  1 ""  <> 0 0 0 1 7.49 1909 0 0 3867 0 1908 1908 1909 1909 -1 <> <> <> <>
  1909 41 8.706862 15.091218 9.676145 126 E B 21 0.06000 0.06000 "GLU " " HB2" 1 0 FFFFFF  H1910  2 1 7 ""  1 ""  <> 0 0 0 1 7.49 1910 0 0 3868 0 1909 1909 1910 1910 -1 <> <> <> <>
  1910 41 7.243139 17.159489 8.262799 126 E B 21 0.06000 0.06000 "GLU " " HG1" 1 0 FFFFFF  H1911  2 1 7 ""  1 ""  <> 0 0 0 1 7.49 1911 0 0 3869 0 1910 1910 1911 1911 -1 <> <> <> <>
  1911 41 8.994411 16.984089 8.515038 126 E B 21 0.06000 0.06000 "GLU " " HG2" 1 0 FFFFFF  H1912  2 1 7 ""  1 ""  <> 0 0 0 1 7.49 1912 0 0 3870 0 1911 1911 1912 1912 -1 <> <> <> <>
  1912 25 4.817376 16.428013 10.530225 127 I B 38 -0.50000 -0.50000 "ILE " " N  " 7 0 2F2FFF  N1913  2 1 7 ""  1 ""  <> 0 0 0 1 7.89 1913 0 0 3890 1 1912 1912 1913 1913 -1 <> <> <> <>
  1913 3 3.434178 16.970615 10.748055 127 I B 2 0.14000 0.14000 "ILE " " CA " 6 0 A0A0A0  C1914  2 1 -1111 ""  1 ""  FFD200  0 0 0 1 7.89 1914 0 0 3891 1 1913 1913 1914 1914 -1 <> <> <> <>
  1914 2 3.354062 18.488041 10.522801 127 I B 2 0.50000 0.50000 "ILE " " C  " 6 0 A0A0A0  C1915  2 1 7 ""  1 ""  <> 0 0 0 1 7.89 1915 0 0 3892 0 1914 1914 1915 1915 -1 <> <> <> <>
  1915 15 4.167087 19.218327 11.110116 127 I B 75 -0.50000 -0.50000 "ILE " " O  " 8 0 FF5757  O1916  2 1 7 ""  1 ""  <> 0 0 0 1 7.89 1916 0 0 3893 0 1915 1915 1916 1916 -1 <> <> <> <>
  1916 3 2.776085 16.622715 12.134683 127 I B 2 -0.06000 -0.06000 "ILE " " CB " 6 0 A0A0A0  C1917  2 1 7 ""  1 ""  <> 0 0 0 1 7.89 1917 0 0 3894 1 1916 1916 1917 1917 -1 <> <> <> <>
  1917 3 1.300237 16.958447 12.159562 127 I B 2 -0.18000 -0.18000 "ILE " " CG2" 6 0 A0A0A0  C1918  2 1 7 ""  1 ""  <> 0 0 0 1 7.89 1918 0 0 3895 3 1917 1917 1918 1918 -1 <> <> <> <>
  1918 3 3.163456 15.122991 12.517583 127 I B 2 -0.12000 -0.12000 "ILE " " CG1" 6 0 A0A0A0  C1919  2 1 7 ""  1 ""  <> 0 0 0 1 7.89 1919 0 0 3896 2 1918 1918 1919 1919 -1 <> <> <> <>
  1919 3 2.525561 14.489758 13.806996 127 I B 2 -0.18000 -0.18000 "ILE " " CD1" 6 0 A0A0A0  C1920  2 1 7 ""  1 ""  <> 0 0 0 1 7.89 1920 0 0 3897 3 1919 1919 1920 1920 -1 <> <> <> <>
  1920 43 5.540151 16.688313 11.185925 127 I B 21 0.30000 0.30000 "ILE " " H  " 1 0 FFFFFF  H1921  2 1 7 ""  1 ""  <> 0 0 0 1 7.89 1921 0 0 3898 0 1920 1920 1921 1921 -1 <> <> <> <>
  1921 41 2.696537 16.577641 10.048368 127 I B 21 0.06000 0.06000 "ILE " " HA " 1 0 FFFFFF  H1922  2 1 7 ""  1 ""  <> 0 0 0 1 7.89 1922 0 0 3899 0 1921 1921 1922 1922 -1 <> <> <> <>
  1922 41 3.456176 17.177402 12.781133 127 I B 21 0.06000 0.06000 "ILE " " HB " 1 0 FFFFFF  H1923  2 1 7 ""  1 ""  <> 0 0 0 1 7.89 1923 0 0 3900 0 1922 1922 1923 1923 -1 <> <> <> <>
  1923 41 1.083160 17.234653 13.191400 127 I B 21 0.06000 0.06000 "ILE " "1HG2" 1 0 FFFFFF  H1924  2 1 7 ""  1 ""  <> 0 0 0 1 7.89 1924 0 0 3901 0 1923 1923 1924 1924 -1 <> <> <> <>
  1924 41 1.019255 17.800327 11.526803 127 I B 21 0.06000 0.06000 "ILE " "2HG2" 1 0 FFFFFF  H1925  2 1 7 ""  1 ""  <> 0 0 0 1 7.89 1925 0 0 3902 0 1924 1924 1925 1925 -1 <> <> <> <>
  1925 41 0.749985 16.131512 11.710671 127 I B 21 0.06000 0.06000 "ILE " "3HG2" 1 0 FFFFFF  H1926  2 1 7 ""  1 ""  <> 0 0 0 1 7.89 1926 0 0 3903 0 1925 1925 1926 1926 -1 <> <> <> <>
  1926 41 4.233469 14.916440 12.494992 127 I B 21 0.06000 0.06000 "ILE " "1HG1" 1 0 FFFFFF  H1927  2 1 7 ""  1 ""  <> 0 0 0 1 7.89 1927 0 0 3904 0 1926 1926 1927 1927 -1 <> <> <> <>
  1927 41 2.855471 14.526879 11.658574 127 I B 21 0.06000 0.06000 "ILE " "2HG1" 1 0 FFFFFF  H1928  2 1 7 ""  1 ""  <> 0 0 0 1 7.89 1928 0 0 3905 0 1927 1927 1928 1928 -1 <> <> <> <>
  1928 41 1.464229 14.736665 13.833688 127 I B 21 0.06000 0.06000 "ILE " " HD1" 1 0 FFFFFF  H1929  2 1 7 ""  1 ""  <> 0 0 0 1 7.89 1929 0 0 3906 0 1928 1928 1929 1929 -1 <> <> <> <>
  1929 41 2.624211 13.404229 13.808522 127 I B 21 0.06000 0.06000 "ILE " " HD2" 1 0 FFFFFF  H1930  2 1 7 ""  1 ""  <> 0 0 0 1 7.89 1930 0 0 3907 0 1929 1929 1930 1930 -1 <> <> <> <>
  1930 41 3.033632 14.914411 14.672811 127 I B 21 0.06000 0.06000 "ILE " " HD3" 1 0 FFFFFF  H1931  2 1 7 ""  1 ""  <> 0 0 0 1 7.89 1931 0 0 3908 0 1930 1930 1931 1931 -1 <> <> <> <>
  1931 25 2.339962 18.957401 9.782739 128 K B 38 -0.50000 -0.50000 "LYS " " N  " 7 0 2F2FFF  N1932  0 1 7 ""  1 ""  <> 0 0 0 1 9.2 1932 0 0 3928 1 1931 1931 1932 1932 -1 <> <> <> <>
  1932 3 1.939685 20.376156 9.673196 128 K B 2 0.14000 0.14000 "LYS " " CA " 6 0 A0A0A0  C1933  0 1 -1111 ""  1 ""  FFD200  0 0 0 1 9.2 1933 0 0 3929 1 1932 1932 1933 1933 -1 <> <> <> <>
  1933 2 1.200293 20.733387 11.056321 128 K B 2 0.50000 0.50000 "LYS " " C  " 6 0 A0A0A0  C1934  0 1 7 ""  1 ""  <> 0 0 0 1 9.2 1934 0 0 3930 0 1933 1933 1934 1934 -1 <> <> <> <>
  1934 15 0.109922 20.283993 11.343747 128 K B 75 -0.50000 -0.50000 "LYS " " O  " 8 0 FF5757  O1935  0 1 7 ""  1 ""  <> 0 0 0 1 9.2 1935 0 0 3931 0 1934 1934 1935 1935 -1 <> <> <> <>
  1935 3 0.916644 20.503986 8.510591 128 K B 2 -0.12000 -0.12000 "LYS " " CB " 6 0 A0A0A0  C1936  0 1 7 ""  1 ""  <> 0 0 0 1 9.2 1936 0 0 3932 2 1935 1935 1936 1936 -1 <> <> <> <>
  1936 3 1.613439 20.458241 7.149465 128 K B 2 -0.12000 -0.12000 "LYS " " CG " 6 0 A0A0A0  C1937  0 1 7 ""  1 ""  <> 0 0 0 1 9.2 1937 0 0 3933 2 1936 1936 1937 1937 -1 <> <> <> <>
  1937 3 0.597583 20.915852 6.036588 128 K B 2 -0.12000 -0.12000 "LYS " " CD " 6 0 A0A0A0  C1938  0 1 7 ""  1 ""  <> 0 0 0 1 9.2 1938 0 0 3934 2 1937 1937 1938 1938 -1 <> <> <> <>
  1938 3 0.929734 20.451458 4.654497 128 K B 2 0.19000 0.19000 "LYS " " CE " 6 0 A0A0A0  C1939  0 1 7 ""  1 ""  <> 0 0 0 1 9.2 1939 0 0 3935 2 1938 1938 1939 1939 -1 <> <> <> <>
  1939 32 0.106450 21.030247 3.641000 128 K B 38 -0.30000 -0.30000 "LYS " " NZ " 7 1 2F2FFF  N1940  0 1 7 "%UT"  13 ""  <> 0 0 0 1 9.2 1940 0 0 3936 3 1939 1939 1940 1940 44 <> <> <> <>
  1940 43 1.612593 18.347065 9.438455 128 K B 21 0.30000 0.30000 "LYS " " H  " 1 0 FFFFFF  H1941  0 1 7 ""  1 ""  <> 0 0 0 1 9.2 1941 0 0 3937 0 1940 1940 1941 1941 -1 <> <> <> <>
  1941 41 2.855472 20.959568 9.578008 128 K B 21 0.06000 0.06000 "LYS " " HA " 1 0 FFFFFF  H1942  0 1 7 ""  1 ""  <> 0 0 0 1 9.2 1942 0 0 3938 0 1941 1941 1942 1942 -1 <> <> <> <>
  1942 41 0.269363 21.376713 8.597077 128 K B 21 0.06000 0.06000 "LYS " " HB1" 1 0 FFFFFF  H1943  0 1 7 ""  1 ""  <> 0 0 0 1 9.2 1943 0 0 3939 0 1942 1942 1943 1943 -1 <> <> <> <>
  1943 41 0.281501 19.643353 8.720342 128 K B 21 0.06000 0.06000 "LYS " " HB2" 1 0 FFFFFF  H1944  0 1 7 ""  1 ""  <> 0 0 0 1 9.2 1944 0 0 3940 0 1943 1943 1944 1944 -1 <> <> <> <>
  1944 41 1.923956 19.414799 7.095403 128 K B 21 0.06000 0.06000 "LYS " " HG1" 1 0 FFFFFF  H1945  0 1 7 ""  1 ""  <> 0 0 0 1 9.2 1945 0 0 3941 0 1944 1944 1945 1945 -1 <> <> <> <>
  1945 41 2.598915 20.913876 7.052877 128 K B 21 0.06000 0.06000 "LYS " " HG2" 1 0 FFFFFF  H1946  0 1 7 ""  1 ""  <> 0 0 0 1 9.2 1946 0 0 3942 0 1945 1945 1946 1946 -1 <> <> <> <>
  1946 41 0.658074 22.004108 6.047464 128 K B 21 0.06000 0.06000 "LYS " " HD1" 1 0 FFFFFF  H1947  0 1 7 ""  1 ""  <> 0 0 0 1 9.2 1947 0 0 3943 0 1946 1946 1947 1947 -1 <> <> <> <>
  1947 41 -0.424092 20.698765 6.348283 128 K B 21 0.06000 0.06000 "LYS " " HD2" 1 0 FFFFFF  H1948  0 1 7 ""  1 ""  <> 0 0 0 1 9.2 1948 0 0 3944 0 1947 1947 1948 1948 -1 <> <> <> <>
  1948 41 0.855242 19.371113 4.530336 128 K B 21 0.06000 0.06000 "LYS " " HE1" 1 0 FFFFFF  H1949  0 1 7 ""  1 ""  <> 0 0 0 1 9.2 1949 0 0 3945 0 1948 1948 1949 1949 -1 <> <> <> <>
  1949 41 1.950605 20.787937 4.473646 128 K B 21 0.06000 0.06000 "LYS " " HE2" 1 0 FFFFFF  H1950  0 1 7 ""  1 ""  <> 0 0 0 1 9.2 1950 0 0 3946 0 1949 1949 1950 1950 -1 <> <> <> <>
  1950 44 0.133309 22.037617 3.708604 128 K B 21 0.33000 0.33000 "LYS " " HZ1" 1 0 FFFFFF  H1951  0 1 7 ""  1 ""  <> 0 0 0 1 9.2 1951 0 0 3947 0 1950 1950 1951 1951 45 <> <> <> <>
  1951 44 0.412860 20.729572 2.726774 128 K B 21 0.33000 0.33000 "LYS " " HZ2" 1 0 FFFFFF  H1952  0 1 7 ""  1 ""  <> 0 0 0 1 9.2 1952 0 0 3948 0 1951 1951 1952 1952 -1 <> <> <> <>
  1952 44 -0.824249 20.667027 3.789247 128 K B 21 0.33000 0.33000 "LYS " " HZ3" 1 0 FFFFFF  H1953  0 1 7 ""  1 ""  <> 0 0 0 1 9.2 1953 0 0 3949 0 1952 1952 1953 1953 -1 <> <> <> <>
  1953 25 1.931531 21.481297 11.923146 129 R B 38 -0.50000 -0.50000 "ARG " " N  " 7 0 2F2FFF  N1954  0 1 7 ""  1 ""  <> 0 0 0 1 9.48 1954 0 0 3972 1 1953 1953 1954 1954 -1 <> <> <> <>
  1954 3 1.576678 21.762142 13.337441 129 R B 2 0.14000 0.14000 "ARG " " CA " 6 0 A0A0A0  C1955  0 1 -1111 ""  1 ""  FFD200  0 0 0 1 9.48 1955 0 0 3973 1 1954 1954 1955 1955 -1 <> <> <> <>
  1955 2 0.383331 22.720501 13.562287 129 R B 2 0.50000 0.50000 "ARG " " C  " 6 0 A0A0A0  C1956  0 1 7 ""  1 ""  <> 0 0 0 1 9.48 1956 0 0 3974 0 1955 1955 1956 1956 -1 <> <> <> <>
  1956 15 0.355347 23.670597 14.343556 129 R B 75 -0.50000 -0.50000 "ARG " " O  " 8 0 FF5757  O1957  0 1 7 ""  1 ""  <> 0 0 0 1 9.48 1957 0 0 3975 0 1956 1956 1957 1957 -1 <> <> <> <>
  1957 3 2.802392 22.129581 14.183301 129 R B 2 -0.12000 -0.12000 "ARG " " CB " 6 0 A0A0A0  C1958  0 1 7 ""  1 ""  <> 0 0 0 1 9.48 1958 0 0 3976 2 1957 1957 1958 1958 -1 <> <> <> <>
  1958 3 3.910401 21.163090 14.329972 129 R B 2 -0.05000 -0.05000 "ARG " " CG " 6 0 A0A0A0  C1959  0 1 7 ""  1 ""  <> 0 0 0 1 9.48 1959 0 0 3977 2 1958 1958 1959 1959 -1 <> <> <> <>
  1959 3 4.893146 21.739902 15.370645 129 R B 2 0.19000 0.19000 "ARG " " CD " 6 0 A0A0A0  C1960  0 1 7 ""  1 ""  <> 0 0 0 1 9.48 1960 0 0 3978 2 1959 1959 1960 1960 -1 <> <> <> <>
  1960 25 4.518052 21.787510 16.805208 129 R B 38 -0.69997 -0.69997 "ARG " " NE " 7 0 2F2FFF  N1961  0 1 7 ""  1 ""  <> 0 0 0 1 9.48 1961 0 0 3979 1 1960 1960 1961 1961 -1 <> <> <> <>
  1961 2 4.927469 20.932926 17.785116 129 R B 2 0.63990 0.63990 "ARG " " CZ " 6 0 A0A0A0  C1962  0 1 7 ""  1 ""  <> 0 0 0 1 9.48 1962 0 0 3980 0 1961 1961 1962 1962 -1 <> <> <> <>
  1962 25 5.721399 19.881214 17.570612 129 R B 38 -0.79997 -0.79997 "ARG " " NH1" 7 0 2F2FFF  N1963  0 1 7 ""  1 ""  <> 0 0 0 1 9.48 1963 0 0 3981 2 1962 1962 1963 1963 -1 <> <> <> <>
  1963 31 4.564844 21.083332 19.038332 129 R B 38 -0.79997 -0.79997 "ARG " " NH2" 7 1 2F2FFF  N1964  0 1 7 ""  1 ""  <> 0 0 0 1 9.48 1964 0 0 3982 2 1963 1963 1964 1964 -1 <> <> <> <>
  1964 43 2.863149 21.774433 11.665734 129 R B 21 0.30000 0.30000 "ARG " " H  " 1 0 FFFFFF  H1965  0 1 7 ""  1 ""  <> 0 0 0 1 9.48 1965 0 0 3983 0 1964 1964 1965 1965 -1 <> <> <> <>
  1965 41 1.201925 20.799061 13.684060 129 R B 21 0.06000 0.06000 "ARG " " HA " 1 0 FFFFFF  H1966  0 1 7 ""  1 ""  <> 0 0 0 1 9.48 1966 0 0 3984 0 1965 1965 1966 1966 -1 <> <> <> <>
  1966 41 2.447027 22.496479 15.146214 129 R B 21 0.06000 0.06000 "ARG " " HB1" 1 0 FFFFFF  H1967  0 1 7 ""  1 ""  <> 0 0 0 1 9.48 1967 0 0 3985 0 1966 1966 1967 1967 -1 <> <> <> <>
  1967 41 3.242602 23.063534 13.833951 129 R B 21 0.06000 0.06000 "ARG " " HB2" 1 0 FFFFFF  H1968  0 1 7 ""  1 ""  <> 0 0 0 1 9.48 1968 0 0 3986 0 1967 1967 1968 1968 -1 <> <> <> <>
  1968 41 4.355031 20.912479 13.366853 129 R B 21 0.06000 0.06000 "ARG " " HG1" 1 0 FFFFFF  H1969  0 1 7 ""  1 ""  <> 0 0 0 1 9.48 1969 0 0 3987 0 1968 1968 1969 1969 -1 <> <> <> <>
  1969 41 3.473230 20.255619 14.746472 129 R B 21 0.06000 0.06000 "ARG " " HG2" 1 0 FFFFFF  H1970  0 1 7 ""  1 ""  <> 0 0 0 1 9.48 1970 0 0 3988 0 1969 1969 1970 1970 -1 <> <> <> <>
  1970 41 5.122174 22.791111 15.195699 129 R B 21 0.06000 0.06000 "ARG " " HD1" 1 0 FFFFFF  H1971  0 1 7 ""  1 ""  <> 0 0 0 1 9.48 1971 0 0 3989 0 1970 1970 1971 1971 -1 <> <> <> <>
  1971 41 5.921979 21.385136 15.309449 129 R B 21 0.06000 0.06000 "ARG " " HD2" 1 0 FFFFFF  H1972  0 1 7 ""  1 ""  <> 0 0 0 1 9.48 1972 0 0 3990 0 1971 1971 1972 1972 -1 <> <> <> <>
  1972 43 3.924934 22.512119 17.183706 129 R B 21 0.44000 0.44000 "ARG " " HE " 1 0 FFFFFF  H1973  0 1 7 ""  1 ""  <> 0 0 0 1 9.48 1973 0 0 3991 0 1972 1972 1973 1973 -1 <> <> <> <>
  1973 43 6.100311 19.376789 18.359335 129 R B 21 0.46000 0.46000 "ARG " "1HH1" 1 0 FFFFFF  H1974  0 1 7 ""  1 ""  <> 0 0 0 1 9.48 1974 0 0 3992 0 1973 1973 1974 1974 -1 <> <> <> <>
  1974 43 6.030824 19.547153 16.669077 129 R B 21 0.46000 0.46000 "ARG " "2HH1" 1 0 FFFFFF  H1975  0 1 7 ""  1 ""  <> 0 0 0 1 9.48 1975 0 0 3993 0 1974 1974 1975 1975 -1 <> <> <> <>
  1975 44 4.832873 20.514332 19.828581 129 R B 21 0.46000 0.46000 "ARG " "1HH2" 1 0 FFFFFF  H1976  0 1 7 ""  1 ""  <> 0 0 0 1 9.48 1976 0 0 3994 0 1975 1975 1976 1976 -1 <> <> <> <>
  1976 44 4.069739 21.894291 19.380846 129 R B 21 0.46000 0.46000 "ARG " "2HH2" 1 0 FFFFFF  H1977  0 1 7 ""  1 ""  <> 0 0 0 1 9.48 1977 0 0 3995 0 1976 1976 1977 1977 -1 <> <> <> <>
  1977 25 -0.772592 22.503757 12.913442 130 T B 38 -0.50000 -0.50000 "THR " " N  " 7 0 2F2FFF  N1978  0 1 7 ""  1 ""  <> 0 0 0 1 10.04 1978 0 0 4003 1 1977 1977 1978 1978 -1 <> <> <> <>
  1978 3 -2.003255 23.225483 12.987206 130 T B 2 0.14000 0.14000 "THR " " CA " 6 0 A0A0A0  C1979  0 1 -1111 ""  1 ""  FFD200  0 0 0 1 10.04 1979 0 0 4004 1 1978 1978 1979 1979 -1 <> <> <> <>
  1979 2 -2.778461 23.475590 14.350545 130 T B 2 0.50000 0.50000 "THR " " C  " 6 0 A0A0A0  C1980  0 1 7 ""  1 ""  <> 0 0 0 1 10.04 1980 0 0 4005 0 1979 1979 1980 1980 -1 <> <> <> <>
  1980 15 -3.741450 24.183002 14.322549 130 T B 75 -0.50000 -0.50000 "THR " " O  " 8 0 FF5757  O1981  0 1 7 ""  1 ""  <> 0 0 0 1 10.04 1981 0 0 4006 0 1980 1980 1981 1981 -1 <> <> <> <>
  1981 3 -2.978545 22.506886 11.964917 130 T B 2 0.20500 0.20500 "THR " " CB " 6 0 A0A0A0  C1982  0 1 7 ""  1 ""  <> 0 0 0 1 10.04 1982 0 0 4007 1 1981 1981 1982 1982 -1 <> <> <> <>
  1982 3 -2.743057 22.741749 10.436040 130 T B 2 -0.18000 -0.18000 "THR " " CG2" 6 0 A0A0A0  C1983  0 1 7 ""  1 ""  <> 0 0 0 1 10.04 1983 0 0 4008 3 1982 1982 1983 1983 -1 <> <> <> <>
  1983 16 -3.045231 21.139866 12.064157 130 T B 75 -0.68300 -0.68300 "THR " " OG1" 8 0 FF5757  O1984  0 1 7 "%UT"  13 ""  <> 0 0 0 1 10.04 1984 0 0 4009 1 1983 1983 1984 1984 -1 <> <> <> <>
  1984 43 -0.772429 21.724140 12.271344 130 T B 21 0.30000 0.30000 "THR " " H  " 1 0 FFFFFF  H1985  0 1 7 ""  1 ""  <> 0 0 0 1 10.04 1985 0 0 4010 0 1984 1984 1985 1985 -1 <> <> <> <>
  1985 41 -1.866749 24.232349 12.592645 130 T B 21 0.06000 0.06000 "THR " " HA " 1 0 FFFFFF  H1986  0 1 7 ""  1 ""  <> 0 0 0 1 10.04 1986 0 0 4011 0 1985 1985 1986 1986 -1 <> <> <> <>
  1986 41 -4.002984 22.798939 12.195859 130 T B 21 0.06000 0.06000 "THR " " HB " 1 0 FFFFFF  H1987  0 1 7 ""  1 ""  <> 0 0 0 1 10.04 1987 0 0 4012 0 1986 1986 1987 1987 -1 <> <> <> <>
  1987 41 -2.793182 23.807659 10.213704 130 T B 21 0.06000 0.06000 "THR " "1HG2" 1 0 FFFFFF  H1988  0 1 7 ""  1 ""  <> 0 0 0 1 10.04 1988 0 0 4013 0 1987 1987 1988 1988 -1 <> <> <> <>
  1988 41 -1.789931 22.315022 10.123712 130 T B 21 0.06000 0.06000 "THR " "2HG2" 1 0 FFFFFF  H1989  0 1 7 ""  1 ""  <> 0 0 0 1 10.04 1989 0 0 4014 0 1988 1988 1989 1989 -1 <> <> <> <>
  1989 41 -3.479751 22.215107 9.829389 130 T B 21 0.06000 0.06000 "THR " "3HG2" 1 0 FFFFFF  H1990  0 1 7 ""  1 ""  <> 0 0 0 1 10.04 1990 0 0 4015 0 1989 1989 1990 1990 -1 <> <> <> <>
  1990 42 -3.909472 20.868336 12.333196 130 T B 21 0.41800 0.41800 "THR " " HG1" 1 0 FFFFFF  H1991  0 1 7 ""  1 ""  <> 0 0 0 1 10.04 1991 0 0 4016 0 1990 1990 1991 1991 -1 <> <> <> <>
  1991 25 -2.303765 22.868748 15.444287 131 G B 38 -0.50000 -0.50000 "GLY " " N  " 7 0 2F2FFF  N1992  0 1 7 ""  1 ""  <> 0 0 0 1 9.84 1992 0 0 4024 1 1991 1991 1992 1992 -1 <> <> <> <>
  1992 3 -2.906857 22.946873 16.739511 131 G B 2 0.08000 0.08000 "GLY " " CA " 6 0 A0A0A0  C1993  0 1 -1111 ""  1 ""  FFD200  0 0 0 1 9.84 1993 0 0 4025 2 1992 1992 1993 1993 -1 <> <> <> <>
  1993 2 -1.968112 22.250996 17.651213 131 G B 2 0.50000 0.50000 "GLY " " C  " 6 0 A0A0A0  C1994  0 1 7 ""  1 ""  <> 0 0 0 1 9.84 1994 0 0 4026 0 1993 1993 1994 1994 -1 <> <> <> <>
  1994 15 -0.860118 21.877460 17.328913 131 G B 75 -0.50000 -0.50000 "GLY " " O  " 8 0 FF5757  O1995  0 1 7 ""  1 ""  <> 0 0 0 1 9.84 1995 0 0 4027 0 1994 1994 1995 1995 -1 <> <> <> <>
  1995 43 -1.507146 22.251591 15.376332 131 G B 21 0.30000 0.30000 "GLY " " H  " 1 0 FFFFFF  H1996  0 1 7 ""  1 ""  <> 0 0 0 1 9.84 1996 0 0 4028 0 1995 1995 1996 1996 -1 <> <> <> <>
  1996 41 -3.783710 22.300953 16.784388 131 G B 21 0.06000 0.06000 "GLY " " HA1" 1 0 FFFFFF  H1997  0 1 7 ""  1 ""  <> 0 0 0 1 9.84 1997 0 0 4029 0 1996 1996 1997 1997 -1 <> <> <> <>
  1997 41 -3.211786 23.894444 17.183611 131 G B 21 0.06000 0.06000 "GLY " " HA2" 1 0 FFFFFF  H1998  0 1 7 ""  1 ""  <> 0 0 0 1 9.84 1998 0 0 4030 0 1997 1997 1998 1998 -1 <> <> <> <>
  1998 25 -2.397982 22.110615 18.870733 132 G B 38 -0.50000 -0.50000 "GLY " " N  " 7 0 2F2FFF  N1999  0 1 7 ""  1 ""  <> 0 0 0 1 10.4 1999 0 0 4047 1 1998 1998 1999 1999 -1 <> <> <> <>
  1999 3 -1.688830 21.429935 19.925131 132 G B 2 0.08000 0.08000 "GLY " " CA " 6 0 A0A0A0  C2000  0 1 -1111 ""  1 ""  FFD200  0 0 0 1 10.4 2000 0 0 4048 2 1999 1999 2000 2000 -1 <> <> <> <>
  2000 2 -2.336457 20.091770 20.307650 132 G B 2 0.50000 0.50000 "GLY " " C  " 6 0 A0A0A0  C2001  0 1 7 ""  1 ""  <> 0 0 0 1 10.4 2001 0 0 4049 0 2000 2000 2001 2001 -1 <> <> <> <>
  2001 15 -3.226126 19.685429 19.644304 132 G B 75 -0.50000 -0.50000 "GLY " " O  " 8 0 FF5757  O2002  0 1 7 ""  1 ""  <> 0 0 0 1 10.4 2002 0 0 4050 0 2001 2001 2002 2002 -1 <> <> <> <>
  2002 43 -3.381745 22.274097 19.030687 132 G B 21 0.30000 0.30000 "GLY " " H  " 1 0 FFFFFF  H2003  0 1 7 ""  1 ""  <> 0 0 0 1 10.4 2003 0 0 4051 0 2002 2002 2003 2003 -1 <> <> <> <>
  2003 41 -1.856102 22.095905 20.771658 132 G B 21 0.06000 0.06000 "GLY " " HA1" 1 0 FFFFFF  H2004  0 1 7 ""  1 ""  <> 0 0 0 1 10.4 2004 0 0 4052 0 2003 2003 2004 2004 -1 <> <> <> <>
  2004 41 -0.639303 21.324314 19.650469 132 G B 21 0.06000 0.06000 "GLY " " HA2" 1 0 FFFFFF  H2005  0 1 7 ""  1 ""  <> 0 0 0 1 10.4 2005 0 0 4053 0 2004 2004 2005 2005 -1 <> <> <> <>
  2005 25 -1.837289 19.406879 21.361612 133 G B 38 -0.50000 -0.50000 "GLY " " N  " 7 0 2F2FFF  N2006  0 1 7 ""  1 ""  <> 0 0 0 1 10.71 2006 0 0 4073 1 2005 2005 2006 2006 -1 <> <> <> <>
  2006 3 -2.461770 18.189564 21.922106 133 G B 2 0.08000 0.08000 "GLY " " CA " 6 0 A0A0A0  C2007  0 1 -1111 ""  1 ""  FFD200  0 0 0 1 10.71 2007 0 0 4074 2 2006 2006 2007 2007 -1 <> <> <> <>
  2007 2 -1.386981 17.517918 22.787285 133 G B 2 0.50000 0.50000 "GLY " " C  " 6 0 A0A0A0  C2008  0 1 7 ""  1 ""  <> 0 0 0 1 10.71 2008 0 0 4075 0 2007 2007 2008 2008 -1 <> <> <> <>
  2008 15 -0.226942 17.266369 22.452765 133 G B 75 -0.50000 -0.50000 "GLY " " O  " 8 0 FF5757  O2009  0 1 7 ""  1 ""  <> 0 0 0 1 10.71 2009 0 0 4076 0 2008 2008 2009 2009 -1 <> <> <> <>
  2009 43 -0.983501 19.720890 21.800409 133 G B 21 0.30000 0.30000 "GLY " " H  " 1 0 FFFFFF  H2010  0 1 7 ""  1 ""  <> 0 0 0 1 10.71 2010 0 0 4077 0 2009 2009 2010 2010 -1 <> <> <> <>
  2010 41 -2.626278 17.439777 21.148241 133 G B 21 0.06000 0.06000 "GLY " " HA1" 1 0 FFFFFF  H2011  0 1 7 ""  1 ""  <> 0 0 0 1 10.71 2011 0 0 4078 0 2010 2010 2011 2011 -1 <> <> <> <>
  2011 41 -3.346186 18.436459 22.509432 133 G B 21 0.06000 0.06000 "GLY " " HA2" 1 0 FFFFFF  H2012  0 1 7 ""  1 ""  <> 0 0 0 1 10.71 2012 0 0 4079 0 2011 2011 2012 2012 -1 <> <> <> <>
  2012 25 -1.755134 17.335537 24.105587 134 G B 38 -0.50000 -0.50000 "GLY " " N  " 7 0 2F2FFF  N2013  0 1 7 ""  1 ""  <> 0 0 0 1 10.89 2013 0 0 4099 1 2012 2012 2013 2013 -1 <> <> <> <>
  2013 3 -0.848426 17.047260 25.192022 134 G B 2 0.08000 0.08000 "GLY " " CA " 6 0 A0A0A0  C2014  0 1 -1111 ""  1 ""  FFD200  0 0 0 1 10.89 2014 0 0 4100 2 2013 2013 2014 2014 -1 <> <> <> <>
  2014 2 -0.172612 18.220814 25.864021 134 G B 2 0.50000 0.50000 "GLY " " C  " 6 0 A0A0A0  C2015  0 1 7 ""  1 ""  <> 0 0 0 1 10.89 2015 0 0 4101 0 2014 2014 2015 2015 -1 <> <> <> <>
  2015 15 -0.302429 19.367641 25.405773 134 G B 75 -0.50000 -0.50000 "GLY " " O  " 8 0 FF5757  O2016  0 1 7 ""  1 ""  <> 0 0 0 1 10.89 2016 0 0 4102 0 2015 2015 2016 2016 -1 <> <> <> <>
  2016 43 -2.618238 17.752232 24.424198 134 G B 21 0.30000 0.30000 "GLY " " H  " 1 0 FFFFFF  H2017  0 1 7 ""  1 ""  <> 0 0 0 1 10.89 2017 0 0 4103 0 2016 2016 2017 2017 -1 <> <> <> <>
  2017 41 -0.048704 16.354458 24.930162 134 G B 21 0.06000 0.06000 "GLY " " HA1" 1 0 FFFFFF  H2018  0 1 7 ""  1 ""  <> 0 0 0 1 10.89 2018 0 0 4104 0 2017 2017 2018 2018 -1 <> <> <> <>
  2018 41 -1.474434 16.487980 25.887310 134 G B 21 0.06000 0.06000 "GLY " " HA2" 1 0 FFFFFF  H2019  0 1 7 ""  1 ""  <> 0 0 0 1 10.89 2019 0 0 4105 0 2018 2018 2019 2019 -1 <> <> <> <>
  2019 25 0.472360 17.933376 26.960613 135 S B 38 -0.50000 -0.50000 "SER " " N  " 7 0 2F2FFF  N2020  0 1 7 ""  1 ""  <> 0 0 0 1 10.5 2020 0 0 4123 1 2019 2019 2020 2020 -1 <> <> <> <>
  2020 3 1.178905 18.917919 27.783161 135 S B 2 0.14000 0.14000 "SER " " CA " 6 0 A0A0A0  C2021  0 1 -1111 ""  1 ""  FFD200  0 0 0 1 10.5 2021 0 0 4124 1 2020 2020 2021 2021 -1 <> <> <> <>
  2021 2 2.721845 18.933903 27.445976 135 S B 2 0.50000 0.50000 "SER " " C  " 6 0 A0A0A0  C2022  0 1 7 ""  1 ""  <> 0 0 0 1 10.5 2022 0 0 4125 0 2021 2021 2022 2022 -1 <> <> <> <>
  2022 15 3.582501 19.611179 28.039715 135 S B 75 -0.50000 -0.50000 "SER " " O  " 8 0 FF5757  O2023  0 1 7 ""  1 ""  <> 0 0 0 1 10.5 2023 0 0 4126 0 2022 2022 2023 2023 -1 <> <> <> <>
  2023 3 0.823811 18.737782 29.284391 135 S B 2 0.14500 0.14500 "SER " " CB " 6 0 A0A0A0  C2024  0 1 7 ""  1 ""  <> 0 0 0 1 10.5 2024 0 0 4127 2 2023 2023 2024 2024 -1 <> <> <> <>
  2024 16 1.489884 17.548588 29.787184 135 S B 75 -0.68300 -0.68300 "SER " " OG " 8 0 FF5757  O2025  0 1 7 "%UT"  13 ""  <> 0 0 0 1 10.5 2025 0 0 4128 1 2024 2024 2025 2025 -1 <> <> <> <>
  2025 43 0.372880 17.056904 27.452545 135 S B 21 0.30000 0.30000 "SER " " H  " 1 0 FFFFFF  H2026  0 1 7 ""  1 ""  <> 0 0 0 1 10.5 2026 0 0 4129 0 2025 2025 2026 2026 -1 <> <> <> <>
  2026 41 0.638221 19.843197 27.584108 135 S B 21 0.06000 0.06000 "SER " " HA " 1 0 FFFFFF  H2027  0 1 7 ""  1 ""  <> 0 0 0 1 10.5 2027 0 0 4130 0 2026 2026 2027 2027 -1 <> <> <> <>
  2027 41 -0.238810 18.794849 29.520361 135 S B 21 0.06000 0.06000 "SER " " HB1" 1 0 FFFFFF  H2028  0 1 7 ""  1 ""  <> 0 0 0 1 10.5 2028 0 0 4131 0 2027 2027 2028 2028 -1 <> <> <> <>
  2028 41 1.226598 19.623844 29.775063 135 S B 21 0.06000 0.06000 "SER " " HB2" 1 0 FFFFFF  H2029  0 1 7 ""  1 ""  <> 0 0 0 1 10.5 2029 0 0 4132 0 2028 2028 2029 2029 -1 <> <> <> <>
  2029 42 0.882811 16.834896 29.664175 135 S B 21 0.41800 0.41800 "SER " " HG " 1 0 FFFFFF  H2030  0 1 7 ""  1 ""  <> 0 0 0 1 10.5 2030 0 0 4133 0 2029 2029 2030 2030 -1 <> <> <> <>
  2030 25 3.117133 18.188885 26.398813 136 G B 38 -0.50000 -0.50000 "GLY " " N  " 7 0 2F2FFF  N2031  0 1 7 ""  1 ""  <> 0 0 0 1 10.68 2031 0 0 4158 1 2030 2030 2031 2031 -1 <> <> <> <>
  2031 3 4.487156 17.926579 26.091614 136 G B 2 0.08000 0.08000 "GLY " " CA " 6 0 A0A0A0  C2032  0 1 -1111 ""  1 ""  FFD200  0 0 0 1 10.68 2032 0 0 4159 2 2031 2031 2032 2032 -1 <> <> <> <>
  2032 2 5.126653 16.647236 26.826155 136 G B 2 0.50000 0.50000 "GLY " " C  " 6 0 A0A0A0  C2033  0 1 7 ""  1 ""  <> 0 0 0 1 10.68 2033 0 0 4160 0 2032 2032 2033 2033 -1 <> <> <> <>
  2033 15 4.467018 16.047962 27.673170 136 G B 75 -0.50000 -0.50000 "GLY " " O  " 8 0 FF5757  O2034  0 1 7 ""  1 ""  <> 0 0 0 1 10.68 2034 0 0 4161 0 2033 2033 2034 2034 -1 <> <> <> <>
  2034 43 2.445184 17.530857 26.030584 136 G B 21 0.30000 0.30000 "GLY " " H  " 1 0 FFFFFF  H2035  0 1 7 ""  1 ""  <> 0 0 0 1 10.68 2035 0 0 4162 0 2034 2034 2035 2035 -1 <> <> <> <>
  2035 41 5.177778 18.734470 26.333405 136 G B 21 0.06000 0.06000 "GLY " " HA1" 1 0 FFFFFF  H2036  0 1 7 ""  1 ""  <> 0 0 0 1 10.68 2036 0 0 4163 0 2035 2035 2036 2036 -1 <> <> <> <>
  2036 41 4.639635 17.791737 25.020788 136 G B 21 0.06000 0.06000 "GLY " " HA2" 1 0 FFFFFF  H2037  0 1 7 ""  1 ""  <> 0 0 0 1 10.68 2037 0 0 4164 0 2036 2036 2037 2037 -1 <> <> <> <>
  2037 25 6.378879 16.364704 26.623442 137 G B 38 -0.50000 -0.50000 "GLY " " N  " 7 0 2F2FFF  N2038  0 1 7 ""  1 ""  <> 0 0 0 1 10.89 2038 0 0 4179 1 2037 2037 2038 2038 -1 <> <> <> <>
  2038 3 7.209907 15.450898 27.407995 137 G B 2 0.08000 0.08000 "GLY " " CA " 6 0 A0A0A0  C2039  0 1 -1111 ""  1 ""  FFD200  0 0 0 1 10.89 2039 0 0 4180 2 2038 2038 2039 2039 -1 <> <> <> <>
  2039 2 7.310335 13.958856 26.963739 137 G B 2 0.50000 0.50000 "GLY " " C  " 6 0 A0A0A0  C2040  0 1 7 ""  1 ""  <> 0 0 0 1 10.89 2040 0 0 4181 0 2039 2039 2040 2040 -1 <> <> <> <>
  2040 15 8.307710 13.345380 27.307772 137 G B 75 -0.50000 -0.50000 "GLY " " O  " 8 0 FF5757  O2041  0 1 7 ""  1 ""  <> 0 0 0 1 10.89 2041 0 0 4182 0 2040 2040 2041 2041 -1 <> <> <> <>
  2041 43 6.740741 17.013073 25.938766 137 G B 21 0.30000 0.30000 "GLY " " H  " 1 0 FFFFFF  H2042  0 1 7 ""  1 ""  <> 0 0 0 1 10.89 2042 0 0 4183 0 2041 2041 2042 2042 -1 <> <> <> <>
  2042 41 6.927225 15.474641 28.460432 137 G B 21 0.06000 0.06000 "GLY " " HA1" 1 0 FFFFFF  H2043  0 1 7 ""  1 ""  <> 0 0 0 1 10.89 2043 0 0 4184 0 2042 2042 2043 2043 -1 <> <> <> <>
  2043 41 8.174991 15.948827 27.314283 137 G B 21 0.06000 0.06000 "GLY " " HA2" 1 0 FFFFFF  H2044  0 1 7 ""  1 ""  <> 0 0 0 1 10.89 2044 0 0 4185 0 2043 2043 2044 2044 -1 <> <> <> <>
  2044 25 6.236637 13.390233 26.306087 138 G B 38 -0.50000 -0.50000 "GLY " " N  " 7 0 2F2FFF  N2045  0 1 7 ""  1 ""  <> 0 0 0 1 10.89 2045 0 0 4200 1 2044 2044 2045 2045 -1 <> <> <> <>
  2045 3 6.092580 12.054231 25.881409 138 G B 2 0.08000 0.08000 "GLY " " CA " 6 0 A0A0A0  C2046  0 1 -1111 ""  1 ""  FFD200  0 0 0 1 10.89 2046 0 0 4201 2 2045 2045 2046 2046 -1 <> <> <> <>
  2046 2 6.076101 11.064012 27.034716 138 G B 2 0.50000 0.50000 "GLY " " C  " 6 0 A0A0A0  C2047  0 1 7 ""  1 ""  <> 0 0 0 1 10.89 2047 0 0 4202 0 2046 2046 2047 2047 -1 <> <> <> <>
  2047 15 5.652673 11.472859 28.124382 138 G B 75 -0.50000 -0.50000 "GLY " " O  " 8 0 FF5757  O2048  0 1 7 ""  1 ""  <> 0 0 0 1 10.89 2048 0 0 4203 0 2047 2047 2048 2048 -1 <> <> <> <>
  2048 43 5.442326 13.986524 26.122763 138 G B 21 0.30000 0.30000 "GLY " " H  " 1 0 FFFFFF  H2049  0 1 7 ""  1 ""  <> 0 0 0 1 10.89 2049 0 0 4204 0 2048 2048 2049 2049 -1 <> <> <> <>
  2049 41 6.908643 11.754441 25.223938 138 G B 21 0.06000 0.06000 "GLY " " HA1" 1 0 FFFFFF  H2050  0 1 7 ""  1 ""  <> 0 0 0 1 10.89 2050 0 0 4205 0 2049 2049 2050 2050 -1 <> <> <> <>
  2050 41 5.189676 11.917039 25.286394 138 G B 21 0.06000 0.06000 "GLY " " HA2" 1 0 FFFFFF  H2051  0 1 7 ""  1 ""  <> 0 0 0 1 10.89 2051 0 0 4206 0 2050 2050 2051 2051 -1 <> <> <> <>
  2051 25 6.475320 9.819203 26.845987 139 G B 38 -0.50000 -0.50000 "GLY " " N  " 7 0 2F2FFF  N2052  0 1 7 ""  1 ""  <> 0 0 0 1 11.45 2052 0 0 4224 1 2051 2051 2052 2052 -1 <> <> <> <>
  2052 3 6.455614 8.907678 27.996347 139 G B 2 0.08000 0.08000 "GLY " " CA " 6 0 A0A0A0  C2053  0 1 -1111 ""  1 ""  FFD200  0 0 0 1 11.45 2053 0 0 4225 2 2052 2052 2053 2053 -1 <> <> <> <>
  2053 2 7.539073 7.871858 28.011780 139 G B 2 0.50000 0.50000 "GLY " " C  " 6 0 A0A0A0  C2054  0 1 7 ""  1 ""  <> 0 0 0 1 11.45 2054 0 0 4226 0 2053 2053 2054 2054 -1 <> <> <> <>
  2054 15 7.321970 6.704316 28.328888 139 G B 75 -0.50000 -0.50000 "GLY " " O  " 8 0 FF5757  O2055  0 1 7 ""  1 ""  <> 0 0 0 1 11.45 2055 0 0 4227 0 2054 2054 2055 2055 -1 <> <> <> <>
  2055 43 7.040317 9.439378 26.099920 139 G B 21 0.30000 0.30000 "GLY " " H  " 1 0 FFFFFF  H2056  0 1 7 ""  1 ""  <> 0 0 0 1 11.45 2056 0 0 4228 0 2055 2055 2056 2056 -1 <> <> <> <>
  2056 41 5.536188 8.322305 28.006155 139 G B 21 0.06000 0.06000 "GLY " " HA1" 1 0 FFFFFF  H2057  0 1 7 ""  1 ""  <> 0 0 0 1 11.45 2057 0 0 4229 0 2056 2056 2057 2057 -1 <> <> <> <>
  2057 41 6.517124 9.399770 28.966997 139 G B 21 0.06000 0.06000 "GLY " " HA2" 1 0 FFFFFF  H2058  0 1 7 ""  1 ""  <> 0 0 0 1 11.45 2058 0 0 4230 0 2057 2057 2058 2058 -1 <> <> <> <>
  2058 25 8.755311 8.382550 27.791437 140 S B 38 -0.50000 -0.50000 "SER " " N  " 7 0 2F2FFF  N2059  0 1 7 ""  1 ""  <> 0 0 0 1 10.98 2059 0 0 4250 1 2058 2058 2059 2059 -1 <> <> <> <>
  2059 3 9.974513 7.557534 27.703781 140 S B 2 0.14000 0.14000 "SER " " CA " 6 0 A0A0A0  C2060  0 1 -1111 ""  1 ""  FFD200  0 0 0 1 10.98 2060 0 0 4251 1 2059 2059 2060 2060 -1 <> <> <> <>
  2060 2 11.216237 8.349294 28.137350 140 S B 2 0.50000 0.50000 "SER " " C  " 6 0 A0A0A0  C2061  0 1 7 ""  1 ""  <> 0 0 0 1 10.98 2061 0 0 4252 0 2060 2060 2061 2061 -1 <> <> <> <>
  2061 15 12.200171 7.699990 28.430450 140 S B 75 -0.50000 -0.50000 "SER " " O  " 8 0 FF5757  O2062  0 1 7 ""  1 ""  <> 0 0 0 1 10.98 2062 0 0 4253 0 2061 2061 2062 2062 -1 <> <> <> <>
  2062 3 10.227666 6.942151 26.287401 140 S B 2 0.14500 0.14500 "SER " " CB " 6 0 A0A0A0  C2063  0 1 7 ""  1 ""  <> 0 0 0 1 10.98 2063 0 0 4254 2 2062 2062 2063 2063 -1 <> <> <> <>
  2063 16 10.335814 7.795918 25.171787 140 S B 75 -0.68300 -0.68300 "SER " " OG " 8 0 FF5757  O2064  0 1 7 "%UT"  13 ""  <> 0 0 0 1 10.98 2064 0 0 4255 1 2063 2063 2064 2064 -1 <> <> <> <>
  2064 43 8.830316 9.353692 27.524309 140 S B 21 0.30000 0.30000 "SER " " H  " 1 0 FFFFFF  H2065  0 1 7 ""  1 ""  <> 0 0 0 1 10.98 2065 0 0 4256 0 2064 2064 2065 2065 -1 <> <> <> <>
  2065 41 9.798184 6.692113 28.342569 140 S B 21 0.06000 0.06000 "SER " " HA " 1 0 FFFFFF  H2066  0 1 7 ""  1 ""  <> 0 0 0 1 10.98 2066 0 0 4257 0 2065 2065 2066 2066 -1 <> <> <> <>
  2066 41 9.337169 6.348210 26.081614 140 S B 21 0.06000 0.06000 "SER " " HB1" 1 0 FFFFFF  H2067  0 1 7 ""  1 ""  <> 0 0 0 1 10.98 2067 0 0 4258 0 2066 2066 2067 2067 -1 <> <> <> <>
  2067 41 11.091567 6.277581 26.276321 140 S B 21 0.06000 0.06000 "SER " " HB2" 1 0 FFFFFF  H2068  0 1 7 ""  1 ""  <> 0 0 0 1 10.98 2068 0 0 4259 0 2067 2067 2068 2068 -1 <> <> <> <>
  2068 42 11.182723 8.200097 25.283175 140 S B 21 0.41800 0.41800 "SER " " HG " 1 0 FFFFFF  H2069  0 1 7 ""  1 ""  <> 0 0 0 1 10.98 2069 0 0 4260 0 2068 2068 2069 2069 -1 <> <> <> <>
  2069 25 11.223104 9.665715 28.177044 141 G B 38 -0.50000 -0.50000 "GLY " " N  " 7 0 2F2FFF  N2070  0 1 7 ""  1 ""  <> 0 0 0 1 10.98 2070 0 0 4271 1 2069 2069 2070 2070 -1 <> <> <> <>
  2070 3 12.315454 10.552506 28.401373 141 G B 2 0.08000 0.08000 "GLY " " CA " 6 0 A0A0A0  C2071  0 1 -1111 ""  1 ""  FFD200  0 0 0 1 10.98 2071 0 0 4272 2 2070 2070 2071 2071 -1 <> <> <> <>
  2071 2 13.231292 10.583348 27.196226 141 G B 2 0.50000 0.50000 "GLY " " C  " 6 0 A0A0A0  C2072  0 1 7 ""  1 ""  <> 0 0 0 1 10.98 2072 0 0 4273 0 2071 2071 2072 2072 -1 <> <> <> <>
  2072 15 12.859683 11.251115 26.244545 141 G B 75 -0.50000 -0.50000 "GLY " " O  " 8 0 FF5757  O2073  0 1 7 ""  1 ""  <> 0 0 0 1 10.98 2073 0 0 4274 0 2072 2072 2073 2073 -1 <> <> <> <>
  2073 43 10.436975 10.136250 27.751959 141 G B 21 0.30000 0.30000 "GLY " " H  " 1 0 FFFFFF  H2074  0 1 7 ""  1 ""  <> 0 0 0 1 10.98 2074 0 0 4275 0 2073 2073 2074 2074 -1 <> <> <> <>
  2074 41 12.771075 10.114816 29.289595 141 G B 21 0.06000 0.06000 "GLY " " HA1" 1 0 FFFFFF  H2075  0 1 7 ""  1 ""  <> 0 0 0 1 10.98 2075 0 0 4276 0 2074 2074 2075 2075 -1 <> <> <> <>
  2075 41 11.873496 11.526738 28.610283 141 G B 21 0.06000 0.06000 "GLY " " HA2" 1 0 FFFFFF  H2076  0 1 7 ""  1 ""  <> 0 0 0 1 10.98 2076 0 0 4277 0 2075 2075 2076 2076 -1 <> <> <> <>
  2076 25 14.347857 9.807664 27.173153 142 G B 38 -0.50000 -0.50000 "GLY " " N  " 7 0 2F2FFF  N2077  0 1 7 ""  1 ""  <> 0 0 0 1 10.82 2077 0 0 4299 1 2076 2076 2077 2077 -1 <> <> <> <>
  2077 3 15.064773 9.513780 25.993370 142 G B 2 0.08000 0.08000 "GLY " " CA " 6 0 A0A0A0  C2078  0 1 -1111 ""  1 ""  FFD200  0 0 0 1 10.82 2078 0 0 4300 2 2077 2077 2078 2078 -1 <> <> <> <>
  2078 2 14.343907 8.442380 25.124269 142 G B 2 0.50000 0.50000 "GLY " " C  " 6 0 A0A0A0  C2079  0 1 7 ""  1 ""  <> 0 0 0 1 10.82 2079 0 0 4301 0 2078 2078 2079 2079 -1 <> <> <> <>
  2079 15 13.231000 8.659055 24.660051 142 G B 75 -0.50000 -0.50000 "GLY " " O  " 8 0 FF5757  O2080  0 1 7 ""  1 ""  <> 0 0 0 1 10.82 2080 0 0 4302 0 2079 2079 2080 2080 -1 <> <> <> <>
  2080 43 14.309159 9.175763 27.960112 142 G B 21 0.30000 0.30000 "GLY " " H  " 1 0 FFFFFF  H2081  0 1 7 ""  1 ""  <> 0 0 0 1 10.82 2081 0 0 4303 0 2080 2080 2081 2081 -1 <> <> <> <>
  2081 41 16.062038 9.194833 26.296415 142 G B 21 0.06000 0.06000 "GLY " " HA1" 1 0 FFFFFF  H2082  0 1 7 ""  1 ""  <> 0 0 0 1 10.82 2082 0 0 4304 0 2081 2081 2082 2082 -1 <> <> <> <>
  2082 41 15.298081 10.443509 25.474455 142 G B 21 0.06000 0.06000 "GLY " " HA2" 1 0 FFFFFF  H2083  0 1 7 ""  1 ""  <> 0 0 0 1 10.82 2083 0 0 4305 0 2082 2082 2083 2083 -1 <> <> <> <>
  2083 25 14.929198 7.295190 24.905495 143 G B 38 -0.50000 -0.50000 "GLY " " N  " 7 0 2F2FFF  N2084  0 1 7 ""  1 ""  <> 0 0 0 1 10.62 2084 0 0 4323 1 2083 2083 2084 2084 -1 <> <> <> <>
  2084 3 14.179589 6.181943 24.265619 143 G B 2 0.08000 0.08000 "GLY " " CA " 6 0 A0A0A0  C2085  0 1 -1111 ""  1 ""  FFD200  0 0 0 1 10.62 2085 0 0 4324 2 2084 2084 2085 2085 -1 <> <> <> <>
  2085 2 13.489280 5.175847 25.190113 143 G B 2 0.50000 0.50000 "GLY " " C  " 6 0 A0A0A0  C2086  0 1 7 ""  1 ""  <> 0 0 0 1 10.62 2086 0 0 4325 0 2085 2085 2086 2086 -1 <> <> <> <>
  2086 15 12.352096 4.731812 24.974329 143 G B 75 -0.50000 -0.50000 "GLY " " O  " 8 0 FF5757  O2087  0 1 7 ""  1 ""  <> 0 0 0 1 10.62 2087 0 0 4326 0 2086 2086 2087 2087 -1 <> <> <> <>
  2087 43 15.893275 7.100450 25.135128 143 G B 21 0.30000 0.30000 "GLY " " H  " 1 0 FFFFFF  H2088  0 1 7 ""  1 ""  <> 0 0 0 1 10.62 2088 0 0 4327 0 2087 2087 2088 2088 -1 <> <> <> <>
  2088 41 14.948487 5.562505 23.803888 143 G B 21 0.06000 0.06000 "GLY " " HA1" 1 0 FFFFFF  H2089  0 1 7 ""  1 ""  <> 0 0 0 1 10.62 2089 0 0 4328 0 2088 2088 2089 2089 -1 <> <> <> <>
  2089 41 13.509881 6.590657 23.508953 143 G B 21 0.06000 0.06000 "GLY " " HA2" 1 0 FFFFFF  H2090  0 1 7 ""  1 ""  <> 0 0 0 1 10.62 2090 0 0 4329 0 2089 2089 2090 2090 -1 <> <> <> <>
  2090 25 14.182687 4.954061 26.332535 144 G B 38 -0.50000 -0.50000 "GLY " " N  " 7 0 2F2FFF  N2091  0 1 7 ""  1 ""  <> 0 0 0 1 9.88 2091 0 0 4342 1 2090 2090 2091 2091 -1 <> <> <> <>
  2091 3 13.748368 4.396337 27.605734 144 G B 2 0.08000 0.08000 "GLY " " CA " 6 0 A0A0A0  C2092  0 1 -1112 ""  1 ""  FFF000  0 0 0 1 9.88 2092 0 0 4343 2 2091 2091 2092 2092 -1 <> <> <> <>
  2092 2 14.516723 3.196400 28.097088 144 G B 2 0.50000 0.50000 "GLY " " C  " 6 0 A0A0A0  C2093  0 1 7 ""  1 ""  <> 0 0 0 1 9.88 2093 0 0 4344 0 2092 2092 2093 2093 -1 <> <> <> <>
  2093 15 14.045615 2.339432 28.839050 144 G B 75 -0.50000 -0.50000 "GLY " " O  " 8 0 FF5757  O2094  0 1 7 ""  1 ""  <> 0 0 0 1 9.88 2094 0 0 4345 0 2093 2093 2094 2094 -1 <> <> <> <>
  2094 43 15.128179 5.302785 26.399870 144 G B 21 0.30000 0.30000 "GLY " " H  " 1 0 FFFFFF  H2095  0 1 7 ""  1 ""  <> 0 0 0 1 9.88 2095 0 0 4346 0 2094 2094 2095 2095 -1 <> <> <> <>
  2095 41 12.690579 4.139832 27.547546 144 G B 21 0.06000 0.06000 "GLY " " HA1" 1 0 FFFFFF  H2096  0 1 7 ""  1 ""  <> 0 0 0 1 9.88 2096 0 0 4347 0 2095 2095 2096 2096 -1 <> <> <> <>
  2096 41 13.787133 5.083665 28.450825 144 G B 21 0.06000 0.06000 "GLY " " HA2" 1 0 FFFFFF  H2097  0 1 7 ""  1 ""  <> 0 0 0 1 9.88 2097 0 0 4348 0 2096 2096 2097 2097 -1 <> <> <> <>
  2097 25 15.795220 3.047311 27.735239 145 S B 38 -0.50000 -0.50000 "SER " " N  " 7 0 2F2FFF  N2098  0 1 7 ""  1 ""  <> 0 0 0 1 9.37 2098 0 0 4363 1 2097 2097 2098 2098 -1 <> <> <> <>
  2098 3 16.675627 1.981709 28.134132 145 S B 2 0.14000 0.14000 "SER " " CA " 6 0 A0A0A0  C2099  0 1 -1112 ""  1 ""  FFF000  0 0 0 1 9.37 2099 0 0 4364 1 2098 2098 2099 2099 -1 <> <> <> <>
  2099 2 18.155706 2.347092 28.320911 145 S B 2 0.50000 0.50000 "SER " " C  " 6 0 A0A0A0  C2100  0 1 7 ""  1 ""  <> 0 0 0 1 9.37 2100 0 0 4365 0 2099 2099 2100 2100 -1 <> <> <> <>
  2100 15 18.953476 1.519765 28.805956 145 S B 75 -0.50000 -0.50000 "SER " " O  " 8 0 FF5757  O2101  0 1 7 ""  1 ""  <> 0 0 0 1 9.37 2101 0 0 4366 0 2100 2100 2101 2101 -1 <> <> <> <>
  2101 3 16.420824 0.736737 27.337053 145 S B 2 0.14500 0.14500 "SER " " CB " 6 0 A0A0A0  C2102  0 1 7 ""  1 ""  <> 0 0 0 1 9.37 2102 0 0 4367 2 2101 2101 2102 2102 -1 <> <> <> <>
  2102 16 16.443260 0.787511 25.925388 145 S B 75 -0.68300 -0.68300 "SER " " OG " 8 0 FF5757  O2103  0 1 7 "%UT"  13 ""  <> 0 0 0 1 9.37 2103 0 0 4368 1 2102 2102 2103 2103 -1 <> <> <> <>
  2103 43 16.171818 3.725568 27.088522 145 S B 21 0.30000 0.30000 "SER " " H  " 1 0 FFFFFF  H2104  0 1 7 ""  1 ""  <> 0 0 0 1 9.37 2104 0 0 4369 0 2103 2103 2104 2104 -1 <> <> <> <>
  2104 41 16.445183 1.648740 29.146124 145 S B 21 0.06000 0.06000 "SER " " HA " 1 0 FFFFFF  H2105  0 1 7 ""  1 ""  <> 0 0 0 1 9.37 2105 0 0 4370 0 2104 2104 2105 2105 -1 <> <> <> <>
  2105 41 15.413842 0.464970 27.653648 145 S B 21 0.06000 0.06000 "SER " " HB1" 1 0 FFFFFF  H2106  0 1 7 ""  1 ""  <> 0 0 0 1 9.37 2106 0 0 4371 0 2105 2105 2106 2106 -1 <> <> <> <>
  2106 41 17.037048 -0.108623 27.643209 145 S B 21 0.06000 0.06000 "SER " " HB2" 1 0 FFFFFF  H2107  0 1 7 ""  1 ""  <> 0 0 0 1 9.37 2107 0 0 4372 0 2106 2106 2107 2107 -1 <> <> <> <>
  2107 42 15.931239 1.511121 25.597902 145 S B 21 0.41800 0.41800 "SER " " HG " 1 0 FFFFFF  H2108  0 1 7 ""  1 ""  <> 0 0 0 1 9.37 2108 0 0 4373 0 2107 2107 2108 2108 -1 <> <> <> <>
  2108 25 18.557657 3.604260 28.079250 146 E B 38 -0.50000 -0.50000 "GLU " " N  " 7 0 2F2FFF  N2109  0 1 7 ""  1 ""  <> 0 0 0 1 8.31 2109 0 0 4393 1 2108 2108 2109 2109 -1 <> <> <> <>
  2109 3 19.944170 4.053323 27.974901 146 E B 2 0.14000 0.14000 "GLU " " CA " 6 0 A0A0A0  C2110  0 1 -1112 ""  1 ""  FFF000  0 0 0 1 8.31 2110 0 0 4394 1 2109 2109 2110 2110 -1 <> <> <> <>
  2110 2 20.579823 4.165120 29.405264 146 E B 2 0.50000 0.50000 "GLU " " C  " 6 0 A0A0A0  C2111  0 1 7 ""  1 ""  <> 0 0 0 1 8.31 2111 0 0 4395 0 2110 2110 2111 2111 -1 <> <> <> <>
  2111 15 21.704132 4.704053 29.514116 146 E B 75 -0.50000 -0.50000 "GLU " " O  " 8 0 FF5757  O2112  0 1 7 ""  1 ""  <> 0 0 0 1 8.31 2112 0 0 4396 0 2111 2111 2112 2112 -1 <> <> <> <>
  2112 3 20.006975 5.405278 27.262096 146 E B 2 -0.12000 -0.12000 "GLU " " CB " 6 0 A0A0A0  C2113  0 1 7 ""  1 ""  <> 0 0 0 1 8.31 2113 0 0 4397 2 2112 2112 2113 2113 -1 <> <> <> <>
  2113 3 19.264858 5.491796 25.952330 146 E B 2 -0.22000 -0.22000 "GLU " " CG " 6 0 A0A0A0  C2114  0 1 7 ""  1 ""  <> 0 0 0 1 8.31 2114 0 0 4398 2 2113 2113 2114 2114 -1 <> <> <> <>
  2114 2 17.866356 6.042615 26.067377 146 E B 2 0.70000 0.70000 "GLU " " CD " 6 0 A0A0A0  C2115  0 1 7 "%UT"  13 ""  <> 0 0 0 1 8.31 2115 0 0 4399 0 2114 2114 2115 2115 -1 <> <> <> <>
  2115 15 17.006077 5.286027 26.476303 146 E B 75 -0.80000 -0.80000 "GLU " " OE1" 8 0 FF5757  O2116  0 1 7 ""  1 ""  <> 0 0 0 1 8.31 2116 0 0 4400 0 2115 2115 2116 2116 -1 <> <> <> <>
  2116 18 17.723894 7.260682 25.820271 146 E B 75 -0.80000 -0.80000 "GLU " " OE2" 8 -1 FF5757  O2117  0 1 7 ""  1 ""  <> 0 0 0 1 8.31 2117 0 0 4401 0 2116 2116 2117 2117 -1 <> <> <> <>
  2117 43 17.808846 4.196881 27.750334 146 E B 21 0.30000 0.30000 "GLU " " H  " 1 0 FFFFFF  H2118  0 1 7 ""  1 ""  <> 0 0 0 1 8.31 2118 0 0 4402 0 2117 2117 2118 2118 -1 <> <> <> <>
  2118 41 20.634829 3.312306 27.572432 146 E B 21 0.06000 0.06000 "GLU " " HA " 1 0 FFFFFF  H2119  0 1 7 ""  1 ""  <> 0 0 0 1 8.31 2119 0 0 4403 0 2118 2118 2119 2119 -1 <> <> <> <>
  2119 41 21.038284 5.533338 26.933308 146 E B 21 0.06000 0.06000 "GLU " " HB1" 1 0 FFFFFF  H2120  0 1 7 ""  1 ""  <> 0 0 0 1 8.31 2120 0 0 4404 0 2119 2119 2120 2120 -1 <> <> <> <>
  2120 41 19.783337 6.271493 27.884809 146 E B 21 0.06000 0.06000 "GLU " " HB2" 1 0 FFFFFF  H2121  0 1 7 ""  1 ""  <> 0 0 0 1 8.31 2121 0 0 4405 0 2120 2120 2121 2121 -1 <> <> <> <>
  2121 41 19.173094 4.545384 25.419428 146 E B 21 0.06000 0.06000 "GLU " " HG1" 1 0 FFFFFF  H2122  0 1 7 ""  1 ""  <> 0 0 0 1 8.31 2122 0 0 4406 0 2121 2121 2122 2122 -1 <> <> <> <>
  2122 41 19.843081 6.085416 25.244249 146 E B 21 0.06000 0.06000 "GLU " " HG2" 1 0 FFFFFF  H2123  0 1 7 ""  1 ""  <> 0 0 0 1 8.31 2123 0 0 4407 0 2122 2122 2123 2123 -1 <> <> <> <>
  2123 25 19.906855 3.722958 30.494251 147 V B 38 -0.50000 -0.50000 "VAL " " N  " 7 0 2F2FFF  N2124  0 1 7 ""  1 ""  <> 0 0 0 1 7.75 2124 0 0 4427 1 2123 2123 2124 2124 -1 <> <> <> <>
  2124 3 20.456709 3.595269 31.849922 147 V B 2 0.14000 0.14000 "VAL " " CA " 6 0 A0A0A0  C2125  0 1 -1112 ""  1 ""  FFF000  0 0 0 1 7.75 2125 0 0 4428 1 2124 2124 2125 2125 -1 <> <> <> <>
  2125 2 20.274183 2.138009 32.380222 147 V B 2 0.50000 0.50000 "VAL " " C  " 6 0 A0A0A0  C2126  0 1 7 ""  1 ""  <> 0 0 0 1 7.75 2126 0 0 4429 0 2125 2125 2126 2126 -1 <> <> <> <>
  2126 15 20.572968 1.822148 33.532887 147 V B 75 -0.50000 -0.50000 "VAL " " O  " 8 0 FF5757  O2127  0 1 7 ""  1 ""  <> 0 0 0 1 7.75 2127 0 0 4430 0 2126 2126 2127 2127 -1 <> <> <> <>
  2127 3 19.745123 4.617932 32.764725 147 V B 2 -0.06000 -0.06000 "VAL " " CB " 6 0 A0A0A0  C2128  0 1 7 ""  1 ""  <> 0 0 0 1 7.75 2128 0 0 4431 1 2127 2127 2128 2128 -1 <> <> <> <>
  2128 3 19.799019 6.116212 32.262493 147 V B 2 -0.18000 -0.18000 "VAL " " CG1" 6 0 A0A0A0  C2129  0 1 7 ""  1 ""  <> 0 0 0 1 7.75 2129 0 0 4432 3 2128 2128 2129 2129 -1 <> <> <> <>
  2129 3 18.310204 4.299581 33.217014 147 V B 2 -0.18000 -0.18000 "VAL " " CG2" 6 0 A0A0A0  C2130  0 1 7 ""  1 ""  <> 0 0 0 1 7.75 2130 0 0 4433 3 2129 2129 2130 2130 -1 <> <> <> <>
  2130 43 18.921494 3.502824 30.467695 147 V B 21 0.30000 0.30000 "VAL " " H  " 1 0 FFFFFF  H2131  0 1 7 ""  1 ""  <> 0 0 0 1 7.75 2131 0 0 4434 0 2130 2130 2131 2131 -1 <> <> <> <>
  2131 41 21.539631 3.717843 31.831062 147 V B 21 0.06000 0.06000 "VAL " " HA " 1 0 FFFFFF  H2132  0 1 7 ""  1 ""  <> 0 0 0 1 7.75 2132 0 0 4435 0 2131 2131 2132 2132 -1 <> <> <> <>
  2132 41 20.331247 4.693498 33.680611 147 V B 21 0.06000 0.06000 "VAL " " HB " 1 0 FFFFFF  H2133  0 1 7 ""  1 ""  <> 0 0 0 1 7.75 2133 0 0 4436 0 2132 2132 2133 2133 -1 <> <> <> <>
  2133 41 19.109686 6.178796 31.420471 147 V B 21 0.06000 0.06000 "VAL " "1HG1" 1 0 FFFFFF  H2134  0 1 7 ""  1 ""  <> 0 0 0 1 7.75 2134 0 0 4437 0 2133 2133 2134 2134 -1 <> <> <> <>
  2134 41 19.452013 6.780229 33.054180 147 V B 21 0.06000 0.06000 "VAL " "2HG1" 1 0 FFFFFF  H2135  0 1 7 ""  1 ""  <> 0 0 0 1 7.75 2135 0 0 4438 0 2134 2134 2135 2135 -1 <> <> <> <>
  2135 41 20.826920 6.356050 31.990473 147 V B 21 0.06000 0.06000 "VAL " "3HG1" 1 0 FFFFFF  H2136  0 1 7 ""  1 ""  <> 0 0 0 1 7.75 2136 0 0 4439 0 2135 2135 2136 2136 -1 <> <> <> <>
  2136 41 17.948931 5.079865 33.886894 147 V B 21 0.06000 0.06000 "VAL " "1HG2" 1 0 FFFFFF  H2137  0 1 7 ""  1 ""  <> 0 0 0 1 7.75 2137 0 0 4440 0 2136 2136 2137 2137 -1 <> <> <> <>
  2137 41 17.680395 4.127706 32.344147 147 V B 21 0.06000 0.06000 "VAL " "2HG2" 1 0 FFFFFF  H2138  0 1 7 ""  1 ""  <> 0 0 0 1 7.75 2138 0 0 4441 0 2137 2137 2138 2138 -1 <> <> <> <>
  2138 41 18.157370 3.360722 33.749260 147 V B 21 0.06000 0.06000 "VAL " "3HG2" 1 0 FFFFFF  H2139  0 1 7 ""  1 ""  <> 0 0 0 1 7.75 2139 0 0 4442 0 2138 2138 2139 2139 -1 <> <> <> <>
  2139 25 19.651974 1.239907 31.553473 148 Q B 38 -0.50000 -0.50000 "GLN " " N  " 7 0 2F2FFF  N2140  2 1 7 ""  1 ""  <> 0 0 0 1 7.45 2140 0 0 4467 1 2139 2139 2140 2140 -1 <> <> <> <>
  2140 3 19.679571 -0.190997 31.829721 148 Q B 2 0.14000 0.14000 "GLN " " CA " 6 0 A0A0A0  C2141  2 1 -1112 ""  1 ""  FFF000  0 0 0 1 7.45 2141 0 0 4468 1 2140 2140 2141 2141 -1 <> <> <> <>
  2141 2 20.798939 -0.823310 30.987747 148 Q B 2 0.50000 0.50000 "GLN " " C  " 6 0 A0A0A0  C2142  2 1 7 ""  1 ""  <> 0 0 0 1 7.45 2142 0 0 4469 0 2141 2141 2142 2142 -1 <> <> <> <>
  2142 15 21.324438 -1.856090 31.358753 148 Q B 75 -0.50000 -0.50000 "GLN " " O  " 8 0 FF5757  O2143  2 1 7 ""  1 ""  <> 0 0 0 1 7.45 2143 0 0 4470 0 2142 2142 2143 2143 -1 <> <> <> <>
  2143 3 18.302469 -0.846679 31.479868 148 Q B 2 -0.12000 -0.12000 "GLN " " CB " 6 0 A0A0A0  C2144  2 1 7 ""  1 ""  <> 0 0 0 1 7.45 2144 0 0 4471 2 2143 2143 2144 2144 -1 <> <> <> <>
  2144 3 17.129797 -0.073325 32.124512 148 Q B 2 -0.12000 -0.12000 "GLN " " CG " 6 0 A0A0A0  C2145  2 1 7 ""  1 ""  <> 0 0 0 1 7.45 2145 0 0 4472 2 2144 2144 2145 2145 -1 <> <> <> <>
  2145 2 17.082327 -0.016906 33.699993 148 Q B 2 0.50000 0.50000 "GLN " " CD " 6 0 A0A0A0  C2146  2 1 7 "%UT"  13 ""  <> 0 0 0 1 7.45 2146 0 0 4473 0 2145 2145 2146 2146 -1 "No Flip"  <> <> <>
  2146 15 16.174435 0.629872 34.294945 148 Q B 75 -0.50000 -0.50000 "GLN " " OE1" 8 0 FF5757  O2147  2 1 7 ""  1 ""  <> 0 0 0 1 7.45 2147 0 0 4474 0 2146 2146 2147 2147 -1 <> <> <> <>
  2147 25 17.922712 -0.663474 34.380142 148 Q B 38 -0.76000 -0.76000 "GLN " " NE2" 7 0 2F2FFF  N2148  2 1 7 ""  1 ""  <> 0 0 0 1 7.45 2148 0 0 4475 2 2147 2147 2148 2148 -1 <> <> <> <>
  2148 43 19.479076 1.483250 30.588593 148 Q B 21 0.30000 0.30000 "GLN " " H  " 1 0 FFFFFF  H2149  2 1 7 ""  1 ""  <> 0 0 0 1 7.45 2149 0 0 4476 0 2148 2148 2149 2149 -1 <> <> <> <>
  2149 41 19.884336 -0.434962 32.872147 148 Q B 21 0.06000 0.06000 "GLN " " HA " 1 0 FFFFFF  H2150  2 1 7 ""  1 ""  <> 0 0 0 1 7.45 2150 0 0 4477 0 2149 2149 2150 2150 -1 <> <> <> <>
  2150 41 18.197815 -1.862888 31.859957 148 Q B 21 0.06000 0.06000 "GLN " " HB1" 1 0 FFFFFF  H2151  2 1 7 ""  1 ""  <> 0 0 0 1 7.45 2151 0 0 4478 0 2150 2150 2151 2151 -1 <> <> <> <>
  2151 41 18.199398 -0.875838 30.395144 148 Q B 21 0.06000 0.06000 "GLN " " HB2" 1 0 FFFFFF  H2152  2 1 7 ""  1 ""  <> 0 0 0 1 7.45 2152 0 0 4479 0 2151 2151 2152 2152 -1 <> <> <> <>
  2152 41 16.198210 -0.548083 31.816538 148 Q B 21 0.06000 0.06000 "GLN " " HG1" 1 0 FFFFFF  H2153  2 1 7 ""  1 ""  <> 0 0 0 1 7.45 2153 0 0 4480 0 2152 2152 2153 2153 -1 <> <> <> <>
  2153 41 17.067911 0.975751 31.835190 148 Q B 21 0.06000 0.06000 "GLN " " HG2" 1 0 FFFFFF  H2154  2 1 7 ""  1 ""  <> 0 0 0 1 7.45 2154 0 0 4481 0 2153 2153 2154 2154 -1 <> <> <> <>
  2154 43 18.528755 -1.377952 34.002869 148 Q B 21 0.38000 0.38000 "GLN " "1HE2" 1 0 FFFFFF  H2155  2 1 7 ""  1 ""  <> 0 0 0 1 7.45 2155 0 0 4482 0 2154 2154 2155 2155 -1 <> <> <> <>
  2155 43 17.877178 -0.535247 35.380932 148 Q B 21 0.38000 0.38000 "GLN " "2HE2" 1 0 FFFFFF  H2156  2 1 7 ""  1 ""  <> 0 0 0 1 7.45 2156 0 0 4483 0 2155 2155 2156 2156 -1 <> <> <> <>
  2156 25 21.140450 -0.313865 29.827400 149 L B 38 -0.50000 -0.50000 "LEU " " N  " 7 0 2F2FFF  N2157  2 1 7 ""  1 ""  <> 0 0 0 1 7.43 2157 0 0 4506 1 2156 2156 2157 2157 -1 <> <> <> <>
  2157 3 22.246471 -0.739459 29.024429 149 L B 2 0.14000 0.14000 "LEU " " CA " 6 0 A0A0A0  C2158  2 1 -1112 ""  1 ""  FFF000  0 0 0 1 7.43 2158 0 0 4507 1 2157 2157 2158 2158 -1 <> <> <> <>
  2158 2 23.132412 0.401044 28.835732 149 L B 2 0.50000 0.50000 "LEU " " C  " 6 0 A0A0A0  C2159  2 1 7 ""  1 ""  <> 0 0 0 1 7.43 2159 0 0 4508 0 2158 2158 2159 2159 -1 <> <> <> <>
  2159 15 22.681610 1.519608 28.452650 149 L B 75 -0.50000 -0.50000 "LEU " " O  " 8 0 FF5757  O2160  2 1 7 ""  1 ""  <> 0 0 0 1 7.43 2160 0 0 4509 0 2159 2159 2160 2160 -1 <> <> <> <>
  2160 3 21.756199 -1.396343 27.701780 149 L B 2 -0.12000 -0.12000 "LEU " " CB " 6 0 A0A0A0  C2161  2 1 7 ""  1 ""  <> 0 0 0 1 7.43 2161 0 0 4510 2 2160 2160 2161 2161 -1 <> <> <> <>
  2161 3 20.874723 -2.650604 27.832666 149 L B 2 -0.06000 -0.06000 "LEU " " CG " 6 0 A0A0A0  C2162  2 1 7 ""  1 ""  <> 0 0 0 1 7.43 2162 0 0 4511 1 2161 2161 2162 2162 -1 <> <> <> <>
  2162 3 19.985285 -2.835521 26.616781 149 L B 2 -0.18000 -0.18000 "LEU " " CD1" 6 0 A0A0A0  C2163  2 1 7 ""  1 ""  <> 0 0 0 1 7.43 2163 0 0 4512 3 2162 2162 2163 2163 -1 <> <> <> <>
  2163 3 21.790546 -3.776996 28.077785 149 L B 2 -0.18000 -0.18000 "LEU " " CD2" 6 0 A0A0A0  C2164  2 1 7 ""  1 ""  <> 0 0 0 1 7.43 2164 0 0 4513 3 2163 2163 2164 2164 -1 <> <> <> <>
  2164 43 20.749153 0.580758 29.569256 149 L B 21 0.30000 0.30000 "LEU " " H  " 1 0 FFFFFF  H2165  2 1 7 ""  1 ""  <> 0 0 0 1 7.43 2165 0 0 4514 0 2164 2164 2165 2165 -1 <> <> <> <>
  2165 41 22.830826 -1.518642 29.513819 149 L B 21 0.06000 0.06000 "LEU " " HA " 1 0 FFFFFF  H2166  2 1 7 ""  1 ""  <> 0 0 0 1 7.43 2166 0 0 4515 0 2165 2165 2166 2166 -1 <> <> <> <>
  2166 41 22.646862 -1.705058 27.154501 149 L B 21 0.06000 0.06000 "LEU " " HB1" 1 0 FFFFFF  H2167  2 1 7 ""  1 ""  <> 0 0 0 1 7.43 2167 0 0 4516 0 2166 2166 2167 2167 -1 <> <> <> <>
  2167 41 21.240891 -0.677821 27.064373 149 L B 21 0.06000 0.06000 "LEU " " HB2" 1 0 FFFFFF  H2168  2 1 7 ""  1 ""  <> 0 0 0 1 7.43 2168 0 0 4517 0 2167 2167 2168 2168 -1 <> <> <> <>
  2168 41 20.205332 -2.734275 28.688828 149 L B 21 0.06000 0.06000 "LEU " " HG " 1 0 FFFFFF  H2169  2 1 7 ""  1 ""  <> 0 0 0 1 7.43 2169 0 0 4518 0 2168 2168 2169 2169 -1 <> <> <> <>
  2169 41 20.588858 -3.006335 25.725367 149 L B 21 0.06000 0.06000 "LEU " "1HD1" 1 0 FFFFFF  H2170  2 1 7 ""  1 ""  <> 0 0 0 1 7.43 2170 0 0 4519 0 2169 2169 2170 2170 -1 <> <> <> <>
  2170 41 19.275194 -3.648540 26.768021 149 L B 21 0.06000 0.06000 "LEU " "2HD1" 1 0 FFFFFF  H2171  2 1 7 ""  1 ""  <> 0 0 0 1 7.43 2171 0 0 4520 0 2170 2170 2171 2171 -1 <> <> <> <>
  2171 41 19.350124 -2.020900 26.268839 149 L B 21 0.06000 0.06000 "LEU " "3HD1" 1 0 FFFFFF  H2172  2 1 7 ""  1 ""  <> 0 0 0 1 7.43 2172 0 0 4521 0 2171 2171 2172 2172 -1 <> <> <> <>
  2172 41 22.679821 -3.832034 27.449879 149 L B 21 0.06000 0.06000 "LEU " "1HD2" 1 0 FFFFFF  H2173  2 1 7 ""  1 ""  <> 0 0 0 1 7.43 2173 0 0 4522 0 2172 2172 2173 2173 -1 <> <> <> <>
  2173 41 22.248646 -3.536613 29.037191 149 L B 21 0.06000 0.06000 "LEU " "2HD2" 1 0 FFFFFF  H2174  2 1 7 ""  1 ""  <> 0 0 0 1 7.43 2174 0 0 4523 0 2173 2173 2174 2174 -1 <> <> <> <>
  2174 41 21.422632 -4.794971 28.206110 149 L B 21 0.06000 0.06000 "LEU " "3HD2" 1 0 FFFFFF  H2175  2 1 7 ""  1 ""  <> 0 0 0 1 7.43 2175 0 0 4524 0 2174 2174 2175 2175 -1 <> <> <> <>
  2175 25 24.483963 0.186600 28.779427 150 V B 38 -0.50000 -0.50000 "VAL " " N  " 7 0 2F2FFF  N2176  2 1 7 ""  1 ""  <> 0 0 0 1 7.42 2176 0 0 4537 1 2175 2175 2176 2176 -1 <> <> <> <>
  2176 3 25.554283 1.151776 28.448256 150 V B 2 0.14000 0.14000 "VAL " " CA " 6 0 A0A0A0  C2177  2 1 -1112 ""  1 ""  FFF000  0 0 0 1 7.42 2177 0 0 4538 1 2176 2176 2177 2177 -1 <> <> <> <>
  2177 2 26.723858 0.479909 27.576960 150 V B 2 0.50000 0.50000 "VAL " " C  " 6 0 A0A0A0  C2178  2 1 7 ""  1 ""  <> 0 0 0 1 7.42 2178 0 0 4539 0 2177 2177 2178 2178 -1 <> <> <> <>
  2178 15 27.379700 -0.468707 28.001631 150 V B 75 -0.50000 -0.50000 "VAL " " O  " 8 0 FF5757  O2179  2 1 7 ""  1 ""  <> 0 0 0 1 7.42 2179 0 0 4540 0 2178 2178 2179 2179 -1 <> <> <> <>
  2179 3 26.049885 1.844270 29.801529 150 V B 2 -0.06000 -0.06000 "VAL " " CB " 6 0 A0A0A0  C2180  2 1 7 ""  1 ""  <> 0 0 0 1 7.42 2180 0 0 4541 1 2179 2179 2180 2180 -1 <> <> <> <>
  2180 3 24.980804 2.734238 30.393660 150 V B 2 -0.18000 -0.18000 "VAL " " CG1" 6 0 A0A0A0  C2181  2 1 7 ""  1 ""  <> 0 0 0 1 7.42 2181 0 0 4542 3 2180 2180 2181 2181 -1 <> <> <> <>
  2181 3 26.451073 0.878568 30.868626 150 V B 2 -0.18000 -0.18000 "VAL " " CG2" 6 0 A0A0A0  C2182  2 1 7 ""  1 ""  <> 0 0 0 1 7.42 2182 0 0 4543 3 2181 2181 2182 2182 -1 <> <> <> <>
  2182 43 24.838966 -0.721988 29.041229 150 V B 21 0.30000 0.30000 "VAL " " H  " 1 0 FFFFFF  H2183  2 1 7 ""  1 ""  <> 0 0 0 1 7.42 2183 0 0 4544 0 2182 2182 2183 2183 -1 <> <> <> <>
  2183 41 25.174389 2.028497 27.923710 150 V B 21 0.06000 0.06000 "VAL " " HA " 1 0 FFFFFF  H2184  2 1 7 ""  1 ""  <> 0 0 0 1 7.42 2184 0 0 4545 0 2183 2183 2184 2184 -1 <> <> <> <>
  2184 41 26.866474 2.503468 29.507019 150 V B 21 0.06000 0.06000 "VAL " " HB " 1 0 FFFFFF  H2185  2 1 7 ""  1 ""  <> 0 0 0 1 7.42 2185 0 0 4546 0 2184 2184 2185 2185 -1 <> <> <> <>
  2185 41 24.187210 2.140076 30.846737 150 V B 21 0.06000 0.06000 "VAL " "1HG1" 1 0 FFFFFF  H2186  2 1 7 ""  1 ""  <> 0 0 0 1 7.42 2186 0 0 4547 0 2185 2185 2186 2186 -1 <> <> <> <>
  2186 41 25.463043 3.228947 31.236755 150 V B 21 0.06000 0.06000 "VAL " "2HG1" 1 0 FFFFFF  H2187  2 1 7 ""  1 ""  <> 0 0 0 1 7.42 2187 0 0 4548 0 2186 2186 2187 2187 -1 <> <> <> <>
  2187 41 24.572933 3.430749 29.661121 150 V B 21 0.06000 0.06000 "VAL " "3HG1" 1 0 FFFFFF  H2188  2 1 7 ""  1 ""  <> 0 0 0 1 7.42 2188 0 0 4549 0 2187 2187 2188 2188 -1 <> <> <> <>
  2188 41 25.691200 0.157056 31.168825 150 V B 21 0.06000 0.06000 "VAL " "1HG2" 1 0 FFFFFF  H2189  2 1 7 ""  1 ""  <> 0 0 0 1 7.42 2189 0 0 4550 0 2188 2188 2189 2189 -1 <> <> <> <>
  2189 41 27.247005 0.203965 30.553192 150 V B 21 0.06000 0.06000 "VAL " "2HG2" 1 0 FFFFFF  H2190  2 1 7 ""  1 ""  <> 0 0 0 1 7.42 2190 0 0 4551 0 2189 2189 2190 2190 -1 <> <> <> <>
  2190 41 26.627506 1.312913 31.852655 150 V B 21 0.06000 0.06000 "VAL " "3HG2" 1 0 FFFFFF  H2191  2 1 7 ""  1 ""  <> 0 0 0 1 7.42 2191 0 0 4552 0 2190 2190 2191 2191 -1 <> <> <> <>
  2191 25 26.963497 1.074281 26.381649 151 E B 38 -0.50000 -0.50000 "GLU " " N  " 7 0 2F2FFF  N2192  0 1 7 ""  1 ""  <> 0 0 0 1 7.44 2192 0 0 4572 1 2191 2191 2192 2192 -1 <> <> <> <>
  2192 3 27.974117 0.613084 25.442476 151 E B 2 0.14000 0.14000 "GLU " " CA " 6 0 A0A0A0  C2193  0 1 -1112 ""  1 ""  FFF000  0 0 0 1 7.44 2193 0 0 4573 1 2192 2192 2193 2193 -1 <> <> <> <>
  2193 2 29.423359 1.178559 25.649611 151 E B 2 0.50000 0.50000 "GLU " " C  " 6 0 A0A0A0  C2194  0 1 7 ""  1 ""  <> 0 0 0 1 7.44 2194 0 0 4574 0 2193 2193 2194 2194 -1 <> <> <> <>
  2194 15 29.585369 2.293004 26.206093 151 E B 75 -0.50000 -0.50000 "GLU " " O  " 8 0 FF5757  O2195  0 1 7 ""  1 ""  <> 0 0 0 1 7.44 2195 0 0 4575 0 2194 2194 2195 2195 -1 <> <> <> <>
  2195 3 27.595779 1.165505 23.996414 151 E B 2 -0.12000 -0.12000 "GLU " " CB " 6 0 A0A0A0  C2196  0 1 7 ""  1 ""  <> 0 0 0 1 7.44 2196 0 0 4576 2 2195 2195 2196 2196 -1 <> <> <> <>
  2196 3 26.191643 0.859616 23.411930 151 E B 2 -0.22000 -0.22000 "GLU " " CG " 6 0 A0A0A0  C2197  0 1 7 ""  1 ""  <> 0 0 0 1 7.44 2197 0 0 4577 2 2196 2196 2197 2197 -1 <> <> <> <>
  2197 2 25.028179 1.675530 24.028173 151 E B 2 0.70000 0.70000 "GLU " " CD " 6 0 A0A0A0  C2198  0 1 7 "%UT"  13 ""  <> 0 0 0 1 7.44 2198 0 0 4578 0 2197 2197 2198 2198 -1 <> <> <> <>
  2198 15 25.343307 2.703461 24.767141 151 E B 75 -0.80000 -0.80000 "GLU " " OE1" 8 0 FF5757  O2199  0 1 7 ""  1 ""  <> 0 0 0 1 7.44 2199 0 0 4579 0 2198 2198 2199 2199 -1 <> <> <> <>
  2199 18 23.906544 1.355756 23.599453 151 E B 75 -0.80000 -0.80000 "GLU " " OE2" 8 -1 FF5757  O2200  0 1 7 ""  1 ""  <> 0 0 0 1 7.44 2200 0 0 4580 0 2199 2199 2200 2200 -1 <> <> <> <>
  2200 43 26.229763 1.696198 26.073498 151 E B 21 0.30000 0.30000 "GLU " " H  " 1 0 FFFFFF  H2201  0 1 7 ""  1 ""  <> 0 0 0 1 7.44 2201 0 0 4581 0 2200 2200 2201 2201 -1 <> <> <> <>
  2201 41 27.845554 -0.467994 25.389191 151 E B 21 0.06000 0.06000 "GLU " " HA " 1 0 FFFFFF  H2202  0 1 7 ""  1 ""  <> 0 0 0 1 7.44 2202 0 0 4582 0 2201 2201 2202 2202 -1 <> <> <> <>
  2202 41 28.354141 0.912053 23.255640 151 E B 21 0.06000 0.06000 "GLU " " HB1" 1 0 FFFFFF  H2203  0 1 7 ""  1 ""  <> 0 0 0 1 7.44 2203 0 0 4583 0 2202 2202 2203 2203 -1 <> <> <> <>
  2203 41 27.657631 2.253224 24.030193 151 E B 21 0.06000 0.06000 "GLU " " HB2" 1 0 FFFFFF  H2204  0 1 7 ""  1 ""  <> 0 0 0 1 7.44 2204 0 0 4584 0 2203 2203 2204 2204 -1 <> <> <> <>
  2204 41 25.979504 -0.207225 23.482241 151 E B 21 0.06000 0.06000 "GLU " " HG1" 1 0 FFFFFF  H2205  0 1 7 ""  1 ""  <> 0 0 0 1 7.44 2205 0 0 4585 0 2204 2204 2205 2205 -1 <> <> <> <>
  2205 41 26.205521 1.013917 22.332998 151 E B 21 0.06000 0.06000 "GLU " " HG2" 1 0 FFFFFF  H2206  0 1 7 ""  1 ""  <> 0 0 0 1 7.44 2206 0 0 4586 0 2205 2205 2206 2206 -1 <> <> <> <>
  2206 25 30.403088 0.379334 25.115042 152 S B 38 -0.50000 -0.50000 "SER " " N  " 7 0 2F2FFF  N2207  0 1 7 ""  1 ""  <> 0 0 0 1 7.45 2207 0 0 4607 1 2206 2206 2207 2207 -1 <> <> <> <>
  2207 3 31.774887 0.776448 25.109608 152 S B 2 0.14000 0.14000 "SER " " CA " 6 0 A0A0A0  C2208  0 1 -1112 ""  1 ""  FFF000  0 0 0 1 7.45 2208 0 0 4608 1 2207 2207 2208 2208 -1 <> <> <> <>
  2208 2 32.513611 0.450433 23.810728 152 S B 2 0.50000 0.50000 "SER " " C  " 6 0 A0A0A0  C2209  0 1 7 ""  1 ""  <> 0 0 0 1 7.45 2209 0 0 4609 0 2208 2208 2209 2209 -1 <> <> <> <>
  2209 15 32.179420 -0.485820 23.126497 152 S B 75 -0.50000 -0.50000 "SER " " O  " 8 0 FF5757  O2210  0 1 7 ""  1 ""  <> 0 0 0 1 7.45 2210 0 0 4610 0 2209 2209 2210 2210 -1 <> <> <> <>
  2210 3 32.414402 0.267239 26.478331 152 S B 2 0.14500 0.14500 "SER " " CB " 6 0 A0A0A0  C2211  0 1 7 ""  1 ""  <> 0 0 0 1 7.45 2211 0 0 4611 2 2210 2210 2211 2211 -1 <> <> <> <>
  2211 16 32.308308 -1.104247 26.829844 152 S B 75 -0.68300 -0.68300 "SER " " OG " 8 0 FF5757  O2212  0 1 7 "%UT"  13 ""  <> 0 0 0 1 7.45 2212 0 0 4612 1 2211 2211 2212 2212 -1 <> <> <> <>
  2212 43 30.231804 -0.542583 24.739765 152 S B 21 0.30000 0.30000 "SER " " H  " 1 0 FFFFFF  H2213  0 1 7 ""  1 ""  <> 0 0 0 1 7.45 2213 0 0 4613 0 2212 2212 2213 2213 -1 <> <> <> <>
  2213 41 31.911610 1.857751 25.123306 152 S B 21 0.06000 0.06000 "SER " " HA " 1 0 FFFFFF  H2214  0 1 7 ""  1 ""  <> 0 0 0 1 7.45 2214 0 0 4614 0 2213 2213 2214 2214 -1 <> <> <> <>
  2214 41 31.899441 0.835492 27.252930 152 S B 21 0.06000 0.06000 "SER " " HB1" 1 0 FFFFFF  H2215  0 1 7 ""  1 ""  <> 0 0 0 1 7.45 2215 0 0 4615 0 2214 2214 2215 2215 -1 <> <> <> <>
  2215 41 33.466675 0.546384 26.532122 152 S B 21 0.06000 0.06000 "SER " " HB2" 1 0 FFFFFF  H2216  0 1 7 ""  1 ""  <> 0 0 0 1 7.45 2216 0 0 4616 0 2215 2215 2216 2216 -1 <> <> <> <>
  2216 42 31.412266 -1.401775 26.789766 152 S B 21 0.41800 0.41800 "SER " " HG " 1 0 FFFFFF  H2217  0 1 7 ""  1 ""  <> 0 0 0 1 7.45 2217 0 0 4617 0 2216 2216 2217 2217 -1 <> <> <> <>
  2217 25 33.390610 1.378209 23.376221 153 G B 38 -0.50000 -0.50000 "GLY " " N  " 7 0 2F2FFF  N2218  0 1 7 ""  1 ""  <> 0 0 0 1 7.77 2218 0 0 4635 1 2217 2217 2218 2218 -1 <> <> <> <>
  2218 3 34.085560 1.469579 22.057543 153 G B 2 0.08000 0.08000 "GLY " " CA " 6 0 A0A0A0  C2219  0 1 -1112 ""  1 ""  FFF000  0 0 0 1 7.77 2219 0 0 4636 2 2218 2218 2219 2219 -1 <> <> <> <>
  2219 2 33.271446 2.151917 20.987505 153 G B 2 0.50000 0.50000 "GLY " " C  " 6 0 A0A0A0  C2220  0 1 7 ""  1 ""  <> 0 0 0 1 7.77 2220 0 0 4637 0 2219 2219 2220 2220 -1 <> <> <> <>
  2220 15 32.182781 2.685277 21.233980 153 G B 75 -0.50000 -0.50000 "GLY " " O  " 8 0 FF5757  O2221  0 1 7 ""  1 ""  <> 0 0 0 1 7.77 2221 0 0 4638 0 2220 2220 2221 2221 -1 <> <> <> <>
  2221 43 33.682926 1.975274 24.136593 153 G B 21 0.30000 0.30000 "GLY " " H  " 1 0 FFFFFF  H2222  0 1 7 ""  1 ""  <> 0 0 0 1 7.77 2222 0 0 4639 0 2221 2221 2222 2222 -1 <> <> <> <>
  2222 41 34.379589 0.472863 21.728598 153 G B 21 0.06000 0.06000 "GLY " " HA1" 1 0 FFFFFF  H2223  0 1 7 ""  1 ""  <> 0 0 0 1 7.77 2223 0 0 4640 0 2222 2222 2223 2223 -1 <> <> <> <>
  2223 41 34.953705 2.097291 22.258562 153 G B 21 0.06000 0.06000 "GLY " " HA2" 1 0 FFFFFF  H2224  0 1 7 ""  1 ""  <> 0 0 0 1 7.77 2224 0 0 4641 0 2223 2223 2224 2224 -1 <> <> <> <>
  2224 25 33.811592 2.237942 19.783094 154 G B 38 -0.50000 -0.50000 "GLY " " N  " 7 0 2F2FFF  N2225  0 1 7 ""  1 ""  <> 0 0 0 1 7.74 2225 0 0 4664 1 2224 2224 2225 2225 -1 <> <> <> <>
  2225 3 33.217800 3.032750 18.719893 154 G B 2 0.08000 0.08000 "GLY " " CA " 6 0 A0A0A0  C2226  0 1 -1112 ""  1 ""  FFF000  0 0 0 1 7.74 2226 0 0 4665 2 2225 2225 2226 2226 -1 <> <> <> <>
  2226 2 33.929115 4.297204 18.274866 154 G B 2 0.50000 0.50000 "GLY " " C  " 6 0 A0A0A0  C2227  0 1 7 ""  1 ""  <> 0 0 0 1 7.74 2227 0 0 4666 0 2226 2226 2227 2227 -1 <> <> <> <>
  2227 15 35.071178 4.495614 18.706949 154 G B 75 -0.50000 -0.50000 "GLY " " O  " 8 0 FF5757  O2228  0 1 7 ""  1 ""  <> 0 0 0 1 7.74 2228 0 0 4667 0 2227 2227 2228 2228 -1 <> <> <> <>
  2228 43 34.604851 1.643883 19.588324 154 G B 21 0.30000 0.30000 "GLY " " H  " 1 0 FFFFFF  H2229  0 1 7 ""  1 ""  <> 0 0 0 1 7.74 2229 0 0 4668 0 2228 2228 2229 2229 -1 <> <> <> <>
  2229 41 32.156773 3.237061 18.863348 154 G B 21 0.06000 0.06000 "GLY " " HA1" 1 0 FFFFFF  H2230  0 1 7 ""  1 ""  <> 0 0 0 1 7.74 2230 0 0 4669 0 2229 2229 2230 2230 -1 <> <> <> <>
  2230 41 33.190807 2.401414 17.831758 154 G B 21 0.06000 0.06000 "GLY " " HA2" 1 0 FFFFFF  H2231  0 1 7 ""  1 ""  <> 0 0 0 1 7.74 2231 0 0 4670 0 2230 2230 2231 2231 -1 <> <> <> <>
  2231 25 33.292385 5.244290 17.570189 155 G B 38 -0.50000 -0.50000 "GLY " " N  " 7 0 2F2FFF  N2232  2 1 7 ""  1 ""  <> 0 0 0 1 7.71 2232 0 0 4685 1 2231 2231 2232 2232 -1 <> <> <> <>
  2232 3 33.909294 6.421918 17.046400 155 G B 2 0.08000 0.08000 "GLY " " CA " 6 0 A0A0A0  C2233  2 1 -1112 ""  1 ""  FFF000  0 0 0 1 7.71 2233 0 0 4686 2 2232 2232 2233 2233 -1 <> <> <> <>
[truncated: 1,697,026 more chars]
