# Supplementary material for: Elucidating HER2-directed chimeric antigen receptor (CAR) activation mechanism using homology modeling and all-atom molecular dynamics simulation
Source: Comput Struct Biotechnol J. 2026 Jan 2;31:276–88. doi: 10.1016/j.csbj.2025.12.017 (PMC12813887; doi:10.1016/j.csbj.2025.12.017)
Supplement: Supplementary file 3 — Supplementary material [file mmc3.zip › Holo_Clust16.mae]

{ 
 s_m_m2io_version
 :::
 2.0.0 
} 

f_m_ct { 
 s_m_title
 i_m_ct_format
 :::
 "Displayed atoms" 
  2
 m_atom[10462] { 
  # First column is atom index #
  i_m_mmod_type
  r_m_x_coord
  r_m_y_coord
  r_m_z_coord
  i_m_residue_number
  s_m_mmod_res
  s_m_chain_name
  i_m_color
  r_m_charge1
  r_m_charge2
  s_m_pdb_residue_name
  s_m_pdb_atom_name
  i_m_atomic_number
  i_m_formal_charge
  s_m_color_rgb
  s_m_atom_name
  i_m_secondary_structure
  i_m_ribbon_style
  i_m_ribbon_color
  s_m_label_format
  i_m_label_color
  s_m_label_user_text
  s_m_ribbon_color_rgb
  r_ffio_x_vel
  r_ffio_y_vel
  r_ffio_z_vel
  r_m_pdb_occupancy
  r_m_pdb_tfactor
  i_desmond_anum_bu
  i_ffio_grp_energy
  i_i_constraint
  i_i_internal_atom_index
  i_m_Hcount
  i_m_original_index
  i_pa_atomindex
  i_pdb_PDB_serial
  i_zob_match_atom_index
  i_zob_match_atom_type
  s_pa_state
  i_m_pdb_convert_problem
  i_pdb_seqres_index
  s_m_current_occupancy
  :::
  1 32 27.812712 6.928064 -10.181624 1 M B 38 -0.30000 -0.30000 "MET " " N  " 7 1 2F2FFF  N1  0 1 7 ""  1 ""  <> 0 0 0 1 11.43 1 0 0 1 3 1 1 1 1 44 <> <> <> <>
  2 3 26.571074 6.501192 -10.710402 1 M B 2 0.25000 0.25000 "MET " " CA " 6 0 A0A0A0  C2  0 1 -1105 ""  1 ""  FF1E00  0 0 0 1 11.43 2 0 0 2 1 2 2 2 2 -1 <> <> <> <>
  3 2 26.758268 5.206266 -11.477153 1 M B 2 0.50000 0.50000 "MET " " C  " 6 0 A0A0A0  C3  0 1 7 ""  1 ""  <> 0 0 0 1 11.43 3 0 0 3 0 3 3 3 3 -1 <> <> <> <>
  4 15 27.406904 5.213608 -12.480811 1 M B 75 -0.50000 -0.50000 "MET " " O  " 8 0 FF5757  O4  0 1 7 ""  1 ""  <> 0 0 0 1 11.43 4 0 0 4 0 4 4 4 4 -1 <> <> <> <>
  5 3 25.921732 7.612230 -11.579803 1 M B 2 -0.12000 -0.12000 "MET " " CB " 6 0 A0A0A0  C5  0 1 7 ""  1 ""  <> 0 0 0 1 11.43 5 0 0 5 2 5 5 5 5 -1 <> <> <> <>
  6 3 24.558771 7.240492 -12.270442 1 M B 2 0.04750 0.04750 "MET " " CG " 6 0 A0A0A0  C6  0 1 7 ""  1 ""  <> 0 0 0 1 11.43 6 0 0 6 2 6 6 6 6 -1 <> <> <> <>
  7 49 23.922117 8.479269 -13.424857 1 M B 13 -0.33500 -0.33500 "MET " " SD " 16 0 E1E11E  S7  0 1 7 ""  1 ""  <> 0 0 0 1 11.43 7 0 0 7 0 7 7 7 7 -1 <> <> <> <>
  8 3 22.211863 7.859137 -13.525023 1 M B 2 -0.01250 -0.01250 "MET " " CE " 6 0 A0A0A0  C8  0 1 7 ""  1 ""  <> 0 0 0 1 11.43 8 0 0 8 3 8 8 8 8 -1 <> <> <> <>
  9 41 25.955797 6.313972 -9.830359 1 M B 21 0.06000 0.06000 "MET " " HA " 1 0 FFFFFF  H9  0 1 7 ""  1 ""  <> 0 0 0 1 11.43 9 0 0 9 0 9 9 9 9 -1 <> <> <> <>
  10 41 26.598810 7.772343 -12.418864 1 M B 21 0.06000 0.06000 "MET " " HB1" 1 0 FFFFFF  H10  0 1 7 ""  1 ""  <> 0 0 0 1 11.43 10 0 0 10 0 10 10 10 10 -1 <> <> <> <>
  11 41 25.971117 8.585886 -11.092303 1 M B 21 0.06000 0.06000 "MET " " HB2" 1 0 FFFFFF  H11  0 1 7 ""  1 ""  <> 0 0 0 1 11.43 11 0 0 11 0 11 11 11 11 -1 <> <> <> <>
  12 41 23.791502 7.249172 -11.496280 1 M B 21 0.06000 0.06000 "MET " " HG1" 1 0 FFFFFF  H12  0 1 7 ""  1 ""  <> 0 0 0 1 11.43 12 0 0 12 0 12 12 12 12 -1 <> <> <> <>
  13 41 24.642389 6.259264 -12.737670 1 M B 21 0.06000 0.06000 "MET " " HG2" 1 0 FFFFFF  H13  0 1 7 ""  1 ""  <> 0 0 0 1 11.43 13 0 0 13 0 13 13 13 13 -1 <> <> <> <>
  14 41 22.113943 6.808764 -13.799293 1 M B 21 0.06000 0.06000 "MET " " HE1" 1 0 FFFFFF  H14  0 1 7 ""  1 ""  <> 0 0 0 1 11.43 14 0 0 14 0 14 14 14 14 -1 <> <> <> <>
  15 41 21.718531 7.995073 -12.562606 1 M B 21 0.06000 0.06000 "MET " " HE2" 1 0 FFFFFF  H15  0 1 7 ""  1 ""  <> 0 0 0 1 11.43 15 0 0 15 0 15 15 15 15 -1 <> <> <> <>
  16 41 21.428911 8.375036 -14.080840 1 M B 21 0.06000 0.06000 "MET " " HE3" 1 0 FFFFFF  H16  0 1 7 ""  1 ""  <> 0 0 0 1 11.43 16 0 0 16 0 16 16 16 16 -1 <> <> <> <>
  17 25 26.106432 4.116467 -10.974265 2 A B 38 -0.50000 -0.50000 "ALA " " N  " 7 0 2F2FFF  N17  0 1 7 ""  1 ""  <> 0 0 0 1 10 17 0 0 34 1 17 17 17 17 -1 <> <> <> <>
  18 3 26.313417 2.789164 -11.539401 2 A B 2 0.14000 0.14000 "ALA " " CA " 6 0 A0A0A0  C18  0 1 -1105 ""  1 ""  FF1E00  0 0 0 1 10 18 0 0 35 1 18 18 18 18 -1 <> <> <> <>
  19 2 25.378180 2.748161 -12.756072 2 A B 2 0.50000 0.50000 "ALA " " C  " 6 0 A0A0A0  C19  0 1 7 ""  1 ""  <> 0 0 0 1 10 19 0 0 36 0 19 19 19 19 -1 <> <> <> <>
  20 15 24.345869 3.462435 -12.772864 2 A B 75 -0.50000 -0.50000 "ALA " " O  " 8 0 FF5757  O20  0 1 7 ""  1 ""  <> 0 0 0 1 10 20 0 0 37 0 20 20 20 20 -1 <> <> <> <>
  21 3 25.821688 1.715185 -10.582099 2 A B 2 -0.18000 -0.18000 "ALA " " CB " 6 0 A0A0A0  C21  0 1 7 ""  1 ""  <> 0 0 0 1 10 21 0 0 38 3 21 21 21 21 -1 <> <> <> <>
  22 43 25.489737 4.301584 -10.196113 2 A B 21 0.30000 0.30000 "ALA " " H  " 1 0 FFFFFF  H22  0 1 7 ""  1 ""  <> 0 0 0 1 10 22 0 0 39 0 22 22 22 22 -1 <> <> <> <>
  23 41 27.371874 2.724258 -11.791514 2 A B 21 0.06000 0.06000 "ALA " " HA " 1 0 FFFFFF  H23  0 1 7 ""  1 ""  <> 0 0 0 1 10 23 0 0 40 0 23 23 23 23 -1 <> <> <> <>
  24 41 24.766035 1.782452 -10.319083 2 A B 21 0.06000 0.06000 "ALA " " HB1" 1 0 FFFFFF  H24  0 1 7 ""  1 ""  <> 0 0 0 1 10 24 0 0 41 0 24 24 24 24 -1 <> <> <> <>
  25 41 25.898520 0.737242 -11.057311 2 A B 21 0.06000 0.06000 "ALA " " HB2" 1 0 FFFFFF  H25  0 1 7 ""  1 ""  <> 0 0 0 1 10 25 0 0 42 0 25 25 25 25 -1 <> <> <> <>
  26 41 26.485987 1.681021 -9.718596 2 A B 21 0.06000 0.06000 "ALA " " HB3" 1 0 FFFFFF  H26  0 1 7 ""  1 ""  <> 0 0 0 1 10 26 0 0 43 0 26 26 26 26 -1 <> <> <> <>
  27 25 25.879499 1.949169 -13.700294 3 L B 38 -0.50000 -0.50000 "LEU " " N  " 7 0 2F2FFF  N27  0 1 7 ""  1 ""  <> 0 0 0 1 9.69 27 0 0 61 1 27 27 27 27 -1 <> <> <> <>
  28 3 25.092707 1.649294 -14.872809 3 L B 2 0.14000 0.14000 "LEU " " CA " 6 0 A0A0A0  C28  0 1 -1105 ""  1 ""  FF1E00  0 0 0 1 9.69 28 0 0 62 1 28 28 28 28 -1 <> <> <> <>
  29 2 23.700800 0.955036 -14.621612 3 L B 2 0.50000 0.50000 "LEU " " C  " 6 0 A0A0A0  C29  0 1 7 ""  1 ""  <> 0 0 0 1 9.69 29 0 0 63 0 29 29 29 29 -1 <> <> <> <>
  30 15 23.741903 -0.182611 -14.026572 3 L B 75 -0.50000 -0.50000 "LEU " " O  " 8 0 FF5757  O30  0 1 7 ""  1 ""  <> 0 0 0 1 9.69 30 0 0 64 0 30 30 30 30 -1 <> <> <> <>
  31 3 25.989122 0.746948 -15.761016 3 L B 2 -0.12000 -0.12000 "LEU " " CB " 6 0 A0A0A0  C31  0 1 7 ""  1 ""  <> 0 0 0 1 9.69 31 0 0 65 2 31 31 31 31 -1 <> <> <> <>
  32 3 26.998514 1.564652 -16.602110 3 L B 2 -0.06000 -0.06000 "LEU " " CG " 6 0 A0A0A0  C32  0 1 7 ""  1 ""  <> 0 0 0 1 9.69 32 0 0 66 1 32 32 32 32 -1 <> <> <> <>
  33 3 27.993437 0.650908 -17.354017 3 L B 2 -0.18000 -0.18000 "LEU " " CD1" 6 0 A0A0A0  C33  0 1 7 ""  1 ""  <> 0 0 0 1 9.69 33 0 0 67 3 33 33 33 33 -1 <> <> <> <>
  34 3 26.324274 2.430693 -17.675802 3 L B 2 -0.18000 -0.18000 "LEU " " CD2" 6 0 A0A0A0  C34  0 1 7 ""  1 ""  <> 0 0 0 1 9.69 34 0 0 68 3 34 34 34 34 -1 <> <> <> <>
  35 43 26.774549 1.496582 -13.581328 3 L B 21 0.30000 0.30000 "LEU " " H  " 1 0 FFFFFF  H35  0 1 7 ""  1 ""  <> 0 0 0 1 9.69 35 0 0 69 0 35 35 35 35 -1 <> <> <> <>
  36 41 24.840063 2.616356 -15.307631 3 L B 21 0.06000 0.06000 "LEU " " HA " 1 0 FFFFFF  H36  0 1 7 ""  1 ""  <> 0 0 0 1 9.69 36 0 0 70 0 36 36 36 36 -1 <> <> <> <>
  37 41 25.355940 0.235903 -16.486280 3 L B 21 0.06000 0.06000 "LEU " " HB1" 1 0 FFFFFF  H37  0 1 7 ""  1 ""  <> 0 0 0 1 9.69 37 0 0 71 0 37 37 37 37 -1 <> <> <> <>
  38 41 26.500177 -0.019735 -15.178679 3 L B 21 0.06000 0.06000 "LEU " " HB2" 1 0 FFFFFF  H38  0 1 7 ""  1 ""  <> 0 0 0 1 9.69 38 0 0 72 0 38 38 38 38 -1 <> <> <> <>
  39 41 27.618509 2.150467 -15.923491 3 L B 21 0.06000 0.06000 "LEU " " HG " 1 0 FFFFFF  H39  0 1 7 ""  1 ""  <> 0 0 0 1 9.69 39 0 0 73 0 39 39 39 39 -1 <> <> <> <>
  40 41 28.599474 1.203621 -18.071875 3 L B 21 0.06000 0.06000 "LEU " "1HD1" 1 0 FFFFFF  H40  0 1 7 ""  1 ""  <> 0 0 0 1 9.69 40 0 0 74 0 40 40 40 40 -1 <> <> <> <>
  41 41 28.670076 0.140799 -16.668417 3 L B 21 0.06000 0.06000 "LEU " "2HD1" 1 0 FFFFFF  H41  0 1 7 ""  1 ""  <> 0 0 0 1 9.69 41 0 0 75 0 41 41 41 41 -1 <> <> <> <>
  42 41 27.448523 -0.113962 -17.907324 3 L B 21 0.06000 0.06000 "LEU " "3HD1" 1 0 FFFFFF  H42  0 1 7 ""  1 ""  <> 0 0 0 1 9.69 42 0 0 76 0 42 42 42 42 -1 <> <> <> <>
  43 41 27.103598 2.820929 -18.330374 3 L B 21 0.06000 0.06000 "LEU " "1HD2" 1 0 FFFFFF  H43  0 1 7 ""  1 ""  <> 0 0 0 1 9.69 43 0 0 77 0 43 43 43 43 -1 <> <> <> <>
  44 41 25.614977 1.786215 -18.195074 3 L B 21 0.06000 0.06000 "LEU " "2HD2" 1 0 FFFFFF  H44  0 1 7 ""  1 ""  <> 0 0 0 1 9.69 44 0 0 78 0 44 44 44 44 -1 <> <> <> <>
  45 41 25.705458 3.225666 -17.259649 3 L B 21 0.06000 0.06000 "LEU " "3HD2" 1 0 FFFFFF  H45  0 1 7 ""  1 ""  <> 0 0 0 1 9.69 45 0 0 79 0 45 45 45 45 -1 <> <> <> <>
  46 25 22.543818 1.591656 -14.968497 4 P B 38 -0.14000 -0.14000 "PRO " " N  " 7 0 2F2FFF  N46  0 1 7 ""  1 ""  <> 0 0 0 1 9.81 46 0 0 96 0 46 46 46 46 -1 <> <> <> <>
  47 3 21.161093 1.003819 -14.531005 4 P B 2 0.01000 0.01000 "PRO " " CA " 6 0 A0A0A0  C47  0 1 -1105 ""  1 ""  FF1E00  0 0 0 1 9.81 47 0 0 97 1 47 47 47 47 -1 <> <> <> <>
  48 2 20.772570 -0.335516 -15.242911 4 P B 2 0.50000 0.50000 "PRO " " C  " 6 0 A0A0A0  C48  0 1 7 ""  1 ""  <> 0 0 0 1 9.81 48 0 0 98 0 48 48 48 48 -1 <> <> <> <>
  49 15 20.115240 -0.359459 -16.355474 4 P B 75 -0.50000 -0.50000 "PRO " " O  " 8 0 FF5757  O49  0 1 7 ""  1 ""  <> 0 0 0 1 9.81 49 0 0 99 0 49 49 49 49 -1 <> <> <> <>
  50 3 22.436934 2.883053 -15.680732 4 P B 2 -0.05000 -0.05000 "PRO " " CD " 6 0 A0A0A0  C50  0 1 7 ""  1 ""  <> 0 0 0 1 9.81 50 0 0 100 2 50 50 50 50 -1 <> <> <> <>
  51 3 20.857912 3.057590 -15.792563 4 P B 2 -0.12000 -0.12000 "PRO " " CG " 6 0 A0A0A0  C51  0 1 7 ""  1 ""  <> 0 0 0 1 9.81 51 0 0 101 2 51 51 51 51 -1 <> <> <> <>
  52 3 20.140390 2.131550 -14.833640 4 P B 2 -0.12000 -0.12000 "PRO " " CB " 6 0 A0A0A0  C52  0 1 7 ""  1 ""  <> 0 0 0 1 9.81 52 0 0 102 2 52 52 52 52 -1 <> <> <> <>
  53 41 22.916403 2.932970 -16.658339 4 P B 21 0.06000 0.06000 "PRO " " HD1" 1 0 FFFFFF  H53  0 1 7 ""  1 ""  <> 0 0 0 1 9.81 53 0 0 103 0 53 53 53 53 -1 <> <> <> <>
  54 41 22.719164 3.733229 -15.059730 4 P B 21 0.06000 0.06000 "PRO " " HD2" 1 0 FFFFFF  H54  0 1 7 ""  1 ""  <> 0 0 0 1 9.81 54 0 0 104 0 54 54 54 54 -1 <> <> <> <>
  55 41 20.697252 2.796478 -16.838560 4 P B 21 0.06000 0.06000 "PRO " " HG1" 1 0 FFFFFF  H55  0 1 7 ""  1 ""  <> 0 0 0 1 9.81 55 0 0 105 0 55 55 55 55 -1 <> <> <> <>
  56 41 20.478247 4.076155 -15.712066 4 P B 21 0.06000 0.06000 "PRO " " HG2" 1 0 FFFFFF  H56  0 1 7 ""  1 ""  <> 0 0 0 1 9.81 56 0 0 106 0 56 56 56 56 -1 <> <> <> <>
  57 41 19.225775 1.716236 -15.256835 4 P B 21 0.06000 0.06000 "PRO " " HB1" 1 0 FFFFFF  H57  0 1 7 ""  1 ""  <> 0 0 0 1 9.81 57 0 0 107 0 57 57 57 57 -1 <> <> <> <>
  58 41 19.832956 2.555897 -13.877860 4 P B 21 0.06000 0.06000 "PRO " " HB2" 1 0 FFFFFF  H58  0 1 7 ""  1 ""  <> 0 0 0 1 9.81 58 0 0 108 0 58 58 58 58 -1 <> <> <> <>
  59 41 21.121153 0.759319 -13.469527 4 P B 21 0.06000 0.06000 "PRO " " HA " 1 0 FFFFFF  H59  0 1 7 ""  1 ""  <> 0 0 0 1 9.81 59 0 0 109 0 59 59 59 59 -1 <> <> <> <>
  60 25 20.940729 -1.497852 -14.557303 5 V B 38 -0.50000 -0.50000 "VAL " " N  " 7 0 2F2FFF  N60  0 1 7 ""  1 ""  <> 0 0 0 1 9.96 60 0 0 120 1 60 60 60 60 -1 <> <> <> <>
  61 3 20.297091 -2.830246 -14.870055 5 V B 2 0.14000 0.14000 "VAL " " CA " 6 0 A0A0A0  C61  0 1 -1105 ""  1 ""  FF1E00  0 0 0 1 9.96 61 0 0 121 1 61 61 61 61 -1 <> <> <> <>
  62 2 18.777563 -2.825970 -14.957709 5 V B 2 0.50000 0.50000 "VAL " " C  " 6 0 A0A0A0  C62  0 1 7 ""  1 ""  <> 0 0 0 1 9.96 62 0 0 122 0 62 62 62 62 -1 <> <> <> <>
  63 15 18.243773 -3.248598 -15.950919 5 V B 75 -0.50000 -0.50000 "VAL " " O  " 8 0 FF5757  O63  0 1 7 ""  1 ""  <> 0 0 0 1 9.96 63 0 0 123 0 63 63 63 63 -1 <> <> <> <>
  64 3 20.941828 -3.864954 -13.943259 5 V B 2 -0.06000 -0.06000 "VAL " " CB " 6 0 A0A0A0  C64  0 1 7 ""  1 ""  <> 0 0 0 1 9.96 64 0 0 124 1 64 64 64 64 -1 <> <> <> <>
  65 3 20.515326 -5.314489 -14.271567 5 V B 2 -0.18000 -0.18000 "VAL " " CG1" 6 0 A0A0A0  C65  0 1 7 ""  1 ""  <> 0 0 0 1 9.96 65 0 0 125 3 65 65 65 65 -1 <> <> <> <>
  66 3 22.426519 -3.776524 -13.912986 5 V B 2 -0.18000 -0.18000 "VAL " " CG2" 6 0 A0A0A0  C66  0 1 7 ""  1 ""  <> 0 0 0 1 9.96 66 0 0 126 3 66 66 66 66 -1 <> <> <> <>
  67 43 21.436403 -1.329363 -13.693580 5 V B 21 0.30000 0.30000 "VAL " " H  " 1 0 FFFFFF  H67  0 1 7 ""  1 ""  <> 0 0 0 1 9.96 67 0 0 127 0 67 67 67 67 -1 <> <> <> <>
  68 41 20.679777 -3.132402 -15.844916 5 V B 21 0.06000 0.06000 "VAL " " HA " 1 0 FFFFFF  H68  0 1 7 ""  1 ""  <> 0 0 0 1 9.96 68 0 0 128 0 68 68 68 68 -1 <> <> <> <>
  69 41 20.636461 -3.663366 -12.916511 5 V B 21 0.06000 0.06000 "VAL " " HB " 1 0 FFFFFF  H69  0 1 7 ""  1 ""  <> 0 0 0 1 9.96 69 0 0 129 0 69 69 69 69 -1 <> <> <> <>
  70 41 20.294344 -5.493290 -15.323844 5 V B 21 0.06000 0.06000 "VAL " "1HG1" 1 0 FFFFFF  H70  0 1 7 ""  1 ""  <> 0 0 0 1 9.96 70 0 0 130 0 70 70 70 70 -1 <> <> <> <>
  71 41 21.220308 -6.058817 -13.901328 5 V B 21 0.06000 0.06000 "VAL " "2HG1" 1 0 FFFFFF  H71  0 1 7 ""  1 ""  <> 0 0 0 1 9.96 71 0 0 131 0 71 71 71 71 -1 <> <> <> <>
  72 41 19.654829 -5.478872 -13.623008 5 V B 21 0.06000 0.06000 "VAL " "3HG1" 1 0 FFFFFF  H72  0 1 7 ""  1 ""  <> 0 0 0 1 9.96 72 0 0 132 0 72 72 72 72 -1 <> <> <> <>
  73 41 22.842569 -2.890804 -13.432876 5 V B 21 0.06000 0.06000 "VAL " "1HG2" 1 0 FFFFFF  H73  0 1 7 ""  1 ""  <> 0 0 0 1 9.96 73 0 0 133 0 73 73 73 73 -1 <> <> <> <>
  74 41 22.928602 -4.488377 -13.257796 5 V B 21 0.06000 0.06000 "VAL " "2HG2" 1 0 FFFFFF  H74  0 1 7 ""  1 ""  <> 0 0 0 1 9.96 74 0 0 134 0 74 74 74 74 -1 <> <> <> <>
  75 41 23.005571 -3.813427 -14.835723 5 V B 21 0.06000 0.06000 "VAL " "3HG2" 1 0 FFFFFF  H75  0 1 7 ""  1 ""  <> 0 0 0 1 9.96 75 0 0 135 0 75 75 75 75 -1 <> <> <> <>
  76 25 18.080408 -2.335699 -13.922751 6 T B 38 -0.50000 -0.50000 "THR " " N  " 7 0 2F2FFF  N76  1 1 7 ""  1 ""  <> 0 0 0 1 10.19 76 0 0 150 1 76 76 76 76 -1 <> <> <> <>
  77 3 16.621157 -2.472237 -13.673087 6 T B 2 0.14000 0.14000 "THR " " CA " 6 0 A0A0A0  C77  1 1 -1105 ""  1 ""  FF1E00  0 0 0 1 10.19 77 0 0 151 1 77 77 77 77 -1 <> <> <> <>
  78 2 15.695776 -1.706303 -14.773826 6 T B 2 0.50000 0.50000 "THR " " C  " 6 0 A0A0A0  C78  1 1 7 ""  1 ""  <> 0 0 0 1 10.19 78 0 0 152 0 78 78 78 78 -1 <> <> <> <>
  79 15 14.717558 -2.271074 -15.173575 6 T B 75 -0.50000 -0.50000 "THR " " O  " 8 0 FF5757  O79  1 1 7 ""  1 ""  <> 0 0 0 1 10.19 79 0 0 153 0 79 79 79 79 -1 <> <> <> <>
  80 3 16.412123 -1.925691 -12.254077 6 T B 2 0.20500 0.20500 "THR " " CB " 6 0 A0A0A0  C80  1 1 7 ""  1 ""  <> 0 0 0 1 10.19 80 0 0 154 1 80 80 80 80 -1 <> <> <> <>
  81 3 16.737017 -2.891956 -11.239615 6 T B 2 -0.18000 -0.18000 "THR " " CG2" 6 0 A0A0A0  C81  1 1 7 ""  1 ""  <> 0 0 0 1 10.19 81 0 0 155 3 81 81 81 81 -1 <> <> <> <>
  82 16 16.953112 -0.645344 -12.093936 6 T B 75 -0.68300 -0.68300 "THR " " OG1" 8 0 FF5757  O82  1 1 7 "%UT"  13 ""  <> 0 0 0 1 10.19 82 0 0 156 1 82 82 82 82 -1 <> <> <> <>
  83 43 18.610434 -1.892610 -13.185973 6 T B 21 0.30000 0.30000 "THR " " H  " 1 0 FFFFFF  H83  1 1 7 ""  1 ""  <> 0 0 0 1 10.19 83 0 0 157 0 83 83 83 83 -1 <> <> <> <>
  84 41 16.363771 -3.530720 -13.634780 6 T B 21 0.06000 0.06000 "THR " " HA " 1 0 FFFFFF  H84  1 1 7 ""  1 ""  <> 0 0 0 1 10.19 84 0 0 158 0 84 84 84 84 -1 <> <> <> <>
  85 41 15.348459 -1.707836 -12.157836 6 T B 21 0.06000 0.06000 "THR " " HB " 1 0 FFFFFF  H85  1 1 7 ""  1 ""  <> 0 0 0 1 10.19 85 0 0 159 0 85 85 85 85 -1 <> <> <> <>
  86 41 17.760660 -2.682508 -10.929149 6 T B 21 0.06000 0.06000 "THR " "1HG2" 1 0 FFFFFF  H86  1 1 7 ""  1 ""  <> 0 0 0 1 10.19 86 0 0 160 0 86 86 86 86 -1 <> <> <> <>
  87 41 15.988821 -2.763908 -10.457370 6 T B 21 0.06000 0.06000 "THR " "2HG2" 1 0 FFFFFF  H87  1 1 7 ""  1 ""  <> 0 0 0 1 10.19 87 0 0 161 0 87 87 87 87 -1 <> <> <> <>
  88 41 16.601171 -3.886482 -11.664546 6 T B 21 0.06000 0.06000 "THR " "3HG2" 1 0 FFFFFF  H88  1 1 7 ""  1 ""  <> 0 0 0 1 10.19 88 0 0 162 0 88 88 88 88 -1 <> <> <> <>
  89 42 17.848314 -0.800442 -11.833968 6 T B 21 0.41800 0.41800 "THR " " HG1" 1 0 FFFFFF  H89  1 1 7 ""  1 ""  <> 0 0 0 1 10.19 89 0 0 163 0 89 89 89 89 -1 <> <> <> <>
  90 25 16.245138 -0.697052 -15.424270 7 A B 38 -0.50000 -0.50000 "ALA " " N  " 7 0 2F2FFF  N90  1 1 7 ""  1 ""  <> 0 0 0 1 10.14 90 0 0 171 1 90 90 90 90 -1 <> <> <> <>
  91 3 15.789183 -0.029795 -16.663565 7 A B 2 0.14000 0.14000 "ALA " " CA " 6 0 A0A0A0  C91  1 1 -1105 ""  1 ""  FF1E00  0 0 0 1 10.14 91 0 0 172 1 91 91 91 91 -1 <> <> <> <>
  92 2 15.604227 -1.072597 -17.821920 7 A B 2 0.50000 0.50000 "ALA " " C  " 6 0 A0A0A0  C92  1 1 7 ""  1 ""  <> 0 0 0 1 10.14 92 0 0 173 0 92 92 92 92 -1 <> <> <> <>
  93 15 14.526136 -1.115229 -18.412878 7 A B 75 -0.50000 -0.50000 "ALA " " O  " 8 0 FF5757  O93  1 1 7 ""  1 ""  <> 0 0 0 1 10.14 93 0 0 174 0 93 93 93 93 -1 <> <> <> <>
  94 3 16.823645 1.102162 -17.088781 7 A B 2 -0.18000 -0.18000 "ALA " " CB " 6 0 A0A0A0  C94  1 1 7 ""  1 ""  <> 0 0 0 1 10.14 94 0 0 175 3 94 94 94 94 -1 <> <> <> <>
  95 43 16.925928 -0.151997 -14.914817 7 A B 21 0.30000 0.30000 "ALA " " H  " 1 0 FFFFFF  H95  1 1 7 ""  1 ""  <> 0 0 0 1 10.14 95 0 0 176 0 95 95 95 95 -1 <> <> <> <>
  96 41 14.835989 0.367153 -16.314352 7 A B 21 0.06000 0.06000 "ALA " " HA " 1 0 FFFFFF  H96  1 1 7 ""  1 ""  <> 0 0 0 1 10.14 96 0 0 177 0 96 96 96 96 -1 <> <> <> <>
  97 41 17.713114 0.809189 -17.646559 7 A B 21 0.06000 0.06000 "ALA " " HB1" 1 0 FFFFFF  H97  1 1 7 ""  1 ""  <> 0 0 0 1 10.14 97 0 0 178 0 97 97 97 97 -1 <> <> <> <>
  98 41 16.279707 1.731333 -17.793325 7 A B 21 0.06000 0.06000 "ALA " " HB2" 1 0 FFFFFF  H98  1 1 7 ""  1 ""  <> 0 0 0 1 10.14 98 0 0 179 0 98 98 98 98 -1 <> <> <> <>
  99 41 17.130739 1.850744 -16.358427 7 A B 21 0.06000 0.06000 "ALA " " HB3" 1 0 FFFFFF  H99  1 1 7 ""  1 ""  <> 0 0 0 1 10.14 99 0 0 180 0 99 99 99 99 -1 <> <> <> <>
  100 25 16.603045 -1.884752 -18.200560 8 L B 38 -0.50000 -0.50000 "LEU " " N  " 7 0 2F2FFF  N100  1 1 7 ""  1 ""  <> 0 0 0 1 9.89 100 0 0 195 1 100 100 100 100 -1 <> <> <> <>
  101 3 16.569117 -2.697924 -19.378119 8 L B 2 0.14000 0.14000 "LEU " " CA " 6 0 A0A0A0  C101  1 1 -1105 ""  1 ""  FF1E00  0 0 0 1 9.89 101 0 0 196 1 101 101 101 101 -1 <> <> <> <>
  102 2 16.146513 -4.159470 -19.071218 8 L B 2 0.50000 0.50000 "LEU " " C  " 6 0 A0A0A0  C102  1 1 7 ""  1 ""  <> 0 0 0 1 9.89 102 0 0 197 0 102 102 102 102 -1 <> <> <> <>
  103 15 16.073137 -4.982159 -19.987432 8 L B 75 -0.50000 -0.50000 "LEU " " O  " 8 0 FF5757  O103  1 1 7 ""  1 ""  <> 0 0 0 1 9.89 103 0 0 198 0 103 103 103 103 -1 <> <> <> <>
  104 3 17.970133 -2.779352 -20.024023 8 L B 2 -0.12000 -0.12000 "LEU " " CB " 6 0 A0A0A0  C104  1 1 7 ""  1 ""  <> 0 0 0 1 9.89 104 0 0 199 2 104 104 104 104 -1 <> <> <> <>
  105 3 18.601625 -1.488848 -20.535749 8 L B 2 -0.06000 -0.06000 "LEU " " CG " 6 0 A0A0A0  C105  1 1 7 ""  1 ""  <> 0 0 0 1 9.89 105 0 0 200 1 105 105 105 105 -1 <> <> <> <>
  106 3 20.024168 -1.777922 -21.151342 8 L B 2 -0.18000 -0.18000 "LEU " " CD1" 6 0 A0A0A0  C106  1 1 7 ""  1 ""  <> 0 0 0 1 9.89 106 0 0 201 3 106 106 106 106 -1 <> <> <> <>
  107 3 17.715544 -0.846367 -21.601927 8 L B 2 -0.18000 -0.18000 "LEU " " CD2" 6 0 A0A0A0  C107  1 1 7 ""  1 ""  <> 0 0 0 1 9.89 107 0 0 202 3 107 107 107 107 -1 <> <> <> <>
  108 43 17.409647 -2.073231 -17.622656 8 L B 21 0.30000 0.30000 "LEU " " H  " 1 0 FFFFFF  H108  1 1 7 ""  1 ""  <> 0 0 0 1 9.89 108 0 0 203 0 108 108 108 108 -1 <> <> <> <>
  109 41 15.876657 -2.335989 -20.138121 8 L B 21 0.06000 0.06000 "LEU " " HA " 1 0 FFFFFF  H109  1 1 7 ""  1 ""  <> 0 0 0 1 9.89 109 0 0 204 0 109 109 109 109 -1 <> <> <> <>
  110 41 18.115301 -3.513660 -20.816374 8 L B 21 0.06000 0.06000 "LEU " " HB1" 1 0 FFFFFF  H110  1 1 7 ""  1 ""  <> 0 0 0 1 9.89 110 0 0 205 0 110 110 110 110 -1 <> <> <> <>
  111 41 18.637701 -3.100035 -19.224264 8 L B 21 0.06000 0.06000 "LEU " " HB2" 1 0 FFFFFF  H111  1 1 7 ""  1 ""  <> 0 0 0 1 9.89 111 0 0 206 0 111 111 111 111 -1 <> <> <> <>
  112 41 18.699022 -0.792234 -19.703077 8 L B 21 0.06000 0.06000 "LEU " " HG " 1 0 FFFFFF  H112  1 1 7 ""  1 ""  <> 0 0 0 1 9.89 112 0 0 207 0 112 112 112 112 -1 <> <> <> <>
  113 41 20.474920 -0.842785 -21.483671 8 L B 21 0.06000 0.06000 "LEU " "1HD1" 1 0 FFFFFF  H113  1 1 7 ""  1 ""  <> 0 0 0 1 9.89 113 0 0 208 0 113 113 113 113 -1 <> <> <> <>
  114 41 20.723188 -2.124584 -20.390226 8 L B 21 0.06000 0.06000 "LEU " "2HD1" 1 0 FFFFFF  H114  1 1 7 ""  1 ""  <> 0 0 0 1 9.89 114 0 0 209 0 114 114 114 114 -1 <> <> <> <>
  115 41 19.986479 -2.545523 -21.924299 8 L B 21 0.06000 0.06000 "LEU " "3HD1" 1 0 FFFFFF  H115  1 1 7 ""  1 ""  <> 0 0 0 1 9.89 115 0 0 210 0 115 115 115 115 -1 <> <> <> <>
  116 41 17.541616 -1.373955 -22.539740 8 L B 21 0.06000 0.06000 "LEU " "1HD2" 1 0 FFFFFF  H116  1 1 7 ""  1 ""  <> 0 0 0 1 9.89 116 0 0 211 0 116 116 116 116 -1 <> <> <> <>
  117 41 16.818621 -0.459873 -21.117933 8 L B 21 0.06000 0.06000 "LEU " "2HD2" 1 0 FFFFFF  H117  1 1 7 ""  1 ""  <> 0 0 0 1 9.89 117 0 0 212 0 117 117 117 117 -1 <> <> <> <>
  118 41 18.243601 0.061709 -21.892889 8 L B 21 0.06000 0.06000 "LEU " "3HD2" 1 0 FFFFFF  H118  1 1 7 ""  1 ""  <> 0 0 0 1 9.89 118 0 0 213 0 118 118 118 118 -1 <> <> <> <>
  119 25 15.731894 -4.384678 -17.837942 9 L B 38 -0.50000 -0.50000 "LEU " " N  " 7 0 2F2FFF  N119  1 1 7 ""  1 ""  <> 0 0 0 1 10.06 119 0 0 226 1 119 119 119 119 -1 <> <> <> <>
  120 3 15.328699 -5.624151 -17.331022 9 L B 2 0.14000 0.14000 "LEU " " CA " 6 0 A0A0A0  C120  1 1 -1105 ""  1 ""  FF1E00  0 0 0 1 10.06 120 0 0 227 1 120 120 120 120 -1 <> <> <> <>
  121 2 13.857832 -5.550337 -16.922300 9 L B 2 0.50000 0.50000 "LEU " " C  " 6 0 A0A0A0  C121  1 1 7 ""  1 ""  <> 0 0 0 1 10.06 121 0 0 228 0 121 121 121 121 -1 <> <> <> <>
  122 15 13.428160 -6.477804 -16.248121 9 L B 75 -0.50000 -0.50000 "LEU " " O  " 8 0 FF5757  O122  1 1 7 ""  1 ""  <> 0 0 0 1 10.06 122 0 0 229 0 122 122 122 122 -1 <> <> <> <>
  123 3 16.243513 -6.367147 -16.304129 9 L B 2 -0.12000 -0.12000 "LEU " " CB " 6 0 A0A0A0  C123  1 1 7 ""  1 ""  <> 0 0 0 1 10.06 123 0 0 230 2 123 123 123 123 -1 <> <> <> <>
  124 3 17.634008 -6.841415 -16.830076 9 L B 2 -0.06000 -0.06000 "LEU " " CG " 6 0 A0A0A0  C124  1 1 7 ""  1 ""  <> 0 0 0 1 10.06 124 0 0 231 1 124 124 124 124 -1 <> <> <> <>
  125 3 18.221544 -7.767994 -15.739432 9 L B 2 -0.18000 -0.18000 "LEU " " CD1" 6 0 A0A0A0  C125  1 1 7 ""  1 ""  <> 0 0 0 1 10.06 125 0 0 232 3 125 125 125 125 -1 <> <> <> <>
  126 3 17.793089 -7.542458 -18.150518 9 L B 2 -0.18000 -0.18000 "LEU " " CD2" 6 0 A0A0A0  C126  1 1 7 ""  1 ""  <> 0 0 0 1 10.06 126 0 0 233 3 126 126 126 126 -1 <> <> <> <>
  127 43 15.895128 -3.659975 -17.153639 9 L B 21 0.30000 0.30000 "LEU " " H  " 1 0 FFFFFF  H127  1 1 7 ""  1 ""  <> 0 0 0 1 10.06 127 0 0 234 0 127 127 127 127 -1 <> <> <> <>
  128 41 15.236540 -6.400902 -18.090147 9 L B 21 0.06000 0.06000 "LEU " " HA " 1 0 FFFFFF  H128  1 1 7 ""  1 ""  <> 0 0 0 1 10.06 128 0 0 235 0 128 128 128 128 -1 <> <> <> <>
  129 41 15.735567 -7.277706 -15.986365 9 L B 21 0.06000 0.06000 "LEU " " HB1" 1 0 FFFFFF  H129  1 1 7 ""  1 ""  <> 0 0 0 1 10.06 129 0 0 236 0 129 129 129 129 -1 <> <> <> <>
  130 41 16.230761 -5.991106 -15.281127 9 L B 21 0.06000 0.06000 "LEU " " HB2" 1 0 FFFFFF  H130  1 1 7 ""  1 ""  <> 0 0 0 1 10.06 130 0 0 237 0 130 130 130 130 -1 <> <> <> <>
  131 41 18.237734 -5.950310 -17.001966 9 L B 21 0.06000 0.06000 "LEU " " HG " 1 0 FFFFFF  H131  1 1 7 ""  1 ""  <> 0 0 0 1 10.06 131 0 0 238 0 131 131 131 131 -1 <> <> <> <>
  132 41 17.765100 -8.729283 -15.503463 9 L B 21 0.06000 0.06000 "LEU " "1HD1" 1 0 FFFFFF  H132  1 1 7 ""  1 ""  <> 0 0 0 1 10.06 132 0 0 239 0 132 132 132 132 -1 <> <> <> <>
  133 41 19.270250 -7.964374 -15.962493 9 L B 21 0.06000 0.06000 "LEU " "2HD1" 1 0 FFFFFF  H133  1 1 7 ""  1 ""  <> 0 0 0 1 10.06 133 0 0 240 0 133 133 133 133 -1 <> <> <> <>
  134 41 18.174818 -7.094006 -14.884063 9 L B 21 0.06000 0.06000 "LEU " "3HD1" 1 0 FFFFFF  H134  1 1 7 ""  1 ""  <> 0 0 0 1 10.06 134 0 0 241 0 134 134 134 134 -1 <> <> <> <>
  135 41 16.936789 -8.203276 -18.285315 9 L B 21 0.06000 0.06000 "LEU " "1HD2" 1 0 FFFFFF  H135  1 1 7 ""  1 ""  <> 0 0 0 1 10.06 135 0 0 242 0 135 135 135 135 -1 <> <> <> <>
  136 41 17.810087 -6.796074 -18.944700 9 L B 21 0.06000 0.06000 "LEU " "2HD2" 1 0 FFFFFF  H136  1 1 7 ""  1 ""  <> 0 0 0 1 10.06 136 0 0 243 0 136 136 136 136 -1 <> <> <> <>
  137 41 18.715803 -8.122434 -18.168570 9 L B 21 0.06000 0.06000 "LEU " "3HD2" 1 0 FFFFFF  H137  1 1 7 ""  1 ""  <> 0 0 0 1 10.06 137 0 0 244 0 137 137 137 137 -1 <> <> <> <>
  138 25 13.126104 -4.461449 -17.278547 10 L B 38 -0.50000 -0.50000 "LEU " " N  " 7 0 2F2FFF  N138  0 1 7 ""  1 ""  <> 0 0 0 1 10.12 138 0 0 262 1 138 138 138 138 -1 <> <> <> <>
  139 3 11.897543 -3.936260 -16.650953 10 L B 2 0.14000 0.14000 "LEU " " CA " 6 0 A0A0A0  C139  0 1 -1105 ""  1 ""  FF1E00  0 0 0 1 10.12 139 0 0 263 1 139 139 139 139 -1 <> <> <> <>
  140 2 11.025427 -5.015476 -15.873443 10 L B 2 0.50000 0.50000 "LEU " " C  " 6 0 A0A0A0  C140  0 1 7 ""  1 ""  <> 0 0 0 1 10.12 140 0 0 264 0 140 140 140 140 -1 <> <> <> <>
  141 15 10.920221 -4.959976 -14.636634 10 L B 75 -0.50000 -0.50000 "LEU " " O  " 8 0 FF5757  O141  0 1 7 ""  1 ""  <> 0 0 0 1 10.12 141 0 0 265 0 141 141 141 141 -1 <> <> <> <>
  142 3 11.227053 -2.774412 -17.404524 10 L B 2 -0.12000 -0.12000 "LEU " " CB " 6 0 A0A0A0  C142  0 1 7 ""  1 ""  <> 0 0 0 1 10.12 142 0 0 266 2 142 142 142 142 -1 <> <> <> <>
  143 3 9.832403 -2.246429 -16.889349 10 L B 2 -0.06000 -0.06000 "LEU " " CG " 6 0 A0A0A0  C143  0 1 7 ""  1 ""  <> 0 0 0 1 10.12 143 0 0 267 1 143 143 143 143 -1 <> <> <> <>
  144 3 10.005728 -1.707296 -15.458205 10 L B 2 -0.18000 -0.18000 "LEU " " CD1" 6 0 A0A0A0  C144  0 1 7 ""  1 ""  <> 0 0 0 1 10.12 144 0 0 268 3 144 144 144 144 -1 <> <> <> <>
  145 3 9.294794 -1.083570 -17.689520 10 L B 2 -0.18000 -0.18000 "LEU " " CD2" 6 0 A0A0A0  C145  0 1 7 ""  1 ""  <> 0 0 0 1 10.12 145 0 0 269 3 145 145 145 145 -1 <> <> <> <>
  146 43 13.706640 -3.747080 -17.694181 10 L B 21 0.30000 0.30000 "LEU " " H  " 1 0 FFFFFF  H146  0 1 7 ""  1 ""  <> 0 0 0 1 10.12 146 0 0 270 0 146 146 146 146 -1 <> <> <> <>
  147 41 12.276495 -3.283632 -15.864455 10 L B 21 0.06000 0.06000 "LEU " " HA " 1 0 FFFFFF  H147  0 1 7 ""  1 ""  <> 0 0 0 1 10.12 147 0 0 271 0 147 147 147 147 -1 <> <> <> <>
  148 41 11.189669 -2.957302 -18.478415 10 L B 21 0.06000 0.06000 "LEU " " HB1" 1 0 FFFFFF  H148  0 1 7 ""  1 ""  <> 0 0 0 1 10.12 148 0 0 272 0 148 148 148 148 -1 <> <> <> <>
  149 41 11.908728 -1.928585 -17.315115 10 L B 21 0.06000 0.06000 "LEU " " HB2" 1 0 FFFFFF  H149  0 1 7 ""  1 ""  <> 0 0 0 1 10.12 149 0 0 273 0 149 149 149 149 -1 <> <> <> <>
  150 41 9.047674 -3.002899 -16.896765 10 L B 21 0.06000 0.06000 "LEU " " HG " 1 0 FFFFFF  H150  0 1 7 ""  1 ""  <> 0 0 0 1 10.12 150 0 0 274 0 150 150 150 150 -1 <> <> <> <>
  151 41 10.400557 -2.418236 -14.732413 10 L B 21 0.06000 0.06000 "LEU " "1HD1" 1 0 FFFFFF  H151  0 1 7 ""  1 ""  <> 0 0 0 1 10.12 151 0 0 275 0 151 151 151 151 -1 <> <> <> <>
  152 41 10.758863 -0.922045 -15.392913 10 L B 21 0.06000 0.06000 "LEU " "2HD1" 1 0 FFFFFF  H152  0 1 7 ""  1 ""  <> 0 0 0 1 10.12 152 0 0 276 0 152 152 152 152 -1 <> <> <> <>
  153 41 9.086250 -1.225572 -15.125625 10 L B 21 0.06000 0.06000 "LEU " "3HD1" 1 0 FFFFFF  H153  0 1 7 ""  1 ""  <> 0 0 0 1 10.12 153 0 0 277 0 153 153 153 153 -1 <> <> <> <>
  154 41 9.113176 -1.235620 -18.753477 10 L B 21 0.06000 0.06000 "LEU " "1HD2" 1 0 FFFFFF  H154  0 1 7 ""  1 ""  <> 0 0 0 1 10.12 154 0 0 278 0 154 154 154 154 -1 <> <> <> <>
  155 41 8.318380 -0.767445 -17.322401 10 L B 21 0.06000 0.06000 "LEU " "2HD2" 1 0 FFFFFF  H155  0 1 7 ""  1 ""  <> 0 0 0 1 10.12 155 0 0 279 0 155 155 155 155 -1 <> <> <> <>
  156 41 10.036695 -0.286409 -17.642393 10 L B 21 0.06000 0.06000 "LEU " "3HD2" 1 0 FFFFFF  H156  0 1 7 ""  1 ""  <> 0 0 0 1 10.12 156 0 0 280 0 156 156 156 156 -1 <> <> <> <>
  157 25 10.367609 -5.953794 -16.591726 11 P B 38 -0.14000 -0.14000 "PRO " " N  " 7 0 2F2FFF  N157  0 1 7 ""  1 ""  <> 0 0 0 1 10.17 157 0 0 303 0 157 157 157 157 -1 <> <> <> <>
  158 3 9.485468 -7.014730 -16.060308 11 P B 2 0.01000 0.01000 "PRO " " CA " 6 0 A0A0A0  C158  0 1 -1105 ""  1 ""  FF1E00  0 0 0 1 10.17 158 0 0 304 1 158 158 158 158 -1 <> <> <> <>
  159 2 10.158701 -7.966154 -15.123527 11 P B 2 0.50000 0.50000 "PRO " " C  " 6 0 A0A0A0  C159  0 1 7 ""  1 ""  <> 0 0 0 1 10.17 159 0 0 305 0 159 159 159 159 -1 <> <> <> <>
  160 15 9.611021 -8.286000 -14.044326 11 P B 75 -0.50000 -0.50000 "PRO " " O  " 8 0 FF5757  O160  0 1 7 ""  1 ""  <> 0 0 0 1 10.17 160 0 0 306 0 160 160 160 160 -1 <> <> <> <>
  161 3 10.379278 -5.970289 -18.020559 11 P B 2 -0.05000 -0.05000 "PRO " " CD " 6 0 A0A0A0  C161  0 1 7 ""  1 ""  <> 0 0 0 1 10.17 161 0 0 307 2 161 161 161 161 -1 <> <> <> <>
  162 3 9.303019 -6.946703 -18.484060 11 P B 2 -0.12000 -0.12000 "PRO " " CG " 6 0 A0A0A0  C162  0 1 7 ""  1 ""  <> 0 0 0 1 10.17 162 0 0 308 2 162 162 162 162 -1 <> <> <> <>
  163 3 9.060249 -7.855619 -17.334578 11 P B 2 -0.12000 -0.12000 "PRO " " CB " 6 0 A0A0A0  C163  0 1 7 ""  1 ""  <> 0 0 0 1 10.17 163 0 0 309 2 163 163 163 163 -1 <> <> <> <>
  164 41 11.326078 -6.235798 -18.490850 11 P B 21 0.06000 0.06000 "PRO " " HD1" 1 0 FFFFFF  H164  0 1 7 ""  1 ""  <> 0 0 0 1 10.17 164 0 0 310 0 164 164 164 164 -1 <> <> <> <>
  165 41 9.979021 -5.041687 -18.427488 11 P B 21 0.06000 0.06000 "PRO " " HD2" 1 0 FFFFFF  H165  0 1 7 ""  1 ""  <> 0 0 0 1 10.17 165 0 0 311 0 165 165 165 165 -1 <> <> <> <>
  166 41 9.664885 -7.520607 -19.337164 11 P B 21 0.06000 0.06000 "PRO " " HG1" 1 0 FFFFFF  H166  0 1 7 ""  1 ""  <> 0 0 0 1 10.17 166 0 0 312 0 166 166 166 166 -1 <> <> <> <>
  167 41 8.426901 -6.339281 -18.711119 11 P B 21 0.06000 0.06000 "PRO " " HG2" 1 0 FFFFFF  H167  0 1 7 ""  1 ""  <> 0 0 0 1 10.17 167 0 0 313 0 167 167 167 167 -1 <> <> <> <>
  168 41 9.642645 -8.772888 -17.421377 11 P B 21 0.06000 0.06000 "PRO " " HB1" 1 0 FFFFFF  H168  0 1 7 ""  1 ""  <> 0 0 0 1 10.17 168 0 0 314 0 168 168 168 168 -1 <> <> <> <>
  169 41 8.021524 -8.185639 -17.349989 11 P B 21 0.06000 0.06000 "PRO " " HB2" 1 0 FFFFFF  H169  0 1 7 ""  1 ""  <> 0 0 0 1 10.17 169 0 0 315 0 169 169 169 169 -1 <> <> <> <>
  170 41 8.668077 -6.559599 -15.500998 11 P B 21 0.06000 0.06000 "PRO " " HA " 1 0 FFFFFF  H170  0 1 7 ""  1 ""  <> 0 0 0 1 10.17 170 0 0 316 0 170 170 170 170 -1 <> <> <> <>
  171 25 11.380228 -8.429892 -15.506911 12 L B 38 -0.50000 -0.50000 "LEU " " N  " 7 0 2F2FFF  N171  0 1 7 ""  1 ""  <> 0 0 0 1 10.2 171 0 0 336 1 171 171 171 171 -1 <> <> <> <>
  172 3 12.137434 -9.357207 -14.736213 12 L B 2 0.14000 0.14000 "LEU " " CA " 6 0 A0A0A0  C172  0 1 -1105 ""  1 ""  FF1E00  0 0 0 1 10.2 172 0 0 337 1 172 172 172 172 -1 <> <> <> <>
  173 2 12.640276 -8.716176 -13.434920 12 L B 2 0.50000 0.50000 "LEU " " C  " 6 0 A0A0A0  C173  0 1 7 ""  1 ""  <> 0 0 0 1 10.2 173 0 0 338 0 173 173 173 173 -1 <> <> <> <>
  174 15 12.554476 -9.363853 -12.358195 12 L B 75 -0.50000 -0.50000 "LEU " " O  " 8 0 FF5757  O174  0 1 7 ""  1 ""  <> 0 0 0 1 10.2 174 0 0 339 0 174 174 174 174 -1 <> <> <> <>
  175 3 13.296289 -9.902793 -15.642547 12 L B 2 -0.12000 -0.12000 "LEU " " CB " 6 0 A0A0A0  C175  0 1 7 ""  1 ""  <> 0 0 0 1 10.2 175 0 0 340 2 175 175 175 175 -1 <> <> <> <>
  176 3 13.791101 -11.228887 -15.196555 12 L B 2 -0.06000 -0.06000 "LEU " " CG " 6 0 A0A0A0  C176  0 1 7 ""  1 ""  <> 0 0 0 1 10.2 176 0 0 341 1 176 176 176 176 -1 <> <> <> <>
  177 3 12.871412 -12.421556 -15.572486 12 L B 2 -0.18000 -0.18000 "LEU " " CD1" 6 0 A0A0A0  C177  0 1 7 ""  1 ""  <> 0 0 0 1 10.2 177 0 0 342 3 177 177 177 177 -1 <> <> <> <>
  178 3 15.132853 -11.499393 -15.922660 12 L B 2 -0.18000 -0.18000 "LEU " " CD2" 6 0 A0A0A0  C178  0 1 7 ""  1 ""  <> 0 0 0 1 10.2 178 0 0 343 3 178 178 178 178 -1 <> <> <> <>
  179 43 11.793688 -8.138293 -16.381048 12 L B 21 0.30000 0.30000 "LEU " " H  " 1 0 FFFFFF  H179  0 1 7 ""  1 ""  <> 0 0 0 1 10.2 179 0 0 344 0 179 179 179 179 -1 <> <> <> <>
  180 41 11.488005 -10.193925 -14.478835 12 L B 21 0.06000 0.06000 "LEU " " HA " 1 0 FFFFFF  H180  0 1 7 ""  1 ""  <> 0 0 0 1 10.2 180 0 0 345 0 180 180 180 180 -1 <> <> <> <>
  181 41 14.098581 -9.165597 -15.611320 12 L B 21 0.06000 0.06000 "LEU " " HB1" 1 0 FFFFFF  H181  0 1 7 ""  1 ""  <> 0 0 0 1 10.2 181 0 0 346 0 181 181 181 181 -1 <> <> <> <>
  182 41 13.096800 -9.949997 -16.713095 12 L B 21 0.06000 0.06000 "LEU " " HB2" 1 0 FFFFFF  H182  0 1 7 ""  1 ""  <> 0 0 0 1 10.2 182 0 0 347 0 182 182 182 182 -1 <> <> <> <>
  183 41 13.995718 -11.250725 -14.126159 12 L B 21 0.06000 0.06000 "LEU " " HG " 1 0 FFFFFF  H183  0 1 7 ""  1 ""  <> 0 0 0 1 10.2 183 0 0 348 0 183 183 183 183 -1 <> <> <> <>
  184 41 12.668825 -12.378393 -16.642630 12 L B 21 0.06000 0.06000 "LEU " "1HD1" 1 0 FFFFFF  H184  0 1 7 ""  1 ""  <> 0 0 0 1 10.2 184 0 0 349 0 184 184 184 184 -1 <> <> <> <>
  185 41 13.339762 -13.390848 -15.401549 12 L B 21 0.06000 0.06000 "LEU " "2HD1" 1 0 FFFFFF  H185  0 1 7 ""  1 ""  <> 0 0 0 1 10.2 185 0 0 350 0 185 185 185 185 -1 <> <> <> <>
  186 41 11.882456 -12.392020 -15.115111 12 L B 21 0.06000 0.06000 "LEU " "3HD1" 1 0 FFFFFF  H186  0 1 7 ""  1 ""  <> 0 0 0 1 10.2 186 0 0 351 0 186 186 186 186 -1 <> <> <> <>
  187 41 15.144712 -11.474175 -17.012304 12 L B 21 0.06000 0.06000 "LEU " "1HD2" 1 0 FFFFFF  H187  0 1 7 ""  1 ""  <> 0 0 0 1 10.2 187 0 0 352 0 187 187 187 187 -1 <> <> <> <>
  188 41 15.944677 -10.869020 -15.559798 12 L B 21 0.06000 0.06000 "LEU " "2HD2" 1 0 FFFFFF  H188  0 1 7 ""  1 ""  <> 0 0 0 1 10.2 188 0 0 353 0 188 188 188 188 -1 <> <> <> <>
  189 41 15.476175 -12.515858 -15.730224 12 L B 21 0.06000 0.06000 "LEU " "3HD2" 1 0 FFFFFF  H189  0 1 7 ""  1 ""  <> 0 0 0 1 10.2 189 0 0 354 0 189 189 189 189 -1 <> <> <> <>
  190 25 13.037600 -7.442123 -13.469398 13 A B 38 -0.50000 -0.50000 "ALA " " N  " 7 0 2F2FFF  N190  0 1 7 ""  1 ""  <> 0 0 0 1 10.34 190 0 0 379 1 190 190 190 190 -1 <> <> <> <>
  191 3 13.410406 -6.590782 -12.313834 13 A B 2 0.14000 0.14000 "ALA " " CA " 6 0 A0A0A0  C191  0 1 -1105 ""  1 ""  FF1E00  0 0 0 1 10.34 191 0 0 380 1 191 191 191 191 -1 <> <> <> <>
  192 2 12.357733 -6.488768 -11.134192 13 A B 2 0.50000 0.50000 "ALA " " C  " 6 0 A0A0A0  C192  0 1 7 ""  1 ""  <> 0 0 0 1 10.34 192 0 0 381 0 192 192 192 192 -1 <> <> <> <>
  193 15 12.719870 -6.564785 -9.972247 13 A B 75 -0.50000 -0.50000 "ALA " " O  " 8 0 FF5757  O193  0 1 7 ""  1 ""  <> 0 0 0 1 10.34 193 0 0 382 0 193 193 193 193 -1 <> <> <> <>
  194 3 13.782591 -5.228674 -12.833327 13 A B 2 -0.18000 -0.18000 "ALA " " CB " 6 0 A0A0A0  C194  0 1 7 ""  1 ""  <> 0 0 0 1 10.34 194 0 0 383 3 194 194 194 194 -1 <> <> <> <>
  195 43 13.209608 -7.065857 -14.390777 13 A B 21 0.30000 0.30000 "ALA " " H  " 1 0 FFFFFF  H195  0 1 7 ""  1 ""  <> 0 0 0 1 10.34 195 0 0 384 0 195 195 195 195 -1 <> <> <> <>
  196 41 14.347578 -7.062384 -12.018199 13 A B 21 0.06000 0.06000 "ALA " " HA " 1 0 FFFFFF  H196  0 1 7 ""  1 ""  <> 0 0 0 1 10.34 196 0 0 385 0 196 196 196 196 -1 <> <> <> <>
  197 41 12.887686 -4.629089 -12.999885 13 A B 21 0.06000 0.06000 "ALA " " HB1" 1 0 FFFFFF  H197  0 1 7 ""  1 ""  <> 0 0 0 1 10.34 197 0 0 386 0 197 197 197 197 -1 <> <> <> <>
  198 41 14.381231 -4.548767 -12.227145 13 A B 21 0.06000 0.06000 "ALA " " HB2" 1 0 FFFFFF  H198  0 1 7 ""  1 ""  <> 0 0 0 1 10.34 198 0 0 387 0 198 198 198 198 -1 <> <> <> <>
  199 41 14.342989 -5.190767 -13.767470 13 A B 21 0.06000 0.06000 "ALA " " HB3" 1 0 FFFFFF  H199  0 1 7 ""  1 ""  <> 0 0 0 1 10.34 199 0 0 388 0 199 199 199 199 -1 <> <> <> <>
  200 25 11.070501 -6.567137 -11.508956 14 L B 38 -0.50000 -0.50000 "LEU " " N  " 7 0 2F2FFF  N200  0 1 7 ""  1 ""  <> 0 0 0 1 10.47 200 0 0 408 1 200 200 200 200 -1 <> <> <> <>
  201 3 9.899927 -6.642410 -10.689792 14 L B 2 0.14000 0.14000 "LEU " " CA " 6 0 A0A0A0  C201  0 1 -1105 ""  1 ""  FF1E00  0 0 0 1 10.47 201 0 0 409 1 201 201 201 201 -1 <> <> <> <>
  202 2 9.635435 -8.057406 -10.193347 14 L B 2 0.50000 0.50000 "LEU " " C  " 6 0 A0A0A0  C202  0 1 7 ""  1 ""  <> 0 0 0 1 10.47 202 0 0 410 0 202 202 202 202 -1 <> <> <> <>
  203 15 9.103701 -8.224895 -9.099235 14 L B 75 -0.50000 -0.50000 "LEU " " O  " 8 0 FF5757  O203  0 1 7 ""  1 ""  <> 0 0 0 1 10.47 203 0 0 411 0 203 203 203 203 -1 <> <> <> <>
  204 3 8.677826 -6.054861 -11.500621 14 L B 2 -0.12000 -0.12000 "LEU " " CB " 6 0 A0A0A0  C204  0 1 7 ""  1 ""  <> 0 0 0 1 10.47 204 0 0 412 2 204 204 204 204 -1 <> <> <> <>
  205 3 8.562504 -4.484966 -11.596316 14 L B 2 -0.06000 -0.06000 "LEU " " CG " 6 0 A0A0A0  C205  0 1 7 ""  1 ""  <> 0 0 0 1 10.47 205 0 0 413 1 205 205 205 205 -1 <> <> <> <>
  206 3 9.849878 -3.759113 -11.655513 14 L B 2 -0.18000 -0.18000 "LEU " " CD1" 6 0 A0A0A0  C206  0 1 7 ""  1 ""  <> 0 0 0 1 10.47 206 0 0 414 3 206 206 206 206 -1 <> <> <> <>
  207 3 7.614584 -3.967083 -12.714141 14 L B 2 -0.18000 -0.18000 "LEU " " CD2" 6 0 A0A0A0  C207  0 1 7 ""  1 ""  <> 0 0 0 1 10.47 207 0 0 415 3 207 207 207 207 -1 <> <> <> <>
  208 43 10.968962 -6.640514 -12.511153 14 L B 21 0.30000 0.30000 "LEU " " H  " 1 0 FFFFFF  H208  0 1 7 ""  1 ""  <> 0 0 0 1 10.47 208 0 0 416 0 208 208 208 208 -1 <> <> <> <>
  209 41 10.014391 -6.045250 -9.785136 14 L B 21 0.06000 0.06000 "LEU " " HA " 1 0 FFFFFF  H209  0 1 7 ""  1 ""  <> 0 0 0 1 10.47 209 0 0 417 0 209 209 209 209 -1 <> <> <> <>
  210 41 7.784929 -6.515888 -11.078380 14 L B 21 0.06000 0.06000 "LEU " " HB1" 1 0 FFFFFF  H210  0 1 7 ""  1 ""  <> 0 0 0 1 10.47 210 0 0 418 0 210 210 210 210 -1 <> <> <> <>
  211 41 8.850994 -6.375528 -12.527892 14 L B 21 0.06000 0.06000 "LEU " " HB2" 1 0 FFFFFF  H211  0 1 7 ""  1 ""  <> 0 0 0 1 10.47 211 0 0 419 0 211 211 211 211 -1 <> <> <> <>
  212 41 8.086546 -4.129902 -10.682265 14 L B 21 0.06000 0.06000 "LEU " " HG " 1 0 FFFFFF  H212  0 1 7 ""  1 ""  <> 0 0 0 1 10.47 212 0 0 420 0 212 212 212 212 -1 <> <> <> <>
  213 41 10.548147 -4.195505 -12.369712 14 L B 21 0.06000 0.06000 "LEU " "1HD1" 1 0 FFFFFF  H213  0 1 7 ""  1 ""  <> 0 0 0 1 10.47 213 0 0 421 0 213 213 213 213 -1 <> <> <> <>
  214 41 9.737013 -2.729927 -11.996299 14 L B 21 0.06000 0.06000 "LEU " "2HD1" 1 0 FFFFFF  H214  0 1 7 ""  1 ""  <> 0 0 0 1 10.47 214 0 0 422 0 214 214 214 214 -1 <> <> <> <>
  215 41 10.270586 -3.726898 -10.650493 14 L B 21 0.06000 0.06000 "LEU " "3HD1" 1 0 FFFFFF  H215  0 1 7 ""  1 ""  <> 0 0 0 1 10.47 215 0 0 423 0 215 215 215 215 -1 <> <> <> <>
  216 41 8.312553 -3.818331 -13.538039 14 L B 21 0.06000 0.06000 "LEU " "1HD2" 1 0 FFFFFF  H216  0 1 7 ""  1 ""  <> 0 0 0 1 10.47 216 0 0 424 0 216 216 216 216 -1 <> <> <> <>
  217 41 6.919744 -4.734938 -13.054282 14 L B 21 0.06000 0.06000 "LEU " "2HD2" 1 0 FFFFFF  H217  0 1 7 ""  1 ""  <> 0 0 0 1 10.47 217 0 0 425 0 217 217 217 217 -1 <> <> <> <>
  218 41 7.103878 -3.019720 -12.541564 14 L B 21 0.06000 0.06000 "LEU " "3HD2" 1 0 FFFFFF  H218  0 1 7 ""  1 ""  <> 0 0 0 1 10.47 218 0 0 426 0 218 218 218 218 -1 <> <> <> <>
  219 25 10.023222 -9.058366 -10.951060 15 L B 38 -0.50000 -0.50000 "LEU " " N  " 7 0 2F2FFF  N219  0 1 7 ""  1 ""  <> 0 0 0 1 10.6 219 0 0 441 1 219 219 219 219 -1 <> <> <> <>
  220 3 9.829107 -10.443332 -10.511210 15 L B 2 0.14000 0.14000 "LEU " " CA " 6 0 A0A0A0  C220  0 1 -1105 ""  1 ""  FF1E00  0 0 0 1 10.6 220 0 0 442 1 220 220 220 220 -1 <> <> <> <>
  221 2 10.934298 -10.865258 -9.557475 15 L B 2 0.50000 0.50000 "LEU " " C  " 6 0 A0A0A0  C221  0 1 7 ""  1 ""  <> 0 0 0 1 10.6 221 0 0 443 0 221 221 221 221 -1 <> <> <> <>
  222 15 10.668238 -11.563151 -8.606891 15 L B 75 -0.50000 -0.50000 "LEU " " O  " 8 0 FF5757  O222  0 1 7 ""  1 ""  <> 0 0 0 1 10.6 222 0 0 444 0 222 222 222 222 -1 <> <> <> <>
  223 3 9.881300 -11.458694 -11.665809 15 L B 2 -0.12000 -0.12000 "LEU " " CB " 6 0 A0A0A0  C223  0 1 7 ""  1 ""  <> 0 0 0 1 10.6 223 0 0 445 2 223 223 223 223 -1 <> <> <> <>
  224 3 8.527740 -11.537073 -12.470656 15 L B 2 -0.06000 -0.06000 "LEU " " CG " 6 0 A0A0A0  C224  0 1 7 ""  1 ""  <> 0 0 0 1 10.6 224 0 0 446 1 224 224 224 224 -1 <> <> <> <>
  225 3 8.763618 -12.280890 -13.813834 15 L B 2 -0.18000 -0.18000 "LEU " " CD1" 6 0 A0A0A0  C225  0 1 7 ""  1 ""  <> 0 0 0 1 10.6 225 0 0 447 3 225 225 225 225 -1 <> <> <> <>
  226 3 7.342226 -12.195314 -11.633094 15 L B 2 -0.18000 -0.18000 "LEU " " CD2" 6 0 A0A0A0  C226  0 1 7 ""  1 ""  <> 0 0 0 1 10.6 226 0 0 448 3 226 226 226 226 -1 <> <> <> <>
  227 43 10.374796 -8.976607 -11.894359 15 L B 21 0.30000 0.30000 "LEU " " H  " 1 0 FFFFFF  H227  0 1 7 ""  1 ""  <> 0 0 0 1 10.6 227 0 0 449 0 227 227 227 227 -1 <> <> <> <>
  228 41 8.844616 -10.460212 -10.043677 15 L B 21 0.06000 0.06000 "LEU " " HA " 1 0 FFFFFF  H228  0 1 7 ""  1 ""  <> 0 0 0 1 10.6 228 0 0 450 0 228 228 228 228 -1 <> <> <> <>
  229 41 10.158998 -12.450025 -11.307693 15 L B 21 0.06000 0.06000 "LEU " " HB1" 1 0 FFFFFF  H229  0 1 7 ""  1 ""  <> 0 0 0 1 10.6 229 0 0 451 0 229 229 229 229 -1 <> <> <> <>
  230 41 10.732687 -11.148733 -12.271747 15 L B 21 0.06000 0.06000 "LEU " " HB2" 1 0 FFFFFF  H230  0 1 7 ""  1 ""  <> 0 0 0 1 10.6 230 0 0 452 0 230 230 230 230 -1 <> <> <> <>
  231 41 8.192774 -10.549072 -12.786490 15 L B 21 0.06000 0.06000 "LEU " " HG " 1 0 FFFFFF  H231  0 1 7 ""  1 ""  <> 0 0 0 1 10.6 231 0 0 453 0 231 231 231 231 -1 <> <> <> <>
  232 41 7.844147 -12.378643 -14.390998 15 L B 21 0.06000 0.06000 "LEU " "1HD1" 1 0 FFFFFF  H232  0 1 7 ""  1 ""  <> 0 0 0 1 10.6 232 0 0 454 0 232 232 232 232 -1 <> <> <> <>
  233 41 9.383059 -11.722702 -14.515845 15 L B 21 0.06000 0.06000 "LEU " "2HD1" 1 0 FFFFFF  H233  0 1 7 ""  1 ""  <> 0 0 0 1 10.6 233 0 0 455 0 233 233 233 233 -1 <> <> <> <>
  234 41 9.206009 -13.272600 -13.719504 15 L B 21 0.06000 0.06000 "LEU " "3HD1" 1 0 FFFFFF  H234  0 1 7 ""  1 ""  <> 0 0 0 1 10.6 234 0 0 456 0 234 234 234 234 -1 <> <> <> <>
  235 41 6.656116 -12.595536 -12.379539 15 L B 21 0.06000 0.06000 "LEU " "1HD2" 1 0 FFFFFF  H235  0 1 7 ""  1 ""  <> 0 0 0 1 10.6 235 0 0 457 0 235 235 235 235 -1 <> <> <> <>
  236 41 7.731525 -13.055061 -11.087768 15 L B 21 0.06000 0.06000 "LEU " "2HD2" 1 0 FFFFFF  H236  0 1 7 ""  1 ""  <> 0 0 0 1 10.6 236 0 0 458 0 236 236 236 236 -1 <> <> <> <>
  237 41 6.857515 -11.454583 -10.997111 15 L B 21 0.06000 0.06000 "LEU " "3HD2" 1 0 FFFFFF  H237  0 1 7 ""  1 ""  <> 0 0 0 1 10.6 237 0 0 459 0 237 237 237 237 -1 <> <> <> <>
  238 25 12.151869 -10.346192 -9.741233 16 L B 38 -0.50000 -0.50000 "LEU " " N  " 7 0 2F2FFF  N238  0 1 7 ""  1 ""  <> 0 0 0 1 10.91 238 0 0 470 1 238 238 238 238 -1 <> <> <> <>
  239 3 13.280420 -10.645667 -8.968097 16 L B 2 0.14000 0.14000 "LEU " " CA " 6 0 A0A0A0  C239  0 1 -1105 ""  1 ""  FF1E00  0 0 0 1 10.91 239 0 0 471 1 239 239 239 239 -1 <> <> <> <>
  240 2 13.170580 -9.954535 -7.595904 16 L B 2 0.50000 0.50000 "LEU " " C  " 6 0 A0A0A0  C240  0 1 7 ""  1 ""  <> 0 0 0 1 10.91 240 0 0 472 0 240 240 240 240 -1 <> <> <> <>
  241 15 13.453512 -10.567943 -6.541698 16 L B 75 -0.50000 -0.50000 "LEU " " O  " 8 0 FF5757  O241  0 1 7 ""  1 ""  <> 0 0 0 1 10.91 241 0 0 473 0 241 241 241 241 -1 <> <> <> <>
  242 3 14.591192 -10.086327 -9.685954 16 L B 2 -0.12000 -0.12000 "LEU " " CB " 6 0 A0A0A0  C242  0 1 7 ""  1 ""  <> 0 0 0 1 10.91 242 0 0 474 2 242 242 242 242 -1 <> <> <> <>
  243 3 14.997530 -10.950138 -10.927104 16 L B 2 -0.06000 -0.06000 "LEU " " CG " 6 0 A0A0A0  C243  0 1 7 ""  1 ""  <> 0 0 0 1 10.91 243 0 0 475 1 243 243 243 243 -1 <> <> <> <>
  244 3 15.839025 -10.031803 -11.848842 16 L B 2 -0.18000 -0.18000 "LEU " " CD1" 6 0 A0A0A0  C244  0 1 7 ""  1 ""  <> 0 0 0 1 10.91 244 0 0 476 3 244 244 244 244 -1 <> <> <> <>
  245 3 15.733683 -12.222582 -10.386847 16 L B 2 -0.18000 -0.18000 "LEU " " CD2" 6 0 A0A0A0  C245  0 1 7 ""  1 ""  <> 0 0 0 1 10.91 245 0 0 477 3 245 245 245 245 -1 <> <> <> <>
  246 43 12.322916 -9.790370 -10.567008 16 L B 21 0.30000 0.30000 "LEU " " H  " 1 0 FFFFFF  H246  0 1 7 ""  1 ""  <> 0 0 0 1 10.91 246 0 0 478 0 246 246 246 246 -1 <> <> <> <>
  247 41 13.214308 -11.710658 -8.745559 16 L B 21 0.06000 0.06000 "LEU " " HA " 1 0 FFFFFF  H247  0 1 7 ""  1 ""  <> 0 0 0 1 10.91 247 0 0 479 0 247 247 247 247 -1 <> <> <> <>
  248 41 15.477037 -9.967936 -9.061965 16 L B 21 0.06000 0.06000 "LEU " " HB1" 1 0 FFFFFF  H248  0 1 7 ""  1 ""  <> 0 0 0 1 10.91 248 0 0 480 0 248 248 248 248 -1 <> <> <> <>
  249 41 14.414110 -9.048137 -9.966849 16 L B 21 0.06000 0.06000 "LEU " " HB2" 1 0 FFFFFF  H249  0 1 7 ""  1 ""  <> 0 0 0 1 10.91 249 0 0 481 0 249 249 249 249 -1 <> <> <> <>
  250 41 14.074171 -11.232590 -11.432803 16 L B 21 0.06000 0.06000 "LEU " " HG " 1 0 FFFFFF  H250  0 1 7 ""  1 ""  <> 0 0 0 1 10.91 250 0 0 482 0 250 250 250 250 -1 <> <> <> <>
  251 41 15.323999 -9.075308 -11.938098 16 L B 21 0.06000 0.06000 "LEU " "1HD1" 1 0 FFFFFF  H251  0 1 7 ""  1 ""  <> 0 0 0 1 10.91 251 0 0 483 0 251 251 251 251 -1 <> <> <> <>
  252 41 16.792860 -10.024524 -11.321353 16 L B 21 0.06000 0.06000 "LEU " "2HD1" 1 0 FFFFFF  H252  0 1 7 ""  1 ""  <> 0 0 0 1 10.91 252 0 0 484 0 252 252 252 252 -1 <> <> <> <>
  253 41 15.904303 -10.363950 -12.884948 16 L B 21 0.06000 0.06000 "LEU " "3HD1" 1 0 FFFFFF  H253  0 1 7 ""  1 ""  <> 0 0 0 1 10.91 253 0 0 485 0 253 253 253 253 -1 <> <> <> <>
  254 41 15.118998 -12.608470 -9.573611 16 L B 21 0.06000 0.06000 "LEU " "1HD2" 1 0 FFFFFF  H254  0 1 7 ""  1 ""  <> 0 0 0 1 10.91 254 0 0 486 0 254 254 254 254 -1 <> <> <> <>
  255 41 15.885969 -12.946606 -11.187285 16 L B 21 0.06000 0.06000 "LEU " "2HD2" 1 0 FFFFFF  H255  0 1 7 ""  1 ""  <> 0 0 0 1 10.91 255 0 0 487 0 255 255 255 255 -1 <> <> <> <>
  256 41 16.754519 -11.906218 -10.172599 16 L B 21 0.06000 0.06000 "LEU " "3HD2" 1 0 FFFFFF  H256  0 1 7 ""  1 ""  <> 0 0 0 1 10.91 256 0 0 488 0 256 256 256 256 -1 <> <> <> <>
  257 25 12.621321 -8.744852 -7.568809 17 H B 38 -0.50000 -0.50000 "HIE " " N  " 7 0 2F2FFF  N257  0 1 7 ""  1 ""  <> 0 0 0 1 11.34 257 0 0 500 1 257 257 257 257 -1 <> <> <> <>
  258 3 12.370317 -8.035383 -6.303046 17 H B 2 0.14000 0.14000 "HIE " " CA " 6 0 A0A0A0  C258  0 1 -1105 ""  1 ""  FF1E00  0 0 0 1 11.34 258 0 0 501 1 258 258 258 258 -1 <> <> <> <>
  259 2 11.283243 -8.700223 -5.417953 17 H B 2 0.50000 0.50000 "HIE " " C  " 6 0 A0A0A0  C259  0 1 7 ""  1 ""  <> 0 0 0 1 11.34 259 0 0 502 0 259 259 259 259 -1 <> <> <> <>
  260 15 11.360868 -8.637871 -4.205230 17 H B 75 -0.50000 -0.50000 "HIE " " O  " 8 0 FF5757  O260  0 1 7 ""  1 ""  <> 0 0 0 1 11.34 260 0 0 503 0 260 260 260 260 -1 <> <> <> <>
  261 3 11.984034 -6.519760 -6.512038 17 H B 2 -0.29700 -0.29700 "HIE " " CB " 6 0 A0A0A0  C261  0 1 7 ""  1 ""  <> 0 0 0 1 11.34 261 0 0 504 2 261 261 261 261 -1 <> <> <> <>
  262 2 11.990271 -5.645227 -5.340175 17 H B 2 0.50400 0.50400 "HIE " " CG " 6 0 A0A0A0  C262  0 1 7 "%UT"  13 "HIE"  <> 0 0 0 1 11.34 262 0 0 505 0 262 262 262 262 23 "HIE"  <> <> <>
  263 25 11.082857 -4.593498 -5.041854 17 H B 38 -0.56400 -0.56400 "HIE " " ND1" 7 0 2F2FFF  N263  0 1 7 ""  1 ""  <> 0 0 0 1 11.34 263 0 0 506 0 263 263 263 263 22 <> <> <> <>
  264 2 11.297998 -4.357058 -3.722823 17 H B 2 0.18200 0.18200 "HIE " " CE1" 6 0 A0A0A0  C264  0 1 7 ""  1 ""  <> 0 0 0 1 11.34 264 0 0 507 1 264 264 264 264 21 <> <> <> <>
  265 25 12.340437 -5.045650 -3.250407 17 H B 38 -0.29100 -0.29100 "HIE " " NE2" 7 0 2F2FFF  N265  0 1 7 ""  1 ""  <> 0 0 0 1 11.34 265 0 0 508 1 265 265 265 265 19 <> <> <> <>
  266 2 12.873236 -5.824808 -4.247012 17 H B 2 -0.26100 -0.26100 "HIE " " CD2" 6 0 A0A0A0  C266  0 1 7 ""  1 ""  <> 0 0 0 1 11.34 266 0 0 509 1 266 266 266 266 24 <> <> <> <>
  267 43 12.290842 -8.365568 -8.444610 17 H B 21 0.30000 0.30000 "HIE " " H  " 1 0 FFFFFF  H267  0 1 7 ""  1 ""  <> 0 0 0 1 11.34 267 0 0 510 0 267 267 267 267 -1 <> <> <> <>
  268 41 13.149206 -8.040240 -5.540542 17 H B 21 0.06000 0.06000 "HIE " " HA " 1 0 FFFFFF  H268  0 1 7 ""  1 ""  <> 0 0 0 1 11.34 268 0 0 511 0 268 268 268 268 -1 <> <> <> <>
  269 41 10.982645 -6.467505 -6.939345 17 H B 21 0.06000 0.06000 "HIE " " HB1" 1 0 FFFFFF  H269  0 1 7 ""  1 ""  <> 0 0 0 1 11.34 269 0 0 512 0 269 269 269 269 -1 <> <> <> <>
  270 41 12.633116 -6.120985 -7.291633 17 H B 21 0.06000 0.06000 "HIE " " HB2" 1 0 FFFFFF  H270  0 1 7 ""  1 ""  <> 0 0 0 1 11.34 270 0 0 513 0 270 270 270 270 -1 <> <> <> <>
  271 41 10.586008 -3.708658 -3.233893 17 H B 21 0.09800 0.09800 "HIE " " HE1" 1 0 FFFFFF  H271  0 1 7 ""  1 ""  <> 0 0 0 1 11.34 271 0 0 514 0 271 271 271 271 47 <> <> <> <>
  272 43 12.644072 -4.935225 -2.293479 17 H B 21 0.32600 0.32600 "HIE " " HE2" 1 0 FFFFFF  H272  0 1 7 ""  1 ""  <> 0 0 0 1 11.34 272 0 0 515 0 272 272 272 272 20 <> <> <> <>
  273 41 13.781557 -6.391760 -4.105853 17 H B 21 0.18300 0.18300 "HIE " " HD2" 1 0 FFFFFF  H273  0 1 7 ""  1 ""  <> 0 0 0 1 11.34 273 0 0 516 0 273 273 273 273 -1 <> <> <> <>
  274 25 10.332109 -9.326504 -6.077250 18 A B 38 -0.50000 -0.50000 "ALA " " N  " 7 0 2F2FFF  N274  0 1 7 ""  1 ""  <> 0 0 0 1 11.33 274 0 0 531 1 274 274 274 274 -1 <> <> <> <>
  275 3 9.179964 -9.933521 -5.383433 18 A B 2 0.14000 0.14000 "ALA " " CA " 6 0 A0A0A0  C275  0 1 -1105 ""  1 ""  FF1E00  0 0 0 1 11.33 275 0 0 532 1 275 275 275 275 -1 <> <> <> <>
  276 2 9.631975 -11.352831 -4.883090 18 A B 2 0.50000 0.50000 "ALA " " C  " 6 0 A0A0A0  C276  0 1 7 ""  1 ""  <> 0 0 0 1 11.33 276 0 0 533 0 276 276 276 276 -1 <> <> <> <>
  277 15 8.997221 -11.898975 -3.941790 18 A B 75 -0.50000 -0.50000 "ALA " " O  " 8 0 FF5757  O277  0 1 7 ""  1 ""  <> 0 0 0 1 11.33 277 0 0 534 0 277 277 277 277 -1 <> <> <> <>
  278 3 7.971901 -10.021795 -6.368644 18 A B 2 -0.18000 -0.18000 "ALA " " CB " 6 0 A0A0A0  C278  0 1 7 ""  1 ""  <> 0 0 0 1 11.33 278 0 0 535 3 278 278 278 278 -1 <> <> <> <>
  279 43 10.452719 -9.310735 -7.079898 18 A B 21 0.30000 0.30000 "ALA " " H  " 1 0 FFFFFF  H279  0 1 7 ""  1 ""  <> 0 0 0 1 11.33 279 0 0 536 0 279 279 279 279 -1 <> <> <> <>
  280 41 8.986664 -9.339359 -4.490287 18 A B 21 0.06000 0.06000 "ALA " " HA " 1 0 FFFFFF  H280  0 1 7 ""  1 ""  <> 0 0 0 1 11.33 280 0 0 537 0 280 280 280 280 -1 <> <> <> <>
  281 41 7.588194 -9.141165 -6.883773 18 A B 21 0.06000 0.06000 "ALA " " HB1" 1 0 FFFFFF  H281  0 1 7 ""  1 ""  <> 0 0 0 1 11.33 281 0 0 538 0 281 281 281 281 -1 <> <> <> <>
  282 41 8.273129 -10.690913 -7.174647 18 A B 21 0.06000 0.06000 "ALA " " HB2" 1 0 FFFFFF  H282  0 1 7 ""  1 ""  <> 0 0 0 1 11.33 282 0 0 539 0 282 282 282 282 -1 <> <> <> <>
  283 41 7.209061 -10.579659 -5.825538 18 A B 21 0.06000 0.06000 "ALA " " HB3" 1 0 FFFFFF  H283  0 1 7 ""  1 ""  <> 0 0 0 1 11.33 283 0 0 540 0 283 283 283 283 -1 <> <> <> <>
  284 25 10.716066 -11.904847 -5.465365 19 A B 38 -0.50000 -0.50000 "ALA " " N  " 7 0 2F2FFF  N284  0 1 7 ""  1 ""  <> 0 0 0 1 11.29 284 0 0 556 1 284 284 284 284 -1 <> <> <> <>
  285 3 11.208490 -13.162630 -4.888614 19 A B 2 0.14000 0.14000 "ALA " " CA " 6 0 A0A0A0  C285  0 1 -1105 ""  1 ""  FF1E00  0 0 0 1 11.29 285 0 0 557 1 285 285 285 285 -1 <> <> <> <>
  286 2 12.016825 -12.901231 -3.598723 19 A B 2 0.50000 0.50000 "ALA " " C  " 6 0 A0A0A0  C286  0 1 7 ""  1 ""  <> 0 0 0 1 11.29 286 0 0 558 0 286 286 286 286 -1 <> <> <> <>
  287 15 12.360361 -13.923073 -2.922286 19 A B 75 -0.50000 -0.50000 "ALA " " O  " 8 0 FF5757  O287  0 1 7 ""  1 ""  <> 0 0 0 1 11.29 287 0 0 559 0 287 287 287 287 -1 <> <> <> <>
  288 3 12.072298 -13.660212 -6.002364 19 A B 2 -0.18000 -0.18000 "ALA " " CB " 6 0 A0A0A0  C288  0 1 7 ""  1 ""  <> 0 0 0 1 11.29 288 0 0 560 3 288 288 288 288 -1 <> <> <> <>
  289 43 11.347078 -11.435345 -6.098998 19 A B 21 0.30000 0.30000 "ALA " " H  " 1 0 FFFFFF  H289  0 1 7 ""  1 ""  <> 0 0 0 1 11.29 289 0 0 561 0 289 289 289 289 -1 <> <> <> <>
  290 41 10.379004 -13.868633 -4.848495 19 A B 21 0.06000 0.06000 "ALA " " HA " 1 0 FFFFFF  H290  0 1 7 ""  1 ""  <> 0 0 0 1 11.29 290 0 0 562 0 290 290 290 290 -1 <> <> <> <>
  291 41 11.697664 -13.587128 -7.023345 19 A B 21 0.06000 0.06000 "ALA " " HB1" 1 0 FFFFFF  H291  0 1 7 ""  1 ""  <> 0 0 0 1 11.29 291 0 0 563 0 291 291 291 291 -1 <> <> <> <>
  292 41 13.043051 -13.165627 -5.968863 19 A B 21 0.06000 0.06000 "ALA " " HB2" 1 0 FFFFFF  H292  0 1 7 ""  1 ""  <> 0 0 0 1 11.29 292 0 0 564 0 292 292 292 292 -1 <> <> <> <>
  293 41 12.205870 -14.716367 -5.768283 19 A B 21 0.06000 0.06000 "ALA " " HB3" 1 0 FFFFFF  H293  0 1 7 ""  1 ""  <> 0 0 0 1 11.29 293 0 0 565 0 293 293 293 293 -1 <> <> <> <>
  294 25 12.420351 -11.663857 -3.270503 20 R B 38 -0.50000 -0.50000 "ARG " " N  " 7 0 2F2FFF  N294  0 1 7 ""  1 ""  <> 0 0 0 1 10.54 294 0 0 580 1 294 294 294 294 -1 <> <> <> <>
  295 3 13.274988 -11.371430 -2.119529 20 R B 2 0.14000 0.14000 "ARG " " CA " 6 0 A0A0A0  C295  0 1 -1105 ""  1 ""  FF1E00  0 0 0 1 10.54 295 0 0 581 1 295 295 295 295 -1 <> <> <> <>
  296 2 12.415102 -11.336330 -0.842753 20 R B 2 0.50000 0.50000 "ARG " " C  " 6 0 A0A0A0  C296  0 1 7 ""  1 ""  <> 0 0 0 1 10.54 296 0 0 582 0 296 296 296 296 -1 <> <> <> <>
  297 15 11.363024 -10.735898 -0.930266 20 R B 75 -0.50000 -0.50000 "ARG " " O  " 8 0 FF5757  O297  0 1 7 ""  1 ""  <> 0 0 0 1 10.54 297 0 0 583 0 297 297 297 297 -1 <> <> <> <>
  298 3 13.909296 -9.966916 -2.210871 20 R B 2 -0.12000 -0.12000 "ARG " " CB " 6 0 A0A0A0  C298  0 1 7 ""  1 ""  <> 0 0 0 1 10.54 298 0 0 584 2 298 298 298 298 -1 <> <> <> <>
  299 3 14.755030 -9.675064 -3.463233 20 R B 2 -0.05000 -0.05000 "ARG " " CG " 6 0 A0A0A0  C299  0 1 7 ""  1 ""  <> 0 0 0 1 10.54 299 0 0 585 2 299 299 299 299 -1 <> <> <> <>
  300 3 15.905432 -8.644925 -3.264903 20 R B 2 0.19000 0.19000 "ARG " " CD " 6 0 A0A0A0  C300  0 1 7 ""  1 ""  <> 0 0 0 1 10.54 300 0 0 586 2 300 300 300 300 -1 <> <> <> <>
  301 25 15.514318 -7.539488 -2.361323 20 R B 38 -0.69997 -0.69997 "ARG " " NE " 7 0 2F2FFF  N301  0 1 7 ""  1 ""  <> 0 0 0 1 10.54 301 0 0 587 1 301 301 301 301 -1 <> <> <> <>
  302 2 15.951097 -6.255342 -2.527781 20 R B 2 0.63990 0.63990 "ARG " " CZ " 6 0 A0A0A0  C302  0 1 7 ""  1 ""  <> 0 0 0 1 10.54 302 0 0 588 0 302 302 302 302 -1 <> <> <> <>
  303 25 16.541864 -5.798859 -3.657363 20 R B 38 -0.79997 -0.79997 "ARG " " NH1" 7 0 2F2FFF  N303  0 1 7 ""  1 ""  <> 0 0 0 1 10.54 303 0 0 589 2 303 303 303 303 -1 <> <> <> <>
  304 31 15.710314 -5.408062 -1.526923 20 R B 38 -0.79997 -0.79997 "ARG " " NH2" 7 1 2F2FFF  N304  0 1 7 ""  1 ""  <> 0 0 0 1 10.54 304 0 0 590 2 304 304 304 304 -1 <> <> <> <>
  305 43 12.019148 -10.951235 -3.863215 20 R B 21 0.30000 0.30000 "ARG " " H  " 1 0 FFFFFF  H305  0 1 7 ""  1 ""  <> 0 0 0 1 10.54 305 0 0 591 0 305 305 305 305 -1 <> <> <> <>
  306 41 13.980436 -12.202355 -2.121634 20 R B 21 0.06000 0.06000 "ARG " " HA " 1 0 FFFFFF  H306  0 1 7 ""  1 ""  <> 0 0 0 1 10.54 306 0 0 592 0 306 306 306 306 -1 <> <> <> <>
  307 41 14.475698 -9.875675 -1.284068 20 R B 21 0.06000 0.06000 "ARG " " HB1" 1 0 FFFFFF  H307  0 1 7 ""  1 ""  <> 0 0 0 1 10.54 307 0 0 593 0 307 307 307 307 -1 <> <> <> <>
  308 41 13.111528 -9.239834 -2.059161 20 R B 21 0.06000 0.06000 "ARG " " HB2" 1 0 FFFFFF  H308  0 1 7 ""  1 ""  <> 0 0 0 1 10.54 308 0 0 594 0 308 308 308 308 -1 <> <> <> <>
  309 41 14.109629 -9.290326 -4.252872 20 R B 21 0.06000 0.06000 "ARG " " HG1" 1 0 FFFFFF  H309  0 1 7 ""  1 ""  <> 0 0 0 1 10.54 309 0 0 595 0 309 309 309 309 -1 <> <> <> <>
  310 41 15.182596 -10.644634 -3.718615 20 R B 21 0.06000 0.06000 "ARG " " HG2" 1 0 FFFFFF  H310  0 1 7 ""  1 ""  <> 0 0 0 1 10.54 310 0 0 596 0 310 310 310 310 -1 <> <> <> <>
  311 41 16.218100 -8.191151 -4.205340 20 R B 21 0.06000 0.06000 "ARG " " HD1" 1 0 FFFFFF  H311  0 1 7 ""  1 ""  <> 0 0 0 1 10.54 311 0 0 597 0 311 311 311 311 -1 <> <> <> <>
  312 41 16.708426 -9.161796 -2.739409 20 R B 21 0.06000 0.06000 "ARG " " HD2" 1 0 FFFFFF  H312  0 1 7 ""  1 ""  <> 0 0 0 1 10.54 312 0 0 598 0 312 312 312 312 -1 <> <> <> <>
  313 43 14.995756 -7.560051 -1.494849 20 R B 21 0.44000 0.44000 "ARG " " HE " 1 0 FFFFFF  H313  0 1 7 ""  1 ""  <> 0 0 0 1 10.54 313 0 0 599 0 313 313 313 313 -1 <> <> <> <>
  314 43 16.809561 -4.848412 -3.869708 20 R B 21 0.46000 0.46000 "ARG " "1HH1" 1 0 FFFFFF  H314  0 1 7 ""  1 ""  <> 0 0 0 1 10.54 314 0 0 600 0 314 314 314 314 -1 <> <> <> <>
  315 43 16.728800 -6.445831 -4.410079 20 R B 21 0.46000 0.46000 "ARG " "2HH1" 1 0 FFFFFF  H315  0 1 7 ""  1 ""  <> 0 0 0 1 10.54 315 0 0 601 0 315 315 315 315 -1 <> <> <> <>
  316 44 15.178793 -5.731667 -0.731391 20 R B 21 0.46000 0.46000 "ARG " "1HH2" 1 0 FFFFFF  H316  0 1 7 ""  1 ""  <> 0 0 0 1 10.54 316 0 0 602 0 316 316 316 316 -1 <> <> <> <>
  317 44 16.060022 -4.460539 -1.524161 20 R B 21 0.46000 0.46000 "ARG " "2HH2" 1 0 FFFFFF  H317  0 1 7 ""  1 ""  <> 0 0 0 1 10.54 317 0 0 603 0 317 317 317 317 -1 <> <> <> <>
  318 25 12.808088 -12.055511 0.235196 21 P B 38 -0.14000 -0.14000 "PRO " " N  " 7 0 2F2FFF  N318  0 1 7 ""  1 ""  <> 0 0 0 1 9.63 318 0 0 621 0 318 318 318 318 -1 <> <> <> <>
  319 3 12.022543 -11.971057 1.504377 21 P B 2 0.01000 0.01000 "PRO " " CA " 6 0 A0A0A0  C319  0 1 -1106 ""  1 ""  FF3C00  0 0 0 1 9.63 319 0 0 622 1 319 319 319 319 -1 <> <> <> <>
  320 2 12.047922 -10.654176 2.295636 21 P B 2 0.50000 0.50000 "PRO " " C  " 6 0 A0A0A0  C320  0 1 7 ""  1 ""  <> 0 0 0 1 9.63 320 0 0 623 0 320 320 320 320 -1 <> <> <> <>
  321 15 11.557779 -10.581072 3.428910 21 P B 75 -0.50000 -0.50000 "PRO " " O  " 8 0 FF5757  O321  0 1 7 ""  1 ""  <> 0 0 0 1 9.63 321 0 0 624 0 321 321 321 321 -1 <> <> <> <>
  322 3 13.972586 -12.943785 0.366708 21 P B 2 -0.05000 -0.05000 "PRO " " CD " 6 0 A0A0A0  C322  0 1 7 ""  1 ""  <> 0 0 0 1 9.63 322 0 0 625 2 322 322 322 322 -1 <> <> <> <>
  323 3 14.053335 -13.269274 1.865113 21 P B 2 -0.12000 -0.12000 "PRO " " CG " 6 0 A0A0A0  C323  0 1 7 ""  1 ""  <> 0 0 0 1 9.63 323 0 0 626 2 323 323 323 323 -1 <> <> <> <>
  324 3 12.548143 -13.150597 2.363324 21 P B 2 -0.12000 -0.12000 "PRO " " CB " 6 0 A0A0A0  C324  0 1 7 ""  1 ""  <> 0 0 0 1 9.63 324 0 0 627 2 324 324 324 324 -1 <> <> <> <>
  325 41 14.878878 -12.380259 0.144960 21 P B 21 0.06000 0.06000 "PRO " " HD1" 1 0 FFFFFF  H325  0 1 7 ""  1 ""  <> 0 0 0 1 9.63 325 0 0 628 0 325 325 325 325 -1 <> <> <> <>
  326 41 13.798220 -13.847018 -0.217986 21 P B 21 0.06000 0.06000 "PRO " " HD2" 1 0 FFFFFF  H326  0 1 7 ""  1 ""  <> 0 0 0 1 9.63 326 0 0 629 0 326 326 326 326 -1 <> <> <> <>
  327 41 14.532801 -12.505622 2.477525 21 P B 21 0.06000 0.06000 "PRO " " HG1" 1 0 FFFFFF  H327  0 1 7 ""  1 ""  <> 0 0 0 1 9.63 327 0 0 630 0 327 327 327 327 -1 <> <> <> <>
  328 41 14.427782 -14.289351 1.950723 21 P B 21 0.06000 0.06000 "PRO " " HG2" 1 0 FFFFFF  H328  0 1 7 ""  1 ""  <> 0 0 0 1 9.63 328 0 0 631 0 328 328 328 328 -1 <> <> <> <>
  329 41 12.549818 -12.899487 3.424005 21 P B 21 0.06000 0.06000 "PRO " " HB1" 1 0 FFFFFF  H329  0 1 7 ""  1 ""  <> 0 0 0 1 9.63 329 0 0 632 0 329 329 329 329 -1 <> <> <> <>
  330 41 11.981810 -14.037785 2.080018 21 P B 21 0.06000 0.06000 "PRO " " HB2" 1 0 FFFFFF  H330  0 1 7 ""  1 ""  <> 0 0 0 1 9.63 330 0 0 633 0 330 330 330 330 -1 <> <> <> <>
  331 41 10.958891 -12.146753 1.343530 21 P B 21 0.06000 0.06000 "PRO " " HA " 1 0 FFFFFF  H331  0 1 7 ""  1 ""  <> 0 0 0 1 9.63 331 0 0 634 0 331 331 331 331 -1 <> <> <> <>
  332 25 12.622599 -9.483280 1.882341 22 D B 38 -0.50000 -0.50000 "ASP " " N  " 7 0 2F2FFF  N332  0 1 7 ""  1 ""  <> 0 0 0 1 7.57 332 0 0 654 1 332 332 332 332 -1 <> <> <> <>
  333 3 12.729124 -8.264112 2.690427 22 D B 2 0.14000 0.14000 "ASP " " CA " 6 0 A0A0A0  C333  0 1 -1106 ""  1 ""  FF3C00  0 0 0 1 7.57 333 0 0 655 1 333 333 333 333 -1 <> <> <> <>
  334 2 11.473505 -7.387432 2.431634 22 D B 2 0.50000 0.50000 "ASP " " C  " 6 0 A0A0A0  C334  0 1 7 ""  1 ""  <> 0 0 0 1 7.57 334 0 0 656 0 334 334 334 334 -1 <> <> <> <>
  335 15 11.146616 -7.220888 1.262357 22 D B 75 -0.50000 -0.50000 "ASP " " O  " 8 0 FF5757  O335  0 1 7 ""  1 ""  <> 0 0 0 1 7.57 335 0 0 657 0 335 335 335 335 -1 <> <> <> <>
  336 3 14.038649 -7.517830 2.436887 22 D B 2 -0.22000 -0.22000 "ASP " " CB " 6 0 A0A0A0  C336  0 1 7 ""  1 ""  <> 0 0 0 1 7.57 336 0 0 658 2 336 336 336 336 -1 <> <> <> <>
  337 2 14.252184 -6.977509 1.020982 22 D B 2 0.70000 0.70000 "ASP " " CG " 6 0 A0A0A0  C337  0 1 7 "%UT"  13 ""  <> 0 0 0 1 7.57 337 0 0 659 0 337 337 337 337 -1 <> <> <> <>
  338 15 14.361139 -7.802250 0.176625 22 D B 75 -0.80000 -0.80000 "ASP " " OD1" 8 0 FF5757  O338  0 1 7 ""  1 ""  <> 0 0 0 1 7.57 338 0 0 660 0 338 338 338 338 -1 <> <> <> <>
  339 18 14.581121 -5.774075 0.865441 22 D B 75 -0.80000 -0.80000 "ASP " " OD2" 8 -1 FF5757  O339  0 1 7 ""  1 ""  <> 0 0 0 1 7.57 339 0 0 661 0 339 339 339 339 -1 <> <> <> <>
  340 43 13.086119 -9.474963 0.985021 22 D B 21 0.30000 0.30000 "ASP " " H  " 1 0 FFFFFF  H340  0 1 7 ""  1 ""  <> 0 0 0 1 7.57 340 0 0 662 0 340 340 340 340 -1 <> <> <> <>
  341 41 12.706308 -8.475999 3.759389 22 D B 21 0.06000 0.06000 "ASP " " HA " 1 0 FFFFFF  H341  0 1 7 ""  1 ""  <> 0 0 0 1 7.57 341 0 0 663 0 341 341 341 341 -1 <> <> <> <>
  342 41 14.839724 -8.176333 2.772668 22 D B 21 0.06000 0.06000 "ASP " " HB1" 1 0 FFFFFF  H342  0 1 7 ""  1 ""  <> 0 0 0 1 7.57 342 0 0 664 0 342 342 342 342 -1 <> <> <> <>
  343 41 14.041834 -6.684326 3.139283 22 D B 21 0.06000 0.06000 "ASP " " HB2" 1 0 FFFFFF  H343  0 1 7 ""  1 ""  <> 0 0 0 1 7.57 343 0 0 665 0 343 343 343 343 -1 <> <> <> <>
  344 25 10.821943 -6.931038 3.517385 23 I B 38 -0.50000 -0.50000 "ILE " " N  " 7 0 2F2FFF  N344  0 1 7 ""  1 ""  <> 0 0 0 1 7.31 344 0 0 678 1 344 344 344 344 -1 <> <> <> <>
  345 3 9.887907 -5.844950 3.460229 23 I B 2 0.14000 0.14000 "ILE " " CA " 6 0 A0A0A0  C345  0 1 -1106 ""  1 ""  FF3C00  0 0 0 1 7.31 345 0 0 679 1 345 345 345 345 -1 <> <> <> <>
  346 2 10.388010 -4.525658 2.857629 23 I B 2 0.50000 0.50000 "ILE " " C  " 6 0 A0A0A0  C346  0 1 7 ""  1 ""  <> 0 0 0 1 7.31 346 0 0 680 0 346 346 346 346 -1 <> <> <> <>
  347 15 11.603807 -4.169617 2.956769 23 I B 75 -0.50000 -0.50000 "ILE " " O  " 8 0 FF5757  O347  0 1 7 ""  1 ""  <> 0 0 0 1 7.31 347 0 0 681 0 347 347 347 347 -1 <> <> <> <>
  348 3 9.316309 -5.672270 4.906503 23 I B 2 -0.06000 -0.06000 "ILE " " CB " 6 0 A0A0A0  C348  0 1 7 ""  1 ""  <> 0 0 0 1 7.31 348 0 0 682 1 348 348 348 348 -1 <> <> <> <>
  349 3 8.454334 -4.335922 5.196279 23 I B 2 -0.18000 -0.18000 "ILE " " CG2" 6 0 A0A0A0  C349  0 1 7 ""  1 ""  <> 0 0 0 1 7.31 349 0 0 683 3 349 349 349 349 -1 <> <> <> <>
  350 3 8.672033 -6.997316 5.492623 23 I B 2 -0.12000 -0.12000 "ILE " " CG1" 6 0 A0A0A0  C350  0 1 7 ""  1 ""  <> 0 0 0 1 7.31 350 0 0 684 2 350 350 350 350 -1 <> <> <> <>
  351 3 7.837835 -6.995317 6.742284 23 I B 2 -0.18000 -0.18000 "ILE " " CD1" 6 0 A0A0A0  C351  0 1 7 ""  1 ""  <> 0 0 0 1 7.31 351 0 0 685 3 351 351 351 351 -1 <> <> <> <>
  352 43 11.137972 -7.329084 4.390187 23 I B 21 0.30000 0.30000 "ILE " " H  " 1 0 FFFFFF  H352  0 1 7 ""  1 ""  <> 0 0 0 1 7.31 352 0 0 686 0 352 352 352 352 -1 <> <> <> <>
  353 41 9.002466 -6.134222 2.894174 23 I B 21 0.06000 0.06000 "ILE " " HA " 1 0 FFFFFF  H353  0 1 7 ""  1 ""  <> 0 0 0 1 7.31 353 0 0 687 0 353 353 353 353 -1 <> <> <> <>
  354 41 10.206720 -5.419708 5.482251 23 I B 21 0.06000 0.06000 "ILE " " HB " 1 0 FFFFFF  H354  0 1 7 ""  1 ""  <> 0 0 0 1 7.31 354 0 0 688 0 354 354 354 354 -1 <> <> <> <>
  355 41 7.675758 -4.266970 4.436563 23 I B 21 0.06000 0.06000 "ILE " "1HG2" 1 0 FFFFFF  H355  0 1 7 ""  1 ""  <> 0 0 0 1 7.31 355 0 0 689 0 355 355 355 355 -1 <> <> <> <>
  356 41 7.977167 -4.363508 6.175897 23 I B 21 0.06000 0.06000 "ILE " "2HG2" 1 0 FFFFFF  H356  0 1 7 ""  1 ""  <> 0 0 0 1 7.31 356 0 0 690 0 356 356 356 356 -1 <> <> <> <>
  357 41 9.010057 -3.398495 5.218682 23 I B 21 0.06000 0.06000 "ILE " "3HG2" 1 0 FFFFFF  H357  0 1 7 ""  1 ""  <> 0 0 0 1 7.31 357 0 0 691 0 357 357 357 357 -1 <> <> <> <>
  358 41 9.616064 -7.471712 5.760678 23 I B 21 0.06000 0.06000 "ILE " "1HG1" 1 0 FFFFFF  H358  0 1 7 ""  1 ""  <> 0 0 0 1 7.31 358 0 0 692 0 358 358 358 358 -1 <> <> <> <>
  359 41 8.181993 -7.466867 4.639699 23 I B 21 0.06000 0.06000 "ILE " "2HG1" 1 0 FFFFFF  H359  0 1 7 ""  1 ""  <> 0 0 0 1 7.31 359 0 0 693 0 359 359 359 359 -1 <> <> <> <>
  360 41 8.283945 -6.280577 7.433827 23 I B 21 0.06000 0.06000 "ILE " " HD1" 1 0 FFFFFF  H360  0 1 7 ""  1 ""  <> 0 0 0 1 7.31 360 0 0 694 0 360 360 360 360 -1 <> <> <> <>
  361 41 6.832655 -6.643114 6.510629 23 I B 21 0.06000 0.06000 "ILE " " HD2" 1 0 FFFFFF  H361  0 1 7 ""  1 ""  <> 0 0 0 1 7.31 361 0 0 695 0 361 361 361 361 -1 <> <> <> <>
  362 41 7.751474 -7.926014 7.303041 23 I B 21 0.06000 0.06000 "ILE " " HD3" 1 0 FFFFFF  H362  0 1 7 ""  1 ""  <> 0 0 0 1 7.31 362 0 0 696 0 362 362 362 362 -1 <> <> <> <>
  363 25 9.519918 -3.889448 2.027517 24 Q B 38 -0.50000 -0.50000 "GLN " " N  " 7 0 2F2FFF  N363  0 1 7 ""  1 ""  <> 0 0 0 1 7.3 363 0 0 714 1 363 363 363 363 -1 <> <> <> <>
  364 3 9.743422 -2.701998 1.338761 24 Q B 2 0.14000 0.14000 "GLN " " CA " 6 0 A0A0A0  C364  0 1 -1106 ""  1 ""  FF3C00  0 0 0 1 7.3 364 0 0 715 1 364 364 364 364 -1 <> <> <> <>
  365 2 8.720701 -1.754722 2.029744 24 Q B 2 0.50000 0.50000 "GLN " " C  " 6 0 A0A0A0  C365  0 1 7 ""  1 ""  <> 0 0 0 1 7.3 365 0 0 716 0 365 365 365 365 -1 <> <> <> <>
  366 15 7.503456 -1.959211 2.055471 24 Q B 75 -0.50000 -0.50000 "GLN " " O  " 8 0 FF5757  O366  0 1 7 ""  1 ""  <> 0 0 0 1 7.3 366 0 0 717 0 366 366 366 366 -1 <> <> <> <>
  367 3 9.383421 -3.048918 -0.105059 24 Q B 2 -0.12000 -0.12000 "GLN " " CB " 6 0 A0A0A0  C367  0 1 7 ""  1 ""  <> 0 0 0 1 7.3 367 0 0 718 2 367 367 367 367 -1 <> <> <> <>
  368 3 9.276636 -1.785461 -0.962233 24 Q B 2 -0.12000 -0.12000 "GLN " " CG " 6 0 A0A0A0  C368  0 1 7 ""  1 ""  <> 0 0 0 1 7.3 368 0 0 719 2 368 368 368 368 -1 <> <> <> <>
  369 2 10.673422 -1.165996 -1.335093 24 Q B 2 0.50000 0.50000 "GLN " " CD " 6 0 A0A0A0  C369  0 1 7 "%UT"  13 ""  <> 0 0 0 1 7.3 369 0 0 720 0 369 369 369 369 -1 "No Flip"  <> <> <>
  370 15 11.741327 -1.713154 -0.954062 24 Q B 75 -0.50000 -0.50000 "GLN " " OE1" 8 0 FF5757  O370  0 1 7 ""  1 ""  <> 0 0 0 1 7.3 370 0 0 721 0 370 370 370 370 -1 <> <> <> <>
  371 25 10.663332 0.006851 -1.883517 24 Q B 38 -0.76000 -0.76000 "GLN " " NE2" 7 0 2F2FFF  N371  0 1 7 ""  1 ""  <> 0 0 0 1 7.3 371 0 0 722 2 371 371 371 371 -1 <> <> <> <>
  372 43 8.568796 -4.226061 2.074018 24 Q B 21 0.30000 0.30000 "GLN " " H  " 1 0 FFFFFF  H372  0 1 7 ""  1 ""  <> 0 0 0 1 7.3 372 0 0 723 0 372 372 372 372 -1 <> <> <> <>
  373 41 10.748816 -2.289055 1.421003 24 Q B 21 0.06000 0.06000 "GLN " " HA " 1 0 FFFFFF  H373  0 1 7 ""  1 ""  <> 0 0 0 1 7.3 373 0 0 724 0 373 373 373 373 -1 <> <> <> <>
  374 41 8.452291 -3.602583 -0.225703 24 Q B 21 0.06000 0.06000 "GLN " " HB1" 1 0 FFFFFF  H374  0 1 7 ""  1 ""  <> 0 0 0 1 7.3 374 0 0 725 0 374 374 374 374 -1 <> <> <> <>
  375 41 10.061033 -3.765764 -0.568816 24 Q B 21 0.06000 0.06000 "GLN " " HB2" 1 0 FFFFFF  H375  0 1 7 ""  1 ""  <> 0 0 0 1 7.3 375 0 0 726 0 375 375 375 375 -1 <> <> <> <>
  376 41 8.599749 -1.082195 -0.477118 24 Q B 21 0.06000 0.06000 "GLN " " HG1" 1 0 FFFFFF  H376  0 1 7 ""  1 ""  <> 0 0 0 1 7.3 376 0 0 727 0 376 376 376 376 -1 <> <> <> <>
  377 41 8.815472 -2.016764 -1.922404 24 Q B 21 0.06000 0.06000 "GLN " " HG2" 1 0 FFFFFF  H377  0 1 7 ""  1 ""  <> 0 0 0 1 7.3 377 0 0 728 0 377 377 377 377 -1 <> <> <> <>
  378 43 9.764364 0.429342 -2.066436 24 Q B 21 0.38000 0.38000 "GLN " "1HE2" 1 0 FFFFFF  H378  0 1 7 ""  1 ""  <> 0 0 0 1 7.3 378 0 0 729 0 378 378 378 378 -1 <> <> <> <>
  379 43 11.457968 0.490458 -2.276938 24 Q B 21 0.38000 0.38000 "GLN " "2HE2" 1 0 FFFFFF  H379  0 1 7 ""  1 ""  <> 0 0 0 1 7.3 379 0 0 730 0 379 379 379 379 -1 <> <> <> <>
  380 25 9.195818 -0.742666 2.744531 25 M B 38 -0.50000 -0.50000 "MET " " N  " 7 0 2F2FFF  N380  2 1 7 ""  1 ""  <> 0 0 0 1 7.3 380 0 0 750 1 380 380 380 380 -1 <> <> <> <>
  381 3 8.503834 0.359531 3.346223 25 M B 2 0.14000 0.14000 "MET " " CA " 6 0 A0A0A0  C381  2 1 -1106 ""  1 ""  FF3C00  0 0 0 1 7.3 381 0 0 751 1 381 381 381 381 -1 <> <> <> <>
  382 2 8.593464 1.655062 2.576288 25 M B 2 0.50000 0.50000 "MET " " C  " 6 0 A0A0A0  C382  2 1 7 ""  1 ""  <> 0 0 0 1 7.3 382 0 0 752 0 382 382 382 382 -1 <> <> <> <>
  383 15 9.573236 1.872353 1.882390 25 M B 75 -0.50000 -0.50000 "MET " " O  " 8 0 FF5757  O383  2 1 7 ""  1 ""  <> 0 0 0 1 7.3 383 0 0 753 0 383 383 383 383 -1 <> <> <> <>
  384 3 9.151762 0.722042 4.743661 25 M B 2 -0.12000 -0.12000 "MET " " CB " 6 0 A0A0A0  C384  2 1 7 ""  1 ""  <> 0 0 0 1 7.3 384 0 0 754 2 384 384 384 384 -1 <> <> <> <>
  385 3 8.979752 -0.332390 5.922261 25 M B 2 0.04750 0.04750 "MET " " CG " 6 0 A0A0A0  C385  2 1 7 ""  1 ""  <> 0 0 0 1 7.3 385 0 0 755 2 385 385 385 385 -1 <> <> <> <>
  386 49 9.407305 0.390473 7.551637 25 M B 13 -0.33500 -0.33500 "MET " " SD " 16 0 E1E11E  S386  2 1 7 ""  1 ""  <> 0 0 0 1 7.3 386 0 0 756 0 386 386 386 386 -1 <> <> <> <>
  387 3 7.772684 0.566010 8.262231 25 M B 2 -0.01250 -0.01250 "MET " " CE " 6 0 A0A0A0  C387  2 1 7 ""  1 ""  <> 0 0 0 1 7.3 387 0 0 757 3 387 387 387 387 -1 <> <> <> <>
  388 43 10.186060 -0.570709 2.644777 25 M B 21 0.30000 0.30000 "MET " " H  " 1 0 FFFFFF  H388  2 1 7 ""  1 ""  <> 0 0 0 1 7.3 388 0 0 758 0 388 388 388 388 -1 <> <> <> <>
  389 41 7.454035 0.095154 3.473214 25 M B 21 0.06000 0.06000 "MET " " HA " 1 0 FFFFFF  H389  2 1 7 ""  1 ""  <> 0 0 0 1 7.3 389 0 0 759 0 389 389 389 389 -1 <> <> <> <>
  390 41 8.957245 1.761437 5.008096 25 M B 21 0.06000 0.06000 "MET " " HB1" 1 0 FFFFFF  H390  2 1 7 ""  1 ""  <> 0 0 0 1 7.3 390 0 0 760 0 390 390 390 390 -1 <> <> <> <>
  391 41 10.221079 0.792311 4.544366 25 M B 21 0.06000 0.06000 "MET " " HB2" 1 0 FFFFFF  H391  2 1 7 ""  1 ""  <> 0 0 0 1 7.3 391 0 0 761 0 391 391 391 391 -1 <> <> <> <>
  392 41 9.524401 -1.252298 5.709596 25 M B 21 0.06000 0.06000 "MET " " HG1" 1 0 FFFFFF  H392  2 1 7 ""  1 ""  <> 0 0 0 1 7.3 392 0 0 762 0 392 392 392 392 -1 <> <> <> <>
  393 41 7.920603 -0.583731 5.866281 25 M B 21 0.06000 0.06000 "MET " " HG2" 1 0 FFFFFF  H393  2 1 7 ""  1 ""  <> 0 0 0 1 7.3 393 0 0 763 0 393 393 393 393 -1 <> <> <> <>
  394 41 7.744970 1.082768 9.221547 25 M B 21 0.06000 0.06000 "MET " " HE1" 1 0 FFFFFF  H394  2 1 7 ""  1 ""  <> 0 0 0 1 7.3 394 0 0 764 0 394 394 394 394 -1 <> <> <> <>
  395 41 7.250322 1.217247 7.561425 25 M B 21 0.06000 0.06000 "MET " " HE2" 1 0 FFFFFF  H395  2 1 7 ""  1 ""  <> 0 0 0 1 7.3 395 0 0 765 0 395 395 395 395 -1 <> <> <> <>
  396 41 7.363972 -0.444445 8.255994 25 M B 21 0.06000 0.06000 "MET " " HE3" 1 0 FFFFFF  H396  2 1 7 ""  1 ""  <> 0 0 0 1 7.3 396 0 0 766 0 396 396 396 396 -1 <> <> <> <>
  397 25 7.629522 2.514666 2.700979 26 T B 38 -0.50000 -0.50000 "THR " " N  " 7 0 2F2FFF  N397  2 1 7 ""  1 ""  <> 0 0 0 1 7.31 397 0 0 791 1 397 397 397 397 -1 <> <> <> <>
  398 3 7.433029 3.821445 2.056695 26 T B 2 0.14000 0.14000 "THR " " CA " 6 0 A0A0A0  C398  2 1 -1106 ""  1 ""  FF3C00  0 0 0 1 7.31 398 0 0 792 1 398 398 398 398 -1 <> <> <> <>
  399 2 6.858782 4.827375 3.090917 26 T B 2 0.50000 0.50000 "THR " " C  " 6 0 A0A0A0  C399  2 1 7 ""  1 ""  <> 0 0 0 1 7.31 399 0 0 793 0 399 399 399 399 -1 <> <> <> <>
  400 15 5.951395 4.304972 3.763875 26 T B 75 -0.50000 -0.50000 "THR " " O  " 8 0 FF5757  O400  2 1 7 ""  1 ""  <> 0 0 0 1 7.31 400 0 0 794 0 400 400 400 400 -1 <> <> <> <>
  401 3 6.529280 3.573069 0.751489 26 T B 2 0.20500 0.20500 "THR " " CB " 6 0 A0A0A0  C401  2 1 7 ""  1 ""  <> 0 0 0 1 7.31 401 0 0 795 1 401 401 401 401 -1 <> <> <> <>
  402 3 5.172396 2.954817 1.079583 26 T B 2 -0.18000 -0.18000 "THR " " CG2" 6 0 A0A0A0  C402  2 1 7 ""  1 ""  <> 0 0 0 1 7.31 402 0 0 796 3 402 402 402 402 -1 <> <> <> <>
  403 16 6.261934 4.787729 0.117734 26 T B 75 -0.68300 -0.68300 "THR " " OG1" 8 0 FF5757  O403  2 1 7 "%UT"  13 ""  <> 0 0 0 1 7.31 403 0 0 797 1 403 403 403 403 -1 <> <> <> <>
  404 43 6.996788 2.325947 3.465261 26 T B 21 0.30000 0.30000 "THR " " H  " 1 0 FFFFFF  H404  2 1 7 ""  1 ""  <> 0 0 0 1 7.31 404 0 0 798 0 404 404 404 404 -1 <> <> <> <>
  405 41 8.333517 4.149776 1.537637 26 T B 21 0.06000 0.06000 "THR " " HA " 1 0 FFFFFF  H405  2 1 7 ""  1 ""  <> 0 0 0 1 7.31 405 0 0 799 0 405 405 405 405 -1 <> <> <> <>
  406 41 7.035019 2.927664 0.033311 26 T B 21 0.06000 0.06000 "THR " " HB " 1 0 FFFFFF  H406  2 1 7 ""  1 ""  <> 0 0 0 1 7.31 406 0 0 800 0 406 406 406 406 -1 <> <> <> <>
  407 41 5.236551 1.966692 1.535211 26 T B 21 0.06000 0.06000 "THR " "1HG2" 1 0 FFFFFF  H407  2 1 7 ""  1 ""  <> 0 0 0 1 7.31 407 0 0 801 0 407 407 407 407 -1 <> <> <> <>
  408 41 4.567110 3.547483 1.765496 26 T B 21 0.06000 0.06000 "THR " "2HG2" 1 0 FFFFFF  H408  2 1 7 ""  1 ""  <> 0 0 0 1 7.31 408 0 0 802 0 408 408 408 408 -1 <> <> <> <>
  409 41 4.706402 2.777130 0.110372 26 T B 21 0.06000 0.06000 "THR " "3HG2" 1 0 FFFFFF  H409  2 1 7 ""  1 ""  <> 0 0 0 1 7.31 409 0 0 803 0 409 409 409 409 -1 <> <> <> <>
  410 42 6.900732 5.468702 0.263471 26 T B 21 0.41800 0.41800 "THR " " HG1" 1 0 FFFFFF  H410  2 1 7 ""  1 ""  <> 0 0 0 1 7.31 410 0 0 804 0 410 410 410 410 -1 <> <> <> <>
  411 25 7.269426 6.113880 3.158574 27 Q B 38 -0.50000 -0.50000 "GLN " " N  " 7 0 2F2FFF  N411  2 1 7 ""  1 ""  <> 0 0 0 1 7.32 411 0 0 822 1 411 411 411 411 -1 <> <> <> <>
  412 3 6.750908 7.111759 4.050485 27 Q B 2 0.14000 0.14000 "GLN " " CA " 6 0 A0A0A0  C412  2 1 -1106 ""  1 ""  FF3C00  0 0 0 1 7.32 412 0 0 823 1 412 412 412 412 -1 <> <> <> <>
  413 2 6.656841 8.444105 3.362184 27 Q B 2 0.50000 0.50000 "GLN " " C  " 6 0 A0A0A0  C413  2 1 7 ""  1 ""  <> 0 0 0 1 7.32 413 0 0 824 0 413 413 413 413 -1 <> <> <> <>
  414 15 7.579878 8.843092 2.638932 27 Q B 75 -0.50000 -0.50000 "GLN " " O  " 8 0 FF5757  O414  2 1 7 ""  1 ""  <> 0 0 0 1 7.32 414 0 0 825 0 414 414 414 414 -1 <> <> <> <>
  415 3 7.548920 7.142157 5.306699 27 Q B 2 -0.12000 -0.12000 "GLN " " CB " 6 0 A0A0A0  C415  2 1 7 ""  1 ""  <> 0 0 0 1 7.32 415 0 0 826 2 415 415 415 415 -1 <> <> <> <>
  416 3 7.143520 8.146021 6.369191 27 Q B 2 -0.12000 -0.12000 "GLN " " CG " 6 0 A0A0A0  C416  2 1 7 ""  1 ""  <> 0 0 0 1 7.32 416 0 0 827 2 416 416 416 416 -1 <> <> <> <>
  417 2 8.210386 8.080193 7.455361 27 Q B 2 0.50000 0.50000 "GLN " " CD " 6 0 A0A0A0  C417  2 1 7 "%UT"  13 ""  <> 0 0 0 1 7.32 417 0 0 828 0 417 417 417 417 -1 "No Flip"  <> <> <>
  418 15 8.716249 7.008699 7.734315 27 Q B 75 -0.50000 -0.50000 "GLN " " OE1" 8 0 FF5757  O418  2 1 7 ""  1 ""  <> 0 0 0 1 7.32 418 0 0 829 0 418 418 418 418 -1 <> <> <> <>
  419 25 8.478071 9.167238 8.080392 27 Q B 38 -0.76000 -0.76000 "GLN " " NE2" 7 0 2F2FFF  N419  2 1 7 ""  1 ""  <> 0 0 0 1 7.32 419 0 0 830 2 419 419 419 419 -1 <> <> <> <>
  420 43 8.038166 6.371258 2.556165 27 Q B 21 0.30000 0.30000 "GLN " " H  " 1 0 FFFFFF  H420  2 1 7 ""  1 ""  <> 0 0 0 1 7.32 420 0 0 831 0 420 420 420 420 -1 <> <> <> <>
  421 41 5.690289 6.912180 4.203305 27 Q B 21 0.06000 0.06000 "GLN " " HA " 1 0 FFFFFF  H421  2 1 7 ""  1 ""  <> 0 0 0 1 7.32 421 0 0 832 0 421 421 421 421 -1 <> <> <> <>
  422 41 8.617447 7.226479 5.108605 27 Q B 21 0.06000 0.06000 "GLN " " HB1" 1 0 FFFFFF  H422  2 1 7 ""  1 ""  <> 0 0 0 1 7.32 422 0 0 833 0 422 422 422 422 -1 <> <> <> <>
  423 41 7.501711 6.154284 5.764932 27 Q B 21 0.06000 0.06000 "GLN " " HB2" 1 0 FFFFFF  H423  2 1 7 ""  1 ""  <> 0 0 0 1 7.32 423 0 0 834 0 423 423 423 423 -1 <> <> <> <>
  424 41 6.162237 7.905102 6.778020 27 Q B 21 0.06000 0.06000 "GLN " " HG1" 1 0 FFFFFF  H424  2 1 7 ""  1 ""  <> 0 0 0 1 7.32 424 0 0 835 0 424 424 424 424 -1 <> <> <> <>
  425 41 6.952497 9.175657 6.066770 27 Q B 21 0.06000 0.06000 "GLN " " HG2" 1 0 FFFFFF  H425  2 1 7 ""  1 ""  <> 0 0 0 1 7.32 425 0 0 836 0 425 425 425 425 -1 <> <> <> <>
  426 43 8.211288 10.046560 7.661206 27 Q B 21 0.38000 0.38000 "GLN " "1HE2" 1 0 FFFFFF  H426  2 1 7 ""  1 ""  <> 0 0 0 1 7.32 426 0 0 837 0 426 426 426 426 -1 <> <> <> <>
  427 43 9.382231 9.271021 8.518369 27 Q B 21 0.38000 0.38000 "GLN " "2HE2" 1 0 FFFFFF  H427  2 1 7 ""  1 ""  <> 0 0 0 1 7.32 427 0 0 838 0 427 427 427 427 -1 <> <> <> <>
  428 25 5.544508 9.149202 3.632188 28 S B 38 -0.50000 -0.50000 "SER " " N  " 7 0 2F2FFF  N428  2 1 7 ""  1 ""  <> 0 0 0 1 7.69 428 0 0 858 1 428 428 428 428 -1 <> <> <> <>
  429 3 5.079149 10.328863 2.936208 28 S B 2 0.14000 0.14000 "SER " " CA " 6 0 A0A0A0  C429  2 1 -1106 ""  1 ""  FF3C00  0 0 0 1 7.69 429 0 0 859 1 429 429 429 429 -1 <> <> <> <>
  430 2 4.485373 11.337042 3.901513 28 S B 2 0.50000 0.50000 "SER " " C  " 6 0 A0A0A0  C430  2 1 7 ""  1 ""  <> 0 0 0 1 7.69 430 0 0 860 0 430 430 430 430 -1 <> <> <> <>
  431 15 3.863312 10.936945 4.867543 28 S B 75 -0.50000 -0.50000 "SER " " O  " 8 0 FF5757  O431  2 1 7 ""  1 ""  <> 0 0 0 1 7.69 431 0 0 861 0 431 431 431 431 -1 <> <> <> <>
  432 3 4.054594 9.823370 1.856340 28 S B 2 0.14500 0.14500 "SER " " CB " 6 0 A0A0A0  C432  2 1 7 ""  1 ""  <> 0 0 0 1 7.69 432 0 0 862 2 432 432 432 432 -1 <> <> <> <>
  433 16 3.765898 10.894144 0.935109 28 S B 75 -0.68300 -0.68300 "SER " " OG " 8 0 FF5757  O433  2 1 7 "%UT"  13 ""  <> 0 0 0 1 7.69 433 0 0 863 1 433 433 433 433 -1 <> <> <> <>
  434 43 5.058117 8.760439 4.427415 28 S B 21 0.30000 0.30000 "SER " " H  " 1 0 FFFFFF  H434  2 1 7 ""  1 ""  <> 0 0 0 1 7.69 434 0 0 864 0 434 434 434 434 -1 <> <> <> <>
  435 41 5.963308 10.719553 2.432496 28 S B 21 0.06000 0.06000 "SER " " HA " 1 0 FFFFFF  H435  2 1 7 ""  1 ""  <> 0 0 0 1 7.69 435 0 0 865 0 435 435 435 435 -1 <> <> <> <>
  436 41 3.141414 9.522490 2.369832 28 S B 21 0.06000 0.06000 "SER " " HB1" 1 0 FFFFFF  H436  2 1 7 ""  1 ""  <> 0 0 0 1 7.69 436 0 0 866 0 436 436 436 436 -1 <> <> <> <>
  437 41 4.467899 8.941244 1.367322 28 S B 21 0.06000 0.06000 "SER " " HB2" 1 0 FFFFFF  H437  2 1 7 ""  1 ""  <> 0 0 0 1 7.69 437 0 0 867 0 437 437 437 437 -1 <> <> <> <>
  438 42 4.593498 11.087461 0.521913 28 S B 21 0.41800 0.41800 "SER " " HG " 1 0 FFFFFF  H438  2 1 7 ""  1 ""  <> 0 0 0 1 7.69 438 0 0 868 0 438 438 438 438 -1 <> <> <> <>
  439 25 4.665632 12.650126 3.761956 29 P B 38 -0.14000 -0.14000 "PRO " " N  " 7 0 2F2FFF  N439  0 1 7 ""  1 ""  <> 0 0 0 1 7.77 439 0 0 890 0 439 439 439 439 -1 <> <> <> <>
  440 3 5.523710 13.400045 2.785936 29 P B 2 0.01000 0.01000 "PRO " " CA " 6 0 A0A0A0  C440  0 1 -1106 ""  1 ""  FF3C00  0 0 0 1 7.77 440 0 0 891 1 440 440 440 440 -1 <> <> <> <>
  441 2 6.999569 13.269850 3.065698 29 P B 2 0.50000 0.50000 "PRO " " C  " 6 0 A0A0A0  C441  0 1 7 ""  1 ""  <> 0 0 0 1 7.77 441 0 0 892 0 441 441 441 441 -1 <> <> <> <>
  442 15 7.357052 12.920252 4.175862 29 P B 75 -0.50000 -0.50000 "PRO " " O  " 8 0 FF5757  O442  0 1 7 ""  1 ""  <> 0 0 0 1 7.77 442 0 0 893 0 442 442 442 442 -1 <> <> <> <>
  443 3 3.961324 13.549643 4.681722 29 P B 2 -0.05000 -0.05000 "PRO " " CD " 6 0 A0A0A0  C443  0 1 7 ""  1 ""  <> 0 0 0 1 7.77 443 0 0 894 2 443 443 443 443 -1 <> <> <> <>
  444 3 4.542259 14.911180 4.370519 29 P B 2 -0.12000 -0.12000 "PRO " " CG " 6 0 A0A0A0  C444  0 1 7 ""  1 ""  <> 0 0 0 1 7.77 444 0 0 895 2 444 444 444 444 -1 <> <> <> <>
  445 3 5.049347 14.804865 2.911687 29 P B 2 -0.12000 -0.12000 "PRO " " CB " 6 0 A0A0A0  C445  0 1 7 ""  1 ""  <> 0 0 0 1 7.77 445 0 0 896 2 445 445 445 445 -1 <> <> <> <>
  446 41 4.243444 13.220175 5.681703 29 P B 21 0.06000 0.06000 "PRO " " HD1" 1 0 FFFFFF  H446  0 1 7 ""  1 ""  <> 0 0 0 1 7.77 446 0 0 897 0 446 446 446 446 -1 <> <> <> <>
  447 41 2.883192 13.432497 4.572141 29 P B 21 0.06000 0.06000 "PRO " " HD2" 1 0 FFFFFF  H447  0 1 7 ""  1 ""  <> 0 0 0 1 7.77 447 0 0 898 0 447 447 447 447 -1 <> <> <> <>
  448 41 5.314369 15.057676 5.125821 29 P B 21 0.06000 0.06000 "PRO " " HG1" 1 0 FFFFFF  H448  0 1 7 ""  1 ""  <> 0 0 0 1 7.77 448 0 0 899 0 448 448 448 448 -1 <> <> <> <>
  449 41 3.755476 15.665186 4.347077 29 P B 21 0.06000 0.06000 "PRO " " HG2" 1 0 FFFFFF  H449  0 1 7 ""  1 ""  <> 0 0 0 1 7.77 449 0 0 900 0 449 449 449 449 -1 <> <> <> <>
  450 41 5.774933 15.587858 2.691354 29 P B 21 0.06000 0.06000 "PRO " " HB1" 1 0 FFFFFF  H450  0 1 7 ""  1 ""  <> 0 0 0 1 7.77 450 0 0 901 0 450 450 450 450 -1 <> <> <> <>
  451 41 4.316143 15.074301 2.151479 29 P B 21 0.06000 0.06000 "PRO " " HB2" 1 0 FFFFFF  H451  0 1 7 ""  1 ""  <> 0 0 0 1 7.77 451 0 0 902 0 451 451 451 451 -1 <> <> <> <>
  452 41 5.344038 12.978888 1.796769 29 P B 21 0.06000 0.06000 "PRO " " HA " 1 0 FFFFFF  H452  0 1 7 ""  1 ""  <> 0 0 0 1 7.77 452 0 0 903 0 452 452 452 452 -1 <> <> <> <>
  453 25 7.862354 13.794523 2.146623 30 S B 38 -0.50000 -0.50000 "SER " " N  " 7 0 2F2FFF  N453  0 1 7 ""  1 ""  <> 0 0 0 1 7.76 453 0 0 921 1 453 453 453 453 -1 <> <> <> <>
  454 3 9.327272 13.834826 2.307943 30 S B 2 0.14000 0.14000 "SER " " CA " 6 0 A0A0A0  C454  0 1 -1106 ""  1 ""  FF3C00  0 0 0 1 7.76 454 0 0 922 1 454 454 454 454 -1 <> <> <> <>
  455 2 9.758509 15.007105 3.203859 30 S B 2 0.50000 0.50000 "SER " " C  " 6 0 A0A0A0  C455  0 1 7 ""  1 ""  <> 0 0 0 1 7.76 455 0 0 923 0 455 455 455 455 -1 <> <> <> <>
  456 15 10.588602 14.835665 4.076982 30 S B 75 -0.50000 -0.50000 "SER " " O  " 8 0 FF5757  O456  0 1 7 ""  1 ""  <> 0 0 0 1 7.76 456 0 0 924 0 456 456 456 456 -1 <> <> <> <>
  457 3 9.879435 13.716013 0.896199 30 S B 2 0.14500 0.14500 "SER " " CB " 6 0 A0A0A0  C457  0 1 7 ""  1 ""  <> 0 0 0 1 7.76 457 0 0 925 2 457 457 457 457 -1 <> <> <> <>
  458 16 9.247484 14.611647 -0.021834 30 S B 75 -0.68300 -0.68300 "SER " " OG " 8 0 FF5757  O458  0 1 7 "%UT"  13 ""  <> 0 0 0 1 7.76 458 0 0 926 1 458 458 458 458 -1 <> <> <> <>
  459 43 7.472326 14.149927 1.285424 30 S B 21 0.30000 0.30000 "SER " " H  " 1 0 FFFFFF  H459  0 1 7 ""  1 ""  <> 0 0 0 1 7.76 459 0 0 927 0 459 459 459 459 -1 <> <> <> <>
  460 41 9.607218 12.944532 2.871057 30 S B 21 0.06000 0.06000 "SER " " HA " 1 0 FFFFFF  H460  0 1 7 ""  1 ""  <> 0 0 0 1 7.76 460 0 0 928 0 460 460 460 460 -1 <> <> <> <>
  461 41 9.664003 12.700113 0.565080 30 S B 21 0.06000 0.06000 "SER " " HB1" 1 0 FFFFFF  H461  0 1 7 ""  1 ""  <> 0 0 0 1 7.76 461 0 0 929 0 461 461 461 461 -1 <> <> <> <>
  462 41 10.953630 13.874910 0.990804 30 S B 21 0.06000 0.06000 "SER " " HB2" 1 0 FFFFFF  H462  0 1 7 ""  1 ""  <> 0 0 0 1 7.76 462 0 0 930 0 462 462 462 462 -1 <> <> <> <>
  463 42 8.406132 14.228460 -0.217593 30 S B 21 0.41800 0.41800 "SER " " HG " 1 0 FFFFFF  H463  0 1 7 ""  1 ""  <> 0 0 0 1 7.76 463 0 0 931 0 463 463 463 463 -1 <> <> <> <>
  464 25 9.065481 16.139013 3.118554 31 S B 38 -0.50000 -0.50000 "SER " " N  " 7 0 2F2FFF  N464  2 1 7 ""  1 ""  <> 0 0 0 1 7.9 464 0 0 939 1 464 464 464 464 -1 <> <> <> <>
  465 3 9.183014 17.256193 4.034436 31 S B 2 0.14000 0.14000 "SER " " CA " 6 0 A0A0A0  C465  2 1 -1106 ""  1 ""  FF3C00  0 0 0 1 7.9 465 0 0 940 1 465 465 465 465 -1 <> <> <> <>
  466 2 7.803665 17.821012 4.393937 31 S B 2 0.50000 0.50000 "SER " " C  " 6 0 A0A0A0  C466  2 1 7 ""  1 ""  <> 0 0 0 1 7.9 466 0 0 941 0 466 466 466 466 -1 <> <> <> <>
  467 15 6.786148 17.520281 3.794626 31 S B 75 -0.50000 -0.50000 "SER " " O  " 8 0 FF5757  O467  2 1 7 ""  1 ""  <> 0 0 0 1 7.9 467 0 0 942 0 467 467 467 467 -1 <> <> <> <>
  468 3 10.245852 18.211115 3.551641 31 S B 2 0.14500 0.14500 "SER " " CB " 6 0 A0A0A0  C468  2 1 7 ""  1 ""  <> 0 0 0 1 7.9 468 0 0 943 2 468 468 468 468 -1 <> <> <> <>
  469 16 9.771620 19.048647 2.484887 31 S B 75 -0.68300 -0.68300 "SER " " OG " 8 0 FF5757  O469  2 1 7 "%UT"  13 ""  <> 0 0 0 1 7.9 469 0 0 944 1 469 469 469 469 -1 <> <> <> <>
  470 43 8.354507 16.273535 2.413911 31 S B 21 0.30000 0.30000 "SER " " H  " 1 0 FFFFFF  H470  2 1 7 ""  1 ""  <> 0 0 0 1 7.9 470 0 0 945 0 470 470 470 470 -1 <> <> <> <>
  471 41 9.523462 16.986334 5.034123 31 S B 21 0.06000 0.06000 "SER " " HA " 1 0 FFFFFF  H471  2 1 7 ""  1 ""  <> 0 0 0 1 7.9 471 0 0 946 0 471 471 471 471 -1 <> <> <> <>
  472 41 11.101290 17.613142 3.237390 31 S B 21 0.06000 0.06000 "SER " " HB1" 1 0 FFFFFF  H472  2 1 7 ""  1 ""  <> 0 0 0 1 7.9 472 0 0 947 0 472 472 472 472 -1 <> <> <> <>
  473 41 10.600508 18.777849 4.412530 31 S B 21 0.06000 0.06000 "SER " " HB2" 1 0 FFFFFF  H473  2 1 7 ""  1 ""  <> 0 0 0 1 7.9 473 0 0 948 0 473 473 473 473 -1 <> <> <> <>
  474 42 9.936686 18.507620 1.727872 31 S B 21 0.41800 0.41800 "SER " " HG " 1 0 FFFFFF  H474  2 1 7 ""  1 ""  <> 0 0 0 1 7.9 474 0 0 949 0 474 474 474 474 -1 <> <> <> <>
  475 25 7.817572 18.667070 5.471246 32 L B 38 -0.50000 -0.50000 "LEU " " N  " 7 0 2F2FFF  N475  2 1 7 ""  1 ""  <> 0 0 0 1 7.37 475 0 0 960 1 475 475 475 475 -1 <> <> <> <>
  476 3 6.673677 19.479357 5.912889 32 L B 2 0.14000 0.14000 "LEU " " CA " 6 0 A0A0A0  C476  2 1 -1106 ""  1 ""  FF3C00  0 0 0 1 7.37 476 0 0 961 1 476 476 476 476 -1 <> <> <> <>
  477 2 7.236172 20.866732 6.327329 32 L B 2 0.50000 0.50000 "LEU " " C  " 6 0 A0A0A0  C477  2 1 7 ""  1 ""  <> 0 0 0 1 7.37 477 0 0 962 0 477 477 477 477 -1 <> <> <> <>
  478 15 8.009777 20.930826 7.238725 32 L B 75 -0.50000 -0.50000 "LEU " " O  " 8 0 FF5757  O478  2 1 7 ""  1 ""  <> 0 0 0 1 7.37 478 0 0 963 0 478 478 478 478 -1 <> <> <> <>
  479 3 5.767031 18.853971 6.974771 32 L B 2 -0.12000 -0.12000 "LEU " " CB " 6 0 A0A0A0  C479  2 1 7 ""  1 ""  <> 0 0 0 1 7.37 479 0 0 964 2 479 479 479 479 -1 <> <> <> <>
  480 3 4.652447 17.867701 6.400933 32 L B 2 -0.06000 -0.06000 "LEU " " CG " 6 0 A0A0A0  C480  2 1 7 ""  1 ""  <> 0 0 0 1 7.37 480 0 0 965 1 480 480 480 480 -1 <> <> <> <>
  481 3 4.152372 16.975859 7.520524 32 L B 2 -0.18000 -0.18000 "LEU " " CD1" 6 0 A0A0A0  C481  2 1 7 ""  1 ""  <> 0 0 0 1 7.37 481 0 0 966 3 481 481 481 481 -1 <> <> <> <>
  482 3 3.469557 18.494768 5.603253 32 L B 2 -0.18000 -0.18000 "LEU " " CD2" 6 0 A0A0A0  C482  2 1 7 ""  1 ""  <> 0 0 0 1 7.37 482 0 0 967 3 482 482 482 482 -1 <> <> <> <>
  483 43 8.717855 18.886782 5.872884 32 L B 21 0.30000 0.30000 "LEU " " H  " 1 0 FFFFFF  H483  2 1 7 ""  1 ""  <> 0 0 0 1 7.37 483 0 0 968 0 483 483 483 483 -1 <> <> <> <>
  484 41 6.074795 19.716883 5.033673 32 L B 21 0.06000 0.06000 "LEU " " HA " 1 0 FFFFFF  H484  2 1 7 ""  1 ""  <> 0 0 0 1 7.37 484 0 0 969 0 484 484 484 484 -1 <> <> <> <>
  485 41 5.232935 19.618654 7.538781 32 L B 21 0.06000 0.06000 "LEU " " HB1" 1 0 FFFFFF  H485  2 1 7 ""  1 ""  <> 0 0 0 1 7.37 485 0 0 970 0 485 485 485 485 -1 <> <> <> <>
  486 41 6.436512 18.351458 7.672894 32 L B 21 0.06000 0.06000 "LEU " " HB2" 1 0 FFFFFF  H486  2 1 7 ""  1 ""  <> 0 0 0 1 7.37 486 0 0 971 0 486 486 486 486 -1 <> <> <> <>
  487 41 5.053257 17.216513 5.624143 32 L B 21 0.06000 0.06000 "LEU " " HG " 1 0 FFFFFF  H487  2 1 7 ""  1 ""  <> 0 0 0 1 7.37 487 0 0 972 0 487 487 487 487 -1 <> <> <> <>
  488 41 3.599174 17.509390 8.293450 32 L B 21 0.06000 0.06000 "LEU " "1HD1" 1 0 FFFFFF  H488  2 1 7 ""  1 ""  <> 0 0 0 1 7.37 488 0 0 973 0 488 488 488 488 -1 <> <> <> <>
  489 41 3.489733 16.193346 7.150819 32 L B 21 0.06000 0.06000 "LEU " "2HD1" 1 0 FFFFFF  H489  2 1 7 ""  1 ""  <> 0 0 0 1 7.37 489 0 0 974 0 489 489 489 489 -1 <> <> <> <>
  490 41 4.973713 16.411314 7.961877 32 L B 21 0.06000 0.06000 "LEU " "3HD1" 1 0 FFFFFF  H490  2 1 7 ""  1 ""  <> 0 0 0 1 7.37 490 0 0 975 0 490 490 490 490 -1 <> <> <> <>
  491 41 3.790901 19.317629 4.964715 32 L B 21 0.06000 0.06000 "LEU " "1HD2" 1 0 FFFFFF  H491  2 1 7 ""  1 ""  <> 0 0 0 1 7.37 491 0 0 976 0 491 491 491 491 -1 <> <> <> <>
  492 41 3.108766 17.806036 4.839330 32 L B 21 0.06000 0.06000 "LEU " "2HD2" 1 0 FFFFFF  H492  2 1 7 ""  1 ""  <> 0 0 0 1 7.37 492 0 0 977 0 492 492 492 492 -1 <> <> <> <>
  493 41 2.632608 18.700788 6.270467 32 L B 21 0.06000 0.06000 "LEU " "3HD2" 1 0 FFFFFF  H493  2 1 7 ""  1 ""  <> 0 0 0 1 7.37 493 0 0 978 0 493 493 493 493 -1 <> <> <> <>
  494 25 6.843586 22.014643 5.703782 33 S B 38 -0.50000 -0.50000 "SER " " N  " 7 0 2F2FFF  N494  2 1 7 ""  1 ""  <> 0 0 0 1 7.41 494 0 0 996 1 494 494 494 494 -1 <> <> <> <>
  495 3 7.124863 23.366743 6.160783 33 S B 2 0.14000 0.14000 "SER " " CA " 6 0 A0A0A0  C495  2 1 -1106 ""  1 ""  FF3C00  0 0 0 1 7.41 495 0 0 997 1 495 495 495 495 -1 <> <> <> <>
  496 2 5.842037 23.851526 6.861539 33 S B 2 0.50000 0.50000 "SER " " C  " 6 0 A0A0A0  C496  2 1 7 ""  1 ""  <> 0 0 0 1 7.41 496 0 0 998 0 496 496 496 496 -1 <> <> <> <>
  497 15 5.151958 24.626146 6.268571 33 S B 75 -0.50000 -0.50000 "SER " " O  " 8 0 FF5757  O497  2 1 7 ""  1 ""  <> 0 0 0 1 7.41 497 0 0 999 0 497 497 497 497 -1 <> <> <> <>
  498 3 7.514236 24.241243 5.022077 33 S B 2 0.14500 0.14500 "SER " " CB " 6 0 A0A0A0  C498  2 1 7 ""  1 ""  <> 0 0 0 1 7.41 498 0 0 1000 2 498 498 498 498 -1 <> <> <> <>
  499 16 8.622786 23.742170 4.381764 33 S B 75 -0.68300 -0.68300 "SER " " OG " 8 0 FF5757  O499  2 1 7 "%UT"  13 ""  <> 0 0 0 1 7.41 499 0 0 1001 1 499 499 499 499 -1 <> <> <> <>
  500 43 6.249617 21.884562 4.897321 33 S B 21 0.30000 0.30000 "SER " " H  " 1 0 FFFFFF  H500  2 1 7 ""  1 ""  <> 0 0 0 1 7.41 500 0 0 1002 0 500 500 500 500 -1 <> <> <> <>
  501 41 8.002878 23.314558 6.804574 33 S B 21 0.06000 0.06000 "SER " " HA " 1 0 FFFFFF  H501  2 1 7 ""  1 ""  <> 0 0 0 1 7.41 501 0 0 1003 0 501 501 501 501 -1 <> <> <> <>
  502 41 7.829077 25.267061 5.213578 33 S B 21 0.06000 0.06000 "SER " " HB1" 1 0 FFFFFF  H502  2 1 7 ""  1 ""  <> 0 0 0 1 7.41 502 0 0 1004 0 502 502 502 502 -1 <> <> <> <>
  503 41 6.676172 24.466562 4.362546 33 S B 21 0.06000 0.06000 "SER " " HB2" 1 0 FFFFFF  H503  2 1 7 ""  1 ""  <> 0 0 0 1 7.41 503 0 0 1005 0 503 503 503 503 -1 <> <> <> <>
  504 42 8.407515 22.865595 4.101949 33 S B 21 0.41800 0.41800 "SER " " HG " 1 0 FFFFFF  H504  2 1 7 ""  1 ""  <> 0 0 0 1 7.41 504 0 0 1006 0 504 504 504 504 -1 <> <> <> <>
  505 25 5.773354 23.490946 8.172757 34 A B 38 -0.50000 -0.50000 "ALA " " N  " 7 0 2F2FFF  N505  2 1 7 ""  1 ""  <> 0 0 0 1 7.45 505 0 0 1023 1 505 505 505 505 -1 <> <> <> <>
  506 3 4.697271 23.849863 9.157765 34 A B 2 0.14000 0.14000 "ALA " " CA " 6 0 A0A0A0  C506  2 1 -1106 ""  1 ""  FF3C00  0 0 0 1 7.45 506 0 0 1024 1 506 506 506 506 -1 <> <> <> <>
  507 2 5.014500 25.277952 9.729356 34 A B 2 0.50000 0.50000 "ALA " " C  " 6 0 A0A0A0  C507  2 1 7 ""  1 ""  <> 0 0 0 1 7.45 507 0 0 1025 0 507 507 507 507 -1 <> <> <> <>
  508 15 6.108398 25.900751 9.609487 34 A B 75 -0.50000 -0.50000 "ALA " " O  " 8 0 FF5757  O508  2 1 7 ""  1 ""  <> 0 0 0 1 7.45 508 0 0 1026 0 508 508 508 508 -1 <> <> <> <>
  509 3 4.612999 22.827600 10.294087 34 A B 2 -0.18000 -0.18000 "ALA " " CB " 6 0 A0A0A0  C509  2 1 7 ""  1 ""  <> 0 0 0 1 7.45 509 0 0 1027 3 509 509 509 509 -1 <> <> <> <>
  510 43 6.595705 22.988646 8.475293 34 A B 21 0.30000 0.30000 "ALA " " H  " 1 0 FFFFFF  H510  2 1 7 ""  1 ""  <> 0 0 0 1 7.45 510 0 0 1028 0 510 510 510 510 -1 <> <> <> <>
  511 41 3.780889 23.840979 8.567624 34 A B 21 0.06000 0.06000 "ALA " " HA " 1 0 FFFFFF  H511  2 1 7 ""  1 ""  <> 0 0 0 1 7.45 511 0 0 1029 0 511 511 511 511 -1 <> <> <> <>
  512 41 5.599230 22.930967 10.746598 34 A B 21 0.06000 0.06000 "ALA " " HB1" 1 0 FFFFFF  H512  2 1 7 ""  1 ""  <> 0 0 0 1 7.45 512 0 0 1030 0 512 512 512 512 -1 <> <> <> <>
  513 41 3.863788 22.952291 11.075902 34 A B 21 0.06000 0.06000 "ALA " " HB2" 1 0 FFFFFF  H513  2 1 7 ""  1 ""  <> 0 0 0 1 7.45 513 0 0 1031 0 513 513 513 513 -1 <> <> <> <>
  514 41 4.411156 21.820982 9.927915 34 A B 21 0.06000 0.06000 "ALA " " HB3" 1 0 FFFFFF  H514  2 1 7 ""  1 ""  <> 0 0 0 1 7.45 514 0 0 1032 0 514 514 514 514 -1 <> <> <> <>
  515 25 4.047955 25.694441 10.512712 35 S B 38 -0.50000 -0.50000 "SER " " N  " 7 0 2F2FFF  N515  0 1 7 ""  1 ""  <> 0 0 0 1 7.75 515 0 0 1049 1 515 515 515 515 -1 <> <> <> <>
  516 3 3.955520 26.956144 11.140615 35 S B 2 0.14000 0.14000 "SER " " CA " 6 0 A0A0A0  C516  0 1 -1106 ""  1 ""  FF3C00  0 0 0 1 7.75 516 0 0 1050 1 516 516 516 516 -1 <> <> <> <>
  517 2 3.278623 26.716558 12.500993 35 S B 2 0.50000 0.50000 "SER " " C  " 6 0 A0A0A0  C517  0 1 7 ""  1 ""  <> 0 0 0 1 7.75 517 0 0 1051 0 517 517 517 517 -1 <> <> <> <>
  518 15 2.569326 25.728315 12.719438 35 S B 75 -0.50000 -0.50000 "SER " " O  " 8 0 FF5757  O518  0 1 7 ""  1 ""  <> 0 0 0 1 7.75 518 0 0 1052 0 518 518 518 518 -1 <> <> <> <>
  519 3 3.282615 28.041735 10.173100 35 S B 2 0.14500 0.14500 "SER " " CB " 6 0 A0A0A0  C519  0 1 7 ""  1 ""  <> 0 0 0 1 7.75 519 0 0 1053 2 519 519 519 519 -1 <> <> <> <>
  520 16 1.910612 27.793974 9.814439 35 S B 75 -0.68300 -0.68300 "SER " " OG " 8 0 FF5757  O520  0 1 7 "%UT"  13 ""  <> 0 0 0 1 7.75 520 0 0 1054 1 520 520 520 520 -1 <> <> <> <>
  521 43 3.118034 25.303610 10.461705 35 S B 21 0.30000 0.30000 "SER " " H  " 1 0 FFFFFF  H521  0 1 7 ""  1 ""  <> 0 0 0 1 7.75 521 0 0 1055 0 521 521 521 521 -1 <> <> <> <>
  522 41 4.986391 27.230291 11.364781 35 S B 21 0.06000 0.06000 "SER " " HA " 1 0 FFFFFF  H522  0 1 7 ""  1 ""  <> 0 0 0 1 7.75 522 0 0 1056 0 522 522 522 522 -1 <> <> <> <>
  523 41 4.058584 28.183420 9.420842 35 S B 21 0.06000 0.06000 "SER " " HB1" 1 0 FFFFFF  H523  0 1 7 ""  1 ""  <> 0 0 0 1 7.75 523 0 0 1057 0 523 523 523 523 -1 <> <> <> <>
  524 41 3.399444 29.058500 10.548120 35 S B 21 0.06000 0.06000 "SER " " HB2" 1 0 FFFFFF  H524  0 1 7 ""  1 ""  <> 0 0 0 1 7.75 524 0 0 1058 0 524 524 524 524 -1 <> <> <> <>
  525 42 1.841392 26.891352 9.543321 35 S B 21 0.41800 0.41800 "SER " " HG " 1 0 FFFFFF  H525  0 1 7 ""  1 ""  <> 0 0 0 1 7.75 525 0 0 1059 0 525 525 525 525 -1 <> <> <> <>
  526 25 3.602522 27.476057 13.531259 36 V B 38 -0.50000 -0.50000 "VAL " " N  " 7 0 2F2FFF  N526  0 1 7 ""  1 ""  <> 0 0 0 1 7.76 526 0 0 1077 1 526 526 526 526 -1 <> <> <> <>
  527 3 3.036793 27.075220 14.820962 36 V B 2 0.14000 0.14000 "VAL " " CA " 6 0 A0A0A0  C527  0 1 -1106 ""  1 ""  FF3C00  0 0 0 1 7.76 527 0 0 1078 1 527 527 527 527 -1 <> <> <> <>
  528 2 1.425556 27.015444 14.880334 36 V B 2 0.50000 0.50000 "VAL " " C  " 6 0 A0A0A0  C528  0 1 7 ""  1 ""  <> 0 0 0 1 7.76 528 0 0 1079 0 528 528 528 528 -1 <> <> <> <>
  529 15 0.737709 28.000452 14.628076 36 V B 75 -0.50000 -0.50000 "VAL " " O  " 8 0 FF5757  O529  0 1 7 ""  1 ""  <> 0 0 0 1 7.76 529 0 0 1080 0 529 529 529 529 -1 <> <> <> <>
  530 3 3.624460 28.111391 15.888387 36 V B 2 -0.06000 -0.06000 "VAL " " CB " 6 0 A0A0A0  C530  0 1 7 ""  1 ""  <> 0 0 0 1 7.76 530 0 0 1081 1 530 530 530 530 -1 <> <> <> <>
  531 3 2.923023 28.137079 17.268080 36 V B 2 -0.18000 -0.18000 "VAL " " CG1" 6 0 A0A0A0  C531  0 1 7 ""  1 ""  <> 0 0 0 1 7.76 531 0 0 1082 3 531 531 531 531 -1 <> <> <> <>
  532 3 5.092083 28.040869 16.093893 36 V B 2 -0.18000 -0.18000 "VAL " " CG2" 6 0 A0A0A0  C532  0 1 7 ""  1 ""  <> 0 0 0 1 7.76 532 0 0 1083 3 532 532 532 532 -1 <> <> <> <>
  533 43 4.076363 28.357332 13.393685 36 V B 21 0.30000 0.30000 "VAL " " H  " 1 0 FFFFFF  H533  0 1 7 ""  1 ""  <> 0 0 0 1 7.76 533 0 0 1084 0 533 533 533 533 -1 <> <> <> <>
  534 41 3.561046 26.215551 15.238370 36 V B 21 0.06000 0.06000 "VAL " " HA " 1 0 FFFFFF  H534  0 1 7 ""  1 ""  <> 0 0 0 1 7.76 534 0 0 1085 0 534 534 534 534 -1 <> <> <> <>
  535 41 3.461746 29.126726 15.526826 36 V B 21 0.06000 0.06000 "VAL " " HB " 1 0 FFFFFF  H535  0 1 7 ""  1 ""  <> 0 0 0 1 7.76 535 0 0 1086 0 535 535 535 535 -1 <> <> <> <>
  536 41 3.271215 29.061537 17.728777 36 V B 21 0.06000 0.06000 "VAL " "1HG1" 1 0 FFFFFF  H536  0 1 7 ""  1 ""  <> 0 0 0 1 7.76 536 0 0 1087 0 536 536 536 536 -1 <> <> <> <>
  537 41 1.834057 28.172819 17.236868 36 V B 21 0.06000 0.06000 "VAL " "2HG1" 1 0 FFFFFF  H537  0 1 7 ""  1 ""  <> 0 0 0 1 7.76 537 0 0 1088 0 537 537 537 537 -1 <> <> <> <>
  538 41 3.350986 27.381662 17.927084 36 V B 21 0.06000 0.06000 "VAL " "3HG1" 1 0 FFFFFF  H538  0 1 7 ""  1 ""  <> 0 0 0 1 7.76 538 0 0 1089 0 538 538 538 538 -1 <> <> <> <>
  539 41 5.344110 27.107912 16.598047 36 V B 21 0.06000 0.06000 "VAL " "1HG2" 1 0 FFFFFF  H539  0 1 7 ""  1 ""  <> 0 0 0 1 7.76 539 0 0 1090 0 539 539 539 539 -1 <> <> <> <>
  540 41 5.649469 28.143507 15.162824 36 V B 21 0.06000 0.06000 "VAL " "2HG2" 1 0 FFFFFF  H540  0 1 7 ""  1 ""  <> 0 0 0 1 7.76 540 0 0 1091 0 540 540 540 540 -1 <> <> <> <>
  541 41 5.664660 28.817064 16.601610 36 V B 21 0.06000 0.06000 "VAL " "3HG2" 1 0 FFFFFF  H541  0 1 7 ""  1 ""  <> 0 0 0 1 7.76 541 0 0 1092 0 541 541 541 541 -1 <> <> <> <>
  542 25 0.858015 25.841738 15.172059 37 G B 38 -0.50000 -0.50000 "GLY " " N  " 7 0 2F2FFF  N542  0 1 7 ""  1 ""  <> 0 0 0 1 7.77 542 0 0 1100 1 542 542 542 542 -1 <> <> <> <>
  543 3 -0.572859 25.573370 15.145474 37 G B 2 0.08000 0.08000 "GLY " " CA " 6 0 A0A0A0  C543  0 1 -1106 ""  1 ""  FF3C00  0 0 0 1 7.77 543 0 0 1101 2 543 543 543 543 -1 <> <> <> <>
  544 2 -0.970045 24.475863 14.091527 37 G B 2 0.50000 0.50000 "GLY " " C  " 6 0 A0A0A0  C544  0 1 7 ""  1 ""  <> 0 0 0 1 7.77 544 0 0 1102 0 544 544 544 544 -1 <> <> <> <>
  545 15 -2.072640 23.885832 14.241578 37 G B 75 -0.50000 -0.50000 "GLY " " O  " 8 0 FF5757  O545  0 1 7 ""  1 ""  <> 0 0 0 1 7.77 545 0 0 1103 0 545 545 545 545 -1 <> <> <> <>
  546 43 1.438585 25.022661 15.061807 37 G B 21 0.30000 0.30000 "GLY " " H  " 1 0 FFFFFF  H546  0 1 7 ""  1 ""  <> 0 0 0 1 7.77 546 0 0 1104 0 546 546 546 546 -1 <> <> <> <>
  547 41 -1.092407 26.463106 14.789754 37 G B 21 0.06000 0.06000 "GLY " " HA1" 1 0 FFFFFF  H547  0 1 7 ""  1 ""  <> 0 0 0 1 7.77 547 0 0 1105 0 547 547 547 547 -1 <> <> <> <>
  548 41 -0.982323 25.291967 16.115656 37 G B 21 0.06000 0.06000 "GLY " " HA2" 1 0 FFFFFF  H548  0 1 7 ""  1 ""  <> 0 0 0 1 7.77 548 0 0 1106 0 548 548 548 548 -1 <> <> <> <>
  549 25 -0.068609 24.203722 13.111276 38 D B 38 -0.50000 -0.50000 "ASP " " N  " 7 0 2F2FFF  N549  0 1 7 ""  1 ""  <> 0 0 0 1 7.83 549 0 0 1121 1 549 549 549 549 -1 <> <> <> <>
  550 3 -0.483530 23.427820 11.987729 38 D B 2 0.14000 0.14000 "ASP " " CA " 6 0 A0A0A0  C550  0 1 -1106 ""  1 ""  FF3C00  0 0 0 1 7.83 550 0 0 1122 1 550 550 550 550 -1 <> <> <> <>
  551 2 -0.553824 21.891161 12.394422 38 D B 2 0.50000 0.50000 "ASP " " C  " 6 0 A0A0A0  C551  0 1 7 ""  1 ""  <> 0 0 0 1 7.83 551 0 0 1123 0 551 551 551 551 -1 <> <> <> <>
  552 15 0.306595 21.329084 13.065328 38 D B 75 -0.50000 -0.50000 "ASP " " O  " 8 0 FF5757  O552  0 1 7 ""  1 ""  <> 0 0 0 1 7.83 552 0 0 1124 0 552 552 552 552 -1 <> <> <> <>
  553 3 0.374487 23.544683 10.693212 38 D B 2 -0.22000 -0.22000 "ASP " " CB " 6 0 A0A0A0  C553  0 1 7 ""  1 ""  <> 0 0 0 1 7.83 553 0 0 1125 2 553 553 553 553 -1 <> <> <> <>
  554 2 0.325550 24.907026 10.135102 38 D B 2 0.70000 0.70000 "ASP " " CG " 6 0 A0A0A0  C554  0 1 7 "%UT"  13 ""  <> 0 0 0 1 7.83 554 0 0 1126 0 554 554 554 554 -1 <> <> <> <>
  555 15 1.332544 25.382330 9.639745 38 D B 75 -0.80000 -0.80000 "ASP " " OD1" 8 0 FF5757  O555  0 1 7 ""  1 ""  <> 0 0 0 1 7.83 555 0 0 1127 0 555 555 555 555 -1 <> <> <> <>
  556 18 -0.796467 25.468023 9.989648 38 D B 75 -0.80000 -0.80000 "ASP " " OD2" 8 -1 FF5757  O556  0 1 7 ""  1 ""  <> 0 0 0 1 7.83 556 0 0 1128 0 556 556 556 556 -1 <> <> <> <>
  557 43 0.797720 24.722002 13.080319 38 D B 21 0.30000 0.30000 "ASP " " H  " 1 0 FFFFFF  H557  0 1 7 ""  1 ""  <> 0 0 0 1 7.83 557 0 0 1129 0 557 557 557 557 -1 <> <> <> <>
  558 41 -1.523844 23.668943 11.769311 38 D B 21 0.06000 0.06000 "ASP " " HA " 1 0 FFFFFF  H558  0 1 7 ""  1 ""  <> 0 0 0 1 7.83 558 0 0 1130 0 558 558 558 558 -1 <> <> <> <>
  559 41 0.036222 22.799089 9.973653 38 D B 21 0.06000 0.06000 "ASP " " HB1" 1 0 FFFFFF  H559  0 1 7 ""  1 ""  <> 0 0 0 1 7.83 559 0 0 1131 0 559 559 559 559 -1 <> <> <> <>
  560 41 1.405853 23.330088 10.973092 38 D B 21 0.06000 0.06000 "ASP " " HB2" 1 0 FFFFFF  H560  0 1 7 ""  1 ""  <> 0 0 0 1 7.83 560 0 0 1132 0 560 560 560 560 -1 <> <> <> <>
  561 25 -1.679970 21.286829 12.078393 39 R B 38 -0.50000 -0.50000 "ARG " " N  " 7 0 2F2FFF  N561  0 1 7 ""  1 ""  <> 0 0 0 1 7.68 561 0 0 1152 1 561 561 561 561 -1 <> <> <> <>
  562 3 -1.905602 19.834505 12.318276 39 R B 2 0.14000 0.14000 "ARG " " CA " 6 0 A0A0A0  C562  0 1 -1106 ""  1 ""  FF3C00  0 0 0 1 7.68 562 0 0 1153 1 562 562 562 562 -1 <> <> <> <>
  563 2 -1.092589 19.094419 11.214540 39 R B 2 0.50000 0.50000 "ARG " " C  " 6 0 A0A0A0  C563  0 1 7 ""  1 ""  <> 0 0 0 1 7.68 563 0 0 1154 0 563 563 563 563 -1 <> <> <> <>
  564 15 -0.896218 19.641287 10.158147 39 R B 75 -0.50000 -0.50000 "ARG " " O  " 8 0 FF5757  O564  0 1 7 ""  1 ""  <> 0 0 0 1 7.68 564 0 0 1155 0 564 564 564 564 -1 <> <> <> <>
  565 3 -3.454468 19.638178 12.054070 39 R B 2 -0.12000 -0.12000 "ARG " " CB " 6 0 A0A0A0  C565  0 1 7 ""  1 ""  <> 0 0 0 1 7.68 565 0 0 1156 2 565 565 565 565 -1 <> <> <> <>
  566 3 -3.920588 18.203695 12.367143 39 R B 2 -0.05000 -0.05000 "ARG " " CG " 6 0 A0A0A0  C566  0 1 7 ""  1 ""  <> 0 0 0 1 7.68 566 0 0 1157 2 566 566 566 566 -1 <> <> <> <>
  567 3 -5.284008 17.837889 12.019464 39 R B 2 0.19000 0.19000 "ARG " " CD " 6 0 A0A0A0  C567  0 1 7 ""  1 ""  <> 0 0 0 1 7.68 567 0 0 1158 2 567 567 567 567 -1 <> <> <> <>
  568 25 -6.310005 18.700586 12.654008 39 R B 38 -0.69997 -0.69997 "ARG " " NE " 7 0 2F2FFF  N568  0 1 7 ""  1 ""  <> 0 0 0 1 7.68 568 0 0 1159 1 568 568 568 568 -1 <> <> <> <>
  569 2 -7.067096 18.362867 13.699197 39 R B 2 0.63990 0.63990 "ARG " " CZ " 6 0 A0A0A0  C569  0 1 7 ""  1 ""  <> 0 0 0 1 7.68 569 0 0 1160 0 569 569 569 569 -1 <> <> <> <>
  570 25 -6.888430 17.184771 14.454736 39 R B 38 -0.79997 -0.79997 "ARG " " NH1" 7 0 2F2FFF  N570  0 1 7 ""  1 ""  <> 0 0 0 1 7.68 570 0 0 1161 2 570 570 570 570 -1 <> <> <> <>
  571 31 -8.020077 19.168703 14.085279 39 R B 38 -0.79997 -0.79997 "ARG " " NH2" 7 1 2F2FFF  N571  0 1 7 ""  1 ""  <> 0 0 0 1 7.68 571 0 0 1162 2 571 571 571 571 -1 <> <> <> <>
  572 43 -2.380209 21.770826 11.534783 39 R B 21 0.30000 0.30000 "ARG " " H  " 1 0 FFFFFF  H572  0 1 7 ""  1 ""  <> 0 0 0 1 7.68 572 0 0 1163 0 572 572 572 572 -1 <> <> <> <>
  573 41 -1.592400 19.543867 13.321042 39 R B 21 0.06000 0.06000 "ARG " " HA " 1 0 FFFFFF  H573  0 1 7 ""  1 ""  <> 0 0 0 1 7.68 573 0 0 1164 0 573 573 573 573 -1 <> <> <> <>
  574 41 -3.772711 19.862284 11.035935 39 R B 21 0.06000 0.06000 "ARG " " HB1" 1 0 FFFFFF  H574  0 1 7 ""  1 ""  <> 0 0 0 1 7.68 574 0 0 1165 0 574 574 574 574 -1 <> <> <> <>
  575 41 -3.893553 20.355829 12.747090 39 R B 21 0.06000 0.06000 "ARG " " HB2" 1 0 FFFFFF  H575  0 1 7 ""  1 ""  <> 0 0 0 1 7.68 575 0 0 1166 0 575 575 575 575 -1 <> <> <> <>
  576 41 -3.757702 17.959471 13.416867 39 R B 21 0.06000 0.06000 "ARG " " HG1" 1 0 FFFFFF  H576  0 1 7 ""  1 ""  <> 0 0 0 1 7.68 576 0 0 1167 0 576 576 576 576 -1 <> <> <> <>
  577 41 -3.270909 17.499105 11.847943 39 R B 21 0.06000 0.06000 "ARG " " HG2" 1 0 FFFFFF  H577  0 1 7 ""  1 ""  <> 0 0 0 1 7.68 577 0 0 1168 0 577 577 577 577 -1 <> <> <> <>
  578 41 -5.417488 16.768225 12.181031 39 R B 21 0.06000 0.06000 "ARG " " HD1" 1 0 FFFFFF  H578  0 1 7 ""  1 ""  <> 0 0 0 1 7.68 578 0 0 1169 0 578 578 578 578 -1 <> <> <> <>
  579 41 -5.354702 17.955732 10.938161 39 R B 21 0.06000 0.06000 "ARG " " HD2" 1 0 FFFFFF  H579  0 1 7 ""  1 ""  <> 0 0 0 1 7.68 579 0 0 1170 0 579 579 579 579 -1 <> <> <> <>
  580 43 -6.310129 19.628466 12.255078 39 R B 21 0.44000 0.44000 "ARG " " HE " 1 0 FFFFFF  H580  0 1 7 ""  1 ""  <> 0 0 0 1 7.68 580 0 0 1171 0 580 580 580 580 -1 <> <> <> <>
  581 43 -6.029284 16.657553 14.391404 39 R B 21 0.46000 0.46000 "ARG " "1HH1" 1 0 FFFFFF  H581  0 1 7 ""  1 ""  <> 0 0 0 1 7.68 581 0 0 1172 0 581 581 581 581 -1 <> <> <> <>
  582 43 -7.436947 16.998308 15.282060 39 R B 21 0.46000 0.46000 "ARG " "2HH1" 1 0 FFFFFF  H582  0 1 7 ""  1 ""  <> 0 0 0 1 7.68 582 0 0 1173 0 582 582 582 582 -1 <> <> <> <>
  583 44 -8.509451 19.707262 13.384873 39 R B 21 0.46000 0.46000 "ARG " "1HH2" 1 0 FFFFFF  H583  0 1 7 ""  1 ""  <> 0 0 0 1 7.68 583 0 0 1174 0 583 583 583 583 -1 <> <> <> <>
  584 44 -8.447901 18.906458 14.961804 39 R B 21 0.46000 0.46000 "ARG " "2HH2" 1 0 FFFFFF  H584  0 1 7 ""  1 ""  <> 0 0 0 1 7.68 584 0 0 1175 0 584 584 584 584 -1 <> <> <> <>
  585 25 -0.549416 17.901922 11.468591 40 V B 38 -0.50000 -0.50000 "VAL " " N  " 7 0 2F2FFF  N585  2 1 7 ""  1 ""  <> 0 0 0 1 7.39 585 0 0 1191 1 585 585 585 585 -1 <> <> <> <>
  586 3 0.021553 17.034319 10.396420 40 V B 2 0.14000 0.14000 "VAL " " CA " 6 0 A0A0A0  C586  2 1 -1106 ""  1 ""  FF3C00  0 0 0 1 7.39 586 0 0 1192 1 586 586 586 586 -1 <> <> <> <>
  587 2 -0.549132 15.634520 10.396924 40 V B 2 0.50000 0.50000 "VAL " " C  " 6 0 A0A0A0  C587  2 1 7 ""  1 ""  <> 0 0 0 1 7.39 587 0 0 1193 0 587 587 587 587 -1 <> <> <> <>
  588 15 -1.184216 15.259069 11.411191 40 V B 75 -0.50000 -0.50000 "VAL " " O  " 8 0 FF5757  O588  2 1 7 ""  1 ""  <> 0 0 0 1 7.39 588 0 0 1194 0 588 588 588 588 -1 <> <> <> <>
  589 3 1.582542 17.270617 10.248269 40 V B 2 -0.06000 -0.06000 "VAL " " CB " 6 0 A0A0A0  C589  2 1 7 ""  1 ""  <> 0 0 0 1 7.39 589 0 0 1195 1 589 589 589 589 -1 <> <> <> <>
  590 3 1.935472 18.719618 9.761209 40 V B 2 -0.18000 -0.18000 "VAL " " CG1" 6 0 A0A0A0  C590  2 1 7 ""  1 ""  <> 0 0 0 1 7.39 590 0 0 1196 3 590 590 590 590 -1 <> <> <> <>
  591 3 2.349453 17.025587 11.600022 40 V B 2 -0.18000 -0.18000 "VAL " " CG2" 6 0 A0A0A0  C591  2 1 7 ""  1 ""  <> 0 0 0 1 7.39 591 0 0 1197 3 591 591 591 591 -1 <> <> <> <>
  592 43 -0.428347 17.444193 12.360742 40 V B 21 0.30000 0.30000 "VAL " " H  " 1 0 FFFFFF  H592  2 1 7 ""  1 ""  <> 0 0 0 1 7.39 592 0 0 1198 0 592 592 592 592 -1 <> <> <> <>
  593 41 -0.466101 17.391146 9.489244 40 V B 21 0.06000 0.06000 "VAL " " HA " 1 0 FFFFFF  H593  2 1 7 ""  1 ""  <> 0 0 0 1 7.39 593 0 0 1199 0 593 593 593 593 -1 <> <> <> <>
  594 41 1.894232 16.610815 9.438569 40 V B 21 0.06000 0.06000 "VAL " " HB " 1 0 FFFFFF  H594  2 1 7 ""  1 ""  <> 0 0 0 1 7.39 594 0 0 1200 0 594 594 594 594 -1 <> <> <> <>
  595 41 2.970285 19.002508 9.568250 40 V B 21 0.06000 0.06000 "VAL " "1HG1" 1 0 FFFFFF  H595  2 1 7 ""  1 ""  <> 0 0 0 1 7.39 595 0 0 1201 0 595 595 595 595 -1 <> <> <> <>
  596 41 1.307983 18.983881 8.910016 40 V B 21 0.06000 0.06000 "VAL " "2HG1" 1 0 FFFFFF  H596  2 1 7 ""  1 ""  <> 0 0 0 1 7.39 596 0 0 1202 0 596 596 596 596 -1 <> <> <> <>
  597 41 1.758154 19.414022 10.582463 40 V B 21 0.06000 0.06000 "VAL " "3HG1" 1 0 FFFFFF  H597  2 1 7 ""  1 ""  <> 0 0 0 1 7.39 597 0 0 1203 0 597 597 597 597 -1 <> <> <> <>
  598 41 2.097139 16.007643 11.897046 40 V B 21 0.06000 0.06000 "VAL " "1HG2" 1 0 FFFFFF  H598  2 1 7 ""  1 ""  <> 0 0 0 1 7.39 598 0 0 1204 0 598 598 598 598 -1 <> <> <> <>
  599 41 3.423250 17.064058 11.416776 40 V B 21 0.06000 0.06000 "VAL " "2HG2" 1 0 FFFFFF  H599  2 1 7 ""  1 ""  <> 0 0 0 1 7.39 599 0 0 1205 0 599 599 599 599 -1 <> <> <> <>
  600 41 2.116201 17.740450 12.389115 40 V B 21 0.06000 0.06000 "VAL " "3HG2" 1 0 FFFFFF  H600  2 1 7 ""  1 ""  <> 0 0 0 1 7.39 600 0 0 1206 0 600 600 600 600 -1 <> <> <> <>
  601 25 -0.278179 14.786142 9.412427 41 T B 38 -0.50000 -0.50000 "THR " " N  " 7 0 2F2FFF  N601  2 1 7 ""  1 ""  <> 0 0 0 1 7.27 601 0 0 1226 1 601 601 601 601 -1 <> <> <> <>
  602 3 -0.652422 13.358114 9.314446 41 T B 2 0.14000 0.14000 "THR " " CA " 6 0 A0A0A0  C602  2 1 -1107 ""  1 ""  FF5A00  0 0 0 1 7.27 602 0 0 1227 1 602 602 602 602 -1 <> <> <> <>
  603 2 0.340566 12.824694 8.272798 41 T B 2 0.50000 0.50000 "THR " " C  " 6 0 A0A0A0  C603  2 1 7 ""  1 ""  <> 0 0 0 1 7.27 603 0 0 1228 0 603 603 603 603 -1 <> <> <> <>
  604 15 0.171600 12.971304 7.095780 41 T B 75 -0.50000 -0.50000 "THR " " O  " 8 0 FF5757  O604  2 1 7 ""  1 ""  <> 0 0 0 1 7.27 604 0 0 1229 0 604 604 604 604 -1 <> <> <> <>
  605 3 -2.203797 13.086184 9.022382 41 T B 2 0.20500 0.20500 "THR " " CB " 6 0 A0A0A0  C605  2 1 7 ""  1 ""  <> 0 0 0 1 7.27 605 0 0 1230 1 605 605 605 605 -1 <> <> <> <>
  606 3 -2.682112 13.737833 7.698342 41 T B 2 -0.18000 -0.18000 "THR " " CG2" 6 0 A0A0A0  C606  2 1 7 ""  1 ""  <> 0 0 0 1 7.27 606 0 0 1231 3 606 606 606 606 -1 <> <> <> <>
  607 16 -2.562693 11.739477 9.050298 41 T B 75 -0.68300 -0.68300 "THR " " OG1" 8 0 FF5757  O607  2 1 7 "%UT"  13 ""  <> 0 0 0 1 7.27 607 0 0 1232 1 607 607 607 607 -1 <> <> <> <>
  608 43 0.177011 15.152842 8.588758 41 T B 21 0.30000 0.30000 "THR " " H  " 1 0 FFFFFF  H608  2 1 7 ""  1 ""  <> 0 0 0 1 7.27 608 0 0 1233 0 608 608 608 608 -1 <> <> <> <>
  609 41 -0.510706 12.867872 10.277608 41 T B 21 0.06000 0.06000 "THR " " HA " 1 0 FFFFFF  H609  2 1 7 ""  1 ""  <> 0 0 0 1 7.27 609 0 0 1234 0 609 609 609 609 -1 <> <> <> <>
  610 41 -2.788096 13.436460 9.873265 41 T B 21 0.06000 0.06000 "THR " " HB " 1 0 FFFFFF  H610  2 1 7 ""  1 ""  <> 0 0 0 1 7.27 610 0 0 1235 0 610 610 610 610 -1 <> <> <> <>
  611 41 -2.618244 12.963427 6.933938 41 T B 21 0.06000 0.06000 "THR " "1HG2" 1 0 FFFFFF  H611  2 1 7 ""  1 ""  <> 0 0 0 1 7.27 611 0 0 1236 0 611 611 611 611 -1 <> <> <> <>
  612 41 -3.728718 14.036844 7.755876 41 T B 21 0.06000 0.06000 "THR " "2HG2" 1 0 FFFFFF  H612  2 1 7 ""  1 ""  <> 0 0 0 1 7.27 612 0 0 1237 0 612 612 612 612 -1 <> <> <> <>
  613 41 -2.192948 14.634775 7.318452 41 T B 21 0.06000 0.06000 "THR " "3HG2" 1 0 FFFFFF  H613  2 1 7 ""  1 ""  <> 0 0 0 1 7.27 613 0 0 1238 0 613 613 613 613 -1 <> <> <> <>
  614 42 -1.795847 11.282187 8.740685 41 T B 21 0.41800 0.41800 "THR " " HG1" 1 0 FFFFFF  H614  2 1 7 ""  1 ""  <> 0 0 0 1 7.27 614 0 0 1239 0 614 614 614 614 -1 <> <> <> <>
  615 25 1.459278 12.288874 8.828038 42 I B 38 -0.50000 -0.50000 "ILE " " N  " 7 0 2F2FFF  N615  2 1 7 ""  1 ""  <> 0 0 0 1 7.25 615 0 0 1254 1 615 615 615 615 -1 <> <> <> <>
  616 3 2.638378 11.781153 8.114961 42 I B 2 0.14000 0.14000 "ILE " " CA " 6 0 A0A0A0  C616  2 1 -1107 ""  1 ""  FF5A00  0 0 0 1 7.25 616 0 0 1255 1 616 616 616 616 -1 <> <> <> <>
  617 2 2.260786 10.307241 7.879022 42 I B 2 0.50000 0.50000 "ILE " " C  " 6 0 A0A0A0  C617  2 1 7 ""  1 ""  <> 0 0 0 1 7.25 617 0 0 1256 0 617 617 617 617 -1 <> <> <> <>
  618 15 2.309948 9.512251 8.831758 42 I B 75 -0.50000 -0.50000 "ILE " " O  " 8 0 FF5757  O618  2 1 7 ""  1 ""  <> 0 0 0 1 7.25 618 0 0 1257 0 618 618 618 618 -1 <> <> <> <>
  619 3 3.860121 11.942221 9.069890 42 I B 2 -0.06000 -0.06000 "ILE " " CB " 6 0 A0A0A0  C619  2 1 7 ""  1 ""  <> 0 0 0 1 7.25 619 0 0 1258 1 619 619 619 619 -1 <> <> <> <>
  620 3 5.061062 11.248476 8.508084 42 I B 2 -0.18000 -0.18000 "ILE " " CG2" 6 0 A0A0A0  C620  2 1 7 ""  1 ""  <> 0 0 0 1 7.25 620 0 0 1259 3 620 620 620 620 -1 <> <> <> <>
  621 3 4.041864 13.451242 9.440022 42 I B 2 -0.12000 -0.12000 "ILE " " CG1" 6 0 A0A0A0  C621  2 1 7 ""  1 ""  <> 0 0 0 1 7.25 621 0 0 1260 2 621 621 621 621 -1 <> <> <> <>
  622 3 3.636713 13.920179 10.862859 42 I B 2 -0.18000 -0.18000 "ILE " " CD1" 6 0 A0A0A0  C622  2 1 7 ""  1 ""  <> 0 0 0 1 7.25 622 0 0 1261 3 622 622 622 622 -1 <> <> <> <>
  623 43 1.546671 12.183653 9.828732 42 I B 21 0.30000 0.30000 "ILE " " H  " 1 0 FFFFFF  H623  2 1 7 ""  1 ""  <> 0 0 0 1 7.25 623 0 0 1262 0 623 623 623 623 -1 <> <> <> <>
  624 41 2.870132 12.298292 7.183854 42 I B 21 0.06000 0.06000 "ILE " " HA " 1 0 FFFFFF  H624  2 1 7 ""  1 ""  <> 0 0 0 1 7.25 624 0 0 1263 0 624 624 624 624 -1 <> <> <> <>
  625 41 3.542269 11.399725 9.960263 42 I B 21 0.06000 0.06000 "ILE " " HB " 1 0 FFFFFF  H625  2 1 7 ""  1 ""  <> 0 0 0 1 7.25 625 0 0 1264 0 625 625 625 625 -1 <> <> <> <>
  626 41 4.795012 10.200735 8.647927 42 I B 21 0.06000 0.06000 "ILE " "1HG2" 1 0 FFFFFF  H626  2 1 7 ""  1 ""  <> 0 0 0 1 7.25 626 0 0 1265 0 626 626 626 626 -1 <> <> <> <>
  627 41 5.182592 11.499029 7.454255 42 I B 21 0.06000 0.06000 "ILE " "2HG2" 1 0 FFFFFF  H627  2 1 7 ""  1 ""  <> 0 0 0 1 7.25 627 0 0 1266 0 627 627 627 627 -1 <> <> <> <>
  628 41 5.958319 11.297922 9.125001 42 I B 21 0.06000 0.06000 "ILE " "3HG2" 1 0 FFFFFF  H628  2 1 7 ""  1 ""  <> 0 0 0 1 7.25 628 0 0 1267 0 628 628 628 628 -1 <> <> <> <>
  629 41 3.559021 14.070288 8.683885 42 I B 21 0.06000 0.06000 "ILE " "1HG1" 1 0 FFFFFF  H629  2 1 7 ""  1 ""  <> 0 0 0 1 7.25 629 0 0 1268 0 629 629 629 629 -1 <> <> <> <>
  630 41 5.082169 13.715517 9.250211 42 I B 21 0.06000 0.06000 "ILE " "2HG1" 1 0 FFFFFF  H630  2 1 7 ""  1 ""  <> 0 0 0 1 7.25 630 0 0 1269 0 630 630 630 630 -1 <> <> <> <>
  631 41 2.556680 13.983919 10.995400 42 I B 21 0.06000 0.06000 "ILE " " HD1" 1 0 FFFFFF  H631  2 1 7 ""  1 ""  <> 0 0 0 1 7.25 631 0 0 1270 0 631 631 631 631 -1 <> <> <> <>
  632 41 4.090902 13.499376 11.759931 42 I B 21 0.06000 0.06000 "ILE " " HD2" 1 0 FFFFFF  H632  2 1 7 ""  1 ""  <> 0 0 0 1 7.25 632 0 0 1271 0 632 632 632 632 -1 <> <> <> <>
  633 41 3.824682 14.993650 10.842027 42 I B 21 0.06000 0.06000 "ILE " " HD3" 1 0 FFFFFF  H633  2 1 7 ""  1 ""  <> 0 0 0 1 7.25 633 0 0 1272 0 633 633 633 633 -1 <> <> <> <>
  634 25 1.824754 9.916941 6.656220 43 T B 38 -0.50000 -0.50000 "THR " " N  " 7 0 2F2FFF  N634  2 1 7 ""  1 ""  <> 0 0 0 1 7.25 634 0 0 1294 1 634 634 634 634 -1 <> <> <> <>
  635 3 1.434591 8.517645 6.302560 43 T B 2 0.14000 0.14000 "THR " " CA " 6 0 A0A0A0  C635  2 1 -1107 ""  1 ""  FF5A00  0 0 0 1 7.25 635 0 0 1295 1 635 635 635 635 -1 <> <> <> <>
  636 2 2.770492 7.772444 5.973512 43 T B 2 0.50000 0.50000 "THR " " C  " 6 0 A0A0A0  C636  2 1 7 ""  1 ""  <> 0 0 0 1 7.25 636 0 0 1296 0 636 636 636 636 -1 <> <> <> <>
  637 15 3.812979 8.220659 5.662251 43 T B 75 -0.50000 -0.50000 "THR " " O  " 8 0 FF5757  O637  2 1 7 ""  1 ""  <> 0 0 0 1 7.25 637 0 0 1297 0 637 637 637 637 -1 <> <> <> <>
  638 3 0.529581 8.514219 5.001233 43 T B 2 0.20500 0.20500 "THR " " CB " 6 0 A0A0A0  C638  2 1 7 ""  1 ""  <> 0 0 0 1 7.25 638 0 0 1298 1 638 638 638 638 -1 <> <> <> <>
  639 3 -0.895569 9.100370 5.233689 43 T B 2 -0.18000 -0.18000 "THR " " CG2" 6 0 A0A0A0  C639  2 1 7 ""  1 ""  <> 0 0 0 1 7.25 639 0 0 1299 3 639 639 639 639 -1 <> <> <> <>
  640 16 1.063244 9.228125 3.900590 43 T B 75 -0.68300 -0.68300 "THR " " OG1" 8 0 FF5757  O640  2 1 7 "%UT"  13 ""  <> 0 0 0 1 7.25 640 0 0 1300 1 640 640 640 640 -1 <> <> <> <>
  641 43 2.026479 10.445169 5.819333 43 T B 21 0.30000 0.30000 "THR " " H  " 1 0 FFFFFF  H641  2 1 7 ""  1 ""  <> 0 0 0 1 7.25 641 0 0 1301 0 641 641 641 641 -1 <> <> <> <>
  642 41 0.816242 8.082766 7.087815 43 T B 21 0.06000 0.06000 "THR " " HA " 1 0 FFFFFF  H642  2 1 7 ""  1 ""  <> 0 0 0 1 7.25 642 0 0 1302 0 642 642 642 642 -1 <> <> <> <>
  643 41 0.221506 7.547958 4.601827 43 T B 21 0.06000 0.06000 "THR " " HB " 1 0 FFFFFF  H643  2 1 7 ""  1 ""  <> 0 0 0 1 7.25 643 0 0 1303 0 643 643 643 643 -1 <> <> <> <>
  644 41 -1.509037 9.127134 4.333112 43 T B 21 0.06000 0.06000 "THR " "1HG2" 1 0 FFFFFF  H644  2 1 7 ""  1 ""  <> 0 0 0 1 7.25 644 0 0 1304 0 644 644 644 644 -1 <> <> <> <>
  645 41 -1.371613 8.564707 6.054997 43 T B 21 0.06000 0.06000 "THR " "2HG2" 1 0 FFFFFF  H645  2 1 7 ""  1 ""  <> 0 0 0 1 7.25 645 0 0 1305 0 645 645 645 645 -1 <> <> <> <>
  646 41 -0.808922 10.145067 5.532357 43 T B 21 0.06000 0.06000 "THR " "3HG2" 1 0 FFFFFF  H646  2 1 7 ""  1 ""  <> 0 0 0 1 7.25 646 0 0 1306 0 646 646 646 646 -1 <> <> <> <>
  647 42 1.085438 10.153406 4.091329 43 T B 21 0.41800 0.41800 "THR " " HG1" 1 0 FFFFFF  H647  2 1 7 ""  1 ""  <> 0 0 0 1 7.25 647 0 0 1307 0 647 647 647 647 -1 <> <> <> <>
  648 25 2.605348 6.443350 6.129788 44 C B 38 -0.50000 -0.50000 "CYS " " N  " 7 0 2F2FFF  N648  2 1 7 ""  1 ""  <> 0 0 0 1 7.24 648 0 0 1327 1 648 648 648 648 -1 <> <> <> <>
  649 3 3.574478 5.297098 6.154679 44 C B 2 0.14000 0.14000 "CYS " " CA " 6 0 A0A0A0  C649  2 1 -1107 ""  1 ""  FF5A00  0 0 0 1 7.24 649 0 0 1328 1 649 649 649 649 -1 <> <> <> <>
  650 2 2.814340 4.017990 5.878972 44 C B 2 0.50000 0.50000 "CYS " " C  " 6 0 A0A0A0  C650  2 1 7 ""  1 ""  <> 0 0 0 1 7.24 650 0 0 1329 0 650 650 650 650 -1 <> <> <> <>
  651 15 1.586242 3.875380 6.062936 44 C B 75 -0.50000 -0.50000 "CYS " " O  " 8 0 FF5757  O651  2 1 7 ""  1 ""  <> 0 0 0 1 7.24 651 0 0 1330 0 651 651 651 651 -1 <> <> <> <>
  652 3 4.622854 5.401850 7.404725 44 C B 2 0.06000 0.06000 "CYS " " CB " 6 0 A0A0A0  C652  2 1 7 ""  1 ""  <> 0 0 0 1 7.24 652 0 0 1331 2 652 652 652 652 -1 <> <> <> <>
  653 49 5.890755 4.152880 7.230180 44 C B 13 -0.33500 -0.33500 "CYS " " SG " 16 0 E1E11E  S653  2 1 7 "%UT"  13 ""  <> 0 0 0 1 7.24 653 0 0 1332 1 653 653 653 653 -1 <> <> <> <>
  654 43 1.735674 6.192162 6.577752 44 C B 21 0.30000 0.30000 "CYS " " H  " 1 0 FFFFFF  H654  2 1 7 ""  1 ""  <> 0 0 0 1 7.24 654 0 0 1333 0 654 654 654 654 -1 <> <> <> <>
  655 41 4.182779 5.575567 5.294141 44 C B 21 0.06000 0.06000 "CYS " " HA " 1 0 FFFFFF  H655  2 1 7 ""  1 ""  <> 0 0 0 1 7.24 655 0 0 1334 0 655 655 655 655 -1 <> <> <> <>
  656 41 4.041096 5.061457 8.261338 44 C B 21 0.06000 0.06000 "CYS " " HB1" 1 0 FFFFFF  H656  2 1 7 ""  1 ""  <> 0 0 0 1 7.24 656 0 0 1335 0 656 656 656 656 -1 <> <> <> <>
  657 41 4.995552 6.390272 7.673459 44 C B 21 0.06000 0.06000 "CYS " " HB2" 1 0 FFFFFF  H657  2 1 7 ""  1 ""  <> 0 0 0 1 7.24 657 0 0 1336 0 657 657 657 657 -1 <> <> <> <>
  658 25 3.591015 3.126329 5.247632 45 R B 38 -0.50000 -0.50000 "ARG " " N  " 7 0 2F2FFF  N658  2 1 7 ""  1 ""  <> 0 0 0 1 7.26 658 0 0 1352 1 658 658 658 658 -1 <> <> <> <>
  659 3 3.126344 1.824520 4.789784 45 R B 2 0.14000 0.14000 "ARG " " CA " 6 0 A0A0A0  C659  2 1 -1107 ""  1 ""  FF5A00  0 0 0 1 7.26 659 0 0 1353 1 659 659 659 659 -1 <> <> <> <>
  660 2 4.213930 0.838547 4.842759 45 R B 2 0.50000 0.50000 "ARG " " C  " 6 0 A0A0A0  C660  2 1 7 ""  1 ""  <> 0 0 0 1 7.26 660 0 0 1354 0 660 660 660 660 -1 <> <> <> <>
  661 15 5.331629 1.222935 4.586225 45 R B 75 -0.50000 -0.50000 "ARG " " O  " 8 0 FF5757  O661  2 1 7 ""  1 ""  <> 0 0 0 1 7.26 661 0 0 1355 0 661 661 661 661 -1 <> <> <> <>
  662 3 2.322397 1.838125 3.449567 45 R B 2 -0.12000 -0.12000 "ARG " " CB " 6 0 A0A0A0  C662  2 1 7 ""  1 ""  <> 0 0 0 1 7.26 662 0 0 1356 2 662 662 662 662 -1 <> <> <> <>
  663 3 2.389522 0.592495 2.518548 45 R B 2 -0.05000 -0.05000 "ARG " " CG " 6 0 A0A0A0  C663  2 1 7 ""  1 ""  <> 0 0 0 1 7.26 663 0 0 1357 2 663 663 663 663 -1 <> <> <> <>
  664 3 1.610290 0.757534 1.199983 45 R B 2 0.19000 0.19000 "ARG " " CD " 6 0 A0A0A0  C664  2 1 7 ""  1 ""  <> 0 0 0 1 7.26 664 0 0 1358 2 664 664 664 664 -1 <> <> <> <>
  665 25 0.137287 0.820625 1.384771 45 R B 38 -0.69997 -0.69997 "ARG " " NE " 7 0 2F2FFF  N665  2 1 7 ""  1 ""  <> 0 0 0 1 7.26 665 0 0 1359 1 665 665 665 665 -1 <> <> <> <>
  666 2 -0.712294 0.388149 0.422593 45 R B 2 0.63990 0.63990 "ARG " " CZ " 6 0 A0A0A0  C666  2 1 7 ""  1 ""  <> 0 0 0 1 7.26 666 0 0 1360 0 666 666 666 666 -1 <> <> <> <>
  667 25 -0.240948 0.127037 -0.792273 45 R B 38 -0.79997 -0.79997 "ARG " " NH1" 7 0 2F2FFF  N667  2 1 7 ""  1 ""  <> 0 0 0 1 7.26 667 0 0 1361 2 667 667 667 667 -1 <> <> <> <>
  668 31 -1.925785 0.174355 0.811692 45 R B 38 -0.79997 -0.79997 "ARG " " NH2" 7 1 2F2FFF  N668  2 1 7 ""  1 ""  <> 0 0 0 1 7.26 668 0 0 1362 2 668 668 668 668 -1 <> <> <> <>
  669 43 4.584785 3.303009 5.211499 45 R B 21 0.30000 0.30000 "ARG " " H  " 1 0 FFFFFF  H669  2 1 7 ""  1 ""  <> 0 0 0 1 7.26 669 0 0 1363 0 669 669 669 669 -1 <> <> <> <>
  670 41 2.462559 1.502127 5.592000 45 R B 21 0.06000 0.06000 "ARG " " HA " 1 0 FFFFFF  H670  2 1 7 ""  1 ""  <> 0 0 0 1 7.26 670 0 0 1364 0 670 670 670 670 -1 <> <> <> <>
  671 41 2.644516 2.738337 2.926156 45 R B 21 0.06000 0.06000 "ARG " " HB1" 1 0 FFFFFF  H671  2 1 7 ""  1 ""  <> 0 0 0 1 7.26 671 0 0 1365 0 671 671 671 671 -1 <> <> <> <>
  672 41 1.272199 2.002487 3.690751 45 R B 21 0.06000 0.06000 "ARG " " HB2" 1 0 FFFFFF  H672  2 1 7 ""  1 ""  <> 0 0 0 1 7.26 672 0 0 1366 0 672 672 672 672 -1 <> <> <> <>
  673 41 2.191995 -0.336559 3.053281 45 R B 21 0.06000 0.06000 "ARG " " HG1" 1 0 FFFFFF  H673  2 1 7 ""  1 ""  <> 0 0 0 1 7.26 673 0 0 1367 0 673 673 673 673 -1 <> <> <> <>
  674 41 3.442720 0.478859 2.261720 45 R B 21 0.06000 0.06000 "ARG " " HG2" 1 0 FFFFFF  H674  2 1 7 ""  1 ""  <> 0 0 0 1 7.26 674 0 0 1368 0 674 674 674 674 -1 <> <> <> <>
  675 41 1.949024 -0.002140 0.495526 45 R B 21 0.06000 0.06000 "ARG " " HD1" 1 0 FFFFFF  H675  2 1 7 ""  1 ""  <> 0 0 0 1 7.26 675 0 0 1369 0 675 675 675 675 -1 <> <> <> <>
  676 41 1.841116 1.715105 0.733209 45 R B 21 0.06000 0.06000 "ARG " " HD2" 1 0 FFFFFF  H676  2 1 7 ""  1 ""  <> 0 0 0 1 7.26 676 0 0 1370 0 676 676 676 676 -1 <> <> <> <>
  677 43 -0.252257 1.313398 2.175672 45 R B 21 0.44000 0.44000 "ARG " " HE " 1 0 FFFFFF  H677  2 1 7 ""  1 ""  <> 0 0 0 1 7.26 677 0 0 1371 0 677 677 677 677 -1 <> <> <> <>
  678 43 0.681698 0.454115 -1.040965 45 R B 21 0.46000 0.46000 "ARG " "1HH1" 1 0 FFFFFF  H678  2 1 7 ""  1 ""  <> 0 0 0 1 7.26 678 0 0 1372 0 678 678 678 678 -1 <> <> <> <>
  679 43 -0.877230 -0.146282 -1.527491 45 R B 21 0.46000 0.46000 "ARG " "2HH1" 1 0 FFFFFF  H679  2 1 7 ""  1 ""  <> 0 0 0 1 7.26 679 0 0 1373 0 679 679 679 679 -1 <> <> <> <>
  680 44 -2.107304 0.545815 1.733197 45 R B 21 0.46000 0.46000 "ARG " "1HH2" 1 0 FFFFFF  H680  2 1 7 ""  1 ""  <> 0 0 0 1 7.26 680 0 0 1374 0 680 680 680 680 -1 <> <> <> <>
  681 44 -2.656195 -0.253197 0.260511 45 R B 21 0.46000 0.46000 "ARG " "2HH2" 1 0 FFFFFF  H681  2 1 7 ""  1 ""  <> 0 0 0 1 7.26 681 0 0 1375 0 681 681 681 681 -1 <> <> <> <>
  682 25 3.902382 -0.468048 4.985700 46 A B 38 -0.50000 -0.50000 "ALA " " N  " 7 0 2F2FFF  N682  2 1 7 ""  1 ""  <> 0 0 0 1 7.42 682 0 0 1390 1 682 682 682 682 -1 <> <> <> <>
  683 3 4.834942 -1.567510 4.818875 46 A B 2 0.14000 0.14000 "ALA " " CA " 6 0 A0A0A0  C683  2 1 -1107 ""  1 ""  FF5A00  0 0 0 1 7.42 683 0 0 1391 1 683 683 683 683 -1 <> <> <> <>
  684 2 4.260693 -2.594187 3.867387 46 A B 2 0.50000 0.50000 "ALA " " C  " 6 0 A0A0A0  C684  2 1 7 ""  1 ""  <> 0 0 0 1 7.42 684 0 0 1392 0 684 684 684 684 -1 <> <> <> <>
  685 15 3.050953 -2.676756 3.779233 46 A B 75 -0.50000 -0.50000 "ALA " " O  " 8 0 FF5757  O685  2 1 7 ""  1 ""  <> 0 0 0 1 7.42 685 0 0 1393 0 685 685 685 685 -1 <> <> <> <>
  686 3 5.212078 -2.113333 6.128083 46 A B 2 -0.18000 -0.18000 "ALA " " CB " 6 0 A0A0A0  C686  2 1 7 ""  1 ""  <> 0 0 0 1 7.42 686 0 0 1394 3 686 686 686 686 -1 <> <> <> <>
  687 43 2.921823 -0.697920 5.061646 46 A B 21 0.30000 0.30000 "ALA " " H  " 1 0 FFFFFF  H687  2 1 7 ""  1 ""  <> 0 0 0 1 7.42 687 0 0 1395 0 687 687 687 687 -1 <> <> <> <>
  688 41 5.752630 -1.127678 4.428369 46 A B 21 0.06000 0.06000 "ALA " " HA " 1 0 FFFFFF  H688  2 1 7 ""  1 ""  <> 0 0 0 1 7.42 688 0 0 1396 0 688 688 688 688 -1 <> <> <> <>
  689 41 5.645487 -3.105574 6.002713 46 A B 21 0.06000 0.06000 "ALA " " HB1" 1 0 FFFFFF  H689  2 1 7 ""  1 ""  <> 0 0 0 1 7.42 689 0 0 1397 0 689 689 689 689 -1 <> <> <> <>
  690 41 5.751991 -1.548555 6.888097 46 A B 21 0.06000 0.06000 "ALA " " HB2" 1 0 FFFFFF  H690  2 1 7 ""  1 ""  <> 0 0 0 1 7.42 690 0 0 1398 0 690 690 690 690 -1 <> <> <> <>
  691 41 4.300776 -2.364498 6.670800 46 A B 21 0.06000 0.06000 "ALA " " HB3" 1 0 FFFFFF  H691  2 1 7 ""  1 ""  <> 0 0 0 1 7.42 691 0 0 1399 0 691 691 691 691 -1 <> <> <> <>
  692 25 5.059282 -3.310293 3.116216 47 S B 38 -0.50000 -0.50000 "SER " " N  " 7 0 2F2FFF  N692  0 1 7 ""  1 ""  <> 0 0 0 1 7.67 692 0 0 1414 1 692 692 692 692 -1 <> <> <> <>
  693 3 4.632158 -4.259277 2.069459 47 S B 2 0.14000 0.14000 "SER " " CA " 6 0 A0A0A0  C693  0 1 -1107 ""  1 ""  FF5A00  0 0 0 1 7.67 693 0 0 1415 1 693 693 693 693 -1 <> <> <> <>
  694 2 3.929687 -5.571201 2.647054 47 S B 2 0.50000 0.50000 "SER " " C  " 6 0 A0A0A0  C694  0 1 7 ""  1 ""  <> 0 0 0 1 7.67 694 0 0 1416 0 694 694 694 694 -1 <> <> <> <>
  695 15 3.487448 -6.435228 1.888711 47 S B 75 -0.50000 -0.50000 "SER " " O  " 8 0 FF5757  O695  0 1 7 ""  1 ""  <> 0 0 0 1 7.67 695 0 0 1417 0 695 695 695 695 -1 <> <> <> <>
  696 3 5.846758 -4.754375 1.206838 47 S B 2 0.14500 0.14500 "SER " " CB " 6 0 A0A0A0  C696  0 1 7 ""  1 ""  <> 0 0 0 1 7.67 696 0 0 1418 2 696 696 696 696 -1 <> <> <> <>
  697 16 6.919952 -5.368105 1.924909 47 S B 75 -0.68300 -0.68300 "SER " " OG " 8 0 FF5757  O697  0 1 7 "%UT"  13 ""  <> 0 0 0 1 7.67 697 0 0 1419 1 697 697 697 697 -1 <> <> <> <>
  698 43 6.041945 -3.104553 3.226419 47 S B 21 0.30000 0.30000 "SER " " H  " 1 0 FFFFFF  H698  0 1 7 ""  1 ""  <> 0 0 0 1 7.67 698 0 0 1420 0 698 698 698 698 -1 <> <> <> <>
  699 41 3.873470 -3.710138 1.511838 47 S B 21 0.06000 0.06000 "SER " " HA " 1 0 FFFFFF  H699  0 1 7 ""  1 ""  <> 0 0 0 1 7.67 699 0 0 1421 0 699 699 699 699 -1 <> <> <> <>
  700 41 6.200417 -3.937622 0.577603 47 S B 21 0.06000 0.06000 "SER " " HB1" 1 0 FFFFFF  H700  0 1 7 ""  1 ""  <> 0 0 0 1 7.67 700 0 0 1422 0 700 700 700 700 -1 <> <> <> <>
  701 41 5.612080 -5.550207 0.499959 47 S B 21 0.06000 0.06000 "SER " " HB2" 1 0 FFFFFF  H701  0 1 7 ""  1 ""  <> 0 0 0 1 7.67 701 0 0 1423 0 701 701 701 701 -1 <> <> <> <>
  702 42 6.712975 -6.258293 2.165227 47 S B 21 0.41800 0.41800 "SER " " HG " 1 0 FFFFFF  H702  0 1 7 ""  1 ""  <> 0 0 0 1 7.67 702 0 0 1424 0 702 702 702 702 -1 <> <> <> <>
  703 25 3.849733 -5.713951 3.984617 48 Q B 38 -0.50000 -0.50000 "GLN " " N  " 7 0 2F2FFF  N703  0 1 7 ""  1 ""  <> 0 0 0 1 7.71 703 0 0 1435 1 703 703 703 703 -1 <> <> <> <>
  704 3 3.311849 -6.850637 4.678216 48 Q B 2 0.14000 0.14000 "GLN " " CA " 6 0 A0A0A0  C704  0 1 -1107 ""  1 ""  FF5A00  0 0 0 1 7.71 704 0 0 1436 1 704 704 704 704 -1 <> <> <> <>
  705 2 2.821064 -6.295780 6.048348 48 Q B 2 0.50000 0.50000 "GLN " " C  " 6 0 A0A0A0  C705  0 1 7 ""  1 ""  <> 0 0 0 1 7.71 705 0 0 1437 0 705 705 705 705 -1 <> <> <> <>
  706 15 3.431026 -5.340639 6.563046 48 Q B 75 -0.50000 -0.50000 "GLN " " O  " 8 0 FF5757  O706  0 1 7 ""  1 ""  <> 0 0 0 1 7.71 706 0 0 1438 0 706 706 706 706 -1 <> <> <> <>
  707 3 4.331270 -7.935472 4.677262 48 Q B 2 -0.12000 -0.12000 "GLN " " CB " 6 0 A0A0A0  C707  0 1 7 ""  1 ""  <> 0 0 0 1 7.71 707 0 0 1439 2 707 707 707 707 -1 <> <> <> <>
  708 3 3.833023 -9.307535 5.113542 48 Q B 2 -0.12000 -0.12000 "GLN " " CG " 6 0 A0A0A0  C708  0 1 7 ""  1 ""  <> 0 0 0 1 7.71 708 0 0 1440 2 708 708 708 708 -1 <> <> <> <>
  709 2 2.787573 -10.022630 4.278737 48 Q B 2 0.50000 0.50000 "GLN " " CD " 6 0 A0A0A0  C709  0 1 7 "%UT"  13 ""  <> 0 0 0 1 7.71 709 0 0 1441 0 709 709 709 709 -1 "No Flip"  <> <> <>
  710 15 2.072115 -10.943119 4.685201 48 Q B 75 -0.50000 -0.50000 "GLN " " OE1" 8 0 FF5757  O710  0 1 7 ""  1 ""  <> 0 0 0 1 7.71 710 0 0 1442 0 710 710 710 710 -1 <> <> <> <>
  711 25 2.660887 -9.505536 2.983442 48 Q B 38 -0.76000 -0.76000 "GLN " " NE2" 7 0 2F2FFF  N711  0 1 7 ""  1 ""  <> 0 0 0 1 7.71 711 0 0 1443 2 711 711 711 711 -1 <> <> <> <>
  712 43 3.952633 -4.921268 4.602006 48 Q B 21 0.30000 0.30000 "GLN " " H  " 1 0 FFFFFF  H712  0 1 7 ""  1 ""  <> 0 0 0 1 7.71 712 0 0 1444 0 712 712 712 712 -1 <> <> <> <>
  713 41 2.380121 -7.157982 4.203324 48 Q B 21 0.06000 0.06000 "GLN " " HA " 1 0 FFFFFF  H713  0 1 7 ""  1 ""  <> 0 0 0 1 7.71 713 0 0 1445 0 713 713 713 713 -1 <> <> <> <>
  714 41 5.071007 -7.569799 5.389424 48 Q B 21 0.06000 0.06000 "GLN " " HB1" 1 0 FFFFFF  H714  0 1 7 ""  1 ""  <> 0 0 0 1 7.71 714 0 0 1446 0 714 714 714 714 -1 <> <> <> <>
  715 41 4.756124 -8.100979 3.687207 48 Q B 21 0.06000 0.06000 "GLN " " HB2" 1 0 FFFFFF  H715  0 1 7 ""  1 ""  <> 0 0 0 1 7.71 715 0 0 1447 0 715 715 715 715 -1 <> <> <> <>
  716 41 3.460684 -9.198356 6.132142 48 Q B 21 0.06000 0.06000 "GLN " " HG1" 1 0 FFFFFF  H716  0 1 7 ""  1 ""  <> 0 0 0 1 7.71 716 0 0 1448 0 716 716 716 716 -1 <> <> <> <>
  717 41 4.593237 -10.052272 5.349221 48 Q B 21 0.06000 0.06000 "GLN " " HG2" 1 0 FFFFFF  H717  0 1 7 ""  1 ""  <> 0 0 0 1 7.71 717 0 0 1449 0 717 717 717 717 -1 <> <> <> <>
  718 43 3.058294 -8.609314 2.740640 48 Q B 21 0.38000 0.38000 "GLN " "1HE2" 1 0 FFFFFF  H718  0 1 7 ""  1 ""  <> 0 0 0 1 7.71 718 0 0 1450 0 718 718 718 718 -1 <> <> <> <>
  719 43 1.977070 -9.923920 2.369069 48 Q B 21 0.38000 0.38000 "GLN " "2HE2" 1 0 FFFFFF  H719  0 1 7 ""  1 ""  <> 0 0 0 1 7.71 719 0 0 1451 0 719 719 719 719 -1 <> <> <> <>
  720 25 1.711155 -6.804989 6.572202 49 D B 38 -0.50000 -0.50000 "ASP " " N  " 7 0 2F2FFF  N720  0 1 7 ""  1 ""  <> 0 0 0 1 7.71 720 0 0 1463 1 720 720 720 720 -1 <> <> <> <>
  721 3 1.158087 -6.325304 7.873574 49 D B 2 0.14000 0.14000 "ASP " " CA " 6 0 A0A0A0  C721  0 1 -1107 ""  1 ""  FF5A00  0 0 0 1 7.71 721 0 0 1464 1 721 721 721 721 -1 <> <> <> <>
  722 2 2.056419 -6.646259 9.026937 49 D B 2 0.50000 0.50000 "ASP " " C  " 6 0 A0A0A0  C722  0 1 7 ""  1 ""  <> 0 0 0 1 7.71 722 0 0 1465 0 722 722 722 722 -1 <> <> <> <>
  723 15 2.287039 -7.857187 9.274743 49 D B 75 -0.50000 -0.50000 "ASP " " O  " 8 0 FF5757  O723  0 1 7 ""  1 ""  <> 0 0 0 1 7.71 723 0 0 1466 0 723 723 723 723 -1 <> <> <> <>
  724 3 -0.287987 -6.836454 8.088670 49 D B 2 -0.22000 -0.22000 "ASP " " CB " 6 0 A0A0A0  C724  0 1 7 ""  1 ""  <> 0 0 0 1 7.71 724 0 0 1467 2 724 724 724 724 -1 <> <> <> <>
  725 2 -0.939381 -6.086983 9.225137 49 D B 2 0.70000 0.70000 "ASP " " CG " 6 0 A0A0A0  C725  0 1 7 "%UT"  13 ""  <> 0 0 0 1 7.71 725 0 0 1468 0 725 725 725 725 -1 <> <> <> <>
  726 15 -0.630007 -4.893164 9.507554 49 D B 75 -0.80000 -0.80000 "ASP " " OD1" 8 0 FF5757  O726  0 1 7 ""  1 ""  <> 0 0 0 1 7.71 726 0 0 1469 0 726 726 726 726 -1 <> <> <> <>
  727 18 -1.913227 -6.644148 9.868512 49 D B 75 -0.80000 -0.80000 "ASP " " OD2" 8 -1 FF5757  O727  0 1 7 ""  1 ""  <> 0 0 0 1 7.71 727 0 0 1470 0 727 727 727 727 -1 <> <> <> <>
  728 43 1.256988 -7.507559 6.006314 49 D B 21 0.30000 0.30000 "ASP " " H  " 1 0 FFFFFF  H728  0 1 7 ""  1 ""  <> 0 0 0 1 7.71 728 0 0 1471 0 728 728 728 728 -1 <> <> <> <>
  729 41 1.040743 -5.241674 7.882352 49 D B 21 0.06000 0.06000 "ASP " " HA " 1 0 FFFFFF  H729  0 1 7 ""  1 ""  <> 0 0 0 1 7.71 729 0 0 1472 0 729 729 729 729 -1 <> <> <> <>
  730 41 -0.350508 -7.894454 8.343282 49 D B 21 0.06000 0.06000 "ASP " " HB1" 1 0 FFFFFF  H730  0 1 7 ""  1 ""  <> 0 0 0 1 7.71 730 0 0 1473 0 730 730 730 730 -1 <> <> <> <>
  731 41 -0.914456 -6.741711 7.201734 49 D B 21 0.06000 0.06000 "ASP " " HB2" 1 0 FFFFFF  H731  0 1 7 ""  1 ""  <> 0 0 0 1 7.71 731 0 0 1474 0 731 731 731 731 -1 <> <> <> <>
  732 25 2.638969 -5.651087 9.691842 50 V B 38 -0.50000 -0.50000 "VAL " " N  " 7 0 2F2FFF  N732  0 1 7 ""  1 ""  <> 0 0 0 1 7.71 732 0 0 1494 1 732 732 732 732 -1 <> <> <> <>
  733 3 3.675325 -5.560915 10.696527 50 V B 2 0.14000 0.14000 "VAL " " CA " 6 0 A0A0A0  C733  0 1 -1107 ""  1 ""  FF5A00  0 0 0 1 7.71 733 0 0 1495 1 733 733 733 733 -1 <> <> <> <>
  734 2 3.015522 -5.190157 12.075513 50 V B 2 0.50000 0.50000 "VAL " " C  " 6 0 A0A0A0  C734  0 1 7 ""  1 ""  <> 0 0 0 1 7.71 734 0 0 1496 0 734 734 734 734 -1 <> <> <> <>
  735 15 3.663542 -4.645109 12.929002 50 V B 75 -0.50000 -0.50000 "VAL " " O  " 8 0 FF5757  O735  0 1 7 ""  1 ""  <> 0 0 0 1 7.71 735 0 0 1497 0 735 735 735 735 -1 <> <> <> <>
  736 3 4.814850 -4.506378 10.247373 50 V B 2 -0.06000 -0.06000 "VAL " " CB " 6 0 A0A0A0  C736  0 1 7 ""  1 ""  <> 0 0 0 1 7.71 736 0 0 1498 1 736 736 736 736 -1 <> <> <> <>
  737 3 5.581381 -5.065523 9.061311 50 V B 2 -0.18000 -0.18000 "VAL " " CG1" 6 0 A0A0A0  C737  0 1 7 ""  1 ""  <> 0 0 0 1 7.71 737 0 0 1499 3 737 737 737 737 -1 <> <> <> <>
  738 3 4.481108 -3.031469 10.023648 50 V B 2 -0.18000 -0.18000 "VAL " " CG2" 6 0 A0A0A0  C738  0 1 7 ""  1 ""  <> 0 0 0 1 7.71 738 0 0 1500 3 738 738 738 738 -1 <> <> <> <>
  739 43 2.278761 -4.776936 9.336587 50 V B 21 0.30000 0.30000 "VAL " " H  " 1 0 FFFFFF  H739  0 1 7 ""  1 ""  <> 0 0 0 1 7.71 739 0 0 1501 0 739 739 739 739 -1 <> <> <> <>
  740 41 4.193361 -6.507477 10.850671 50 V B 21 0.06000 0.06000 "VAL " " HA " 1 0 FFFFFF  H740  0 1 7 ""  1 ""  <> 0 0 0 1 7.71 740 0 0 1502 0 740 740 740 740 -1 <> <> <> <>
  741 41 5.614910 -4.555235 10.986032 50 V B 21 0.06000 0.06000 "VAL " " HB " 1 0 FFFFFF  H741  0 1 7 ""  1 ""  <> 0 0 0 1 7.71 741 0 0 1503 0 741 741 741 741 -1 <> <> <> <>
  742 41 5.699411 -6.145067 9.154870 50 V B 21 0.06000 0.06000 "VAL " "1HG1" 1 0 FFFFFF  H742  0 1 7 ""  1 ""  <> 0 0 0 1 7.71 742 0 0 1504 0 742 742 742 742 -1 <> <> <> <>
  743 41 5.169315 -4.854933 8.074418 50 V B 21 0.06000 0.06000 "VAL " "2HG1" 1 0 FFFFFF  H743  0 1 7 ""  1 ""  <> 0 0 0 1 7.71 743 0 0 1505 0 743 743 743 743 -1 <> <> <> <>
  744 41 6.606119 -4.694511 9.042310 50 V B 21 0.06000 0.06000 "VAL " "3HG1" 1 0 FFFFFF  H744  0 1 7 ""  1 ""  <> 0 0 0 1 7.71 744 0 0 1506 0 744 744 744 744 -1 <> <> <> <>
  745 41 5.399630 -2.509476 9.755433 50 V B 21 0.06000 0.06000 "VAL " "1HG2" 1 0 FFFFFF  H745  0 1 7 ""  1 ""  <> 0 0 0 1 7.71 745 0 0 1507 0 745 745 745 745 -1 <> <> <> <>
  746 41 3.838609 -2.867315 9.158578 50 V B 21 0.06000 0.06000 "VAL " "2HG2" 1 0 FFFFFF  H746  0 1 7 ""  1 ""  <> 0 0 0 1 7.71 746 0 0 1508 0 746 746 746 746 -1 <> <> <> <>
  747 41 3.893379 -2.647005 10.857232 50 V B 21 0.06000 0.06000 "VAL " "3HG2" 1 0 FFFFFF  H747  0 1 7 ""  1 ""  <> 0 0 0 1 7.71 747 0 0 1509 0 747 747 747 747 -1 <> <> <> <>
  748 25 1.737041 -5.648830 12.232236 51 N B 38 -0.50000 -0.50000 "ASN " " N  " 7 0 2F2FFF  N748  0 1 7 ""  1 ""  <> 0 0 0 1 7.79 748 0 0 1521 1 748 748 748 748 -1 <> <> <> <>
  749 3 0.611540 -5.413527 13.174371 51 N B 2 0.14000 0.14000 "ASN " " CA " 6 0 A0A0A0  C749  0 1 -1107 ""  1 ""  FF5A00  0 0 0 1 7.79 749 0 0 1522 1 749 749 749 749 -1 <> <> <> <>
  750 2 0.840719 -4.864964 14.592668 51 N B 2 0.50000 0.50000 "ASN " " C  " 6 0 A0A0A0  C750  0 1 7 ""  1 ""  <> 0 0 0 1 7.79 750 0 0 1523 0 750 750 750 750 -1 <> <> <> <>
  751 15 -0.070408 -4.250757 15.171304 51 N B 75 -0.50000 -0.50000 "ASN " " O  " 8 0 FF5757  O751  0 1 7 ""  1 ""  <> 0 0 0 1 7.79 751 0 0 1524 0 751 751 751 751 -1 <> <> <> <>
  752 3 -0.336598 -6.616501 13.242780 51 N B 2 -0.12000 -0.12000 "ASN " " CB " 6 0 A0A0A0  C752  0 1 7 ""  1 ""  <> 0 0 0 1 7.79 752 0 0 1525 2 752 752 752 752 -1 <> <> <> <>
  753 2 0.402815 -7.873269 13.793866 51 N B 2 0.50000 0.50000 "ASN " " CG " 6 0 A0A0A0  C753  0 1 7 "%UT"  13 ""  <> 0 0 0 1 7.79 753 0 0 1526 0 753 753 753 753 -1 "No Flip"  <> <> <>
  754 15 0.724424 -8.023819 14.946206 51 N B 75 -0.50000 -0.50000 "ASN " " OD1" 8 0 FF5757  O754  0 1 7 ""  1 ""  <> 0 0 0 1 7.79 754 0 0 1527 0 754 754 754 754 -1 <> <> <> <>
  755 25 0.344696 -8.921599 12.978520 51 N B 38 -0.76000 -0.76000 "ASN " " ND2" 7 0 2F2FFF  N755  0 1 7 ""  1 ""  <> 0 0 0 1 7.79 755 0 0 1528 2 755 755 755 755 -1 <> <> <> <>
  756 43 1.429287 -6.120882 11.394052 51 N B 21 0.30000 0.30000 "ASN " " H  " 1 0 FFFFFF  H756  0 1 7 ""  1 ""  <> 0 0 0 1 7.79 756 0 0 1529 0 756 756 756 756 -1 <> <> <> <>
  757 41 0.039318 -4.554886 12.823094 51 N B 21 0.06000 0.06000 "ASN " " HA " 1 0 FFFFFF  H757  0 1 7 ""  1 ""  <> 0 0 0 1 7.79 757 0 0 1530 0 757 757 757 757 -1 <> <> <> <>
  758 41 -0.720118 -6.755634 12.232011 51 N B 21 0.06000 0.06000 "ASN " " HB1" 1 0 FFFFFF  H758  0 1 7 ""  1 ""  <> 0 0 0 1 7.79 758 0 0 1531 0 758 758 758 758 -1 <> <> <> <>
  759 41 -1.122399 -6.504089 13.989758 51 N B 21 0.06000 0.06000 "ASN " " HB2" 1 0 FFFFFF  H759  0 1 7 ""  1 ""  <> 0 0 0 1 7.79 759 0 0 1532 0 759 759 759 759 -1 <> <> <> <>
  760 43 -0.198714 -8.765649 12.141568 51 N B 21 0.38000 0.38000 "ASN " "1HD2" 1 0 FFFFFF  H760  0 1 7 ""  1 ""  <> 0 0 0 1 7.79 760 0 0 1533 0 760 760 760 760 -1 <> <> <> <>
  761 43 0.760904 -9.806405 13.231481 51 N B 21 0.38000 0.38000 "ASN " "2HD2" 1 0 FFFFFF  H761  0 1 7 ""  1 ""  <> 0 0 0 1 7.79 761 0 0 1534 0 761 761 761 761 -1 <> <> <> <>
  762 25 2.032112 -5.057758 15.168092 52 T B 38 -0.50000 -0.50000 "THR " " N  " 7 0 2F2FFF  N762  0 1 7 ""  1 ""  <> 0 0 0 1 7.7 762 0 0 1555 1 762 762 762 762 -1 <> <> <> <>
  763 3 2.358589 -4.894617 16.551367 52 T B 2 0.14000 0.14000 "THR " " CA " 6 0 A0A0A0  C763  0 1 -1107 ""  1 ""  FF5A00  0 0 0 1 7.7 763 0 0 1556 1 763 763 763 763 -1 <> <> <> <>
  764 2 3.820682 -4.428484 16.810751 52 T B 2 0.50000 0.50000 "THR " " C  " 6 0 A0A0A0  C764  0 1 7 ""  1 ""  <> 0 0 0 1 7.7 764 0 0 1557 0 764 764 764 764 -1 <> <> <> <>
  765 15 4.269251 -4.370293 17.966837 52 T B 75 -0.50000 -0.50000 "THR " " O  " 8 0 FF5757  O765  0 1 7 ""  1 ""  <> 0 0 0 1 7.7 765 0 0 1558 0 765 765 765 765 -1 <> <> <> <>
  766 3 1.939123 -6.104702 17.407976 52 T B 2 0.20500 0.20500 "THR " " CB " 6 0 A0A0A0  C766  0 1 7 ""  1 ""  <> 0 0 0 1 7.7 766 0 0 1559 1 766 766 766 766 -1 <> <> <> <>
  767 3 0.392664 -6.494162 17.611952 52 T B 2 -0.18000 -0.18000 "THR " " CG2" 6 0 A0A0A0  C767  0 1 7 ""  1 ""  <> 0 0 0 1 7.7 767 0 0 1560 3 767 767 767 767 -1 <> <> <> <>
  768 16 2.499712 -7.215664 16.866076 52 T B 75 -0.68300 -0.68300 "THR " " OG1" 8 0 FF5757  O768  0 1 7 "%UT"  13 ""  <> 0 0 0 1 7.7 768 0 0 1561 1 768 768 768 768 -1 <> <> <> <>
  769 43 2.791492 -5.350607 14.570027 52 T B 21 0.30000 0.30000 "THR " " H  " 1 0 FFFFFF  H769  0 1 7 ""  1 ""  <> 0 0 0 1 7.7 769 0 0 1562 0 769 769 769 769 -1 <> <> <> <>
  770 41 1.731189 -4.098455 16.952112 52 T B 21 0.06000 0.06000 "THR " " HA " 1 0 FFFFFF  H770  0 1 7 ""  1 ""  <> 0 0 0 1 7.7 770 0 0 1563 0 770 770 770 770 -1 <> <> <> <>
  771 41 2.399929 -5.891890 18.372583 52 T B 21 0.06000 0.06000 "THR " " HB " 1 0 FFFFFF  H771  0 1 7 ""  1 ""  <> 0 0 0 1 7.7 771 0 0 1564 0 771 771 771 771 -1 <> <> <> <>
  772 41 -0.120062 -6.659468 16.664381 52 T B 21 0.06000 0.06000 "THR " "1HG2" 1 0 FFFFFF  H772  0 1 7 ""  1 ""  <> 0 0 0 1 7.7 772 0 0 1565 0 772 772 772 772 -1 <> <> <> <>
  773 41 0.191997 -7.253399 18.367857 52 T B 21 0.06000 0.06000 "THR " "2HG2" 1 0 FFFFFF  H773  0 1 7 ""  1 ""  <> 0 0 0 1 7.7 773 0 0 1566 0 773 773 773 773 -1 <> <> <> <>
  774 41 -0.038769 -5.540941 17.917459 52 T B 21 0.06000 0.06000 "THR " "3HG2" 1 0 FFFFFF  H774  0 1 7 ""  1 ""  <> 0 0 0 1 7.7 774 0 0 1567 0 774 774 774 774 -1 <> <> <> <>
  775 42 2.104368 -7.399265 16.027617 52 T B 21 0.41800 0.41800 "THR " " HG1" 1 0 FFFFFF  H775  0 1 7 ""  1 ""  <> 0 0 0 1 7.7 775 0 0 1568 0 775 775 775 775 -1 <> <> <> <>
  776 25 4.549936 -4.047834 15.734990 53 A B 38 -0.50000 -0.50000 "ALA " " N  " 7 0 2F2FFF  N776  0 1 7 ""  1 ""  <> 0 0 0 1 7.69 776 0 0 1588 1 776 776 776 776 -1 <> <> <> <>
  777 3 5.928934 -3.758703 15.647504 53 A B 2 0.14000 0.14000 "ALA " " CA " 6 0 A0A0A0  C777  0 1 -1107 ""  1 ""  FF5A00  0 0 0 1 7.69 777 0 0 1589 1 777 777 777 777 -1 <> <> <> <>
  778 2 6.204788 -2.526167 14.717473 53 A B 2 0.50000 0.50000 "ALA " " C  " 6 0 A0A0A0  C778  0 1 7 ""  1 ""  <> 0 0 0 1 7.69 778 0 0 1590 0 778 778 778 778 -1 <> <> <> <>
  779 15 7.243963 -2.433180 14.026696 53 A B 75 -0.50000 -0.50000 "ALA " " O  " 8 0 FF5757  O779  0 1 7 ""  1 ""  <> 0 0 0 1 7.69 779 0 0 1591 0 779 779 779 779 -1 <> <> <> <>
  780 3 6.811056 -4.993324 15.366719 53 A B 2 -0.18000 -0.18000 "ALA " " CB " 6 0 A0A0A0  C780  0 1 7 ""  1 ""  <> 0 0 0 1 7.69 780 0 0 1592 3 780 780 780 780 -1 <> <> <> <>
  781 43 3.984707 -3.727318 14.961759 53 A B 21 0.30000 0.30000 "ALA " " H  " 1 0 FFFFFF  H781  0 1 7 ""  1 ""  <> 0 0 0 1 7.69 781 0 0 1593 0 781 781 781 781 -1 <> <> <> <>
  782 41 6.380838 -3.337059 16.545336 53 A B 21 0.06000 0.06000 "ALA " " HA " 1 0 FFFFFF  H782  0 1 7 ""  1 ""  <> 0 0 0 1 7.69 782 0 0 1594 0 782 782 782 782 -1 <> <> <> <>
  783 41 7.860792 -4.787418 15.157540 53 A B 21 0.06000 0.06000 "ALA " " HB1" 1 0 FFFFFF  H783  0 1 7 ""  1 ""  <> 0 0 0 1 7.69 783 0 0 1595 0 783 783 783 783 -1 <> <> <> <>
  784 41 6.625095 -5.680473 16.192156 53 A B 21 0.06000 0.06000 "ALA " " HB2" 1 0 FFFFFF  H784  0 1 7 ""  1 ""  <> 0 0 0 1 7.69 784 0 0 1596 0 784 784 784 784 -1 <> <> <> <>
  785 41 6.424868 -5.454058 14.457498 53 A B 21 0.06000 0.06000 "ALA " " HB3" 1 0 FFFFFF  H785  0 1 7 ""  1 ""  <> 0 0 0 1 7.69 785 0 0 1597 0 785 785 785 785 -1 <> <> <> <>
  786 25 5.315996 -1.536854 14.776086 54 V B 38 -0.50000 -0.50000 "VAL " " N  " 7 0 2F2FFF  N786  2 1 7 ""  1 ""  <> 0 0 0 1 7.28 786 0 0 1615 1 786 786 786 786 -1 <> <> <> <>
  787 3 5.507179 -0.204185 14.220792 54 V B 2 0.14000 0.14000 "VAL " " CA " 6 0 A0A0A0  C787  2 1 -1107 ""  1 ""  FF5A00  0 0 0 1 7.28 787 0 0 1616 1 787 787 787 787 -1 <> <> <> <>
  788 2 6.159090 0.717037 15.214551 54 V B 2 0.50000 0.50000 "VAL " " C  " 6 0 A0A0A0  C788  2 1 7 ""  1 ""  <> 0 0 0 1 7.28 788 0 0 1617 0 788 788 788 788 -1 <> <> <> <>
  789 15 5.568052 0.994654 16.236322 54 V B 75 -0.50000 -0.50000 "VAL " " O  " 8 0 FF5757  O789  2 1 7 ""  1 ""  <> 0 0 0 1 7.28 789 0 0 1618 0 789 789 789 789 -1 <> <> <> <>
  790 3 4.177492 0.301428 13.562066 54 V B 2 -0.06000 -0.06000 "VAL " " CB " 6 0 A0A0A0  C790  2 1 7 ""  1 ""  <> 0 0 0 1 7.28 790 0 0 1619 1 790 790 790 790 -1 <> <> <> <>
  791 3 4.048382 1.782320 13.296273 54 V B 2 -0.18000 -0.18000 "VAL " " CG1" 6 0 A0A0A0  C791  2 1 7 ""  1 ""  <> 0 0 0 1 7.28 791 0 0 1620 3 791 791 791 791 -1 <> <> <> <>
  792 3 3.558408 -0.531769 12.434976 54 V B 2 -0.18000 -0.18000 "VAL " " CG2" 6 0 A0A0A0  C792  2 1 7 ""  1 ""  <> 0 0 0 1 7.28 792 0 0 1621 3 792 792 792 792 -1 <> <> <> <>
  793 43 4.633085 -1.510177 15.519738 54 V B 21 0.30000 0.30000 "VAL " " H  " 1 0 FFFFFF  H793  2 1 7 ""  1 ""  <> 0 0 0 1 7.28 793 0 0 1622 0 793 793 793 793 -1 <> <> <> <>
  794 41 6.184729 -0.362532 13.381772 54 V B 21 0.06000 0.06000 "VAL " " HA " 1 0 FFFFFF  H794  2 1 7 ""  1 ""  <> 0 0 0 1 7.28 794 0 0 1623 0 794 794 794 794 -1 <> <> <> <>
  795 41 3.276401 0.111050 14.145066 54 V B 21 0.06000 0.06000 "VAL " " HB " 1 0 FFFFFF  H795  2 1 7 ""  1 ""  <> 0 0 0 1 7.28 795 0 0 1624 0 795 795 795 795 -1 <> <> <> <>
  796 41 4.934061 2.209404 12.825879 54 V B 21 0.06000 0.06000 "VAL " "1HG1" 1 0 FFFFFF  H796  2 1 7 ""  1 ""  <> 0 0 0 1 7.28 796 0 0 1625 0 796 796 796 796 -1 <> <> <> <>
  797 41 3.201025 2.032423 12.657887 54 V B 21 0.06000 0.06000 "VAL " "2HG1" 1 0 FFFFFF  H797  2 1 7 ""  1 ""  <> 0 0 0 1 7.28 797 0 0 1626 0 797 797 797 797 -1 <> <> <> <>
  798 41 3.913898 2.392735 14.189248 54 V B 21 0.06000 0.06000 "VAL " "3HG1" 1 0 FFFFFF  H798  2 1 7 ""  1 ""  <> 0 0 0 1 7.28 798 0 0 1627 0 798 798 798 798 -1 <> <> <> <>
  799 41 2.505295 -0.263494 12.350831 54 V B 21 0.06000 0.06000 "VAL " "1HG2" 1 0 FFFFFF  H799  2 1 7 ""  1 ""  <> 0 0 0 1 7.28 799 0 0 1628 0 799 799 799 799 -1 <> <> <> <>
  800 41 4.019665 -0.430004 11.452638 54 V B 21 0.06000 0.06000 "VAL " "2HG2" 1 0 FFFFFF  H800  2 1 7 ""  1 ""  <> 0 0 0 1 7.28 800 0 0 1629 0 800 800 800 800 -1 <> <> <> <>
  801 41 3.678396 -1.587812 12.676797 54 V B 21 0.06000 0.06000 "VAL " "3HG2" 1 0 FFFFFF  H801  2 1 7 ""  1 ""  <> 0 0 0 1 7.28 801 0 0 1630 0 801 801 801 801 -1 <> <> <> <>
  802 25 7.406708 1.175278 14.958505 55 A B 38 -0.50000 -0.50000 "ALA " " N  " 7 0 2F2FFF  N802  2 1 7 ""  1 ""  <> 0 0 0 1 7.25 802 0 0 1643 1 802 802 802 802 -1 <> <> <> <>
  803 3 8.097178 2.131323 15.780965 55 A B 2 0.14000 0.14000 "ALA " " CA " 6 0 A0A0A0  C803  2 1 -1107 ""  1 ""  FF5A00  0 0 0 1 7.25 803 0 0 1644 1 803 803 803 803 -1 <> <> <> <>
  804 2 8.408566 3.354021 14.964211 55 A B 2 0.50000 0.50000 "ALA " " C  " 6 0 A0A0A0  C804  2 1 7 ""  1 ""  <> 0 0 0 1 7.25 804 0 0 1645 0 804 804 804 804 -1 <> <> <> <>
  805 15 9.169621 3.161537 14.041707 55 A B 75 -0.50000 -0.50000 "ALA " " O  " 8 0 FF5757  O805  2 1 7 ""  1 ""  <> 0 0 0 1 7.25 805 0 0 1646 0 805 805 805 805 -1 <> <> <> <>
  806 3 9.370840 1.519739 16.363478 55 A B 2 -0.18000 -0.18000 "ALA " " CB " 6 0 A0A0A0  C806  2 1 7 ""  1 ""  <> 0 0 0 1 7.25 806 0 0 1647 3 806 806 806 806 -1 <> <> <> <>
  807 43 7.819483 1.033787 14.047627 55 A B 21 0.30000 0.30000 "ALA " " H  " 1 0 FFFFFF  H807  2 1 7 ""  1 ""  <> 0 0 0 1 7.25 807 0 0 1648 0 807 807 807 807 -1 <> <> <> <>
  808 41 7.434658 2.533882 16.547197 55 A B 21 0.06000 0.06000 "ALA " " HA " 1 0 FFFFFF  H808  2 1 7 ""  1 ""  <> 0 0 0 1 7.25 808 0 0 1649 0 808 808 808 808 -1 <> <> <> <>
  809 41 10.046335 1.159514 15.587560 55 A B 21 0.06000 0.06000 "ALA " " HB1" 1 0 FFFFFF  H809  2 1 7 ""  1 ""  <> 0 0 0 1 7.25 809 0 0 1650 0 809 809 809 809 -1 <> <> <> <>
  810 41 9.979361 2.224895 16.929651 55 A B 21 0.06000 0.06000 "ALA " " HB2" 1 0 FFFFFF  H810  2 1 7 ""  1 ""  <> 0 0 0 1 7.25 810 0 0 1651 0 810 810 810 810 -1 <> <> <> <>
  811 41 9.168659 0.690241 17.041090 55 A B 21 0.06000 0.06000 "ALA " " HB3" 1 0 FFFFFF  H811  2 1 7 ""  1 ""  <> 0 0 0 1 7.25 811 0 0 1652 0 811 811 811 811 -1 <> <> <> <>
  812 25 7.831816 4.585545 15.282182 56 W B 38 -0.50000 -0.50000 "TRP " " N  " 7 0 2F2FFF  N812  2 1 7 ""  1 ""  <> 0 0 0 1 7.25 812 0 0 1672 1 812 812 812 812 -1 <> <> <> <>
  813 3 8.118299 5.889793 14.710969 56 W B 2 0.14000 0.14000 "TRP " " CA " 6 0 A0A0A0  C813  2 1 -1107 ""  1 ""  FF5A00  0 0 0 1 7.25 813 0 0 1673 1 813 813 813 813 -1 <> <> <> <>
  814 2 9.063824 6.563627 15.665181 56 W B 2 0.50000 0.50000 "TRP " " C  " 6 0 A0A0A0  C814  2 1 7 ""  1 ""  <> 0 0 0 1 7.25 814 0 0 1674 0 814 814 814 814 -1 <> <> <> <>
  815 15 8.800413 6.777628 16.884607 56 W B 75 -0.50000 -0.50000 "TRP " " O  " 8 0 FF5757  O815  2 1 7 ""  1 ""  <> 0 0 0 1 7.25 815 0 0 1675 0 815 815 815 815 -1 <> <> <> <>
  816 3 6.784317 6.619856 14.763635 56 W B 2 -0.12000 -0.12000 "TRP " " CB " 6 0 A0A0A0  C816  2 1 7 ""  1 ""  <> 0 0 0 1 7.25 816 0 0 1676 2 816 816 816 816 -1 <> <> <> <>
  817 2 5.743200 6.271862 13.796781 56 W B 2 0.07500 0.07500 "TRP " " CG " 6 0 A0A0A0  C817  2 1 7 ""  1 ""  <> 0 0 0 1 7.25 817 0 0 1677 0 817 817 817 817 36 <> <> <> <>
  818 2 4.689669 5.512680 14.014127 56 W B 2 -0.11500 -0.11500 "TRP " " CD1" 6 0 A0A0A0  C818  2 1 7 ""  1 ""  <> 0 0 0 1 7.25 818 0 0 1678 1 818 818 818 818 35 <> <> <> <>
  819 25 3.854778 5.507532 12.909665 56 W B 38 -0.57000 -0.57000 "TRP " " NE1" 7 0 2F2FFF  N819  2 1 7 ""  1 ""  <> 0 0 0 1 7.25 819 0 0 1679 1 819 819 819 819 33 <> <> <> <>
  820 2 4.361389 6.301525 11.896173 56 W B 2 0.13000 0.13000 "TRP " " CE2" 6 0 A0A0A0  C820  2 1 7 ""  1 ""  <> 0 0 0 1 7.25 820 0 0 1680 0 820 820 820 820 67 <> <> <> <>
  821 2 3.936870 6.653345 10.607121 56 W B 2 -0.11500 -0.11500 "TRP " " CZ2" 6 0 A0A0A0  C821  2 1 7 ""  1 ""  <> 0 0 0 1 7.25 821 0 0 1681 1 821 821 821 821 62 <> <> <> <>
  822 2 4.677950 7.599827 9.897988 56 W B 2 -0.11500 -0.11500 "TRP " " CH2" 6 0 A0A0A0  C822  2 1 7 ""  1 ""  <> 0 0 0 1 7.25 822 0 0 1682 1 822 822 822 822 63 <> <> <> <>
  823 2 5.867086 8.190538 10.384305 56 W B 2 -0.11500 -0.11500 "TRP " " CZ3" 6 0 A0A0A0  C823  2 1 7 ""  1 ""  <> 0 0 0 1 7.25 823 0 0 1683 1 823 823 823 823 64 <> <> <> <>
  824 2 6.330347 7.712822 11.643247 56 W B 2 -0.11500 -0.11500 "TRP " " CE3" 6 0 A0A0A0  C824  2 1 7 ""  1 ""  <> 0 0 0 1 7.25 824 0 0 1684 1 824 824 824 824 65 <> <> <> <>
  825 2 5.521477 6.797434 12.406446 56 W B 2 -0.05500 -0.05500 "TRP " " CD2" 6 0 A0A0A0  C825  2 1 7 ""  1 ""  <> 0 0 0 1 7.25 825 0 0 1685 0 825 825 825 825 66 <> <> <> <>
  826 43 7.312134 4.552170 16.147581 56 W B 21 0.30000 0.30000 "TRP " " H  " 1 0 FFFFFF  H826  2 1 7 ""  1 ""  <> 0 0 0 1 7.25 826 0 0 1686 0 826 826 826 826 -1 <> <> <> <>
  827 41 8.513853 5.801952 13.699079 56 W B 21 0.06000 0.06000 "TRP " " HA " 1 0 FFFFFF  H827  2 1 7 ""  1 ""  <> 0 0 0 1 7.25 827 0 0 1687 0 827 827 827 827 -1 <> <> <> <>
  828 41 7.198847 7.555159 14.387502 56 W B 21 0.06000 0.06000 "TRP " " HB1" 1 0 FFFFFF  H828  2 1 7 ""  1 ""  <> 0 0 0 1 7.25 828 0 0 1688 0 828 828 828 828 -1 <> <> <> <>
  829 41 6.361996 6.851295 15.741479 56 W B 21 0.06000 0.06000 "TRP " " HB2" 1 0 FFFFFF  H829  2 1 7 ""  1 ""  <> 0 0 0 1 7.25 829 0 0 1689 0 829 829 829 829 -1 <> <> <> <>
  830 41 4.430553 5.013899 14.936337 56 W B 21 0.11500 0.11500 "TRP " " HD1" 1 0 FFFFFF  H830  2 1 7 ""  1 ""  <> 0 0 0 1 7.25 830 0 0 1690 0 830 830 830 830 -1 <> <> <> <>
  831 43 2.948290 5.063194 12.878980 56 W B 21 0.42000 0.42000 "TRP " " HE1" 1 0 FFFFFF  H831  2 1 7 ""  1 ""  <> 0 0 0 1 7.25 831 0 0 1691 0 831 831 831 831 34 <> <> <> <>
  832 41 3.015260 6.305264 10.164548 56 W B 21 0.11500 0.11500 "TRP " " HZ2" 1 0 FFFFFF  H832  2 1 7 ""  1 ""  <> 0 0 0 1 7.25 832 0 0 1692 0 832 832 832 832 -1 <> <> <> <>
  833 41 4.201263 7.918646 8.982823 56 W B 21 0.11500 0.11500 "TRP " " HH2" 1 0 FFFFFF  H833  2 1 7 ""  1 ""  <> 0 0 0 1 7.25 833 0 0 1693 0 833 833 833 833 -1 <> <> <> <>
  834 41 6.395485 8.945292 9.820794 56 W B 21 0.11500 0.11500 "TRP " " HZ3" 1 0 FFFFFF  H834  2 1 7 ""  1 ""  <> 0 0 0 1 7.25 834 0 0 1694 0 834 834 834 834 -1 <> <> <> <>
  835 41 7.334564 8.004263 11.913445 56 W B 21 0.11500 0.11500 "TRP " " HE3" 1 0 FFFFFF  H835  2 1 7 ""  1 ""  <> 0 0 0 1 7.25 835 0 0 1695 0 835 835 835 835 -1 <> <> <> <>
  836 25 10.247759 6.851593 15.128362 57 Y B 38 -0.50000 -0.50000 "TYR " " N  " 7 0 2F2FFF  N836  2 1 7 ""  1 ""  <> 0 0 0 1 7.25 836 0 0 1713 1 836 836 836 836 -1 <> <> <> <>
  837 3 11.420691 7.460567 15.631803 57 Y B 2 0.14000 0.14000 "TYR " " CA " 6 0 A0A0A0  C837  2 1 -1107 ""  1 ""  FF5A00  0 0 0 1 7.25 837 0 0 1714 1 837 837 837 837 -1 <> <> <> <>
  838 2 11.441992 8.877493 15.091031 57 Y B 2 0.50000 0.50000 "TYR " " C  " 6 0 A0A0A0  C838  2 1 7 ""  1 ""  <> 0 0 0 1 7.25 838 0 0 1715 0 838 838 838 838 -1 <> <> <> <>
  839 15 10.723269 9.277163 14.197976 57 Y B 75 -0.50000 -0.50000 "TYR " " O  " 8 0 FF5757  O839  2 1 7 ""  1 ""  <> 0 0 0 1 7.25 839 0 0 1716 0 839 839 839 839 -1 <> <> <> <>
  840 3 12.675173 6.579994 15.168618 57 Y B 2 -0.00500 -0.00500 "TYR " " CB " 6 0 A0A0A0  C840  2 1 7 ""  1 ""  <> 0 0 0 1 7.25 840 0 0 1717 2 840 840 840 840 -1 <> <> <> <>
  841 2 12.742403 5.192165 15.766732 57 Y B 2 -0.11500 -0.11500 "TYR " " CG " 6 0 A0A0A0  C841  2 1 7 ""  1 ""  <> 0 0 0 1 7.25 841 0 0 1718 0 841 841 841 841 62 <> <> <> <>
  842 2 12.298609 4.082775 15.021722 57 Y B 2 -0.11500 -0.11500 "TYR " " CD1" 6 0 A0A0A0  C842  2 1 7 ""  1 ""  <> 0 0 0 1 7.25 842 0 0 1719 1 842 842 842 842 63 <> <> <> <>
  843 2 12.441603 2.761927 15.597615 57 Y B 2 -0.11500 -0.11500 "TYR " " CE1" 6 0 A0A0A0  C843  2 1 7 ""  1 ""  <> 0 0 0 1 7.25 843 0 0 1720 1 843 843 843 843 64 <> <> <> <>
  844 2 12.922449 2.576443 16.882586 57 Y B 2 0.15000 0.15000 "TYR " " CZ " 6 0 A0A0A0  C844  2 1 7 ""  1 ""  <> 0 0 0 1 7.25 844 0 0 1721 0 844 844 844 844 65 <> <> <> <>
  845 16 12.943815 1.303745 17.338831 57 Y B 75 -0.58500 -0.58500 "TYR " " OH " 8 0 FF5757  O845  2 1 7 "%UT"  13 ""  <> 0 0 0 1 7.25 845 0 0 1722 1 845 845 845 845 -1 <> <> <> <>
  846 2 13.384314 3.724625 17.629782 57 Y B 2 -0.11500 -0.11500 "TYR " " CE2" 6 0 A0A0A0  C846  2 1 7 ""  1 ""  <> 0 0 0 1 7.25 846 0 0 1723 1 846 846 846 846 66 <> <> <> <>
  847 2 13.181593 4.989122 17.106424 57 Y B 2 -0.11500 -0.11500 "TYR " " CD2" 6 0 A0A0A0  C847  2 1 7 ""  1 ""  <> 0 0 0 1 7.25 847 0 0 1724 1 847 847 847 847 67 <> <> <> <>
  848 43 10.259989 6.750666 14.123494 57 Y B 21 0.30000 0.30000 "TYR " " H  " 1 0 FFFFFF  H848  2 1 7 ""  1 ""  <> 0 0 0 1 7.25 848 0 0 1725 0 848 848 848 848 -1 <> <> <> <>
  849 41 11.380365 7.443125 16.720919 57 Y B 21 0.06000 0.06000 "TYR " " HA " 1 0 FFFFFF  H849  2 1 7 ""  1 ""  <> 0 0 0 1 7.25 849 0 0 1726 0 849 849 849 849 -1 <> <> <> <>
  850 41 13.564535 7.169096 15.392430 57 Y B 21 0.06000 0.06000 "TYR " " HB1" 1 0 FFFFFF  H850  2 1 7 ""  1 ""  <> 0 0 0 1 7.25 850 0 0 1727 0 850 850 850 850 -1 <> <> <> <>
  851 41 12.660540 6.588007 14.078748 57 Y B 21 0.06000 0.06000 "TYR " " HB2" 1 0 FFFFFF  H851  2 1 7 ""  1 ""  <> 0 0 0 1 7.25 851 0 0 1728 0 851 851 851 851 -1 <> <> <> <>
  852 41 11.722254 4.208790 14.117105 57 Y B 21 0.11500 0.11500 "TYR " " HD1" 1 0 FFFFFF  H852  2 1 7 ""  1 ""  <> 0 0 0 1 7.25 852 0 0 1729 0 852 852 852 852 -1 <> <> <> <>
  853 41 12.065321 1.918757 15.037370 57 Y B 21 0.11500 0.11500 "TYR " " HE1" 1 0 FFFFFF  H853  2 1 7 ""  1 ""  <> 0 0 0 1 7.25 853 0 0 1730 0 853 853 853 853 -1 <> <> <> <>
  854 42 12.788683 0.546495 16.795198 57 Y B 21 0.43500 0.43500 "TYR " " HH " 1 0 FFFFFF  H854  2 1 7 ""  1 ""  <> 0 0 0 1 7.25 854 0 0 1731 0 854 854 854 854 -1 <> <> <> <>
  855 41 13.817614 3.598873 18.611025 57 Y B 21 0.11500 0.11500 "TYR " " HE2" 1 0 FFFFFF  H855  2 1 7 ""  1 ""  <> 0 0 0 1 7.25 855 0 0 1732 0 855 855 855 855 -1 <> <> <> <>
  856 41 13.403368 5.937601 17.572905 57 Y B 21 0.11500 0.11500 "TYR " " HD2" 1 0 FFFFFF  H856  2 1 7 ""  1 ""  <> 0 0 0 1 7.25 856 0 0 1733 0 856 856 856 856 -1 <> <> <> <>
  857 25 12.306562 9.701048 15.701127 58 Q B 38 -0.50000 -0.50000 "GLN " " N  " 7 0 2F2FFF  N857  2 1 7 ""  1 ""  <> 0 0 0 1 7.34 857 0 0 1749 1 857 857 857 857 -1 <> <> <> <>
  858 3 12.677004 10.926542 15.115029 58 Q B 2 0.14000 0.14000 "GLN " " CA " 6 0 A0A0A0  C858  2 1 -1107 ""  1 ""  FF5A00  0 0 0 1 7.34 858 0 0 1750 1 858 858 858 858 -1 <> <> <> <>
  859 2 14.181654 11.291082 15.443177 58 Q B 2 0.50000 0.50000 "GLN " " C  " 6 0 A0A0A0  C859  2 1 7 ""  1 ""  <> 0 0 0 1 7.34 859 0 0 1751 0 859 859 859 859 -1 <> <> <> <>
  860 15 14.681528 10.913313 16.451227 58 Q B 75 -0.50000 -0.50000 "GLN " " O  " 8 0 FF5757  O860  2 1 7 ""  1 ""  <> 0 0 0 1 7.34 860 0 0 1752 0 860 860 860 860 -1 <> <> <> <>
  861 3 11.674273 12.059477 15.392125 58 Q B 2 -0.12000 -0.12000 "GLN " " CB " 6 0 A0A0A0  C861  2 1 7 ""  1 ""  <> 0 0 0 1 7.34 861 0 0 1753 2 861 861 861 861 -1 <> <> <> <>
  862 3 11.529726 12.456659 16.905550 58 Q B 2 -0.12000 -0.12000 "GLN " " CG " 6 0 A0A0A0  C862  2 1 7 ""  1 ""  <> 0 0 0 1 7.34 862 0 0 1754 2 862 862 862 862 -1 <> <> <> <>
  863 2 12.277845 13.654169 17.489126 58 Q B 2 0.50000 0.50000 "GLN " " CD " 6 0 A0A0A0  C863  2 1 7 "%UT"  13 ""  <> 0 0 0 1 7.34 863 0 0 1755 0 863 863 863 863 -1 "No Flip"  <> <> <>
  864 15 13.429640 13.911966 17.126547 58 Q B 75 -0.50000 -0.50000 "GLN " " OE1" 8 0 FF5757  O864  2 1 7 ""  1 ""  <> 0 0 0 1 7.34 864 0 0 1756 0 864 864 864 864 -1 <> <> <> <>
  865 25 11.599821 14.585955 18.208647 58 Q B 38 -0.76000 -0.76000 "GLN " " NE2" 7 0 2F2FFF  N865  2 1 7 ""  1 ""  <> 0 0 0 1 7.34 865 0 0 1757 2 865 865 865 865 -1 <> <> <> <>
  866 43 12.721254 9.486856 16.596811 58 Q B 21 0.30000 0.30000 "GLN " " H  " 1 0 FFFFFF  H866  2 1 7 ""  1 ""  <> 0 0 0 1 7.34 866 0 0 1758 0 866 866 866 866 -1 <> <> <> <>
  867 41 12.521559 10.778502 14.046372 58 Q B 21 0.06000 0.06000 "GLN " " HA " 1 0 FFFFFF  H867  2 1 7 ""  1 ""  <> 0 0 0 1 7.34 867 0 0 1759 0 867 867 867 867 -1 <> <> <> <>
  868 41 10.670736 11.765303 15.084767 58 Q B 21 0.06000 0.06000 "GLN " " HB1" 1 0 FFFFFF  H868  2 1 7 ""  1 ""  <> 0 0 0 1 7.34 868 0 0 1760 0 868 868 868 868 -1 <> <> <> <>
  869 41 11.820002 12.978563 14.824548 58 Q B 21 0.06000 0.06000 "GLN " " HB2" 1 0 FFFFFF  H869  2 1 7 ""  1 ""  <> 0 0 0 1 7.34 869 0 0 1761 0 869 869 869 869 -1 <> <> <> <>
  870 41 11.739340 11.558634 17.486681 58 Q B 21 0.06000 0.06000 "GLN " " HG1" 1 0 FFFFFF  H870  2 1 7 ""  1 ""  <> 0 0 0 1 7.34 870 0 0 1762 0 870 870 870 870 -1 <> <> <> <>
  871 41 10.460558 12.606272 17.055872 58 Q B 21 0.06000 0.06000 "GLN " " HG2" 1 0 FFFFFF  H871  2 1 7 ""  1 ""  <> 0 0 0 1 7.34 871 0 0 1763 0 871 871 871 871 -1 <> <> <> <>
  872 43 10.660040 14.393545 18.524702 58 Q B 21 0.38000 0.38000 "GLN " "1HE2" 1 0 FFFFFF  H872  2 1 7 ""  1 ""  <> 0 0 0 1 7.34 872 0 0 1764 0 872 872 872 872 -1 <> <> <> <>
  873 43 12.043509 15.474577 18.391932 58 Q B 21 0.38000 0.38000 "GLN " "2HE2" 1 0 FFFFFF  H873  2 1 7 ""  1 ""  <> 0 0 0 1 7.34 873 0 0 1765 0 873 873 873 873 -1 <> <> <> <>
  874 25 14.824686 12.073095 14.591954 59 Q B 38 -0.50000 -0.50000 "GLN " " N  " 7 0 2F2FFF  N874  2 1 7 ""  1 ""  <> 0 0 0 1 7.33 874 0 0 1782 1 874 874 874 874 -1 <> <> <> <>
  875 3 16.093206 12.809153 14.756452 59 Q B 2 0.14000 0.14000 "GLN " " CA " 6 0 A0A0A0  C875  2 1 -1107 ""  1 ""  FF5A00  0 0 0 1 7.33 875 0 0 1783 1 875 875 875 875 -1 <> <> <> <>
  876 2 15.933157 14.318289 14.644746 59 Q B 2 0.50000 0.50000 "GLN " " C  " 6 0 A0A0A0  C876  2 1 7 ""  1 ""  <> 0 0 0 1 7.33 876 0 0 1784 0 876 876 876 876 -1 <> <> <> <>
  877 15 15.752401 14.762297 13.557755 59 Q B 75 -0.50000 -0.50000 "GLN " " O  " 8 0 FF5757  O877  2 1 7 ""  1 ""  <> 0 0 0 1 7.33 877 0 0 1785 0 877 877 877 877 -1 <> <> <> <>
  878 3 17.180235 12.064901 13.899129 59 Q B 2 -0.12000 -0.12000 "GLN " " CB " 6 0 A0A0A0  C878  2 1 7 ""  1 ""  <> 0 0 0 1 7.33 878 0 0 1786 2 878 878 878 878 -1 <> <> <> <>
  879 3 18.621824 12.500051 14.181077 59 Q B 2 -0.12000 -0.12000 "GLN " " CG " 6 0 A0A0A0  C879  2 1 7 ""  1 ""  <> 0 0 0 1 7.33 879 0 0 1787 2 879 879 879 879 -1 <> <> <> <>
  880 2 19.219980 13.546698 13.292027 59 Q B 2 0.50000 0.50000 "GLN " " CD " 6 0 A0A0A0  C880  2 1 7 "%UT"  13 ""  <> 0 0 0 1 7.33 880 0 0 1788 0 880 880 880 880 -1 "No Flip"  <> <> <>
  881 15 18.840803 13.725130 12.153508 59 Q B 75 -0.50000 -0.50000 "GLN " " OE1" 8 0 FF5757  O881  2 1 7 ""  1 ""  <> 0 0 0 1 7.33 881 0 0 1789 0 881 881 881 881 -1 <> <> <> <>
  882 25 20.163454 14.327776 13.867272 59 Q B 38 -0.76000 -0.76000 "GLN " " NE2" 7 0 2F2FFF  N882  2 1 7 ""  1 ""  <> 0 0 0 1 7.33 882 0 0 1790 2 882 882 882 882 -1 <> <> <> <>
  883 43 14.345030 12.346052 13.746068 59 Q B 21 0.30000 0.30000 "GLN " " H  " 1 0 FFFFFF  H883  2 1 7 ""  1 ""  <> 0 0 0 1 7.33 883 0 0 1791 0 883 883 883 883 -1 <> <> <> <>
  884 41 16.366472 12.592005 15.789056 59 Q B 21 0.06000 0.06000 "GLN " " HA " 1 0 FFFFFF  H884  2 1 7 ""  1 ""  <> 0 0 0 1 7.33 884 0 0 1792 0 884 884 884 884 -1 <> <> <> <>
  885 41 16.980017 12.093916 12.828069 59 Q B 21 0.06000 0.06000 "GLN " " HB1" 1 0 FFFFFF  H885  2 1 7 ""  1 ""  <> 0 0 0 1 7.33 885 0 0 1793 0 885 885 885 885 -1 <> <> <> <>
  886 41 17.035227 10.999163 14.075978 59 Q B 21 0.06000 0.06000 "GLN " " HB2" 1 0 FFFFFF  H886  2 1 7 ""  1 ""  <> 0 0 0 1 7.33 886 0 0 1794 0 886 886 886 886 -1 <> <> <> <>
  887 41 19.228601 11.605509 14.040692 59 Q B 21 0.06000 0.06000 "GLN " " HG1" 1 0 FFFFFF  H887  2 1 7 ""  1 ""  <> 0 0 0 1 7.33 887 0 0 1795 0 887 887 887 887 -1 <> <> <> <>
  888 41 18.858618 12.704477 15.225221 59 Q B 21 0.06000 0.06000 "GLN " " HG2" 1 0 FFFFFF  H888  2 1 7 ""  1 ""  <> 0 0 0 1 7.33 888 0 0 1796 0 888 888 888 888 -1 <> <> <> <>
  889 43 20.211332 14.276957 14.874856 59 Q B 21 0.38000 0.38000 "GLN " "1HE2" 1 0 FFFFFF  H889  2 1 7 ""  1 ""  <> 0 0 0 1 7.33 889 0 0 1797 0 889 889 889 889 -1 <> <> <> <>
  890 43 20.520273 15.142584 13.388871 59 Q B 21 0.38000 0.38000 "GLN " "2HE2" 1 0 FFFFFF  H890  2 1 7 ""  1 ""  <> 0 0 0 1 7.33 890 0 0 1798 0 890 890 890 890 -1 <> <> <> <>
  891 25 15.919493 15.083059 15.745763 60 K B 38 -0.50000 -0.50000 "LYS " " N  " 7 0 2F2FFF  N891  0 1 7 ""  1 ""  <> 0 0 0 1 7.66 891 0 0 1816 1 891 891 891 891 -1 <> <> <> <>
  892 3 15.888720 16.562811 15.683415 60 K B 2 0.14000 0.14000 "LYS " " CA " 6 0 A0A0A0  C892  0 1 -1107 ""  1 ""  FF5A00  0 0 0 1 7.66 892 0 0 1817 1 892 892 892 892 -1 <> <> <> <>
  893 2 17.227499 17.076941 15.228345 60 K B 2 0.50000 0.50000 "LYS " " C  " 6 0 A0A0A0  C893  0 1 7 ""  1 ""  <> 0 0 0 1 7.66 893 0 0 1818 0 893 893 893 893 -1 <> <> <> <>
  894 15 18.213041 16.627054 15.824368 60 K B 75 -0.50000 -0.50000 "LYS " " O  " 8 0 FF5757  O894  0 1 7 ""  1 ""  <> 0 0 0 1 7.66 894 0 0 1819 0 894 894 894 894 -1 <> <> <> <>
  895 3 15.489870 17.139921 17.108160 60 K B 2 -0.12000 -0.12000 "LYS " " CB " 6 0 A0A0A0  C895  0 1 7 ""  1 ""  <> 0 0 0 1 7.66 895 0 0 1820 2 895 895 895 895 -1 <> <> <> <>
  896 3 15.494249 18.636900 17.433657 60 K B 2 -0.12000 -0.12000 "LYS " " CG " 6 0 A0A0A0  C896  0 1 7 ""  1 ""  <> 0 0 0 1 7.66 896 0 0 1821 2 896 896 896 896 -1 <> <> <> <>
  897 3 15.207792 18.947702 18.953794 60 K B 2 -0.12000 -0.12000 "LYS " " CD " 6 0 A0A0A0  C897  0 1 7 ""  1 ""  <> 0 0 0 1 7.66 897 0 0 1822 2 897 897 897 897 -1 <> <> <> <>
  898 3 14.940641 20.436110 19.236406 60 K B 2 0.19000 0.19000 "LYS " " CE " 6 0 A0A0A0  C898  0 1 7 ""  1 ""  <> 0 0 0 1 7.66 898 0 0 1823 2 898 898 898 898 -1 <> <> <> <>
  899 32 14.431677 20.621904 20.571259 60 K B 38 -0.30000 -0.30000 "LYS " " NZ " 7 1 2F2FFF  N899  0 1 7 "%UT"  13 ""  <> 0 0 0 1 7.66 899 0 0 1824 3 899 899 899 899 44 <> <> <> <>
  900 43 16.197859 14.634676 16.606905 60 K B 21 0.30000 0.30000 "LYS " " H  " 1 0 FFFFFF  H900  0 1 7 ""  1 ""  <> 0 0 0 1 7.66 900 0 0 1825 0 900 900 900 900 -1 <> <> <> <>
  901 41 15.067945 16.862944 15.031995 60 K B 21 0.06000 0.06000 "LYS " " HA " 1 0 FFFFFF  H901  0 1 7 ""  1 ""  <> 0 0 0 1 7.66 901 0 0 1826 0 901 901 901 901 -1 <> <> <> <>
  902 41 16.127623 16.708906 17.879911 60 K B 21 0.06000 0.06000 "LYS " " HB1" 1 0 FFFFFF  H902  0 1 7 ""  1 ""  <> 0 0 0 1 7.66 902 0 0 1827 0 902 902 902 902 -1 <> <> <> <>
  903 41 14.542261 16.775663 17.504961 60 K B 21 0.06000 0.06000 "LYS " " HB2" 1 0 FFFFFF  H903  0 1 7 ""  1 ""  <> 0 0 0 1 7.66 903 0 0 1828 0 903 903 903 903 -1 <> <> <> <>
  904 41 14.787737 19.239355 16.862703 60 K B 21 0.06000 0.06000 "LYS " " HG1" 1 0 FFFFFF  H904  0 1 7 ""  1 ""  <> 0 0 0 1 7.66 904 0 0 1829 0 904 904 904 904 -1 <> <> <> <>
  905 41 16.515215 18.875856 17.135950 60 K B 21 0.06000 0.06000 "LYS " " HG2" 1 0 FFFFFF  H905  0 1 7 ""  1 ""  <> 0 0 0 1 7.66 905 0 0 1830 0 905 905 905 905 -1 <> <> <> <>
  906 41 16.057234 18.607946 19.546347 60 K B 21 0.06000 0.06000 "LYS " " HD1" 1 0 FFFFFF  H906  0 1 7 ""  1 ""  <> 0 0 0 1 7.66 906 0 0 1831 0 906 906 906 906 -1 <> <> <> <>
  907 41 14.409712 18.232439 19.152700 60 K B 21 0.06000 0.06000 "LYS " " HD2" 1 0 FFFFFF  H907  0 1 7 ""  1 ""  <> 0 0 0 1 7.66 907 0 0 1832 0 907 907 907 907 -1 <> <> <> <>
  908 41 14.438257 20.954802 18.419909 60 K B 21 0.06000 0.06000 "LYS " " HE1" 1 0 FFFFFF  H908  0 1 7 ""  1 ""  <> 0 0 0 1 7.66 908 0 0 1833 0 908 908 908 908 -1 <> <> <> <>
  909 41 15.967508 20.800638 19.208715 60 K B 21 0.06000 0.06000 "LYS " " HE2" 1 0 FFFFFF  H909  0 1 7 ""  1 ""  <> 0 0 0 1 7.66 909 0 0 1834 0 909 909 909 909 -1 <> <> <> <>
  910 44 13.635431 20.067537 20.851917 60 K B 21 0.33000 0.33000 "LYS " " HZ1" 1 0 FFFFFF  H910  0 1 7 ""  1 ""  <> 0 0 0 1 7.66 910 0 0 1835 0 910 910 910 910 45 <> <> <> <>
  911 44 15.175032 20.472521 21.238495 60 K B 21 0.33000 0.33000 "LYS " " HZ2" 1 0 FFFFFF  H911  0 1 7 ""  1 ""  <> 0 0 0 1 7.66 911 0 0 1836 0 911 911 911 911 -1 <> <> <> <>
  912 44 14.228537 21.610666 20.605724 60 K B 21 0.33000 0.33000 "LYS " " HZ3" 1 0 FFFFFF  H912  0 1 7 ""  1 ""  <> 0 0 0 1 7.66 912 0 0 1837 0 912 912 912 912 -1 <> <> <> <>
  913 25 17.388369 18.000364 14.260900 61 P B 38 -0.14000 -0.14000 "PRO " " N  " 7 0 2F2FFF  N913  0 1 7 ""  1 ""  <> 0 0 0 1 7.67 913 0 0 1845 0 913 913 913 913 -1 <> <> <> <>
  914 3 18.646585 18.554518 13.655946 61 P B 2 0.01000 0.01000 "PRO " " CA " 6 0 A0A0A0  C914  0 1 -1107 ""  1 ""  FF5A00  0 0 0 1 7.67 914 0 0 1846 1 914 914 914 914 -1 <> <> <> <>
  915 2 19.696268 19.009020 14.609147 61 P B 2 0.50000 0.50000 "PRO " " C  " 6 0 A0A0A0  C915  0 1 7 ""  1 ""  <> 0 0 0 1 7.67 915 0 0 1847 0 915 915 915 915 -1 <> <> <> <>
  916 15 19.445898 19.920065 15.391721 61 P B 75 -0.50000 -0.50000 "PRO " " O  " 8 0 FF5757  O916  0 1 7 ""  1 ""  <> 0 0 0 1 7.67 916 0 0 1848 0 916 916 916 916 -1 <> <> <> <>
  917 3 16.326517 18.510717 13.502564 61 P B 2 -0.05000 -0.05000 "PRO " " CD " 6 0 A0A0A0  C917  0 1 7 ""  1 ""  <> 0 0 0 1 7.67 917 0 0 1849 2 917 917 917 917 -1 <> <> <> <>
  918 3 16.820444 19.373705 12.351804 61 P B 2 -0.12000 -0.12000 "PRO " " CG " 6 0 A0A0A0  C918  0 1 7 ""  1 ""  <> 0 0 0 1 7.67 918 0 0 1850 2 918 918 918 918 -1 <> <> <> <>
  919 3 18.256025 19.688261 12.677400 61 P B 2 -0.12000 -0.12000 "PRO " " CB " 6 0 A0A0A0  C919  0 1 7 ""  1 ""  <> 0 0 0 1 7.67 919 0 0 1851 2 919 919 919 919 -1 <> <> <> <>
  920 41 15.689714 19.183207 14.077317 61 P B 21 0.06000 0.06000 "PRO " " HD1" 1 0 FFFFFF  H920  0 1 7 ""  1 ""  <> 0 0 0 1 7.67 920 0 0 1852 0 920 920 920 920 -1 <> <> <> <>
  921 41 15.758482 17.668608 13.107232 61 P B 21 0.06000 0.06000 "PRO " " HD2" 1 0 FFFFFF  H921  0 1 7 ""  1 ""  <> 0 0 0 1 7.67 921 0 0 1853 0 921 921 921 921 -1 <> <> <> <>
  922 41 16.122210 20.183889 12.141648 61 P B 21 0.06000 0.06000 "PRO " " HG1" 1 0 FFFFFF  H922  0 1 7 ""  1 ""  <> 0 0 0 1 7.67 922 0 0 1854 0 922 922 922 922 -1 <> <> <> <>
  923 41 16.749819 18.757895 11.455201 61 P B 21 0.06000 0.06000 "PRO " " HG2" 1 0 FFFFFF  H923  0 1 7 ""  1 ""  <> 0 0 0 1 7.67 923 0 0 1855 0 923 923 923 923 -1 <> <> <> <>
  924 41 18.268042 20.686724 13.114469 61 P B 21 0.06000 0.06000 "PRO " " HB1" 1 0 FFFFFF  H924  0 1 7 ""  1 ""  <> 0 0 0 1 7.67 924 0 0 1856 0 924 924 924 924 -1 <> <> <> <>
  925 41 18.782450 19.614138 11.725831 61 P B 21 0.06000 0.06000 "PRO " " HB2" 1 0 FFFFFF  H925  0 1 7 ""  1 ""  <> 0 0 0 1 7.67 925 0 0 1857 0 925 925 925 925 -1 <> <> <> <>
  926 41 19.044401 17.687902 13.127908 61 P B 21 0.06000 0.06000 "PRO " " HA " 1 0 FFFFFF  H926  0 1 7 ""  1 ""  <> 0 0 0 1 7.67 926 0 0 1858 0 926 926 926 926 -1 <> <> <> <>
  927 25 20.890524 18.411905 14.632985 62 G B 38 -0.50000 -0.50000 "GLY " " N  " 7 0 2F2FFF  N927  0 1 7 ""  1 ""  <> 0 0 0 1 7.69 927 0 0 1880 1 927 927 927 927 -1 <> <> <> <>
  928 3 21.869738 18.524149 15.711244 62 G B 2 0.08000 0.08000 "GLY " " CA " 6 0 A0A0A0  C928  0 1 -1107 ""  1 ""  FF5A00  0 0 0 1 7.69 928 0 0 1881 2 928 928 928 928 -1 <> <> <> <>
  929 2 21.841173 17.571669 16.948320 62 G B 2 0.50000 0.50000 "GLY " " C  " 6 0 A0A0A0  C929  0 1 7 ""  1 ""  <> 0 0 0 1 7.69 929 0 0 1882 0 929 929 929 929 -1 <> <> <> <>
  930 15 22.781778 17.450129 17.730825 62 G B 75 -0.50000 -0.50000 "GLY " " O  " 8 0 FF5757  O930  0 1 7 ""  1 ""  <> 0 0 0 1 7.69 930 0 0 1883 0 930 930 930 930 -1 <> <> <> <>
  931 43 21.199297 17.818789 13.876035 62 G B 21 0.30000 0.30000 "GLY " " H  " 1 0 FFFFFF  H931  0 1 7 ""  1 ""  <> 0 0 0 1 7.69 931 0 0 1884 0 931 931 931 931 -1 <> <> <> <>
  932 41 21.807707 19.561823 16.039099 62 G B 21 0.06000 0.06000 "GLY " " HA1" 1 0 FFFFFF  H932  0 1 7 ""  1 ""  <> 0 0 0 1 7.69 932 0 0 1885 0 932 932 932 932 -1 <> <> <> <>
  933 41 22.896978 18.501093 15.347444 62 G B 21 0.06000 0.06000 "GLY " " HA2" 1 0 FFFFFF  H933  0 1 7 ""  1 ""  <> 0 0 0 1 7.69 933 0 0 1886 0 933 933 933 933 -1 <> <> <> <>
  934 25 20.693914 16.895174 17.168150 63 K B 38 -0.50000 -0.50000 "LYS " " N  " 7 0 2F2FFF  N934  0 1 7 ""  1 ""  <> 0 0 0 1 7.69 934 0 0 1903 1 934 934 934 934 -1 <> <> <> <>
  935 3 20.460901 16.011492 18.304560 63 K B 2 0.14000 0.14000 "LYS " " CA " 6 0 A0A0A0  C935  0 1 -1107 ""  1 ""  FF5A00  0 0 0 1 7.69 935 0 0 1904 1 935 935 935 935 -1 <> <> <> <>
  936 2 20.399897 14.496176 17.811934 63 K B 2 0.50000 0.50000 "LYS " " C  " 6 0 A0A0A0  C936  0 1 7 ""  1 ""  <> 0 0 0 1 7.69 936 0 0 1905 0 936 936 936 936 -1 <> <> <> <>
  937 15 20.169924 14.240576 16.624605 63 K B 75 -0.50000 -0.50000 "LYS " " O  " 8 0 FF5757  O937  0 1 7 ""  1 ""  <> 0 0 0 1 7.69 937 0 0 1906 0 937 937 937 937 -1 <> <> <> <>
  938 3 19.109076 16.343725 18.898352 63 K B 2 -0.12000 -0.12000 "LYS " " CB " 6 0 A0A0A0  C938  0 1 7 ""  1 ""  <> 0 0 0 1 7.69 938 0 0 1907 2 938 938 938 938 -1 <> <> <> <>
  939 3 18.897341 17.764280 19.448217 63 K B 2 -0.12000 -0.12000 "LYS " " CG " 6 0 A0A0A0  C939  0 1 7 ""  1 ""  <> 0 0 0 1 7.69 939 0 0 1908 2 939 939 939 939 -1 <> <> <> <>
  940 3 19.985453 18.354548 20.400364 63 K B 2 -0.12000 -0.12000 "LYS " " CD " 6 0 A0A0A0  C940  0 1 7 ""  1 ""  <> 0 0 0 1 7.69 940 0 0 1909 2 940 940 940 940 -1 <> <> <> <>
  941 3 20.127058 17.698465 21.799402 63 K B 2 0.19000 0.19000 "LYS " " CE " 6 0 A0A0A0  C941  0 1 7 ""  1 ""  <> 0 0 0 1 7.69 941 0 0 1910 2 941 941 941 941 -1 <> <> <> <>
  942 32 21.190310 18.235144 22.686104 63 K B 38 -0.30000 -0.30000 "LYS " " NZ " 7 1 2F2FFF  N942  0 1 7 "%UT"  13 ""  <> 0 0 0 1 7.69 942 0 0 1911 3 942 942 942 942 44 <> <> <> <>
  943 43 19.976294 16.964521 16.460825 63 K B 21 0.30000 0.30000 "LYS " " H  " 1 0 FFFFFF  H943  0 1 7 ""  1 ""  <> 0 0 0 1 7.69 943 0 0 1912 0 943 943 943 943 -1 <> <> <> <>
  944 41 21.279604 15.996714 19.024012 63 K B 21 0.06000 0.06000 "LYS " " HA " 1 0 FFFFFF  H944  0 1 7 ""  1 ""  <> 0 0 0 1 7.69 944 0 0 1913 0 944 944 944 944 -1 <> <> <> <>
  945 41 18.883215 15.567163 19.629131 63 K B 21 0.06000 0.06000 "LYS " " HB1" 1 0 FFFFFF  H945  0 1 7 ""  1 ""  <> 0 0 0 1 7.69 945 0 0 1914 0 945 945 945 945 -1 <> <> <> <>
  946 41 18.401922 16.189688 18.083303 63 K B 21 0.06000 0.06000 "LYS " " HB2" 1 0 FFFFFF  H946  0 1 7 ""  1 ""  <> 0 0 0 1 7.69 946 0 0 1915 0 946 946 946 946 -1 <> <> <> <>
  947 41 17.894751 17.816687 19.872677 63 K B 21 0.06000 0.06000 "LYS " " HG1" 1 0 FFFFFF  H947  0 1 7 ""  1 ""  <> 0 0 0 1 7.69 947 0 0 1916 0 947 947 947 947 -1 <> <> <> <>
  948 41 18.883020 18.368246 18.540956 63 K B 21 0.06000 0.06000 "LYS " " HG2" 1 0 FFFFFF  H948  0 1 7 ""  1 ""  <> 0 0 0 1 7.69 948 0 0 1917 0 948 948 948 948 -1 <> <> <> <>
  949 41 19.592405 19.365217 20.510649 63 K B 21 0.06000 0.06000 "LYS " " HD1" 1 0 FFFFFF  H949  0 1 7 ""  1 ""  <> 0 0 0 1 7.69 949 0 0 1918 0 949 949 949 949 -1 <> <> <> <>
  950 41 20.959848 18.415770 19.915688 63 K B 21 0.06000 0.06000 "LYS " " HD2" 1 0 FFFFFF  H950  0 1 7 ""  1 ""  <> 0 0 0 1 7.69 950 0 0 1919 0 950 950 950 950 -1 <> <> <> <>
  951 41 20.214720 16.617476 21.690432 63 K B 21 0.06000 0.06000 "LYS " " HE1" 1 0 FFFFFF  H951  0 1 7 ""  1 ""  <> 0 0 0 1 7.69 951 0 0 1920 0 951 951 951 951 -1 <> <> <> <>
  952 41 19.187021 18.005117 22.258093 63 K B 21 0.06000 0.06000 "LYS " " HE2" 1 0 FFFFFF  H952  0 1 7 ""  1 ""  <> 0 0 0 1 7.69 952 0 0 1921 0 952 952 952 952 -1 <> <> <> <>
  953 44 21.191435 17.720091 23.554909 63 K B 21 0.33000 0.33000 "LYS " " HZ1" 1 0 FFFFFF  H953  0 1 7 ""  1 ""  <> 0 0 0 1 7.69 953 0 0 1922 0 953 953 953 953 45 <> <> <> <>
  954 44 22.108679 18.265993 22.266882 63 K B 21 0.33000 0.33000 "LYS " " HZ2" 1 0 FFFFFF  H954  0 1 7 ""  1 ""  <> 0 0 0 1 7.69 954 0 0 1923 0 954 954 954 954 -1 <> <> <> <>
  955 44 20.939898 19.181986 22.932844 63 K B 21 0.33000 0.33000 "LYS " " HZ3" 1 0 FFFFFF  H955  0 1 7 ""  1 ""  <> 0 0 0 1 7.69 955 0 0 1924 0 955 955 955 955 -1 <> <> <> <>
  956 25 20.658136 13.556921 18.722078 64 A B 38 -0.50000 -0.50000 "ALA " " N  " 7 0 2F2FFF  N956  0 1 7 ""  1 ""  <> 0 0 0 1 7.67 956 0 0 1944 1 956 956 956 956 -1 <> <> <> <>
  957 3 20.834127 12.095274 18.503748 64 A B 2 0.14000 0.14000 "ALA " " CA " 6 0 A0A0A0  C957  0 1 -1107 ""  1 ""  FF5A00  0 0 0 1 7.67 957 0 0 1945 1 957 957 957 957 -1 <> <> <> <>
  958 2 19.485723 11.509939 18.103765 64 A B 2 0.50000 0.50000 "ALA " " C  " 6 0 A0A0A0  C958  0 1 7 ""  1 ""  <> 0 0 0 1 7.67 958 0 0 1946 0 958 958 958 958 -1 <> <> <> <>
  959 15 18.514315 12.035563 18.584795 64 A B 75 -0.50000 -0.50000 "ALA " " O  " 8 0 FF5757  O959  0 1 7 ""  1 ""  <> 0 0 0 1 7.67 959 0 0 1947 0 959 959 959 959 -1 <> <> <> <>
  960 3 21.235521 11.503248 19.836466 64 A B 2 -0.18000 -0.18000 "ALA " " CB " 6 0 A0A0A0  C960  0 1 7 ""  1 ""  <> 0 0 0 1 7.67 960 0 0 1948 3 960 960 960 960 -1 <> <> <> <>
  961 43 20.758425 14.037733 19.604609 64 A B 21 0.30000 0.30000 "ALA " " H  " 1 0 FFFFFF  H961  0 1 7 ""  1 ""  <> 0 0 0 1 7.67 961 0 0 1949 0 961 961 961 961 -1 <> <> <> <>
  962 41 21.543627 11.918570 17.695360 64 A B 21 0.06000 0.06000 "ALA " " HA " 1 0 FFFFFF  H962  0 1 7 ""  1 ""  <> 0 0 0 1 7.67 962 0 0 1950 0 962 962 962 962 -1 <> <> <> <>
  963 41 20.631979 11.925993 20.639664 64 A B 21 0.06000 0.06000 "ALA " " HB1" 1 0 FFFFFF  H963  0 1 7 ""  1 ""  <> 0 0 0 1 7.67 963 0 0 1951 0 963 963 963 963 -1 <> <> <> <>
  964 41 21.235472 10.417738 19.737659 64 A B 21 0.06000 0.06000 "ALA " " HB2" 1 0 FFFFFF  H964  0 1 7 ""  1 ""  <> 0 0 0 1 7.67 964 0 0 1952 0 964 964 964 964 -1 <> <> <> <>
  965 41 22.223600 11.857080 20.130753 64 A B 21 0.06000 0.06000 "ALA " " HB3" 1 0 FFFFFF  H965  0 1 7 ""  1 ""  <> 0 0 0 1 7.67 965 0 0 1953 0 965 965 965 965 -1 <> <> <> <>
  966 25 19.296370 10.440924 17.266069 65 P B 38 -0.14000 -0.14000 "PRO " " N  " 7 0 2F2FFF  N966  0 1 7 ""  1 ""  <> 0 0 0 1 7.68 966 0 0 1973 0 966 966 966 966 -1 <> <> <> <>
  967 3 17.909643 9.887613 17.041475 65 P B 2 0.01000 0.01000 "PRO " " CA " 6 0 A0A0A0  C967  0 1 -1108 ""  1 ""  FF7800  0 0 0 1 7.68 967 0 0 1974 1 967 967 967 967 -1 <> <> <> <>
  968 2 17.212526 9.321070 18.347178 65 P B 2 0.50000 0.50000 "PRO " " C  " 6 0 A0A0A0  C968  0 1 7 ""  1 ""  <> 0 0 0 1 7.68 968 0 0 1975 0 968 968 968 968 -1 <> <> <> <>
  969 15 17.911486 8.981199 19.304132 65 P B 75 -0.50000 -0.50000 "PRO " " O  " 8 0 FF5757  O969  0 1 7 ""  1 ""  <> 0 0 0 1 7.68 969 0 0 1976 0 969 969 969 969 -1 <> <> <> <>
  970 3 20.300947 9.761766 16.457857 65 P B 2 -0.05000 -0.05000 "PRO " " CD " 6 0 A0A0A0  C970  0 1 7 ""  1 ""  <> 0 0 0 1 7.68 970 0 0 1977 2 970 970 970 970 -1 <> <> <> <>
  971 3 19.654268 8.589182 15.735700 65 P B 2 -0.12000 -0.12000 "PRO " " CG " 6 0 A0A0A0  C971  0 1 7 ""  1 ""  <> 0 0 0 1 7.68 971 0 0 1978 2 971 971 971 971 -1 <> <> <> <>
  972 3 18.102728 8.695818 16.041391 65 P B 2 -0.12000 -0.12000 "PRO " " CB " 6 0 A0A0A0  C972  0 1 7 ""  1 ""  <> 0 0 0 1 7.68 972 0 0 1979 2 972 972 972 972 -1 <> <> <> <>
  973 41 20.991899 9.209433 17.094732 65 P B 21 0.06000 0.06000 "PRO " " HD1" 1 0 FFFFFF  H973  0 1 7 ""  1 ""  <> 0 0 0 1 7.68 973 0 0 1980 0 973 973 973 973 -1 <> <> <> <>
  974 41 20.926588 10.377474 15.811650 65 P B 21 0.06000 0.06000 "PRO " " HD2" 1 0 FFFFFF  H974  0 1 7 ""  1 ""  <> 0 0 0 1 7.68 974 0 0 1981 0 974 974 974 974 -1 <> <> <> <>
  975 41 20.014242 7.673725 16.205233 65 P B 21 0.06000 0.06000 "PRO " " HG1" 1 0 FFFFFF  H975  0 1 7 ""  1 ""  <> 0 0 0 1 7.68 975 0 0 1982 0 975 975 975 975 -1 <> <> <> <>
  976 41 19.730055 8.583204 14.648351 65 P B 21 0.06000 0.06000 "PRO " " HG2" 1 0 FFFFFF  H976  0 1 7 ""  1 ""  <> 0 0 0 1 7.68 976 0 0 1983 0 976 976 976 976 -1 <> <> <> <>
  977 41 17.724180 7.730059 16.376219 65 P B 21 0.06000 0.06000 "PRO " " HB1" 1 0 FFFFFF  H977  0 1 7 ""  1 ""  <> 0 0 0 1 7.68 977 0 0 1984 0 977 977 977 977 -1 <> <> <> <>
  978 41 17.656408 8.890680 15.066236 65 P B 21 0.06000 0.06000 "PRO " " HB2" 1 0 FFFFFF  H978  0 1 7 ""  1 ""  <> 0 0 0 1 7.68 978 0 0 1985 0 978 978 978 978 -1 <> <> <> <>
  979 41 17.287050 10.702600 16.672327 65 P B 21 0.06000 0.06000 "PRO " " HA " 1 0 FFFFFF  H979  0 1 7 ""  1 ""  <> 0 0 0 1 7.68 979 0 0 1986 0 979 979 979 979 -1 <> <> <> <>
  980 25 15.885695 9.344522 18.457331 66 K B 38 -0.50000 -0.50000 "LYS " " N  " 7 0 2F2FFF  N980  2 1 7 ""  1 ""  <> 0 0 0 1 7.28 980 0 0 1997 1 980 980 980 980 -1 <> <> <> <>
  981 3 15.100760 8.839628 19.593452 66 K B 2 0.14000 0.14000 "LYS " " CA " 6 0 A0A0A0  C981  2 1 -1108 ""  1 ""  FF7800  0 0 0 1 7.28 981 0 0 1998 1 981 981 981 981 -1 <> <> <> <>
  982 2 13.797071 8.167189 19.119333 66 K B 2 0.50000 0.50000 "LYS " " C  " 6 0 A0A0A0  C982  2 1 7 ""  1 ""  <> 0 0 0 1 7.28 982 0 0 1999 0 982 982 982 982 -1 <> <> <> <>
  983 15 13.243105 8.474730 18.039362 66 K B 75 -0.50000 -0.50000 "LYS " " O  " 8 0 FF5757  O983  2 1 7 ""  1 ""  <> 0 0 0 1 7.28 983 0 0 2000 0 983 983 983 983 -1 <> <> <> <>
  984 3 14.841299 9.849592 20.672665 66 K B 2 -0.12000 -0.12000 "LYS " " CB " 6 0 A0A0A0  C984  2 1 7 ""  1 ""  <> 0 0 0 1 7.28 984 0 0 2001 2 984 984 984 984 -1 <> <> <> <>
  985 3 14.242899 11.189486 20.061573 66 K B 2 -0.12000 -0.12000 "LYS " " CG " 6 0 A0A0A0  C985  2 1 7 ""  1 ""  <> 0 0 0 1 7.28 985 0 0 2002 2 985 985 985 985 -1 <> <> <> <>
  986 3 13.856218 12.340506 21.042240 66 K B 2 -0.12000 -0.12000 "LYS " " CD " 6 0 A0A0A0  C986  2 1 7 ""  1 ""  <> 0 0 0 1 7.28 986 0 0 2003 2 986 986 986 986 -1 <> <> <> <>
  987 3 12.903017 11.796370 22.067581 66 K B 2 0.19000 0.19000 "LYS " " CE " 6 0 A0A0A0  C987  2 1 7 ""  1 ""  <> 0 0 0 1 7.28 987 0 0 2004 2 987 987 987 987 -1 <> <> <> <>
  988 32 12.613485 12.783331 23.142826 66 K B 38 -0.30000 -0.30000 "LYS " " NZ " 7 1 2F2FFF  N988  2 1 7 "%UT"  13 ""  <> 0 0 0 1 7.28 988 0 0 2005 3 988 988 988 988 44 <> <> <> <>
  989 43 15.238314 9.680952 17.758890 66 K B 21 0.30000 0.30000 "LYS " " H  " 1 0 FFFFFF  H989  2 1 7 ""  1 ""  <> 0 0 0 1 7.28 989 0 0 2006 0 989 989 989 989 -1 <> <> <> <>
  990 41 15.682325 8.036192 20.045532 66 K B 21 0.06000 0.06000 "LYS " " HA " 1 0 FFFFFF  H990  2 1 7 ""  1 ""  <> 0 0 0 1 7.28 990 0 0 2007 0 990 990 990 990 -1 <> <> <> <>
  991 41 15.825994 9.944201 21.130398 66 K B 21 0.06000 0.06000 "LYS " " HB1" 1 0 FFFFFF  H991  2 1 7 ""  1 ""  <> 0 0 0 1 7.28 991 0 0 2008 0 991 991 991 991 -1 <> <> <> <>
  992 41 14.308908 9.390009 21.505398 66 K B 21 0.06000 0.06000 "LYS " " HB2" 1 0 FFFFFF  H992  2 1 7 ""  1 ""  <> 0 0 0 1 7.28 992 0 0 2009 0 992 992 992 992 -1 <> <> <> <>
  993 41 13.397875 10.994429 19.401285 66 K B 21 0.06000 0.06000 "LYS " " HG1" 1 0 FFFFFF  H993  2 1 7 ""  1 ""  <> 0 0 0 1 7.28 993 0 0 2010 0 993 993 993 993 -1 <> <> <> <>
  994 41 14.989805 11.756907 19.506359 66 K B 21 0.06000 0.06000 "LYS " " HG2" 1 0 FFFFFF  H994  2 1 7 ""  1 ""  <> 0 0 0 1 7.28 994 0 0 2011 0 994 994 994 994 -1 <> <> <> <>
  995 41 13.333422 13.150682 20.533913 66 K B 21 0.06000 0.06000 "LYS " " HD1" 1 0 FFFFFF  H995  2 1 7 ""  1 ""  <> 0 0 0 1 7.28 995 0 0 2012 0 995 995 995 995 -1 <> <> <> <>
  996 41 14.762312 12.695528 21.533209 66 K B 21 0.06000 0.06000 "LYS " " HD2" 1 0 FFFFFF  H996  2 1 7 ""  1 ""  <> 0 0 0 1 7.28 996 0 0 2013 0 996 996 996 996 -1 <> <> <> <>
  997 41 13.329599 10.955336 22.614197 66 K B 21 0.06000 0.06000 "LYS " " HE1" 1 0 FFFFFF  H997  2 1 7 ""  1 ""  <> 0 0 0 1 7.28 997 0 0 2014 0 997 997 997 997 -1 <> <> <> <>
  998 41 12.043798 11.450506 21.492931 66 K B 21 0.06000 0.06000 "LYS " " HE2" 1 0 FFFFFF  H998  2 1 7 ""  1 ""  <> 0 0 0 1 7.28 998 0 0 2015 0 998 998 998 998 -1 <> <> <> <>
  999 44 12.220198 12.369127 23.975807 66 K B 21 0.33000 0.33000 "LYS " " HZ1" 1 0 FFFFFF  H999  2 1 7 ""  1 ""  <> 0 0 0 1 7.28 999 0 0 2016 0 999 999 999 999 45 <> <> <> <>
  1000 44 13.432623 13.264475 23.485783 66 K B 21 0.33000 0.33000 "LYS " " HZ2" 1 0 FFFFFF  H1000  2 1 7 ""  1 ""  <> 0 0 0 1 7.28 1000 0 0 2017 0 1000 1000 1000 1000 -1 <> <> <> <>
  1001 44 11.935476 13.488382 22.891214 66 K B 21 0.33000 0.33000 "LYS " " HZ3" 1 0 FFFFFF  H1001  2 1 7 ""  1 ""  <> 0 0 0 1 7.28 1001 0 0 2018 0 1001 1001 1001 1001 -1 <> <> <> <>
  1002 25 13.270987 7.283266 19.980972 67 L B 38 -0.50000 -0.50000 "LEU " " N  " 7 0 2F2FFF  N1002  2 1 7 ""  1 ""  <> 0 0 0 1 7.26 1002 0 0 2036 1 1002 1002 1002 1002 -1 <> <> <> <>
  1003 3 11.978971 6.714622 19.942635 67 L B 2 0.14000 0.14000 "LEU " " CA " 6 0 A0A0A0  C1003  2 1 -1108 ""  1 ""  FF7800  0 0 0 1 7.26 1003 0 0 2037 1 1003 1003 1003 1003 -1 <> <> <> <>
  1004 2 10.858408 7.785961 20.254103 67 L B 2 0.50000 0.50000 "LEU " " C  " 6 0 A0A0A0  C1004  2 1 7 ""  1 ""  <> 0 0 0 1 7.26 1004 0 0 2038 0 1004 1004 1004 1004 -1 <> <> <> <>
  1005 15 11.103205 8.774309 20.935787 67 L B 75 -0.50000 -0.50000 "LEU " " O  " 8 0 FF5757  O1005  2 1 7 ""  1 ""  <> 0 0 0 1 7.26 1005 0 0 2039 0 1005 1005 1005 1005 -1 <> <> <> <>
  1006 3 11.824080 5.663940 21.060297 67 L B 2 -0.12000 -0.12000 "LEU " " CB " 6 0 A0A0A0  C1006  2 1 7 ""  1 ""  <> 0 0 0 1 7.26 1006 0 0 2040 2 1006 1006 1006 1006 -1 <> <> <> <>
  1007 3 10.644449 4.625647 20.978247 67 L B 2 -0.06000 -0.06000 "LEU " " CG " 6 0 A0A0A0  C1007  2 1 7 ""  1 ""  <> 0 0 0 1 7.26 1007 0 0 2041 1 1007 1007 1007 1007 -1 <> <> <> <>
  1008 3 10.564425 3.946688 19.635012 67 L B 2 -0.18000 -0.18000 "LEU " " CD1" 6 0 A0A0A0  C1008  2 1 7 ""  1 ""  <> 0 0 0 1 7.26 1008 0 0 2042 3 1008 1008 1008 1008 -1 <> <> <> <>
  1009 3 10.757021 3.586636 22.076065 67 L B 2 -0.18000 -0.18000 "LEU " " CD2" 6 0 A0A0A0  C1009  2 1 7 ""  1 ""  <> 0 0 0 1 7.26 1009 0 0 2043 3 1009 1009 1009 1009 -1 <> <> <> <>
  1010 43 13.760359 7.255125 20.864050 67 L B 21 0.30000 0.30000 "LEU " " H  " 1 0 FFFFFF  H1010  2 1 7 ""  1 ""  <> 0 0 0 1 7.26 1010 0 0 2044 0 1010 1010 1010 1010 -1 <> <> <> <>
  1011 41 11.727789 6.346903 18.947756 67 L B 21 0.06000 0.06000 "LEU " " HA " 1 0 FFFFFF  H1011  2 1 7 ""  1 ""  <> 0 0 0 1 7.26 1011 0 0 2045 0 1011 1011 1011 1011 -1 <> <> <> <>
  1012 41 11.719938 6.271227 21.959440 67 L B 21 0.06000 0.06000 "LEU " " HB1" 1 0 FFFFFF  H1012  2 1 7 ""  1 ""  <> 0 0 0 1 7.26 1012 0 0 2046 0 1012 1012 1012 1012 -1 <> <> <> <>
  1013 41 12.748804 5.087399 21.036135 67 L B 21 0.06000 0.06000 "LEU " " HB2" 1 0 FFFFFF  H1013  2 1 7 ""  1 ""  <> 0 0 0 1 7.26 1013 0 0 2047 0 1013 1013 1013 1013 -1 <> <> <> <>
  1014 41 9.768373 5.267694 21.069727 67 L B 21 0.06000 0.06000 "LEU " " HG " 1 0 FFFFFF  H1014  2 1 7 ""  1 ""  <> 0 0 0 1 7.26 1014 0 0 2048 0 1014 1014 1014 1014 -1 <> <> <> <>
  1015 41 10.547598 4.536104 18.718275 67 L B 21 0.06000 0.06000 "LEU " "1HD1" 1 0 FFFFFF  H1015  2 1 7 ""  1 ""  <> 0 0 0 1 7.26 1015 0 0 2049 0 1015 1015 1015 1015 -1 <> <> <> <>
  1016 41 11.470194 3.349272 19.531197 67 L B 21 0.06000 0.06000 "LEU " "2HD1" 1 0 FFFFFF  H1016  2 1 7 ""  1 ""  <> 0 0 0 1 7.26 1016 0 0 2050 0 1016 1016 1016 1016 -1 <> <> <> <>
  1017 41 9.618097 3.409431 19.572418 67 L B 21 0.06000 0.06000 "LEU " "3HD1" 1 0 FFFFFF  H1017  2 1 7 ""  1 ""  <> 0 0 0 1 7.26 1017 0 0 2051 0 1017 1017 1017 1017 -1 <> <> <> <>
  1018 41 10.095881 2.746189 22.287357 67 L B 21 0.06000 0.06000 "LEU " "1HD2" 1 0 FFFFFF  H1018  2 1 7 ""  1 ""  <> 0 0 0 1 7.26 1018 0 0 2052 0 1018 1018 1018 1018 -1 <> <> <> <>
  1019 41 11.670465 3.038157 21.846092 67 L B 21 0.06000 0.06000 "LEU " "2HD2" 1 0 FFFFFF  H1019  2 1 7 ""  1 ""  <> 0 0 0 1 7.26 1019 0 0 2053 0 1019 1019 1019 1019 -1 <> <> <> <>
  1020 41 10.846388 4.150429 23.004639 67 L B 21 0.06000 0.06000 "LEU " "3HD2" 1 0 FFFFFF  H1020  2 1 7 ""  1 ""  <> 0 0 0 1 7.26 1020 0 0 2054 0 1020 1020 1020 1020 -1 <> <> <> <>
  1021 25 9.670565 7.560488 19.694500 68 L B 38 -0.50000 -0.50000 "LEU " " N  " 7 0 2F2FFF  N1021  0 1 7 ""  1 ""  <> 0 0 0 1 7.26 1021 0 0 2069 1 1021 1021 1021 1021 -1 <> <> <> <>
  1022 3 8.537819 8.466516 19.849163 68 L B 2 0.14000 0.14000 "LEU " " CA " 6 0 A0A0A0  C1022  0 1 -1108 ""  1 ""  FF7800  0 0 0 1 7.26 1022 0 0 2070 1 1022 1022 1022 1022 -1 <> <> <> <>
  1023 2 7.257153 7.641674 20.023897 68 L B 2 0.50000 0.50000 "LEU " " C  " 6 0 A0A0A0  C1023  0 1 7 ""  1 ""  <> 0 0 0 1 7.26 1023 0 0 2071 0 1023 1023 1023 1023 -1 <> <> <> <>
  1024 15 6.560984 7.901482 20.986414 68 L B 75 -0.50000 -0.50000 "LEU " " O  " 8 0 FF5757  O1024  0 1 7 ""  1 ""  <> 0 0 0 1 7.26 1024 0 0 2072 0 1024 1024 1024 1024 -1 <> <> <> <>
  1025 3 8.658239 9.419077 18.591219 68 L B 2 -0.12000 -0.12000 "LEU " " CB " 6 0 A0A0A0  C1025  0 1 7 ""  1 ""  <> 0 0 0 1 7.26 1025 0 0 2073 2 1025 1025 1025 1025 -1 <> <> <> <>
  1026 3 7.312998 10.122427 18.165098 68 L B 2 -0.06000 -0.06000 "LEU " " CG " 6 0 A0A0A0  C1026  0 1 7 ""  1 ""  <> 0 0 0 1 7.26 1026 0 0 2074 1 1026 1026 1026 1026 -1 <> <> <> <>
  1027 3 7.348677 11.605040 18.664774 68 L B 2 -0.18000 -0.18000 "LEU " " CD1" 6 0 A0A0A0  C1027  0 1 7 ""  1 ""  <> 0 0 0 1 7.26 1027 0 0 2075 3 1027 1027 1027 1027 -1 <> <> <> <>
  1028 3 6.980553 10.022058 16.645529 68 L B 2 -0.18000 -0.18000 "LEU " " CD2" 6 0 A0A0A0  C1028  0 1 7 ""  1 ""  <> 0 0 0 1 7.26 1028 0 0 2076 3 1028 1028 1028 1028 -1 <> <> <> <>
  1029 43 9.576735 6.698421 19.176680 68 L B 21 0.30000 0.30000 "LEU " " H  " 1 0 FFFFFF  H1029  0 1 7 ""  1 ""  <> 0 0 0 1 7.26 1029 0 0 2077 0 1029 1029 1029 1029 -1 <> <> <> <>
  1030 41 8.626862 9.086653 20.741131 68 L B 21 0.06000 0.06000 "LEU " " HA " 1 0 FFFFFF  H1030  0 1 7 ""  1 ""  <> 0 0 0 1 7.26 1030 0 0 2078 0 1030 1030 1030 1030 -1 <> <> <> <>
  1031 41 9.190609 8.984747 17.745024 68 L B 21 0.06000 0.06000 "LEU " " HB1" 1 0 FFFFFF  H1031  0 1 7 ""  1 ""  <> 0 0 0 1 7.26 1031 0 0 2079 0 1031 1031 1031 1031 -1 <> <> <> <>
  1032 41 9.389372 10.177984 18.869802 68 L B 21 0.06000 0.06000 "LEU " " HB2" 1 0 FFFFFF  H1032  0 1 7 ""  1 ""  <> 0 0 0 1 7.26 1032 0 0 2080 0 1032 1032 1032 1032 -1 <> <> <> <>
  1033 41 6.515942 9.671148 18.755991 68 L B 21 0.06000 0.06000 "LEU " " HG " 1 0 FFFFFF  H1033  0 1 7 ""  1 ""  <> 0 0 0 1 7.26 1033 0 0 2081 0 1033 1033 1033 1033 -1 <> <> <> <>
  1034 41 8.160259 12.190561 18.232809 68 L B 21 0.06000 0.06000 "LEU " "1HD1" 1 0 FFFFFF  H1034  0 1 7 ""  1 ""  <> 0 0 0 1 7.26 1034 0 0 2082 0 1034 1034 1034 1034 -1 <> <> <> <>
  1035 41 6.431467 12.155912 18.456526 68 L B 21 0.06000 0.06000 "LEU " "2HD1" 1 0 FFFFFF  H1035  0 1 7 ""  1 ""  <> 0 0 0 1 7.26 1035 0 0 2083 0 1035 1035 1035 1035 -1 <> <> <> <>
  1036 41 7.673292 11.649027 19.704386 68 L B 21 0.06000 0.06000 "LEU " "3HD1" 1 0 FFFFFF  H1036  0 1 7 ""  1 ""  <> 0 0 0 1 7.26 1036 0 0 2084 0 1036 1036 1036 1036 -1 <> <> <> <>
  1037 41 5.965813 10.319872 16.381498 68 L B 21 0.06000 0.06000 "LEU " "1HD2" 1 0 FFFFFF  H1037  0 1 7 ""  1 ""  <> 0 0 0 1 7.26 1037 0 0 2085 0 1037 1037 1037 1037 -1 <> <> <> <>
  1038 41 7.663857 10.680048 16.108641 68 L B 21 0.06000 0.06000 "LEU " "2HD2" 1 0 FFFFFF  H1038  0 1 7 ""  1 ""  <> 0 0 0 1 7.26 1038 0 0 2086 0 1038 1038 1038 1038 -1 <> <> <> <>
  1039 41 7.098959 9.002592 16.278414 68 L B 21 0.06000 0.06000 "LEU " "3HD2" 1 0 FFFFFF  H1039  0 1 7 ""  1 ""  <> 0 0 0 1 7.26 1039 0 0 2087 0 1039 1039 1039 1039 -1 <> <> <> <>
  1040 25 6.945257 6.727446 19.056311 69 I B 38 -0.50000 -0.50000 "ILE " " N  " 7 0 2F2FFF  N1040  0 1 7 ""  1 ""  <> 0 0 0 1 7.26 1040 0 0 2105 1 1040 1040 1040 1040 -1 <> <> <> <>
  1041 3 5.733591 5.914015 19.151941 69 I B 2 0.14000 0.14000 "ILE " " CA " 6 0 A0A0A0  C1041  0 1 -1108 ""  1 ""  FF7800  0 0 0 1 7.26 1041 0 0 2106 1 1041 1041 1041 1041 -1 <> <> <> <>
  1042 2 6.318434 4.509600 19.089552 69 I B 2 0.50000 0.50000 "ILE " " C  " 6 0 A0A0A0  C1042  0 1 7 ""  1 ""  <> 0 0 0 1 7.26 1042 0 0 2107 0 1042 1042 1042 1042 -1 <> <> <> <>
  1043 15 7.259607 4.242361 18.325773 69 I B 75 -0.50000 -0.50000 "ILE " " O  " 8 0 FF5757  O1043  0 1 7 ""  1 ""  <> 0 0 0 1 7.26 1043 0 0 2108 0 1043 1043 1043 1043 -1 <> <> <> <>
  1044 3 4.781925 6.108187 17.909277 69 I B 2 -0.06000 -0.06000 "ILE " " CB " 6 0 A0A0A0  C1044  0 1 7 ""  1 ""  <> 0 0 0 1 7.26 1044 0 0 2109 1 1044 1044 1044 1044 -1 <> <> <> <>
  1045 3 3.625343 5.150726 17.923742 69 I B 2 -0.18000 -0.18000 "ILE " " CG2" 6 0 A0A0A0  C1045  0 1 7 ""  1 ""  <> 0 0 0 1 7.26 1045 0 0 2110 3 1045 1045 1045 1045 -1 <> <> <> <>
  1046 3 4.235779 7.565290 17.645777 69 I B 2 -0.12000 -0.12000 "ILE " " CG1" 6 0 A0A0A0  C1046  0 1 7 ""  1 ""  <> 0 0 0 1 7.26 1046 0 0 2111 2 1046 1046 1046 1046 -1 <> <> <> <>
  1047 3 3.557270 8.321413 18.803095 69 I B 2 -0.18000 -0.18000 "ILE " " CD1" 6 0 A0A0A0  C1047  0 1 7 ""  1 ""  <> 0 0 0 1 7.26 1047 0 0 2112 3 1047 1047 1047 1047 -1 <> <> <> <>
  1048 43 7.654449 6.619225 18.345369 69 I B 21 0.30000 0.30000 "ILE " " H  " 1 0 FFFFFF  H1048  0 1 7 ""  1 ""  <> 0 0 0 1 7.26 1048 0 0 2113 0 1048 1048 1048 1048 -1 <> <> <> <>
  1049 41 5.263027 6.094671 20.118395 69 I B 21 0.06000 0.06000 "ILE " " HA " 1 0 FFFFFF  H1049  0 1 7 ""  1 ""  <> 0 0 0 1 7.26 1049 0 0 2114 0 1049 1049 1049 1049 -1 <> <> <> <>
  1050 41 5.293844 5.856701 16.980410 69 I B 21 0.06000 0.06000 "ILE " " HB " 1 0 FFFFFF  H1050  0 1 7 ""  1 ""  <> 0 0 0 1 7.26 1050 0 0 2115 0 1050 1050 1050 1050 -1 <> <> <> <>
  1051 41 3.874574 4.116043 18.159143 69 I B 21 0.06000 0.06000 "ILE " "1HG2" 1 0 FFFFFF  H1051  0 1 7 ""  1 ""  <> 0 0 0 1 7.26 1051 0 0 2116 0 1051 1051 1051 1051 -1 <> <> <> <>
  1052 41 2.874473 5.384552 18.678473 69 I B 21 0.06000 0.06000 "ILE " "2HG2" 1 0 FFFFFF  H1052  0 1 7 ""  1 ""  <> 0 0 0 1 7.26 1052 0 0 2117 0 1052 1052 1052 1052 -1 <> <> <> <>
  1053 41 3.064930 5.205526 16.990450 69 I B 21 0.06000 0.06000 "ILE " "3HG2" 1 0 FFFFFF  H1053  0 1 7 ""  1 ""  <> 0 0 0 1 7.26 1053 0 0 2118 0 1053 1053 1053 1053 -1 <> <> <> <>
  1054 41 3.698707 7.607021 16.698195 69 I B 21 0.06000 0.06000 "ILE " "1HG1" 1 0 FFFFFF  H1054  0 1 7 ""  1 ""  <> 0 0 0 1 7.26 1054 0 0 2119 0 1054 1054 1054 1054 -1 <> <> <> <>
  1055 41 5.087633 8.170534 17.335737 69 I B 21 0.06000 0.06000 "ILE " "2HG1" 1 0 FFFFFF  H1055  0 1 7 ""  1 ""  <> 0 0 0 1 7.26 1055 0 0 2120 0 1055 1055 1055 1055 -1 <> <> <> <>
  1056 41 2.548298 7.911146 18.845015 69 I B 21 0.06000 0.06000 "ILE " " HD1" 1 0 FFFFFF  H1056  0 1 7 ""  1 ""  <> 0 0 0 1 7.26 1056 0 0 2121 0 1056 1056 1056 1056 -1 <> <> <> <>
  1057 41 4.129301 8.089865 19.701576 69 I B 21 0.06000 0.06000 "ILE " " HD2" 1 0 FFFFFF  H1057  0 1 7 ""  1 ""  <> 0 0 0 1 7.26 1057 0 0 2122 0 1057 1057 1057 1057 -1 <> <> <> <>
  1058 41 3.502413 9.395540 18.626078 69 I B 21 0.06000 0.06000 "ILE " " HD3" 1 0 FFFFFF  H1058  0 1 7 ""  1 ""  <> 0 0 0 1 7.26 1058 0 0 2123 0 1058 1058 1058 1058 -1 <> <> <> <>
  1059 25 5.763748 3.533031 19.888966 70 Y B 38 -0.50000 -0.50000 "TYR " " N  " 7 0 2F2FFF  N1059  0 1 7 ""  1 ""  <> 0 0 0 1 7.32 1059 0 0 2140 1 1059 1059 1059 1059 -1 <> <> <> <>
  1060 3 6.081409 2.107622 19.804373 70 Y B 2 0.14000 0.14000 "TYR " " CA " 6 0 A0A0A0  C1060  0 1 -1108 ""  1 ""  FF7800  0 0 0 1 7.32 1060 0 0 2141 1 1060 1060 1060 1060 -1 <> <> <> <>
  1061 2 4.784311 1.306561 19.542299 70 Y B 2 0.50000 0.50000 "TYR " " C  " 6 0 A0A0A0  C1061  0 1 7 ""  1 ""  <> 0 0 0 1 7.32 1061 0 0 2142 0 1061 1061 1061 1061 -1 <> <> <> <>
  1062 15 3.619158 1.710220 19.786238 70 Y B 75 -0.50000 -0.50000 "TYR " " O  " 8 0 FF5757  O1062  0 1 7 ""  1 ""  <> 0 0 0 1 7.32 1062 0 0 2143 0 1062 1062 1062 1062 -1 <> <> <> <>
  1063 3 6.877396 1.742531 21.048355 70 Y B 2 -0.00500 -0.00500 "TYR " " CB " 6 0 A0A0A0  C1063  0 1 7 ""  1 ""  <> 0 0 0 1 7.32 1063 0 0 2144 2 1063 1063 1063 1063 -1 <> <> <> <>
  1064 2 6.271418 1.787275 22.431919 70 Y B 2 -0.11500 -0.11500 "TYR " " CG " 6 0 A0A0A0  C1064  0 1 7 ""  1 ""  <> 0 0 0 1 7.32 1064 0 0 2145 0 1064 1064 1064 1064 62 <> <> <> <>
  1065 2 6.518898 2.852772 23.343113 70 Y B 2 -0.11500 -0.11500 "TYR " " CD1" 6 0 A0A0A0  C1065  0 1 7 ""  1 ""  <> 0 0 0 1 7.32 1065 0 0 2146 1 1065 1065 1065 1065 63 <> <> <> <>
  1066 2 5.980944 2.815275 24.630407 70 Y B 2 -0.11500 -0.11500 "TYR " " CE1" 6 0 A0A0A0  C1066  0 1 7 ""  1 ""  <> 0 0 0 1 7.32 1066 0 0 2147 1 1066 1066 1066 1066 64 <> <> <> <>
  1067 2 5.398186 1.611801 25.067459 70 Y B 2 0.15000 0.15000 "TYR " " CZ " 6 0 A0A0A0  C1067  0 1 7 ""  1 ""  <> 0 0 0 1 7.32 1067 0 0 2148 0 1067 1067 1067 1067 65 <> <> <> <>
  1068 16 5.001055 1.582447 26.370161 70 Y B 75 -0.58500 -0.58500 "TYR " " OH " 8 0 FF5757  O1068  0 1 7 "%UT"  13 ""  <> 0 0 0 1 7.32 1068 0 0 2149 1 1068 1068 1068 1068 -1 <> <> <> <>
  1069 2 5.121759 0.570042 24.199860 70 Y B 2 -0.11500 -0.11500 "TYR " " CE2" 6 0 A0A0A0  C1069  0 1 7 ""  1 ""  <> 0 0 0 1 7.32 1069 0 0 2150 1 1069 1069 1069 1069 66 <> <> <> <>
  1070 2 5.532230 0.644779 22.880758 70 Y B 2 -0.11500 -0.11500 "TYR " " CD2" 6 0 A0A0A0  C1070  0 1 7 ""  1 ""  <> 0 0 0 1 7.32 1070 0 0 2151 1 1070 1070 1070 1070 67 <> <> <> <>
  1071 43 5.034075 3.790178 20.538237 70 Y B 21 0.30000 0.30000 "TYR " " H  " 1 0 FFFFFF  H1071  0 1 7 ""  1 ""  <> 0 0 0 1 7.32 1071 0 0 2152 0 1071 1071 1071 1071 -1 <> <> <> <>
  1072 41 6.649044 1.933310 18.890314 70 Y B 21 0.06000 0.06000 "TYR " " HA " 1 0 FFFFFF  H1072  0 1 7 ""  1 ""  <> 0 0 0 1 7.32 1072 0 0 2153 0 1072 1072 1072 1072 -1 <> <> <> <>
  1073 41 7.761969 2.374073 21.130726 70 Y B 21 0.06000 0.06000 "TYR " " HB1" 1 0 FFFFFF  H1073  0 1 7 ""  1 ""  <> 0 0 0 1 7.32 1073 0 0 2154 0 1073 1073 1073 1073 -1 <> <> <> <>
  1074 41 7.236601 0.724373 20.898603 70 Y B 21 0.06000 0.06000 "TYR " " HB2" 1 0 FFFFFF  H1074  0 1 7 ""  1 ""  <> 0 0 0 1 7.32 1074 0 0 2155 0 1074 1074 1074 1074 -1 <> <> <> <>
  1075 41 7.057644 3.682648 22.910145 70 Y B 21 0.11500 0.11500 "TYR " " HD1" 1 0 FFFFFF  H1075  0 1 7 ""  1 ""  <> 0 0 0 1 7.32 1075 0 0 2156 0 1075 1075 1075 1075 -1 <> <> <> <>
  1076 41 6.110037 3.578688 25.383358 70 Y B 21 0.11500 0.11500 "TYR " " HE1" 1 0 FFFFFF  H1076  0 1 7 ""  1 ""  <> 0 0 0 1 7.32 1076 0 0 2157 0 1076 1076 1076 1076 -1 <> <> <> <>
  1077 42 5.244740 2.358347 26.851433 70 Y B 21 0.43500 0.43500 "TYR " " HH " 1 0 FFFFFF  H1077  0 1 7 ""  1 ""  <> 0 0 0 1 7.32 1077 0 0 2158 0 1077 1077 1077 1077 -1 <> <> <> <>
  1078 41 4.609373 -0.282877 24.619850 70 Y B 21 0.11500 0.11500 "TYR " " HE2" 1 0 FFFFFF  H1078  0 1 7 ""  1 ""  <> 0 0 0 1 7.32 1078 0 0 2159 0 1078 1078 1078 1078 -1 <> <> <> <>
  1079 41 5.277222 -0.208061 22.269176 70 Y B 21 0.11500 0.11500 "TYR " " HD2" 1 0 FFFFFF  H1079  0 1 7 ""  1 ""  <> 0 0 0 1 7.32 1079 0 0 2160 0 1079 1079 1079 1079 -1 <> <> <> <>
  1080 25 4.977480 0.071383 19.005526 71 S B 38 -0.50000 -0.50000 "SER " " N  " 7 0 2F2FFF  N1080  0 1 7 ""  1 ""  <> 0 0 0 1 7.72 1080 0 0 2185 1 1080 1080 1080 1080 -1 <> <> <> <>
  1081 3 3.969366 -0.902758 18.578905 71 S B 2 0.14000 0.14000 "SER " " CA " 6 0 A0A0A0  C1081  0 1 -1108 ""  1 ""  FF7800  0 0 0 1 7.72 1081 0 0 2186 1 1081 1081 1081 1081 -1 <> <> <> <>
  1082 2 3.064026 -0.632671 17.368498 71 S B 2 0.50000 0.50000 "SER " " C  " 6 0 A0A0A0  C1082  0 1 7 ""  1 ""  <> 0 0 0 1 7.72 1082 0 0 2187 0 1082 1082 1082 1082 -1 <> <> <> <>
  1083 15 2.958927 -1.436067 16.449327 71 S B 75 -0.50000 -0.50000 "SER " " O  " 8 0 FF5757  O1083  0 1 7 ""  1 ""  <> 0 0 0 1 7.72 1083 0 0 2188 0 1083 1083 1083 1083 -1 <> <> <> <>
  1084 3 3.201572 -1.459528 19.795624 71 S B 2 0.14500 0.14500 "SER " " CB " 6 0 A0A0A0  C1084  0 1 7 ""  1 ""  <> 0 0 0 1 7.72 1084 0 0 2189 2 1084 1084 1084 1084 -1 <> <> <> <>
  1085 16 2.555214 -2.717655 19.601328 71 S B 75 -0.68300 -0.68300 "SER " " OG " 8 0 FF5757  O1085  0 1 7 "%UT"  13 ""  <> 0 0 0 1 7.72 1085 0 0 2190 1 1085 1085 1085 1085 -1 <> <> <> <>
  1086 43 5.919552 -0.132629 18.703897 71 S B 21 0.30000 0.30000 "SER " " H  " 1 0 FFFFFF  H1086  0 1 7 ""  1 ""  <> 0 0 0 1 7.72 1086 0 0 2191 0 1086 1086 1086 1086 -1 <> <> <> <>
  1087 41 4.593735 -1.735050 18.254011 71 S B 21 0.06000 0.06000 "SER " " HA " 1 0 FFFFFF  H1087  0 1 7 ""  1 ""  <> 0 0 0 1 7.72 1087 0 0 2192 0 1087 1087 1087 1087 -1 <> <> <> <>
  1088 41 2.446432 -0.739778 20.111570 71 S B 21 0.06000 0.06000 "SER " " HB1" 1 0 FFFFFF  H1088  0 1 7 ""  1 ""  <> 0 0 0 1 7.72 1088 0 0 2193 0 1088 1088 1088 1088 -1 <> <> <> <>
  1089 41 3.885154 -1.518438 20.642584 71 S B 21 0.06000 0.06000 "SER " " HB2" 1 0 FFFFFF  H1089  0 1 7 ""  1 ""  <> 0 0 0 1 7.72 1089 0 0 2194 0 1089 1089 1089 1089 -1 <> <> <> <>
  1090 42 3.313276 -3.258293 19.439848 71 S B 21 0.41800 0.41800 "SER " " HG " 1 0 FFFFFF  H1090  0 1 7 ""  1 ""  <> 0 0 0 1 7.72 1090 0 0 2195 0 1090 1090 1090 1090 -1 <> <> <> <>
  1091 25 2.407820 0.538267 17.423864 72 A B 38 -0.50000 -0.50000 "ALA " " N  " 7 0 2F2FFF  N1091  0 1 7 ""  1 ""  <> 0 0 0 1 7.71 1091 0 0 2213 1 1091 1091 1091 1091 -1 <> <> <> <>
  1092 3 1.575804 1.154863 16.346933 72 A B 2 0.14000 0.14000 "ALA " " CA " 6 0 A0A0A0  C1092  0 1 -1108 ""  1 ""  FF7800  0 0 0 1 7.71 1092 0 0 2214 1 1092 1092 1092 1092 -1 <> <> <> <>
  1093 2 1.111574 2.529694 16.828726 72 A B 2 0.50000 0.50000 "ALA " " C  " 6 0 A0A0A0  C1093  0 1 7 ""  1 ""  <> 0 0 0 1 7.71 1093 0 0 2215 0 1093 1093 1093 1093 -1 <> <> <> <>
  1094 15 0.887192 3.376097 15.923570 72 A B 75 -0.50000 -0.50000 "ALA " " O  " 8 0 FF5757  O1094  0 1 7 ""  1 ""  <> 0 0 0 1 7.71 1094 0 0 2216 0 1094 1094 1094 1094 -1 <> <> <> <>
  1095 3 0.325868 0.442022 15.965123 72 A B 2 -0.18000 -0.18000 "ALA " " CB " 6 0 A0A0A0  C1095  0 1 7 ""  1 ""  <> 0 0 0 1 7.71 1095 0 0 2217 3 1095 1095 1095 1095 -1 <> <> <> <>
  1096 43 2.596172 1.035959 18.282309 72 A B 21 0.30000 0.30000 "ALA " " H  " 1 0 FFFFFF  H1096  0 1 7 ""  1 ""  <> 0 0 0 1 7.71 1096 0 0 2218 0 1096 1096 1096 1096 -1 <> <> <> <>
  1097 41 2.170969 1.325337 15.449815 72 A B 21 0.06000 0.06000 "ALA " " HA " 1 0 FFFFFF  H1097  0 1 7 ""  1 ""  <> 0 0 0 1 7.71 1097 0 0 2219 0 1097 1097 1097 1097 -1 <> <> <> <>
  1098 41 -0.307713 0.978989 15.259191 72 A B 21 0.06000 0.06000 "ALA " " HB1" 1 0 FFFFFF  H1098  0 1 7 ""  1 ""  <> 0 0 0 1 7.71 1098 0 0 2220 0 1098 1098 1098 1098 -1 <> <> <> <>
  1099 41 0.645569 -0.436777 15.405122 72 A B 21 0.06000 0.06000 "ALA " " HB2" 1 0 FFFFFF  H1099  0 1 7 ""  1 ""  <> 0 0 0 1 7.71 1099 0 0 2221 0 1099 1099 1099 1099 -1 <> <> <> <>
  1100 41 -0.177403 -0.077438 16.780588 72 A B 21 0.06000 0.06000 "ALA " " HB3" 1 0 FFFFFF  H1100  0 1 7 ""  1 ""  <> 0 0 0 1 7.71 1100 0 0 2222 0 1100 1100 1100 1100 -1 <> <> <> <>
  1101 25 0.788727 2.729836 18.183924 73 S B 38 -0.50000 -0.50000 "SER " " N  " 7 0 2F2FFF  N1101  0 1 7 ""  1 ""  <> 0 0 0 1 7.68 1101 0 0 2239 1 1101 1101 1101 1101 -1 <> <> <> <>
  1102 3 0.168739 3.953182 18.654074 73 S B 2 0.14000 0.14000 "SER " " CA " 6 0 A0A0A0  C1102  0 1 -1108 ""  1 ""  FF7800  0 0 0 1 7.68 1102 0 0 2240 1 1102 1102 1102 1102 -1 <> <> <> <>
  1103 2 0.373421 4.343990 20.132029 73 S B 2 0.50000 0.50000 "SER " " C  " 6 0 A0A0A0  C1103  0 1 7 ""  1 ""  <> 0 0 0 1 7.68 1103 0 0 2241 0 1103 1103 1103 1103 -1 <> <> <> <>
  1104 15 -0.324457 5.197826 20.657804 73 S B 75 -0.50000 -0.50000 "SER " " O  " 8 0 FF5757  O1104  0 1 7 ""  1 ""  <> 0 0 0 1 7.68 1104 0 0 2242 0 1104 1104 1104 1104 -1 <> <> <> <>
  1105 3 -1.349465 3.851477 18.403898 73 S B 2 0.14500 0.14500 "SER " " CB " 6 0 A0A0A0  C1105  0 1 7 ""  1 ""  <> 0 0 0 1 7.68 1105 0 0 2243 2 1105 1105 1105 1105 -1 <> <> <> <>
  1106 16 -1.982506 2.866337 19.223127 73 S B 75 -0.68300 -0.68300 "SER " " OG " 8 0 FF5757  O1106  0 1 7 "%UT"  13 ""  <> 0 0 0 1 7.68 1106 0 0 2244 1 1106 1106 1106 1106 -1 <> <> <> <>
  1107 43 0.820648 1.928429 18.797785 73 S B 21 0.30000 0.30000 "SER " " H  " 1 0 FFFFFF  H1107  0 1 7 ""  1 ""  <> 0 0 0 1 7.68 1107 0 0 2245 0 1107 1107 1107 1107 -1 <> <> <> <>
  1108 41 0.460918 4.849348 18.106699 73 S B 21 0.06000 0.06000 "SER " " HA " 1 0 FFFFFF  H1108  0 1 7 ""  1 ""  <> 0 0 0 1 7.68 1108 0 0 2246 0 1108 1108 1108 1108 -1 <> <> <> <>
  1109 41 -1.532246 3.686026 17.342146 73 S B 21 0.06000 0.06000 "SER " " HB1" 1 0 FFFFFF  H1109  0 1 7 ""  1 ""  <> 0 0 0 1 7.68 1109 0 0 2247 0 1109 1109 1109 1109 -1 <> <> <> <>
  1110 41 -1.801571 4.815329 18.637758 73 S B 21 0.06000 0.06000 "SER " " HB2" 1 0 FFFFFF  H1110  0 1 7 ""  1 ""  <> 0 0 0 1 7.68 1110 0 0 2248 0 1110 1110 1110 1110 -1 <> <> <> <>
  1111 42 -1.989735 1.997559 18.851377 73 S B 21 0.41800 0.41800 "SER " " HG " 1 0 FFFFFF  H1111  0 1 7 ""  1 ""  <> 0 0 0 1 7.68 1111 0 0 2249 0 1111 1111 1111 1111 -1 <> <> <> <>
  1112 25 1.286314 3.657232 20.784254 74 F B 38 -0.50000 -0.50000 "PHE " " N  " 7 0 2F2FFF  N1112  0 1 7 ""  1 ""  <> 0 0 0 1 7.5 1112 0 0 2264 1 1112 1112 1112 1112 -1 <> <> <> <>
  1113 3 1.620195 3.879875 22.170038 74 F B 2 0.14000 0.14000 "PHE " " CA " 6 0 A0A0A0  C1113  0 1 -1108 ""  1 ""  FF7800  0 0 0 1 7.5 1113 0 0 2265 1 1113 1113 1113 1113 -1 <> <> <> <>
  1114 2 2.688438 5.008516 22.019735 74 F B 2 0.50000 0.50000 "PHE " " C  " 6 0 A0A0A0  C1114  0 1 7 ""  1 ""  <> 0 0 0 1 7.5 1114 0 0 2266 0 1114 1114 1114 1114 -1 <> <> <> <>
  1115 15 3.705871 4.825480 21.360250 74 F B 75 -0.50000 -0.50000 "PHE " " O  " 8 0 FF5757  O1115  0 1 7 ""  1 ""  <> 0 0 0 1 7.5 1115 0 0 2267 0 1115 1115 1115 1115 -1 <> <> <> <>
  1116 3 2.174186 2.575640 22.806736 74 F B 2 -0.00500 -0.00500 "PHE " " CB " 6 0 A0A0A0  C1116  0 1 7 ""  1 ""  <> 0 0 0 1 7.5 1116 0 0 2268 2 1116 1116 1116 1116 -1 <> <> <> <>
  1117 2 1.283079 1.384714 22.831181 74 F B 2 -0.11500 -0.11500 "PHE " " CG " 6 0 A0A0A0  C1117  0 1 7 ""  1 ""  <> 0 0 0 1 7.5 1117 0 0 2269 0 1117 1117 1117 1117 62 <> <> <> <>
  1118 2 -0.105086 1.503660 23.073769 74 F B 2 -0.11500 -0.11500 "PHE " " CD1" 6 0 A0A0A0  C1118  0 1 7 ""  1 ""  <> 0 0 0 1 7.5 1118 0 0 2270 1 1118 1118 1118 1118 63 <> <> <> <>
  1119 2 -0.834952 0.277819 23.275761 74 F B 2 -0.11500 -0.11500 "PHE " " CE1" 6 0 A0A0A0  C1119  0 1 7 ""  1 ""  <> 0 0 0 1 7.5 1119 0 0 2271 1 1119 1119 1119 1119 64 <> <> <> <>
  1120 2 -0.191008 -0.999849 23.134600 74 F B 2 -0.11500 -0.11500 "PHE " " CZ " 6 0 A0A0A0  C1120  0 1 7 ""  1 ""  <> 0 0 0 1 7.5 1120 0 0 2272 1 1120 1120 1120 1120 65 <> <> <> <>
  1121 2 1.192323 -1.117748 22.745415 74 F B 2 -0.11500 -0.11500 "PHE " " CE2" 6 0 A0A0A0  C1121  0 1 7 ""  1 ""  <> 0 0 0 1 7.5 1121 0 0 2273 1 1121 1121 1121 1121 66 <> <> <> <>
  1122 2 1.868767 0.068005 22.706917 74 F B 2 -0.11500 -0.11500 "PHE " " CD2" 6 0 A0A0A0  C1122  0 1 7 ""  1 ""  <> 0 0 0 1 7.5 1122 0 0 2274 1 1122 1122 1122 1122 67 <> <> <> <>
  1123 43 1.778969 2.911491 20.313869 74 F B 21 0.30000 0.30000 "PHE " " H  " 1 0 FFFFFF  H1123  0 1 7 ""  1 ""  <> 0 0 0 1 7.5 1123 0 0 2275 0 1123 1123 1123 1123 -1 <> <> <> <>
  1124 41 0.798914 4.305727 22.746449 74 F B 21 0.06000 0.06000 "PHE " " HA " 1 0 FFFFFF  H1124  0 1 7 ""  1 ""  <> 0 0 0 1 7.5 1124 0 0 2276 0 1124 1124 1124 1124 -1 <> <> <> <>
  1125 41 2.357780 2.670980 23.876925 74 F B 21 0.06000 0.06000 "PHE " " HB1" 1 0 FFFFFF  H1125  0 1 7 ""  1 ""  <> 0 0 0 1 7.5 1125 0 0 2277 0 1125 1125 1125 1125 -1 <> <> <> <>
  1126 41 3.168779 2.399916 22.396851 74 F B 21 0.06000 0.06000 "PHE " " HB2" 1 0 FFFFFF  H1126  0 1 7 ""  1 ""  <> 0 0 0 1 7.5 1126 0 0 2278 0 1126 1126 1126 1126 -1 <> <> <> <>
  1127 41 -0.657618 2.424217 23.190746 74 F B 21 0.11500 0.11500 "PHE " " HD1" 1 0 FFFFFF  H1127  0 1 7 ""  1 ""  <> 0 0 0 1 7.5 1127 0 0 2279 0 1127 1127 1127 1127 -1 <> <> <> <>
  1128 41 -1.849838 0.240671 23.643219 74 F B 21 0.11500 0.11500 "PHE " " HE1" 1 0 FFFFFF  H1128  0 1 7 ""  1 ""  <> 0 0 0 1 7.5 1128 0 0 2280 0 1128 1128 1128 1128 -1 <> <> <> <>
  1129 41 -0.750712 -1.901529 23.334867 74 F B 21 0.11500 0.11500 "PHE " " HZ " 1 0 FFFFFF  H1129  0 1 7 ""  1 ""  <> 0 0 0 1 7.5 1129 0 0 2281 0 1129 1129 1129 1129 -1 <> <> <> <>
  1130 41 1.648323 -2.090637 22.636084 74 F B 21 0.11500 0.11500 "PHE " " HE2" 1 0 FFFFFF  H1130  0 1 7 ""  1 ""  <> 0 0 0 1 7.5 1130 0 0 2282 0 1130 1130 1130 1130 -1 <> <> <> <>
  1131 41 2.940386 0.058085 22.573008 74 F B 21 0.11500 0.11500 "PHE " " HD2" 1 0 FFFFFF  H1131  0 1 7 ""  1 ""  <> 0 0 0 1 7.5 1131 0 0 2283 0 1131 1131 1131 1131 -1 <> <> <> <>
  1132 25 2.472522 6.104021 22.648790 75 L B 38 -0.50000 -0.50000 "LEU " " N  " 7 0 2F2FFF  N1132  0 1 7 ""  1 ""  <> 0 0 0 1 7.52 1132 0 0 2303 1 1132 1132 1132 1132 -1 <> <> <> <>
  1133 3 3.435308 7.168518 22.781527 75 L B 2 0.14000 0.14000 "LEU " " CA " 6 0 A0A0A0  C1133  0 1 -1108 ""  1 ""  FF7800  0 0 0 1 7.52 1133 0 0 2304 1 1133 1133 1133 1133 -1 <> <> <> <>
  1134 2 4.518814 6.714458 23.798786 75 L B 2 0.50000 0.50000 "LEU " " C  " 6 0 A0A0A0  C1134  0 1 7 ""  1 ""  <> 0 0 0 1 7.52 1134 0 0 2305 0 1134 1134 1134 1134 -1 <> <> <> <>
  1135 15 4.251087 6.100006 24.806587 75 L B 75 -0.50000 -0.50000 "LEU " " O  " 8 0 FF5757  O1135  0 1 7 ""  1 ""  <> 0 0 0 1 7.52 1135 0 0 2306 0 1135 1135 1135 1135 -1 <> <> <> <>
  1136 3 2.756073 8.426970 23.316942 75 L B 2 -0.12000 -0.12000 "LEU " " CB " 6 0 A0A0A0  C1136  0 1 7 ""  1 ""  <> 0 0 0 1 7.52 1136 0 0 2307 2 1136 1136 1136 1136 -1 <> <> <> <>
  1137 3 2.028658 9.222536 22.293863 75 L B 2 -0.06000 -0.06000 "LEU " " CG " 6 0 A0A0A0  C1137  0 1 7 ""  1 ""  <> 0 0 0 1 7.52 1137 0 0 2308 1 1137 1137 1137 1137 -1 <> <> <> <>
  1138 3 1.008587 8.488535 21.469824 75 L B 2 -0.18000 -0.18000 "LEU " " CD1" 6 0 A0A0A0  C1138  0 1 7 ""  1 ""  <> 0 0 0 1 7.52 1138 0 0 2309 3 1138 1138 1138 1138 -1 <> <> <> <>
  1139 3 1.411779 10.442968 22.993645 75 L B 2 -0.18000 -0.18000 "LEU " " CD2" 6 0 A0A0A0  C1139  0 1 7 ""  1 ""  <> 0 0 0 1 7.52 1139 0 0 2310 3 1139 1139 1139 1139 -1 <> <> <> <>
  1140 43 1.582197 6.312565 23.077662 75 L B 21 0.30000 0.30000 "LEU " " H  " 1 0 FFFFFF  H1140  0 1 7 ""  1 ""  <> 0 0 0 1 7.52 1140 0 0 2311 0 1140 1140 1140 1140 -1 <> <> <> <>
  1141 41 3.926437 7.390488 21.834097 75 L B 21 0.06000 0.06000 "LEU " " HA " 1 0 FFFFFF  H1141  0 1 7 ""  1 ""  <> 0 0 0 1 7.52 1141 0 0 2312 0 1141 1141 1141 1141 -1 <> <> <> <>
  1142 41 3.556776 9.038954 23.732214 75 L B 21 0.06000 0.06000 "LEU " " HB1" 1 0 FFFFFF  H1142  0 1 7 ""  1 ""  <> 0 0 0 1 7.52 1142 0 0 2313 0 1142 1142 1142 1142 -1 <> <> <> <>
  1143 41 2.126812 8.166727 24.168060 75 L B 21 0.06000 0.06000 "LEU " " HB2" 1 0 FFFFFF  H1143  0 1 7 ""  1 ""  <> 0 0 0 1 7.52 1143 0 0 2314 0 1143 1143 1143 1143 -1 <> <> <> <>
  1144 41 2.809313 9.539751 21.602451 75 L B 21 0.06000 0.06000 "LEU " " HG " 1 0 FFFFFF  H1144  0 1 7 ""  1 ""  <> 0 0 0 1 7.52 1144 0 0 2315 0 1144 1144 1144 1144 -1 <> <> <> <>
  1145 41 0.260567 7.943367 22.045464 75 L B 21 0.06000 0.06000 "LEU " "1HD1" 1 0 FFFFFF  H1145  0 1 7 ""  1 ""  <> 0 0 0 1 7.52 1145 0 0 2316 0 1145 1145 1145 1145 -1 <> <> <> <>
  1146 41 0.472154 9.221392 20.867115 75 L B 21 0.06000 0.06000 "LEU " "2HD1" 1 0 FFFFFF  H1146  0 1 7 ""  1 ""  <> 0 0 0 1 7.52 1146 0 0 2317 0 1146 1146 1146 1146 -1 <> <> <> <>
  1147 41 1.534441 7.729446 20.890720 75 L B 21 0.06000 0.06000 "LEU " "3HD1" 1 0 FFFFFF  H1147  0 1 7 ""  1 ""  <> 0 0 0 1 7.52 1147 0 0 2318 0 1147 1147 1147 1147 -1 <> <> <> <>
  1148 41 1.146015 11.244078 22.303940 75 L B 21 0.06000 0.06000 "LEU " "1HD2" 1 0 FFFFFF  H1148  0 1 7 ""  1 ""  <> 0 0 0 1 7.52 1148 0 0 2319 0 1148 1148 1148 1148 -1 <> <> <> <>
  1149 41 0.585573 10.137285 23.635550 75 L B 21 0.06000 0.06000 "LEU " "2HD2" 1 0 FFFFFF  H1149  0 1 7 ""  1 ""  <> 0 0 0 1 7.52 1149 0 0 2320 0 1149 1149 1149 1149 -1 <> <> <> <>
  1150 41 2.109672 10.932188 23.673136 75 L B 21 0.06000 0.06000 "LEU " "3HD2" 1 0 FFFFFF  H1150  0 1 7 ""  1 ""  <> 0 0 0 1 7.52 1150 0 0 2321 0 1150 1150 1150 1150 -1 <> <> <> <>
  1151 25 5.781775 7.179873 23.579659 76 Y B 38 -0.50000 -0.50000 "TYR " " N  " 7 0 2F2FFF  N1151  0 1 7 ""  1 ""  <> 0 0 0 1 7.71 1151 0 0 2339 1 1151 1151 1151 1151 -1 <> <> <> <>
  1152 3 6.963640 6.887611 24.431353 76 Y B 2 0.14000 0.14000 "TYR " " CA " 6 0 A0A0A0  C1152  0 1 -1108 ""  1 ""  FF7800  0 0 0 1 7.71 1152 0 0 2340 1 1152 1152 1152 1152 -1 <> <> <> <>
  1153 2 6.992815 8.057331 25.455280 76 Y B 2 0.50000 0.50000 "TYR " " C  " 6 0 A0A0A0  C1153  0 1 7 ""  1 ""  <> 0 0 0 1 7.71 1153 0 0 2341 0 1153 1153 1153 1153 -1 <> <> <> <>
  1154 15 6.068516 8.952196 25.492624 76 Y B 75 -0.50000 -0.50000 "TYR " " O  " 8 0 FF5757  O1154  0 1 7 ""  1 ""  <> 0 0 0 1 7.71 1154 0 0 2342 0 1154 1154 1154 1154 -1 <> <> <> <>
  1155 3 8.297920 6.917036 23.605253 76 Y B 2 -0.00500 -0.00500 "TYR " " CB " 6 0 A0A0A0  C1155  0 1 7 ""  1 ""  <> 0 0 0 1 7.71 1155 0 0 2343 2 1155 1155 1155 1155 -1 <> <> <> <>
  1156 2 9.544046 6.560593 24.419230 76 Y B 2 -0.11500 -0.11500 "TYR " " CG " 6 0 A0A0A0  C1156  0 1 7 ""  1 ""  <> 0 0 0 1 7.71 1156 0 0 2344 0 1156 1156 1156 1156 62 <> <> <> <>
  1157 2 10.715040 7.294807 24.291567 76 Y B 2 -0.11500 -0.11500 "TYR " " CD1" 6 0 A0A0A0  C1157  0 1 7 ""  1 ""  <> 0 0 0 1 7.71 1157 0 0 2345 1 1157 1157 1157 1157 63 <> <> <> <>
  1158 2 11.908617 6.914808 24.918375 76 Y B 2 -0.11500 -0.11500 "TYR " " CE1" 6 0 A0A0A0  C1158  0 1 7 ""  1 ""  <> 0 0 0 1 7.71 1158 0 0 2346 1 1158 1158 1158 1158 64 <> <> <> <>
  1159 2 11.970976 5.765640 25.729431 76 Y B 2 0.15000 0.15000 "TYR " " CZ " 6 0 A0A0A0  C1159  0 1 7 ""  1 ""  <> 0 0 0 1 7.71 1159 0 0 2347 0 1159 1159 1159 1159 65 <> <> <> <>
  1160 16 13.114321 5.379328 26.382744 76 Y B 75 -0.58500 -0.58500 "TYR " " OH " 8 0 FF5757  O1160  0 1 7 "%UT"  13 ""  <> 0 0 0 1 7.71 1160 0 0 2348 1 1160 1160 1160 1160 -1 <> <> <> <>
  1161 2 10.779402 5.017378 25.926327 76 Y B 2 -0.11500 -0.11500 "TYR " " CE2" 6 0 A0A0A0  C1161  0 1 7 ""  1 ""  <> 0 0 0 1 7.71 1161 0 0 2349 1 1161 1161 1161 1161 66 <> <> <> <>
  1162 2 9.626307 5.392916 25.233320 76 Y B 2 -0.11500 -0.11500 "TYR " " CD2" 6 0 A0A0A0  C1162  0 1 7 ""  1 ""  <> 0 0 0 1 7.71 1162 0 0 2350 1 1162 1162 1162 1162 67 <> <> <> <>
  1163 43 5.862267 7.796112 22.783499 76 Y B 21 0.30000 0.30000 "TYR " " H  " 1 0 FFFFFF  H1163  0 1 7 ""  1 ""  <> 0 0 0 1 7.71 1163 0 0 2351 0 1163 1163 1163 1163 -1 <> <> <> <>
  1164 41 6.883953 5.902544 24.891127 76 Y B 21 0.06000 0.06000 "TYR " " HA " 1 0 FFFFFF  H1164  0 1 7 ""  1 ""  <> 0 0 0 1 7.71 1164 0 0 2352 0 1164 1164 1164 1164 -1 <> <> <> <>
  1165 41 8.467140 7.923044 23.221315 76 Y B 21 0.06000 0.06000 "TYR " " HB1" 1 0 FFFFFF  H1165  0 1 7 ""  1 ""  <> 0 0 0 1 7.71 1165 0 0 2353 0 1165 1165 1165 1165 -1 <> <> <> <>
  1166 41 8.213436 6.259302 22.740183 76 Y B 21 0.06000 0.06000 "TYR " " HB2" 1 0 FFFFFF  H1166  0 1 7 ""  1 ""  <> 0 0 0 1 7.71 1166 0 0 2354 0 1166 1166 1166 1166 -1 <> <> <> <>
  1167 41 10.699430 8.089411 23.560293 76 Y B 21 0.11500 0.11500 "TYR " " HD1" 1 0 FFFFFF  H1167  0 1 7 ""  1 ""  <> 0 0 0 1 7.71 1167 0 0 2355 0 1167 1167 1167 1167 -1 <> <> <> <>
  1168 41 12.809992 7.509693 24.912315 76 Y B 21 0.11500 0.11500 "TYR " " HE1" 1 0 FFFFFF  H1168  0 1 7 ""  1 ""  <> 0 0 0 1 7.71 1168 0 0 2356 0 1168 1168 1168 1168 -1 <> <> <> <>
  1169 42 13.915110 5.703186 25.999504 76 Y B 21 0.43500 0.43500 "TYR " " HH " 1 0 FFFFFF  H1169  0 1 7 ""  1 ""  <> 0 0 0 1 7.71 1169 0 0 2357 0 1169 1169 1169 1169 -1 <> <> <> <>
  1170 41 10.895185 4.110712 26.501614 76 Y B 21 0.11500 0.11500 "TYR " " HE2" 1 0 FFFFFF  H1170  0 1 7 ""  1 ""  <> 0 0 0 1 7.71 1170 0 0 2358 0 1170 1170 1170 1170 -1 <> <> <> <>
  1171 41 8.784485 4.725338 25.343222 76 Y B 21 0.11500 0.11500 "TYR " " HD2" 1 0 FFFFFF  H1171  0 1 7 ""  1 ""  <> 0 0 0 1 7.71 1171 0 0 2359 0 1171 1171 1171 1171 -1 <> <> <> <>
  1172 25 7.924400 8.001436 26.437794 77 S B 38 -0.50000 -0.50000 "SER " " N  " 7 0 2F2FFF  N1172  0 1 7 ""  1 ""  <> 0 0 0 1 7.75 1172 0 0 2384 1 1172 1172 1172 1172 -1 <> <> <> <>
  1173 3 8.031818 8.795858 27.607523 77 S B 2 0.14000 0.14000 "SER " " CA " 6 0 A0A0A0  C1173  0 1 -1108 ""  1 ""  FF7800  0 0 0 1 7.75 1173 0 0 2385 1 1173 1173 1173 1173 -1 <> <> <> <>
  1174 2 8.666538 10.032206 27.197308 77 S B 2 0.50000 0.50000 "SER " " C  " 6 0 A0A0A0  C1174  0 1 7 ""  1 ""  <> 0 0 0 1 7.75 1174 0 0 2386 0 1174 1174 1174 1174 -1 <> <> <> <>
  1175 15 9.690878 9.947348 26.460455 77 S B 75 -0.50000 -0.50000 "SER " " O  " 8 0 FF5757  O1175  0 1 7 ""  1 ""  <> 0 0 0 1 7.75 1175 0 0 2387 0 1175 1175 1175 1175 -1 <> <> <> <>
  1176 3 9.085894 8.161032 28.532295 77 S B 2 0.14500 0.14500 "SER " " CB " 6 0 A0A0A0  C1176  0 1 7 ""  1 ""  <> 0 0 0 1 7.75 1176 0 0 2388 2 1176 1176 1176 1176 -1 <> <> <> <>
  1177 16 8.675184 6.856064 28.964678 77 S B 75 -0.68300 -0.68300 "SER " " OG " 8 0 FF5757  O1177  0 1 7 "%UT"  13 ""  <> 0 0 0 1 7.75 1177 0 0 2389 1 1177 1177 1177 1177 -1 <> <> <> <>
  1178 43 8.662167 7.350374 26.209930 77 S B 21 0.30000 0.30000 "SER " " H  " 1 0 FFFFFF  H1178  0 1 7 ""  1 ""  <> 0 0 0 1 7.75 1178 0 0 2390 0 1178 1178 1178 1178 -1 <> <> <> <>
  1179 41 7.038774 8.990000 28.012831 77 S B 21 0.06000 0.06000 "SER " " HA " 1 0 FFFFFF  H1179  0 1 7 ""  1 ""  <> 0 0 0 1 7.75 1179 0 0 2391 0 1179 1179 1179 1179 -1 <> <> <> <>
  1180 41 9.397886 8.772547 29.378942 77 S B 21 0.06000 0.06000 "SER " " HB1" 1 0 FFFFFF  H1180  0 1 7 ""  1 ""  <> 0 0 0 1 7.75 1180 0 0 2392 0 1180 1180 1180 1180 -1 <> <> <> <>
  1181 41 10.035105 7.973280 28.030451 77 S B 21 0.06000 0.06000 "SER " " HB2" 1 0 FFFFFF  H1181  0 1 7 ""  1 ""  <> 0 0 0 1 7.75 1181 0 0 2393 0 1181 1181 1181 1181 -1 <> <> <> <>
  1182 42 7.751900 7.028910 29.068092 77 S B 21 0.41800 0.41800 "SER " " HG " 1 0 FFFFFF  H1182  0 1 7 ""  1 ""  <> 0 0 0 1 7.75 1182 0 0 2394 0 1182 1182 1182 1182 -1 <> <> <> <>
  1183 25 7.995331 11.149851 27.478985 78 G B 38 -0.50000 -0.50000 "GLY " " N  " 7 0 2F2FFF  N1183  0 1 7 ""  1 ""  <> 0 0 0 1 7.75 1183 0 0 2414 1 1183 1183 1183 1183 -1 <> <> <> <>
  1184 3 8.528625 12.406790 27.027487 78 G B 2 0.08000 0.08000 "GLY " " CA " 6 0 A0A0A0  C1184  0 1 -1108 ""  1 ""  FF7800  0 0 0 1 7.75 1184 0 0 2415 2 1184 1184 1184 1184 -1 <> <> <> <>
  1185 2 8.130650 12.913301 25.606707 78 G B 2 0.50000 0.50000 "GLY " " C  " 6 0 A0A0A0  C1185  0 1 7 ""  1 ""  <> 0 0 0 1 7.75 1185 0 0 2416 0 1185 1185 1185 1185 -1 <> <> <> <>
  1186 15 8.808832 13.775705 25.077688 78 G B 75 -0.50000 -0.50000 "GLY " " O  " 8 0 FF5757  O1186  0 1 7 ""  1 ""  <> 0 0 0 1 7.75 1186 0 0 2417 0 1186 1186 1186 1186 -1 <> <> <> <>
  1187 43 7.223631 11.124945 28.130108 78 G B 21 0.30000 0.30000 "GLY " " H  " 1 0 FFFFFF  H1187  0 1 7 ""  1 ""  <> 0 0 0 1 7.75 1187 0 0 2418 0 1187 1187 1187 1187 -1 <> <> <> <>
  1188 41 9.618101 12.433519 27.006836 78 G B 21 0.06000 0.06000 "GLY " " HA1" 1 0 FFFFFF  H1188  0 1 7 ""  1 ""  <> 0 0 0 1 7.75 1188 0 0 2419 0 1188 1188 1188 1188 -1 <> <> <> <>
  1189 41 8.220818 13.045355 27.855488 78 G B 21 0.06000 0.06000 "GLY " " HA2" 1 0 FFFFFF  H1189  0 1 7 ""  1 ""  <> 0 0 0 1 7.75 1189 0 0 2420 0 1189 1189 1189 1189 -1 <> <> <> <>
  1190 25 7.045145 12.379934 25.110420 79 V B 38 -0.50000 -0.50000 "VAL " " N  " 7 0 2F2FFF  N1190  0 1 7 ""  1 ""  <> 0 0 0 1 7.74 1190 0 0 2445 1 1190 1190 1190 1190 -1 <> <> <> <>
  1191 3 6.325575 12.838148 23.937164 79 V B 2 0.14000 0.14000 "VAL " " CA " 6 0 A0A0A0  C1191  0 1 -1108 ""  1 ""  FF7800  0 0 0 1 7.74 1191 0 0 2446 1 1191 1191 1191 1191 -1 <> <> <> <>
  1192 2 5.035576 13.408590 24.568569 79 V B 2 0.50000 0.50000 "VAL " " C  " 6 0 A0A0A0  C1192  0 1 7 ""  1 ""  <> 0 0 0 1 7.74 1192 0 0 2447 0 1192 1192 1192 1192 -1 <> <> <> <>
  1193 15 4.280188 12.569300 25.164551 79 V B 75 -0.50000 -0.50000 "VAL " " O  " 8 0 FF5757  O1193  0 1 7 ""  1 ""  <> 0 0 0 1 7.74 1193 0 0 2448 0 1193 1193 1193 1193 -1 <> <> <> <>
  1194 3 6.054482 11.588114 23.051758 79 V B 2 -0.06000 -0.06000 "VAL " " CB " 6 0 A0A0A0  C1194  0 1 7 ""  1 ""  <> 0 0 0 1 7.74 1194 0 0 2449 1 1194 1194 1194 1194 -1 <> <> <> <>
  1195 3 5.308083 11.998110 21.707792 79 V B 2 -0.18000 -0.18000 "VAL " " CG1" 6 0 A0A0A0  C1195  0 1 7 ""  1 ""  <> 0 0 0 1 7.74 1195 0 0 2450 3 1195 1195 1195 1195 -1 <> <> <> <>
  1196 3 7.221634 10.751425 22.635326 79 V B 2 -0.18000 -0.18000 "VAL " " CG2" 6 0 A0A0A0  C1196  0 1 7 ""  1 ""  <> 0 0 0 1 7.74 1196 0 0 2451 3 1196 1196 1196 1196 -1 <> <> <> <>
  1197 43 6.590054 11.663546 25.657942 79 V B 21 0.30000 0.30000 "VAL " " H  " 1 0 FFFFFF  H1197  0 1 7 ""  1 ""  <> 0 0 0 1 7.74 1197 0 0 2452 0 1197 1197 1197 1197 -1 <> <> <> <>
  1198 41 6.838636 13.553785 23.294724 79 V B 21 0.06000 0.06000 "VAL " " HA " 1 0 FFFFFF  H1198  0 1 7 ""  1 ""  <> 0 0 0 1 7.74 1198 0 0 2453 0 1198 1198 1198 1198 -1 <> <> <> <>
  1199 41 5.445902 10.863504 23.592751 79 V B 21 0.06000 0.06000 "VAL " " HB " 1 0 FFFFFF  H1199  0 1 7 ""  1 ""  <> 0 0 0 1 7.74 1199 0 0 2454 0 1199 1199 1199 1199 -1 <> <> <> <>
  1200 41 5.928524 12.724836 21.183371 79 V B 21 0.06000 0.06000 "VAL " "1HG1" 1 0 FFFFFF  H1200  0 1 7 ""  1 ""  <> 0 0 0 1 7.74 1200 0 0 2455 0 1200 1200 1200 1200 -1 <> <> <> <>
  1201 41 5.262411 11.174997 20.994698 79 V B 21 0.06000 0.06000 "VAL " "2HG1" 1 0 FFFFFF  H1201  0 1 7 ""  1 ""  <> 0 0 0 1 7.74 1201 0 0 2456 0 1201 1201 1201 1201 -1 <> <> <> <>
  1202 41 4.337553 12.438715 21.935913 79 V B 21 0.06000 0.06000 "VAL " "3HG1" 1 0 FFFFFF  H1202  0 1 7 ""  1 ""  <> 0 0 0 1 7.74 1202 0 0 2457 0 1202 1202 1202 1202 -1 <> <> <> <>
  1203 41 7.712080 10.307646 23.501711 79 V B 21 0.06000 0.06000 "VAL " "1HG2" 1 0 FFFFFF  H1203  0 1 7 ""  1 ""  <> 0 0 0 1 7.74 1203 0 0 2458 0 1203 1203 1203 1203 -1 <> <> <> <>
  1204 41 6.864592 9.897863 22.059086 79 V B 21 0.06000 0.06000 "VAL " "2HG2" 1 0 FFFFFF  H1204  0 1 7 ""  1 ""  <> 0 0 0 1 7.74 1204 0 0 2459 0 1204 1204 1204 1204 -1 <> <> <> <>
  1205 41 7.962505 11.339449 22.093626 79 V B 21 0.06000 0.06000 "VAL " "3HG2" 1 0 FFFFFF  H1205  0 1 7 ""  1 ""  <> 0 0 0 1 7.74 1205 0 0 2460 0 1205 1205 1205 1205 -1 <> <> <> <>
  1206 25 4.663620 14.681746 24.350590 80 P B 38 -0.14000 -0.14000 "PRO " " N  " 7 0 2F2FFF  N1206  0 1 7 ""  1 ""  <> 0 0 0 1 7.75 1206 0 0 2480 0 1206 1206 1206 1206 -1 <> <> <> <>
  1207 3 3.387251 15.188910 24.833483 80 P B 2 0.01000 0.01000 "PRO " " CA " 6 0 A0A0A0  C1207  0 1 -1108 ""  1 ""  FF7800  0 0 0 1 7.75 1207 0 0 2481 1 1207 1207 1207 1207 -1 <> <> <> <>
  1208 2 2.093984 14.685968 24.067423 80 P B 2 0.50000 0.50000 "PRO " " C  " 6 0 A0A0A0  C1208  0 1 7 ""  1 ""  <> 0 0 0 1 7.75 1208 0 0 2482 0 1208 1208 1208 1208 -1 <> <> <> <>
  1209 15 2.132377 14.387526 22.823374 80 P B 75 -0.50000 -0.50000 "PRO " " O  " 8 0 FF5757  O1209  0 1 7 ""  1 ""  <> 0 0 0 1 7.75 1209 0 0 2483 0 1209 1209 1209 1209 -1 <> <> <> <>
  1210 3 5.415783 15.657351 23.552160 80 P B 2 -0.05000 -0.05000 "PRO " " CD " 6 0 A0A0A0  C1210  0 1 7 ""  1 ""  <> 0 0 0 1 7.75 1210 0 0 2484 2 1210 1210 1210 1210 -1 <> <> <> <>
  1211 3 4.550720 16.852949 23.573366 80 P B 2 -0.12000 -0.12000 "PRO " " CG " 6 0 A0A0A0  C1211  0 1 7 ""  1 ""  <> 0 0 0 1 7.75 1211 0 0 2485 2 1211 1211 1211 1211 -1 <> <> <> <>
  1212 3 3.626020 16.716501 24.767282 80 P B 2 -0.12000 -0.12000 "PRO " " CB " 6 0 A0A0A0  C1212  0 1 7 ""  1 ""  <> 0 0 0 1 7.75 1212 0 0 2486 2 1212 1212 1212 1212 -1 <> <> <> <>
  1213 41 5.589111 15.283739 22.542967 80 P B 21 0.06000 0.06000 "PRO " " HD1" 1 0 FFFFFF  H1213  0 1 7 ""  1 ""  <> 0 0 0 1 7.75 1213 0 0 2487 0 1213 1213 1213 1213 -1 <> <> <> <>
  1214 41 6.281048 15.930822 24.156006 80 P B 21 0.06000 0.06000 "PRO " " HD2" 1 0 FFFFFF  H1214  0 1 7 ""  1 ""  <> 0 0 0 1 7.75 1214 0 0 2488 0 1214 1214 1214 1214 -1 <> <> <> <>
  1215 41 3.928045 16.887018 22.679377 80 P B 21 0.06000 0.06000 "PRO " " HG1" 1 0 FFFFFF  H1215  0 1 7 ""  1 ""  <> 0 0 0 1 7.75 1215 0 0 2489 0 1215 1215 1215 1215 -1 <> <> <> <>
  1216 41 5.001680 17.841413 23.660950 80 P B 21 0.06000 0.06000 "PRO " " HG2" 1 0 FFFFFF  H1216  0 1 7 ""  1 ""  <> 0 0 0 1 7.75 1216 0 0 2490 0 1216 1216 1216 1216 -1 <> <> <> <>
  1217 41 2.777130 17.311754 24.430893 80 P B 21 0.06000 0.06000 "PRO " " HB1" 1 0 FFFFFF  H1217  0 1 7 ""  1 ""  <> 0 0 0 1 7.75 1217 0 0 2491 0 1217 1217 1217 1217 -1 <> <> <> <>
  1218 41 3.888181 17.286032 25.658915 80 P B 21 0.06000 0.06000 "PRO " " HB2" 1 0 FFFFFF  H1218  0 1 7 ""  1 ""  <> 0 0 0 1 7.75 1218 0 0 2492 0 1218 1218 1218 1218 -1 <> <> <> <>
  1219 41 3.190826 14.957659 25.880404 80 P B 21 0.06000 0.06000 "PRO " " HA " 1 0 FFFFFF  H1219  0 1 7 ""  1 ""  <> 0 0 0 1 7.75 1219 0 0 2493 0 1219 1219 1219 1219 -1 <> <> <> <>
  1220 25 1.015396 14.754656 24.800932 81 S B 38 -0.50000 -0.50000 "SER " " N  " 7 0 2F2FFF  N1220  0 1 7 ""  1 ""  <> 0 0 0 1 7.71 1220 0 0 2510 1 1220 1220 1220 1220 -1 <> <> <> <>
  1221 3 -0.352530 14.427237 24.316824 81 S B 2 0.14000 0.14000 "SER " " CA " 6 0 A0A0A0  C1221  0 1 -1108 ""  1 ""  FF7800  0 0 0 1 7.71 1221 0 0 2511 1 1221 1221 1221 1221 -1 <> <> <> <>
  1222 2 -0.851164 15.136553 22.987270 81 S B 2 0.50000 0.50000 "SER " " C  " 6 0 A0A0A0  C1222  0 1 7 ""  1 ""  <> 0 0 0 1 7.71 1222 0 0 2512 0 1222 1222 1222 1222 -1 <> <> <> <>
  1223 15 -2.054314 15.054533 22.740282 81 S B 75 -0.50000 -0.50000 "SER " " O  " 8 0 FF5757  O1223  0 1 7 ""  1 ""  <> 0 0 0 1 7.71 1223 0 0 2513 0 1223 1223 1223 1223 -1 <> <> <> <>
  1224 3 -1.285168 14.513491 25.515114 81 S B 2 0.14500 0.14500 "SER " " CB " 6 0 A0A0A0  C1224  0 1 7 ""  1 ""  <> 0 0 0 1 7.71 1224 0 0 2514 2 1224 1224 1224 1224 -1 <> <> <> <>
  1225 16 -1.293858 15.788324 26.106110 81 S B 75 -0.68300 -0.68300 "SER " " OG " 8 0 FF5757  O1225  0 1 7 "%UT"  13 ""  <> 0 0 0 1 7.71 1225 0 0 2515 1 1225 1225 1225 1225 -1 <> <> <> <>
  1226 43 1.099313 15.160635 25.721931 81 S B 21 0.30000 0.30000 "SER " " H  " 1 0 FFFFFF  H1226  0 1 7 ""  1 ""  <> 0 0 0 1 7.71 1226 0 0 2516 0 1226 1226 1226 1226 -1 <> <> <> <>
  1227 41 -0.418740 13.363909 24.086493 81 S B 21 0.06000 0.06000 "SER " " HA " 1 0 FFFFFF  H1227  0 1 7 ""  1 ""  <> 0 0 0 1 7.71 1227 0 0 2517 0 1227 1227 1227 1227 -1 <> <> <> <>
  1228 41 -1.069433 13.631468 26.118099 81 S B 21 0.06000 0.06000 "SER " " HB1" 1 0 FFFFFF  H1228  0 1 7 ""  1 ""  <> 0 0 0 1 7.71 1228 0 0 2518 0 1228 1228 1228 1228 -1 <> <> <> <>
  1229 41 -2.321688 14.440863 25.185793 81 S B 21 0.06000 0.06000 "SER " " HB2" 1 0 FFFFFF  H1229  0 1 7 ""  1 ""  <> 0 0 0 1 7.71 1229 0 0 2519 0 1229 1229 1229 1229 -1 <> <> <> <>
  1230 42 -0.503630 15.854261 26.620127 81 S B 21 0.41800 0.41800 "SER " " HG " 1 0 FFFFFF  H1230  0 1 7 ""  1 ""  <> 0 0 0 1 7.71 1230 0 0 2520 0 1230 1230 1230 1230 -1 <> <> <> <>
  1231 25 -0.025036 15.764807 22.210550 82 R B 38 -0.50000 -0.50000 "ARG " " N  " 7 0 2F2FFF  N1231  0 1 7 ""  1 ""  <> 0 0 0 1 7.73 1231 0 0 2545 1 1231 1231 1231 1231 -1 <> <> <> <>
  1232 3 -0.366600 16.363195 20.922853 82 R B 2 0.14000 0.14000 "ARG " " CA " 6 0 A0A0A0  C1232  0 1 -1108 ""  1 ""  FF7800  0 0 0 1 7.73 1232 0 0 2546 1 1232 1232 1232 1232 -1 <> <> <> <>
  1233 2 0.044071 15.454870 19.716814 82 R B 2 0.50000 0.50000 "ARG " " C  " 6 0 A0A0A0  C1233  0 1 7 ""  1 ""  <> 0 0 0 1 7.73 1233 0 0 2547 0 1233 1233 1233 1233 -1 <> <> <> <>
  1234 15 -0.050772 15.811052 18.562059 82 R B 75 -0.50000 -0.50000 "ARG " " O  " 8 0 FF5757  O1234  0 1 7 ""  1 ""  <> 0 0 0 1 7.73 1234 0 0 2548 0 1234 1234 1234 1234 -1 <> <> <> <>
  1235 3 0.471317 17.671022 20.867443 82 R B 2 -0.12000 -0.12000 "ARG " " CB " 6 0 A0A0A0  C1235  0 1 7 ""  1 ""  <> 0 0 0 1 7.73 1235 0 0 2549 2 1235 1235 1235 1235 -1 <> <> <> <>
  1236 3 0.147596 18.754122 21.964912 82 R B 2 -0.05000 -0.05000 "ARG " " CG " 6 0 A0A0A0  C1236  0 1 7 ""  1 ""  <> 0 0 0 1 7.73 1236 0 0 2550 2 1236 1236 1236 1236 -1 <> <> <> <>
  1237 3 0.812603 20.067762 21.797504 82 R B 2 0.19000 0.19000 "ARG " " CD " 6 0 A0A0A0  C1237  0 1 7 ""  1 ""  <> 0 0 0 1 7.73 1237 0 0 2551 2 1237 1237 1237 1237 -1 <> <> <> <>
  1238 25 2.207062 19.899073 22.179232 82 R B 38 -0.69997 -0.69997 "ARG " " NE " 7 0 2F2FFF  N1238  0 1 7 ""  1 ""  <> 0 0 0 1 7.73 1238 0 0 2552 1 1238 1238 1238 1238 -1 <> <> <> <>
  1239 2 3.291942 19.856344 21.409094 82 R B 2 0.63990 0.63990 "ARG " " CZ " 6 0 A0A0A0  C1239  0 1 7 ""  1 ""  <> 0 0 0 1 7.73 1239 0 0 2553 0 1239 1239 1239 1239 -1 <> <> <> <>
  1240 25 3.181680 19.827139 20.085709 82 R B 38 -0.79997 -0.79997 "ARG " " NH1" 7 0 2F2FFF  N1240  0 1 7 ""  1 ""  <> 0 0 0 1 7.73 1240 0 0 2554 2 1240 1240 1240 1240 -1 <> <> <> <>
  1241 31 4.488651 19.937750 21.910145 82 R B 38 -0.79997 -0.79997 "ARG " " NH2" 7 1 2F2FFF  N1241  0 1 7 ""  1 ""  <> 0 0 0 1 7.73 1241 0 0 2555 2 1241 1241 1241 1241 -1 <> <> <> <>
  1242 43 0.937515 15.799936 22.514458 82 R B 21 0.30000 0.30000 "ARG " " H  " 1 0 FFFFFF  H1242  0 1 7 ""  1 ""  <> 0 0 0 1 7.73 1242 0 0 2556 0 1242 1242 1242 1242 -1 <> <> <> <>
  1243 41 -1.422920 16.608019 20.811737 82 R B 21 0.06000 0.06000 "ARG " " HA " 1 0 FFFFFF  H1243  0 1 7 ""  1 ""  <> 0 0 0 1 7.73 1243 0 0 2557 0 1243 1243 1243 1243 -1 <> <> <> <>
  1244 41 0.466347 18.178785 19.902946 82 R B 21 0.06000 0.06000 "ARG " " HB1" 1 0 FFFFFF  H1244  0 1 7 ""  1 ""  <> 0 0 0 1 7.73 1244 0 0 2558 0 1244 1244 1244 1244 -1 <> <> <> <>
  1245 41 1.540001 17.554819 21.047756 82 R B 21 0.06000 0.06000 "ARG " " HB2" 1 0 FFFFFF  H1245  0 1 7 ""  1 ""  <> 0 0 0 1 7.73 1245 0 0 2559 0 1245 1245 1245 1245 -1 <> <> <> <>
  1246 41 0.481039 18.336088 22.914734 82 R B 21 0.06000 0.06000 "ARG " " HG1" 1 0 FFFFFF  H1246  0 1 7 ""  1 ""  <> 0 0 0 1 7.73 1246 0 0 2560 0 1246 1246 1246 1246 -1 <> <> <> <>
  1247 41 -0.939673 18.831186 21.967745 82 R B 21 0.06000 0.06000 "ARG " " HG2" 1 0 FFFFFF  H1247  0 1 7 ""  1 ""  <> 0 0 0 1 7.73 1247 0 0 2561 0 1247 1247 1247 1247 -1 <> <> <> <>
  1248 41 0.192091 20.791365 22.326149 82 R B 21 0.06000 0.06000 "ARG " " HD1" 1 0 FFFFFF  H1248  0 1 7 ""  1 ""  <> 0 0 0 1 7.73 1248 0 0 2562 0 1248 1248 1248 1248 -1 <> <> <> <>
  1249 41 0.711107 20.386511 20.760103 82 R B 21 0.06000 0.06000 "ARG " " HD2" 1 0 FFFFFF  H1249  0 1 7 ""  1 ""  <> 0 0 0 1 7.73 1249 0 0 2563 0 1249 1249 1249 1249 -1 <> <> <> <>
  1250 43 2.328274 19.846937 23.180574 82 R B 21 0.44000 0.44000 "ARG " " HE " 1 0 FFFFFF  H1250  0 1 7 ""  1 ""  <> 0 0 0 1 7.73 1250 0 0 2564 0 1250 1250 1250 1250 -1 <> <> <> <>
  1251 43 2.302753 19.691191 19.607059 82 R B 21 0.46000 0.46000 "ARG " "1HH1" 1 0 FFFFFF  H1251  0 1 7 ""  1 ""  <> 0 0 0 1 7.73 1251 0 0 2565 0 1251 1251 1251 1251 -1 <> <> <> <>
  1252 43 4.035372 20.022314 19.582500 82 R B 21 0.46000 0.46000 "ARG " "2HH1" 1 0 FFFFFF  H1252  0 1 7 ""  1 ""  <> 0 0 0 1 7.73 1252 0 0 2566 0 1252 1252 1252 1252 -1 <> <> <> <>
  1253 44 4.610653 20.165751 22.886482 82 R B 21 0.46000 0.46000 "ARG " "1HH2" 1 0 FFFFFF  H1253  0 1 7 ""  1 ""  <> 0 0 0 1 7.73 1253 0 0 2567 0 1253 1253 1253 1253 -1 <> <> <> <>
  1254 44 5.249146 19.998362 21.248274 82 R B 21 0.46000 0.46000 "ARG " "2HH2" 1 0 FFFFFF  H1254  0 1 7 ""  1 ""  <> 0 0 0 1 7.73 1254 0 0 2568 0 1254 1254 1254 1254 -1 <> <> <> <>
  1255 25 0.536876 14.263838 20.029032 83 F B 38 -0.50000 -0.50000 "PHE " " N  " 7 0 2F2FFF  N1255  2 1 7 ""  1 ""  <> 0 0 0 1 7.37 1255 0 0 2576 1 1255 1255 1255 1255 -1 <> <> <> <>
  1256 3 1.013218 13.278784 18.996309 83 F B 2 0.14000 0.14000 "PHE " " CA " 6 0 A0A0A0  C1256  2 1 -1108 ""  1 ""  FF7800  0 0 0 1 7.37 1256 0 0 2577 1 1256 1256 1256 1256 -1 <> <> <> <>
  1257 2 0.087654 12.029509 19.109034 83 F B 2 0.50000 0.50000 "PHE " " C  " 6 0 A0A0A0  C1257  2 1 7 ""  1 ""  <> 0 0 0 1 7.37 1257 0 0 2578 0 1257 1257 1257 1257 -1 <> <> <> <>
  1258 15 -0.357084 11.729643 20.188463 83 F B 75 -0.50000 -0.50000 "PHE " " O  " 8 0 FF5757  O1258  2 1 7 ""  1 ""  <> 0 0 0 1 7.37 1258 0 0 2579 0 1258 1258 1258 1258 -1 <> <> <> <>
  1259 3 2.497822 12.947565 19.408632 83 F B 2 -0.00500 -0.00500 "PHE " " CB " 6 0 A0A0A0  C1259  2 1 7 ""  1 ""  <> 0 0 0 1 7.37 1259 0 0 2580 2 1259 1259 1259 1259 -1 <> <> <> <>
  1260 2 3.563375 13.980040 19.208170 83 F B 2 -0.11500 -0.11500 "PHE " " CG " 6 0 A0A0A0  C1260  2 1 7 ""  1 ""  <> 0 0 0 1 7.37 1260 0 0 2581 0 1260 1260 1260 1260 62 <> <> <> <>
  1261 2 3.488527 15.172621 20.024111 83 F B 2 -0.11500 -0.11500 "PHE " " CD1" 6 0 A0A0A0  C1261  2 1 7 ""  1 ""  <> 0 0 0 1 7.37 1261 0 0 2582 1 1261 1261 1261 1261 63 <> <> <> <>
  1262 2 4.458879 16.158449 19.894152 83 F B 2 -0.11500 -0.11500 "PHE " " CE1" 6 0 A0A0A0  C1262  2 1 7 ""  1 ""  <> 0 0 0 1 7.37 1262 0 0 2583 1 1262 1262 1262 1262 64 <> <> <> <>
  1263 2 5.526867 16.032080 19.025106 83 F B 2 -0.11500 -0.11500 "PHE " " CZ " 6 0 A0A0A0  C1263  2 1 7 ""  1 ""  <> 0 0 0 1 7.37 1263 0 0 2584 1 1263 1263 1263 1263 65 <> <> <> <>
  1264 2 5.556955 14.927324 18.152182 83 F B 2 -0.11500 -0.11500 "PHE " " CE2" 6 0 A0A0A0  C1264  2 1 7 ""  1 ""  <> 0 0 0 1 7.37 1264 0 0 2585 1 1264 1264 1264 1264 66 <> <> <> <>
  1265 2 4.580948 13.919710 18.253012 83 F B 2 -0.11500 -0.11500 "PHE " " CD2" 6 0 A0A0A0  C1265  2 1 7 ""  1 ""  <> 0 0 0 1 7.37 1265 0 0 2586 1 1265 1265 1265 1265 67 <> <> <> <>
  1266 43 0.409403 13.944941 20.978849 83 F B 21 0.30000 0.30000 "PHE " " H  " 1 0 FFFFFF  H1266  2 1 7 ""  1 ""  <> 0 0 0 1 7.37 1266 0 0 2587 0 1266 1266 1266 1266 -1 <> <> <> <>
  1267 41 1.078737 13.680998 17.985353 83 F B 21 0.06000 0.06000 "PHE " " HA " 1 0 FFFFFF  H1267  2 1 7 ""  1 ""  <> 0 0 0 1 7.37 1267 0 0 2588 0 1267 1267 1267 1267 -1 <> <> <> <>
  1268 41 2.754974 12.083204 18.796381 83 F B 21 0.06000 0.06000 "PHE " " HB1" 1 0 FFFFFF  H1268  2 1 7 ""  1 ""  <> 0 0 0 1 7.37 1268 0 0 2589 0 1268 1268 1268 1268 -1 <> <> <> <>
  1269 41 2.665962 12.771193 20.471046 83 F B 21 0.06000 0.06000 "PHE " " HB2" 1 0 FFFFFF  H1269  2 1 7 ""  1 ""  <> 0 0 0 1 7.37 1269 0 0 2590 0 1269 1269 1269 1269 -1 <> <> <> <>
  1270 41 2.666298 15.222441 20.722578 83 F B 21 0.11500 0.11500 "PHE " " HD1" 1 0 FFFFFF  H1270  2 1 7 ""  1 ""  <> 0 0 0 1 7.37 1270 0 0 2591 0 1270 1270 1270 1270 -1 <> <> <> <>
  1271 41 4.277546 17.026899 20.510035 83 F B 21 0.11500 0.11500 "PHE " " HE1" 1 0 FFFFFF  H1271  2 1 7 ""  1 ""  <> 0 0 0 1 7.37 1271 0 0 2592 0 1271 1271 1271 1271 -1 <> <> <> <>
  1272 41 6.338713 16.744234 19.013220 83 F B 21 0.11500 0.11500 "PHE " " HZ " 1 0 FFFFFF  H1272  2 1 7 ""  1 ""  <> 0 0 0 1 7.37 1272 0 0 2593 0 1272 1272 1272 1272 -1 <> <> <> <>
  1273 41 6.417603 14.825235 17.507772 83 F B 21 0.11500 0.11500 "PHE " " HE2" 1 0 FFFFFF  H1273  2 1 7 ""  1 ""  <> 0 0 0 1 7.37 1273 0 0 2594 0 1273 1273 1273 1273 -1 <> <> <> <>
  1274 41 4.722038 13.057180 17.618555 83 F B 21 0.11500 0.11500 "PHE " " HD2" 1 0 FFFFFF  H1274  2 1 7 ""  1 ""  <> 0 0 0 1 7.37 1274 0 0 2595 0 1274 1274 1274 1274 -1 <> <> <> <>
  1275 25 -0.250662 11.400972 17.996969 84 S B 38 -0.50000 -0.50000 "SER " " N  " 7 0 2F2FFF  N1275  2 1 7 ""  1 ""  <> 0 0 0 1 7.29 1275 0 0 2610 1 1275 1275 1275 1275 -1 <> <> <> <>
  1276 3 -1.142441 10.251005 17.884645 84 S B 2 0.14000 0.14000 "SER " " CA " 6 0 A0A0A0  C1276  2 1 -1108 ""  1 ""  FF7800  0 0 0 1 7.29 1276 0 0 2611 1 1276 1276 1276 1276 -1 <> <> <> <>
  1277 2 -0.693190 9.359671 16.725401 84 S B 2 0.50000 0.50000 "SER " " C  " 6 0 A0A0A0  C1277  2 1 7 ""  1 ""  <> 0 0 0 1 7.29 1277 0 0 2612 0 1277 1277 1277 1277 -1 <> <> <> <>
  1278 15 -0.348507 9.888529 15.640607 84 S B 75 -0.50000 -0.50000 "SER " " O  " 8 0 FF5757  O1278  2 1 7 ""  1 ""  <> 0 0 0 1 7.29 1278 0 0 2613 0 1278 1278 1278 1278 -1 <> <> <> <>
  1279 3 -2.691197 10.694715 17.768469 84 S B 2 0.14500 0.14500 "SER " " CB " 6 0 A0A0A0  C1279  2 1 7 ""  1 ""  <> 0 0 0 1 7.29 1279 0 0 2614 2 1279 1279 1279 1279 -1 <> <> <> <>
  1280 16 -3.636297 9.649145 17.893549 84 S B 75 -0.68300 -0.68300 "SER " " OG " 8 0 FF5757  O1280  2 1 7 "%UT"  13 ""  <> 0 0 0 1 7.29 1280 0 0 2615 1 1280 1280 1280 1280 -1 <> <> <> <>
  1281 43 0.043785 11.799433 17.116838 84 S B 21 0.30000 0.30000 "SER " " H  " 1 0 FFFFFF  H1281  2 1 7 ""  1 ""  <> 0 0 0 1 7.29 1281 0 0 2616 0 1281 1281 1281 1281 -1 <> <> <> <>
  1282 41 -1.021498 9.592245 18.744593 84 S B 21 0.06000 0.06000 "SER " " HA " 1 0 FFFFFF  H1282  2 1 7 ""  1 ""  <> 0 0 0 1 7.29 1282 0 0 2617 0 1282 1282 1282 1282 -1 <> <> <> <>
  1283 41 -3.025368 11.039515 16.789927 84 S B 21 0.06000 0.06000 "SER " " HB1" 1 0 FFFFFF  H1283  2 1 7 ""  1 ""  <> 0 0 0 1 7.29 1283 0 0 2618 0 1283 1283 1283 1283 -1 <> <> <> <>
  1284 41 -2.748806 11.502577 18.497950 84 S B 21 0.06000 0.06000 "SER " " HB2" 1 0 FFFFFF  H1284  2 1 7 ""  1 ""  <> 0 0 0 1 7.29 1284 0 0 2619 0 1284 1284 1284 1284 -1 <> <> <> <>
  1285 42 -3.574576 9.304541 18.771307 84 S B 21 0.41800 0.41800 "SER " " HG " 1 0 FFFFFF  H1285  2 1 7 ""  1 ""  <> 0 0 0 1 7.29 1285 0 0 2620 0 1285 1285 1285 1285 -1 <> <> <> <>
  1286 25 -0.525381 8.087313 16.949976 85 G B 38 -0.50000 -0.50000 "GLY " " N  " 7 0 2F2FFF  N1286  2 1 7 ""  1 ""  <> 0 0 0 1 7.29 1286 0 0 2638 1 1286 1286 1286 1286 -1 <> <> <> <>
  1287 3 -0.239565 7.017336 15.961556 85 G B 2 0.08000 0.08000 "GLY " " CA " 6 0 A0A0A0  C1287  2 1 -1109 ""  1 ""  FF9600  0 0 0 1 7.29 1287 0 0 2639 2 1287 1287 1287 1287 -1 <> <> <> <>
  1288 2 -1.544071 6.317947 15.674058 85 G B 2 0.50000 0.50000 "GLY " " C  " 6 0 A0A0A0  C1288  2 1 7 ""  1 ""  <> 0 0 0 1 7.29 1288 0 0 2640 0 1288 1288 1288 1288 -1 <> <> <> <>
  1289 15 -2.279015 6.189125 16.694746 85 G B 75 -0.50000 -0.50000 "GLY " " O  " 8 0 FF5757  O1289  2 1 7 ""  1 ""  <> 0 0 0 1 7.29 1289 0 0 2641 0 1289 1289 1289 1289 -1 <> <> <> <>
  1290 43 -0.814648 7.902124 17.899782 85 G B 21 0.30000 0.30000 "GLY " " H  " 1 0 FFFFFF  H1290  2 1 7 ""  1 ""  <> 0 0 0 1 7.29 1290 0 0 2642 0 1290 1290 1290 1290 -1 <> <> <> <>
  1291 41 0.475597 6.255692 16.272261 85 G B 21 0.06000 0.06000 "GLY " " HA1" 1 0 FFFFFF  H1291  2 1 7 ""  1 ""  <> 0 0 0 1 7.29 1291 0 0 2643 0 1291 1291 1291 1291 -1 <> <> <> <>
  1292 41 0.157497 7.573505 15.112370 85 G B 21 0.06000 0.06000 "GLY " " HA2" 1 0 FFFFFF  H1292  2 1 7 ""  1 ""  <> 0 0 0 1 7.29 1292 0 0 2644 0 1292 1292 1292 1292 -1 <> <> <> <>
  1293 25 -1.780783 5.906240 14.440446 86 S B 38 -0.50000 -0.50000 "SER " " N  " 7 0 2F2FFF  N1293  0 1 7 ""  1 ""  <> 0 0 0 1 7.32 1293 0 0 2664 1 1293 1293 1293 1293 -1 <> <> <> <>
  1294 3 -2.951754 5.212641 14.017735 86 S B 2 0.14000 0.14000 "SER " " CA " 6 0 A0A0A0  C1294  0 1 -1109 ""  1 ""  FF9600  0 0 0 1 7.32 1294 0 0 2665 1 1294 1294 1294 1294 -1 <> <> <> <>
  1295 2 -2.658760 4.264351 12.894029 86 S B 2 0.50000 0.50000 "SER " " C  " 6 0 A0A0A0  C1295  0 1 7 ""  1 ""  <> 0 0 0 1 7.32 1295 0 0 2666 0 1295 1295 1295 1295 -1 <> <> <> <>
  1296 15 -1.656546 4.433670 12.244050 86 S B 75 -0.50000 -0.50000 "SER " " O  " 8 0 FF5757  O1296  0 1 7 ""  1 ""  <> 0 0 0 1 7.32 1296 0 0 2667 0 1296 1296 1296 1296 -1 <> <> <> <>
  1297 3 -4.160166 6.130535 13.691220 86 S B 2 0.14500 0.14500 "SER " " CB " 6 0 A0A0A0  C1297  0 1 7 ""  1 ""  <> 0 0 0 1 7.32 1297 0 0 2668 2 1297 1297 1297 1297 -1 <> <> <> <>
  1298 16 -3.675129 7.148024 12.820191 86 S B 75 -0.68300 -0.68300 "SER " " OG " 8 0 FF5757  O1298  0 1 7 "%UT"  13 ""  <> 0 0 0 1 7.32 1298 0 0 2669 1 1298 1298 1298 1298 -1 <> <> <> <>
  1299 43 -1.092432 6.033068 13.712304 86 S B 21 0.30000 0.30000 "SER " " H  " 1 0 FFFFFF  H1299  0 1 7 ""  1 ""  <> 0 0 0 1 7.32 1299 0 0 2670 0 1299 1299 1299 1299 -1 <> <> <> <>
  1300 41 -3.342625 4.603600 14.832837 86 S B 21 0.06000 0.06000 "SER " " HA " 1 0 FFFFFF  H1300  0 1 7 ""  1 ""  <> 0 0 0 1 7.32 1300 0 0 2671 0 1300 1300 1300 1300 -1 <> <> <> <>
  1301 41 -4.644300 6.659920 14.511872 86 S B 21 0.06000 0.06000 "SER " " HB1" 1 0 FFFFFF  H1301  0 1 7 ""  1 ""  <> 0 0 0 1 7.32 1301 0 0 2672 0 1301 1301 1301 1301 -1 <> <> <> <>
  1302 41 -4.910913 5.538479 13.167825 86 S B 21 0.06000 0.06000 "SER " " HB2" 1 0 FFFFFF  H1302  0 1 7 ""  1 ""  <> 0 0 0 1 7.32 1302 0 0 2673 0 1302 1302 1302 1302 -1 <> <> <> <>
  1303 42 -2.865353 7.529396 13.123246 86 S B 21 0.41800 0.41800 "SER " " HG " 1 0 FFFFFF  H1303  0 1 7 ""  1 ""  <> 0 0 0 1 7.32 1303 0 0 2674 0 1303 1303 1303 1303 -1 <> <> <> <>
  1304 25 -3.423086 3.219889 12.648686 87 R B 38 -0.50000 -0.50000 "ARG " " N  " 7 0 2F2FFF  N1304  0 1 7 ""  1 ""  <> 0 0 0 1 7.44 1304 0 0 2695 1 1304 1304 1304 1304 -1 <> <> <> <>
  1305 3 -3.033749 2.136736 11.693528 87 R B 2 0.14000 0.14000 "ARG " " CA " 6 0 A0A0A0  C1305  0 1 -1109 ""  1 ""  FF9600  0 0 0 1 7.44 1305 0 0 2696 1 1305 1305 1305 1305 -1 <> <> <> <>
  1306 2 -4.384695 1.584759 11.181905 87 R B 2 0.50000 0.50000 "ARG " " C  " 6 0 A0A0A0  C1306  0 1 7 ""  1 ""  <> 0 0 0 1 7.44 1306 0 0 2697 0 1306 1306 1306 1306 -1 <> <> <> <>
  1307 15 -5.323729 1.384194 11.968328 87 R B 75 -0.50000 -0.50000 "ARG " " O  " 8 0 FF5757  O1307  0 1 7 ""  1 ""  <> 0 0 0 1 7.44 1307 0 0 2698 0 1307 1307 1307 1307 -1 <> <> <> <>
  1308 3 -2.187195 1.044357 12.459226 87 R B 2 -0.12000 -0.12000 "ARG " " CB " 6 0 A0A0A0  C1308  0 1 7 ""  1 ""  <> 0 0 0 1 7.44 1308 0 0 2699 2 1308 1308 1308 1308 -1 <> <> <> <>
  1309 3 -1.885906 -0.215557 11.618527 87 R B 2 -0.05000 -0.05000 "ARG " " CG " 6 0 A0A0A0  C1309  0 1 7 ""  1 ""  <> 0 0 0 1 7.44 1309 0 0 2700 2 1309 1309 1309 1309 -1 <> <> <> <>
  1310 3 -0.916222 -1.172493 12.271970 87 R B 2 0.19000 0.19000 "ARG " " CD " 6 0 A0A0A0  C1310  0 1 7 ""  1 ""  <> 0 0 0 1 7.44 1310 0 0 2701 2 1310 1310 1310 1310 -1 <> <> <> <>
  1311 25 -1.201281 -2.521111 11.778855 87 R B 38 -0.69997 -0.69997 "ARG " " NE " 7 0 2F2FFF  N1311  0 1 7 ""  1 ""  <> 0 0 0 1 7.44 1311 0 0 2702 1 1311 1311 1311 1311 -1 <> <> <> <>
  1312 2 -1.994263 -3.436407 12.448384 87 R B 2 0.63990 0.63990 "ARG " " CZ " 6 0 A0A0A0  C1312  0 1 7 ""  1 ""  <> 0 0 0 1 7.44 1312 0 0 2703 0 1312 1312 1312 1312 -1 <> <> <> <>
  1313 25 -2.571541 -3.233028 13.640038 87 R B 38 -0.79997 -0.79997 "ARG " " NH1" 7 0 2F2FFF  N1313  0 1 7 ""  1 ""  <> 0 0 0 1 7.44 1313 0 0 2704 2 1313 1313 1313 1313 -1 <> <> <> <>
  1314 31 -2.161303 -4.555332 11.662004 87 R B 38 -0.79997 -0.79997 "ARG " " NH2" 7 1 2F2FFF  N1314  0 1 7 ""  1 ""  <> 0 0 0 1 7.44 1314 0 0 2705 2 1314 1314 1314 1314 -1 <> <> <> <>
  1315 43 -4.280745 2.991665 13.130799 87 R B 21 0.30000 0.30000 "ARG " " H  " 1 0 FFFFFF  H1315  0 1 7 ""  1 ""  <> 0 0 0 1 7.44 1315 0 0 2706 0 1315 1315 1315 1315 -1 <> <> <> <>
  1316 41 -2.470330 2.541023 10.852571 87 R B 21 0.06000 0.06000 "ARG " " HA " 1 0 FFFFFF  H1316  0 1 7 ""  1 ""  <> 0 0 0 1 7.44 1316 0 0 2707 0 1316 1316 1316 1316 -1 <> <> <> <>
  1317 41 -2.654862 0.643324 13.358422 87 R B 21 0.06000 0.06000 "ARG " " HB1" 1 0 FFFFFF  H1317  0 1 7 ""  1 ""  <> 0 0 0 1 7.44 1317 0 0 2708 0 1317 1317 1317 1317 -1 <> <> <> <>
  1318 41 -1.293577 1.546023 12.830544 87 R B 21 0.06000 0.06000 "ARG " " HB2" 1 0 FFFFFF  H1318  0 1 7 ""  1 ""  <> 0 0 0 1 7.44 1318 0 0 2709 0 1318 1318 1318 1318 -1 <> <> <> <>
  1319 41 -1.410172 0.107361 10.692517 87 R B 21 0.06000 0.06000 "ARG " " HG1" 1 0 FFFFFF  H1319  0 1 7 ""  1 ""  <> 0 0 0 1 7.44 1319 0 0 2710 0 1319 1319 1319 1319 -1 <> <> <> <>
  1320 41 -2.787892 -0.708597 11.255986 87 R B 21 0.06000 0.06000 "ARG " " HG2" 1 0 FFFFFF  H1320  0 1 7 ""  1 ""  <> 0 0 0 1 7.44 1320 0 0 2711 0 1320 1320 1320 1320 -1 <> <> <> <>
  1321 41 -1.046118 -1.187050 13.354104 87 R B 21 0.06000 0.06000 "ARG " " HD1" 1 0 FFFFFF  H1321  0 1 7 ""  1 ""  <> 0 0 0 1 7.44 1321 0 0 2712 0 1321 1321 1321 1321 -1 <> <> <> <>
  1322 41 0.104555 -1.015324 11.923524 87 R B 21 0.06000 0.06000 "ARG " " HD2" 1 0 FFFFFF  H1322  0 1 7 ""  1 ""  <> 0 0 0 1 7.44 1322 0 0 2713 0 1322 1322 1322 1322 -1 <> <> <> <>
  1323 43 -1.001772 -2.554996 10.789338 87 R B 21 0.44000 0.44000 "ARG " " HE " 1 0 FFFFFF  H1323  0 1 7 ""  1 ""  <> 0 0 0 1 7.44 1323 0 0 2714 0 1323 1323 1323 1323 -1 <> <> <> <>
  1324 43 -3.015087 -4.025177 14.082604 87 R B 21 0.46000 0.46000 "ARG " "1HH1" 1 0 FFFFFF  H1324  0 1 7 ""  1 ""  <> 0 0 0 1 7.44 1324 0 0 2715 0 1324 1324 1324 1324 -1 <> <> <> <>
  1325 43 -2.422207 -2.482132 14.298791 87 R B 21 0.46000 0.46000 "ARG " "2HH1" 1 0 FFFFFF  H1325  0 1 7 ""  1 ""  <> 0 0 0 1 7.44 1325 0 0 2716 0 1325 1325 1325 1325 -1 <> <> <> <>
  1326 44 -2.731346 -5.293320 12.049981 87 R B 21 0.46000 0.46000 "ARG " "1HH2" 1 0 FFFFFF  H1326  0 1 7 ""  1 ""  <> 0 0 0 1 7.44 1326 0 0 2717 0 1326 1326 1326 1326 -1 <> <> <> <>
  1327 44 -1.612124 -4.749779 10.836965 87 R B 21 0.46000 0.46000 "ARG " "2HH2" 1 0 FFFFFF  H1327  0 1 7 ""  1 ""  <> 0 0 0 1 7.44 1327 0 0 2718 0 1327 1327 1327 1327 -1 <> <> <> <>
  1328 25 -4.442080 1.084032 9.940011 88 S B 38 -0.50000 -0.50000 "SER " " N  " 7 0 2F2FFF  N1328  0 1 7 ""  1 ""  <> 0 0 0 1 7.34 1328 0 0 2734 1 1328 1328 1328 1328 -1 <> <> <> <>
  1329 3 -5.532114 0.361096 9.349179 88 S B 2 0.14000 0.14000 "SER " " CA " 6 0 A0A0A0  C1329  0 1 -1109 ""  1 ""  FF9600  0 0 0 1 7.34 1329 0 0 2735 1 1329 1329 1329 1329 -1 <> <> <> <>
  1330 2 -4.857941 -0.656893 8.377610 88 S B 2 0.50000 0.50000 "SER " " C  " 6 0 A0A0A0  C1330  0 1 7 ""  1 ""  <> 0 0 0 1 7.34 1330 0 0 2736 0 1330 1330 1330 1330 -1 <> <> <> <>
  1331 15 -4.714592 -0.519632 7.168805 88 S B 75 -0.50000 -0.50000 "SER " " O  " 8 0 FF5757  O1331  0 1 7 ""  1 ""  <> 0 0 0 1 7.34 1331 0 0 2737 0 1331 1331 1331 1331 -1 <> <> <> <>
  1332 3 -6.518669 1.316918 8.709676 88 S B 2 0.14500 0.14500 "SER " " CB " 6 0 A0A0A0  C1332  0 1 7 ""  1 ""  <> 0 0 0 1 7.34 1332 0 0 2738 2 1332 1332 1332 1332 -1 <> <> <> <>
  1333 16 -5.900877 2.242020 7.963071 88 S B 75 -0.68300 -0.68300 "SER " " OG " 8 0 FF5757  O1333  0 1 7 "%UT"  13 ""  <> 0 0 0 1 7.34 1333 0 0 2739 1 1333 1333 1333 1333 -1 <> <> <> <>
  1334 43 -3.754036 1.242567 9.217816 88 S B 21 0.30000 0.30000 "SER " " H  " 1 0 FFFFFF  H1334  0 1 7 ""  1 ""  <> 0 0 0 1 7.34 1334 0 0 2740 0 1334 1334 1334 1334 -1 <> <> <> <>
  1335 41 -6.054882 -0.164379 10.148358 88 S B 21 0.06000 0.06000 "SER " " HA " 1 0 FFFFFF  H1335  0 1 7 ""  1 ""  <> 0 0 0 1 7.34 1335 0 0 2741 0 1335 1335 1335 1335 -1 <> <> <> <>
  1336 41 -7.048077 1.761786 9.552243 88 S B 21 0.06000 0.06000 "SER " " HB1" 1 0 FFFFFF  H1336  0 1 7 ""  1 ""  <> 0 0 0 1 7.34 1336 0 0 2742 0 1336 1336 1336 1336 -1 <> <> <> <>
  1337 41 -7.236562 0.715761 8.151692 88 S B 21 0.06000 0.06000 "SER " " HB2" 1 0 FFFFFF  H1337  0 1 7 ""  1 ""  <> 0 0 0 1 7.34 1337 0 0 2743 0 1337 1337 1337 1337 -1 <> <> <> <>
  1338 42 -5.016901 2.306908 8.290795 88 S B 21 0.41800 0.41800 "SER " " HG " 1 0 FFFFFF  H1338  0 1 7 ""  1 ""  <> 0 0 0 1 7.34 1338 0 0 2744 0 1338 1338 1338 1338 -1 <> <> <> <>
  1339 25 -4.510387 -1.862331 8.950494 89 G B 38 -0.50000 -0.50000 "GLY " " N  " 7 0 2F2FFF  N1339  0 1 7 ""  1 ""  <> 0 0 0 1 7.79 1339 0 0 2757 1 1339 1339 1339 1339 -1 <> <> <> <>
  1340 3 -3.761282 -2.890060 8.176850 89 G B 2 0.08000 0.08000 "GLY " " CA " 6 0 A0A0A0  C1340  0 1 -1109 ""  1 ""  FF9600  0 0 0 1 7.79 1340 0 0 2758 2 1340 1340 1340 1340 -1 <> <> <> <>
  1341 2 -2.326115 -2.568830 7.925920 89 G B 2 0.50000 0.50000 "GLY " " C  " 6 0 A0A0A0  C1341  0 1 7 ""  1 ""  <> 0 0 0 1 7.79 1341 0 0 2759 0 1341 1341 1341 1341 -1 <> <> <> <>
  1342 15 -1.612816 -2.163296 8.886113 89 G B 75 -0.50000 -0.50000 "GLY " " O  " 8 0 FF5757  O1342  0 1 7 ""  1 ""  <> 0 0 0 1 7.79 1342 0 0 2760 0 1342 1342 1342 1342 -1 <> <> <> <>
  1343 43 -4.529896 -2.010941 9.949307 89 G B 21 0.30000 0.30000 "GLY " " H  " 1 0 FFFFFF  H1343  0 1 7 ""  1 ""  <> 0 0 0 1 7.79 1343 0 0 2761 0 1343 1343 1343 1343 -1 <> <> <> <>
  1344 41 -4.355150 -3.194689 7.315095 89 G B 21 0.06000 0.06000 "GLY " " HA1" 1 0 FFFFFF  H1344  0 1 7 ""  1 ""  <> 0 0 0 1 7.79 1344 0 0 2762 0 1344 1344 1344 1344 -1 <> <> <> <>
  1345 41 -3.794487 -3.820143 8.744252 89 G B 21 0.06000 0.06000 "GLY " " HA2" 1 0 FFFFFF  H1345  0 1 7 ""  1 ""  <> 0 0 0 1 7.79 1345 0 0 2763 0 1345 1345 1345 1345 -1 <> <> <> <>
  1346 25 -1.940991 -2.593695 6.660924 90 T B 38 -0.50000 -0.50000 "THR " " N  " 7 0 2F2FFF  N1346  0 1 7 ""  1 ""  <> 0 0 0 1 7.71 1346 0 0 2778 1 1346 1346 1346 1346 -1 <> <> <> <>
  1347 3 -0.643257 -2.314398 6.067655 90 T B 2 0.14000 0.14000 "THR " " CA " 6 0 A0A0A0  C1347  0 1 -1109 ""  1 ""  FF9600  0 0 0 1 7.71 1347 0 0 2779 1 1347 1347 1347 1347 -1 <> <> <> <>
  1348 2 -0.287688 -0.810146 5.910886 90 T B 2 0.50000 0.50000 "THR " " C  " 6 0 A0A0A0  C1348  0 1 7 ""  1 ""  <> 0 0 0 1 7.71 1348 0 0 2780 0 1348 1348 1348 1348 -1 <> <> <> <>
  1349 15 0.875191 -0.439781 5.638745 90 T B 75 -0.50000 -0.50000 "THR " " O  " 8 0 FF5757  O1349  0 1 7 ""  1 ""  <> 0 0 0 1 7.71 1349 0 0 2781 0 1349 1349 1349 1349 -1 <> <> <> <>
  1350 3 -0.707596 -3.042105 4.686631 90 T B 2 0.20500 0.20500 "THR " " CB " 6 0 A0A0A0  C1350  0 1 7 ""  1 ""  <> 0 0 0 1 7.71 1350 0 0 2782 1 1350 1350 1350 1350 -1 <> <> <> <>
  1351 3 -0.721535 -4.567017 4.859376 90 T B 2 -0.18000 -0.18000 "THR " " CG2" 6 0 A0A0A0  C1351  0 1 7 ""  1 ""  <> 0 0 0 1 7.71 1351 0 0 2783 3 1351 1351 1351 1351 -1 <> <> <> <>
  1352 16 -1.838005 -2.633560 3.904279 90 T B 75 -0.68300 -0.68300 "THR " " OG1" 8 0 FF5757  O1352  0 1 7 "%UT"  13 ""  <> 0 0 0 1 7.71 1352 0 0 2784 1 1352 1352 1352 1352 -1 <> <> <> <>
  1353 43 -2.641489 -2.861130 5.984254 90 T B 21 0.30000 0.30000 "THR " " H  " 1 0 FFFFFF  H1353  0 1 7 ""  1 ""  <> 0 0 0 1 7.71 1353 0 0 2785 0 1353 1353 1353 1353 -1 <> <> <> <>
  1354 41 0.143871 -2.835804 6.612325 90 T B 21 0.06000 0.06000 "THR " " HA " 1 0 FFFFFF  H1354  0 1 7 ""  1 ""  <> 0 0 0 1 7.71 1354 0 0 2786 0 1354 1354 1354 1354 -1 <> <> <> <>
  1355 41 0.197431 -2.841808 4.113130 90 T B 21 0.06000 0.06000 "THR " " HB " 1 0 FFFFFF  H1355  0 1 7 ""  1 ""  <> 0 0 0 1 7.71 1355 0 0 2787 0 1355 1355 1355 1355 -1 <> <> <> <>
  1356 41 -0.577616 -4.927904 3.840974 90 T B 21 0.06000 0.06000 "THR " "1HG2" 1 0 FFFFFF  H1356  0 1 7 ""  1 ""  <> 0 0 0 1 7.71 1356 0 0 2788 0 1356 1356 1356 1356 -1 <> <> <> <>
  1357 41 0.119455 -4.869654 5.483274 90 T B 21 0.06000 0.06000 "THR " "2HG2" 1 0 FFFFFF  H1357  0 1 7 ""  1 ""  <> 0 0 0 1 7.71 1357 0 0 2789 0 1357 1357 1357 1357 -1 <> <> <> <>
  1358 41 -1.666508 -5.007118 5.177873 90 T B 21 0.06000 0.06000 "THR " "3HG2" 1 0 FFFFFF  H1358  0 1 7 ""  1 ""  <> 0 0 0 1 7.71 1358 0 0 2790 0 1358 1358 1358 1358 -1 <> <> <> <>
  1359 42 -1.851542 -1.696245 3.784768 90 T B 21 0.41800 0.41800 "THR " " HG1" 1 0 FFFFFF  H1359  0 1 7 ""  1 ""  <> 0 0 0 1 7.71 1359 0 0 2791 0 1359 1359 1359 1359 -1 <> <> <> <>
  1360 25 -1.294308 0.021774 6.161611 91 D B 38 -0.50000 -0.50000 "ASP " " N  " 7 0 2F2FFF  N1360  2 1 7 ""  1 ""  <> 0 0 0 1 7.32 1360 0 0 2813 1 1360 1360 1360 1360 -1 <> <> <> <>
  1361 3 -1.187811 1.490925 6.085568 91 D B 2 0.14000 0.14000 "ASP " " CA " 6 0 A0A0A0  C1361  2 1 -1109 ""  1 ""  FF9600  0 0 0 1 7.32 1361 0 0 2814 1 1361 1361 1361 1361 -1 <> <> <> <>
  1362 2 -1.339834 2.009275 7.504220 91 D B 2 0.50000 0.50000 "ASP " " C  " 6 0 A0A0A0  C1362  2 1 7 ""  1 ""  <> 0 0 0 1 7.32 1362 0 0 2815 0 1362 1362 1362 1362 -1 <> <> <> <>
  1363 15 -2.226530 1.524582 8.242490 91 D B 75 -0.50000 -0.50000 "ASP " " O  " 8 0 FF5757  O1363  2 1 7 ""  1 ""  <> 0 0 0 1 7.32 1363 0 0 2816 0 1363 1363 1363 1363 -1 <> <> <> <>
  1364 3 -2.259396 2.187119 5.235654 91 D B 2 -0.22000 -0.22000 "ASP " " CB " 6 0 A0A0A0  C1364  2 1 7 ""  1 ""  <> 0 0 0 1 7.32 1364 0 0 2817 2 1364 1364 1364 1364 -1 <> <> <> <>
  1365 2 -2.029278 2.058945 3.679059 91 D B 2 0.70000 0.70000 "ASP " " CG " 6 0 A0A0A0  C1365  2 1 7 "%UT"  13 ""  <> 0 0 0 1 7.32 1365 0 0 2818 0 1365 1365 1365 1365 -1 <> <> <> <>
  1366 15 -2.776184 1.318619 3.012285 91 D B 75 -0.80000 -0.80000 "ASP " " OD1" 8 0 FF5757  O1366  2 1 7 ""  1 ""  <> 0 0 0 1 7.32 1366 0 0 2819 0 1366 1366 1366 1366 -1 <> <> <> <>
  1367 18 -1.038075 2.595638 3.173146 91 D B 75 -0.80000 -0.80000 "ASP " " OD2" 8 -1 FF5757  O1367  2 1 7 ""  1 ""  <> 0 0 0 1 7.32 1367 0 0 2820 0 1367 1367 1367 1367 -1 <> <> <> <>
  1368 43 -2.184326 -0.364387 6.442410 91 D B 21 0.30000 0.30000 "ASP " " H  " 1 0 FFFFFF  H1368  2 1 7 ""  1 ""  <> 0 0 0 1 7.32 1368 0 0 2821 0 1368 1368 1368 1368 -1 <> <> <> <>
  1369 41 -0.253998 1.833691 5.639920 91 D B 21 0.06000 0.06000 "ASP " " HA " 1 0 FFFFFF  H1369  2 1 7 ""  1 ""  <> 0 0 0 1 7.32 1369 0 0 2822 0 1369 1369 1369 1369 -1 <> <> <> <>
  1370 41 -2.227425 3.253450 5.459291 91 D B 21 0.06000 0.06000 "ASP " " HB1" 1 0 FFFFFF  H1370  2 1 7 ""  1 ""  <> 0 0 0 1 7.32 1370 0 0 2823 0 1370 1370 1370 1370 -1 <> <> <> <>
  1371 41 -3.288887 1.847872 5.350373 91 D B 21 0.06000 0.06000 "ASP " " HB2" 1 0 FFFFFF  H1371  2 1 7 ""  1 ""  <> 0 0 0 1 7.32 1371 0 0 2824 0 1371 1371 1371 1371 -1 <> <> <> <>
  1372 25 -0.559645 3.013485 7.887563 92 F B 38 -0.50000 -0.50000 "PHE " " N  " 7 0 2F2FFF  N1372  2 1 7 ""  1 ""  <> 0 0 0 1 7.37 1372 0 0 2835 1 1372 1372 1372 1372 -1 <> <> <> <>
  1373 3 -0.542349 3.623127 9.204194 92 F B 2 0.14000 0.14000 "PHE " " CA " 6 0 A0A0A0  C1373  2 1 -1109 ""  1 ""  FF9600  0 0 0 1 7.37 1373 0 0 2836 1 1373 1373 1373 1373 -1 <> <> <> <>
  1374 2 -0.190001 5.074047 8.940133 92 F B 2 0.50000 0.50000 "PHE " " C  " 6 0 A0A0A0  C1374  2 1 7 ""  1 ""  <> 0 0 0 1 7.37 1374 0 0 2837 0 1374 1374 1374 1374 -1 <> <> <> <>
  1375 15 0.243013 5.489559 7.838098 92 F B 75 -0.50000 -0.50000 "PHE " " O  " 8 0 FF5757  O1375  2 1 7 ""  1 ""  <> 0 0 0 1 7.37 1375 0 0 2838 0 1375 1375 1375 1375 -1 <> <> <> <>
  1376 3 0.262235 2.736067 10.162858 92 F B 2 -0.00500 -0.00500 "PHE " " CB " 6 0 A0A0A0  C1376  2 1 7 ""  1 ""  <> 0 0 0 1 7.37 1376 0 0 2839 2 1376 1376 1376 1376 -1 <> <> <> <>
  1377 2 1.568998 2.188555 9.587705 92 F B 2 -0.11500 -0.11500 "PHE " " CG " 6 0 A0A0A0  C1377  2 1 7 ""  1 ""  <> 0 0 0 1 7.37 1377 0 0 2840 0 1377 1377 1377 1377 62 <> <> <> <>
  1378 2 1.514990 0.940767 8.800046 92 F B 2 -0.11500 -0.11500 "PHE " " CD1" 6 0 A0A0A0  C1378  2 1 7 ""  1 ""  <> 0 0 0 1 7.37 1378 0 0 2841 1 1378 1378 1378 1378 63 <> <> <> <>
  1379 2 2.712885 0.439158 8.280335 92 F B 2 -0.11500 -0.11500 "PHE " " CE1" 6 0 A0A0A0  C1379  2 1 7 ""  1 ""  <> 0 0 0 1 7.37 1379 0 0 2842 1 1379 1379 1379 1379 64 <> <> <> <>
  1380 2 3.945364 1.108679 8.576871 92 F B 2 -0.11500 -0.11500 "PHE " " CZ " 6 0 A0A0A0  C1380  2 1 7 ""  1 ""  <> 0 0 0 1 7.37 1380 0 0 2843 1 1380 1380 1380 1380 65 <> <> <> <>
  1381 2 3.928217 2.286831 9.308801 92 F B 2 -0.11500 -0.11500 "PHE " " CE2" 6 0 A0A0A0  C1381  2 1 7 ""  1 ""  <> 0 0 0 1 7.37 1381 0 0 2844 1 1381 1381 1381 1381 66 <> <> <> <>
  1382 2 2.772638 2.843193 9.842957 92 F B 2 -0.11500 -0.11500 "PHE " " CD2" 6 0 A0A0A0  C1382  2 1 7 ""  1 ""  <> 0 0 0 1 7.37 1382 0 0 2845 1 1382 1382 1382 1382 67 <> <> <> <>
  1383 43 0.214023 3.168587 7.257100 92 F B 21 0.30000 0.30000 "PHE " " H  " 1 0 FFFFFF  H1383  2 1 7 ""  1 ""  <> 0 0 0 1 7.37 1383 0 0 2846 0 1383 1383 1383 1383 -1 <> <> <> <>
  1384 41 -1.567827 3.647593 9.572831 92 F B 21 0.06000 0.06000 "PHE " " HA " 1 0 FFFFFF  H1384  2 1 7 ""  1 ""  <> 0 0 0 1 7.37 1384 0 0 2847 0 1384 1384 1384 1384 -1 <> <> <> <>
  1385 41 -0.264366 1.820080 10.430734 92 F B 21 0.06000 0.06000 "PHE " " HB1" 1 0 FFFFFF  H1385  2 1 7 ""  1 ""  <> 0 0 0 1 7.37 1385 0 0 2848 0 1385 1385 1385 1385 -1 <> <> <> <>
  1386 41 0.511074 3.126753 11.149541 92 F B 21 0.06000 0.06000 "PHE " " HB2" 1 0 FFFFFF  H1386  2 1 7 ""  1 ""  <> 0 0 0 1 7.37 1386 0 0 2849 0 1386 1386 1386 1386 -1 <> <> <> <>
  1387 41 0.548792 0.526142 8.553170 92 F B 21 0.11500 0.11500 "PHE " " HD1" 1 0 FFFFFF  H1387  2 1 7 ""  1 ""  <> 0 0 0 1 7.37 1387 0 0 2850 0 1387 1387 1387 1387 -1 <> <> <> <>
  1388 41 2.732433 -0.453792 7.673162 92 F B 21 0.11500 0.11500 "PHE " " HE1" 1 0 FFFFFF  H1388  2 1 7 ""  1 ""  <> 0 0 0 1 7.37 1388 0 0 2851 0 1388 1388 1388 1388 -1 <> <> <> <>
  1389 41 4.763222 0.673117 8.022077 92 F B 21 0.11500 0.11500 "PHE " " HZ " 1 0 FFFFFF  H1389  2 1 7 ""  1 ""  <> 0 0 0 1 7.37 1389 0 0 2852 0 1389 1389 1389 1389 -1 <> <> <> <>
  1390 41 4.832918 2.849720 9.485074 92 F B 21 0.11500 0.11500 "PHE " " HE2" 1 0 FFFFFF  H1390  2 1 7 ""  1 ""  <> 0 0 0 1 7.37 1390 0 0 2853 0 1390 1390 1390 1390 -1 <> <> <> <>
  1391 41 2.771717 3.742357 10.441205 92 F B 21 0.11500 0.11500 "PHE " " HD2" 1 0 FFFFFF  H1391  2 1 7 ""  1 ""  <> 0 0 0 1 7.37 1391 0 0 2854 0 1391 1391 1391 1391 -1 <> <> <> <>
  1392 25 -0.354244 5.915195 9.995980 93 T B 38 -0.50000 -0.50000 "THR " " N  " 7 0 2F2FFF  N1392  2 1 7 ""  1 ""  <> 0 0 0 1 7.3 1392 0 0 2874 1 1392 1392 1392 1392 -1 <> <> <> <>
  1393 3 0.097473 7.338537 10.095349 93 T B 2 0.14000 0.14000 "THR " " CA " 6 0 A0A0A0  C1393  2 1 -1109 ""  1 ""  FF9600  0 0 0 1 7.3 1393 0 0 2875 1 1393 1393 1393 1393 -1 <> <> <> <>
  1394 2 0.329477 7.705225 11.566094 93 T B 2 0.50000 0.50000 "THR " " C  " 6 0 A0A0A0  C1394  2 1 7 ""  1 ""  <> 0 0 0 1 7.3 1394 0 0 2876 0 1394 1394 1394 1394 -1 <> <> <> <>
  1395 15 -0.505459 7.349047 12.394151 93 T B 75 -0.50000 -0.50000 "THR " " O  " 8 0 FF5757  O1395  2 1 7 ""  1 ""  <> 0 0 0 1 7.3 1395 0 0 2877 0 1395 1395 1395 1395 -1 <> <> <> <>
  1396 3 -0.930708 8.241796 9.388307 93 T B 2 0.20500 0.20500 "THR " " CB " 6 0 A0A0A0  C1396  2 1 7 ""  1 ""  <> 0 0 0 1 7.3 1396 0 0 2878 1 1396 1396 1396 1396 -1 <> <> <> <>
  1397 3 -2.315026 8.225893 9.978482 93 T B 2 -0.18000 -0.18000 "THR " " CG2" 6 0 A0A0A0  C1397  2 1 7 ""  1 ""  <> 0 0 0 1 7.3 1397 0 0 2879 3 1397 1397 1397 1397 -1 <> <> <> <>
  1398 16 -0.494122 9.613050 9.263631 93 T B 75 -0.68300 -0.68300 "THR " " OG1" 8 0 FF5757  O1398  2 1 7 "%UT"  13 ""  <> 0 0 0 1 7.3 1398 0 0 2880 1 1398 1398 1398 1398 -1 <> <> <> <>
  1399 43 -0.824520 5.450710 10.759652 93 T B 21 0.30000 0.30000 "THR " " H  " 1 0 FFFFFF  H1399  2 1 7 ""  1 ""  <> 0 0 0 1 7.3 1399 0 0 2881 0 1399 1399 1399 1399 -1 <> <> <> <>
  1400 41 1.034628 7.424698 9.545426 93 T B 21 0.06000 0.06000 "THR " " HA " 1 0 FFFFFF  H1400  2 1 7 ""  1 ""  <> 0 0 0 1 7.3 1400 0 0 2882 0 1400 1400 1400 1400 -1 <> <> <> <>
  1401 41 -0.931561 7.810705 8.387177 93 T B 21 0.06000 0.06000 "THR " " HB " 1 0 FFFFFF  H1401  2 1 7 ""  1 ""  <> 0 0 0 1 7.3 1401 0 0 2883 0 1401 1401 1401 1401 -1 <> <> <> <>
  1402 41 -2.782217 7.242228 9.931241 93 T B 21 0.06000 0.06000 "THR " "1HG2" 1 0 FFFFFF  H1402  2 1 7 ""  1 ""  <> 0 0 0 1 7.3 1402 0 0 2884 0 1402 1402 1402 1402 -1 <> <> <> <>
  1403 41 -2.409441 8.493895 11.030797 93 T B 21 0.06000 0.06000 "THR " "2HG2" 1 0 FFFFFF  H1403  2 1 7 ""  1 ""  <> 0 0 0 1 7.3 1403 0 0 2885 0 1403 1403 1403 1403 -1 <> <> <> <>
  1404 41 -3.040652 8.869009 9.480515 93 T B 21 0.06000 0.06000 "THR " "3HG2" 1 0 FFFFFF  H1404  2 1 7 ""  1 ""  <> 0 0 0 1 7.3 1404 0 0 2886 0 1404 1404 1404 1404 -1 <> <> <> <>
  1405 42 0.406086 9.681231 9.542924 93 T B 21 0.41800 0.41800 "THR " " HG1" 1 0 FFFFFF  H1405  2 1 7 ""  1 ""  <> 0 0 0 1 7.3 1405 0 0 2887 0 1405 1405 1405 1405 -1 <> <> <> <>
  1406 25 1.492042 8.311892 11.833314 94 L B 38 -0.50000 -0.50000 "LEU " " N  " 7 0 2F2FFF  N1406  2 1 7 ""  1 ""  <> 0 0 0 1 7.31 1406 0 0 2898 1 1406 1406 1406 1406 -1 <> <> <> <>
  1407 3 1.710211 9.316225 12.876695 94 L B 2 0.14000 0.14000 "LEU " " CA " 6 0 A0A0A0  C1407  2 1 -1109 ""  1 ""  FF9600  0 0 0 1 7.31 1407 0 0 2899 1 1407 1407 1407 1407 -1 <> <> <> <>
  1408 2 0.975771 10.549971 12.451051 94 L B 2 0.50000 0.50000 "LEU " " C  " 6 0 A0A0A0  C1408  2 1 7 ""  1 ""  <> 0 0 0 1 7.31 1408 0 0 2900 0 1408 1408 1408 1408 -1 <> <> <> <>
  1409 15 1.120001 10.851320 11.259225 94 L B 75 -0.50000 -0.50000 "LEU " " O  " 8 0 FF5757  O1409  2 1 7 ""  1 ""  <> 0 0 0 1 7.31 1409 0 0 2901 0 1409 1409 1409 1409 -1 <> <> <> <>
  1410 3 3.223612 9.602037 12.947194 94 L B 2 -0.12000 -0.12000 "LEU " " CB " 6 0 A0A0A0  C1410  2 1 7 ""  1 ""  <> 0 0 0 1 7.31 1410 0 0 2902 2 1410 1410 1410 1410 -1 <> <> <> <>
  1411 3 3.648035 10.923101 13.664735 94 L B 2 -0.06000 -0.06000 "LEU " " CG " 6 0 A0A0A0  C1411  2 1 7 ""  1 ""  <> 0 0 0 1 7.31 1411 0 0 2903 1 1411 1411 1411 1411 -1 <> <> <> <>
  1412 3 3.396047 10.911097 15.117944 94 L B 2 -0.18000 -0.18000 "LEU " " CD1" 6 0 A0A0A0  C1412  2 1 7 ""  1 ""  <> 0 0 0 1 7.31 1412 0 0 2904 3 1412 1412 1412 1412 -1 <> <> <> <>
  1413 3 5.117414 11.024584 13.369218 94 L B 2 -0.18000 -0.18000 "LEU " " CD2" 6 0 A0A0A0  C1413  2 1 7 ""  1 ""  <> 0 0 0 1 7.31 1413 0 0 2905 3 1413 1413 1413 1413 -1 <> <> <> <>
  1414 43 2.056885 8.479189 11.012910 94 L B 21 0.30000 0.30000 "LEU " " H  " 1 0 FFFFFF  H1414  2 1 7 ""  1 ""  <> 0 0 0 1 7.31 1414 0 0 2906 0 1414 1414 1414 1414 -1 <> <> <> <>
  1415 41 1.390777 9.028456 13.878320 94 L B 21 0.06000 0.06000 "LEU " " HA " 1 0 FFFFFF  H1415  2 1 7 ""  1 ""  <> 0 0 0 1 7.31 1415 0 0 2907 0 1415 1415 1415 1415 -1 <> <> <> <>
  1416 41 3.699528 9.656839 11.968110 94 L B 21 0.06000 0.06000 "LEU " " HB1" 1 0 FFFFFF  H1416  2 1 7 ""  1 ""  <> 0 0 0 1 7.31 1416 0 0 2908 0 1416 1416 1416 1416 -1 <> <> <> <>
  1417 41 3.652130 8.730478 13.442021 94 L B 21 0.06000 0.06000 "LEU " " HB2" 1 0 FFFFFF  H1417  2 1 7 ""  1 ""  <> 0 0 0 1 7.31 1417 0 0 2909 0 1417 1417 1417 1417 -1 <> <> <> <>
  1418 41 3.177860 11.824224 13.271016 94 L B 21 0.06000 0.06000 "LEU " " HG " 1 0 FFFFFF  H1418  2 1 7 ""  1 ""  <> 0 0 0 1 7.31 1418 0 0 2910 0 1418 1418 1418 1418 -1 <> <> <> <>
  1419 41 3.774051 10.058508 15.682130 94 L B 21 0.06000 0.06000 "LEU " "1HD1" 1 0 FFFFFF  H1419  2 1 7 ""  1 ""  <> 0 0 0 1 7.31 1419 0 0 2911 0 1419 1419 1419 1419 -1 <> <> <> <>
  1420 41 3.882168 11.800142 15.519666 94 L B 21 0.06000 0.06000 "LEU " "2HD1" 1 0 FFFFFF  H1420  2 1 7 ""  1 ""  <> 0 0 0 1 7.31 1420 0 0 2912 0 1420 1420 1420 1420 -1 <> <> <> <>
  1421 41 2.323921 11.021749 15.280423 94 L B 21 0.06000 0.06000 "LEU " "3HD1" 1 0 FFFFFF  H1421  2 1 7 ""  1 ""  <> 0 0 0 1 7.31 1421 0 0 2913 0 1421 1421 1421 1421 -1 <> <> <> <>
  1422 41 5.337412 11.082640 12.303227 94 L B 21 0.06000 0.06000 "LEU " "1HD2" 1 0 FFFFFF  H1422  2 1 7 ""  1 ""  <> 0 0 0 1 7.31 1422 0 0 2914 0 1422 1422 1422 1422 -1 <> <> <> <>
  1423 41 5.447784 12.007330 13.705617 94 L B 21 0.06000 0.06000 "LEU " "2HD2" 1 0 FFFFFF  H1423  2 1 7 ""  1 ""  <> 0 0 0 1 7.31 1423 0 0 2915 0 1423 1423 1423 1423 -1 <> <> <> <>
  1424 41 5.623796 10.217211 13.898202 94 L B 21 0.06000 0.06000 "LEU " "3HD2" 1 0 FFFFFF  H1424  2 1 7 ""  1 ""  <> 0 0 0 1 7.31 1424 0 0 2916 0 1424 1424 1424 1424 -1 <> <> <> <>
  1425 25 0.205963 11.179766 13.335809 95 T B 38 -0.50000 -0.50000 "THR " " N  " 7 0 2F2FFF  N1425  2 1 7 ""  1 ""  <> 0 0 0 1 7.31 1425 0 0 2933 1 1425 1425 1425 1425 -1 <> <> <> <>
  1426 3 -0.527096 12.425352 13.266000 95 T B 2 0.14000 0.14000 "THR " " CA " 6 0 A0A0A0  C1426  2 1 -1109 ""  1 ""  FF9600  0 0 0 1 7.31 1426 0 0 2934 1 1426 1426 1426 1426 -1 <> <> <> <>
  1427 2 -0.267912 13.276476 14.468579 95 T B 2 0.50000 0.50000 "THR " " C  " 6 0 A0A0A0  C1427  2 1 7 ""  1 ""  <> 0 0 0 1 7.31 1427 0 0 2935 0 1427 1427 1427 1427 -1 <> <> <> <>
  1428 15 -0.256191 12.839468 15.636823 95 T B 75 -0.50000 -0.50000 "THR " " O  " 8 0 FF5757  O1428  2 1 7 ""  1 ""  <> 0 0 0 1 7.31 1428 0 0 2936 0 1428 1428 1428 1428 -1 <> <> <> <>
  1429 3 -2.003767 12.220572 12.899423 95 T B 2 0.20500 0.20500 "THR " " CB " 6 0 A0A0A0  C1429  2 1 7 ""  1 ""  <> 0 0 0 1 7.31 1429 0 0 2937 1 1429 1429 1429 1429 -1 <> <> <> <>
  1430 3 -2.886164 11.266336 13.825261 95 T B 2 -0.18000 -0.18000 "THR " " CG2" 6 0 A0A0A0  C1430  2 1 7 ""  1 ""  <> 0 0 0 1 7.31 1430 0 0 2938 3 1430 1430 1430 1430 -1 <> <> <> <>
  1431 16 -2.691321 13.470720 12.915261 95 T B 75 -0.68300 -0.68300 "THR " " OG1" 8 0 FF5757  O1431  2 1 7 "%UT"  13 ""  <> 0 0 0 1 7.31 1431 0 0 2939 1 1431 1431 1431 1431 -1 <> <> <> <>
  1432 43 0.175913 10.674585 14.209874 95 T B 21 0.30000 0.30000 "THR " " H  " 1 0 FFFFFF  H1432  2 1 7 ""  1 ""  <> 0 0 0 1 7.31 1432 0 0 2940 0 1432 1432 1432 1432 -1 <> <> <> <>
  1433 41 -0.097847 12.960844 12.419187 95 T B 21 0.06000 0.06000 "THR " " HA " 1 0 FFFFFF  H1433  2 1 7 ""  1 ""  <> 0 0 0 1 7.31 1433 0 0 2941 0 1433 1433 1433 1433 -1 <> <> <> <>
  1434 41 -2.000651 11.854078 11.872888 95 T B 21 0.06000 0.06000 "THR " " HB " 1 0 FFFFFF  H1434  2 1 7 ""  1 ""  <> 0 0 0 1 7.31 1434 0 0 2942 0 1434 1434 1434 1434 -1 <> <> <> <>
  1435 41 -3.059386 11.744932 14.789128 95 T B 21 0.06000 0.06000 "THR " "1HG2" 1 0 FFFFFF  H1435  2 1 7 ""  1 ""  <> 0 0 0 1 7.31 1435 0 0 2943 0 1435 1435 1435 1435 -1 <> <> <> <>
  1436 41 -3.909054 11.145609 13.468583 95 T B 21 0.06000 0.06000 "THR " "2HG2" 1 0 FFFFFF  H1436  2 1 7 ""  1 ""  <> 0 0 0 1 7.31 1436 0 0 2944 0 1436 1436 1436 1436 -1 <> <> <> <>
  1437 41 -2.418991 10.296991 13.999104 95 T B 21 0.06000 0.06000 "THR " "3HG2" 1 0 FFFFFF  H1437  2 1 7 ""  1 ""  <> 0 0 0 1 7.31 1437 0 0 2945 0 1437 1437 1437 1437 -1 <> <> <> <>
  1438 42 -2.301129 13.982542 12.223294 95 T B 21 0.41800 0.41800 "THR " " HG1" 1 0 FFFFFF  H1438  2 1 7 ""  1 ""  <> 0 0 0 1 7.31 1438 0 0 2946 0 1438 1438 1438 1438 -1 <> <> <> <>
  1439 25 -0.078606 14.624781 14.366075 96 I B 38 -0.50000 -0.50000 "ILE " " N  " 7 0 2F2FFF  N1439  2 1 7 ""  1 ""  <> 0 0 0 1 7.32 1439 0 0 2966 1 1439 1439 1439 1439 -1 <> <> <> <>
  1440 3 0.281702 15.604525 15.380815 96 I B 2 0.14000 0.14000 "ILE " " CA " 6 0 A0A0A0  C1440  2 1 -1109 ""  1 ""  FF9600  0 0 0 1 7.32 1440 0 0 2967 1 1440 1440 1440 1440 -1 <> <> <> <>
  1441 2 -0.901880 16.675287 15.287656 96 I B 2 0.50000 0.50000 "ILE " " C  " 6 0 A0A0A0  C1441  2 1 7 ""  1 ""  <> 0 0 0 1 7.32 1441 0 0 2968 0 1441 1441 1441 1441 -1 <> <> <> <>
  1442 15 -1.147082 17.299578 14.251668 96 I B 75 -0.50000 -0.50000 "ILE " " O  " 8 0 FF5757  O1442  2 1 7 ""  1 ""  <> 0 0 0 1 7.32 1442 0 0 2969 0 1442 1442 1442 1442 -1 <> <> <> <>
  1443 3 1.708400 16.109732 15.121884 96 I B 2 -0.06000 -0.06000 "ILE " " CB " 6 0 A0A0A0  C1443  2 1 7 ""  1 ""  <> 0 0 0 1 7.32 1443 0 0 2970 1 1443 1443 1443 1443 -1 <> <> <> <>
  1444 3 2.267351 17.005167 16.339918 96 I B 2 -0.18000 -0.18000 "ILE " " CG2" 6 0 A0A0A0  C1444  2 1 7 ""  1 ""  <> 0 0 0 1 7.32 1444 0 0 2971 3 1444 1444 1444 1444 -1 <> <> <> <>
  1445 3 2.691478 14.925165 14.917802 96 I B 2 -0.12000 -0.12000 "ILE " " CG1" 6 0 A0A0A0  C1445  2 1 7 ""  1 ""  <> 0 0 0 1 7.32 1445 0 0 2972 2 1445 1445 1445 1445 -1 <> <> <> <>
  1446 3 4.129776 15.328093 14.682485 96 I B 2 -0.18000 -0.18000 "ILE " " CD1" 6 0 A0A0A0  C1446  2 1 7 ""  1 ""  <> 0 0 0 1 7.32 1446 0 0 2973 3 1446 1446 1446 1446 -1 <> <> <> <>
  1447 43 -0.374466 15.036425 13.492509 96 I B 21 0.30000 0.30000 "ILE " " H  " 1 0 FFFFFF  H1447  2 1 7 ""  1 ""  <> 0 0 0 1 7.32 1447 0 0 2974 0 1447 1447 1447 1447 -1 <> <> <> <>
  1448 41 0.224550 15.229448 16.402651 96 I B 21 0.06000 0.06000 "ILE " " HA " 1 0 FFFFFF  H1448  2 1 7 ""  1 ""  <> 0 0 0 1 7.32 1448 0 0 2975 0 1448 1448 1448 1448 -1 <> <> <> <>
  1449 41 1.632328 16.771486 14.259103 96 I B 21 0.06000 0.06000 "ILE " " HB " 1 0 FFFFFF  H1449  2 1 7 ""  1 ""  <> 0 0 0 1 7.32 1449 0 0 2976 0 1449 1449 1449 1449 -1 <> <> <> <>
  1450 41 1.624796 17.509642 17.061533 96 I B 21 0.06000 0.06000 "ILE " "1HG2" 1 0 FFFFFF  H1450  2 1 7 ""  1 ""  <> 0 0 0 1 7.32 1450 0 0 2977 0 1450 1450 1450 1450 -1 <> <> <> <>
  1451 41 2.779308 16.438143 17.117407 96 I B 21 0.06000 0.06000 "ILE " "2HG2" 1 0 FFFFFF  H1451  2 1 7 ""  1 ""  <> 0 0 0 1 7.32 1451 0 0 2978 0 1451 1451 1451 1451 -1 <> <> <> <>
  1452 41 2.985254 17.769686 16.042894 96 I B 21 0.06000 0.06000 "ILE " "3HG2" 1 0 FFFFFF  H1452  2 1 7 ""  1 ""  <> 0 0 0 1 7.32 1452 0 0 2979 0 1452 1452 1452 1452 -1 <> <> <> <>
  1453 41 2.446615 14.282743 14.071969 96 I B 21 0.06000 0.06000 "ILE " "1HG1" 1 0 FFFFFF  H1453  2 1 7 ""  1 ""  <> 0 0 0 1 7.32 1453 0 0 2980 0 1453 1453 1453 1453 -1 <> <> <> <>
  1454 41 2.477289 14.283133 15.772214 96 I B 21 0.06000 0.06000 "ILE " "2HG1" 1 0 FFFFFF  H1454  2 1 7 ""  1 ""  <> 0 0 0 1 7.32 1454 0 0 2981 0 1454 1454 1454 1454 -1 <> <> <> <>
  1455 41 4.774578 14.537481 14.298734 96 I B 21 0.06000 0.06000 "ILE " " HD1" 1 0 FFFFFF  H1455  2 1 7 ""  1 ""  <> 0 0 0 1 7.32 1455 0 0 2982 0 1455 1455 1455 1455 -1 <> <> <> <>
  1456 41 4.160828 16.122240 13.936521 96 I B 21 0.06000 0.06000 "ILE " " HD2" 1 0 FFFFFF  H1456  2 1 7 ""  1 ""  <> 0 0 0 1 7.32 1456 0 0 2983 0 1456 1456 1456 1456 -1 <> <> <> <>
  1457 41 4.654068 15.720713 15.553731 96 I B 21 0.06000 0.06000 "ILE " " HD3" 1 0 FFFFFF  H1457  2 1 7 ""  1 ""  <> 0 0 0 1 7.32 1457 0 0 2984 0 1457 1457 1457 1457 -1 <> <> <> <>
  1458 25 -1.651446 16.833391 16.402864 97 S B 38 -0.50000 -0.50000 "SER " " N  " 7 0 2F2FFF  N1458  0 1 7 ""  1 ""  <> 0 0 0 1 7.74 1458 0 0 2997 1 1458 1458 1458 1458 -1 <> <> <> <>
  1459 3 -2.862274 17.688963 16.482340 97 S B 2 0.14000 0.14000 "SER " " CA " 6 0 A0A0A0  C1459  0 1 -1109 ""  1 ""  FF9600  0 0 0 1 7.74 1459 0 0 2998 1 1459 1459 1459 1459 -1 <> <> <> <>
  1460 2 -2.469715 19.198503 16.373121 97 S B 2 0.50000 0.50000 "SER " " C  " 6 0 A0A0A0  C1460  0 1 7 ""  1 ""  <> 0 0 0 1 7.74 1460 0 0 2999 0 1460 1460 1460 1460 -1 <> <> <> <>
  1461 15 -3.046767 19.905020 15.553704 97 S B 75 -0.50000 -0.50000 "SER " " O  " 8 0 FF5757  O1461  0 1 7 ""  1 ""  <> 0 0 0 1 7.74 1461 0 0 3000 0 1461 1461 1461 1461 -1 <> <> <> <>
  1462 3 -3.603085 17.287874 17.793905 97 S B 2 0.14500 0.14500 "SER " " CB " 6 0 A0A0A0  C1462  0 1 7 ""  1 ""  <> 0 0 0 1 7.74 1462 0 0 3001 2 1462 1462 1462 1462 -1 <> <> <> <>
  1463 16 -3.230891 17.915686 18.991373 97 S B 75 -0.68300 -0.68300 "SER " " OG " 8 0 FF5757  O1463  0 1 7 "%UT"  13 ""  <> 0 0 0 1 7.74 1463 0 0 3002 1 1463 1463 1463 1463 -1 <> <> <> <>
  1464 43 -1.338312 16.376848 17.247622 97 S B 21 0.30000 0.30000 "SER " " H  " 1 0 FFFFFF  H1464  0 1 7 ""  1 ""  <> 0 0 0 1 7.74 1464 0 0 3003 0 1464 1464 1464 1464 -1 <> <> <> <>
  1465 41 -3.503330 17.444250 15.635427 97 S B 21 0.06000 0.06000 "SER " " HA " 1 0 FFFFFF  H1465  0 1 7 ""  1 ""  <> 0 0 0 1 7.74 1465 0 0 3004 0 1465 1465 1465 1465 -1 <> <> <> <>
  1466 41 -3.682215 16.200907 17.812414 97 S B 21 0.06000 0.06000 "SER " " HB1" 1 0 FFFFFF  H1466  0 1 7 ""  1 ""  <> 0 0 0 1 7.74 1466 0 0 3005 0 1466 1466 1466 1466 -1 <> <> <> <>
  1467 41 -4.634766 17.635355 17.739206 97 S B 21 0.06000 0.06000 "SER " " HB2" 1 0 FFFFFF  H1467  0 1 7 ""  1 ""  <> 0 0 0 1 7.74 1467 0 0 3006 0 1467 1467 1467 1467 -1 <> <> <> <>
  1468 42 -3.914381 17.760103 19.625139 97 S B 21 0.41800 0.41800 "SER " " HG " 1 0 FFFFFF  H1468  0 1 7 ""  1 ""  <> 0 0 0 1 7.74 1468 0 0 3007 0 1468 1468 1468 1468 -1 <> <> <> <>
  1469 25 -1.230534 19.606230 16.938002 98 S B 38 -0.50000 -0.50000 "SER " " N  " 7 0 2F2FFF  N1469  0 1 7 ""  1 ""  <> 0 0 0 1 7.75 1469 0 0 3022 1 1469 1469 1469 1469 -1 <> <> <> <>
  1470 3 -0.438858 20.740648 16.436056 98 S B 2 0.14000 0.14000 "SER " " CA " 6 0 A0A0A0  C1470  0 1 -1109 ""  1 ""  FF9600  0 0 0 1 7.75 1470 0 0 3023 1 1470 1470 1470 1470 -1 <> <> <> <>
  1471 2 1.007957 20.628870 16.801737 98 S B 2 0.50000 0.50000 "SER " " C  " 6 0 A0A0A0  C1471  0 1 7 ""  1 ""  <> 0 0 0 1 7.75 1471 0 0 3024 0 1471 1471 1471 1471 -1 <> <> <> <>
  1472 15 1.260080 19.976088 17.806921 98 S B 75 -0.50000 -0.50000 "SER " " O  " 8 0 FF5757  O1472  0 1 7 ""  1 ""  <> 0 0 0 1 7.75 1472 0 0 3025 0 1472 1472 1472 1472 -1 <> <> <> <>
  1473 3 -0.944241 22.138201 16.906431 98 S B 2 0.14500 0.14500 "SER " " CB " 6 0 A0A0A0  C1473  0 1 7 ""  1 ""  <> 0 0 0 1 7.75 1473 0 0 3026 2 1473 1473 1473 1473 -1 <> <> <> <>
  1474 16 -0.928641 22.253241 18.310816 98 S B 75 -0.68300 -0.68300 "SER " " OG " 8 0 FF5757  O1474  0 1 7 "%UT"  13 ""  <> 0 0 0 1 7.75 1474 0 0 3027 1 1474 1474 1474 1474 -1 <> <> <> <>
  1475 43 -0.727396 18.855013 17.388140 98 S B 21 0.30000 0.30000 "SER " " H  " 1 0 FFFFFF  H1475  0 1 7 ""  1 ""  <> 0 0 0 1 7.75 1475 0 0 3028 0 1475 1475 1475 1475 -1 <> <> <> <>
  1476 41 -0.529829 20.620573 15.356519 98 S B 21 0.06000 0.06000 "SER " " HA " 1 0 FFFFFF  H1476  0 1 7 ""  1 ""  <> 0 0 0 1 7.75 1476 0 0 3029 0 1476 1476 1476 1476 -1 <> <> <> <>
  1477 41 -1.932625 22.341440 16.494257 98 S B 21 0.06000 0.06000 "SER " " HB1" 1 0 FFFFFF  H1477  0 1 7 ""  1 ""  <> 0 0 0 1 7.75 1477 0 0 3030 0 1477 1477 1477 1477 -1 <> <> <> <>
  1478 41 -0.182110 22.839895 16.567495 98 S B 21 0.06000 0.06000 "SER " " HB2" 1 0 FFFFFF  H1478  0 1 7 ""  1 ""  <> 0 0 0 1 7.75 1478 0 0 3031 0 1478 1478 1478 1478 -1 <> <> <> <>
  1479 42 -1.551842 21.658319 18.699038 98 S B 21 0.41800 0.41800 "SER " " HG " 1 0 FFFFFF  H1479  0 1 7 ""  1 ""  <> 0 0 0 1 7.75 1479 0 0 3032 0 1479 1479 1479 1479 -1 <> <> <> <>
  1480 25 1.961355 21.137819 16.053305 99 L B 38 -0.50000 -0.50000 "LEU " " N  " 7 0 2F2FFF  N1480  0 1 7 ""  1 ""  <> 0 0 0 1 7.82 1480 0 0 3040 1 1480 1480 1480 1480 -1 <> <> <> <>
  1481 3 3.377630 21.265387 16.376257 99 L B 2 0.14000 0.14000 "LEU " " CA " 6 0 A0A0A0  C1481  0 1 -1109 ""  1 ""  FF9600  0 0 0 1 7.82 1481 0 0 3041 1 1481 1481 1481 1481 -1 <> <> <> <>
  1482 2 3.666206 22.685099 16.916624 99 L B 2 0.50000 0.50000 "LEU " " C  " 6 0 A0A0A0  C1482  0 1 7 ""  1 ""  <> 0 0 0 1 7.82 1482 0 0 3042 0 1482 1482 1482 1482 -1 <> <> <> <>
  1483 15 3.220859 23.641245 16.283228 99 L B 75 -0.50000 -0.50000 "LEU " " O  " 8 0 FF5757  O1483  0 1 7 ""  1 ""  <> 0 0 0 1 7.82 1483 0 0 3043 0 1483 1483 1483 1483 -1 <> <> <> <>
  1484 3 4.194485 21.151365 15.043611 99 L B 2 -0.12000 -0.12000 "LEU " " CB " 6 0 A0A0A0  C1484  0 1 7 ""  1 ""  <> 0 0 0 1 7.82 1484 0 0 3044 2 1484 1484 1484 1484 -1 <> <> <> <>
  1485 3 3.977583 19.976088 14.120645 99 L B 2 -0.06000 -0.06000 "LEU " " CG " 6 0 A0A0A0  C1485  0 1 7 ""  1 ""  <> 0 0 0 1 7.82 1485 0 0 3045 1 1485 1485 1485 1485 -1 <> <> <> <>
  1486 3 4.052610 20.356390 12.660604 99 L B 2 -0.18000 -0.18000 "LEU " " CD1" 6 0 A0A0A0  C1486  0 1 7 ""  1 ""  <> 0 0 0 1 7.82 1486 0 0 3046 3 1486 1486 1486 1486 -1 <> <> <> <>
  1487 3 5.145191 18.909399 14.388265 99 L B 2 -0.18000 -0.18000 "LEU " " CD2" 6 0 A0A0A0  C1487  0 1 7 ""  1 ""  <> 0 0 0 1 7.82 1487 0 0 3047 3 1487 1487 1487 1487 -1 <> <> <> <>
  1488 43 1.692030 21.619238 15.207253 99 L B 21 0.30000 0.30000 "LEU " " H  " 1 0 FFFFFF  H1488  0 1 7 ""  1 ""  <> 0 0 0 1 7.82 1488 0 0 3048 0 1488 1488 1488 1488 -1 <> <> <> <>
  1489 41 3.746908 20.440775 16.985968 99 L B 21 0.06000 0.06000 "LEU " " HA " 1 0 FFFFFF  H1489  0 1 7 ""  1 ""  <> 0 0 0 1 7.82 1489 0 0 3049 0 1489 1489 1489 1489 -1 <> <> <> <>
  1490 41 5.227713 21.374239 15.309823 99 L B 21 0.06000 0.06000 "LEU " " HB1" 1 0 FFFFFF  H1490  0 1 7 ""  1 ""  <> 0 0 0 1 7.82 1490 0 0 3050 0 1490 1490 1490 1490 -1 <> <> <> <>
  1491 41 3.981375 22.025522 14.428357 99 L B 21 0.06000 0.06000 "LEU " " HB2" 1 0 FFFFFF  H1491  0 1 7 ""  1 ""  <> 0 0 0 1 7.82 1491 0 0 3051 0 1491 1491 1491 1491 -1 <> <> <> <>
  1492 41 3.038458 19.436594 14.243493 99 L B 21 0.06000 0.06000 "LEU " " HG " 1 0 FFFFFF  H1492  0 1 7 ""  1 ""  <> 0 0 0 1 7.82 1492 0 0 3052 0 1492 1492 1492 1492 -1 <> <> <> <>
  1493 41 4.205069 19.556387 11.936139 99 L B 21 0.06000 0.06000 "LEU " "1HD1" 1 0 FFFFFF  H1493  0 1 7 ""  1 ""  <> 0 0 0 1 7.82 1493 0 0 3053 0 1493 1493 1493 1493 -1 <> <> <> <>
  1494 41 3.082794 20.840189 12.544431 99 L B 21 0.06000 0.06000 "LEU " "2HD1" 1 0 FFFFFF  H1494  0 1 7 ""  1 ""  <> 0 0 0 1 7.82 1494 0 0 3054 0 1494 1494 1494 1494 -1 <> <> <> <>
  1495 41 4.887323 21.023848 12.446469 99 L B 21 0.06000 0.06000 "LEU " "3HD1" 1 0 FFFFFF  H1495  0 1 7 ""  1 ""  <> 0 0 0 1 7.82 1495 0 0 3055 0 1495 1495 1495 1495 -1 <> <> <> <>
  1496 41 5.182487 18.485670 15.391839 99 L B 21 0.06000 0.06000 "LEU " "1HD2" 1 0 FFFFFF  H1496  0 1 7 ""  1 ""  <> 0 0 0 1 7.82 1496 0 0 3056 0 1496 1496 1496 1496 -1 <> <> <> <>
  1497 41 4.979780 18.099916 13.677297 99 L B 21 0.06000 0.06000 "LEU " "2HD2" 1 0 FFFFFF  H1497  0 1 7 ""  1 ""  <> 0 0 0 1 7.82 1497 0 0 3057 0 1497 1497 1497 1497 -1 <> <> <> <>
  1498 41 6.152763 19.293058 14.227937 99 L B 21 0.06000 0.06000 "LEU " "3HD2" 1 0 FFFFFF  H1498  0 1 7 ""  1 ""  <> 0 0 0 1 7.82 1498 0 0 3058 0 1498 1498 1498 1498 -1 <> <> <> <>
  1499 25 4.347599 22.749006 18.047098 100 Q B 38 -0.50000 -0.50000 "GLN " " N  " 7 0 2F2FFF  N1499  0 1 7 ""  1 ""  <> 0 0 0 1 7.74 1499 0 0 3071 1 1499 1499 1499 1499 -1 <> <> <> <>
  1500 3 4.777197 23.984324 18.726507 100 Q B 2 0.14000 0.14000 "GLN " " CA " 6 0 A0A0A0  C1500  0 1 -1109 ""  1 ""  FF9600  0 0 0 1 7.74 1500 0 0 3072 1 1500 1500 1500 1500 -1 <> <> <> <>
  1501 2 6.295071 24.204847 18.247026 100 Q B 2 0.50000 0.50000 "GLN " " C  " 6 0 A0A0A0  C1501  0 1 7 ""  1 ""  <> 0 0 0 1 7.74 1501 0 0 3073 0 1501 1501 1501 1501 -1 <> <> <> <>
  1502 15 6.910517 23.225882 17.753531 100 Q B 75 -0.50000 -0.50000 "GLN " " O  " 8 0 FF5757  O1502  0 1 7 ""  1 ""  <> 0 0 0 1 7.74 1502 0 0 3074 0 1502 1502 1502 1502 -1 <> <> <> <>
  1503 3 4.757618 23.809748 20.302702 100 Q B 2 -0.12000 -0.12000 "GLN " " CB " 6 0 A0A0A0  C1503  0 1 7 ""  1 ""  <> 0 0 0 1 7.74 1503 0 0 3075 2 1503 1503 1503 1503 -1 <> <> <> <>
  1504 3 3.316469 23.507162 20.794947 100 Q B 2 -0.12000 -0.12000 "GLN " " CG " 6 0 A0A0A0  C1504  0 1 7 ""  1 ""  <> 0 0 0 1 7.74 1504 0 0 3076 2 1504 1504 1504 1504 -1 <> <> <> <>
  1505 2 3.363086 23.063494 22.232260 100 Q B 2 0.50000 0.50000 "GLN " " CD " 6 0 A0A0A0  C1505  0 1 7 "%UT"  13 ""  <> 0 0 0 1 7.74 1505 0 0 3077 0 1505 1505 1505 1505 -1 "No Flip"  <> <> <>
  1506 15 4.404127 22.744478 22.802748 100 Q B 75 -0.50000 -0.50000 "GLN " " OE1" 8 0 FF5757  O1506  0 1 7 ""  1 ""  <> 0 0 0 1 7.74 1506 0 0 3078 0 1506 1506 1506 1506 -1 <> <> <> <>
  1507 25 2.253147 22.993574 22.924953 100 Q B 38 -0.76000 -0.76000 "GLN " " NE2" 7 0 2F2FFF  N1507  0 1 7 ""  1 ""  <> 0 0 0 1 7.74 1507 0 0 3079 2 1507 1507 1507 1507 -1 <> <> <> <>
  1508 43 4.726927 21.915651 18.473394 100 Q B 21 0.30000 0.30000 "GLN " " H  " 1 0 FFFFFF  H1508  0 1 7 ""  1 ""  <> 0 0 0 1 7.74 1508 0 0 3080 0 1508 1508 1508 1508 -1 <> <> <> <>
  1509 41 4.074820 24.780912 18.481115 100 Q B 21 0.06000 0.06000 "GLN " " HA " 1 0 FFFFFF  H1509  0 1 7 ""  1 ""  <> 0 0 0 1 7.74 1509 0 0 3081 0 1509 1509 1509 1509 -1 <> <> <> <>
  1510 41 5.076426 24.738806 20.775267 100 Q B 21 0.06000 0.06000 "GLN " " HB1" 1 0 FFFFFF  H1510  0 1 7 ""  1 ""  <> 0 0 0 1 7.74 1510 0 0 3082 0 1510 1510 1510 1510 -1 <> <> <> <>
  1511 41 5.448912 23.019415 20.595247 100 Q B 21 0.06000 0.06000 "GLN " " HB2" 1 0 FFFFFF  H1511  0 1 7 ""  1 ""  <> 0 0 0 1 7.74 1511 0 0 3083 0 1511 1511 1511 1511 -1 <> <> <> <>
  1512 41 2.976709 22.639898 20.228804 100 Q B 21 0.06000 0.06000 "GLN " " HG1" 1 0 FFFFFF  H1512  0 1 7 ""  1 ""  <> 0 0 0 1 7.74 1512 0 0 3084 0 1512 1512 1512 1512 -1 <> <> <> <>
  1513 41 2.814070 24.427923 20.498484 100 Q B 21 0.06000 0.06000 "GLN " " HG2" 1 0 FFFFFF  H1513  0 1 7 ""  1 ""  <> 0 0 0 1 7.74 1513 0 0 3085 0 1513 1513 1513 1513 -1 <> <> <> <>
  1514 43 1.299316 23.105734 22.612343 100 Q B 21 0.38000 0.38000 "GLN " "1HE2" 1 0 FFFFFF  H1514  0 1 7 ""  1 ""  <> 0 0 0 1 7.74 1514 0 0 3086 0 1514 1514 1514 1514 -1 <> <> <> <>
  1515 43 2.348369 22.478247 23.788359 100 Q B 21 0.38000 0.38000 "GLN " "2HE2" 1 0 FFFFFF  H1515  0 1 7 ""  1 ""  <> 0 0 0 1 7.74 1515 0 0 3087 0 1515 1515 1515 1515 -1 <> <> <> <>
  1516 25 6.953440 25.399355 18.398260 101 P B 38 -0.14000 -0.14000 "PRO " " N  " 7 0 2F2FFF  N1516  0 1 7 ""  1 ""  <> 0 0 0 1 7.76 1516 0 0 3102 0 1516 1516 1516 1516 -1 <> <> <> <>
  1517 3 8.262651 25.847876 17.822935 101 P B 2 0.01000 0.01000 "PRO " " CA " 6 0 A0A0A0  C1517  0 1 -1109 ""  1 ""  FF9600  0 0 0 1 7.76 1517 0 0 3103 1 1517 1517 1517 1517 -1 <> <> <> <>
  1518 2 9.379587 24.743933 17.854803 101 P B 2 0.50000 0.50000 "PRO " " C  " 6 0 A0A0A0  C1518  0 1 7 ""  1 ""  <> 0 0 0 1 7.76 1518 0 0 3104 0 1518 1518 1518 1518 -1 <> <> <> <>
  1519 15 10.105654 24.634565 16.843504 101 P B 75 -0.50000 -0.50000 "PRO " " O  " 8 0 FF5757  O1519  0 1 7 ""  1 ""  <> 0 0 0 1 7.76 1519 0 0 3105 0 1519 1519 1519 1519 -1 <> <> <> <>
  1520 3 6.375412 26.508028 19.206392 101 P B 2 -0.05000 -0.05000 "PRO " " CD " 6 0 A0A0A0  C1520  0 1 7 ""  1 ""  <> 0 0 0 1 7.76 1520 0 0 3106 2 1520 1520 1520 1520 -1 <> <> <> <>
  1521 3 7.224113 27.756353 18.957541 101 P B 2 -0.12000 -0.12000 "PRO " " CG " 6 0 A0A0A0  C1521  0 1 7 ""  1 ""  <> 0 0 0 1 7.76 1521 0 0 3107 2 1521 1521 1521 1521 -1 <> <> <> <>
  1522 3 8.581276 27.191706 18.547766 101 P B 2 -0.12000 -0.12000 "PRO " " CB " 6 0 A0A0A0  C1522  0 1 7 ""  1 ""  <> 0 0 0 1 7.76 1522 0 0 3108 2 1522 1522 1522 1522 -1 <> <> <> <>
  1523 41 6.387733 26.320612 20.280087 101 P B 21 0.06000 0.06000 "PRO " " HD1" 1 0 FFFFFF  H1523  0 1 7 ""  1 ""  <> 0 0 0 1 7.76 1523 0 0 3109 0 1523 1523 1523 1523 -1 <> <> <> <>
  1524 41 5.318535 26.688208 19.009809 101 P B 21 0.06000 0.06000 "PRO " " HD2" 1 0 FFFFFF  H1524  0 1 7 ""  1 ""  <> 0 0 0 1 7.76 1524 0 0 3110 0 1524 1524 1524 1524 -1 <> <> <> <>
  1525 41 7.205637 28.357988 19.866270 101 P B 21 0.06000 0.06000 "PRO " " HG1" 1 0 FFFFFF  H1525  0 1 7 ""  1 ""  <> 0 0 0 1 7.76 1525 0 0 3111 0 1525 1525 1525 1525 -1 <> <> <> <>
  1526 41 6.725990 28.409323 18.240881 101 P B 21 0.06000 0.06000 "PRO " " HG2" 1 0 FFFFFF  H1526  0 1 7 ""  1 ""  <> 0 0 0 1 7.76 1526 0 0 3112 0 1526 1526 1526 1526 -1 <> <> <> <>
  1527 41 9.200777 26.918600 19.402010 101 P B 21 0.06000 0.06000 "PRO " " HB1" 1 0 FFFFFF  H1527  0 1 7 ""  1 ""  <> 0 0 0 1 7.76 1527 0 0 3113 0 1527 1527 1527 1527 -1 <> <> <> <>
  1528 41 9.229216 27.900679 18.032373 101 P B 21 0.06000 0.06000 "PRO " " HB2" 1 0 FFFFFF  H1528  0 1 7 ""  1 ""  <> 0 0 0 1 7.76 1528 0 0 3114 0 1528 1528 1528 1528 -1 <> <> <> <>
  1529 41 8.064400 26.095015 16.780001 101 P B 21 0.06000 0.06000 "PRO " " HA " 1 0 FFFFFF  H1529  0 1 7 ""  1 ""  <> 0 0 0 1 7.76 1529 0 0 3115 0 1529 1529 1529 1529 -1 <> <> <> <>
  1530 25 9.530027 23.973463 18.924772 102 E B 38 -0.50000 -0.50000 "GLU " " N  " 7 0 2F2FFF  N1530  0 1 7 ""  1 ""  <> 0 0 0 1 7.75 1530 0 0 3135 1 1530 1530 1530 1530 -1 <> <> <> <>
  1531 3 10.718439 23.056429 19.016321 102 E B 2 0.14000 0.14000 "GLU " " CA " 6 0 A0A0A0  C1531  0 1 -1109 ""  1 ""  FF9600  0 0 0 1 7.75 1531 0 0 3136 1 1531 1531 1531 1531 -1 <> <> <> <>
  1532 2 10.411566 21.628141 18.496832 102 E B 2 0.50000 0.50000 "GLU " " C  " 6 0 A0A0A0  C1532  0 1 7 ""  1 ""  <> 0 0 0 1 7.75 1532 0 0 3137 0 1532 1532 1532 1532 -1 <> <> <> <>
  1533 15 11.379297 20.908514 18.425303 102 E B 75 -0.50000 -0.50000 "GLU " " O  " 8 0 FF5757  O1533  0 1 7 ""  1 ""  <> 0 0 0 1 7.75 1533 0 0 3138 0 1533 1533 1533 1533 -1 <> <> <> <>
  1534 3 11.086973 22.968142 20.454144 102 E B 2 -0.12000 -0.12000 "GLU " " CB " 6 0 A0A0A0  C1534  0 1 7 ""  1 ""  <> 0 0 0 1 7.75 1534 0 0 3139 2 1534 1534 1534 1534 -1 <> <> <> <>
  1535 3 11.819899 24.075392 21.158018 102 E B 2 -0.22000 -0.22000 "GLU " " CG " 6 0 A0A0A0  C1535  0 1 7 ""  1 ""  <> 0 0 0 1 7.75 1535 0 0 3140 2 1535 1535 1535 1535 -1 <> <> <> <>
  1536 2 13.249212 24.230280 20.745934 102 E B 2 0.70000 0.70000 "GLU " " CD " 6 0 A0A0A0  C1536  0 1 7 "%UT"  13 ""  <> 0 0 0 1 7.75 1536 0 0 3141 0 1536 1536 1536 1536 -1 <> <> <> <>
  1537 15 14.050512 23.319613 21.125488 102 E B 75 -0.80000 -0.80000 "GLU " " OE1" 8 0 FF5757  O1537  0 1 7 ""  1 ""  <> 0 0 0 1 7.75 1537 0 0 3142 0 1537 1537 1537 1537 -1 <> <> <> <>
  1538 18 13.650644 25.175310 20.019375 102 E B 75 -0.80000 -0.80000 "GLU " " OE2" 8 -1 FF5757  O1538  0 1 7 ""  1 ""  <> 0 0 0 1 7.75 1538 0 0 3143 0 1538 1538 1538 1538 -1 <> <> <> <>
  1539 43 9.029680 24.045950 19.799129 102 E B 21 0.30000 0.30000 "GLU " " H  " 1 0 FFFFFF  H1539  0 1 7 ""  1 ""  <> 0 0 0 1 7.75 1539 0 0 3144 0 1539 1539 1539 1539 -1 <> <> <> <>
  1540 41 11.545576 23.414633 18.403437 102 E B 21 0.06000 0.06000 "GLU " " HA " 1 0 FFFFFF  H1540  0 1 7 ""  1 ""  <> 0 0 0 1 7.75 1540 0 0 3145 0 1540 1540 1540 1540 -1 <> <> <> <>
  1541 41 11.662924 22.079123 20.711086 102 E B 21 0.06000 0.06000 "GLU " " HB1" 1 0 FFFFFF  H1541  0 1 7 ""  1 ""  <> 0 0 0 1 7.75 1541 0 0 3146 0 1541 1541 1541 1541 -1 <> <> <> <>
  1542 41 10.167196 22.831984 21.022980 102 E B 21 0.06000 0.06000 "GLU " " HB2" 1 0 FFFFFF  H1542  0 1 7 ""  1 ""  <> 0 0 0 1 7.75 1542 0 0 3147 0 1542 1542 1542 1542 -1 <> <> <> <>
  1543 41 11.836317 23.945047 22.240072 102 E B 21 0.06000 0.06000 "GLU " " HG1" 1 0 FFFFFF  H1543  0 1 7 ""  1 ""  <> 0 0 0 1 7.75 1543 0 0 3148 0 1543 1543 1543 1543 -1 <> <> <> <>
  1544 41 11.347036 25.049631 21.034073 102 E B 21 0.06000 0.06000 "GLU " " HG2" 1 0 FFFFFF  H1544  0 1 7 ""  1 ""  <> 0 0 0 1 7.75 1544 0 0 3149 0 1544 1544 1544 1544 -1 <> <> <> <>
  1545 25 9.231516 21.284674 18.088842 103 D B 38 -0.50000 -0.50000 "ASP " " N  " 7 0 2F2FFF  N1545  0 1 7 ""  1 ""  <> 0 0 0 1 7.73 1545 0 0 3164 1 1545 1545 1545 1545 -1 <> <> <> <>
  1546 3 8.809998 19.919092 17.614355 103 D B 2 0.14000 0.14000 "ASP " " CA " 6 0 A0A0A0  C1546  0 1 -1109 ""  1 ""  FF9600  0 0 0 1 7.73 1546 0 0 3165 1 1546 1546 1546 1546 -1 <> <> <> <>
  1547 2 9.330256 19.491274 16.201132 103 D B 2 0.50000 0.50000 "ASP " " C  " 6 0 A0A0A0  C1547  0 1 7 ""  1 ""  <> 0 0 0 1 7.73 1547 0 0 3166 0 1547 1547 1547 1547 -1 <> <> <> <>
  1548 15 8.934826 18.427114 15.647389 103 D B 75 -0.50000 -0.50000 "ASP " " O  " 8 0 FF5757  O1548  0 1 7 ""  1 ""  <> 0 0 0 1 7.73 1548 0 0 3167 0 1548 1548 1548 1548 -1 <> <> <> <>
  1549 3 7.237318 19.753206 17.568533 103 D B 2 -0.22000 -0.22000 "ASP " " CB " 6 0 A0A0A0  C1549  0 1 7 ""  1 ""  <> 0 0 0 1 7.73 1549 0 0 3168 2 1549 1549 1549 1549 -1 <> <> <> <>
  1550 2 6.505556 19.891600 18.927896 103 D B 2 0.70000 0.70000 "ASP " " CG " 6 0 A0A0A0  C1550  0 1 7 "%UT"  13 ""  <> 0 0 0 1 7.73 1550 0 0 3169 0 1550 1550 1550 1550 -1 <> <> <> <>
  1551 15 6.934912 19.341543 19.951046 103 D B 75 -0.80000 -0.80000 "ASP " " OD1" 8 0 FF5757  O1551  0 1 7 ""  1 ""  <> 0 0 0 1 7.73 1551 0 0 3170 0 1551 1551 1551 1551 -1 <> <> <> <>
  1552 18 5.443913 20.602922 18.972746 103 D B 75 -0.80000 -0.80000 "ASP " " OD2" 8 -1 FF5757  O1552  0 1 7 ""  1 ""  <> 0 0 0 1 7.73 1552 0 0 3171 0 1552 1552 1552 1552 -1 <> <> <> <>
  1553 43 8.521191 22.002317 18.065924 103 D B 21 0.30000 0.30000 "ASP " " H  " 1 0 FFFFFF  H1553  0 1 7 ""  1 ""  <> 0 0 0 1 7.73 1553 0 0 3172 0 1553 1553 1553 1553 -1 <> <> <> <>
  1554 41 9.269934 19.179617 18.269892 103 D B 21 0.06000 0.06000 "ASP " " HA " 1 0 FFFFFF  H1554  0 1 7 ""  1 ""  <> 0 0 0 1 7.73 1554 0 0 3173 0 1554 1554 1554 1554 -1 <> <> <> <>
  1555 41 6.919287 18.743383 17.309286 103 D B 21 0.06000 0.06000 "ASP " " HB1" 1 0 FFFFFF  H1555  0 1 7 ""  1 ""  <> 0 0 0 1 7.73 1555 0 0 3174 0 1555 1555 1555 1555 -1 <> <> <> <>
  1556 41 6.897446 20.448858 16.801291 103 D B 21 0.06000 0.06000 "ASP " " HB2" 1 0 FFFFFF  H1556  0 1 7 ""  1 ""  <> 0 0 0 1 7.73 1556 0 0 3175 0 1556 1556 1556 1556 -1 <> <> <> <>
  1557 25 10.184816 20.294638 15.579900 104 F B 38 -0.50000 -0.50000 "PHE " " N  " 7 0 2F2FFF  N1557  0 1 7 ""  1 ""  <> 0 0 0 1 7.71 1557 0 0 3190 1 1557 1557 1557 1557 -1 <> <> <> <>
  1558 3 10.865499 19.968546 14.262303 104 F B 2 0.14000 0.14000 "PHE " " CA " 6 0 A0A0A0  C1558  0 1 -1110 ""  1 ""  FFB400  0 0 0 1 7.71 1558 0 0 3191 1 1558 1558 1558 1558 -1 <> <> <> <>
  1559 2 11.769754 18.744257 14.426900 104 F B 2 0.50000 0.50000 "PHE " " C  " 6 0 A0A0A0  C1559  0 1 7 ""  1 ""  <> 0 0 0 1 7.71 1559 0 0 3192 0 1559 1559 1559 1559 -1 <> <> <> <>
  1560 15 12.375227 18.592588 15.492970 104 F B 75 -0.50000 -0.50000 "PHE " " O  " 8 0 FF5757  O1560  0 1 7 ""  1 ""  <> 0 0 0 1 7.71 1560 0 0 3193 0 1560 1560 1560 1560 -1 <> <> <> <>
  1561 3 11.653917 21.128305 13.713468 104 F B 2 -0.00500 -0.00500 "PHE " " CB " 6 0 A0A0A0  C1561  0 1 7 ""  1 ""  <> 0 0 0 1 7.71 1561 0 0 3194 2 1561 1561 1561 1561 -1 <> <> <> <>
  1562 2 12.757235 21.842760 14.548333 104 F B 2 -0.11500 -0.11500 "PHE " " CG " 6 0 A0A0A0  C1562  0 1 7 ""  1 ""  <> 0 0 0 1 7.71 1562 0 0 3195 0 1562 1562 1562 1562 62 <> <> <> <>
  1563 2 12.506533 22.705938 15.639085 104 F B 2 -0.11500 -0.11500 "PHE " " CD1" 6 0 A0A0A0  C1563  0 1 7 ""  1 ""  <> 0 0 0 1 7.71 1563 0 0 3196 1 1563 1563 1563 1563 63 <> <> <> <>
  1564 2 13.498495 23.160501 16.514540 104 F B 2 -0.11500 -0.11500 "PHE " " CE1" 6 0 A0A0A0  C1564  0 1 7 ""  1 ""  <> 0 0 0 1 7.71 1564 0 0 3197 1 1564 1564 1564 1564 64 <> <> <> <>
  1565 2 14.790888 22.678400 16.309355 104 F B 2 -0.11500 -0.11500 "PHE " " CZ " 6 0 A0A0A0  C1565  0 1 7 ""  1 ""  <> 0 0 0 1 7.71 1565 0 0 3198 1 1565 1565 1565 1565 65 <> <> <> <>
  1566 2 15.073629 21.886850 15.172479 104 F B 2 -0.11500 -0.11500 "PHE " " CE2" 6 0 A0A0A0  C1566  0 1 7 ""  1 ""  <> 0 0 0 1 7.71 1566 0 0 3199 1 1566 1566 1566 1566 66 <> <> <> <>
  1567 2 14.095297 21.503473 14.257108 104 F B 2 -0.11500 -0.11500 "PHE " " CD2" 6 0 A0A0A0  C1567  0 1 7 ""  1 ""  <> 0 0 0 1 7.71 1567 0 0 3200 1 1567 1567 1567 1567 67 <> <> <> <>
  1568 43 10.435785 21.162500 16.031492 104 F B 21 0.30000 0.30000 "PHE " " H  " 1 0 FFFFFF  H1568  0 1 7 ""  1 ""  <> 0 0 0 1 7.71 1568 0 0 3201 0 1568 1568 1568 1568 -1 <> <> <> <>
  1569 41 10.142344 19.603426 13.533032 104 F B 21 0.06000 0.06000 "PHE " " HA " 1 0 FFFFFF  H1569  0 1 7 ""  1 ""  <> 0 0 0 1 7.71 1569 0 0 3202 0 1569 1569 1569 1569 -1 <> <> <> <>
  1570 41 10.933252 21.889795 13.415349 104 F B 21 0.06000 0.06000 "PHE " " HB1" 1 0 FFFFFF  H1570  0 1 7 ""  1 ""  <> 0 0 0 1 7.71 1570 0 0 3203 0 1570 1570 1570 1570 -1 <> <> <> <>
  1571 41 12.024717 20.910208 12.711949 104 F B 21 0.06000 0.06000 "PHE " " HB2" 1 0 FFFFFF  H1571  0 1 7 ""  1 ""  <> 0 0 0 1 7.71 1571 0 0 3204 0 1571 1571 1571 1571 -1 <> <> <> <>
  1572 41 11.490156 22.992212 15.865861 104 F B 21 0.11500 0.11500 "PHE " " HD1" 1 0 FFFFFF  H1572  0 1 7 ""  1 ""  <> 0 0 0 1 7.71 1572 0 0 3205 0 1572 1572 1572 1572 -1 <> <> <> <>
  1573 41 13.156427 23.823469 17.295477 104 F B 21 0.11500 0.11500 "PHE " " HE1" 1 0 FFFFFF  H1573  0 1 7 ""  1 ""  <> 0 0 0 1 7.71 1573 0 0 3206 0 1573 1573 1573 1573 -1 <> <> <> <>
  1574 41 15.544851 22.965719 17.027262 104 F B 21 0.11500 0.11500 "PHE " " HZ " 1 0 FFFFFF  H1574  0 1 7 ""  1 ""  <> 0 0 0 1 7.71 1574 0 0 3207 0 1574 1574 1574 1574 -1 <> <> <> <>
  1575 41 16.003077 21.399385 14.917714 104 F B 21 0.11500 0.11500 "PHE " " HE2" 1 0 FFFFFF  H1575  0 1 7 ""  1 ""  <> 0 0 0 1 7.71 1575 0 0 3208 0 1575 1575 1575 1575 -1 <> <> <> <>
  1576 41 14.421724 20.994497 13.362241 104 F B 21 0.11500 0.11500 "PHE " " HD2" 1 0 FFFFFF  H1576  0 1 7 ""  1 ""  <> 0 0 0 1 7.71 1576 0 0 3209 0 1576 1576 1576 1576 -1 <> <> <> <>
  1577 25 11.795977 17.898172 13.439488 105 A B 38 -0.50000 -0.50000 "ALA " " N  " 7 0 2F2FFF  N1577  2 1 7 ""  1 ""  <> 0 0 0 1 7.25 1577 0 0 3224 1 1577 1577 1577 1577 -1 <> <> <> <>
  1578 3 12.603304 16.623678 13.372899 105 A B 2 0.14000 0.14000 "ALA " " CA " 6 0 A0A0A0  C1578  2 1 -1110 ""  1 ""  FFB400  0 0 0 1 7.25 1578 0 0 3225 1 1578 1578 1578 1578 -1 <> <> <> <>
  1579 2 12.548567 16.101027 11.906423 105 A B 2 0.50000 0.50000 "ALA " " C  " 6 0 A0A0A0  C1579  2 1 7 ""  1 ""  <> 0 0 0 1 7.25 1579 0 0 3226 0 1579 1579 1579 1579 -1 <> <> <> <>
  1580 15 11.588869 16.343229 11.130216 105 A B 75 -0.50000 -0.50000 "ALA " " O  " 8 0 FF5757  O1580  2 1 7 ""  1 ""  <> 0 0 0 1 7.25 1580 0 0 3227 0 1580 1580 1580 1580 -1 <> <> <> <>
  1581 3 12.148123 15.634920 14.427423 105 A B 2 -0.18000 -0.18000 "ALA " " CB " 6 0 A0A0A0  C1581  2 1 7 ""  1 ""  <> 0 0 0 1 7.25 1581 0 0 3228 3 1581 1581 1581 1581 -1 <> <> <> <>
  1582 43 11.269678 18.128176 12.608705 105 A B 21 0.30000 0.30000 "ALA " " H  " 1 0 FFFFFF  H1582  2 1 7 ""  1 ""  <> 0 0 0 1 7.25 1582 0 0 3229 0 1582 1582 1582 1582 -1 <> <> <> <>
  1583 41 13.599180 16.919981 13.702340 105 A B 21 0.06000 0.06000 "ALA " " HA " 1 0 FFFFFF  H1583  2 1 7 ""  1 ""  <> 0 0 0 1 7.25 1583 0 0 3230 0 1583 1583 1583 1583 -1 <> <> <> <>
  1584 41 12.055319 16.137762 15.390042 105 A B 21 0.06000 0.06000 "ALA " " HB1" 1 0 FFFFFF  H1584  2 1 7 ""  1 ""  <> 0 0 0 1 7.25 1584 0 0 3231 0 1584 1584 1584 1584 -1 <> <> <> <>
  1585 41 11.292856 14.998507 14.200276 105 A B 21 0.06000 0.06000 "ALA " " HB2" 1 0 FFFFFF  H1585  2 1 7 ""  1 ""  <> 0 0 0 1 7.25 1585 0 0 3232 0 1585 1585 1585 1585 -1 <> <> <> <>
  1586 41 12.982279 14.933474 14.443414 105 A B 21 0.06000 0.06000 "ALA " " HB3" 1 0 FFFFFF  H1586  2 1 7 ""  1 ""  <> 0 0 0 1 7.25 1586 0 0 3233 0 1586 1586 1586 1586 -1 <> <> <> <>
  1587 25 13.493044 15.272512 11.634740 106 T B 38 -0.50000 -0.50000 "THR " " N  " 7 0 2F2FFF  N1587  2 1 7 ""  1 ""  <> 0 0 0 1 7.23 1587 0 0 3248 1 1587 1587 1587 1587 -1 <> <> <> <>
  1588 3 13.419882 14.213915 10.706006 106 T B 2 0.14000 0.14000 "THR " " CA " 6 0 A0A0A0  C1588  2 1 -1110 ""  1 ""  FFB400  0 0 0 1 7.23 1588 0 0 3249 1 1588 1588 1588 1588 -1 <> <> <> <>
  1589 2 12.737638 13.041273 11.467370 106 T B 2 0.50000 0.50000 "THR " " C  " 6 0 A0A0A0  C1589  2 1 7 ""  1 ""  <> 0 0 0 1 7.23 1589 0 0 3250 0 1589 1589 1589 1589 -1 <> <> <> <>
  1590 15 13.340403 12.485334 12.323388 106 T B 75 -0.50000 -0.50000 "THR " " O  " 8 0 FF5757  O1590  2 1 7 ""  1 ""  <> 0 0 0 1 7.23 1590 0 0 3251 0 1590 1590 1590 1590 -1 <> <> <> <>
  1591 3 14.867105 13.773409 10.298703 106 T B 2 0.20500 0.20500 "THR " " CB " 6 0 A0A0A0  C1591  2 1 7 ""  1 ""  <> 0 0 0 1 7.23 1591 0 0 3252 1 1591 1591 1591 1591 -1 <> <> <> <>
  1592 3 15.054014 12.440390 9.590817 106 T B 2 -0.18000 -0.18000 "THR " " CG2" 6 0 A0A0A0  C1592  2 1 7 ""  1 ""  <> 0 0 0 1 7.23 1592 0 0 3253 3 1592 1592 1592 1592 -1 <> <> <> <>
  1593 16 15.393057 14.648527 9.215859 106 T B 75 -0.68300 -0.68300 "THR " " OG1" 8 0 FF5757  O1593  2 1 7 "%UT"  13 ""  <> 0 0 0 1 7.23 1593 0 0 3254 1 1593 1593 1593 1593 -1 <> <> <> <>
  1594 43 14.060068 15.100317 12.452626 106 T B 21 0.30000 0.30000 "THR " " H  " 1 0 FFFFFF  H1594  2 1 7 ""  1 ""  <> 0 0 0 1 7.23 1594 0 0 3255 0 1594 1594 1594 1594 -1 <> <> <> <>
  1595 41 12.868025 14.441599 9.794023 106 T B 21 0.06000 0.06000 "THR " " HA " 1 0 FFFFFF  H1595  2 1 7 ""  1 ""  <> 0 0 0 1 7.23 1595 0 0 3256 0 1595 1595 1595 1595 -1 <> <> <> <>
  1596 41 15.515856 13.798853 11.174245 106 T B 21 0.06000 0.06000 "THR " " HB " 1 0 FFFFFF  H1596  2 1 7 ""  1 ""  <> 0 0 0 1 7.23 1596 0 0 3257 0 1596 1596 1596 1596 -1 <> <> <> <>
  1597 41 14.739077 11.565516 10.159593 106 T B 21 0.06000 0.06000 "THR " "1HG2" 1 0 FFFFFF  H1597  2 1 7 ""  1 ""  <> 0 0 0 1 7.23 1597 0 0 3258 0 1597 1597 1597 1597 -1 <> <> <> <>
  1598 41 14.624453 12.416647 8.589311 106 T B 21 0.06000 0.06000 "THR " "2HG2" 1 0 FFFFFF  H1598  2 1 7 ""  1 ""  <> 0 0 0 1 7.23 1598 0 0 3259 0 1598 1598 1598 1598 -1 <> <> <> <>
  1599 41 16.126276 12.285799 9.470567 106 T B 21 0.06000 0.06000 "THR " "3HG2" 1 0 FFFFFF  H1599  2 1 7 ""  1 ""  <> 0 0 0 1 7.23 1599 0 0 3260 0 1599 1599 1599 1599 -1 <> <> <> <>
  1600 42 15.344511 15.565874 9.437551 106 T B 21 0.41800 0.41800 "THR " " HG1" 1 0 FFFFFF  H1600  2 1 7 ""  1 ""  <> 0 0 0 1 7.23 1600 0 0 3261 0 1600 1600 1600 1600 -1 <> <> <> <>
  1601 25 11.419641 12.923349 11.153298 107 Y B 38 -0.50000 -0.50000 "TYR " " N  " 7 0 2F2FFF  N1601  2 1 7 ""  1 ""  <> 0 0 0 1 7.24 1601 0 0 3276 1 1601 1601 1601 1601 -1 <> <> <> <>
  1602 3 10.562948 11.850367 11.626435 107 Y B 2 0.14000 0.14000 "TYR " " CA " 6 0 A0A0A0  C1602  2 1 -1110 ""  1 ""  FFB400  0 0 0 1 7.24 1602 0 0 3277 1 1602 1602 1602 1602 -1 <> <> <> <>
  1603 2 10.700644 10.612726 10.740441 107 Y B 2 0.50000 0.50000 "TYR " " C  " 6 0 A0A0A0  C1603  2 1 7 ""  1 ""  <> 0 0 0 1 7.24 1603 0 0 3278 0 1603 1603 1603 1603 -1 <> <> <> <>
  1604 15 10.898317 10.862410 9.566621 107 Y B 75 -0.50000 -0.50000 "TYR " " O  " 8 0 FF5757  O1604  2 1 7 ""  1 ""  <> 0 0 0 1 7.24 1604 0 0 3279 0 1604 1604 1604 1604 -1 <> <> <> <>
  1605 3 9.083889 12.345942 11.533631 107 Y B 2 -0.00500 -0.00500 "TYR " " CB " 6 0 A0A0A0  C1605  2 1 7 ""  1 ""  <> 0 0 0 1 7.24 1605 0 0 3280 2 1605 1605 1605 1605 -1 <> <> <> <>
  1606 2 8.750916 13.280775 12.631505 107 Y B 2 -0.11500 -0.11500 "TYR " " CG " 6 0 A0A0A0  C1606  2 1 7 ""  1 ""  <> 0 0 0 1 7.24 1606 0 0 3281 0 1606 1606 1606 1606 62 <> <> <> <>
  1607 2 8.972349 14.627012 12.506509 107 Y B 2 -0.11500 -0.11500 "TYR " " CD1" 6 0 A0A0A0  C1607  2 1 7 ""  1 ""  <> 0 0 0 1 7.24 1607 0 0 3282 1 1607 1607 1607 1607 63 <> <> <> <>
  1608 2 8.555223 15.636343 13.472280 107 Y B 2 -0.11500 -0.11500 "TYR " " CE1" 6 0 A0A0A0  C1608  2 1 7 ""  1 ""  <> 0 0 0 1 7.24 1608 0 0 3283 1 1608 1608 1608 1608 64 <> <> <> <>
  1609 2 7.836813 15.223986 14.560422 107 Y B 2 0.15000 0.15000 "TYR " " CZ " 6 0 A0A0A0  C1609  2 1 7 ""  1 ""  <> 0 0 0 1 7.24 1609 0 0 3284 0 1609 1609 1609 1609 65 <> <> <> <>
  1610 16 7.451666 16.059118 15.595555 107 Y B 75 -0.58500 -0.58500 "TYR " " OH " 8 0 FF5757  O1610  2 1 7 "%UT"  13 ""  <> 0 0 0 1 7.24 1610 0 0 3285 1 1610 1610 1610 1610 -1 <> <> <> <>
  1611 2 7.616568 13.870615 14.702783 107 Y B 2 -0.11500 -0.11500 "TYR " " CE2" 6 0 A0A0A0  C1611  2 1 7 ""  1 ""  <> 0 0 0 1 7.24 1611 0 0 3286 1 1611 1611 1611 1611 66 <> <> <> <>
  1612 2 8.044949 12.901495 13.808042 107 Y B 2 -0.11500 -0.11500 "TYR " " CD2" 6 0 A0A0A0  C1612  2 1 7 ""  1 ""  <> 0 0 0 1 7.24 1612 0 0 3287 1 1612 1612 1612 1612 67 <> <> <> <>
  1613 43 11.028086 13.424753 10.368836 107 Y B 21 0.30000 0.30000 "TYR " " H  " 1 0 FFFFFF  H1613  2 1 7 ""  1 ""  <> 0 0 0 1 7.24 1613 0 0 3288 0 1613 1613 1613 1613 -1 <> <> <> <>
  1614 41 10.820173 11.638292 12.664201 107 Y B 21 0.06000 0.06000 "TYR " " HA " 1 0 FFFFFF  H1614  2 1 7 ""  1 ""  <> 0 0 0 1 7.24 1614 0 0 3289 0 1614 1614 1614 1614 -1 <> <> <> <>
  1615 41 8.423824 11.483950 11.630513 107 Y B 21 0.06000 0.06000 "TYR " " HB1" 1 0 FFFFFF  H1615  2 1 7 ""  1 ""  <> 0 0 0 1 7.24 1615 0 0 3290 0 1615 1615 1615 1615 -1 <> <> <> <>
  1616 41 8.847792 12.956469 10.662072 107 Y B 21 0.06000 0.06000 "TYR " " HB2" 1 0 FFFFFF  H1616  2 1 7 ""  1 ""  <> 0 0 0 1 7.24 1616 0 0 3291 0 1616 1616 1616 1616 -1 <> <> <> <>
  1617 41 9.566877 14.847612 11.632283 107 Y B 21 0.11500 0.11500 "TYR " " HD1" 1 0 FFFFFF  H1617  2 1 7 ""  1 ""  <> 0 0 0 1 7.24 1617 0 0 3292 0 1617 1617 1617 1617 -1 <> <> <> <>
  1618 41 8.953733 16.634771 13.368711 107 Y B 21 0.11500 0.11500 "TYR " " HE1" 1 0 FFFFFF  H1618  2 1 7 ""  1 ""  <> 0 0 0 1 7.24 1618 0 0 3293 0 1618 1618 1618 1618 -1 <> <> <> <>
  1619 42 7.897202 16.892439 15.605588 107 Y B 21 0.43500 0.43500 "TYR " " HH " 1 0 FFFFFF  H1619  2 1 7 ""  1 ""  <> 0 0 0 1 7.24 1619 0 0 3294 0 1619 1619 1619 1619 -1 <> <> <> <>
  1620 41 7.272860 13.519964 15.664712 107 Y B 21 0.11500 0.11500 "TYR " " HE2" 1 0 FFFFFF  H1620  2 1 7 ""  1 ""  <> 0 0 0 1 7.24 1620 0 0 3295 0 1620 1620 1620 1620 -1 <> <> <> <>
  1621 41 8.133894 11.842077 13.998105 107 Y B 21 0.11500 0.11500 "TYR " " HD2" 1 0 FFFFFF  H1621  2 1 7 ""  1 ""  <> 0 0 0 1 7.24 1621 0 0 3296 0 1621 1621 1621 1621 -1 <> <> <> <>
  1622 25 10.736174 9.368071 11.273908 108 Y B 38 -0.50000 -0.50000 "TYR " " N  " 7 0 2F2FFF  N1622  2 1 7 ""  1 ""  <> 0 0 0 1 7.24 1622 0 0 3313 1 1622 1622 1622 1622 -1 <> <> <> <>
  1623 3 11.030752 8.153765 10.522664 108 Y B 2 0.14000 0.14000 "TYR " " CA " 6 0 A0A0A0  C1623  2 1 -1110 ""  1 ""  FFB400  0 0 0 1 7.24 1623 0 0 3314 1 1623 1623 1623 1623 -1 <> <> <> <>
  1624 2 10.409517 6.936413 11.186402 108 Y B 2 0.50000 0.50000 "TYR " " C  " 6 0 A0A0A0  C1624  2 1 7 ""  1 ""  <> 0 0 0 1 7.24 1624 0 0 3315 0 1624 1624 1624 1624 -1 <> <> <> <>
  1625 15 10.518667 6.774473 12.378434 108 Y B 75 -0.50000 -0.50000 "TYR " " O  " 8 0 FF5757  O1625  2 1 7 ""  1 ""  <> 0 0 0 1 7.24 1625 0 0 3316 0 1625 1625 1625 1625 -1 <> <> <> <>
  1626 3 12.512827 7.974297 10.088166 108 Y B 2 -0.00500 -0.00500 "TYR " " CB " 6 0 A0A0A0  C1626  2 1 7 ""  1 ""  <> 0 0 0 1 7.24 1626 0 0 3317 2 1626 1626 1626 1626 -1 <> <> <> <>
  1627 2 13.493490 7.623259 11.111833 108 Y B 2 -0.11500 -0.11500 "TYR " " CG " 6 0 A0A0A0  C1627  2 1 7 ""  1 ""  <> 0 0 0 1 7.24 1627 0 0 3318 0 1627 1627 1627 1627 62 <> <> <> <>
  1628 2 14.094339 8.722815 11.799146 108 Y B 2 -0.11500 -0.11500 "TYR " " CD1" 6 0 A0A0A0  C1628  2 1 7 ""  1 ""  <> 0 0 0 1 7.24 1628 0 0 3319 1 1628 1628 1628 1628 63 <> <> <> <>
  1629 2 14.960489 8.481562 12.843194 108 Y B 2 -0.11500 -0.11500 "TYR " " CE1" 6 0 A0A0A0  C1629  2 1 7 ""  1 ""  <> 0 0 0 1 7.24 1629 0 0 3320 1 1629 1629 1629 1629 64 <> <> <> <>
  1630 2 15.303701 7.145119 13.141973 108 Y B 2 0.15000 0.15000 "TYR " " CZ " 6 0 A0A0A0  C1630  2 1 7 ""  1 ""  <> 0 0 0 1 7.24 1630 0 0 3321 0 1630 1630 1630 1630 65 <> <> <> <>
  1631 16 16.230452 6.974983 14.078912 108 Y B 75 -0.58500 -0.58500 "TYR " " OH " 8 0 FF5757  O1631  2 1 7 "%UT"  13 ""  <> 0 0 0 1 7.24 1631 0 0 3322 1 1631 1631 1631 1631 -1 <> <> <> <>
  1632 2 14.738199 6.038702 12.466130 108 Y B 2 -0.11500 -0.11500 "TYR " " CE2" 6 0 A0A0A0  C1632  2 1 7 ""  1 ""  <> 0 0 0 1 7.24 1632 0 0 3323 1 1632 1632 1632 1632 66 <> <> <> <>
  1633 2 13.775362 6.293299 11.449426 108 Y B 2 -0.11500 -0.11500 "TYR " " CD2" 6 0 A0A0A0  C1633  2 1 7 ""  1 ""  <> 0 0 0 1 7.24 1633 0 0 3324 1 1633 1633 1633 1633 67 <> <> <> <>
  1634 43 10.623461 9.210554 12.265164 108 Y B 21 0.30000 0.30000 "TYR " " H  " 1 0 FFFFFF  H1634  2 1 7 ""  1 ""  <> 0 0 0 1 7.24 1634 0 0 3325 0 1634 1634 1634 1634 -1 <> <> <> <>
  1635 41 10.526278 8.169550 9.556561 108 Y B 21 0.06000 0.06000 "TYR " " HA " 1 0 FFFFFF  H1635  2 1 7 ""  1 ""  <> 0 0 0 1 7.24 1635 0 0 3326 0 1635 1635 1635 1635 -1 <> <> <> <>
  1636 41 12.836077 8.714849 9.356599 108 Y B 21 0.06000 0.06000 "TYR " " HB1" 1 0 FFFFFF  H1636  2 1 7 ""  1 ""  <> 0 0 0 1 7.24 1636 0 0 3327 0 1636 1636 1636 1636 -1 <> <> <> <>
  1637 41 12.510714 7.128677 9.400399 108 Y B 21 0.06000 0.06000 "TYR " " HB2" 1 0 FFFFFF  H1637  2 1 7 ""  1 ""  <> 0 0 0 1 7.24 1637 0 0 3328 0 1637 1637 1637 1637 -1 <> <> <> <>
  1638 41 13.934977 9.742559 11.481145 108 Y B 21 0.11500 0.11500 "TYR " " HD1" 1 0 FFFFFF  H1638  2 1 7 ""  1 ""  <> 0 0 0 1 7.24 1638 0 0 3329 0 1638 1638 1638 1638 -1 <> <> <> <>
  1639 41 15.517302 9.256624 13.348802 108 Y B 21 0.11500 0.11500 "TYR " " HE1" 1 0 FFFFFF  H1639  2 1 7 ""  1 ""  <> 0 0 0 1 7.24 1639 0 0 3330 0 1639 1639 1639 1639 -1 <> <> <> <>
  1640 42 16.201067 6.084887 14.394963 108 Y B 21 0.43500 0.43500 "TYR " " HH " 1 0 FFFFFF  H1640  2 1 7 ""  1 ""  <> 0 0 0 1 7.24 1640 0 0 3331 0 1640 1640 1640 1640 -1 <> <> <> <>
  1641 41 14.877565 4.993952 12.701657 108 Y B 21 0.11500 0.11500 "TYR " " HE2" 1 0 FFFFFF  H1641  2 1 7 ""  1 ""  <> 0 0 0 1 7.24 1641 0 0 3332 0 1641 1641 1641 1641 -1 <> <> <> <>
  1642 41 13.318579 5.418627 11.010453 108 Y B 21 0.11500 0.11500 "TYR " " HD2" 1 0 FFFFFF  H1642  2 1 7 ""  1 ""  <> 0 0 0 1 7.24 1642 0 0 3333 0 1642 1642 1642 1642 -1 <> <> <> <>
  1643 25 9.687357 6.114101 10.411633 109 C B 38 -0.50000 -0.50000 "CYS " " N  " 7 0 2F2FFF  N1643  2 1 7 ""  1 ""  <> 0 0 0 1 7.26 1643 0 0 3348 1 1643 1643 1643 1643 -1 <> <> <> <>
  1644 3 9.264620 4.833229 10.888806 109 C B 2 0.14000 0.14000 "CYS " " CA " 6 0 A0A0A0  C1644  2 1 -1110 ""  1 ""  FFB400  0 0 0 1 7.26 1644 0 0 3349 1 1644 1644 1644 1644 -1 <> <> <> <>
  1645 2 10.356714 3.747972 10.564630 109 C B 2 0.50000 0.50000 "CYS " " C  " 6 0 A0A0A0  C1645  2 1 7 ""  1 ""  <> 0 0 0 1 7.26 1645 0 0 3350 0 1645 1645 1645 1645 -1 <> <> <> <>
  1646 15 11.072203 3.822332 9.541497 109 C B 75 -0.50000 -0.50000 "CYS " " O  " 8 0 FF5757  O1646  2 1 7 ""  1 ""  <> 0 0 0 1 7.26 1646 0 0 3351 0 1646 1646 1646 1646 -1 <> <> <> <>
  1647 3 7.993446 4.429863 10.101045 109 C B 2 0.06000 0.06000 "CYS " " CB " 6 0 A0A0A0  C1647  2 1 7 ""  1 ""  <> 0 0 0 1 7.26 1647 0 0 3352 2 1647 1647 1647 1647 -1 <> <> <> <>
  1648 49 6.886581 3.274721 10.992475 109 C B 13 -0.33500 -0.33500 "CYS " " SG " 16 0 E1E11E  S1648  2 1 7 "%UT"  13 ""  <> 0 0 0 1 7.26 1648 0 0 3353 1 1648 1648 1648 1648 -1 <> <> <> <>
  1649 43 9.581964 6.295164 9.423604 109 C B 21 0.30000 0.30000 "CYS " " H  " 1 0 FFFFFF  H1649  2 1 7 ""  1 ""  <> 0 0 0 1 7.26 1649 0 0 3354 0 1649 1649 1649 1649 -1 <> <> <> <>
  1650 41 8.906561 5.030420 11.899255 109 C B 21 0.06000 0.06000 "CYS " " HA " 1 0 FFFFFF  H1650  2 1 7 ""  1 ""  <> 0 0 0 1 7.26 1650 0 0 3355 0 1650 1650 1650 1650 -1 <> <> <> <>
  1651 41 8.119940 3.923838 9.143945 109 C B 21 0.06000 0.06000 "CYS " " HB1" 1 0 FFFFFF  H1651  2 1 7 ""  1 ""  <> 0 0 0 1 7.26 1651 0 0 3356 0 1651 1651 1651 1651 -1 <> <> <> <>
  1652 41 7.389833 5.286840 9.802140 109 C B 21 0.06000 0.06000 "CYS " " HB2" 1 0 FFFFFF  H1652  2 1 7 ""  1 ""  <> 0 0 0 1 7.26 1652 0 0 3357 0 1652 1652 1652 1652 -1 <> <> <> <>
  1653 25 10.463980 2.834351 11.492372 110 Q B 38 -0.50000 -0.50000 "GLN " " N  " 7 0 2F2FFF  N1653  2 1 7 ""  1 ""  <> 0 0 0 1 7.32 1653 0 0 3366 1 1653 1653 1653 1653 -1 <> <> <> <>
  1654 3 10.936750 1.520428 11.149705 110 Q B 2 0.14000 0.14000 "GLN " " CA " 6 0 A0A0A0  C1654  2 1 -1110 ""  1 ""  FFB400  0 0 0 1 7.32 1654 0 0 3367 1 1654 1654 1654 1654 -1 <> <> <> <>
  1655 2 9.765516 0.510214 11.551984 110 Q B 2 0.50000 0.50000 "GLN " " C  " 6 0 A0A0A0  C1655  2 1 7 ""  1 ""  <> 0 0 0 1 7.32 1655 0 0 3368 0 1655 1655 1655 1655 -1 <> <> <> <>
  1656 15 9.039448 0.702797 12.544503 110 Q B 75 -0.50000 -0.50000 "GLN " " O  " 8 0 FF5757  O1656  2 1 7 ""  1 ""  <> 0 0 0 1 7.32 1656 0 0 3369 0 1656 1656 1656 1656 -1 <> <> <> <>
  1657 3 12.209135 1.146692 11.932652 110 Q B 2 -0.12000 -0.12000 "GLN " " CB " 6 0 A0A0A0  C1657  2 1 7 ""  1 ""  <> 0 0 0 1 7.32 1657 0 0 3370 2 1657 1657 1657 1657 -1 <> <> <> <>
  1658 3 13.346930 2.259642 11.812371 110 Q B 2 -0.12000 -0.12000 "GLN " " CG " 6 0 A0A0A0  C1658  2 1 7 ""  1 ""  <> 0 0 0 1 7.32 1658 0 0 3371 2 1658 1658 1658 1658 -1 <> <> <> <>
  1659 2 14.777441 1.718548 12.096639 110 Q B 2 0.50000 0.50000 "GLN " " CD " 6 0 A0A0A0  C1659  2 1 7 "%UT"  13 ""  <> 0 0 0 1 7.32 1659 0 0 3372 0 1659 1659 1659 1659 -1 "No Flip"  <> <> <>
  1660 15 15.775312 2.276506 11.734216 110 Q B 75 -0.50000 -0.50000 "GLN " " OE1" 8 0 FF5757  O1660  2 1 7 ""  1 ""  <> 0 0 0 1 7.32 1660 0 0 3373 0 1660 1660 1660 1660 -1 <> <> <> <>
  1661 25 14.867544 0.522495 12.640771 110 Q B 38 -0.76000 -0.76000 "GLN " " NE2" 7 0 2F2FFF  N1661  2 1 7 ""  1 ""  <> 0 0 0 1 7.32 1661 0 0 3374 2 1661 1661 1661 1661 -1 <> <> <> <>
  1662 43 9.899603 2.977448 12.317662 110 Q B 21 0.30000 0.30000 "GLN " " H  " 1 0 FFFFFF  H1662  2 1 7 ""  1 ""  <> 0 0 0 1 7.32 1662 0 0 3375 0 1662 1662 1662 1662 -1 <> <> <> <>
  1663 41 11.164812 1.506275 10.083924 110 Q B 21 0.06000 0.06000 "GLN " " HA " 1 0 FFFFFF  H1663  2 1 7 ""  1 ""  <> 0 0 0 1 7.32 1663 0 0 3376 0 1663 1663 1663 1663 -1 <> <> <> <>
  1664 41 12.589624 0.187014 11.582871 110 Q B 21 0.06000 0.06000 "GLN " " HB1" 1 0 FFFFFF  H1664  2 1 7 ""  1 ""  <> 0 0 0 1 7.32 1664 0 0 3377 0 1664 1664 1664 1664 -1 <> <> <> <>
  1665 41 12.014761 1.043577 13.000211 110 Q B 21 0.06000 0.06000 "GLN " " HB2" 1 0 FFFFFF  H1665  2 1 7 ""  1 ""  <> 0 0 0 1 7.32 1665 0 0 3378 0 1665 1665 1665 1665 -1 <> <> <> <>
  1666 41 13.164412 3.165007 12.391252 110 Q B 21 0.06000 0.06000 "GLN " " HG1" 1 0 FFFFFF  H1666  2 1 7 ""  1 ""  <> 0 0 0 1 7.32 1666 0 0 3379 0 1666 1666 1666 1666 -1 <> <> <> <>
  1667 41 13.247721 2.677952 10.810735 110 Q B 21 0.06000 0.06000 "GLN " " HG2" 1 0 FFFFFF  H1667  2 1 7 ""  1 ""  <> 0 0 0 1 7.32 1667 0 0 3380 0 1667 1667 1667 1667 -1 <> <> <> <>
  1668 43 14.098280 -0.006981 13.025464 110 Q B 21 0.38000 0.38000 "GLN " "1HE2" 1 0 FFFFFF  H1668  2 1 7 ""  1 ""  <> 0 0 0 1 7.32 1668 0 0 3381 0 1668 1668 1668 1668 -1 <> <> <> <>
  1669 43 15.821260 0.194641 12.585675 110 Q B 21 0.38000 0.38000 "GLN " "2HE2" 1 0 FFFFFF  H1669  2 1 7 ""  1 ""  <> 0 0 0 1 7.32 1669 0 0 3382 0 1669 1669 1669 1669 -1 <> <> <> <>
  1670 25 9.722681 -0.605148 10.898801 111 Q B 38 -0.50000 -0.50000 "GLN " " N  " 7 0 2F2FFF  N1670  2 1 7 ""  1 ""  <> 0 0 0 1 7.32 1670 0 0 3393 1 1670 1670 1670 1670 -1 <> <> <> <>
  1671 3 9.134193 -1.820934 11.413835 111 Q B 2 0.14000 0.14000 "GLN " " CA " 6 0 A0A0A0  C1671  2 1 -1110 ""  1 ""  FFB400  0 0 0 1 7.32 1671 0 0 3394 1 1671 1671 1671 1671 -1 <> <> <> <>
  1672 2 10.247766 -2.682011 11.935353 111 Q B 2 0.50000 0.50000 "GLN " " C  " 6 0 A0A0A0  C1672  2 1 7 ""  1 ""  <> 0 0 0 1 7.32 1672 0 0 3395 0 1672 1672 1672 1672 -1 <> <> <> <>
  1673 15 11.364061 -2.670767 11.488065 111 Q B 75 -0.50000 -0.50000 "GLN " " O  " 8 0 FF5757  O1673  2 1 7 ""  1 ""  <> 0 0 0 1 7.32 1673 0 0 3396 0 1673 1673 1673 1673 -1 <> <> <> <>
  1674 3 8.282692 -2.505405 10.302758 111 Q B 2 -0.12000 -0.12000 "GLN " " CB " 6 0 A0A0A0  C1674  2 1 7 ""  1 ""  <> 0 0 0 1 7.32 1674 0 0 3397 2 1674 1674 1674 1674 -1 <> <> <> <>
  1675 3 9.152031 -2.978027 9.135228 111 Q B 2 -0.12000 -0.12000 "GLN " " CG " 6 0 A0A0A0  C1675  2 1 7 ""  1 ""  <> 0 0 0 1 7.32 1675 0 0 3398 2 1675 1675 1675 1675 -1 <> <> <> <>
  1676 2 9.626326 -4.490454 9.196332 111 Q B 2 0.50000 0.50000 "GLN " " CD " 6 0 A0A0A0  C1676  2 1 7 "%UT"  13 ""  <> 0 0 0 1 7.32 1676 0 0 3399 0 1676 1676 1676 1676 -1 "No Flip"  <> <> <>
  1677 15 9.106026 -5.309551 9.995633 111 Q B 75 -0.50000 -0.50000 "GLN " " OE1" 8 0 FF5757  O1677  2 1 7 ""  1 ""  <> 0 0 0 1 7.32 1677 0 0 3400 0 1677 1677 1677 1677 -1 <> <> <> <>
  1678 25 10.673910 -4.885384 8.512170 111 Q B 38 -0.76000 -0.76000 "GLN " " NE2" 7 0 2F2FFF  N1678  2 1 7 ""  1 ""  <> 0 0 0 1 7.32 1678 0 0 3401 2 1678 1678 1678 1678 -1 <> <> <> <>
  1679 43 10.361708 -0.800669 10.141496 111 Q B 21 0.30000 0.30000 "GLN " " H  " 1 0 FFFFFF  H1679  2 1 7 ""  1 ""  <> 0 0 0 1 7.32 1679 0 0 3402 0 1679 1679 1679 1679 -1 <> <> <> <>
  1680 41 8.435574 -1.599132 12.220578 111 Q B 21 0.06000 0.06000 "GLN " " HA " 1 0 FFFFFF  H1680  2 1 7 ""  1 ""  <> 0 0 0 1 7.32 1680 0 0 3403 0 1680 1680 1680 1680 -1 <> <> <> <>
  1681 41 7.647472 -1.652233 10.064660 111 Q B 21 0.06000 0.06000 "GLN " " HB1" 1 0 FFFFFF  H1681  2 1 7 ""  1 ""  <> 0 0 0 1 7.32 1681 0 0 3404 0 1681 1681 1681 1681 -1 <> <> <> <>
  1682 41 7.638914 -3.308470 10.661557 111 Q B 21 0.06000 0.06000 "GLN " " HB2" 1 0 FFFFFF  H1682  2 1 7 ""  1 ""  <> 0 0 0 1 7.32 1682 0 0 3405 0 1682 1682 1682 1682 -1 <> <> <> <>
  1683 41 10.061373 -2.390789 9.007356 111 Q B 21 0.06000 0.06000 "GLN " " HG1" 1 0 FFFFFF  H1683  2 1 7 ""  1 ""  <> 0 0 0 1 7.32 1683 0 0 3406 0 1683 1683 1683 1683 -1 <> <> <> <>
  1684 41 8.417673 -2.844826 8.340825 111 Q B 21 0.06000 0.06000 "GLN " " HG2" 1 0 FFFFFF  H1684  2 1 7 ""  1 ""  <> 0 0 0 1 7.32 1684 0 0 3407 0 1684 1684 1684 1684 -1 <> <> <> <>
  1685 43 11.135992 -4.217442 7.911809 111 Q B 21 0.38000 0.38000 "GLN " "1HE2" 1 0 FFFFFF  H1685  2 1 7 ""  1 ""  <> 0 0 0 1 7.32 1685 0 0 3408 0 1685 1685 1685 1685 -1 <> <> <> <>
  1686 43 10.817968 -5.882002 8.590264 111 Q B 21 0.38000 0.38000 "GLN " "2HE2" 1 0 FFFFFF  H1686  2 1 7 ""  1 ""  <> 0 0 0 1 7.32 1686 0 0 3409 0 1686 1686 1686 1686 -1 <> <> <> <>
  1687 25 9.831339 -3.511505 12.893399 112 H B 38 -0.50000 -0.50000 "HIS " " N  " 7 0 2F2FFF  N1687  0 1 7 ""  1 ""  <> 0 0 0 1 7.57 1687 0 0 3421 1 1687 1687 1687 1687 -1 <> <> <> <>
  1688 3 10.633154 -4.519085 13.557462 112 H B 2 0.14000 0.14000 "HIS " " CA " 6 0 A0A0A0  C1688  0 1 -1110 ""  1 ""  FFB400  0 0 0 1 7.57 1688 0 0 3422 1 1688 1688 1688 1688 -1 <> <> <> <>
  1689 2 9.951738 -5.884848 13.614877 112 H B 2 0.50000 0.50000 "HIS " " C  " 6 0 A0A0A0  C1689  0 1 7 ""  1 ""  <> 0 0 0 1 7.57 1689 0 0 3423 0 1689 1689 1689 1689 -1 <> <> <> <>
  1690 15 10.135160 -6.600065 14.596269 112 H B 75 -0.50000 -0.50000 "HIS " " O  " 8 0 FF5757  O1690  0 1 7 ""  1 ""  <> 0 0 0 1 7.57 1690 0 0 3424 0 1690 1690 1690 1690 -1 <> <> <> <>
  1691 3 10.906054 -3.980978 15.019616 112 H B 2 -0.00500 -0.00500 "HIS " " CB " 6 0 A0A0A0  C1691  0 1 7 ""  1 ""  <> 0 0 0 1 7.57 1691 0 0 3425 2 1691 1691 1691 1691 -1 <> <> <> <>
  1692 2 11.811113 -2.789097 15.152287 112 H B 2 0.01500 0.01500 "HIS " " CG " 6 0 A0A0A0  C1692  0 1 7 "%UT"  13 "HIS"  <> 0 0 0 1 7.57 1692 0 0 3426 0 1692 1692 1692 1692 23 "HIS"  <> <> <>
  1693 25 13.155844 -3.038773 14.894223 112 H B 38 -0.57000 -0.57000 "HIS " " ND1" 7 0 2F2FFF  N1693  0 1 7 ""  1 ""  <> 0 0 0 1 7.57 1693 0 0 3427 1 1693 1693 1693 1693 22 <> <> <> <>
  1694 2 13.727602 -1.848534 14.982614 112 H B 2 0.29500 0.29500 "HIS " " CE1" 6 0 A0A0A0  C1694  0 1 7 ""  1 ""  <> 0 0 0 1 7.57 1694 0 0 3428 1 1694 1694 1694 1694 21 <> <> <> <>
  1695 25 12.881598 -0.882927 15.356629 112 H B 38 -0.49000 -0.49000 "HIS " " NE2" 7 0 2F2FFF  N1695  0 1 7 ""  1 ""  <> 0 0 0 1 7.57 1695 0 0 3429 0 1695 1695 1695 1695 19 <> <> <> <>
  1696 2 11.656706 -1.450054 15.463204 112 H B 2 -0.01500 -0.01500 "HIS " " CD2" 6 0 A0A0A0  C1696  0 1 7 ""  1 ""  <> 0 0 0 1 7.57 1696 0 0 3430 1 1696 1696 1696 1696 24 <> <> <> <>
  1697 43 8.863420 -3.454983 13.176312 112 H B 21 0.30000 0.30000 "HIS " " H  " 1 0 FFFFFF  H1697  0 1 7 ""  1 ""  <> 0 0 0 1 7.57 1697 0 0 3431 0 1697 1697 1697 1697 -1 <> <> <> <>
  1698 41 11.602106 -4.652130 13.076287 112 H B 21 0.06000 0.06000 "HIS " " HA " 1 0 FFFFFF  H1698  0 1 7 ""  1 ""  <> 0 0 0 1 7.57 1698 0 0 3432 0 1698 1698 1698 1698 -1 <> <> <> <>
  1699 41 11.371035 -4.779442 15.597844 112 H B 21 0.06000 0.06000 "HIS " " HB1" 1 0 FFFFFF  H1699  0 1 7 ""  1 ""  <> 0 0 0 1 7.57 1699 0 0 3433 0 1699 1699 1699 1699 -1 <> <> <> <>
  1700 41 9.964216 -3.698002 15.489690 112 H B 21 0.06000 0.06000 "HIS " " HB2" 1 0 FFFFFF  H1700  0 1 7 ""  1 ""  <> 0 0 0 1 7.57 1700 0 0 3434 0 1700 1700 1700 1700 -1 <> <> <> <>
  1701 41 14.795057 -1.717844 15.081910 112 H B 21 0.11500 0.11500 "HIS " " HE1" 1 0 FFFFFF  H1701  0 1 7 ""  1 ""  <> 0 0 0 1 7.57 1701 0 0 3435 0 1701 1701 1701 1701 47 <> <> <> <>
  1702 41 10.759851 -0.878496 15.651280 112 H B 21 0.11500 0.11500 "HIS " " HD2" 1 0 FFFFFF  H1703  0 1 7 ""  1 ""  <> 0 0 0 1 7.57 1703 0 0 3436 0 1702 1702 1703 1703 -1 <> <> <> <>
  1703 25 9.084099 -6.200649 12.661595 113 Y B 38 -0.50000 -0.50000 "TYR " " N  " 7 0 2F2FFF  N1704  0 1 7 ""  1 ""  <> 0 0 0 1 7.73 1704 0 0 3452 1 1703 1703 1704 1704 -1 <> <> <> <>
  1704 3 8.270346 -7.425375 12.604650 113 Y B 2 0.14000 0.14000 "TYR " " CA " 6 0 A0A0A0  C1705  0 1 -1110 ""  1 ""  FFB400  0 0 0 1 7.73 1705 0 0 3453 1 1704 1704 1705 1705 -1 <> <> <> <>
  1705 2 9.092678 -8.500594 11.926740 113 Y B 2 0.50000 0.50000 "TYR " " C  " 6 0 A0A0A0  C1706  0 1 7 ""  1 ""  <> 0 0 0 1 7.73 1706 0 0 3454 0 1705 1705 1706 1706 -1 <> <> <> <>
  1706 15 8.752876 -9.714278 12.019696 113 Y B 75 -0.50000 -0.50000 "TYR " " O  " 8 0 FF5757  O1707  0 1 7 ""  1 ""  <> 0 0 0 1 7.73 1707 0 0 3455 0 1706 1706 1707 1707 -1 <> <> <> <>
  1707 3 6.962343 -7.186251 11.774564 113 Y B 2 -0.00500 -0.00500 "TYR " " CB " 6 0 A0A0A0  C1708  0 1 7 ""  1 ""  <> 0 0 0 1 7.73 1708 0 0 3456 2 1707 1707 1708 1708 -1 <> <> <> <>
  1708 2 5.826967 -8.163422 12.095250 113 Y B 2 -0.11500 -0.11500 "TYR " " CG " 6 0 A0A0A0  C1709  0 1 7 ""  1 ""  <> 0 0 0 1 7.73 1709 0 0 3457 0 1708 1708 1709 1709 62 <> <> <> <>
  1709 2 5.169867 -8.120953 13.350064 113 Y B 2 -0.11500 -0.11500 "TYR " " CD1" 6 0 A0A0A0  C1710  0 1 7 ""  1 ""  <> 0 0 0 1 7.73 1710 0 0 3458 1 1709 1709 1710 1710 63 <> <> <> <>
  1710 2 4.008959 -8.915262 13.573560 113 Y B 2 -0.11500 -0.11500 "TYR " " CE1" 6 0 A0A0A0  C1711  0 1 7 ""  1 ""  <> 0 0 0 1 7.73 1711 0 0 3459 1 1710 1710 1711 1711 64 <> <> <> <>
  1711 2 3.672844 -9.917158 12.674760 113 Y B 2 0.15000 0.15000 "TYR " " CZ " 6 0 A0A0A0  C1712  0 1 7 ""  1 ""  <> 0 0 0 1 7.73 1712 0 0 3460 0 1711 1711 1712 1712 65 <> <> <> <>
  1712 16 2.700397 -10.818790 12.949666 113 Y B 75 -0.58500 -0.58500 "TYR " " OH " 8 0 FF5757  O1713  0 1 7 "%UT"  13 ""  <> 0 0 0 1 7.73 1713 0 0 3461 1 1712 1712 1713 1713 -1 <> <> <> <>
  1713 2 4.287409 -9.879754 11.423055 113 Y B 2 -0.11500 -0.11500 "TYR " " CE2" 6 0 A0A0A0  C1714  0 1 7 ""  1 ""  <> 0 0 0 1 7.73 1714 0 0 3462 1 1713 1713 1714 1714 66 <> <> <> <>
  1714 2 5.343056 -9.073904 11.130418 113 Y B 2 -0.11500 -0.11500 "TYR " " CD2" 6 0 A0A0A0  C1715  0 1 7 ""  1 ""  <> 0 0 0 1 7.73 1715 0 0 3463 1 1714 1714 1715 1715 67 <> <> <> <>
  1715 43 9.098701 -5.681404 11.795415 113 Y B 21 0.30000 0.30000 "TYR " " H  " 1 0 FFFFFF  H1716  0 1 7 ""  1 ""  <> 0 0 0 1 7.73 1716 0 0 3464 0 1715 1715 1716 1716 -1 <> <> <> <>
  1716 41 8.050356 -7.904847 13.558488 113 Y B 21 0.06000 0.06000 "TYR " " HA " 1 0 FFFFFF  H1717  0 1 7 ""  1 ""  <> 0 0 0 1 7.73 1717 0 0 3465 0 1716 1716 1717 1717 -1 <> <> <> <>
  1717 41 7.223160 -7.470592 10.755139 113 Y B 21 0.06000 0.06000 "TYR " " HB1" 1 0 FFFFFF  H1718  0 1 7 ""  1 ""  <> 0 0 0 1 7.73 1718 0 0 3466 0 1717 1717 1718 1718 -1 <> <> <> <>
  1718 41 6.525438 -6.191263 11.859509 113 Y B 21 0.06000 0.06000 "TYR " " HB2" 1 0 FFFFFF  H1719  0 1 7 ""  1 ""  <> 0 0 0 1 7.73 1719 0 0 3467 0 1718 1718 1719 1719 -1 <> <> <> <>
  1719 41 5.408953 -7.372570 14.091119 113 Y B 21 0.11500 0.11500 "TYR " " HD1" 1 0 FFFFFF  H1720  0 1 7 ""  1 ""  <> 0 0 0 1 7.73 1720 0 0 3468 0 1719 1719 1720 1720 -1 <> <> <> <>
  1720 41 3.479643 -8.643543 14.474889 113 Y B 21 0.11500 0.11500 "TYR " " HE1" 1 0 FFFFFF  H1721  0 1 7 ""  1 ""  <> 0 0 0 1 7.73 1721 0 0 3469 0 1720 1720 1721 1721 -1 <> <> <> <>
  1721 42 2.404423 -11.389705 12.257222 113 Y B 21 0.43500 0.43500 "TYR " " HH " 1 0 FFFFFF  H1722  0 1 7 ""  1 ""  <> 0 0 0 1 7.73 1722 0 0 3470 0 1721 1721 1722 1722 -1 <> <> <> <>
  1722 41 3.904262 -10.576873 10.692559 113 Y B 21 0.11500 0.11500 "TYR " " HE2" 1 0 FFFFFF  H1723  0 1 7 ""  1 ""  <> 0 0 0 1 7.73 1723 0 0 3471 0 1722 1722 1723 1723 -1 <> <> <> <>
  1723 41 5.796389 -9.157159 10.153710 113 Y B 21 0.11500 0.11500 "TYR " " HD2" 1 0 FFFFFF  H1724  0 1 7 ""  1 ""  <> 0 0 0 1 7.73 1724 0 0 3472 0 1723 1723 1724 1724 -1 <> <> <> <>
  1724 25 10.205145 -8.108375 11.257016 114 T B 38 -0.50000 -0.50000 "THR " " N  " 7 0 2F2FFF  N1725  0 1 7 ""  1 ""  <> 0 0 0 1 7.7 1725 0 0 3480 1 1724 1724 1725 1725 -1 <> <> <> <>
  1725 3 11.245279 -8.973716 10.668019 114 T B 2 0.14000 0.14000 "THR " " CA " 6 0 A0A0A0  C1726  0 1 -1110 ""  1 ""  FFB400  0 0 0 1 7.7 1726 0 0 3481 1 1725 1725 1726 1726 -1 <> <> <> <>
  1726 2 12.505308 -8.680887 11.483918 114 T B 2 0.50000 0.50000 "THR " " C  " 6 0 A0A0A0  C1727  0 1 7 ""  1 ""  <> 0 0 0 1 7.7 1727 0 0 3482 0 1726 1726 1727 1727 -1 <> <> <> <>
  1727 15 12.804224 -7.528206 11.816606 114 T B 75 -0.50000 -0.50000 "THR " " O  " 8 0 FF5757  O1728  0 1 7 ""  1 ""  <> 0 0 0 1 7.7 1728 0 0 3483 0 1727 1727 1728 1728 -1 <> <> <> <>
  1728 3 11.327250 -8.834035 9.115117 114 T B 2 0.20500 0.20500 "THR " " CB " 6 0 A0A0A0  C1729  0 1 7 ""  1 ""  <> 0 0 0 1 7.7 1729 0 0 3484 1 1728 1728 1729 1729 -1 <> <> <> <>
  1729 3 9.995302 -9.284396 8.469781 114 T B 2 -0.18000 -0.18000 "THR " " CG2" 6 0 A0A0A0  C1730  0 1 7 ""  1 ""  <> 0 0 0 1 7.7 1730 0 0 3485 3 1729 1729 1730 1730 -1 <> <> <> <>
  1730 16 11.634199 -7.460556 8.792493 114 T B 75 -0.68300 -0.68300 "THR " " OG1" 8 0 FF5757  O1731  0 1 7 "%UT"  13 ""  <> 0 0 0 1 7.7 1731 0 0 3486 1 1730 1730 1731 1731 -1 <> <> <> <>
  1731 43 10.417307 -7.123140 11.190679 114 T B 21 0.30000 0.30000 "THR " " H  " 1 0 FFFFFF  H1732  0 1 7 ""  1 ""  <> 0 0 0 1 7.7 1732 0 0 3487 0 1731 1731 1732 1732 -1 <> <> <> <>
  1732 41 10.977991 -9.987073 10.967629 114 T B 21 0.06000 0.06000 "THR " " HA " 1 0 FFFFFF  H1733  0 1 7 ""  1 ""  <> 0 0 0 1 7.7 1733 0 0 3488 0 1732 1732 1733 1733 -1 <> <> <> <>
  1733 41 12.077467 -9.474292 8.651063 114 T B 21 0.06000 0.06000 "THR " " HB " 1 0 FFFFFF  H1734  0 1 7 ""  1 ""  <> 0 0 0 1 7.7 1734 0 0 3489 0 1733 1733 1734 1734 -1 <> <> <> <>
  1734 41 9.709162 -10.323173 8.634610 114 T B 21 0.06000 0.06000 "THR " "1HG2" 1 0 FFFFFF  H1735  0 1 7 ""  1 ""  <> 0 0 0 1 7.7 1735 0 0 3490 0 1734 1734 1735 1735 -1 <> <> <> <>
  1735 41 9.168509 -8.589690 8.617761 114 T B 21 0.06000 0.06000 "THR " "2HG2" 1 0 FFFFFF  H1736  0 1 7 ""  1 ""  <> 0 0 0 1 7.7 1736 0 0 3491 0 1735 1735 1736 1736 -1 <> <> <> <>
  1736 41 10.075846 -9.335396 7.383958 114 T B 21 0.06000 0.06000 "THR " "3HG2" 1 0 FFFFFF  H1737  0 1 7 ""  1 ""  <> 0 0 0 1 7.7 1737 0 0 3492 0 1736 1736 1737 1737 -1 <> <> <> <>
  1737 42 12.466764 -7.314253 9.214936 114 T B 21 0.41800 0.41800 "THR " " HG1" 1 0 FFFFFF  H1738  0 1 7 ""  1 ""  <> 0 0 0 1 7.7 1738 0 0 3493 0 1737 1737 1738 1738 -1 <> <> <> <>
  1738 25 13.274054 -9.732472 11.943410 115 T B 38 -0.50000 -0.50000 "THR " " N  " 7 0 2F2FFF  N1739  0 1 7 ""  1 ""  <> 0 0 0 1 7.7 1739 0 0 3501 1 1738 1738 1739 1739 -1 <> <> <> <>
  1739 3 14.513224 -9.622835 12.749291 115 T B 2 0.14000 0.14000 "THR " " CA " 6 0 A0A0A0  C1740  0 1 -1110 ""  1 ""  FFB400  0 0 0 1 7.7 1740 0 0 3502 1 1739 1739 1740 1740 -1 <> <> <> <>
  1740 2 15.572447 -8.738855 12.022511 115 T B 2 0.50000 0.50000 "THR " " C  " 6 0 A0A0A0  C1741  0 1 7 ""  1 ""  <> 0 0 0 1 7.7 1741 0 0 3503 0 1740 1740 1741 1741 -1 <> <> <> <>
  1741 15 16.192743 -7.975680 12.781491 115 T B 75 -0.50000 -0.50000 "THR " " O  " 8 0 FF5757  O1742  0 1 7 ""  1 ""  <> 0 0 0 1 7.7 1742 0 0 3504 0 1741 1741 1742 1742 -1 <> <> <> <>
  1742 3 15.032831 -11.000935 13.226758 115 T B 2 0.20500 0.20500 "THR " " CB " 6 0 A0A0A0  C1743  0 1 7 ""  1 ""  <> 0 0 0 1 7.7 1743 0 0 3505 1 1742 1742 1743 1743 -1 <> <> <> <>
  1743 3 14.259409 -11.558002 14.333417 115 T B 2 -0.18000 -0.18000 "THR " " CG2" 6 0 A0A0A0  C1744  0 1 7 ""  1 ""  <> 0 0 0 1 7.7 1744 0 0 3506 3 1743 1743 1744 1744 -1 <> <> <> <>
  1744 16 15.209459 -11.921319 12.188535 115 T B 75 -0.68300 -0.68300 "THR " " OG1" 8 0 FF5757  O1745  0 1 7 "%UT"  13 ""  <> 0 0 0 1 7.7 1745 0 0 3507 1 1744 1744 1745 1745 -1 <> <> <> <>
  1745 43 12.915422 -10.603490 11.578980 115 T B 21 0.30000 0.30000 "THR " " H  " 1 0 FFFFFF  H1746  0 1 7 ""  1 ""  <> 0 0 0 1 7.7 1746 0 0 3508 0 1745 1745 1746 1746 -1 <> <> <> <>
  1746 41 14.221540 -9.019494 13.608941 115 T B 21 0.06000 0.06000 "THR " " HA " 1 0 FFFFFF  H1747  0 1 7 ""  1 ""  <> 0 0 0 1 7.7 1747 0 0 3509 0 1746 1746 1747 1747 -1 <> <> <> <>
  1747 41 15.993223 -10.779607 13.692330 115 T B 21 0.06000 0.06000 "THR " " HB " 1 0 FFFFFF  H1748  0 1 7 ""  1 ""  <> 0 0 0 1 7.7 1748 0 0 3510 0 1747 1747 1748 1748 -1 <> <> <> <>
  1748 41 14.032450 -10.736932 15.013440 115 T B 21 0.06000 0.06000 "THR " "1HG2" 1 0 FFFFFF  H1749  0 1 7 ""  1 ""  <> 0 0 0 1 7.7 1749 0 0 3511 0 1748 1748 1749 1749 -1 <> <> <> <>
  1749 41 13.338804 -12.044885 14.011659 115 T B 21 0.06000 0.06000 "THR " "2HG2" 1 0 FFFFFF  H1750  0 1 7 ""  1 ""  <> 0 0 0 1 7.7 1750 0 0 3512 0 1749 1749 1750 1750 -1 <> <> <> <>
  1750 41 14.747442 -12.278758 14.989491 115 T B 21 0.06000 0.06000 "THR " "3HG2" 1 0 FFFFFF  H1751  0 1 7 ""  1 ""  <> 0 0 0 1 7.7 1751 0 0 3513 0 1750 1750 1751 1751 -1 <> <> <> <>
  1751 42 14.372374 -12.268736 11.920930 115 T B 21 0.41800 0.41800 "THR " " HG1" 1 0 FFFFFF  H1752  0 1 7 ""  1 ""  <> 0 0 0 1 7.7 1752 0 0 3514 0 1751 1751 1752 1752 -1 <> <> <> <>
  1752 25 15.731127 -8.716572 10.656369 116 P B 38 -0.14000 -0.14000 "PRO " " N  " 7 0 2F2FFF  N1753  0 1 7 ""  1 ""  <> 0 0 0 1 7.69 1753 0 0 3534 0 1752 1752 1753 1753 -1 <> <> <> <>
  1753 3 16.484198 -7.673986 9.968259 116 P B 2 0.01000 0.01000 "PRO " " CA " 6 0 A0A0A0  C1754  0 1 -1110 ""  1 ""  FFB400  0 0 0 1 7.69 1754 0 0 3535 1 1753 1753 1754 1754 -1 <> <> <> <>
  1754 2 15.400473 -6.517677 9.765100 116 P B 2 0.50000 0.50000 "PRO " " C  " 6 0 A0A0A0  C1755  0 1 7 ""  1 ""  <> 0 0 0 1 7.69 1755 0 0 3536 0 1754 1754 1755 1755 -1 <> <> <> <>
  1755 15 14.391237 -6.736130 9.006417 116 P B 75 -0.50000 -0.50000 "PRO " " O  " 8 0 FF5757  O1756  0 1 7 ""  1 ""  <> 0 0 0 1 7.69 1756 0 0 3537 0 1755 1755 1756 1756 -1 <> <> <> <>
  1756 3 15.354574 -9.767337 9.695764 116 P B 2 -0.05000 -0.05000 "PRO " " CD " 6 0 A0A0A0  C1757  0 1 7 ""  1 ""  <> 0 0 0 1 7.69 1757 0 0 3538 2 1756 1756 1757 1757 -1 <> <> <> <>
  1757 3 15.719046 -9.299538 8.350057 116 P B 2 -0.12000 -0.12000 "PRO " " CG " 6 0 A0A0A0  C1758  0 1 7 ""  1 ""  <> 0 0 0 1 7.69 1758 0 0 3539 2 1757 1757 1758 1758 -1 <> <> <> <>
  1758 3 16.856543 -8.275575 8.566865 116 P B 2 -0.12000 -0.12000 "PRO " " CB " 6 0 A0A0A0  C1759  0 1 7 ""  1 ""  <> 0 0 0 1 7.69 1759 0 0 3540 2 1758 1758 1759 1759 -1 <> <> <> <>
  1759 41 14.317942 -10.102279 9.731938 116 P B 21 0.06000 0.06000 "PRO " " HD1" 1 0 FFFFFF  H1760  0 1 7 ""  1 ""  <> 0 0 0 1 7.69 1760 0 0 3541 0 1759 1759 1760 1760 -1 <> <> <> <>
  1760 41 15.862719 -10.716302 9.867097 116 P B 21 0.06000 0.06000 "PRO " " HD2" 1 0 FFFFFF  H1761  0 1 7 ""  1 ""  <> 0 0 0 1 7.69 1761 0 0 3542 0 1760 1760 1761 1761 -1 <> <> <> <>
  1761 41 14.877989 -8.916362 7.772218 116 P B 21 0.06000 0.06000 "PRO " " HG1" 1 0 FFFFFF  H1762  0 1 7 ""  1 ""  <> 0 0 0 1 7.69 1762 0 0 3543 0 1761 1761 1762 1762 -1 <> <> <> <>
  1762 41 16.168619 -10.063788 7.716100 116 P B 21 0.06000 0.06000 "PRO " " HG2" 1 0 FFFFFF  H1763  0 1 7 ""  1 ""  <> 0 0 0 1 7.69 1763 0 0 3544 0 1762 1762 1763 1763 -1 <> <> <> <>
  1763 41 16.822145 -7.518843 7.783109 116 P B 21 0.06000 0.06000 "PRO " " HB1" 1 0 FFFFFF  H1764  0 1 7 ""  1 ""  <> 0 0 0 1 7.69 1764 0 0 3545 0 1763 1763 1764 1764 -1 <> <> <> <>
  1764 41 17.787455 -8.841580 8.533147 116 P B 21 0.06000 0.06000 "PRO " " HB2" 1 0 FFFFFF  H1765  0 1 7 ""  1 ""  <> 0 0 0 1 7.69 1765 0 0 3546 0 1764 1764 1765 1765 -1 <> <> <> <>
  1765 41 17.282484 -7.345160 10.633626 116 P B 21 0.06000 0.06000 "PRO " " HA " 1 0 FFFFFF  H1766  0 1 7 ""  1 ""  <> 0 0 0 1 7.69 1766 0 0 3547 0 1765 1765 1766 1766 -1 <> <> <> <>
  1766 25 15.521204 -5.364613 10.502915 117 P B 38 -0.14000 -0.14000 "PRO " " N  " 7 0 2F2FFF  N1767  0 1 7 ""  1 ""  <> 0 0 0 1 7.68 1767 0 0 3572 0 1766 1766 1767 1767 -1 <> <> <> <>
  1767 3 14.540838 -4.301401 10.301621 117 P B 2 0.01000 0.01000 "PRO " " CA " 6 0 A0A0A0  C1768  0 1 -1110 ""  1 ""  FFB400  0 0 0 1 7.68 1768 0 0 3573 1 1767 1767 1768 1768 -1 <> <> <> <>
  1768 2 14.583849 -3.636749 8.898015 117 P B 2 0.50000 0.50000 "PRO " " C  " 6 0 A0A0A0  C1769  0 1 7 ""  1 ""  <> 0 0 0 1 7.68 1769 0 0 3574 0 1768 1768 1769 1769 -1 <> <> <> <>
  1769 15 15.546656 -3.812645 8.202397 117 P B 75 -0.50000 -0.50000 "PRO " " O  " 8 0 FF5757  O1770  0 1 7 ""  1 ""  <> 0 0 0 1 7.68 1770 0 0 3575 0 1769 1769 1770 1770 -1 <> <> <> <>
  1770 3 16.520422 -4.969126 11.432767 117 P B 2 -0.05000 -0.05000 "PRO " " CD " 6 0 A0A0A0  C1771  0 1 7 ""  1 ""  <> 0 0 0 1 7.68 1771 0 0 3576 2 1770 1770 1771 1771 -1 <> <> <> <>
  1771 3 16.256525 -3.468477 11.815900 117 P B 2 -0.12000 -0.12000 "PRO " " CG " 6 0 A0A0A0  C1772  0 1 7 ""  1 ""  <> 0 0 0 1 7.68 1772 0 0 3577 2 1771 1771 1772 1772 -1 <> <> <> <>
  1772 3 14.834829 -3.171949 11.352555 117 P B 2 -0.12000 -0.12000 "PRO " " CB " 6 0 A0A0A0  C1773  0 1 7 ""  1 ""  <> 0 0 0 1 7.68 1773 0 0 3578 2 1772 1772 1773 1773 -1 <> <> <> <>
  1773 41 17.531488 -5.244158 11.132443 117 P B 21 0.06000 0.06000 "PRO " " HD1" 1 0 FFFFFF  H1774  0 1 7 ""  1 ""  <> 0 0 0 1 7.68 1774 0 0 3579 0 1773 1773 1774 1774 -1 <> <> <> <>
  1774 41 16.388037 -5.543304 12.349771 117 P B 21 0.06000 0.06000 "PRO " " HD2" 1 0 FFFFFF  H1775  0 1 7 ""  1 ""  <> 0 0 0 1 7.68 1775 0 0 3580 0 1774 1774 1775 1775 -1 <> <> <> <>
  1775 41 16.962187 -2.789845 11.336736 117 P B 21 0.06000 0.06000 "PRO " " HG1" 1 0 FFFFFF  H1776  0 1 7 ""  1 ""  <> 0 0 0 1 7.68 1776 0 0 3581 0 1775 1775 1776 1776 -1 <> <> <> <>
  1776 41 16.371691 -3.444824 12.899541 117 P B 21 0.06000 0.06000 "PRO " " HG2" 1 0 FFFFFF  H1777  0 1 7 ""  1 ""  <> 0 0 0 1 7.68 1777 0 0 3582 0 1776 1776 1777 1777 -1 <> <> <> <>
  1777 41 14.699968 -2.147406 11.005822 117 P B 21 0.06000 0.06000 "PRO " " HB1" 1 0 FFFFFF  H1778  0 1 7 ""  1 ""  <> 0 0 0 1 7.68 1778 0 0 3583 0 1777 1777 1778 1778 -1 <> <> <> <>
  1778 41 14.238626 -3.239676 12.262528 117 P B 21 0.06000 0.06000 "PRO " " HB2" 1 0 FFFFFF  H1779  0 1 7 ""  1 ""  <> 0 0 0 1 7.68 1779 0 0 3584 0 1778 1778 1779 1779 -1 <> <> <> <>
  1779 41 13.500811 -4.617416 10.382710 117 P B 21 0.06000 0.06000 "PRO " " HA " 1 0 FFFFFF  H1780  0 1 7 ""  1 ""  <> 0 0 0 1 7.68 1780 0 0 3585 0 1779 1779 1780 1780 -1 <> <> <> <>
  1780 25 13.600298 -2.798706 8.518620 118 T B 38 -0.50000 -0.50000 "THR " " N  " 7 0 2F2FFF  N1781  0 1 7 ""  1 ""  <> 0 0 0 1 7.34 1781 0 0 3601 1 1780 1780 1781 1781 -1 <> <> <> <>
  1781 3 13.540178 -1.954981 7.318395 118 T B 2 0.14000 0.14000 "THR " " CA " 6 0 A0A0A0  C1782  0 1 -1110 ""  1 ""  FFB400  0 0 0 1 7.34 1782 0 0 3602 1 1781 1781 1782 1782 -1 <> <> <> <>
  1782 2 13.098536 -0.610575 7.849824 118 T B 2 0.50000 0.50000 "THR " " C  " 6 0 A0A0A0  C1783  0 1 7 ""  1 ""  <> 0 0 0 1 7.34 1783 0 0 3603 0 1782 1782 1783 1783 -1 <> <> <> <>
  1783 15 12.331926 -0.515301 8.784001 118 T B 75 -0.50000 -0.50000 "THR " " O  " 8 0 FF5757  O1784  0 1 7 ""  1 ""  <> 0 0 0 1 7.34 1784 0 0 3604 0 1783 1783 1784 1784 -1 <> <> <> <>
  1784 3 12.689322 -2.665630 6.239255 118 T B 2 0.20500 0.20500 "THR " " CB " 6 0 A0A0A0  C1785  0 1 7 ""  1 ""  <> 0 0 0 1 7.34 1785 0 0 3605 1 1784 1784 1785 1785 -1 <> <> <> <>
  1785 3 13.294477 -4.049507 5.967587 118 T B 2 -0.18000 -0.18000 "THR " " CG2" 6 0 A0A0A0  C1786  0 1 7 ""  1 ""  <> 0 0 0 1 7.34 1786 0 0 3606 3 1785 1785 1786 1786 -1 <> <> <> <>
  1786 16 11.376459 -2.860928 6.647584 118 T B 75 -0.68300 -0.68300 "THR " " OG1" 8 0 FF5757  O1787  0 1 7 "%UT"  13 ""  <> 0 0 0 1 7.34 1787 0 0 3607 1 1786 1786 1787 1787 -1 <> <> <> <>
  1787 43 12.851171 -2.578358 9.159215 118 T B 21 0.30000 0.30000 "THR " " H  " 1 0 FFFFFF  H1788  0 1 7 ""  1 ""  <> 0 0 0 1 7.34 1788 0 0 3608 0 1787 1787 1788 1788 -1 <> <> <> <>
  1788 41 14.527639 -1.832653 6.873357 118 T B 21 0.06000 0.06000 "THR " " HA " 1 0 FFFFFF  H1789  0 1 7 ""  1 ""  <> 0 0 0 1 7.34 1789 0 0 3609 0 1788 1788 1789 1789 -1 <> <> <> <>
  1789 41 12.728113 -2.047169 5.342542 118 T B 21 0.06000 0.06000 "THR " " HB " 1 0 FFFFFF  H1790  0 1 7 ""  1 ""  <> 0 0 0 1 7.34 1790 0 0 3610 0 1789 1789 1790 1790 -1 <> <> <> <>
  1790 41 12.879244 -4.710213 5.206571 118 T B 21 0.06000 0.06000 "THR " "1HG2" 1 0 FFFFFF  H1791  0 1 7 ""  1 ""  <> 0 0 0 1 7.34 1791 0 0 3611 0 1790 1790 1791 1791 -1 <> <> <> <>
  1791 41 14.353315 -3.994692 5.714688 118 T B 21 0.06000 0.06000 "THR " "2HG2" 1 0 FFFFFF  H1792  0 1 7 ""  1 ""  <> 0 0 0 1 7.34 1792 0 0 3612 0 1791 1791 1792 1792 -1 <> <> <> <>
  1792 41 13.273237 -4.660328 6.870111 118 T B 21 0.06000 0.06000 "THR " "3HG2" 1 0 FFFFFF  H1793  0 1 7 ""  1 ""  <> 0 0 0 1 7.34 1793 0 0 3613 0 1792 1792 1793 1793 -1 <> <> <> <>
  1793 42 11.130167 -2.040956 7.047605 118 T B 21 0.41800 0.41800 "THR " " HG1" 1 0 FFFFFF  H1794  0 1 7 ""  1 ""  <> 0 0 0 1 7.34 1794 0 0 3614 0 1793 1793 1794 1794 -1 <> <> <> <>
  1794 25 13.673716 0.404928 7.263597 119 F B 38 -0.50000 -0.50000 "PHE " " N  " 7 0 2F2FFF  N1795  0 1 7 ""  1 ""  <> 0 0 0 1 7.43 1795 0 0 3634 1 1794 1794 1795 1795 -1 <> <> <> <>
  1795 3 13.467184 1.840796 7.648534 119 F B 2 0.14000 0.14000 "PHE " " CA " 6 0 A0A0A0  C1796  0 1 -1110 ""  1 ""  FFB400  0 0 0 1 7.43 1796 0 0 3635 1 1795 1795 1796 1796 -1 <> <> <> <>
  1796 2 12.632284 2.471708 6.488980 119 F B 2 0.50000 0.50000 "PHE " " C  " 6 0 A0A0A0  C1797  0 1 7 ""  1 ""  <> 0 0 0 1 7.43 1797 0 0 3636 0 1796 1796 1797 1797 -1 <> <> <> <>
  1797 15 12.843966 2.103369 5.333974 119 F B 75 -0.50000 -0.50000 "PHE " " O  " 8 0 FF5757  O1798  0 1 7 ""  1 ""  <> 0 0 0 1 7.43 1798 0 0 3637 0 1797 1797 1798 1798 -1 <> <> <> <>
  1798 3 14.879858 2.490194 7.611604 119 F B 2 -0.00500 -0.00500 "PHE " " CB " 6 0 A0A0A0  C1799  0 1 7 ""  1 ""  <> 0 0 0 1 7.43 1799 0 0 3638 2 1798 1798 1799 1799 -1 <> <> <> <>
  1799 2 15.052950 4.024847 7.673390 119 F B 2 -0.11500 -0.11500 "PHE " " CG " 6 0 A0A0A0  C1800  0 1 7 ""  1 ""  <> 0 0 0 1 7.43 1800 0 0 3639 0 1799 1799 1800 1800 62 <> <> <> <>
  1800 2 14.857996 4.818899 6.494706 119 F B 2 -0.11500 -0.11500 "PHE " " CD1" 6 0 A0A0A0  C1801  0 1 7 ""  1 ""  <> 0 0 0 1 7.43 1801 0 0 3640 1 1800 1800 1801 1801 63 <> <> <> <>
  1801 2 15.069273 6.227072 6.588994 119 F B 2 -0.11500 -0.11500 "PHE " " CE1" 6 0 A0A0A0  C1802  0 1 7 ""  1 ""  <> 0 0 0 1 7.43 1802 0 0 3641 1 1801 1801 1802 1802 64 <> <> <> <>
  1802 2 15.437075 6.861071 7.725205 119 F B 2 -0.11500 -0.11500 "PHE " " CZ " 6 0 A0A0A0  C1803  0 1 7 ""  1 ""  <> 0 0 0 1 7.43 1803 0 0 3642 1 1802 1802 1803 1803 65 <> <> <> <>
  1803 2 15.613169 6.067739 8.876393 119 F B 2 -0.11500 -0.11500 "PHE " " CE2" 6 0 A0A0A0  C1804  0 1 7 ""  1 ""  <> 0 0 0 1 7.43 1804 0 0 3643 1 1803 1803 1804 1804 66 <> <> <> <>
  1804 2 15.420862 4.709742 8.863912 119 F B 2 -0.11500 -0.11500 "PHE " " CD2" 6 0 A0A0A0  C1805  0 1 7 ""  1 ""  <> 0 0 0 1 7.43 1805 0 0 3644 1 1804 1804 1805 1805 67 <> <> <> <>
  1805 43 14.114744 0.199631 6.378472 119 F B 21 0.30000 0.30000 "PHE " " H  " 1 0 FFFFFF  H1806  0 1 7 ""  1 ""  <> 0 0 0 1 7.43 1806 0 0 3645 0 1805 1805 1806 1806 -1 <> <> <> <>
  1806 41 13.026880 2.011486 8.630929 119 F B 21 0.06000 0.06000 "PHE " " HA " 1 0 FFFFFF  H1807  0 1 7 ""  1 ""  <> 0 0 0 1 7.43 1807 0 0 3646 0 1806 1806 1807 1807 -1 <> <> <> <>
  1807 41 15.329485 2.255215 6.646867 119 F B 21 0.06000 0.06000 "PHE " " HB1" 1 0 FFFFFF  H1808  0 1 7 ""  1 ""  <> 0 0 0 1 7.43 1808 0 0 3647 0 1807 1807 1808 1808 -1 <> <> <> <>
  1808 41 15.546915 2.093300 8.376855 119 F B 21 0.06000 0.06000 "PHE " " HB2" 1 0 FFFFFF  H1809  0 1 7 ""  1 ""  <> 0 0 0 1 7.43 1809 0 0 3648 0 1808 1808 1809 1809 -1 <> <> <> <>
  1809 41 14.606012 4.425089 5.521150 119 F B 21 0.11500 0.11500 "PHE " " HD1" 1 0 FFFFFF  H1810  0 1 7 ""  1 ""  <> 0 0 0 1 7.43 1810 0 0 3649 0 1809 1809 1810 1810 -1 <> <> <> <>
  1810 41 14.885168 6.849684 5.725942 119 F B 21 0.11500 0.11500 "PHE " " HE1" 1 0 FFFFFF  H1811  0 1 7 ""  1 ""  <> 0 0 0 1 7.43 1811 0 0 3650 0 1810 1810 1811 1811 -1 <> <> <> <>
  1811 41 15.690859 7.910824 7.721601 119 F B 21 0.11500 0.11500 "PHE " " HZ " 1 0 FFFFFF  H1812  0 1 7 ""  1 ""  <> 0 0 0 1 7.43 1812 0 0 3651 0 1811 1811 1812 1812 -1 <> <> <> <>
  1812 41 15.862398 6.560122 9.804749 119 F B 21 0.11500 0.11500 "PHE " " HE2" 1 0 FFFFFF  H1813  0 1 7 ""  1 ""  <> 0 0 0 1 7.43 1813 0 0 3652 0 1812 1812 1813 1813 -1 <> <> <> <>
  1813 41 15.592955 4.154406 9.774068 119 F B 21 0.11500 0.11500 "PHE " " HD2" 1 0 FFFFFF  H1814  0 1 7 ""  1 ""  <> 0 0 0 1 7.43 1814 0 0 3653 0 1813 1813 1814 1814 -1 <> <> <> <>
  1814 25 11.782984 3.369377 6.797429 120 G B 38 -0.50000 -0.50000 "GLY " " N  " 7 0 2F2FFF  N1815  0 1 7 ""  1 ""  <> 0 0 0 1 7.72 1815 0 0 3671 1 1814 1814 1815 1815 -1 <> <> <> <>
  1815 3 10.864885 4.080429 5.851918 120 G B 2 0.08000 0.08000 "GLY " " CA " 6 0 A0A0A0  C1816  0 1 -1110 ""  1 ""  FFB400  0 0 0 1 7.72 1816 0 0 3672 2 1815 1815 1816 1816 -1 <> <> <> <>
  1816 2 11.618006 5.145294 5.088895 120 G B 2 0.50000 0.50000 "GLY " " C  " 6 0 A0A0A0  C1817  0 1 7 ""  1 ""  <> 0 0 0 1 7.72 1817 0 0 3673 0 1816 1816 1817 1817 -1 <> <> <> <>
  1817 15 12.403601 4.867664 4.161775 120 G B 75 -0.50000 -0.50000 "GLY " " O  " 8 0 FF5757  O1818  0 1 7 ""  1 ""  <> 0 0 0 1 7.72 1818 0 0 3674 0 1817 1817 1818 1818 -1 <> <> <> <>
  1818 43 11.713266 3.525059 7.792920 120 G B 21 0.30000 0.30000 "GLY " " H  " 1 0 FFFFFF  H1819  0 1 7 ""  1 ""  <> 0 0 0 1 7.72 1819 0 0 3675 0 1818 1818 1819 1819 -1 <> <> <> <>
  1819 41 10.013079 4.480394 6.401967 120 G B 21 0.06000 0.06000 "GLY " " HA1" 1 0 FFFFFF  H1820  0 1 7 ""  1 ""  <> 0 0 0 1 7.72 1820 0 0 3676 0 1819 1819 1820 1820 -1 <> <> <> <>
  1820 41 10.521990 3.317169 5.153378 120 G B 21 0.06000 0.06000 "GLY " " HA2" 1 0 FFFFFF  H1821  0 1 7 ""  1 ""  <> 0 0 0 1 7.72 1821 0 0 3677 0 1820 1820 1821 1821 -1 <> <> <> <>
  1821 25 11.302221 6.412710 5.440793 121 Q B 38 -0.50000 -0.50000 "GLN " " N  " 7 0 2F2FFF  N1822  0 1 7 ""  1 ""  <> 0 0 0 1 7.69 1822 0 0 3697 1 1821 1821 1822 1822 -1 <> <> <> <>
  1822 3 11.814161 7.631027 4.862924 121 Q B 2 0.14000 0.14000 "GLN " " CA " 6 0 A0A0A0  C1823  0 1 -1110 ""  1 ""  FFB400  0 0 0 1 7.69 1823 0 0 3698 1 1822 1822 1823 1823 -1 <> <> <> <>
  1823 2 11.995604 8.633181 5.951146 121 Q B 2 0.50000 0.50000 "GLN " " C  " 6 0 A0A0A0  C1824  0 1 7 ""  1 ""  <> 0 0 0 1 7.69 1824 0 0 3699 0 1823 1823 1824 1824 -1 <> <> <> <>
  1824 15 11.461695 8.407007 7.047700 121 Q B 75 -0.50000 -0.50000 "GLN " " O  " 8 0 FF5757  O1825  0 1 7 ""  1 ""  <> 0 0 0 1 7.69 1825 0 0 3700 0 1824 1824 1825 1825 -1 <> <> <> <>
  1825 3 11.017511 8.237524 3.702817 121 Q B 2 -0.12000 -0.12000 "GLN " " CB " 6 0 A0A0A0  C1826  0 1 7 ""  1 ""  <> 0 0 0 1 7.69 1826 0 0 3701 2 1825 1825 1826 1826 -1 <> <> <> <>
  1826 3 10.681639 7.295856 2.435533 121 Q B 2 -0.12000 -0.12000 "GLN " " CG " 6 0 A0A0A0  C1827  0 1 7 ""  1 ""  <> 0 0 0 1 7.69 1827 0 0 3702 2 1826 1826 1827 1827 -1 <> <> <> <>
  1827 2 11.842192 6.743710 1.690621 121 Q B 2 0.50000 0.50000 "GLN " " CD " 6 0 A0A0A0  C1828  0 1 7 "%UT"  13 ""  <> 0 0 0 1 7.69 1828 0 0 3703 0 1827 1827 1828 1828 -1 "No Flip"  <> <> <>
  1828 15 11.540464 6.140814 0.667153 121 Q B 75 -0.50000 -0.50000 "GLN " " OE1" 8 0 FF5757  O1829  0 1 7 ""  1 ""  <> 0 0 0 1 7.69 1829 0 0 3704 0 1828 1828 1829 1829 -1 <> <> <> <>
  1829 25 13.115049 7.024492 1.912152 121 Q B 38 -0.76000 -0.76000 "GLN " " NE2" 7 0 2F2FFF  N1830  0 1 7 ""  1 ""  <> 0 0 0 1 7.69 1830 0 0 3705 2 1829 1829 1830 1830 -1 <> <> <> <>
  1830 43 11.005293 6.523411 6.399793 121 Q B 21 0.30000 0.30000 "GLN " " H  " 1 0 FFFFFF  H1831  0 1 7 ""  1 ""  <> 0 0 0 1 7.69 1831 0 0 3706 0 1830 1830 1831 1831 -1 <> <> <> <>
  1831 41 12.784395 7.340290 4.460156 121 Q B 21 0.06000 0.06000 "GLN " " HA " 1 0 FFFFFF  H1832  0 1 7 ""  1 ""  <> 0 0 0 1 7.69 1832 0 0 3707 0 1831 1831 1832 1832 -1 <> <> <> <>
  1832 41 11.583281 9.079462 3.303884 121 Q B 21 0.06000 0.06000 "GLN " " HB1" 1 0 FFFFFF  H1833  0 1 7 ""  1 ""  <> 0 0 0 1 7.69 1833 0 0 3708 0 1832 1832 1833 1833 -1 <> <> <> <>
  1833 41 10.087992 8.667116 4.076379 121 Q B 21 0.06000 0.06000 "GLN " " HB2" 1 0 FFFFFF  H1834  0 1 7 ""  1 ""  <> 0 0 0 1 7.69 1834 0 0 3709 0 1833 1833 1834 1834 -1 <> <> <> <>
  1834 41 10.064383 7.745199 1.657598 121 Q B 21 0.06000 0.06000 "GLN " " HG1" 1 0 FFFFFF  H1835  0 1 7 ""  1 ""  <> 0 0 0 1 7.69 1835 0 0 3710 0 1834 1834 1835 1835 -1 <> <> <> <>
  1835 41 10.139917 6.432615 2.822126 121 Q B 21 0.06000 0.06000 "GLN " " HG2" 1 0 FFFFFF  H1836  0 1 7 ""  1 ""  <> 0 0 0 1 7.69 1836 0 0 3711 0 1835 1835 1836 1836 -1 <> <> <> <>
  1836 43 13.408758 7.535374 2.732415 121 Q B 21 0.38000 0.38000 "GLN " "1HE2" 1 0 FFFFFF  H1837  0 1 7 ""  1 ""  <> 0 0 0 1 7.69 1837 0 0 3712 0 1836 1836 1837 1837 -1 <> <> <> <>
  1837 43 13.825182 6.396286 1.564065 121 Q B 21 0.38000 0.38000 "GLN " "2HE2" 1 0 FFFFFF  H1838  0 1 7 ""  1 ""  <> 0 0 0 1 7.69 1838 0 0 3713 0 1837 1837 1838 1838 -1 <> <> <> <>
  1838 25 12.765078 9.686274 5.714406 122 G B 38 -0.50000 -0.50000 "GLY " " N  " 7 0 2F2FFF  N1839  0 1 7 ""  1 ""  <> 0 0 0 1 7.7 1839 0 0 3738 1 1838 1838 1839 1839 -1 <> <> <> <>
  1839 3 12.918966 10.756681 6.678761 122 G B 2 0.08000 0.08000 "GLY " " CA " 6 0 A0A0A0  C1840  0 1 -1110 ""  1 ""  FFB400  0 0 0 1 7.7 1840 0 0 3739 2 1839 1839 1840 1840 -1 <> <> <> <>
  1840 2 12.021570 11.953627 6.452870 122 G B 2 0.50000 0.50000 "GLY " " C  " 6 0 A0A0A0  C1841  0 1 7 ""  1 ""  <> 0 0 0 1 7.7 1841 0 0 3740 0 1840 1840 1841 1841 -1 <> <> <> <>
  1841 15 12.460680 12.819708 5.686044 122 G B 75 -0.50000 -0.50000 "GLY " " O  " 8 0 FF5757  O1842  0 1 7 ""  1 ""  <> 0 0 0 1 7.7 1842 0 0 3741 0 1841 1841 1842 1842 -1 <> <> <> <>
  1842 43 13.371599 9.640596 4.908086 122 G B 21 0.30000 0.30000 "GLY " " H  " 1 0 FFFFFF  H1843  0 1 7 ""  1 ""  <> 0 0 0 1 7.7 1843 0 0 3742 0 1842 1842 1843 1843 -1 <> <> <> <>
  1843 41 13.938108 11.140554 6.632989 122 G B 21 0.06000 0.06000 "GLY " " HA1" 1 0 FFFFFF  H1844  0 1 7 ""  1 ""  <> 0 0 0 1 7.7 1844 0 0 3743 0 1843 1843 1844 1844 -1 <> <> <> <>
  1844 41 12.963663 10.487051 7.733941 122 G B 21 0.06000 0.06000 "GLY " " HA2" 1 0 FFFFFF  H1845  0 1 7 ""  1 ""  <> 0 0 0 1 7.7 1845 0 0 3744 0 1844 1844 1845 1845 -1 <> <> <> <>
  1845 25 10.768881 12.018114 6.999841 123 T B 38 -0.50000 -0.50000 "THR " " N  " 7 0 2F2FFF  N1846  2 1 7 ""  1 ""  <> 0 0 0 1 7.28 1846 0 0 3756 1 1845 1845 1846 1846 -1 <> <> <> <>
  1846 3 9.913137 13.201269 6.924165 123 T B 2 0.14000 0.14000 "THR " " CA " 6 0 A0A0A0  C1847  2 1 -1110 ""  1 ""  FFB400  0 0 0 1 7.28 1847 0 0 3757 1 1846 1846 1847 1847 -1 <> <> <> <>
  1847 2 10.498697 14.319338 7.728261 123 T B 2 0.50000 0.50000 "THR " " C  " 6 0 A0A0A0  C1848  2 1 7 ""  1 ""  <> 0 0 0 1 7.28 1848 0 0 3758 0 1847 1847 1848 1848 -1 <> <> <> <>
  1848 15 10.456057 14.261286 8.981511 123 T B 75 -0.50000 -0.50000 "THR " " O  " 8 0 FF5757  O1849  2 1 7 ""  1 ""  <> 0 0 0 1 7.28 1849 0 0 3759 0 1848 1848 1849 1849 -1 <> <> <> <>
  1849 3 8.396017 12.889570 7.264508 123 T B 2 0.20500 0.20500 "THR " " CB " 6 0 A0A0A0  C1850  2 1 7 ""  1 ""  <> 0 0 0 1 7.28 1850 0 0 3760 1 1849 1849 1850 1850 -1 <> <> <> <>
  1850 3 7.484123 14.118399 6.974389 123 T B 2 -0.18000 -0.18000 "THR " " CG2" 6 0 A0A0A0  C1851  2 1 7 ""  1 ""  <> 0 0 0 1 7.28 1851 0 0 3761 3 1850 1850 1851 1851 -1 <> <> <> <>
  1851 16 7.969223 11.806910 6.466119 123 T B 75 -0.68300 -0.68300 "THR " " OG1" 8 0 FF5757  O1852  2 1 7 "%UT"  13 ""  <> 0 0 0 1 7.28 1852 0 0 3762 1 1851 1851 1852 1852 -1 <> <> <> <>
  1852 43 10.480894 11.281645 7.628148 123 T B 21 0.30000 0.30000 "THR " " H  " 1 0 FFFFFF  H1853  2 1 7 ""  1 ""  <> 0 0 0 1 7.28 1853 0 0 3763 0 1852 1852 1853 1853 -1 <> <> <> <>
  1853 41 9.897505 13.433043 5.859208 123 T B 21 0.06000 0.06000 "THR " " HA " 1 0 FFFFFF  H1854  2 1 7 ""  1 ""  <> 0 0 0 1 7.28 1854 0 0 3764 0 1853 1853 1854 1854 -1 <> <> <> <>
  1854 41 8.268385 12.616190 8.311921 123 T B 21 0.06000 0.06000 "THR " " HB " 1 0 FFFFFF  H1855  2 1 7 ""  1 ""  <> 0 0 0 1 7.28 1855 0 0 3765 0 1854 1854 1855 1855 -1 <> <> <> <>
  1855 41 7.529600 14.855005 7.776536 123 T B 21 0.06000 0.06000 "THR " "1HG2" 1 0 FFFFFF  H1856  2 1 7 ""  1 ""  <> 0 0 0 1 7.28 1856 0 0 3766 0 1855 1855 1856 1856 -1 <> <> <> <>
  1856 41 7.548048 14.622835 6.010251 123 T B 21 0.06000 0.06000 "THR " "2HG2" 1 0 FFFFFF  H1857  2 1 7 ""  1 ""  <> 0 0 0 1 7.28 1857 0 0 3767 0 1856 1856 1857 1857 -1 <> <> <> <>
  1857 41 6.458530 13.807856 6.774835 123 T B 21 0.06000 0.06000 "THR " "3HG2" 1 0 FFFFFF  H1858  2 1 7 ""  1 ""  <> 0 0 0 1 7.28 1858 0 0 3768 0 1857 1857 1858 1858 -1 <> <> <> <>
  1858 42 7.874910 12.137659 5.585927 123 T B 21 0.41800 0.41800 "THR " " HG1" 1 0 FFFFFF  H1859  2 1 7 ""  1 ""  <> 0 0 0 1 7.28 1859 0 0 3769 0 1858 1858 1859 1859 -1 <> <> <> <>
  1859 25 11.190279 15.265532 7.023602 124 K B 38 -0.50000 -0.50000 "LYS " " N  " 7 0 2F2FFF  N1860  2 1 7 ""  1 ""  <> 0 0 0 1 7.3 1860 0 0 3789 1 1859 1859 1860 1860 -1 <> <> <> <>
  1860 3 11.748747 16.418573 7.601094 124 K B 2 0.14000 0.14000 "LYS " " CA " 6 0 A0A0A0  C1861  2 1 -1111 ""  1 ""  FFD200  0 0 0 1 7.3 1861 0 0 3790 1 1860 1860 1861 1861 -1 <> <> <> <>
  1861 2 10.780603 17.556314 7.872167 124 K B 2 0.50000 0.50000 "LYS " " C  " 6 0 A0A0A0  C1862  2 1 7 ""  1 ""  <> 0 0 0 1 7.3 1862 0 0 3791 0 1861 1861 1862 1862 -1 <> <> <> <>
  1862 15 10.388697 18.280813 7.002892 124 K B 75 -0.50000 -0.50000 "LYS " " O  " 8 0 FF5757  O1863  2 1 7 ""  1 ""  <> 0 0 0 1 7.3 1863 0 0 3792 0 1862 1862 1863 1863 -1 <> <> <> <>
  1863 3 12.830610 16.975592 6.595799 124 K B 2 -0.12000 -0.12000 "LYS " " CB " 6 0 A0A0A0  C1864  2 1 7 ""  1 ""  <> 0 0 0 1 7.3 1864 0 0 3793 2 1863 1863 1864 1864 -1 <> <> <> <>
  1864 3 13.623899 18.132727 7.211217 124 K B 2 -0.12000 -0.12000 "LYS " " CG " 6 0 A0A0A0  C1865  2 1 7 ""  1 ""  <> 0 0 0 1 7.3 1865 0 0 3794 2 1864 1864 1865 1865 -1 <> <> <> <>
  1865 3 14.384947 18.948122 6.195310 124 K B 2 -0.12000 -0.12000 "LYS " " CD " 6 0 A0A0A0  C1866  2 1 7 ""  1 ""  <> 0 0 0 1 7.3 1866 0 0 3795 2 1865 1865 1866 1866 -1 <> <> <> <>
  1866 3 15.635714 18.155405 5.700887 124 K B 2 0.19000 0.19000 "LYS " " CE " 6 0 A0A0A0  C1867  2 1 7 ""  1 ""  <> 0 0 0 1 7.3 1867 0 0 3796 2 1866 1866 1867 1867 -1 <> <> <> <>
  1867 32 16.446489 18.913031 4.703691 124 K B 38 -0.30000 -0.30000 "LYS " " NZ " 7 1 2F2FFF  N1868  2 1 7 "%UT"  13 ""  <> 0 0 0 1 7.3 1868 0 0 3797 3 1867 1867 1868 1868 44 <> <> <> <>
  1868 43 11.352118 14.992174 6.064862 124 K B 21 0.30000 0.30000 "LYS " " H  " 1 0 FFFFFF  H1869  2 1 7 ""  1 ""  <> 0 0 0 1 7.3 1869 0 0 3798 0 1868 1868 1869 1869 -1 <> <> <> <>
  1869 41 12.147085 16.151686 8.579972 124 K B 21 0.06000 0.06000 "LYS " " HA " 1 0 FFFFFF  H1870  2 1 7 ""  1 ""  <> 0 0 0 1 7.3 1870 0 0 3799 0 1869 1869 1870 1870 -1 <> <> <> <>
  1870 41 12.360781 17.255564 5.652944 124 K B 21 0.06000 0.06000 "LYS " " HB1" 1 0 FFFFFF  H1871  2 1 7 ""  1 ""  <> 0 0 0 1 7.3 1871 0 0 3800 0 1870 1870 1871 1871 -1 <> <> <> <>
  1871 41 13.515680 16.159479 6.366147 124 K B 21 0.06000 0.06000 "LYS " " HB2" 1 0 FFFFFF  H1872  2 1 7 ""  1 ""  <> 0 0 0 1 7.3 1872 0 0 3801 0 1871 1871 1872 1872 -1 <> <> <> <>
  1872 41 14.197035 17.759058 8.059735 124 K B 21 0.06000 0.06000 "LYS " " HG1" 1 0 FFFFFF  H1873  2 1 7 ""  1 ""  <> 0 0 0 1 7.3 1873 0 0 3802 0 1872 1872 1873 1873 -1 <> <> <> <>
  1873 41 12.989550 18.888937 7.673650 124 K B 21 0.06000 0.06000 "LYS " " HG2" 1 0 FFFFFF  H1874  2 1 7 ""  1 ""  <> 0 0 0 1 7.3 1874 0 0 3803 0 1873 1873 1874 1874 -1 <> <> <> <>
  1874 41 14.718203 19.885069 6.641595 124 K B 21 0.06000 0.06000 "LYS " " HD1" 1 0 FFFFFF  H1875  2 1 7 ""  1 ""  <> 0 0 0 1 7.3 1875 0 0 3804 0 1874 1874 1875 1875 -1 <> <> <> <>
  1875 41 13.669851 19.354441 5.480016 124 K B 21 0.06000 0.06000 "LYS " " HD2" 1 0 FFFFFF  H1876  2 1 7 ""  1 ""  <> 0 0 0 1 7.3 1876 0 0 3805 0 1875 1875 1876 1876 -1 <> <> <> <>
  1876 41 15.280638 17.257524 5.195096 124 K B 21 0.06000 0.06000 "LYS " " HE1" 1 0 FFFFFF  H1877  2 1 7 ""  1 ""  <> 0 0 0 1 7.3 1877 0 0 3806 0 1876 1876 1877 1877 -1 <> <> <> <>
  1877 41 16.076635 17.794012 6.629910 124 K B 21 0.06000 0.06000 "LYS " " HE2" 1 0 FFFFFF  H1878  2 1 7 ""  1 ""  <> 0 0 0 1 7.3 1878 0 0 3807 0 1877 1877 1878 1878 -1 <> <> <> <>
  1878 44 17.239233 18.378855 4.377641 124 K B 21 0.33000 0.33000 "LYS " " HZ1" 1 0 FFFFFF  H1879  2 1 7 ""  1 ""  <> 0 0 0 1 7.3 1879 0 0 3808 0 1878 1878 1879 1879 45 <> <> <> <>
  1879 44 15.903543 19.107325 3.874498 124 K B 21 0.33000 0.33000 "LYS " " HZ2" 1 0 FFFFFF  H1880  2 1 7 ""  1 ""  <> 0 0 0 1 7.3 1880 0 0 3809 0 1879 1879 1880 1880 -1 <> <> <> <>
  1880 44 16.729662 19.831583 5.013818 124 K B 21 0.33000 0.33000 "LYS " " HZ3" 1 0 FFFFFF  H1881  2 1 7 ""  1 ""  <> 0 0 0 1 7.3 1881 0 0 3810 0 1880 1880 1881 1881 -1 <> <> <> <>
  1881 25 10.327223 17.715574 9.101216 125 V B 38 -0.50000 -0.50000 "VAL " " N  " 7 0 2F2FFF  N1882  2 1 7 ""  1 ""  <> 0 0 0 1 7.4 1882 0 0 3825 1 1881 1881 1882 1882 -1 <> <> <> <>
  1882 3 9.321451 18.798361 9.390740 125 V B 2 0.14000 0.14000 "VAL " " CA " 6 0 A0A0A0  C1883  2 1 -1111 ""  1 ""  FFD200  0 0 0 1 7.4 1883 0 0 3826 1 1882 1882 1883 1883 -1 <> <> <> <>
  1883 2 10.248056 19.931578 9.948628 125 V B 2 0.50000 0.50000 "VAL " " C  " 6 0 A0A0A0  C1884  2 1 7 ""  1 ""  <> 0 0 0 1 7.4 1884 0 0 3827 0 1883 1883 1884 1884 -1 <> <> <> <>
  1884 15 11.182074 19.745810 10.803277 125 V B 75 -0.50000 -0.50000 "VAL " " O  " 8 0 FF5757  O1885  2 1 7 ""  1 ""  <> 0 0 0 1 7.4 1885 0 0 3828 0 1884 1884 1885 1885 -1 <> <> <> <>
  1885 3 8.389732 18.294569 10.529469 125 V B 2 -0.06000 -0.06000 "VAL " " CB " 6 0 A0A0A0  C1886  2 1 7 ""  1 ""  <> 0 0 0 1 7.4 1886 0 0 3829 1 1885 1885 1886 1886 -1 <> <> <> <>
  1886 3 7.385809 19.389742 10.921800 125 V B 2 -0.18000 -0.18000 "VAL " " CG1" 6 0 A0A0A0  C1887  2 1 7 ""  1 ""  <> 0 0 0 1 7.4 1887 0 0 3830 3 1886 1886 1887 1887 -1 <> <> <> <>
  1887 3 7.572819 16.996477 10.099557 125 V B 2 -0.18000 -0.18000 "VAL " " CG2" 6 0 A0A0A0  C1888  2 1 7 ""  1 ""  <> 0 0 0 1 7.4 1888 0 0 3831 3 1887 1887 1888 1888 -1 <> <> <> <>
  1888 43 10.717527 17.148386 9.840173 125 V B 21 0.30000 0.30000 "VAL " " H  " 1 0 FFFFFF  H1889  2 1 7 ""  1 ""  <> 0 0 0 1 7.4 1889 0 0 3832 0 1888 1888 1889 1889 -1 <> <> <> <>
  1889 41 8.672546 19.040827 8.549172 125 V B 21 0.06000 0.06000 "VAL " " HA " 1 0 FFFFFF  H1890  2 1 7 ""  1 ""  <> 0 0 0 1 7.4 1890 0 0 3833 0 1889 1889 1890 1890 -1 <> <> <> <>
  1890 41 8.996443 18.048273 11.400872 125 V B 21 0.06000 0.06000 "VAL " " HB " 1 0 FFFFFF  H1891  2 1 7 ""  1 ""  <> 0 0 0 1 7.4 1891 0 0 3834 0 1890 1890 1891 1891 -1 <> <> <> <>
  1891 41 6.899467 19.819727 10.046197 125 V B 21 0.06000 0.06000 "VAL " "1HG1" 1 0 FFFFFF  H1892  2 1 7 ""  1 ""  <> 0 0 0 1 7.4 1892 0 0 3835 0 1891 1891 1892 1892 -1 <> <> <> <>
  1892 41 6.616282 19.046419 11.613221 125 V B 21 0.06000 0.06000 "VAL " "2HG1" 1 0 FFFFFF  H1893  2 1 7 ""  1 ""  <> 0 0 0 1 7.4 1893 0 0 3836 0 1892 1892 1893 1893 -1 <> <> <> <>
  1893 41 7.803907 20.222914 11.486703 125 V B 21 0.06000 0.06000 "VAL " "3HG1" 1 0 FFFFFF  H1894  2 1 7 ""  1 ""  <> 0 0 0 1 7.4 1894 0 0 3837 0 1893 1893 1894 1894 -1 <> <> <> <>
  1894 41 7.107994 17.138803 9.123963 125 V B 21 0.06000 0.06000 "VAL " "1HG2" 1 0 FFFFFF  H1895  2 1 7 ""  1 ""  <> 0 0 0 1 7.4 1895 0 0 3838 0 1894 1894 1895 1895 -1 <> <> <> <>
  1895 41 8.221743 16.124117 10.022168 125 V B 21 0.06000 0.06000 "VAL " "2HG2" 1 0 FFFFFF  H1896  2 1 7 ""  1 ""  <> 0 0 0 1 7.4 1896 0 0 3839 0 1895 1895 1896 1896 -1 <> <> <> <>
  1896 41 6.676573 16.831095 10.697461 125 V B 21 0.06000 0.06000 "VAL " "3HG2" 1 0 FFFFFF  H1897  2 1 7 ""  1 ""  <> 0 0 0 1 7.4 1897 0 0 3840 0 1896 1896 1897 1897 -1 <> <> <> <>
  1897 25 10.111609 21.173849 9.405004 126 E B 38 -0.50000 -0.50000 "GLU " " N  " 7 0 2F2FFF  N1898  2 1 7 ""  1 ""  <> 0 0 0 1 7.49 1898 0 0 3856 1 1897 1897 1898 1898 -1 <> <> <> <>
  1898 3 10.712172 22.375910 9.968415 126 E B 2 0.14000 0.14000 "GLU " " CA " 6 0 A0A0A0  C1899  2 1 -1111 ""  1 ""  FFD200  0 0 0 1 7.49 1899 0 0 3857 1 1898 1898 1899 1899 -1 <> <> <> <>
  1899 2 9.533583 23.334589 10.170739 126 E B 2 0.50000 0.50000 "GLU " " C  " 6 0 A0A0A0  C1900  2 1 7 ""  1 ""  <> 0 0 0 1 7.49 1900 0 0 3858 0 1899 1899 1900 1900 -1 <> <> <> <>
  1900 15 8.500706 23.246305 9.411916 126 E B 75 -0.50000 -0.50000 "GLU " " O  " 8 0 FF5757  O1901  2 1 7 ""  1 ""  <> 0 0 0 1 7.49 1901 0 0 3859 0 1900 1900 1901 1901 -1 <> <> <> <>
  1901 3 11.680475 22.974890 8.901273 126 E B 2 -0.12000 -0.12000 "GLU " " CB " 6 0 A0A0A0  C1902  2 1 7 ""  1 ""  <> 0 0 0 1 7.49 1902 0 0 3860 2 1901 1901 1902 1902 -1 <> <> <> <>
  1902 3 13.008776 22.255342 8.808930 126 E B 2 -0.22000 -0.22000 "GLU " " CG " 6 0 A0A0A0  C1903  2 1 7 ""  1 ""  <> 0 0 0 1 7.49 1903 0 0 3861 2 1902 1902 1903 1903 -1 <> <> <> <>
  1903 2 14.013132 22.527475 9.894677 126 E B 2 0.70000 0.70000 "GLU " " CD " 6 0 A0A0A0  C1904  2 1 7 "%UT"  13 ""  <> 0 0 0 1 7.49 1904 0 0 3862 0 1903 1903 1904 1904 -1 <> <> <> <>
  1904 15 15.080153 21.880667 9.950376 126 E B 75 -0.80000 -0.80000 "GLU " " OE1" 8 0 FF5757  O1905  2 1 7 ""  1 ""  <> 0 0 0 1 7.49 1905 0 0 3863 0 1904 1904 1905 1905 -1 <> <> <> <>
  1905 18 13.629560 23.313242 10.751756 126 E B 75 -0.80000 -0.80000 "GLU " " OE2" 8 -1 FF5757  O1906  2 1 7 ""  1 ""  <> 0 0 0 1 7.49 1906 0 0 3864 0 1905 1905 1906 1906 -1 <> <> <> <>
  1906 43 9.303488 21.369719 8.831697 126 E B 21 0.30000 0.30000 "GLU " " H  " 1 0 FFFFFF  H1907  2 1 7 ""  1 ""  <> 0 0 0 1 7.49 1907 0 0 3865 0 1906 1906 1907 1907 -1 <> <> <> <>
  1907 41 11.285418 22.262480 10.888532 126 E B 21 0.06000 0.06000 "GLU " " HA " 1 0 FFFFFF  H1908  2 1 7 ""  1 ""  <> 0 0 0 1 7.49 1908 0 0 3866 0 1907 1907 1908 1908 -1 <> <> <> <>
  1908 41 11.792368 24.057764 8.955724 126 E B 21 0.06000 0.06000 "GLU " " HB1" 1 0 FFFFFF  H1909  2 1 7 ""  1 ""  <> 0 0 0 1 7.49 1909 0 0 3867 0 1908 1908 1909 1909 -1 <> <> <> <>
  1909 41 11.222681 22.928186 7.913171 126 E B 21 0.06000 0.06000 "GLU " " HB2" 1 0 FFFFFF  H1910  2 1 7 ""  1 ""  <> 0 0 0 1 7.49 1910 0 0 3868 0 1909 1909 1910 1910 -1 <> <> <> <>
  1910 41 13.542284 22.488863 7.887551 126 E B 21 0.06000 0.06000 "GLU " " HG1" 1 0 FFFFFF  H1911  2 1 7 ""  1 ""  <> 0 0 0 1 7.49 1911 0 0 3869 0 1910 1910 1911 1911 -1 <> <> <> <>
  1911 41 12.813871 21.200163 8.617345 126 E B 21 0.06000 0.06000 "GLU " " HG2" 1 0 FFFFFF  H1912  2 1 7 ""  1 ""  <> 0 0 0 1 7.49 1912 0 0 3870 0 1911 1911 1912 1912 -1 <> <> <> <>
  1912 25 9.540464 24.121504 11.273202 127 I B 38 -0.50000 -0.50000 "ILE " " N  " 7 0 2F2FFF  N1913  2 1 7 ""  1 ""  <> 0 0 0 1 7.89 1913 0 0 3890 1 1912 1912 1913 1913 -1 <> <> <> <>
  1913 3 8.424852 24.959612 11.657723 127 I B 2 0.14000 0.14000 "ILE " " CA " 6 0 A0A0A0  C1914  2 1 -1111 ""  1 ""  FFD200  0 0 0 1 7.89 1914 0 0 3891 1 1913 1913 1914 1914 -1 <> <> <> <>
  1914 2 8.836504 26.418890 11.614297 127 I B 2 0.50000 0.50000 "ILE " " C  " 6 0 A0A0A0  C1915  2 1 7 ""  1 ""  <> 0 0 0 1 7.89 1915 0 0 3892 0 1914 1914 1915 1915 -1 <> <> <> <>
  1915 15 9.874586 26.780100 12.134885 127 I B 75 -0.50000 -0.50000 "ILE " " O  " 8 0 FF5757  O1916  2 1 7 ""  1 ""  <> 0 0 0 1 7.89 1916 0 0 3893 0 1915 1915 1916 1916 -1 <> <> <> <>
  1916 3 8.013693 24.659380 13.204480 127 I B 2 -0.06000 -0.06000 "ILE " " CB " 6 0 A0A0A0  C1917  2 1 7 ""  1 ""  <> 0 0 0 1 7.89 1917 0 0 3894 1 1916 1916 1917 1917 -1 <> <> <> <>
  1917 3 6.767088 25.392908 13.688668 127 I B 2 -0.18000 -0.18000 "ILE " " CG2" 6 0 A0A0A0  C1918  2 1 7 ""  1 ""  <> 0 0 0 1 7.89 1918 0 0 3895 3 1917 1917 1918 1918 -1 <> <> <> <>
  1918 3 7.677013 23.080957 13.271565 127 I B 2 -0.12000 -0.12000 "ILE " " CG1" 6 0 A0A0A0  C1919  2 1 7 ""  1 ""  <> 0 0 0 1 7.89 1919 0 0 3896 2 1918 1918 1919 1919 -1 <> <> <> <>
  1919 3 7.813644 22.477049 14.650689 127 I B 2 -0.18000 -0.18000 "ILE " " CD1" 6 0 A0A0A0  C1920  2 1 7 ""  1 ""  <> 0 0 0 1 7.89 1920 0 0 3897 3 1919 1919 1920 1920 -1 <> <> <> <>
  1920 43 10.378321 24.049082 11.832532 127 I B 21 0.30000 0.30000 "ILE " " H  " 1 0 FFFFFF  H1921  2 1 7 ""  1 ""  <> 0 0 0 1 7.89 1921 0 0 3898 0 1920 1920 1921 1921 -1 <> <> <> <>
  1921 41 7.578503 24.774965 10.996137 127 I B 21 0.06000 0.06000 "ILE " " HA " 1 0 FFFFFF  H1922  2 1 7 ""  1 ""  <> 0 0 0 1 7.89 1922 0 0 3899 0 1921 1921 1922 1922 -1 <> <> <> <>
  1922 41 8.879189 24.790960 13.853868 127 I B 21 0.06000 0.06000 "ILE " " HB " 1 0 FFFFFF  H1923  2 1 7 ""  1 ""  <> 0 0 0 1 7.89 1923 0 0 3900 0 1922 1922 1923 1923 -1 <> <> <> <>
  1923 41 5.944164 25.184706 13.004895 127 I B 21 0.06000 0.06000 "ILE " "1HG2" 1 0 FFFFFF  H1924  2 1 7 ""  1 ""  <> 0 0 0 1 7.89 1924 0 0 3901 0 1923 1923 1924 1924 -1 <> <> <> <>
  1924 41 6.536325 25.145021 14.724721 127 I B 21 0.06000 0.06000 "ILE " "2HG2" 1 0 FFFFFF  H1925  2 1 7 ""  1 ""  <> 0 0 0 1 7.89 1925 0 0 3902 0 1924 1924 1925 1925 -1 <> <> <> <>
  1925 41 6.768364 26.478590 13.591729 127 I B 21 0.06000 0.06000 "ILE " "3HG2" 1 0 FFFFFF  H1926  2 1 7 ""  1 ""  <> 0 0 0 1 7.89 1926 0 0 3903 0 1925 1925 1926 1926 -1 <> <> <> <>
  1926 41 8.294378 22.472815 12.610410 127 I B 21 0.06000 0.06000 "ILE " "1HG1" 1 0 FFFFFF  H1927  2 1 7 ""  1 ""  <> 0 0 0 1 7.89 1927 0 0 3904 0 1926 1926 1927 1927 -1 <> <> <> <>
  1927 41 6.656349 22.945017 12.913987 127 I B 21 0.06000 0.06000 "ILE " "2HG1" 1 0 FFFFFF  H1928  2 1 7 ""  1 ""  <> 0 0 0 1 7.89 1928 0 0 3905 0 1927 1927 1928 1928 -1 <> <> <> <>
  1928 41 7.492165 21.445116 14.791642 127 I B 21 0.06000 0.06000 "ILE " " HD1" 1 0 FFFFFF  H1929  2 1 7 ""  1 ""  <> 0 0 0 1 7.89 1929 0 0 3906 0 1928 1928 1929 1929 -1 <> <> <> <>
  1929 41 8.849848 22.580919 14.972550 127 I B 21 0.06000 0.06000 "ILE " " HD2" 1 0 FFFFFF  H1930  2 1 7 ""  1 ""  <> 0 0 0 1 7.89 1930 0 0 3907 0 1929 1929 1930 1930 -1 <> <> <> <>
  1930 41 7.227976 23.064276 15.357976 127 I B 21 0.06000 0.06000 "ILE " " HD3" 1 0 FFFFFF  H1931  2 1 7 ""  1 ""  <> 0 0 0 1 7.89 1931 0 0 3908 0 1930 1930 1931 1931 -1 <> <> <> <>
  1931 25 8.044107 27.301558 10.963387 128 K B 38 -0.50000 -0.50000 "LYS " " N  " 7 0 2F2FFF  N1932  0 1 7 ""  1 ""  <> 0 0 0 1 9.2 1932 0 0 3928 1 1931 1931 1932 1932 -1 <> <> <> <>
  1932 3 8.217276 28.762495 10.899930 128 K B 2 0.14000 0.14000 "LYS " " CA " 6 0 A0A0A0  C1933  0 1 -1111 ""  1 ""  FFD200  0 0 0 1 9.2 1933 0 0 3929 1 1932 1932 1933 1933 -1 <> <> <> <>
  1933 2 7.614525 29.248941 12.295362 128 K B 2 0.50000 0.50000 "LYS " " C  " 6 0 A0A0A0  C1934  0 1 7 ""  1 ""  <> 0 0 0 1 9.2 1934 0 0 3930 0 1933 1933 1934 1934 -1 <> <> <> <>
  1934 15 6.533585 28.920412 12.822724 128 K B 75 -0.50000 -0.50000 "LYS " " O  " 8 0 FF5757  O1935  0 1 7 ""  1 ""  <> 0 0 0 1 9.2 1935 0 0 3931 0 1934 1934 1935 1935 -1 <> <> <> <>
  1935 3 7.311886 29.464869 9.930814 128 K B 2 -0.12000 -0.12000 "LYS " " CB " 6 0 A0A0A0  C1936  0 1 7 ""  1 ""  <> 0 0 0 1 9.2 1936 0 0 3932 2 1935 1935 1936 1936 -1 <> <> <> <>
  1936 3 7.533386 31.030577 9.895047 128 K B 2 -0.12000 -0.12000 "LYS " " CG " 6 0 A0A0A0  C1937  0 1 7 ""  1 ""  <> 0 0 0 1 9.2 1937 0 0 3933 2 1936 1936 1937 1937 -1 <> <> <> <>
  1937 3 6.664940 31.677320 8.736695 128 K B 2 -0.12000 -0.12000 "LYS " " CD " 6 0 A0A0A0  C1938  0 1 7 ""  1 ""  <> 0 0 0 1 9.2 1938 0 0 3934 2 1937 1937 1938 1938 -1 <> <> <> <>
  1938 3 7.275053 31.491987 7.290196 128 K B 2 0.19000 0.19000 "LYS " " CE " 6 0 A0A0A0  C1939  0 1 7 ""  1 ""  <> 0 0 0 1 9.2 1939 0 0 3935 2 1938 1938 1939 1939 -1 <> <> <> <>
  1939 32 6.695974 32.228287 6.250051 128 K B 38 -0.30000 -0.30000 "LYS " " NZ " 7 1 2F2FFF  N1940  0 1 7 "%UT"  13 ""  <> 0 0 0 1 9.2 1940 0 0 3936 3 1939 1939 1940 1940 44 <> <> <> <>
  1940 43 7.154663 27.002153 10.590096 128 K B 21 0.30000 0.30000 "LYS " " H  " 1 0 FFFFFF  H1941  0 1 7 ""  1 ""  <> 0 0 0 1 9.2 1941 0 0 3937 0 1940 1940 1941 1941 -1 <> <> <> <>
  1941 41 9.243292 29.014845 10.632142 128 K B 21 0.06000 0.06000 "LYS " " HA " 1 0 FFFFFF  H1942  0 1 7 ""  1 ""  <> 0 0 0 1 9.2 1942 0 0 3938 0 1941 1941 1942 1942 -1 <> <> <> <>
  1942 41 6.249460 29.223047 9.901227 128 K B 21 0.06000 0.06000 "LYS " " HB1" 1 0 FFFFFF  H1943  0 1 7 ""  1 ""  <> 0 0 0 1 9.2 1943 0 0 3939 0 1942 1942 1943 1943 -1 <> <> <> <>
  1943 41 7.618807 29.142313 8.935899 128 K B 21 0.06000 0.06000 "LYS " " HB2" 1 0 FFFFFF  H1944  0 1 7 ""  1 ""  <> 0 0 0 1 9.2 1944 0 0 3940 0 1943 1943 1944 1944 -1 <> <> <> <>
  1944 41 8.585625 31.312151 9.935147 128 K B 21 0.06000 0.06000 "LYS " " HG1" 1 0 FFFFFF  H1945  0 1 7 ""  1 ""  <> 0 0 0 1 9.2 1945 0 0 3941 0 1944 1944 1945 1945 -1 <> <> <> <>
  1945 41 7.015959 31.424852 10.769643 128 K B 21 0.06000 0.06000 "LYS " " HG2" 1 0 FFFFFF  H1946  0 1 7 ""  1 ""  <> 0 0 0 1 9.2 1946 0 0 3942 0 1945 1945 1946 1946 -1 <> <> <> <>
  1946 41 6.549459 32.731380 8.989137 128 K B 21 0.06000 0.06000 "LYS " " HD1" 1 0 FFFFFF  H1947  0 1 7 ""  1 ""  <> 0 0 0 1 9.2 1947 0 0 3943 0 1946 1946 1947 1947 -1 <> <> <> <>
  1947 41 5.729219 31.148092 8.916814 128 K B 21 0.06000 0.06000 "LYS " " HD2" 1 0 FFFFFF  H1948  0 1 7 ""  1 ""  <> 0 0 0 1 9.2 1948 0 0 3944 0 1947 1947 1948 1948 -1 <> <> <> <>
  1948 41 7.275274 30.452211 6.963147 128 K B 21 0.06000 0.06000 "LYS " " HE1" 1 0 FFFFFF  H1949  0 1 7 ""  1 ""  <> 0 0 0 1 9.2 1949 0 0 3945 0 1948 1948 1949 1949 -1 <> <> <> <>
  1949 41 8.307693 31.840891 7.294656 128 K B 21 0.06000 0.06000 "LYS " " HE2" 1 0 FFFFFF  H1950  0 1 7 ""  1 ""  <> 0 0 0 1 9.2 1950 0 0 3946 0 1949 1949 1950 1950 -1 <> <> <> <>
  1950 44 6.641895 33.218876 6.439538 128 K B 21 0.33000 0.33000 "LYS " " HZ1" 1 0 FFFFFF  H1951  0 1 7 ""  1 ""  <> 0 0 0 1 9.2 1951 0 0 3947 0 1950 1950 1951 1951 45 <> <> <> <>
  1951 44 7.367348 32.177803 5.497182 128 K B 21 0.33000 0.33000 "LYS " " HZ2" 1 0 FFFFFF  H1952  0 1 7 ""  1 ""  <> 0 0 0 1 9.2 1952 0 0 3948 0 1951 1951 1952 1952 -1 <> <> <> <>
  1952 44 5.857079 31.913492 5.783940 128 K B 21 0.33000 0.33000 "LYS " " HZ3" 1 0 FFFFFF  H1953  0 1 7 ""  1 ""  <> 0 0 0 1 9.2 1953 0 0 3949 0 1952 1952 1953 1953 -1 <> <> <> <>
  1953 25 8.478575 29.982779 13.018132 129 R B 38 -0.50000 -0.50000 "ARG " " N  " 7 0 2F2FFF  N1954  0 1 7 ""  1 ""  <> 0 0 0 1 9.48 1954 0 0 3972 1 1953 1953 1954 1954 -1 <> <> <> <>
  1954 3 8.222673 30.604300 14.306874 129 R B 2 0.14000 0.14000 "ARG " " CA " 6 0 A0A0A0  C1955  0 1 -1111 ""  1 ""  FFD200  0 0 0 1 9.48 1955 0 0 3973 1 1954 1954 1955 1955 -1 <> <> <> <>
  1955 2 7.560797 32.012749 14.099397 129 R B 2 0.50000 0.50000 "ARG " " C  " 6 0 A0A0A0  C1956  0 1 7 ""  1 ""  <> 0 0 0 1 9.48 1956 0 0 3974 0 1955 1955 1956 1956 -1 <> <> <> <>
  1956 15 6.548965 32.317127 14.809361 129 R B 75 -0.50000 -0.50000 "ARG " " O  " 8 0 FF5757  O1957  0 1 7 ""  1 ""  <> 0 0 0 1 9.48 1957 0 0 3975 0 1956 1956 1957 1957 -1 <> <> <> <>
  1957 3 9.458055 30.631655 15.176583 129 R B 2 -0.12000 -0.12000 "ARG " " CB " 6 0 A0A0A0  C1958  0 1 7 ""  1 ""  <> 0 0 0 1 9.48 1958 0 0 3976 2 1957 1957 1958 1958 -1 <> <> <> <>
  1958 3 9.928225 29.292521 15.478658 129 R B 2 -0.05000 -0.05000 "ARG " " CG " 6 0 A0A0A0  C1959  0 1 7 ""  1 ""  <> 0 0 0 1 9.48 1959 0 0 3977 2 1958 1958 1959 1959 -1 <> <> <> <>
  1959 3 11.198393 29.333406 16.292894 129 R B 2 0.19000 0.19000 "ARG " " CD " 6 0 A0A0A0  C1960  0 1 7 ""  1 ""  <> 0 0 0 1 9.48 1960 0 0 3978 2 1959 1959 1960 1960 -1 <> <> <> <>
  1960 25 11.758150 27.961004 16.566290 129 R B 38 -0.69997 -0.69997 "ARG " " NE " 7 0 2F2FFF  N1961  0 1 7 ""  1 ""  <> 0 0 0 1 9.48 1961 0 0 3979 1 1960 1960 1961 1961 -1 <> <> <> <>
  1961 2 12.418554 27.542978 17.632242 129 R B 2 0.63990 0.63990 "ARG " " CZ " 6 0 A0A0A0  C1962  0 1 7 ""  1 ""  <> 0 0 0 1 9.48 1962 0 0 3980 0 1961 1961 1962 1962 -1 <> <> <> <>
  1962 25 12.812170 28.420977 18.570032 129 R B 38 -0.79997 -0.79997 "ARG " " NH1" 7 0 2F2FFF  N1963  0 1 7 ""  1 ""  <> 0 0 0 1 9.48 1963 0 0 3981 2 1962 1962 1963 1963 -1 <> <> <> <>
  1963 31 12.631910 26.241125 17.773420 129 R B 38 -0.79997 -0.79997 "ARG " " NH2" 7 1 2F2FFF  N1964  0 1 7 ""  1 ""  <> 0 0 0 1 9.48 1964 0 0 3982 2 1963 1963 1964 1964 -1 <> <> <> <>
  1964 43 9.213873 30.369936 12.444070 129 R B 21 0.30000 0.30000 "ARG " " H  " 1 0 FFFFFF  H1965  0 1 7 ""  1 ""  <> 0 0 0 1 9.48 1965 0 0 3983 0 1964 1964 1965 1965 -1 <> <> <> <>
  1965 41 7.528469 29.984388 14.874230 129 R B 21 0.06000 0.06000 "ARG " " HA " 1 0 FFFFFF  H1966  0 1 7 ""  1 ""  <> 0 0 0 1 9.48 1966 0 0 3984 0 1965 1965 1966 1966 -1 <> <> <> <>
  1966 41 9.236700 31.173475 16.096113 129 R B 21 0.06000 0.06000 "ARG " " HB1" 1 0 FFFFFF  H1967  0 1 7 ""  1 ""  <> 0 0 0 1 9.48 1967 0 0 3985 0 1966 1966 1967 1967 -1 <> <> <> <>
  1967 41 10.148523 31.328112 14.700871 129 R B 21 0.06000 0.06000 "ARG " " HB2" 1 0 FFFFFF  H1968  0 1 7 ""  1 ""  <> 0 0 0 1 9.48 1968 0 0 3986 0 1967 1967 1968 1968 -1 <> <> <> <>
  1968 41 10.218264 28.697424 14.612729 129 R B 21 0.06000 0.06000 "ARG " " HG1" 1 0 FFFFFF  H1969  0 1 7 ""  1 ""  <> 0 0 0 1 9.48 1969 0 0 3987 0 1968 1968 1969 1969 -1 <> <> <> <>
  1969 41 9.170986 28.621405 15.883988 129 R B 21 0.06000 0.06000 "ARG " " HG2" 1 0 FFFFFF  H1970  0 1 7 ""  1 ""  <> 0 0 0 1 9.48 1970 0 0 3988 0 1969 1969 1970 1970 -1 <> <> <> <>
  1970 41 10.905046 29.913706 17.167711 129 R B 21 0.06000 0.06000 "ARG " " HD1" 1 0 FFFFFF  H1971  0 1 7 ""  1 ""  <> 0 0 0 1 9.48 1971 0 0 3989 0 1970 1970 1971 1971 -1 <> <> <> <>
  1971 41 12.014814 29.894964 15.838780 129 R B 21 0.06000 0.06000 "ARG " " HD2" 1 0 FFFFFF  H1972  0 1 7 ""  1 ""  <> 0 0 0 1 9.48 1972 0 0 3990 0 1971 1971 1972 1972 -1 <> <> <> <>
  1972 43 11.771391 27.362169 15.753072 129 R B 21 0.44000 0.44000 "ARG " " HE " 1 0 FFFFFF  H1973  0 1 7 ""  1 ""  <> 0 0 0 1 9.48 1973 0 0 3991 0 1972 1972 1973 1973 -1 <> <> <> <>
  1973 43 13.358477 28.275877 19.407045 129 R B 21 0.46000 0.46000 "ARG " "1HH1" 1 0 FFFFFF  H1974  0 1 7 ""  1 ""  <> 0 0 0 1 9.48 1974 0 0 3992 0 1973 1973 1974 1974 -1 <> <> <> <>
  1974 43 12.595533 29.403978 18.487120 129 R B 21 0.46000 0.46000 "ARG " "2HH1" 1 0 FFFFFF  H1975  0 1 7 ""  1 ""  <> 0 0 0 1 9.48 1975 0 0 3993 0 1974 1974 1975 1975 -1 <> <> <> <>
  1975 44 12.932928 25.853487 18.656157 129 R B 21 0.46000 0.46000 "ARG " "1HH2" 1 0 FFFFFF  H1976  0 1 7 ""  1 ""  <> 0 0 0 1 9.48 1976 0 0 3994 0 1975 1975 1976 1976 -1 <> <> <> <>
  1976 44 12.200552 25.712660 17.028605 129 R B 21 0.46000 0.46000 "ARG " "2HH2" 1 0 FFFFFF  H1977  0 1 7 ""  1 ""  <> 0 0 0 1 9.48 1977 0 0 3995 0 1976 1976 1977 1977 -1 <> <> <> <>
  1977 25 7.963024 32.764523 13.125638 130 T B 38 -0.50000 -0.50000 "THR " " N  " 7 0 2F2FFF  N1978  0 1 7 ""  1 ""  <> 0 0 0 1 10.04 1978 0 0 4003 1 1977 1977 1978 1978 -1 <> <> <> <>
  1978 3 7.540804 34.108147 12.723554 130 T B 2 0.14000 0.14000 "THR " " CA " 6 0 A0A0A0  C1979  0 1 -1111 ""  1 ""  FFD200  0 0 0 1 10.04 1979 0 0 4004 1 1978 1978 1979 1979 -1 <> <> <> <>
  1979 2 6.222818 33.991928 11.965203 130 T B 2 0.50000 0.50000 "THR " " C  " 6 0 A0A0A0  C1980  0 1 7 ""  1 ""  <> 0 0 0 1 10.04 1980 0 0 4005 0 1979 1979 1980 1980 -1 <> <> <> <>
  1980 15 5.988518 34.812328 11.064454 130 T B 75 -0.50000 -0.50000 "THR " " O  " 8 0 FF5757  O1981  0 1 7 ""  1 ""  <> 0 0 0 1 10.04 1981 0 0 4006 0 1980 1980 1981 1981 -1 <> <> <> <>
  1981 3 8.748035 34.624847 11.890489 130 T B 2 0.20500 0.20500 "THR " " CB " 6 0 A0A0A0  C1982  0 1 7 ""  1 ""  <> 0 0 0 1 10.04 1982 0 0 4007 1 1981 1981 1982 1982 -1 <> <> <> <>
  1982 3 9.990641 34.772190 12.826165 130 T B 2 -0.18000 -0.18000 "THR " " CG2" 6 0 A0A0A0  C1983  0 1 7 ""  1 ""  <> 0 0 0 1 10.04 1983 0 0 4008 3 1982 1982 1983 1983 -1 <> <> <> <>
  1983 16 9.175341 33.806965 10.769540 130 T B 75 -0.68300 -0.68300 "THR " " OG1" 8 0 FF5757  O1984  0 1 7 "%UT"  13 ""  <> 0 0 0 1 10.04 1984 0 0 4009 1 1983 1983 1984 1984 -1 <> <> <> <>
  1984 43 8.771917 32.478474 12.592748 130 T B 21 0.30000 0.30000 "THR " " H  " 1 0 FFFFFF  H1985  0 1 7 ""  1 ""  <> 0 0 0 1 10.04 1985 0 0 4010 0 1984 1984 1985 1985 -1 <> <> <> <>
  1985 41 7.440863 34.840115 13.525014 130 T B 21 0.06000 0.06000 "THR " " HA " 1 0 FFFFFF  H1986  0 1 7 ""  1 ""  <> 0 0 0 1 10.04 1986 0 0 4011 0 1985 1985 1986 1986 -1 <> <> <> <>
  1986 41 8.527260 35.627056 11.523156 130 T B 21 0.06000 0.06000 "THR " " HB " 1 0 FFFFFF  H1987  0 1 7 ""  1 ""  <> 0 0 0 1 10.04 1987 0 0 4012 0 1986 1986 1987 1987 -1 <> <> <> <>
  1987 41 10.824938 35.016747 12.168714 130 T B 21 0.06000 0.06000 "THR " "1HG2" 1 0 FFFFFF  H1988  0 1 7 ""  1 ""  <> 0 0 0 1 10.04 1988 0 0 4013 0 1987 1987 1988 1988 -1 <> <> <> <>
  1988 41 9.932810 35.440704 13.685143 130 T B 21 0.06000 0.06000 "THR " "2HG2" 1 0 FFFFFF  H1989  0 1 7 ""  1 ""  <> 0 0 0 1 10.04 1989 0 0 4014 0 1988 1988 1989 1989 -1 <> <> <> <>
  1989 41 10.283850 33.765499 13.123994 130 T B 21 0.06000 0.06000 "THR " "3HG2" 1 0 FFFFFF  H1990  0 1 7 ""  1 ""  <> 0 0 0 1 10.04 1990 0 0 4015 0 1989 1989 1990 1990 -1 <> <> <> <>
  1990 42 8.663136 34.030907 10.007623 130 T B 21 0.41800 0.41800 "THR " " HG1" 1 0 FFFFFF  H1991  0 1 7 ""  1 ""  <> 0 0 0 1 10.04 1991 0 0 4016 0 1990 1990 1991 1991 -1 <> <> <> <>
  1991 25 5.512711 32.968830 12.189755 131 G B 38 -0.50000 -0.50000 "GLY " " N  " 7 0 2F2FFF  N1992  0 1 7 ""  1 ""  <> 0 0 0 1 9.84 1992 0 0 4024 1 1991 1991 1992 1992 -1 <> <> <> <>
  1992 3 4.245861 32.654392 11.582185 131 G B 2 0.08000 0.08000 "GLY " " CA " 6 0 A0A0A0  C1993  0 1 -1111 ""  1 ""  FFD200  0 0 0 1 9.84 1993 0 0 4025 2 1992 1992 1993 1993 -1 <> <> <> <>
  1993 2 3.491747 31.635248 12.430532 131 G B 2 0.50000 0.50000 "GLY " " C  " 6 0 A0A0A0  C1994  0 1 7 ""  1 ""  <> 0 0 0 1 9.84 1994 0 0 4026 0 1993 1993 1994 1994 -1 <> <> <> <>
  1994 15 4.002874 30.934797 13.317834 131 G B 75 -0.50000 -0.50000 "GLY " " O  " 8 0 FF5757  O1995  0 1 7 ""  1 ""  <> 0 0 0 1 9.84 1995 0 0 4027 0 1994 1994 1995 1995 -1 <> <> <> <>
  1995 43 5.779089 32.445213 13.011319 131 G B 21 0.30000 0.30000 "GLY " " H  " 1 0 FFFFFF  H1996  0 1 7 ""  1 ""  <> 0 0 0 1 9.84 1996 0 0 4028 0 1995 1995 1996 1996 -1 <> <> <> <>
  1996 41 4.535215 32.237286 10.617616 131 G B 21 0.06000 0.06000 "GLY " " HA1" 1 0 FFFFFF  H1997  0 1 7 ""  1 ""  <> 0 0 0 1 9.84 1997 0 0 4029 0 1996 1996 1997 1997 -1 <> <> <> <>
  1997 41 3.633632 33.516045 11.316037 131 G B 21 0.06000 0.06000 "GLY " " HA2" 1 0 FFFFFF  H1998  0 1 7 ""  1 ""  <> 0 0 0 1 9.84 1998 0 0 4030 0 1997 1997 1998 1998 -1 <> <> <> <>
  1998 25 2.323889 31.294043 11.908219 132 G B 38 -0.50000 -0.50000 "GLY " " N  " 7 0 2F2FFF  N1999  0 1 7 ""  1 ""  <> 0 0 0 1 10.4 1999 0 0 4047 1 1998 1998 1999 1999 -1 <> <> <> <>
  1999 3 1.412218 30.235991 12.450051 132 G B 2 0.08000 0.08000 "GLY " " CA " 6 0 A0A0A0  C2000  0 1 -1111 ""  1 ""  FFD200  0 0 0 1 10.4 2000 0 0 4048 2 1999 1999 2000 2000 -1 <> <> <> <>
  2000 2 0.172926 30.905771 13.043519 132 G B 2 0.50000 0.50000 "GLY " " C  " 6 0 A0A0A0  C2001  0 1 7 ""  1 ""  <> 0 0 0 1 10.4 2001 0 0 4049 0 2000 2000 2001 2001 -1 <> <> <> <>
  2001 15 0.260238 32.019333 13.417897 132 G B 75 -0.50000 -0.50000 "GLY " " O  " 8 0 FF5757  O2002  0 1 7 ""  1 ""  <> 0 0 0 1 10.4 2002 0 0 4050 0 2001 2001 2002 2002 -1 <> <> <> <>
  2002 43 1.957262 31.791162 11.109124 132 G B 21 0.30000 0.30000 "GLY " " H  " 1 0 FFFFFF  H2003  0 1 7 ""  1 ""  <> 0 0 0 1 10.4 2003 0 0 4051 0 2002 2002 2003 2003 -1 <> <> <> <>
  2003 41 1.883844 29.580187 13.181893 132 G B 21 0.06000 0.06000 "GLY " " HA1" 1 0 FFFFFF  H2004  0 1 7 ""  1 ""  <> 0 0 0 1 10.4 2004 0 0 4052 0 2003 2003 2004 2004 -1 <> <> <> <>
  2004 41 1.161924 29.559484 11.632859 132 G B 21 0.06000 0.06000 "GLY " " HA2" 1 0 FFFFFF  H2005  0 1 7 ""  1 ""  <> 0 0 0 1 10.4 2005 0 0 4053 0 2004 2004 2005 2005 -1 <> <> <> <>
  2005 25 -0.960568 30.177877 13.162694 133 G B 38 -0.50000 -0.50000 "GLY " " N  " 7 0 2F2FFF  N2006  0 1 7 ""  1 ""  <> 0 0 0 1 10.71 2006 0 0 4073 1 2005 2005 2006 2006 -1 <> <> <> <>
  2006 3 -2.181153 30.594484 13.814450 133 G B 2 0.08000 0.08000 "GLY " " CA " 6 0 A0A0A0  C2007  0 1 -1111 ""  1 ""  FFD200  0 0 0 1 10.71 2007 0 0 4074 2 2006 2006 2007 2007 -1 <> <> <> <>
  2007 2 -2.255430 30.172358 15.352147 133 G B 2 0.50000 0.50000 "GLY " " C  " 6 0 A0A0A0  C2008  0 1 7 ""  1 ""  <> 0 0 0 1 10.71 2008 0 0 4075 0 2007 2007 2008 2008 -1 <> <> <> <>
  2008 15 -3.066769 30.621752 16.054426 133 G B 75 -0.50000 -0.50000 "GLY " " O  " 8 0 FF5757  O2009  0 1 7 ""  1 ""  <> 0 0 0 1 10.71 2009 0 0 4076 0 2008 2008 2009 2009 -1 <> <> <> <>
  2009 43 -1.007572 29.289930 12.683682 133 G B 21 0.30000 0.30000 "GLY " " H  " 1 0 FFFFFF  H2010  0 1 7 ""  1 ""  <> 0 0 0 1 10.71 2010 0 0 4077 0 2009 2009 2010 2010 -1 <> <> <> <>
  2010 41 -3.005947 30.069914 13.332124 133 G B 21 0.06000 0.06000 "GLY " " HA1" 1 0 FFFFFF  H2011  0 1 7 ""  1 ""  <> 0 0 0 1 10.71 2011 0 0 4078 0 2010 2010 2011 2011 -1 <> <> <> <>
  2011 41 -2.354363 31.651121 13.610456 133 G B 21 0.06000 0.06000 "GLY " " HA2" 1 0 FFFFFF  H2012  0 1 7 ""  1 ""  <> 0 0 0 1 10.71 2012 0 0 4079 0 2011 2011 2012 2012 -1 <> <> <> <>
  2012 25 -1.339400 29.308489 15.806828 134 G B 38 -0.50000 -0.50000 "GLY " " N  " 7 0 2F2FFF  N2013  0 1 7 ""  1 ""  <> 0 0 0 1 10.89 2013 0 0 4099 1 2012 2012 2013 2013 -1 <> <> <> <>
  2013 3 -1.015282 29.051302 17.190016 134 G B 2 0.08000 0.08000 "GLY " " CA " 6 0 A0A0A0  C2014  0 1 -1111 ""  1 ""  FFD200  0 0 0 1 10.89 2014 0 0 4100 2 2013 2013 2014 2014 -1 <> <> <> <>
  2014 2 -0.158566 30.157320 17.729292 134 G B 2 0.50000 0.50000 "GLY " " C  " 6 0 A0A0A0  C2015  0 1 7 ""  1 ""  <> 0 0 0 1 10.89 2015 0 0 4101 0 2014 2014 2015 2015 -1 <> <> <> <>
  2015 15 0.392380 30.971468 16.966715 134 G B 75 -0.50000 -0.50000 "GLY " " O  " 8 0 FF5757  O2016  0 1 7 ""  1 ""  <> 0 0 0 1 10.89 2016 0 0 4102 0 2015 2015 2016 2016 -1 <> <> <> <>
  2016 43 -0.641962 29.114836 15.102426 134 G B 21 0.30000 0.30000 "GLY " " H  " 1 0 FFFFFF  H2017  0 1 7 ""  1 ""  <> 0 0 0 1 10.89 2017 0 0 4103 0 2016 2016 2017 2017 -1 <> <> <> <>
  2017 41 -0.437199 28.146299 17.376802 134 G B 21 0.06000 0.06000 "GLY " " HA1" 1 0 FFFFFF  H2018  0 1 7 ""  1 ""  <> 0 0 0 1 10.89 2018 0 0 4104 0 2017 2017 2018 2018 -1 <> <> <> <>
  2018 41 -1.900913 29.116407 17.822092 134 G B 21 0.06000 0.06000 "GLY " " HA2" 1 0 FFFFFF  H2019  0 1 7 ""  1 ""  <> 0 0 0 1 10.89 2019 0 0 4105 0 2018 2018 2019 2019 -1 <> <> <> <>
  2019 25 -0.014286 30.301371 19.022699 135 S B 38 -0.50000 -0.50000 "SER " " N  " 7 0 2F2FFF  N2020  0 1 7 ""  1 ""  <> 0 0 0 1 10.5 2020 0 0 4123 1 2019 2019 2020 2020 -1 <> <> <> <>
  2020 3 0.781912 31.312956 19.681894 135 S B 2 0.14000 0.14000 "SER " " CA " 6 0 A0A0A0  C2021  0 1 -1111 ""  1 ""  FFD200  0 0 0 1 10.5 2021 0 0 4124 1 2020 2020 2021 2021 -1 <> <> <> <>
  2021 2 1.600891 30.624670 20.831854 135 S B 2 0.50000 0.50000 "SER " " C  " 6 0 A0A0A0  C2022  0 1 7 ""  1 ""  <> 0 0 0 1 10.5 2022 0 0 4125 0 2021 2021 2022 2022 -1 <> <> <> <>
  2022 15 2.320772 31.299398 21.572952 135 S B 75 -0.50000 -0.50000 "SER " " O  " 8 0 FF5757  O2023  0 1 7 ""  1 ""  <> 0 0 0 1 10.5 2023 0 0 4126 0 2022 2022 2023 2023 -1 <> <> <> <>
  2023 3 -0.099009 32.543587 20.053087 135 S B 2 0.14500 0.14500 "SER " " CB " 6 0 A0A0A0  C2024  0 1 7 ""  1 ""  <> 0 0 0 1 10.5 2024 0 0 4127 2 2023 2023 2024 2024 -1 <> <> <> <>
  2024 16 -1.149721 32.100494 20.941788 135 S B 75 -0.68300 -0.68300 "SER " " OG " 8 0 FF5757  O2025  0 1 7 "%UT"  13 ""  <> 0 0 0 1 10.5 2025 0 0 4128 1 2024 2024 2025 2025 -1 <> <> <> <>
  2025 43 -0.613739 29.658010 19.519541 135 S B 21 0.30000 0.30000 "SER " " H  " 1 0 FFFFFF  H2026  0 1 7 ""  1 ""  <> 0 0 0 1 10.5 2026 0 0 4129 0 2025 2025 2026 2026 -1 <> <> <> <>
  2026 41 1.455198 31.774866 18.959795 135 S B 21 0.06000 0.06000 "SER " " HA " 1 0 FFFFFF  H2027  0 1 7 ""  1 ""  <> 0 0 0 1 10.5 2027 0 0 4130 0 2026 2026 2027 2027 -1 <> <> <> <>
  2027 41 -0.642910 32.983177 19.217009 135 S B 21 0.06000 0.06000 "SER " " HB1" 1 0 FFFFFF  H2028  0 1 7 ""  1 ""  <> 0 0 0 1 10.5 2028 0 0 4131 0 2027 2027 2028 2028 -1 <> <> <> <>
  2028 41 0.484812 33.257980 20.633516 135 S B 21 0.06000 0.06000 "SER " " HB2" 1 0 FFFFFF  H2029  0 1 7 ""  1 ""  <> 0 0 0 1 10.5 2029 0 0 4132 0 2028 2028 2029 2029 -1 <> <> <> <>
  2029 42 -0.738028 31.985666 21.784609 135 S B 21 0.41800 0.41800 "SER " " HG " 1 0 FFFFFF  H2030  0 1 7 ""  1 ""  <> 0 0 0 1 10.5 2030 0 0 4133 0 2029 2029 2030 2030 -1 <> <> <> <>
  2030 25 1.525526 29.270327 20.954340 136 G B 38 -0.50000 -0.50000 "GLY " " N  " 7 0 2F2FFF  N2031  0 1 7 ""  1 ""  <> 0 0 0 1 10.68 2031 0 0 4158 1 2030 2030 2031 2031 -1 <> <> <> <>
  2031 3 1.966551 28.470758 22.078148 136 G B 2 0.08000 0.08000 "GLY " " CA " 6 0 A0A0A0  C2032  0 1 -1111 ""  1 ""  FFD200  0 0 0 1 10.68 2032 0 0 4159 2 2031 2031 2032 2032 -1 <> <> <> <>
  2032 2 3.458013 28.111074 21.899895 136 G B 2 0.50000 0.50000 "GLY " " C  " 6 0 A0A0A0  C2033  0 1 7 ""  1 ""  <> 0 0 0 1 10.68 2033 0 0 4160 0 2032 2032 2033 2033 -1 <> <> <> <>
  2033 15 3.945518 27.811232 20.778923 136 G B 75 -0.50000 -0.50000 "GLY " " O  " 8 0 FF5757  O2034  0 1 7 ""  1 ""  <> 0 0 0 1 10.68 2034 0 0 4161 0 2033 2033 2034 2034 -1 <> <> <> <>
  2034 43 0.812576 28.830400 20.390186 136 G B 21 0.30000 0.30000 "GLY " " H  " 1 0 FFFFFF  H2035  0 1 7 ""  1 ""  <> 0 0 0 1 10.68 2035 0 0 4162 0 2034 2034 2035 2035 -1 <> <> <> <>
  2035 41 1.415046 27.532366 22.020123 136 G B 21 0.06000 0.06000 "GLY " " HA1" 1 0 FFFFFF  H2036  0 1 7 ""  1 ""  <> 0 0 0 1 10.68 2036 0 0 4163 0 2035 2035 2036 2036 -1 <> <> <> <>
  2036 41 1.680517 28.907286 23.035084 136 G B 21 0.06000 0.06000 "GLY " " HA2" 1 0 FFFFFF  H2037  0 1 7 ""  1 ""  <> 0 0 0 1 10.68 2037 0 0 4164 0 2036 2036 2037 2037 -1 <> <> <> <>
  2037 25 4.280077 28.367250 22.912481 137 G B 38 -0.50000 -0.50000 "GLY " " N  " 7 0 2F2FFF  N2038  0 1 7 ""  1 ""  <> 0 0 0 1 10.89 2038 0 0 4179 1 2037 2037 2038 2038 -1 <> <> <> <>
  2038 3 5.749323 28.170378 22.799377 137 G B 2 0.08000 0.08000 "GLY " " CA " 6 0 A0A0A0  C2039  0 1 -1111 ""  1 ""  FFD200  0 0 0 1 10.89 2039 0 0 4180 2 2038 2038 2039 2039 -1 <> <> <> <>
  2039 2 6.274004 26.792612 23.307808 137 G B 2 0.50000 0.50000 "GLY " " C  " 6 0 A0A0A0  C2040  0 1 7 ""  1 ""  <> 0 0 0 1 10.89 2040 0 0 4181 0 2039 2039 2040 2040 -1 <> <> <> <>
  2040 15 5.489567 25.964632 23.793875 137 G B 75 -0.50000 -0.50000 "GLY " " O  " 8 0 FF5757  O2041  0 1 7 ""  1 ""  <> 0 0 0 1 10.89 2041 0 0 4182 0 2040 2040 2041 2041 -1 <> <> <> <>
  2041 43 3.942192 28.524450 23.851215 137 G B 21 0.30000 0.30000 "GLY " " H  " 1 0 FFFFFF  H2042  0 1 7 ""  1 ""  <> 0 0 0 1 10.89 2042 0 0 4183 0 2041 2041 2042 2042 -1 <> <> <> <>
  2042 41 6.048346 28.914179 23.537920 137 G B 21 0.06000 0.06000 "GLY " " HA1" 1 0 FFFFFF  H2043  0 1 7 ""  1 ""  <> 0 0 0 1 10.89 2043 0 0 4184 0 2042 2042 2043 2043 -1 <> <> <> <>
  2043 41 6.215500 28.387785 21.838383 137 G B 21 0.06000 0.06000 "GLY " " HA2" 1 0 FFFFFF  H2044  0 1 7 ""  1 ""  <> 0 0 0 1 10.89 2044 0 0 4185 0 2043 2043 2044 2044 -1 <> <> <> <>
  2044 25 7.574617 26.532648 23.117140 138 G B 38 -0.50000 -0.50000 "GLY " " N  " 7 0 2F2FFF  N2045  0 1 7 ""  1 ""  <> 0 0 0 1 10.89 2045 0 0 4200 1 2044 2044 2045 2045 -1 <> <> <> <>
  2045 3 8.257959 25.354795 23.499527 138 G B 2 0.08000 0.08000 "GLY " " CA " 6 0 A0A0A0  C2046  0 1 -1111 ""  1 ""  FFD200  0 0 0 1 10.89 2046 0 0 4201 2 2045 2045 2046 2046 -1 <> <> <> <>
  2046 2 8.035776 24.211313 22.520500 138 G B 2 0.50000 0.50000 "GLY " " C  " 6 0 A0A0A0  C2047  0 1 7 ""  1 ""  <> 0 0 0 1 10.89 2047 0 0 4202 0 2046 2046 2047 2047 -1 <> <> <> <>
  2047 15 8.305321 24.406260 21.314999 138 G B 75 -0.50000 -0.50000 "GLY " " O  " 8 0 FF5757  O2048  0 1 7 ""  1 ""  <> 0 0 0 1 10.89 2048 0 0 4203 0 2047 2047 2048 2048 -1 <> <> <> <>
  2048 43 8.094982 27.171541 22.533070 138 G B 21 0.30000 0.30000 "GLY " " H  " 1 0 FFFFFF  H2049  0 1 7 ""  1 ""  <> 0 0 0 1 10.89 2049 0 0 4204 0 2048 2048 2049 2049 -1 <> <> <> <>
  2049 41 7.872156 24.988356 24.450830 138 G B 21 0.06000 0.06000 "GLY " " HA1" 1 0 FFFFFF  H2050  0 1 7 ""  1 ""  <> 0 0 0 1 10.89 2050 0 0 4205 0 2049 2049 2050 2050 -1 <> <> <> <>
  2050 41 9.323427 25.562269 23.400385 138 G B 21 0.06000 0.06000 "GLY " " HA2" 1 0 FFFFFF  H2051  0 1 7 ""  1 ""  <> 0 0 0 1 10.89 2051 0 0 4206 0 2050 2050 2051 2051 -1 <> <> <> <>
  2051 25 7.757147 22.960810 22.991041 139 G B 38 -0.50000 -0.50000 "GLY " " N  " 7 0 2F2FFF  N2052  0 1 7 ""  1 ""  <> 0 0 0 1 11.45 2052 0 0 4224 1 2051 2051 2052 2052 -1 <> <> <> <>
  2052 3 7.760374 21.797884 22.192640 139 G B 2 0.08000 0.08000 "GLY " " CA " 6 0 A0A0A0  C2053  0 1 -1111 ""  1 ""  FFD200  0 0 0 1 11.45 2053 0 0 4225 2 2052 2052 2053 2053 -1 <> <> <> <>
  2053 2 8.891279 20.769140 22.674442 139 G B 2 0.50000 0.50000 "GLY " " C  " 6 0 A0A0A0  C2054  0 1 7 ""  1 ""  <> 0 0 0 1 11.45 2054 0 0 4226 0 2053 2053 2054 2054 -1 <> <> <> <>
  2054 15 9.448500 21.011354 23.705593 139 G B 75 -0.50000 -0.50000 "GLY " " O  " 8 0 FF5757  O2055  0 1 7 ""  1 ""  <> 0 0 0 1 11.45 2055 0 0 4227 0 2054 2054 2055 2055 -1 <> <> <> <>
  2055 43 7.794233 22.811174 23.989206 139 G B 21 0.30000 0.30000 "GLY " " H  " 1 0 FFFFFF  H2056  0 1 7 ""  1 ""  <> 0 0 0 1 11.45 2056 0 0 4228 0 2055 2055 2056 2056 -1 <> <> <> <>
  2056 41 7.721125 22.009768 21.124153 139 G B 21 0.06000 0.06000 "GLY " " HA1" 1 0 FFFFFF  H2057  0 1 7 ""  1 ""  <> 0 0 0 1 11.45 2057 0 0 4229 0 2056 2056 2057 2057 -1 <> <> <> <>
  2057 41 6.870319 21.199842 22.388218 139 G B 21 0.06000 0.06000 "GLY " " HA2" 1 0 FFFFFF  H2058  0 1 7 ""  1 ""  <> 0 0 0 1 11.45 2058 0 0 4230 0 2057 2057 2058 2058 -1 <> <> <> <>
  2058 25 9.039310 19.642485 21.934792 140 S B 38 -0.50000 -0.50000 "SER " " N  " 7 0 2F2FFF  N2059  0 1 7 ""  1 ""  <> 0 0 0 1 10.98 2059 0 0 4250 1 2058 2058 2059 2059 -1 <> <> <> <>
  2059 3 9.902422 18.473791 22.070911 140 S B 2 0.14000 0.14000 "SER " " CA " 6 0 A0A0A0  C2060  0 1 -1111 ""  1 ""  FFD200  0 0 0 1 10.98 2060 0 0 4251 1 2059 2059 2060 2060 -1 <> <> <> <>
  2060 2 11.440393 18.593031 21.981852 140 S B 2 0.50000 0.50000 "SER " " C  " 6 0 A0A0A0  C2061  0 1 7 ""  1 ""  <> 0 0 0 1 10.98 2061 0 0 4252 0 2060 2060 2061 2061 -1 <> <> <> <>
  2061 15 11.937567 19.355631 21.167999 140 S B 75 -0.50000 -0.50000 "SER " " O  " 8 0 FF5757  O2062  0 1 7 ""  1 ""  <> 0 0 0 1 10.98 2062 0 0 4253 0 2061 2061 2062 2062 -1 <> <> <> <>
  2062 3 9.320608 17.398481 21.069441 140 S B 2 0.14500 0.14500 "SER " " CB " 6 0 A0A0A0  C2063  0 1 7 ""  1 ""  <> 0 0 0 1 10.98 2063 0 0 4254 2 2062 2062 2063 2063 -1 <> <> <> <>
  2063 16 7.936188 17.111841 21.228331 140 S B 75 -0.68300 -0.68300 "SER " " OG " 8 0 FF5757  O2064  0 1 7 "%UT"  13 ""  <> 0 0 0 1 10.98 2064 0 0 4255 1 2063 2063 2064 2064 -1 <> <> <> <>
  2064 43 8.451542 19.508558 21.124426 140 S B 21 0.30000 0.30000 "SER " " H  " 1 0 FFFFFF  H2065  0 1 7 ""  1 ""  <> 0 0 0 1 10.98 2065 0 0 4256 0 2064 2064 2065 2065 -1 <> <> <> <>
  2065 41 9.679979 18.133898 23.082392 140 S B 21 0.06000 0.06000 "SER " " HA " 1 0 FFFFFF  H2066  0 1 7 ""  1 ""  <> 0 0 0 1 10.98 2066 0 0 4257 0 2065 2065 2066 2066 -1 <> <> <> <>
  2066 41 9.918825 16.520826 21.314306 140 S B 21 0.06000 0.06000 "SER " " HB1" 1 0 FFFFFF  H2067  0 1 7 ""  1 ""  <> 0 0 0 1 10.98 2067 0 0 4258 0 2066 2066 2067 2067 -1 <> <> <> <>
  2067 41 9.244440 17.691114 20.022223 140 S B 21 0.06000 0.06000 "SER " " HB2" 1 0 FFFFFF  H2068  0 1 7 ""  1 ""  <> 0 0 0 1 10.98 2068 0 0 4259 0 2067 2067 2068 2068 -1 <> <> <> <>
  2068 42 7.458965 17.907007 21.046690 140 S B 21 0.41800 0.41800 "SER " " HG " 1 0 FFFFFF  H2069  0 1 7 ""  1 ""  <> 0 0 0 1 10.98 2069 0 0 4260 0 2068 2068 2069 2069 -1 <> <> <> <>
  2069 25 12.208261 18.039106 22.887417 141 G B 38 -0.50000 -0.50000 "GLY " " N  " 7 0 2F2FFF  N2070  0 1 7 ""  1 ""  <> 0 0 0 1 10.98 2070 0 0 4271 1 2069 2069 2070 2070 -1 <> <> <> <>
  2070 3 13.621431 17.798159 22.899649 141 G B 2 0.08000 0.08000 "GLY " " CA " 6 0 A0A0A0  C2071  0 1 -1111 ""  1 ""  FFD200  0 0 0 1 10.98 2071 0 0 4272 2 2070 2070 2071 2071 -1 <> <> <> <>
  2071 2 14.056879 16.687490 21.983347 141 G B 2 0.50000 0.50000 "GLY " " C  " 6 0 A0A0A0  C2072  0 1 7 ""  1 ""  <> 0 0 0 1 10.98 2072 0 0 4273 0 2071 2071 2072 2072 -1 <> <> <> <>
  2072 15 13.246756 15.851355 21.615749 141 G B 75 -0.50000 -0.50000 "GLY " " O  " 8 0 FF5757  O2073  0 1 7 ""  1 ""  <> 0 0 0 1 10.98 2073 0 0 4274 0 2072 2072 2073 2073 -1 <> <> <> <>
  2073 43 11.835169 17.651823 23.742353 141 G B 21 0.30000 0.30000 "GLY " " H  " 1 0 FFFFFF  H2074  0 1 7 ""  1 ""  <> 0 0 0 1 10.98 2074 0 0 4275 0 2073 2073 2074 2074 -1 <> <> <> <>
  2074 41 13.799417 17.547808 23.945471 141 G B 21 0.06000 0.06000 "GLY " " HA1" 1 0 FFFFFF  H2075  0 1 7 ""  1 ""  <> 0 0 0 1 10.98 2075 0 0 4276 0 2074 2074 2075 2075 -1 <> <> <> <>
  2075 41 14.179415 18.713850 22.704041 141 G B 21 0.06000 0.06000 "GLY " " HA2" 1 0 FFFFFF  H2076  0 1 7 ""  1 ""  <> 0 0 0 1 10.98 2076 0 0 4277 0 2075 2075 2076 2076 -1 <> <> <> <>
  2076 25 15.336672 16.601423 21.635960 142 G B 38 -0.50000 -0.50000 "GLY " " N  " 7 0 2F2FFF  N2077  0 1 7 ""  1 ""  <> 0 0 0 1 10.82 2077 0 0 4299 1 2076 2076 2077 2077 -1 <> <> <> <>
  2077 3 15.926985 15.534357 20.714035 142 G B 2 0.08000 0.08000 "GLY " " CA " 6 0 A0A0A0  C2078  0 1 -1111 ""  1 ""  FFD200  0 0 0 1 10.82 2078 0 0 4300 2 2077 2077 2078 2078 -1 <> <> <> <>
  2078 2 16.912039 14.734182 21.630028 142 G B 2 0.50000 0.50000 "GLY " " C  " 6 0 A0A0A0  C2079  0 1 7 ""  1 ""  <> 0 0 0 1 10.82 2079 0 0 4301 0 2078 2078 2079 2079 -1 <> <> <> <>
  2079 15 17.566660 15.309183 22.500345 142 G B 75 -0.50000 -0.50000 "GLY " " O  " 8 0 FF5757  O2080  0 1 7 ""  1 ""  <> 0 0 0 1 10.82 2080 0 0 4302 0 2079 2079 2080 2080 -1 <> <> <> <>
  2080 43 15.930799 17.321135 22.022123 142 G B 21 0.30000 0.30000 "GLY " " H  " 1 0 FFFFFF  H2081  0 1 7 ""  1 ""  <> 0 0 0 1 10.82 2081 0 0 4303 0 2080 2080 2081 2081 -1 <> <> <> <>
  2081 41 16.499479 16.135160 20.007360 142 G B 21 0.06000 0.06000 "GLY " " HA1" 1 0 FFFFFF  H2082  0 1 7 ""  1 ""  <> 0 0 0 1 10.82 2082 0 0 4304 0 2081 2081 2082 2082 -1 <> <> <> <>
  2082 41 15.182810 14.888449 20.248089 142 G B 21 0.06000 0.06000 "GLY " " HA2" 1 0 FFFFFF  H2083  0 1 7 ""  1 ""  <> 0 0 0 1 10.82 2083 0 0 4305 0 2082 2082 2083 2083 -1 <> <> <> <>
  2083 25 17.131132 13.457937 21.274504 143 G B 38 -0.50000 -0.50000 "GLY " " N  " 7 0 2F2FFF  N2084  0 1 7 ""  1 ""  <> 0 0 0 1 10.62 2084 0 0 4323 1 2083 2083 2084 2084 -1 <> <> <> <>
  2084 3 18.007547 12.545988 21.959824 143 G B 2 0.08000 0.08000 "GLY " " CA " 6 0 A0A0A0  C2085  0 1 -1111 ""  1 ""  FFD200  0 0 0 1 10.62 2085 0 0 4324 2 2084 2084 2085 2085 -1 <> <> <> <>
  2085 2 17.286482 11.929029 23.165562 143 G B 2 0.50000 0.50000 "GLY " " C  " 6 0 A0A0A0  C2086  0 1 7 ""  1 ""  <> 0 0 0 1 10.62 2086 0 0 4325 0 2085 2085 2086 2086 -1 <> <> <> <>
  2086 15 16.097963 11.477427 23.116306 143 G B 75 -0.50000 -0.50000 "GLY " " O  " 8 0 FF5757  O2087  0 1 7 ""  1 ""  <> 0 0 0 1 10.62 2087 0 0 4326 0 2086 2086 2087 2087 -1 <> <> <> <>
  2087 43 16.541792 13.122965 20.525791 143 G B 21 0.30000 0.30000 "GLY " " H  " 1 0 FFFFFF  H2088  0 1 7 ""  1 ""  <> 0 0 0 1 10.62 2088 0 0 4327 0 2087 2087 2088 2088 -1 <> <> <> <>
  2088 41 18.845312 13.084764 22.402502 143 G B 21 0.06000 0.06000 "GLY " " HA1" 1 0 FFFFFF  H2089  0 1 7 ""  1 ""  <> 0 0 0 1 10.62 2089 0 0 4328 0 2088 2088 2089 2089 -1 <> <> <> <>
  2089 41 18.307341 11.777636 21.247183 143 G B 21 0.06000 0.06000 "GLY " " HA2" 1 0 FFFFFF  H2090  0 1 7 ""  1 ""  <> 0 0 0 1 10.62 2090 0 0 4329 0 2089 2089 2090 2090 -1 <> <> <> <>
  2090 25 17.957842 11.895487 24.370874 144 G B 38 -0.50000 -0.50000 "GLY " " N  " 7 0 2F2FFF  N2091  0 1 7 ""  1 ""  <> 0 0 0 1 9.88 2091 0 0 4342 1 2090 2090 2091 2091 -1 <> <> <> <>
  2091 3 17.502882 11.388624 25.662411 144 G B 2 0.08000 0.08000 "GLY " " CA " 6 0 A0A0A0  C2092  0 1 -1112 ""  1 ""  FFF000  0 0 0 1 9.88 2092 0 0 4343 2 2091 2091 2092 2092 -1 <> <> <> <>
  2092 2 18.114698 10.072672 25.984871 144 G B 2 0.50000 0.50000 "GLY " " C  " 6 0 A0A0A0  C2093  0 1 7 ""  1 ""  <> 0 0 0 1 9.88 2093 0 0 4344 0 2092 2092 2093 2093 -1 <> <> <> <>
  2093 15 17.637930 9.448328 26.907856 144 G B 75 -0.50000 -0.50000 "GLY " " O  " 8 0 FF5757  O2094  0 1 7 ""  1 ""  <> 0 0 0 1 9.88 2094 0 0 4345 0 2093 2093 2094 2094 -1 <> <> <> <>
  2094 43 18.911268 12.221880 24.303421 144 G B 21 0.30000 0.30000 "GLY " " H  " 1 0 FFFFFF  H2095  0 1 7 ""  1 ""  <> 0 0 0 1 9.88 2095 0 0 4346 0 2094 2094 2095 2095 -1 <> <> <> <>
  2095 41 16.417097 11.293497 25.673222 144 G B 21 0.06000 0.06000 "GLY " " HA1" 1 0 FFFFFF  H2096  0 1 7 ""  1 ""  <> 0 0 0 1 9.88 2096 0 0 4347 0 2095 2095 2096 2096 -1 <> <> <> <>
  2096 41 17.598501 12.180048 26.405785 144 G B 21 0.06000 0.06000 "GLY " " HA2" 1 0 FFFFFF  H2097  0 1 7 ""  1 ""  <> 0 0 0 1 9.88 2097 0 0 4348 0 2096 2096 2097 2097 -1 <> <> <> <>
  2097 25 19.218466 9.629343 25.401264 145 S B 38 -0.50000 -0.50000 "SER " " N  " 7 0 2F2FFF  N2098  0 1 7 ""  1 ""  <> 0 0 0 1 9.37 2098 0 0 4363 1 2097 2097 2098 2098 -1 <> <> <> <>
  2098 3 20.047224 8.427240 25.675432 145 S B 2 0.14000 0.14000 "SER " " CA " 6 0 A0A0A0  C2099  0 1 -1112 ""  1 ""  FFF000  0 0 0 1 9.37 2099 0 0 4364 1 2098 2098 2099 2099 -1 <> <> <> <>
  2099 2 21.498598 8.726877 25.546909 145 S B 2 0.50000 0.50000 "SER " " C  " 6 0 A0A0A0  C2100  0 1 7 ""  1 ""  <> 0 0 0 1 9.37 2100 0 0 4365 0 2099 2099 2100 2100 -1 <> <> <> <>
  2100 15 22.295542 7.772703 25.617628 145 S B 75 -0.50000 -0.50000 "SER " " O  " 8 0 FF5757  O2101  0 1 7 ""  1 ""  <> 0 0 0 1 9.37 2101 0 0 4366 0 2100 2100 2101 2101 -1 <> <> <> <>
  2101 3 19.465322 7.162333 25.010721 145 S B 2 0.14500 0.14500 "SER " " CB " 6 0 A0A0A0  C2102  0 1 7 ""  1 ""  <> 0 0 0 1 9.37 2102 0 0 4367 2 2101 2101 2102 2102 -1 <> <> <> <>
  2102 16 19.546457 7.183708 23.566439 145 S B 75 -0.68300 -0.68300 "SER " " OG " 8 0 FF5757  O2103  0 1 7 "%UT"  13 ""  <> 0 0 0 1 9.37 2103 0 0 4368 1 2102 2102 2103 2103 -1 <> <> <> <>
  2103 43 19.722860 10.271681 24.807056 145 S B 21 0.30000 0.30000 "SER " " H  " 1 0 FFFFFF  H2104  0 1 7 ""  1 ""  <> 0 0 0 1 9.37 2104 0 0 4369 0 2103 2103 2104 2104 -1 <> <> <> <>
  2104 41 19.948561 8.357927 26.758743 145 S B 21 0.06000 0.06000 "SER " " HA " 1 0 FFFFFF  H2105  0 1 7 ""  1 ""  <> 0 0 0 1 9.37 2105 0 0 4370 0 2104 2104 2105 2105 -1 <> <> <> <>
  2105 41 18.434427 6.923691 25.272257 145 S B 21 0.06000 0.06000 "SER " " HB1" 1 0 FFFFFF  H2106  0 1 7 ""  1 ""  <> 0 0 0 1 9.37 2106 0 0 4371 0 2105 2105 2106 2106 -1 <> <> <> <>
  2106 41 20.004267 6.274918 25.342585 145 S B 21 0.06000 0.06000 "SER " " HB2" 1 0 FFFFFF  H2107  0 1 7 ""  1 ""  <> 0 0 0 1 9.37 2107 0 0 4372 0 2106 2106 2107 2107 -1 <> <> <> <>
  2107 42 19.306364 8.056725 23.295843 145 S B 21 0.41800 0.41800 "SER " " HG " 1 0 FFFFFF  H2108  0 1 7 ""  1 ""  <> 0 0 0 1 9.37 2108 0 0 4373 0 2107 2107 2108 2108 -1 <> <> <> <>
  2108 25 21.890310 10.004915 25.334751 146 E B 38 -0.50000 -0.50000 "GLU " " N  " 7 0 2F2FFF  N2109  0 1 7 ""  1 ""  <> 0 0 0 1 8.31 2109 0 0 4393 1 2108 2108 2109 2109 -1 <> <> <> <>
  2109 3 23.256250 10.443102 25.310299 146 E B 2 0.14000 0.14000 "GLU " " CA " 6 0 A0A0A0  C2110  0 1 -1112 ""  1 ""  FFF000  0 0 0 1 8.31 2110 0 0 4394 1 2109 2109 2110 2110 -1 <> <> <> <>
  2110 2 24.149591 10.075136 26.542473 146 E B 2 0.50000 0.50000 "GLU " " C  " 6 0 A0A0A0  C2111  0 1 7 ""  1 ""  <> 0 0 0 1 8.31 2111 0 0 4395 0 2110 2110 2111 2111 -1 <> <> <> <>
  2111 15 25.353956 10.169168 26.481861 146 E B 75 -0.50000 -0.50000 "GLU " " O  " 8 0 FF5757  O2112  0 1 7 ""  1 ""  <> 0 0 0 1 8.31 2112 0 0 4396 0 2111 2111 2112 2112 -1 <> <> <> <>
  2112 3 23.333189 12.038168 25.137468 146 E B 2 -0.12000 -0.12000 "GLU " " CB " 6 0 A0A0A0  C2113  0 1 7 ""  1 ""  <> 0 0 0 1 8.31 2113 0 0 4397 2 2112 2112 2113 2113 -1 <> <> <> <>
  2113 3 22.577883 12.681593 23.912249 146 E B 2 -0.22000 -0.22000 "GLU " " CG " 6 0 A0A0A0  C2114  0 1 7 ""  1 ""  <> 0 0 0 1 8.31 2114 0 0 4398 2 2113 2113 2114 2114 -1 <> <> <> <>
  2114 2 21.150209 13.112764 24.229481 146 E B 2 0.70000 0.70000 "GLU " " CD " 6 0 A0A0A0  C2115  0 1 7 "%UT"  13 ""  <> 0 0 0 1 8.31 2115 0 0 4399 0 2114 2114 2115 2115 -1 <> <> <> <>
  2115 15 20.717604 14.250719 23.904743 146 E B 75 -0.80000 -0.80000 "GLU " " OE1" 8 0 FF5757  O2116  0 1 7 ""  1 ""  <> 0 0 0 1 8.31 2116 0 0 4400 0 2115 2115 2116 2116 -1 <> <> <> <>
  2116 18 20.490530 12.204359 24.699808 146 E B 75 -0.80000 -0.80000 "GLU " " OE2" 8 -1 FF5757  O2117  0 1 7 ""  1 ""  <> 0 0 0 1 8.31 2117 0 0 4401 0 2116 2116 2117 2117 -1 <> <> <> <>
  2117 43 21.221552 10.726107 25.105089 146 E B 21 0.30000 0.30000 "GLU " " H  " 1 0 FFFFFF  H2118  0 1 7 ""  1 ""  <> 0 0 0 1 8.31 2118 0 0 4402 0 2117 2117 2118 2118 -1 <> <> <> <>
  2118 41 23.809141 10.030058 24.466612 146 E B 21 0.06000 0.06000 "GLU " " HA " 1 0 FFFFFF  H2119  0 1 7 ""  1 ""  <> 0 0 0 1 8.31 2119 0 0 4403 0 2118 2118 2119 2119 -1 <> <> <> <>
  2119 41 24.397764 12.271967 25.126966 146 E B 21 0.06000 0.06000 "GLU " " HB1" 1 0 FFFFFF  H2120  0 1 7 ""  1 ""  <> 0 0 0 1 8.31 2120 0 0 4404 0 2119 2119 2120 2120 -1 <> <> <> <>
  2120 41 22.881769 12.458654 26.036083 146 E B 21 0.06000 0.06000 "GLU " " HB2" 1 0 FFFFFF  H2121  0 1 7 ""  1 ""  <> 0 0 0 1 8.31 2121 0 0 4405 0 2120 2120 2121 2121 -1 <> <> <> <>
  2121 41 22.611444 12.088167 22.998564 146 E B 21 0.06000 0.06000 "GLU " " HG1" 1 0 FFFFFF  H2122  0 1 7 ""  1 ""  <> 0 0 0 1 8.31 2122 0 0 4406 0 2121 2121 2122 2122 -1 <> <> <> <>
  2122 41 23.028231 13.669161 23.812263 146 E B 21 0.06000 0.06000 "GLU " " HG2" 1 0 FFFFFF  H2123  0 1 7 ""  1 ""  <> 0 0 0 1 8.31 2123 0 0 4407 0 2122 2122 2123 2123 -1 <> <> <> <>
  2123 25 23.534849 9.824476 27.677094 147 V B 38 -0.50000 -0.50000 "VAL " " N  " 7 0 2F2FFF  N2124  0 1 7 ""  1 ""  <> 0 0 0 1 7.75 2124 0 0 4427 1 2123 2123 2124 2124 -1 <> <> <> <>
  2124 3 24.278482 9.687685 28.864193 147 V B 2 0.14000 0.14000 "VAL " " CA " 6 0 A0A0A0  C2125  0 1 -1112 ""  1 ""  FFF000  0 0 0 1 7.75 2125 0 0 4428 1 2124 2124 2125 2125 -1 <> <> <> <>
  2125 2 24.294580 8.192877 29.251043 147 V B 2 0.50000 0.50000 "VAL " " C  " 6 0 A0A0A0  C2126  0 1 7 ""  1 ""  <> 0 0 0 1 7.75 2126 0 0 4429 0 2125 2125 2126 2126 -1 <> <> <> <>
  2126 15 25.117651 7.796278 30.030941 147 V B 75 -0.50000 -0.50000 "VAL " " O  " 8 0 FF5757  O2127  0 1 7 ""  1 ""  <> 0 0 0 1 7.75 2127 0 0 4430 0 2126 2126 2127 2127 -1 <> <> <> <>
  2127 3 23.633192 10.453001 30.037445 147 V B 2 -0.06000 -0.06000 "VAL " " CB " 6 0 A0A0A0  C2128  0 1 7 ""  1 ""  <> 0 0 0 1 7.75 2128 0 0 4431 1 2127 2127 2128 2128 -1 <> <> <> <>
  2128 3 23.958258 11.965849 29.960804 147 V B 2 -0.18000 -0.18000 "VAL " " CG1" 6 0 A0A0A0  C2129  0 1 7 ""  1 ""  <> 0 0 0 1 7.75 2129 0 0 4432 3 2128 2128 2129 2129 -1 <> <> <> <>
  2129 3 22.171782 10.297190 30.443001 147 V B 2 -0.18000 -0.18000 "VAL " " CG2" 6 0 A0A0A0  C2130  0 1 7 ""  1 ""  <> 0 0 0 1 7.75 2130 0 0 4433 3 2129 2129 2130 2130 -1 <> <> <> <>
  2130 43 22.549040 10.041056 27.640085 147 V B 21 0.30000 0.30000 "VAL " " H  " 1 0 FFFFFF  H2131  0 1 7 ""  1 ""  <> 0 0 0 1 7.75 2131 0 0 4434 0 2130 2130 2131 2131 -1 <> <> <> <>
  2131 41 25.329100 9.945932 28.731483 147 V B 21 0.06000 0.06000 "VAL " " HA " 1 0 FFFFFF  H2132  0 1 7 ""  1 ""  <> 0 0 0 1 7.75 2132 0 0 4435 0 2131 2131 2132 2132 -1 <> <> <> <>
  2132 41 24.181715 10.142515 30.926725 147 V B 21 0.06000 0.06000 "VAL " " HB " 1 0 FFFFFF  H2133  0 1 7 ""  1 ""  <> 0 0 0 1 7.75 2133 0 0 4436 0 2132 2132 2133 2133 -1 <> <> <> <>
  2133 41 23.783098 12.548296 29.056276 147 V B 21 0.06000 0.06000 "VAL " "1HG1" 1 0 FFFFFF  H2134  0 1 7 ""  1 ""  <> 0 0 0 1 7.75 2134 0 0 4437 0 2133 2133 2134 2134 -1 <> <> <> <>
  2134 41 23.521551 12.531187 30.784081 147 V B 21 0.06000 0.06000 "VAL " "2HG1" 1 0 FFFFFF  H2135  0 1 7 ""  1 ""  <> 0 0 0 1 7.75 2135 0 0 4438 0 2134 2134 2135 2135 -1 <> <> <> <>
  2135 41 25.007944 12.020243 30.249422 147 V B 21 0.06000 0.06000 "VAL " "3HG1" 1 0 FFFFFF  H2136  0 1 7 ""  1 ""  <> 0 0 0 1 7.75 2136 0 0 4439 0 2135 2135 2136 2136 -1 <> <> <> <>
  2136 41 21.911364 9.284136 30.749598 147 V B 21 0.06000 0.06000 "VAL " "1HG2" 1 0 FFFFFF  H2137  0 1 7 ""  1 ""  <> 0 0 0 1 7.75 2137 0 0 4440 0 2136 2136 2137 2137 -1 <> <> <> <>
  2137 41 21.811682 10.951883 31.236605 147 V B 21 0.06000 0.06000 "VAL " "2HG2" 1 0 FFFFFF  H2138  0 1 7 ""  1 ""  <> 0 0 0 1 7.75 2138 0 0 4441 0 2137 2137 2138 2138 -1 <> <> <> <>
  2138 41 21.552546 10.449934 29.559078 147 V B 21 0.06000 0.06000 "VAL " "3HG2" 1 0 FFFFFF  H2139  0 1 7 ""  1 ""  <> 0 0 0 1 7.75 2139 0 0 4442 0 2138 2138 2139 2139 -1 <> <> <> <>
  2139 25 23.405794 7.387674 28.733530 148 Q B 38 -0.50000 -0.50000 "GLN " " N  " 7 0 2F2FFF  N2140  2 1 7 ""  1 ""  <> 0 0 0 1 7.45 2140 0 0 4467 1 2139 2139 2140 2140 -1 <> <> <> <>
  2140 3 23.262911 5.961948 29.122540 148 Q B 2 0.14000 0.14000 "GLN " " CA " 6 0 A0A0A0  C2141  2 1 -1112 ""  1 ""  FFF000  0 0 0 1 7.45 2141 0 0 4468 1 2140 2140 2141 2141 -1 <> <> <> <>
  2141 2 24.189768 5.047791 28.281178 148 Q B 2 0.50000 0.50000 "GLN " " C  " 6 0 A0A0A0  C2142  2 1 7 ""  1 ""  <> 0 0 0 1 7.45 2142 0 0 4469 0 2141 2141 2142 2142 -1 <> <> <> <>
  2142 15 24.879572 4.148548 28.718245 148 Q B 75 -0.50000 -0.50000 "GLN " " O  " 8 0 FF5757  O2143  2 1 7 ""  1 ""  <> 0 0 0 1 7.45 2143 0 0 4470 0 2142 2142 2143 2143 -1 <> <> <> <>
  2143 3 21.812059 5.529741 28.775013 148 Q B 2 -0.12000 -0.12000 "GLN " " CB " 6 0 A0A0A0  C2144  2 1 7 ""  1 ""  <> 0 0 0 1 7.45 2144 0 0 4471 2 2143 2143 2144 2144 -1 <> <> <> <>
  2144 3 20.699579 6.519400 29.217737 148 Q B 2 -0.12000 -0.12000 "GLN " " CG " 6 0 A0A0A0  C2145  2 1 7 ""  1 ""  <> 0 0 0 1 7.45 2145 0 0 4472 2 2144 2144 2145 2145 -1 <> <> <> <>
  2145 2 20.368277 6.612408 30.692291 148 Q B 2 0.50000 0.50000 "GLN " " CD " 6 0 A0A0A0  C2146  2 1 7 "%UT"  13 ""  <> 0 0 0 1 7.45 2146 0 0 4473 0 2145 2145 2146 2146 -1 "No Flip"  <> <> <>
  2146 15 19.538130 7.388565 31.115221 148 Q B 75 -0.50000 -0.50000 "GLN " " OE1" 8 0 FF5757  O2147  2 1 7 ""  1 ""  <> 0 0 0 1 7.45 2147 0 0 4474 0 2146 2146 2147 2147 -1 <> <> <> <>
  2147 25 21.109587 5.823816 31.494762 148 Q B 38 -0.76000 -0.76000 "GLN " " NE2" 7 0 2F2FFF  N2148  2 1 7 ""  1 ""  <> 0 0 0 1 7.45 2148 0 0 4475 2 2147 2147 2148 2148 -1 <> <> <> <>
  2148 43 22.967817 7.620295 27.853662 148 Q B 21 0.30000 0.30000 "GLN " " H  " 1 0 FFFFFF  H2149  2 1 7 ""  1 ""  <> 0 0 0 1 7.45 2149 0 0 4476 0 2148 2148 2149 2149 -1 <> <> <> <>
  2149 41 23.536440 5.915276 30.176628 148 Q B 21 0.06000 0.06000 "GLN " " HA " 1 0 FFFFFF  H2150  2 1 7 ""  1 ""  <> 0 0 0 1 7.45 2150 0 0 4477 0 2149 2149 2150 2150 -1 <> <> <> <>
  2150 41 21.707670 4.570759 29.282511 148 Q B 21 0.06000 0.06000 "GLN " " HB1" 1 0 FFFFFF  H2151  2 1 7 ""  1 ""  <> 0 0 0 1 7.45 2151 0 0 4478 0 2150 2150 2151 2151 -1 <> <> <> <>
  2151 41 21.668760 5.453037 27.697201 148 Q B 21 0.06000 0.06000 "GLN " " HB2" 1 0 FFFFFF  H2152  2 1 7 ""  1 ""  <> 0 0 0 1 7.45 2152 0 0 4479 0 2151 2151 2152 2152 -1 <> <> <> <>
  2152 41 19.759962 6.270329 28.724604 148 Q B 21 0.06000 0.06000 "GLN " " HG1" 1 0 FFFFFF  H2153  2 1 7 ""  1 ""  <> 0 0 0 1 7.45 2153 0 0 4480 0 2152 2152 2153 2153 -1 <> <> <> <>
  2153 41 20.959654 7.558125 29.014000 148 Q B 21 0.06000 0.06000 "GLN " " HG2" 1 0 FFFFFF  H2154  2 1 7 ""  1 ""  <> 0 0 0 1 7.45 2154 0 0 4481 0 2153 2153 2154 2154 -1 <> <> <> <>
  2154 43 21.876146 5.282480 31.121344 148 Q B 21 0.38000 0.38000 "GLN " "1HE2" 1 0 FFFFFF  H2155  2 1 7 ""  1 ""  <> 0 0 0 1 7.45 2155 0 0 4482 0 2154 2154 2155 2155 -1 <> <> <> <>
  2155 43 21.052965 5.941057 32.496334 148 Q B 21 0.38000 0.38000 "GLN " "2HE2" 1 0 FFFFFF  H2156  2 1 7 ""  1 ""  <> 0 0 0 1 7.45 2156 0 0 4483 0 2155 2155 2156 2156 -1 <> <> <> <>
  2156 25 24.318560 5.376549 27.017458 149 L B 38 -0.50000 -0.50000 "LEU " " N  " 7 0 2F2FFF  N2157  2 1 7 ""  1 ""  <> 0 0 0 1 7.43 2157 0 0 4506 1 2156 2156 2157 2157 -1 <> <> <> <>
  2157 3 25.238840 4.807032 26.021820 149 L B 2 0.14000 0.14000 "LEU " " CA " 6 0 A0A0A0  C2158  2 1 -1112 ""  1 ""  FFF000  0 0 0 1 7.43 2158 0 0 4507 1 2157 2157 2158 2158 -1 <> <> <> <>
  2158 2 26.198236 5.940046 25.614119 149 L B 2 0.50000 0.50000 "LEU " " C  " 6 0 A0A0A0  C2159  2 1 7 ""  1 ""  <> 0 0 0 1 7.43 2159 0 0 4508 0 2158 2158 2159 2159 -1 <> <> <> <>
  2159 15 25.734030 6.973425 25.170324 149 L B 75 -0.50000 -0.50000 "LEU " " O  " 8 0 FF5757  O2160  2 1 7 ""  1 ""  <> 0 0 0 1 7.43 2160 0 0 4509 0 2159 2159 2160 2160 -1 <> <> <> <>
  2160 3 24.412783 4.352825 24.750641 149 L B 2 -0.12000 -0.12000 "LEU " " CB " 6 0 A0A0A0  C2161  2 1 7 ""  1 ""  <> 0 0 0 1 7.43 2161 0 0 4510 2 2160 2160 2161 2161 -1 <> <> <> <>
  2161 3 23.781206 3.026007 25.066296 149 L B 2 -0.06000 -0.06000 "LEU " " CG " 6 0 A0A0A0  C2162  2 1 7 ""  1 ""  <> 0 0 0 1 7.43 2162 0 0 4511 1 2161 2161 2162 2162 -1 <> <> <> <>
  2162 3 22.663538 2.726297 24.061390 149 L B 2 -0.18000 -0.18000 "LEU " " CD1" 6 0 A0A0A0  C2163  2 1 7 ""  1 ""  <> 0 0 0 1 7.43 2163 0 0 4512 3 2162 2162 2163 2163 -1 <> <> <> <>
  2163 3 24.828600 1.908455 24.903887 149 L B 2 -0.18000 -0.18000 "LEU " " CD2" 6 0 A0A0A0  C2164  2 1 7 ""  1 ""  <> 0 0 0 1 7.43 2164 0 0 4513 3 2163 2163 2164 2164 -1 <> <> <> <>
  2164 43 24.066614 6.304623 26.708746 149 L B 21 0.30000 0.30000 "LEU " " H  " 1 0 FFFFFF  H2165  2 1 7 ""  1 ""  <> 0 0 0 1 7.43 2165 0 0 4514 0 2164 2164 2165 2165 -1 <> <> <> <>
  2165 41 25.880243 3.996897 26.368784 149 L B 21 0.06000 0.06000 "LEU " " HA " 1 0 FFFFFF  H2166  2 1 7 ""  1 ""  <> 0 0 0 1 7.43 2166 0 0 4515 0 2165 2165 2166 2166 -1 <> <> <> <>
  2166 41 25.001734 4.083685 23.873829 149 L B 21 0.06000 0.06000 "LEU " " HB1" 1 0 FFFFFF  H2167  2 1 7 ""  1 ""  <> 0 0 0 1 7.43 2167 0 0 4516 0 2166 2166 2167 2167 -1 <> <> <> <>
  2167 41 23.546320 4.886539 24.360136 149 L B 21 0.06000 0.06000 "LEU " " HB2" 1 0 FFFFFF  H2168  2 1 7 ""  1 ""  <> 0 0 0 1 7.43 2168 0 0 4517 0 2167 2167 2168 2168 -1 <> <> <> <>
  2168 41 23.319445 3.036938 26.053593 149 L B 21 0.06000 0.06000 "LEU " " HG " 1 0 FFFFFF  H2169  2 1 7 ""  1 ""  <> 0 0 0 1 7.43 2169 0 0 4518 0 2168 2168 2169 2169 -1 <> <> <> <>
  2169 41 22.226789 1.741543 24.227549 149 L B 21 0.06000 0.06000 "LEU " "1HD1" 1 0 FFFFFF  H2170  2 1 7 ""  1 ""  <> 0 0 0 1 7.43 2170 0 0 4519 0 2169 2169 2170 2170 -1 <> <> <> <>
  2170 41 21.791883 3.357069 24.235868 149 L B 21 0.06000 0.06000 "LEU " "2HD1" 1 0 FFFFFF  H2171  2 1 7 ""  1 ""  <> 0 0 0 1 7.43 2171 0 0 4520 0 2170 2170 2171 2171 -1 <> <> <> <>
  2171 41 22.941877 2.818167 23.011539 149 L B 21 0.06000 0.06000 "LEU " "3HD1" 1 0 FFFFFF  H2172  2 1 7 ""  1 ""  <> 0 0 0 1 7.43 2172 0 0 4521 0 2171 2171 2172 2172 -1 <> <> <> <>
  2172 41 24.461397 0.897450 25.080326 149 L B 21 0.06000 0.06000 "LEU " "1HD2" 1 0 FFFFFF  H2173  2 1 7 ""  1 ""  <> 0 0 0 1 7.43 2173 0 0 4522 0 2172 2172 2173 2173 -1 <> <> <> <>
  2173 41 25.312284 1.876022 23.927620 149 L B 21 0.06000 0.06000 "LEU " "2HD2" 1 0 FFFFFF  H2174  2 1 7 ""  1 ""  <> 0 0 0 1 7.43 2174 0 0 4523 0 2173 2173 2174 2174 -1 <> <> <> <>
  2174 41 25.635584 2.021736 25.627798 149 L B 21 0.06000 0.06000 "LEU " "3HD2" 1 0 FFFFFF  H2175  2 1 7 ""  1 ""  <> 0 0 0 1 7.43 2175 0 0 4524 0 2174 2174 2175 2175 -1 <> <> <> <>
  2175 25 27.457644 5.671110 25.817417 150 V B 38 -0.50000 -0.50000 "VAL " " N  " 7 0 2F2FFF  N2176  2 1 7 ""  1 ""  <> 0 0 0 1 7.42 2176 0 0 4537 1 2175 2175 2176 2176 -1 <> <> <> <>
  2176 3 28.540510 6.605036 25.415697 150 V B 2 0.14000 0.14000 "VAL " " CA " 6 0 A0A0A0  C2177  2 1 -1112 ""  1 ""  FFF000  0 0 0 1 7.42 2177 0 0 4538 1 2176 2176 2177 2177 -1 <> <> <> <>
  2177 2 29.618834 5.818737 24.686874 150 V B 2 0.50000 0.50000 "VAL " " C  " 6 0 A0A0A0  C2178  2 1 7 ""  1 ""  <> 0 0 0 1 7.42 2178 0 0 4539 0 2177 2177 2178 2178 -1 <> <> <> <>
  2178 15 30.210268 4.770855 25.112173 150 V B 75 -0.50000 -0.50000 "VAL " " O  " 8 0 FF5757  O2179  2 1 7 ""  1 ""  <> 0 0 0 1 7.42 2179 0 0 4540 0 2178 2178 2179 2179 -1 <> <> <> <>
  2179 3 29.066294 7.420914 26.633081 150 V B 2 -0.06000 -0.06000 "VAL " " CB " 6 0 A0A0A0  C2180  2 1 7 ""  1 ""  <> 0 0 0 1 7.42 2180 0 0 4541 1 2179 2179 2180 2180 -1 <> <> <> <>
  2180 3 28.066908 8.498526 27.102501 150 V B 2 -0.18000 -0.18000 "VAL " " CG1" 6 0 A0A0A0  C2181  2 1 7 ""  1 ""  <> 0 0 0 1 7.42 2181 0 0 4542 3 2180 2180 2181 2181 -1 <> <> <> <>
  2181 3 29.485502 6.724148 27.931370 150 V B 2 -0.18000 -0.18000 "VAL " " CG2" 6 0 A0A0A0  C2182  2 1 7 ""  1 ""  <> 0 0 0 1 7.42 2182 0 0 4543 3 2181 2181 2182 2182 -1 <> <> <> <>
  2182 43 27.673285 4.710123 26.041254 150 V B 21 0.30000 0.30000 "VAL " " H  " 1 0 FFFFFF  H2183  2 1 7 ""  1 ""  <> 0 0 0 1 7.42 2183 0 0 4544 0 2182 2182 2183 2183 -1 <> <> <> <>
  2183 41 28.227644 7.421011 24.764238 150 V B 21 0.06000 0.06000 "VAL " " HA " 1 0 FFFFFF  H2184  2 1 7 ""  1 ""  <> 0 0 0 1 7.42 2184 0 0 4545 0 2183 2183 2184 2184 -1 <> <> <> <>
  2184 41 29.969835 7.986464 26.405331 150 V B 21 0.06000 0.06000 "VAL " " HB " 1 0 FFFFFF  H2185  2 1 7 ""  1 ""  <> 0 0 0 1 7.42 2185 0 0 4546 0 2184 2184 2185 2185 -1 <> <> <> <>
  2185 41 28.438799 9.117506 27.918993 150 V B 21 0.06000 0.06000 "VAL " "1HG1" 1 0 FFFFFF  H2186  2 1 7 ""  1 ""  <> 0 0 0 1 7.42 2186 0 0 4547 0 2185 2185 2186 2186 -1 <> <> <> <>
  2186 41 27.673605 9.118879 26.297161 150 V B 21 0.06000 0.06000 "VAL " "2HG1" 1 0 FFFFFF  H2187  2 1 7 ""  1 ""  <> 0 0 0 1 7.42 2187 0 0 4548 0 2186 2186 2187 2187 -1 <> <> <> <>
  2187 41 27.190496 8.021175 27.540840 150 V B 21 0.06000 0.06000 "VAL " "3HG1" 1 0 FFFFFF  H2188  2 1 7 ""  1 ""  <> 0 0 0 1 7.42 2188 0 0 4549 0 2187 2187 2188 2188 -1 <> <> <> <>
  2188 41 28.670324 6.185398 28.414419 150 V B 21 0.06000 0.06000 "VAL " "1HG2" 1 0 FFFFFF  H2189  2 1 7 ""  1 ""  <> 0 0 0 1 7.42 2189 0 0 4550 0 2188 2188 2189 2189 -1 <> <> <> <>
  2189 41 30.184431 5.893206 27.835798 150 V B 21 0.06000 0.06000 "VAL " "2HG2" 1 0 FFFFFF  H2190  2 1 7 ""  1 ""  <> 0 0 0 1 7.42 2190 0 0 4551 0 2189 2189 2190 2190 -1 <> <> <> <>
  2190 41 30.029066 7.376713 28.614595 150 V B 21 0.06000 0.06000 "VAL " "3HG2" 1 0 FFFFFF  H2191  2 1 7 ""  1 ""  <> 0 0 0 1 7.42 2191 0 0 4552 0 2190 2190 2191 2191 -1 <> <> <> <>
  2191 25 29.752100 6.266495 23.480825 151 E B 38 -0.50000 -0.50000 "GLU " " N  " 7 0 2F2FFF  N2192  0 1 7 ""  1 ""  <> 0 0 0 1 7.44 2192 0 0 4572 1 2191 2191 2192 2192 -1 <> <> <> <>
  2192 3 30.644049 5.764780 22.441217 151 E B 2 0.14000 0.14000 "GLU " " CA " 6 0 A0A0A0  C2193  0 1 -1112 ""  1 ""  FFF000  0 0 0 1 7.44 2193 0 0 4573 1 2192 2192 2193 2193 -1 <> <> <> <>
  2193 2 32.151516 6.042229 22.695625 151 E B 2 0.50000 0.50000 "GLU " " C  " 6 0 A0A0A0  C2194  0 1 7 ""  1 ""  <> 0 0 0 1 7.44 2194 0 0 4574 0 2193 2193 2194 2194 -1 <> <> <> <>
  2194 15 32.461731 7.128441 23.199486 151 E B 75 -0.50000 -0.50000 "GLU " " O  " 8 0 FF5757  O2195  0 1 7 ""  1 ""  <> 0 0 0 1 7.44 2195 0 0 4575 0 2194 2194 2195 2195 -1 <> <> <> <>
  2195 3 30.139387 6.255531 21.038136 151 E B 2 -0.12000 -0.12000 "GLU " " CB " 6 0 A0A0A0  C2196  0 1 7 ""  1 ""  <> 0 0 0 1 7.44 2196 0 0 4576 2 2195 2195 2196 2196 -1 <> <> <> <>
  2196 3 28.647932 6.084652 20.750750 151 E B 2 -0.22000 -0.22000 "GLU " " CG " 6 0 A0A0A0  C2197  0 1 7 ""  1 ""  <> 0 0 0 1 7.44 2197 0 0 4577 2 2196 2196 2197 2197 -1 <> <> <> <>
  2197 2 27.813108 7.247395 21.331181 151 E B 2 0.70000 0.70000 "GLU " " CD " 6 0 A0A0A0  C2198  0 1 7 "%UT"  13 ""  <> 0 0 0 1 7.44 2198 0 0 4578 0 2197 2197 2198 2198 -1 <> <> <> <>
  2198 15 28.352839 8.101908 22.052673 151 E B 75 -0.80000 -0.80000 "GLU " " OE1" 8 0 FF5757  O2199  0 1 7 ""  1 ""  <> 0 0 0 1 7.44 2199 0 0 4579 0 2198 2198 2199 2199 -1 <> <> <> <>
  2199 18 26.630873 7.330647 20.988905 151 E B 75 -0.80000 -0.80000 "GLU " " OE2" 8 -1 FF5757  O2200  0 1 7 ""  1 ""  <> 0 0 0 1 7.44 2200 0 0 4580 0 2199 2199 2200 2200 -1 <> <> <> <>
  2200 43 29.309191 7.148144 23.264896 151 E B 21 0.30000 0.30000 "GLU " " H  " 1 0 FFFFFF  H2201  0 1 7 ""  1 ""  <> 0 0 0 1 7.44 2201 0 0 4581 0 2200 2200 2201 2201 -1 <> <> <> <>
  2201 41 30.586882 4.676283 22.443602 151 E B 21 0.06000 0.06000 "GLU " " HA " 1 0 FFFFFF  H2202  0 1 7 ""  1 ""  <> 0 0 0 1 7.44 2202 0 0 4582 0 2201 2201 2202 2202 -1 <> <> <> <>
  2202 41 30.670671 5.515438 20.439722 151 E B 21 0.06000 0.06000 "GLU " " HB1" 1 0 FFFFFF  H2203  0 1 7 ""  1 ""  <> 0 0 0 1 7.44 2203 0 0 4583 0 2202 2202 2203 2203 -1 <> <> <> <>
  2203 41 30.501974 7.248579 20.772650 151 E B 21 0.06000 0.06000 "GLU " " HB2" 1 0 FFFFFF  H2204  0 1 7 ""  1 ""  <> 0 0 0 1 7.44 2204 0 0 4584 0 2203 2203 2204 2204 -1 <> <> <> <>
  2204 41 28.215242 5.145292 21.094969 151 E B 21 0.06000 0.06000 "GLU " " HG1" 1 0 FFFFFF  H2205  0 1 7 ""  1 ""  <> 0 0 0 1 7.44 2205 0 0 4585 0 2204 2204 2205 2205 -1 <> <> <> <>
  2205 41 28.497938 5.978785 19.676321 151 E B 21 0.06000 0.06000 "GLU " " HG2" 1 0 FFFFFF  H2206  0 1 7 ""  1 ""  <> 0 0 0 1 7.44 2206 0 0 4586 0 2205 2205 2206 2206 -1 <> <> <> <>
  2206 25 32.999027 5.093630 22.313423 152 S B 38 -0.50000 -0.50000 "SER " " N  " 7 0 2F2FFF  N2207  0 1 7 ""  1 ""  <> 0 0 0 1 7.45 2207 0 0 4607 1 2206 2206 2207 2207 -1 <> <> <> <>
  2207 3 34.506275 5.277956 22.357347 152 S B 2 0.14000 0.14000 "SER " " CA " 6 0 A0A0A0  C2208  0 1 -1112 ""  1 ""  FFF000  0 0 0 1 7.45 2208 0 0 4608 1 2207 2207 2208 2208 -1 <> <> <> <>
  2208 2 35.205292 4.599024 21.159712 152 S B 2 0.50000 0.50000 "SER " " C  " 6 0 A0A0A0  C2209  0 1 7 ""  1 ""  <> 0 0 0 1 7.45 2209 0 0 4609 0 2208 2208 2209 2209 -1 <> <> <> <>
  2209 15 34.719517 3.614468 20.696424 152 S B 75 -0.50000 -0.50000 "SER " " O  " 8 0 FF5757  O2210  0 1 7 ""  1 ""  <> 0 0 0 1 7.45 2210 0 0 4610 0 2209 2209 2210 2210 -1 <> <> <> <>
  2210 3 35.129780 5.124557 23.788668 152 S B 2 0.14500 0.14500 "SER " " CB " 6 0 A0A0A0  C2211  0 1 7 ""  1 ""  <> 0 0 0 1 7.45 2211 0 0 4611 2 2210 2210 2211 2211 -1 <> <> <> <>
  2211 16 35.440331 3.743166 23.997669 152 S B 75 -0.68300 -0.68300 "SER " " OG " 8 0 FF5757  O2212  0 1 7 "%UT"  13 ""  <> 0 0 0 1 7.45 2212 0 0 4612 1 2211 2211 2212 2212 -1 <> <> <> <>
  2212 43 32.639420 4.293650 21.812611 152 S B 21 0.30000 0.30000 "SER " " H  " 1 0 FFFFFF  H2213  0 1 7 ""  1 ""  <> 0 0 0 1 7.45 2213 0 0 4613 0 2212 2212 2213 2213 -1 <> <> <> <>
  2213 41 34.550323 6.345991 22.144127 152 S B 21 0.06000 0.06000 "SER " " HA " 1 0 FFFFFF  H2214  0 1 7 ""  1 ""  <> 0 0 0 1 7.45 2214 0 0 4614 0 2213 2213 2214 2214 -1 <> <> <> <>
  2214 41 34.566566 5.621151 24.578785 152 S B 21 0.06000 0.06000 "SER " " HB1" 1 0 FFFFFF  H2215  0 1 7 ""  1 ""  <> 0 0 0 1 7.45 2215 0 0 4615 0 2214 2214 2215 2215 -1 <> <> <> <>
  2215 41 36.134239 5.545282 23.835049 152 S B 21 0.06000 0.06000 "SER " " HB2" 1 0 FFFFFF  H2216  0 1 7 ""  1 ""  <> 0 0 0 1 7.45 2216 0 0 4616 0 2215 2215 2216 2216 -1 <> <> <> <>
  2216 42 34.733234 3.398849 24.521582 152 S B 21 0.41800 0.41800 "SER " " HG " 1 0 FFFFFF  H2217  0 1 7 ""  1 ""  <> 0 0 0 1 7.45 2217 0 0 4617 0 2216 2216 2217 2217 -1 <> <> <> <>
  2217 25 36.312698 5.088741 20.700420 153 G B 38 -0.50000 -0.50000 "GLY " " N  " 7 0 2F2FFF  N2218  0 1 7 ""  1 ""  <> 0 0 0 1 7.77 2218 0 0 4635 1 2217 2217 2218 2218 -1 <> <> <> <>
  2218 3 36.903038 4.699627 19.430983 153 G B 2 0.08000 0.08000 "GLY " " CA " 6 0 A0A0A0  C2219  0 1 -1112 ""  1 ""  FFF000  0 0 0 1 7.77 2219 0 0 4636 2 2218 2218 2219 2219 -1 <> <> <> <>
  2219 2 36.502415 5.765366 18.323763 153 G B 2 0.50000 0.50000 "GLY " " C  " 6 0 A0A0A0  C2220  0 1 7 ""  1 ""  <> 0 0 0 1 7.77 2220 0 0 4637 0 2219 2219 2220 2220 -1 <> <> <> <>
  2220 15 35.857967 6.773226 18.644335 153 G B 75 -0.50000 -0.50000 "GLY " " O  " 8 0 FF5757  O2221  0 1 7 ""  1 ""  <> 0 0 0 1 7.77 2221 0 0 4638 0 2220 2220 2221 2221 -1 <> <> <> <>
  2221 43 36.766598 5.847065 21.189318 153 G B 21 0.30000 0.30000 "GLY " " H  " 1 0 FFFFFF  H2222  0 1 7 ""  1 ""  <> 0 0 0 1 7.77 2222 0 0 4639 0 2221 2221 2222 2222 -1 <> <> <> <>
  2222 41 36.558456 3.741089 19.042955 153 G B 21 0.06000 0.06000 "GLY " " HA1" 1 0 FFFFFF  H2223  0 1 7 ""  1 ""  <> 0 0 0 1 7.77 2223 0 0 4640 0 2222 2222 2223 2223 -1 <> <> <> <>
  2223 41 37.988277 4.790993 19.475794 153 G B 21 0.06000 0.06000 "GLY " " HA2" 1 0 FFFFFF  H2224  0 1 7 ""  1 ""  <> 0 0 0 1 7.77 2224 0 0 4641 0 2223 2223 2224 2224 -1 <> <> <> <>
  2224 25 36.796528 5.579510 17.055262 154 G B 38 -0.50000 -0.50000 "GLY " " N  " 7 0 2F2FFF  N2225  0 1 7 ""  1 ""  <> 0 0 0 1 7.74 2225 0 0 4664 1 2224 2224 2225 2225 -1 <> <> <> <>
  2225 3 36.453575 6.400764 15.898385 154 G B 2 0.08000 0.08000 "GLY " " CA " 6 0 A0A0A0  C2226  0 1 -1112 ""  1 ""  FFF000  0 0 0 1 7.74 2226 0 0 4665 2 2225 2225 2226 2226 -1 <> <> <> <>
  2226 2 37.171925 7.734785 15.648564 154 G B 2 0.50000 0.50000 "GLY " " C  " 6 0 A0A0A0  C2227  0 1 7 ""  1 ""  <> 0 0 0 1 7.74 2227 0 0 4666 0 2226 2226 2227 2227 -1 <> <> <> <>
  2227 15 38.378811 7.828373 15.986882 154 G B 75 -0.50000 -0.50000 "GLY " " O  " 8 0 FF5757  O2228  0 1 7 ""  1 ""  <> 0 0 0 1 7.74 2228 0 0 4667 0 2227 2227 2228 2228 -1 <> <> <> <>
  2228 43 37.445263 4.816507 16.924612 154 G B 21 0.30000 0.30000 "GLY " " H  " 1 0 FFFFFF  H2229  0 1 7 ""  1 ""  <> 0 0 0 1 7.74 2229 0 0 4668 0 2228 2228 2229 2229 -1 <> <> <> <>
  2229 41 35.387264 6.608049 15.988477 154 G B 21 0.06000 0.06000 "GLY " " HA1" 1 0 FFFFFF  H2230  0 1 7 ""  1 ""  <> 0 0 0 1 7.74 2230 0 0 4669 0 2229 2229 2230 2230 -1 <> <> <> <>
  2230 41 36.648617 5.858038 14.973447 154 G B 21 0.06000 0.06000 "GLY " " HA2" 1 0 FFFFFF  H2231  0 1 7 ""  1 ""  <> 0 0 0 1 7.74 2231 0 0 4670 0 2230 2230 2231 2231 -1 <> <> <> <>
  2231 25 36.532974 8.655851 14.970704 155 G B 38 -0.50000 -0.50000 "GLY " " N  " 7 0 2F2FFF  N2232  2 1 7 ""  1 ""  <> 0 0 0 1 7.71 2232 0 0 4685 1 2231 2231 2232 2232 -1 <> <> <> <>
  2232 3 37.225098 9.813112 14.475884 155 G B 2 0.08000 0.08000 "GLY " " CA " 6 0 A0A0A0  C2233  2 1 -1112 ""  1 ""  FFF000  0 0 0 1 7.71 2233 0 0 4686 2 2232 2232 2233 2233 -1 <> <> <> <>
  2233 2 37.836300 9.578363 13.127671 155 G B 2 0.50000 0.50000 "GLY " " C  " 6 0 A0A0A0  C2234  2 1 7 ""  1 ""  <> 0 0 0 1 7.71 2234 0 0 4687 0 2233 2233 2234 2234 -1 <> <> <> <>
  2234 15 37.108150 9.296591 12.185613 155 G B 75 -0.50000 -0.50000 "GLY " " O  " 8 0 FF5757  O2235  2 1 7 ""  1 ""  <> 0 0 0 1 7.71 2235 0 0 4688 0 2234 2234 2235 2235 -1 <> <> <> <>
  2235 43 35.677040 8.405298 14.496675 155 G B 21 0.30000 0.30000 "GLY " " H  " 1 0 FFFFFF  H2236  2 1 7 ""  1 ""  <> 0 0 0 1 7.71 2236 0 0 4689 0 2235 2235 2236 2236 -1 <> <> <> <>
[truncated: 1,695,635 more chars]
