# Supplementary material for: Elucidating HER2-directed chimeric antigen receptor (CAR) activation mechanism using homology modeling and all-atom molecular dynamics simulation
Source: Comput Struct Biotechnol J. 2026 Jan 2;31:276–88. doi: 10.1016/j.csbj.2025.12.017 (PMC12813887; doi:10.1016/j.csbj.2025.12.017)
Supplement: Supplementary file 3 — Supplementary material [file mmc3.zip › Apo_clust02_aligned.mae]

{ 
 s_m_m2io_version
 :::
 2.0.0 
} 

f_m_ct { 
 s_m_title
 s_m_entry_id
 s_m_entry_name
 s_m_Source_Path
 s_m_Source_File
 i_m_Source_File_Index
 i_m_ct_format
 :::
 Apo_Clust02 
  11 
  Apo_Clust2.1 
  /storageA/lucas/CAR-T/MD_data/HER2-car-t_apo 
  Apo_Clust2.mae 
  1
  2
 m_atom[7451] { 
  # First column is atom index #
  i_m_mmod_type
  r_m_x_coord
  r_m_y_coord
  r_m_z_coord
  i_m_residue_number
  s_m_mmod_res
  s_m_chain_name
  i_m_color
  r_m_charge1
  r_m_charge2
  s_m_pdb_residue_name
  s_m_pdb_atom_name
  i_m_atomic_number
  i_m_formal_charge
  s_m_color_rgb
  i_m_secondary_structure
  i_m_ribbon_style
  i_m_ribbon_color
  s_m_label_format
  i_m_label_color
  s_m_label_user_text
  s_m_ribbon_color_rgb
  r_ffio_x_vel
  r_ffio_y_vel
  r_ffio_z_vel
  r_m_pdb_occupancy
  r_m_pdb_tfactor
  i_ffio_grp_energy
  i_i_constraint
  i_i_internal_atom_index
  i_m_Hcount
  i_m_original_index
  i_pa_atomindex
  i_pdb_PDB_serial
  r_pa_state_gap
  s_pa_state
  :::
  1 32 22.847857 24.271548 -39.595202 1 M C 38 -0.30000 -0.30000 "MET " " N  " 7 1 2E2EFF  0 1 7 ""  1 ""  <> 0 0 0 1 11.43 0 0 1 3 1 1 1 <> <>
  2 3 22.783259 23.700858 -40.903281 1 M C 24 0.25000 0.25000 "MET " " CA " 6 0 808080  0 1 -1105 ""  1 ""  FF1E00  0 0 0 1 11.43 0 0 2 1 2 2 2 <> <>
  3 2 22.602522 22.147573 -40.748674 1 M C 24 0.50000 0.50000 "MET " " C  " 6 0 808080  0 1 7 ""  1 ""  <> 0 0 0 1 11.43 0 0 3 0 3 3 3 <> <>
  4 15 23.369587 21.562290 -40.005319 1 M C 70 -0.50000 -0.50000 "MET " " O  " 8 0 FF2E2E  0 1 7 ""  1 ""  <> 0 0 0 1 11.43 0 0 4 0 4 4 4 <> <>
  5 3 24.008842 24.068802 -41.785316 1 M C 24 -0.12000 -0.12000 "MET " " CB " 6 0 808080  0 1 7 ""  1 ""  <> 0 0 0 1 11.43 0 0 5 2 5 5 5 <> <>
  6 3 23.804627 23.675618 -43.213775 1 M C 24 0.04750 0.04750 "MET " " CG " 6 0 808080  0 1 7 ""  1 ""  <> 0 0 0 1 11.43 0 0 6 2 6 6 6 <> <>
  7 49 25.008371 24.030768 -44.524086 1 M C 143 -0.33500 -0.33500 "MET " " SD " 16 0 FFFF6B  0 1 7 ""  1 ""  <> 0 0 0 1 11.43 0 0 7 0 7 7 7 <> <>
  8 3 25.078453 25.874888 -44.590528 1 M C 24 -0.01250 -0.01250 "MET " " CE " 6 0 808080  0 1 7 ""  1 ""  <> 0 0 0 1 11.43 0 0 8 3 8 8 8 <> <>
  9 44 22.875176 25.277901 -39.511722 1 M C 21 0.33000 0.33000 "MET " " H1 " 1 0 FFFFFF  0 1 7 ""  1 ""  <> 0 0 0 1 <> 0 0 9 0 9 9 9 <> <>
  10 44 22.242190 23.902089 -38.876871 1 M C 21 0.33000 0.33000 "MET " " H2 " 1 0 FFFFFF  0 1 7 ""  1 ""  <> 0 0 0 1 <> 0 0 10 0 10 10 10 <> <>
  11 44 23.765803 24.082362 -39.217939 1 M C 21 0.33000 0.33000 "MET " " H3 " 1 0 FFFFFF  0 1 7 ""  1 ""  <> 0 0 0 1 <> 0 0 11 0 11 11 11 <> <>
  12 41 22.010748 24.305066 -41.380515 1 M C 21 0.06000 0.06000 "MET " " HA " 1 0 FFFFFF  0 1 7 ""  1 ""  <> 0 0 0 1 <> 0 0 12 0 12 12 12 <> <>
  13 41 24.882709 23.520845 -41.431055 1 M C 21 0.06000 0.06000 "MET " " HB3" 1 0 FFFFFF  0 1 7 ""  1 ""  <> 0 0 0 1 <> 0 0 13 0 13 13 13 <> <>
  14 41 24.307078 25.117023 -41.810329 1 M C 21 0.06000 0.06000 "MET " " HB2" 1 0 FFFFFF  0 1 7 ""  1 ""  <> 0 0 0 1 <> 0 0 14 0 14 14 14 <> <>
  15 41 22.830745 24.088330 -43.478893 1 M C 21 0.06000 0.06000 "MET " " HG3" 1 0 FFFFFF  0 1 7 ""  1 ""  <> 0 0 0 1 <> 0 0 15 0 15 15 15 <> <>
  16 41 23.750520 22.591837 -43.318436 1 M C 21 0.06000 0.06000 "MET " " HG2" 1 0 FFFFFF  0 1 7 ""  1 ""  <> 0 0 0 1 <> 0 0 16 0 16 16 16 <> <>
  17 41 24.239593 26.478076 -44.939751 1 M C 21 0.06000 0.06000 "MET " " HE1" 1 0 FFFFFF  0 1 7 ""  1 ""  <> 0 0 0 1 <> 0 0 17 0 17 17 17 <> <>
  18 41 25.508071 26.114085 -43.618044 1 M C 21 0.06000 0.06000 "MET " " HE2" 1 0 FFFFFF  0 1 7 ""  1 ""  <> 0 0 0 1 <> 0 0 18 0 18 18 18 <> <>
  19 41 25.895315 25.970490 -45.305013 1 M C 21 0.06000 0.06000 "MET " " HE3" 1 0 FFFFFF  0 1 7 ""  1 ""  <> 0 0 0 1 <> 0 0 19 0 19 19 19 <> <>
  20 25 21.580825 21.570523 -41.417864 2 A C 38 -0.50000 -0.50000 "ALA " " N  " 7 0 2E2EFF  0 1 7 ""  1 ""  <> 0 0 0 1 10 0 0 20 1 20 20 20 <> <>
  21 3 20.984024 20.264890 -41.183186 2 A C 24 0.14000 0.14000 "ALA " " CA " 6 0 808080  0 1 -1105 ""  1 ""  FF1E00  0 0 0 1 10 0 0 21 1 21 21 21 <> <>
  22 2 21.698902 19.211521 -42.073026 2 A C 24 0.50000 0.50000 "ALA " " C  " 6 0 808080  0 1 7 ""  1 ""  <> 0 0 0 1 10 0 0 22 0 22 22 22 <> <>
  23 15 21.213898 18.550276 -42.986464 2 A C 70 -0.50000 -0.50000 "ALA " " O  " 8 0 FF2E2E  0 1 7 ""  1 ""  <> 0 0 0 1 10 0 0 23 0 23 23 23 <> <>
  24 3 19.508837 20.342734 -41.534468 2 A C 24 -0.18000 -0.18000 "ALA " " CB " 6 0 808080  0 1 7 ""  1 ""  <> 0 0 0 1 10 0 0 24 3 24 24 24 <> <>
  25 43 21.082636 22.102853 -42.117650 2 A C 21 0.30000 0.30000 "ALA " " H  " 1 0 FFFFFF  0 1 7 ""  1 ""  <> 0 0 0 1 <> 0 0 25 0 25 25 25 <> <>
  26 41 21.136912 20.082657 -40.119570 2 A C 21 0.06000 0.06000 "ALA " " HA " 1 0 FFFFFF  0 1 7 ""  1 ""  <> 0 0 0 1 <> 0 0 26 0 26 26 26 <> <>
  27 41 19.324188 20.634383 -42.568403 2 A C 21 0.06000 0.06000 "ALA " " HB1" 1 0 FFFFFF  0 1 7 ""  1 ""  <> 0 0 0 1 <> 0 0 27 0 27 27 27 <> <>
  28 41 19.060810 19.375135 -41.308047 2 A C 21 0.06000 0.06000 "ALA " " HB2" 1 0 FFFFFF  0 1 7 ""  1 ""  <> 0 0 0 1 <> 0 0 28 0 28 28 28 <> <>
  29 41 18.990227 21.021465 -40.858052 2 A C 21 0.06000 0.06000 "ALA " " HB3" 1 0 FFFFFF  0 1 7 ""  1 ""  <> 0 0 0 1 <> 0 0 29 0 29 29 29 <> <>
  30 25 23.016373 19.174443 -41.923151 3 L C 38 -0.50000 -0.50000 "LEU " " N  " 7 0 2E2EFF  0 1 7 ""  1 ""  <> 0 0 0 1 9.69 0 0 30 1 30 30 30 <> <>
  31 3 23.954093 18.271064 -42.632022 3 L C 24 0.14000 0.14000 "LEU " " CA " 6 0 808080  0 1 -1105 ""  1 ""  FF1E00  0 0 0 1 9.69 0 0 31 1 31 31 31 <> <>
  32 2 23.464334 16.821415 -42.445956 3 L C 24 0.50000 0.50000 "LEU " " C  " 6 0 808080  0 1 7 ""  1 ""  <> 0 0 0 1 9.69 0 0 32 0 32 32 32 <> <>
  33 15 23.125935 16.553176 -41.328477 3 L C 70 -0.50000 -0.50000 "LEU " " O  " 8 0 FF2E2E  0 1 7 ""  1 ""  <> 0 0 0 1 9.69 0 0 33 0 33 33 33 <> <>
  34 3 25.472916 18.462577 -42.180317 3 L C 24 -0.12000 -0.12000 "LEU " " CB " 6 0 808080  0 1 7 ""  1 ""  <> 0 0 0 1 9.69 0 0 34 2 34 34 34 <> <>
  35 3 25.971859 19.909146 -42.275666 3 L C 24 -0.06000 -0.06000 "LEU " " CG " 6 0 808080  0 1 7 ""  1 ""  <> 0 0 0 1 9.69 0 0 35 1 35 35 35 <> <>
  36 3 27.478551 19.993255 -42.070339 3 L C 24 -0.18000 -0.18000 "LEU " " CD1" 6 0 808080  0 1 7 ""  1 ""  <> 0 0 0 1 9.69 0 0 36 3 36 36 36 <> <>
  37 3 25.732470 20.568390 -43.716695 3 L C 24 -0.18000 -0.18000 "LEU " " CD2" 6 0 808080  0 1 7 ""  1 ""  <> 0 0 0 1 9.69 0 0 37 3 37 37 37 <> <>
  38 43 23.503099 19.880247 -41.389839 3 L C 21 0.30000 0.30000 "LEU " " H  " 1 0 FFFFFF  0 1 7 ""  1 ""  <> 0 0 0 1 <> 0 0 38 0 38 38 38 <> <>
  39 41 23.876178 18.485148 -43.697807 3 L C 21 0.06000 0.06000 "LEU " " HA " 1 0 FFFFFF  0 1 7 ""  1 ""  <> 0 0 0 1 <> 0 0 39 0 39 39 39 <> <>
  40 41 26.023283 17.699194 -42.729773 3 L C 21 0.06000 0.06000 "LEU " " HB3" 1 0 FFFFFF  0 1 7 ""  1 ""  <> 0 0 0 1 <> 0 0 40 0 40 40 40 <> <>
  41 41 25.440154 18.295410 -41.103986 3 L C 21 0.06000 0.06000 "LEU " " HB2" 1 0 FFFFFF  0 1 7 ""  1 ""  <> 0 0 0 1 <> 0 0 41 0 41 41 41 <> <>
  42 41 25.492649 20.641801 -41.626945 3 L C 21 0.06000 0.06000 "LEU " " HG " 1 0 FFFFFF  0 1 7 ""  1 ""  <> 0 0 0 1 <> 0 0 42 0 42 42 42 <> <>
  43 41 28.012409 19.314074 -42.734352 3 L C 21 0.06000 0.06000 "LEU " "HD11" 1 0 FFFFFF  0 1 7 ""  1 ""  <> 0 0 0 1 <> 0 0 43 0 43 43 43 <> <>
  44 41 28.012729 20.941141 -42.006523 3 L C 21 0.06000 0.06000 "LEU " "HD12" 1 0 FFFFFF  0 1 7 ""  1 ""  <> 0 0 0 1 <> 0 0 44 0 44 44 44 <> <>
  45 41 27.763435 19.562784 -41.110004 3 L C 21 0.06000 0.06000 "LEU " "HD13" 1 0 FFFFFF  0 1 7 ""  1 ""  <> 0 0 0 1 <> 0 0 45 0 45 45 45 <> <>
  46 41 26.347439 21.468057 -43.700864 3 L C 21 0.06000 0.06000 "LEU " "HD21" 1 0 FFFFFF  0 1 7 ""  1 ""  <> 0 0 0 1 <> 0 0 46 0 46 46 46 <> <>
  47 41 26.067147 19.922728 -44.527845 3 L C 21 0.06000 0.06000 "LEU " "HD22" 1 0 FFFFFF  0 1 7 ""  1 ""  <> 0 0 0 1 <> 0 0 47 0 47 47 47 <> <>
  48 41 24.689151 20.713400 -43.997891 3 L C 21 0.06000 0.06000 "LEU " "HD23" 1 0 FFFFFF  0 1 7 ""  1 ""  <> 0 0 0 1 <> 0 0 48 0 48 48 48 <> <>
  49 25 23.402563 15.884234 -43.378490 4 P C 38 -0.14000 -0.14000 "PRO " " N  " 7 0 2E2EFF  0 1 7 ""  1 ""  <> 0 0 0 1 9.81 0 0 49 0 49 49 49 <> <>
  50 3 23.126627 14.454732 -43.062121 4 P C 24 0.01000 0.01000 "PRO " " CA " 6 0 808080  0 1 -1105 ""  1 ""  FF1E00  0 0 0 1 9.81 0 0 50 1 50 50 50 <> <>
  51 2 24.248949 13.764160 -42.211222 4 P C 24 0.50000 0.50000 "PRO " " C  " 6 0 808080  0 1 7 ""  1 ""  <> 0 0 0 1 9.81 0 0 51 0 51 51 51 <> <>
  52 15 25.404483 14.245578 -42.168167 4 P C 70 -0.50000 -0.50000 "PRO " " O  " 8 0 FF2E2E  0 1 7 ""  1 ""  <> 0 0 0 1 9.81 0 0 52 0 52 52 52 <> <>
  53 3 23.701452 16.019294 -44.783877 4 P C 24 -0.05000 -0.05000 "PRO " " CD " 6 0 808080  0 1 7 ""  1 ""  <> 0 0 0 1 9.81 0 0 53 2 53 53 53 <> <>
  54 3 23.680718 14.592836 -45.304589 4 P C 24 -0.12000 -0.12000 "PRO " " CG " 6 0 808080  0 1 7 ""  1 ""  <> 0 0 0 1 9.81 0 0 54 2 54 54 54 <> <>
  55 3 22.794188 13.788021 -44.349782 4 P C 24 -0.12000 -0.12000 "PRO " " CB " 6 0 808080  0 1 7 ""  1 ""  <> 0 0 0 1 9.81 0 0 55 2 55 55 55 <> <>
  56 41 22.162931 14.410366 -42.555691 4 P C 21 0.06000 0.06000 "PRO " " HA " 1 0 FFFFFF  0 1 7 ""  1 ""  <> 0 0 0 1 <> 0 0 56 0 56 56 56 <> <>
  57 41 24.705633 16.436810 -44.853684 4 P C 21 0.06000 0.06000 "PRO " " HD2" 1 0 FFFFFF  0 1 7 ""  1 ""  <> 0 0 0 1 <> 0 0 57 0 57 57 57 <> <>
  58 41 22.992464 16.626013 -45.348546 4 P C 21 0.06000 0.06000 "PRO " " HD3" 1 0 FFFFFF  0 1 7 ""  1 ""  <> 0 0 0 1 <> 0 0 58 0 58 58 58 <> <>
  59 41 24.670763 14.136253 -45.304712 4 P C 21 0.06000 0.06000 "PRO " " HG2" 1 0 FFFFFF  0 1 7 ""  1 ""  <> 0 0 0 1 <> 0 0 59 0 59 59 59 <> <>
  60 41 23.431745 14.491909 -46.360656 4 P C 21 0.06000 0.06000 "PRO " " HG3" 1 0 FFFFFF  0 1 7 ""  1 ""  <> 0 0 0 1 <> 0 0 60 0 60 60 60 <> <>
  61 41 21.737601 13.988137 -44.529099 4 P C 21 0.06000 0.06000 "PRO " " HB3" 1 0 FFFFFF  0 1 7 ""  1 ""  <> 0 0 0 1 <> 0 0 61 0 61 61 61 <> <>
  62 41 22.926025 12.707256 -44.290195 4 P C 21 0.06000 0.06000 "PRO " " HB2" 1 0 FFFFFF  0 1 7 ""  1 ""  <> 0 0 0 1 <> 0 0 62 0 62 62 62 <> <>
  63 25 23.923236 12.712269 -41.502971 5 V C 38 -0.50000 -0.50000 "VAL " " N  " 7 0 2E2EFF  0 1 7 ""  1 ""  <> 0 0 0 1 9.96 0 0 63 1 63 63 63 <> <>
  64 3 24.865687 11.884191 -40.712463 5 V C 24 0.14000 0.14000 "VAL " " CA " 6 0 808080  0 1 -1105 ""  1 ""  FF1E00  0 0 0 1 9.96 0 0 64 1 64 64 64 <> <>
  65 2 25.430593 10.793570 -41.634736 5 V C 24 0.50000 0.50000 "VAL " " C  " 6 0 808080  0 1 7 ""  1 ""  <> 0 0 0 1 9.96 0 0 65 0 65 65 65 <> <>
  66 15 24.726382 9.986307 -42.184024 5 V C 70 -0.50000 -0.50000 "VAL " " O  " 8 0 FF2E2E  0 1 7 ""  1 ""  <> 0 0 0 1 9.96 0 0 66 0 66 66 66 <> <>
  67 3 24.032013 11.202255 -39.602416 5 V C 24 -0.06000 -0.06000 "VAL " " CB " 6 0 808080  0 1 7 ""  1 ""  <> 0 0 0 1 9.96 0 0 67 1 67 67 67 <> <>
  68 3 24.872654 10.230870 -38.795885 5 V C 24 -0.18000 -0.18000 "VAL " " CG1" 6 0 808080  0 1 7 ""  1 ""  <> 0 0 0 1 9.96 0 0 68 3 68 68 68 <> <>
  69 3 23.263540 12.193350 -38.762243 5 V C 24 -0.18000 -0.18000 "VAL " " CG2" 6 0 808080  0 1 7 ""  1 ""  <> 0 0 0 1 9.96 0 0 69 3 69 69 69 <> <>
  70 43 22.980856 12.425627 -41.725834 5 V C 21 0.30000 0.30000 "VAL " " H  " 1 0 FFFFFF  0 1 7 ""  1 ""  <> 0 0 0 1 <> 0 0 70 0 70 70 70 <> <>
  71 41 25.578020 12.474773 -40.136857 5 V C 21 0.06000 0.06000 "VAL " " HA " 1 0 FFFFFF  0 1 7 ""  1 ""  <> 0 0 0 1 <> 0 0 71 0 71 71 71 <> <>
  72 41 23.259604 10.562496 -40.028637 5 V C 21 0.06000 0.06000 "VAL " " HB " 1 0 FFFFFF  0 1 7 ""  1 ""  <> 0 0 0 1 <> 0 0 72 0 72 72 72 <> <>
  73 41 25.729993 10.813487 -38.459484 5 V C 21 0.06000 0.06000 "VAL " "HG11" 1 0 FFFFFF  0 1 7 ""  1 ""  <> 0 0 0 1 <> 0 0 73 0 73 73 73 <> <>
  74 41 24.416966 9.811850 -37.899123 5 V C 21 0.06000 0.06000 "VAL " "HG12" 1 0 FFFFFF  0 1 7 ""  1 ""  <> 0 0 0 1 <> 0 0 74 0 74 74 74 <> <>
  75 41 25.279975 9.422325 -39.402313 5 V C 21 0.06000 0.06000 "VAL " "HG13" 1 0 FFFFFF  0 1 7 ""  1 ""  <> 0 0 0 1 <> 0 0 75 0 75 75 75 <> <>
  76 41 23.820560 12.959008 -38.222875 5 V C 21 0.06000 0.06000 "VAL " "HG21" 1 0 FFFFFF  0 1 7 ""  1 ""  <> 0 0 0 1 <> 0 0 76 0 76 76 76 <> <>
  77 41 22.535667 12.841457 -39.251945 5 V C 21 0.06000 0.06000 "VAL " "HG22" 1 0 FFFFFF  0 1 7 ""  1 ""  <> 0 0 0 1 <> 0 0 77 0 77 77 77 <> <>
  78 41 22.625743 11.857461 -37.945231 5 V C 21 0.06000 0.06000 "VAL " "HG23" 1 0 FFFFFF  0 1 7 ""  1 ""  <> 0 0 0 1 <> 0 0 78 0 78 78 78 <> <>
  79 25 26.763676 10.800619 -41.783471 6 T C 38 -0.50000 -0.50000 "THR " " N  " 7 0 2E2EFF  1 1 7 ""  1 ""  <> 0 0 0 1 10.19 0 0 79 1 79 79 79 <> <>
  80 3 27.588350 10.016816 -42.673025 6 T C 24 0.14000 0.14000 "THR " " CA " 6 0 808080  1 1 -1105 ""  1 ""  FF1E00  0 0 0 1 10.19 0 0 80 1 80 80 80 <> <>
  81 2 28.654324 9.179663 -41.914402 6 T C 24 0.50000 0.50000 "THR " " C  " 6 0 808080  1 1 7 ""  1 ""  <> 0 0 0 1 10.19 0 0 81 0 81 81 81 <> <>
  82 15 28.946930 9.504440 -40.767019 6 T C 70 -0.50000 -0.50000 "THR " " O  " 8 0 FF2E2E  1 1 7 ""  1 ""  <> 0 0 0 1 10.19 0 0 82 0 82 82 82 <> <>
  83 3 28.167458 10.913517 -43.739123 6 T C 24 0.20500 0.20500 "THR " " CB " 6 0 808080  1 1 7 ""  1 ""  <> 0 0 0 1 10.19 0 0 83 1 83 83 83 <> <>
  84 3 27.167206 11.797223 -44.450767 6 T C 24 -0.18000 -0.18000 "THR " " CG2" 6 0 808080  1 1 7 ""  1 ""  <> 0 0 0 1 10.19 0 0 84 3 84 84 84 <> <>
  85 16 28.928303 11.968472 -43.107658 6 T C 70 -0.68300 -0.68300 "THR " " OG1" 8 0 FF2E2E  1 1 7 "%UT"  13 ""  <> 0 0 0 1 10.19 0 0 85 1 85 85 85 <> <>
  86 43 27.208540 11.589773 -41.337496 6 T C 21 0.30000 0.30000 "THR " " H  " 1 0 FFFFFF  1 1 7 ""  1 ""  <> 0 0 0 1 <> 0 0 86 0 86 86 86 <> <>
  87 41 26.946720 9.234539 -43.077847 6 T C 21 0.06000 0.06000 "THR " " HA " 1 0 FFFFFF  1 1 7 ""  1 ""  <> 0 0 0 1 <> 0 0 87 0 87 87 87 <> <>
  88 41 28.693925 10.329752 -44.493438 6 T C 21 0.06000 0.06000 "THR " " HB " 1 0 FFFFFF  1 1 7 ""  1 ""  <> 0 0 0 1 <> 0 0 88 0 88 88 88 <> <>
  89 41 26.486534 11.207066 -45.063868 6 T C 21 0.06000 0.06000 "THR " "HG21" 1 0 FFFFFF  1 1 7 ""  1 ""  <> 0 0 0 1 <> 0 0 89 0 89 89 89 <> <>
  90 41 26.725888 12.535805 -43.782219 6 T C 21 0.06000 0.06000 "THR " "HG22" 1 0 FFFFFF  1 1 7 ""  1 ""  <> 0 0 0 1 <> 0 0 90 0 90 90 90 <> <>
  91 41 27.576497 12.463388 -45.210157 6 T C 21 0.06000 0.06000 "THR " "HG23" 1 0 FFFFFF  1 1 7 ""  1 ""  <> 0 0 0 1 <> 0 0 91 0 91 91 91 <> <>
  92 42 29.840216 11.733396 -43.186749 6 T C 21 0.41800 0.41800 "THR " " HG1" 1 0 FFFFFF  1 1 7 ""  1 ""  <> 0 0 0 1 <> 0 0 92 0 92 92 92 <> <>
  93 25 29.007349 8.041148 -42.512055 7 A C 38 -0.50000 -0.50000 "ALA " " N  " 7 0 2E2EFF  1 1 7 ""  1 ""  <> 0 0 0 1 10.14 0 0 93 1 93 93 93 <> <>
  94 3 30.041868 7.101000 -42.024111 7 A C 24 0.14000 0.14000 "ALA " " CA " 6 0 808080  1 1 -1105 ""  1 ""  FF1E00  0 0 0 1 10.14 0 0 94 1 94 94 94 <> <>
  95 2 31.429029 7.620186 -42.539246 7 A C 24 0.50000 0.50000 "ALA " " C  " 6 0 808080  1 1 7 ""  1 ""  <> 0 0 0 1 10.14 0 0 95 0 95 95 95 <> <>
  96 15 32.401956 7.402844 -41.832788 7 A C 70 -0.50000 -0.50000 "ALA " " O  " 8 0 FF2E2E  1 1 7 ""  1 ""  <> 0 0 0 1 10.14 0 0 96 0 96 96 96 <> <>
  97 3 29.832908 5.738235 -42.624965 7 A C 24 -0.18000 -0.18000 "ALA " " CB " 6 0 808080  1 1 7 ""  1 ""  <> 0 0 0 1 10.14 0 0 97 3 97 97 97 <> <>
  98 43 28.650825 7.862172 -43.439661 7 A C 21 0.30000 0.30000 "ALA " " H  " 1 0 FFFFFF  1 1 7 ""  1 ""  <> 0 0 0 1 <> 0 0 98 0 98 98 98 <> <>
  99 41 29.937262 7.074702 -40.939911 7 A C 21 0.06000 0.06000 "ALA " " HA " 1 0 FFFFFF  1 1 7 ""  1 ""  <> 0 0 0 1 <> 0 0 99 0 99 99 99 <> <>
  100 41 29.458084 5.681099 -43.646718 7 A C 21 0.06000 0.06000 "ALA " " HB1" 1 0 FFFFFF  1 1 7 ""  1 ""  <> 0 0 0 1 <> 0 0 100 0 100 100 100 <> <>
  101 41 30.745559 5.142791 -42.586971 7 A C 21 0.06000 0.06000 "ALA " " HB2" 1 0 FFFFFF  1 1 7 ""  1 ""  <> 0 0 0 1 <> 0 0 101 0 101 101 101 <> <>
  102 41 29.178613 5.173714 -41.961115 7 A C 21 0.06000 0.06000 "ALA " " HB3" 1 0 FFFFFF  1 1 7 ""  1 ""  <> 0 0 0 1 <> 0 0 102 0 102 102 102 <> <>
  103 25 31.534344 8.255941 -43.770456 8 L C 38 -0.50000 -0.50000 "LEU " " N  " 7 0 2E2EFF  1 1 7 ""  1 ""  <> 0 0 0 1 9.89 0 0 103 1 103 103 103 <> <>
  104 3 32.711654 8.997602 -44.312134 8 L C 24 0.14000 0.14000 "LEU " " CA " 6 0 808080  1 1 -1105 ""  1 ""  FF1E00  0 0 0 1 9.89 0 0 104 1 104 104 104 <> <>
  105 2 32.675568 10.589276 -43.989064 8 L C 24 0.50000 0.50000 "LEU " " C  " 6 0 808080  1 1 7 ""  1 ""  <> 0 0 0 1 9.89 0 0 105 0 105 105 105 <> <>
  106 15 31.598051 11.135145 -43.663460 8 L C 70 -0.50000 -0.50000 "LEU " " O  " 8 0 FF2E2E  1 1 7 ""  1 ""  <> 0 0 0 1 9.89 0 0 106 0 106 106 106 <> <>
  107 3 32.749438 8.679884 -45.812863 8 L C 24 -0.12000 -0.12000 "LEU " " CB " 6 0 808080  1 1 7 ""  1 ""  <> 0 0 0 1 9.89 0 0 107 2 107 107 107 <> <>
  108 3 33.955582 7.842402 -46.289412 8 L C 24 -0.06000 -0.06000 "LEU " " CG " 6 0 808080  1 1 7 ""  1 ""  <> 0 0 0 1 9.89 0 0 108 1 108 108 108 <> <>
  109 3 33.813962 6.381968 -45.871790 8 L C 24 -0.18000 -0.18000 "LEU " " CD1" 6 0 808080  1 1 7 ""  1 ""  <> 0 0 0 1 9.89 0 0 109 3 109 109 109 <> <>
  110 3 34.079341 8.041800 -47.796600 8 L C 24 -0.18000 -0.18000 "LEU " " CD2" 6 0 808080  1 1 7 ""  1 ""  <> 0 0 0 1 9.89 0 0 110 3 110 110 110 <> <>
  111 43 30.732262 8.590428 -44.286072 8 L C 21 0.30000 0.30000 "LEU " " H  " 1 0 FFFFFF  1 1 7 ""  1 ""  <> 0 0 0 1 <> 0 0 111 0 111 111 111 <> <>
  112 41 33.647750 8.631962 -43.888817 8 L C 21 0.06000 0.06000 "LEU " " HA " 1 0 FFFFFF  1 1 7 ""  1 ""  <> 0 0 0 1 <> 0 0 112 0 112 112 112 <> <>
  113 41 32.679407 9.629248 -46.344946 8 L C 21 0.06000 0.06000 "LEU " " HB3" 1 0 FFFFFF  1 1 7 ""  1 ""  <> 0 0 0 1 <> 0 0 113 0 113 113 113 <> <>
  114 41 31.787988 8.305255 -46.163737 8 L C 21 0.06000 0.06000 "LEU " " HB2" 1 0 FFFFFF  1 1 7 ""  1 ""  <> 0 0 0 1 <> 0 0 114 0 114 114 114 <> <>
  115 41 34.868722 8.316222 -45.929685 8 L C 21 0.06000 0.06000 "LEU " " HG " 1 0 FFFFFF  1 1 7 ""  1 ""  <> 0 0 0 1 <> 0 0 115 0 115 115 115 <> <>
  116 41 34.064493 6.325403 -44.812641 8 L C 21 0.06000 0.06000 "LEU " "HD11" 1 0 FFFFFF  1 1 7 ""  1 ""  <> 0 0 0 1 <> 0 0 116 0 116 116 116 <> <>
  117 41 32.798517 6.081180 -46.129271 8 L C 21 0.06000 0.06000 "LEU " "HD12" 1 0 FFFFFF  1 1 7 ""  1 ""  <> 0 0 0 1 <> 0 0 117 0 117 117 117 <> <>
  118 41 34.435877 5.704138 -46.455894 8 L C 21 0.06000 0.06000 "LEU " "HD13" 1 0 FFFFFF  1 1 7 ""  1 ""  <> 0 0 0 1 <> 0 0 118 0 118 118 118 <> <>
  119 41 33.142237 7.758379 -48.275666 8 L C 21 0.06000 0.06000 "LEU " "HD21" 1 0 FFFFFF  1 1 7 ""  1 ""  <> 0 0 0 1 <> 0 0 119 0 119 119 119 <> <>
  120 41 34.469288 9.049007 -47.944181 8 L C 21 0.06000 0.06000 "LEU " "HD22" 1 0 FFFFFF  1 1 7 ""  1 ""  <> 0 0 0 1 <> 0 0 120 0 120 120 120 <> <>
  121 41 34.959198 7.491035 -48.129011 8 L C 21 0.06000 0.06000 "LEU " "HD23" 1 0 FFFFFF  1 1 7 ""  1 ""  <> 0 0 0 1 <> 0 0 121 0 121 121 121 <> <>
  122 25 33.764238 11.363232 -44.219610 9 L C 38 -0.50000 -0.50000 "LEU " " N  " 7 0 2E2EFF  1 1 7 ""  1 ""  <> 0 0 0 1 10.06 0 0 122 1 122 122 122 <> <>
  123 3 33.760780 12.878004 -44.240037 9 L C 24 0.14000 0.14000 "LEU " " CA " 6 0 808080  1 1 -1105 ""  1 ""  FF1E00  0 0 0 1 10.06 0 0 123 1 123 123 123 <> <>
  124 2 32.761595 13.352245 -45.328976 9 L C 24 0.50000 0.50000 "LEU " " C  " 6 0 808080  1 1 7 ""  1 ""  <> 0 0 0 1 10.06 0 0 124 0 124 124 124 <> <>
  125 15 32.713910 12.796570 -46.400266 9 L C 70 -0.50000 -0.50000 "LEU " " O  " 8 0 FF2E2E  1 1 7 ""  1 ""  <> 0 0 0 1 10.06 0 0 125 0 125 125 125 <> <>
  126 3 35.161084 13.426616 -44.385655 9 L C 24 -0.12000 -0.12000 "LEU " " CB " 6 0 808080  1 1 7 ""  1 ""  <> 0 0 0 1 10.06 0 0 126 2 126 126 126 <> <>
  127 3 35.229351 14.922269 -43.908729 9 L C 24 -0.06000 -0.06000 "LEU " " CG " 6 0 808080  1 1 7 ""  1 ""  <> 0 0 0 1 10.06 0 0 127 1 127 127 127 <> <>
  128 3 35.157785 15.209840 -42.396110 9 L C 24 -0.18000 -0.18000 "LEU " " CD1" 6 0 808080  1 1 7 ""  1 ""  <> 0 0 0 1 10.06 0 0 128 3 128 128 128 <> <>
  129 3 36.709268 15.402826 -44.319147 9 L C 24 -0.18000 -0.18000 "LEU " " CD2" 6 0 808080  1 1 7 ""  1 ""  <> 0 0 0 1 10.06 0 0 129 3 129 129 129 <> <>
  130 43 34.559904 10.882762 -44.614362 9 L C 21 0.30000 0.30000 "LEU " " H  " 1 0 FFFFFF  1 1 7 ""  1 ""  <> 0 0 0 1 <> 0 0 130 0 130 130 130 <> <>
  131 41 33.463617 13.196990 -43.241763 9 L C 21 0.06000 0.06000 "LEU " " HA " 1 0 FFFFFF  1 1 7 ""  1 ""  <> 0 0 0 1 <> 0 0 131 0 131 131 131 <> <>
  132 41 35.345972 13.487479 -45.457659 9 L C 21 0.06000 0.06000 "LEU " " HB3" 1 0 FFFFFF  1 1 7 ""  1 ""  <> 0 0 0 1 <> 0 0 132 0 132 132 132 <> <>
  133 41 35.951027 12.787650 -43.989061 9 L C 21 0.06000 0.06000 "LEU " " HB2" 1 0 FFFFFF  1 1 7 ""  1 ""  <> 0 0 0 1 <> 0 0 133 0 133 133 133 <> <>
  134 41 34.556447 15.501199 -44.542463 9 L C 21 0.06000 0.06000 "LEU " " HG " 1 0 FFFFFF  1 1 7 ""  1 ""  <> 0 0 0 1 <> 0 0 134 0 134 134 134 <> <>
  135 41 35.049109 16.277204 -42.202802 9 L C 21 0.06000 0.06000 "LEU " "HD11" 1 0 FFFFFF  1 1 7 ""  1 ""  <> 0 0 0 1 <> 0 0 135 0 135 135 135 <> <>
  136 41 34.283211 14.773467 -41.914463 9 L C 21 0.06000 0.06000 "LEU " "HD12" 1 0 FFFFFF  1 1 7 ""  1 ""  <> 0 0 0 1 <> 0 0 136 0 136 136 136 <> <>
  137 41 36.018951 14.896174 -41.805216 9 L C 21 0.06000 0.06000 "LEU " "HD13" 1 0 FFFFFF  1 1 7 ""  1 ""  <> 0 0 0 1 <> 0 0 137 0 137 137 137 <> <>
  138 41 36.718332 15.706576 -45.365810 9 L C 21 0.06000 0.06000 "LEU " "HD21" 1 0 FFFFFF  1 1 7 ""  1 ""  <> 0 0 0 1 <> 0 0 138 0 138 138 138 <> <>
  139 41 36.935426 16.306455 -43.753723 9 L C 21 0.06000 0.06000 "LEU " "HD22" 1 0 FFFFFF  1 1 7 ""  1 ""  <> 0 0 0 1 <> 0 0 139 0 139 139 139 <> <>
  140 41 37.510575 14.746380 -43.977792 9 L C 21 0.06000 0.06000 "LEU " "HD23" 1 0 FFFFFF  1 1 7 ""  1 ""  <> 0 0 0 1 <> 0 0 140 0 140 140 140 <> <>
  141 25 31.838065 14.296037 -44.984800 10 L C 38 -0.50000 -0.50000 "LEU " " N  " 7 0 2E2EFF  0 1 7 ""  1 ""  <> 0 0 0 1 10.12 0 0 141 1 141 141 141 <> <>
  142 3 30.607906 14.739776 -45.727763 10 L C 24 0.14000 0.14000 "LEU " " CA " 6 0 808080  0 1 -1105 ""  1 ""  FF1E00  0 0 0 1 10.12 0 0 142 1 142 142 142 <> <>
  143 2 30.651566 14.823491 -47.237219 10 L C 24 0.50000 0.50000 "LEU " " C  " 6 0 808080  0 1 7 ""  1 ""  <> 0 0 0 1 10.12 0 0 143 0 143 143 143 <> <>
  144 15 29.944453 14.103968 -47.835927 10 L C 70 -0.50000 -0.50000 "LEU " " O  " 8 0 FF2E2E  0 1 7 ""  1 ""  <> 0 0 0 1 10.12 0 0 144 0 144 144 144 <> <>
  145 3 29.882715 15.983414 -45.068366 10 L C 24 -0.12000 -0.12000 "LEU " " CB " 6 0 808080  0 1 7 ""  1 ""  <> 0 0 0 1 10.12 0 0 145 2 145 145 145 <> <>
  146 3 28.491076 16.410104 -45.713428 10 L C 24 -0.06000 -0.06000 "LEU " " CG " 6 0 808080  0 1 7 ""  1 ""  <> 0 0 0 1 10.12 0 0 146 1 146 146 146 <> <>
  147 3 27.375511 15.369673 -45.503807 10 L C 24 -0.18000 -0.18000 "LEU " " CD1" 6 0 808080  0 1 7 ""  1 ""  <> 0 0 0 1 10.12 0 0 147 3 147 147 147 <> <>
  148 3 28.125386 17.828755 -45.291713 10 L C 24 -0.18000 -0.18000 "LEU " " CD2" 6 0 808080  0 1 7 ""  1 ""  <> 0 0 0 1 10.12 0 0 148 3 148 148 148 <> <>
  149 43 31.810022 14.497706 -43.996066 10 L C 21 0.30000 0.30000 "LEU " " H  " 1 0 FFFFFF  0 1 7 ""  1 ""  <> 0 0 0 1 <> 0 0 149 0 149 149 149 <> <>
  150 41 29.939708 13.902037 -45.528906 10 L C 21 0.06000 0.06000 "LEU " " HA " 1 0 FFFFFF  0 1 7 ""  1 ""  <> 0 0 0 1 <> 0 0 150 0 150 150 150 <> <>
  151 41 30.581972 16.818170 -45.112933 10 L C 21 0.06000 0.06000 "LEU " " HB3" 1 0 FFFFFF  0 1 7 ""  1 ""  <> 0 0 0 1 <> 0 0 151 0 151 151 151 <> <>
  152 41 29.743570 15.853509 -43.995506 10 L C 21 0.06000 0.06000 "LEU " " HB2" 1 0 FFFFFF  0 1 7 ""  1 ""  <> 0 0 0 1 <> 0 0 152 0 152 152 152 <> <>
  153 41 28.750856 16.551910 -46.762014 10 L C 21 0.06000 0.06000 "LEU " " HG " 1 0 FFFFFF  0 1 7 ""  1 ""  <> 0 0 0 1 <> 0 0 153 0 153 153 153 <> <>
  154 41 27.730470 14.427278 -45.920777 10 L C 21 0.06000 0.06000 "LEU " "HD11" 1 0 FFFFFF  0 1 7 ""  1 ""  <> 0 0 0 1 <> 0 0 154 0 154 154 154 <> <>
  155 41 27.132241 15.249770 -44.448557 10 L C 21 0.06000 0.06000 "LEU " "HD12" 1 0 FFFFFF  0 1 7 ""  1 ""  <> 0 0 0 1 <> 0 0 155 0 155 155 155 <> <>
  156 41 26.486759 15.617814 -46.084815 10 L C 21 0.06000 0.06000 "LEU " "HD13" 1 0 FFFFFF  0 1 7 ""  1 ""  <> 0 0 0 1 <> 0 0 156 0 156 156 156 <> <>
  157 41 28.966144 18.469360 -45.026453 10 L C 21 0.06000 0.06000 "LEU " "HD21" 1 0 FFFFFF  0 1 7 ""  1 ""  <> 0 0 0 1 <> 0 0 157 0 157 157 157 <> <>
  158 41 27.475471 18.258166 -46.054926 10 L C 21 0.06000 0.06000 "LEU " "HD22" 1 0 FFFFFF  0 1 7 ""  1 ""  <> 0 0 0 1 <> 0 0 158 0 158 158 158 <> <>
  159 41 27.534938 17.818990 -44.376291 10 L C 21 0.06000 0.06000 "LEU " "HD23" 1 0 FFFFFF  0 1 7 ""  1 ""  <> 0 0 0 1 <> 0 0 159 0 159 159 159 <> <>
  160 25 31.486869 15.622536 -47.829733 11 P C 38 -0.14000 -0.14000 "PRO " " N  " 7 0 2E2EFF  0 1 7 ""  1 ""  <> 0 0 0 1 10.17 0 0 160 0 160 160 160 <> <>
  161 3 31.666859 15.685627 -49.319417 11 P C 24 0.01000 0.01000 "PRO " " CA " 6 0 808080  0 1 -1105 ""  1 ""  FF1E00  0 0 0 1 10.17 0 0 161 1 161 161 161 <> <>
  162 2 32.124966 14.283630 -49.928874 11 P C 24 0.50000 0.50000 "PRO " " C  " 6 0 808080  0 1 7 ""  1 ""  <> 0 0 0 1 10.17 0 0 162 0 162 162 162 <> <>
  163 15 32.031188 14.070444 -51.117785 11 P C 70 -0.50000 -0.50000 "PRO " " O  " 8 0 FF2E2E  0 1 7 ""  1 ""  <> 0 0 0 1 10.17 0 0 163 0 163 163 163 <> <>
  164 3 32.412859 16.565093 -47.188113 11 P C 24 -0.05000 -0.05000 "PRO " " CD " 6 0 808080  0 1 7 ""  1 ""  <> 0 0 0 1 10.17 0 0 164 2 164 164 164 <> <>
  165 3 33.388713 16.987737 -48.211300 11 P C 24 -0.12000 -0.12000 "PRO " " CG " 6 0 808080  0 1 7 ""  1 ""  <> 0 0 0 1 10.17 0 0 165 2 165 165 165 <> <>
  166 3 32.766031 16.735174 -49.540209 11 P C 24 -0.12000 -0.12000 "PRO " " CB " 6 0 808080  0 1 7 ""  1 ""  <> 0 0 0 1 10.17 0 0 166 2 166 166 166 <> <>
  167 41 30.780432 16.011776 -49.864428 11 P C 21 0.06000 0.06000 "PRO " " HA " 1 0 FFFFFF  0 1 7 ""  1 ""  <> 0 0 0 1 <> 0 0 167 0 167 167 167 <> <>
  168 41 32.949815 16.019595 -46.411256 11 P C 21 0.06000 0.06000 "PRO " " HD2" 1 0 FFFFFF  0 1 7 ""  1 ""  <> 0 0 0 1 <> 0 0 168 0 168 168 168 <> <>
  169 41 31.966680 17.480084 -46.798527 11 P C 21 0.06000 0.06000 "PRO " " HD3" 1 0 FFFFFF  0 1 7 ""  1 ""  <> 0 0 0 1 <> 0 0 169 0 169 169 169 <> <>
  170 41 34.145864 16.203208 -48.227695 11 P C 21 0.06000 0.06000 "PRO " " HG2" 1 0 FFFFFF  0 1 7 ""  1 ""  <> 0 0 0 1 <> 0 0 170 0 170 170 170 <> <>
  171 41 33.848533 17.975968 -48.206435 11 P C 21 0.06000 0.06000 "PRO " " HG3" 1 0 FFFFFF  0 1 7 ""  1 ""  <> 0 0 0 1 <> 0 0 171 0 171 171 171 <> <>
  172 41 32.261284 17.579896 -50.010773 11 P C 21 0.06000 0.06000 "PRO " " HB3" 1 0 FFFFFF  0 1 7 ""  1 ""  <> 0 0 0 1 <> 0 0 172 0 172 172 172 <> <>
  173 41 33.452666 16.343239 -50.289726 11 P C 21 0.06000 0.06000 "PRO " " HB2" 1 0 FFFFFF  0 1 7 ""  1 ""  <> 0 0 0 1 <> 0 0 173 0 173 173 173 <> <>
  174 25 32.708332 13.350545 -49.095369 12 L C 38 -0.50000 -0.50000 "LEU " " N  " 7 0 2E2EFF  0 1 7 ""  1 ""  <> 0 0 0 1 10.2 0 0 174 1 174 174 174 <> <>
  175 3 33.152188 12.073809 -49.614068 12 L C 24 0.14000 0.14000 "LEU " " CA " 6 0 808080  0 1 -1105 ""  1 ""  FF1E00  0 0 0 1 10.2 0 0 175 1 175 175 175 <> <>
  176 2 32.023573 11.035030 -49.511364 12 L C 24 0.50000 0.50000 "LEU " " C  " 6 0 808080  0 1 7 ""  1 ""  <> 0 0 0 1 10.2 0 0 176 0 176 176 176 <> <>
  177 15 32.268019 9.890168 -49.901235 12 L C 70 -0.50000 -0.50000 "LEU " " O  " 8 0 FF2E2E  0 1 7 ""  1 ""  <> 0 0 0 1 10.2 0 0 177 0 177 177 177 <> <>
  178 3 34.461619 11.540576 -48.830292 12 L C 24 -0.12000 -0.12000 "LEU " " CB " 6 0 808080  0 1 7 ""  1 ""  <> 0 0 0 1 10.2 0 0 178 2 178 178 178 <> <>
  179 3 35.556317 12.610194 -48.962254 12 L C 24 -0.06000 -0.06000 "LEU " " CG " 6 0 808080  0 1 7 ""  1 ""  <> 0 0 0 1 10.2 0 0 179 1 179 179 179 <> <>
  180 3 36.678356 12.252150 -48.006808 12 L C 24 -0.18000 -0.18000 "LEU " " CD1" 6 0 808080  0 1 7 ""  1 ""  <> 0 0 0 1 10.2 0 0 180 3 180 180 180 <> <>
  181 3 36.074695 12.745037 -50.367187 12 L C 24 -0.18000 -0.18000 "LEU " " CD2" 6 0 808080  0 1 7 ""  1 ""  <> 0 0 0 1 10.2 0 0 181 3 181 181 181 <> <>
  182 43 32.944471 13.538266 -48.131829 12 L C 21 0.30000 0.30000 "LEU " " H  " 1 0 FFFFFF  0 1 7 ""  1 ""  <> 0 0 0 1 <> 0 0 182 0 182 182 182 <> <>
  183 41 33.444493 12.096329 -50.663328 12 L C 21 0.06000 0.06000 "LEU " " HA " 1 0 FFFFFF  0 1 7 ""  1 ""  <> 0 0 0 1 <> 0 0 183 0 183 183 183 <> <>
  184 41 34.736238 10.559305 -49.217240 12 L C 21 0.06000 0.06000 "LEU " " HB3" 1 0 FFFFFF  0 1 7 ""  1 ""  <> 0 0 0 1 <> 0 0 184 0 184 184 184 <> <>
  185 41 34.240261 11.412664 -47.771146 12 L C 21 0.06000 0.06000 "LEU " " HB2" 1 0 FFFFFF  0 1 7 ""  1 ""  <> 0 0 0 1 <> 0 0 185 0 185 185 185 <> <>
  186 41 35.243502 13.606855 -48.650676 12 L C 21 0.06000 0.06000 "LEU " " HG " 1 0 FFFFFF  0 1 7 ""  1 ""  <> 0 0 0 1 <> 0 0 186 0 186 186 186 <> <>
  187 41 37.441683 13.029853 -48.020639 12 L C 21 0.06000 0.06000 "LEU " "HD11" 1 0 FFFFFF  0 1 7 ""  1 ""  <> 0 0 0 1 <> 0 0 187 0 187 187 187 <> <>
  188 41 36.413795 12.123530 -46.957731 12 L C 21 0.06000 0.06000 "LEU " "HD12" 1 0 FFFFFF  0 1 7 ""  1 ""  <> 0 0 0 1 <> 0 0 188 0 188 188 188 <> <>
  189 41 37.106070 11.279372 -48.250231 12 L C 21 0.06000 0.06000 "LEU " "HD13" 1 0 FFFFFF  0 1 7 ""  1 ""  <> 0 0 0 1 <> 0 0 189 0 189 189 189 <> <>
  190 41 35.292018 13.156911 -51.005240 12 L C 21 0.06000 0.06000 "LEU " "HD21" 1 0 FFFFFF  0 1 7 ""  1 ""  <> 0 0 0 1 <> 0 0 190 0 190 190 190 <> <>
  191 41 36.984298 13.334536 -50.479719 12 L C 21 0.06000 0.06000 "LEU " "HD22" 1 0 FFFFFF  0 1 7 ""  1 ""  <> 0 0 0 1 <> 0 0 191 0 191 191 191 <> <>
  192 41 36.380831 11.746848 -50.680483 12 L C 21 0.06000 0.06000 "LEU " "HD23" 1 0 FFFFFF  0 1 7 ""  1 ""  <> 0 0 0 1 <> 0 0 192 0 192 192 192 <> <>
  193 25 30.898221 11.421718 -48.927091 13 A C 38 -0.50000 -0.50000 "ALA " " N  " 7 0 2E2EFF  0 1 7 ""  1 ""  <> 0 0 0 1 10.34 0 0 193 1 193 193 193 <> <>
  194 3 29.768556 10.562081 -48.655847 13 A C 24 0.14000 0.14000 "ALA " " CA " 6 0 808080  0 1 -1105 ""  1 ""  FF1E00  0 0 0 1 10.34 0 0 194 1 194 194 194 <> <>
  195 2 28.479140 11.110911 -49.301282 13 A C 24 0.50000 0.50000 "ALA " " C  " 6 0 808080  0 1 7 ""  1 ""  <> 0 0 0 1 10.34 0 0 195 0 195 195 195 <> <>
  196 15 27.819242 10.298569 -49.944297 13 A C 70 -0.50000 -0.50000 "ALA " " O  " 8 0 FF2E2E  0 1 7 ""  1 ""  <> 0 0 0 1 10.34 0 0 196 0 196 196 196 <> <>
  197 3 29.421486 10.535025 -47.167955 13 A C 24 -0.18000 -0.18000 "ALA " " CB " 6 0 808080  0 1 7 ""  1 ""  <> 0 0 0 1 10.34 0 0 197 3 197 197 197 <> <>
  198 43 30.847227 12.422912 -48.802718 13 A C 21 0.30000 0.30000 "ALA " " H  " 1 0 FFFFFF  0 1 7 ""  1 ""  <> 0 0 0 1 <> 0 0 198 0 198 198 198 <> <>
  199 41 29.917803 9.578075 -49.100017 13 A C 21 0.06000 0.06000 "ALA " " HA " 1 0 FFFFFF  0 1 7 ""  1 ""  <> 0 0 0 1 <> 0 0 199 0 199 199 199 <> <>
  200 41 28.491010 10.024636 -46.920624 13 A C 21 0.06000 0.06000 "ALA " " HB1" 1 0 FFFFFF  0 1 7 ""  1 ""  <> 0 0 0 1 <> 0 0 200 0 200 200 200 <> <>
  201 41 30.252037 9.976002 -46.735323 13 A C 21 0.06000 0.06000 "ALA " " HB2" 1 0 FFFFFF  0 1 7 ""  1 ""  <> 0 0 0 1 <> 0 0 201 0 201 201 201 <> <>
  202 41 29.520288 11.549895 -46.783099 13 A C 21 0.06000 0.06000 "ALA " " HB3" 1 0 FFFFFF  0 1 7 ""  1 ""  <> 0 0 0 1 <> 0 0 202 0 202 202 202 <> <>
  203 25 28.081445 12.364288 -49.027626 14 L C 38 -0.50000 -0.50000 "LEU " " N  " 7 0 2E2EFF  0 1 7 ""  1 ""  <> 0 0 0 1 10.47 0 0 203 1 203 203 203 <> <>
  204 3 26.898349 12.982421 -49.632856 14 L C 24 0.14000 0.14000 "LEU " " CA " 6 0 808080  0 1 -1105 ""  1 ""  FF1E00  0 0 0 1 10.47 0 0 204 1 204 204 204 <> <>
  205 2 27.303689 13.353253 -51.108071 14 L C 24 0.50000 0.50000 "LEU " " C  " 6 0 808080  0 1 7 ""  1 ""  <> 0 0 0 1 10.47 0 0 205 0 205 205 205 <> <>
  206 15 28.138256 14.205357 -51.347854 14 L C 70 -0.50000 -0.50000 "LEU " " O  " 8 0 FF2E2E  0 1 7 ""  1 ""  <> 0 0 0 1 10.47 0 0 206 0 206 206 206 <> <>
  207 3 26.525061 14.205060 -48.796806 14 L C 24 -0.12000 -0.12000 "LEU " " CB " 6 0 808080  0 1 7 ""  1 ""  <> 0 0 0 1 10.47 0 0 207 2 207 207 207 <> <>
  208 3 25.383986 15.083700 -49.405222 14 L C 24 -0.06000 -0.06000 "LEU " " CG " 6 0 808080  0 1 7 ""  1 ""  <> 0 0 0 1 10.47 0 0 208 1 208 208 208 <> <>
  209 3 24.107345 14.318569 -49.528393 14 L C 24 -0.18000 -0.18000 "LEU " " CD1" 6 0 808080  0 1 7 ""  1 ""  <> 0 0 0 1 10.47 0 0 209 3 209 209 209 <> <>
  210 3 25.215101 16.335909 -48.444452 14 L C 24 -0.18000 -0.18000 "LEU " " CD2" 6 0 808080  0 1 7 ""  1 ""  <> 0 0 0 1 10.47 0 0 210 3 210 210 210 <> <>
  211 43 28.828659 12.949328 -48.682565 14 L C 21 0.30000 0.30000 "LEU " " H  " 1 0 FFFFFF  0 1 7 ""  1 ""  <> 0 0 0 1 <> 0 0 211 0 211 211 211 <> <>
  212 41 26.098783 12.245701 -49.707513 14 L C 21 0.06000 0.06000 "LEU " " HA " 1 0 FFFFFF  0 1 7 ""  1 ""  <> 0 0 0 1 <> 0 0 212 0 212 212 212 <> <>
  213 41 27.467212 14.750985 -48.840217 14 L C 21 0.06000 0.06000 "LEU " " HB3" 1 0 FFFFFF  0 1 7 ""  1 ""  <> 0 0 0 1 <> 0 0 213 0 213 213 213 <> <>
  214 41 26.291897 13.922917 -47.770425 14 L C 21 0.06000 0.06000 "LEU " " HB2" 1 0 FFFFFF  0 1 7 ""  1 ""  <> 0 0 0 1 <> 0 0 214 0 214 214 214 <> <>
  215 41 25.795177 15.205255 -50.406759 14 L C 21 0.06000 0.06000 "LEU " " HG " 1 0 FFFFFF  0 1 7 ""  1 ""  <> 0 0 0 1 <> 0 0 215 0 215 215 215 <> <>
  216 41 23.978517 13.623230 -48.698672 14 L C 21 0.06000 0.06000 "LEU " "HD11" 1 0 FFFFFF  0 1 7 ""  1 ""  <> 0 0 0 1 <> 0 0 216 0 216 216 216 <> <>
  217 41 23.286546 15.030133 -49.624103 14 L C 21 0.06000 0.06000 "LEU " "HD12" 1 0 FFFFFF  0 1 7 ""  1 ""  <> 0 0 0 1 <> 0 0 217 0 217 217 217 <> <>
  218 41 24.000551 13.760419 -50.457870 14 L C 21 0.06000 0.06000 "LEU " "HD13" 1 0 FFFFFF  0 1 7 ""  1 ""  <> 0 0 0 1 <> 0 0 218 0 218 218 218 <> <>
  219 41 24.873158 16.127171 -47.431215 14 L C 21 0.06000 0.06000 "LEU " "HD21" 1 0 FFFFFF  0 1 7 ""  1 ""  <> 0 0 0 1 <> 0 0 219 0 219 219 219 <> <>
  220 41 26.162200 16.874383 -48.419050 14 L C 21 0.06000 0.06000 "LEU " "HD22" 1 0 FFFFFF  0 1 7 ""  1 ""  <> 0 0 0 1 <> 0 0 220 0 220 220 220 <> <>
  221 41 24.401839 16.906189 -48.894912 14 L C 21 0.06000 0.06000 "LEU " "HD23" 1 0 FFFFFF  0 1 7 ""  1 ""  <> 0 0 0 1 <> 0 0 221 0 221 221 221 <> <>
  222 25 26.631072 12.746018 -52.104470 15 L C 38 -0.50000 -0.50000 "LEU " " N  " 7 0 2E2EFF  0 1 7 ""  1 ""  <> 0 0 0 1 10.6 0 0 222 1 222 222 222 <> <>
  223 3 27.030743 12.947792 -53.478205 15 L C 24 0.14000 0.14000 "LEU " " CA " 6 0 808080  0 1 -1105 ""  1 ""  FF1E00  0 0 0 1 10.6 0 0 223 1 223 223 223 <> <>
  224 2 26.454617 14.296940 -53.942396 15 L C 24 0.50000 0.50000 "LEU " " C  " 6 0 808080  0 1 7 ""  1 ""  <> 0 0 0 1 10.6 0 0 224 0 224 224 224 <> <>
  225 15 26.804001 14.887507 -54.987587 15 L C 70 -0.50000 -0.50000 "LEU " " O  " 8 0 FF2E2E  0 1 7 ""  1 ""  <> 0 0 0 1 10.6 0 0 225 0 225 225 225 <> <>
  226 3 26.616342 11.838446 -54.509943 15 L C 24 -0.12000 -0.12000 "LEU " " CB " 6 0 808080  0 1 7 ""  1 ""  <> 0 0 0 1 10.6 0 0 226 2 226 226 226 <> <>
  227 3 26.888351 10.404297 -54.117700 15 L C 24 -0.06000 -0.06000 "LEU " " CG " 6 0 808080  0 1 7 ""  1 ""  <> 0 0 0 1 10.6 0 0 227 1 227 227 227 <> <>
  228 3 26.278526 9.506490 -55.278873 15 L C 24 -0.18000 -0.18000 "LEU " " CD1" 6 0 808080  0 1 7 ""  1 ""  <> 0 0 0 1 10.6 0 0 228 3 228 228 228 <> <>
  229 3 28.436106 10.155165 -54.057531 15 L C 24 -0.18000 -0.18000 "LEU " " CD2" 6 0 808080  0 1 7 ""  1 ""  <> 0 0 0 1 10.6 0 0 229 3 229 229 229 <> <>
  230 43 25.933062 12.058505 -51.859827 15 L C 21 0.30000 0.30000 "LEU " " H  " 1 0 FFFFFF  0 1 7 ""  1 ""  <> 0 0 0 1 <> 0 0 230 0 230 230 230 <> <>
  231 41 28.101393 13.102372 -53.610381 15 L C 21 0.06000 0.06000 "LEU " " HA " 1 0 FFFFFF  0 1 7 ""  1 ""  <> 0 0 0 1 <> 0 0 231 0 231 231 231 <> <>
  232 41 27.242869 12.044836 -55.377006 15 L C 21 0.06000 0.06000 "LEU " " HB3" 1 0 FFFFFF  0 1 7 ""  1 ""  <> 0 0 0 1 <> 0 0 232 0 232 232 232 <> <>
  233 41 25.585713 11.926854 -54.854274 15 L C 21 0.06000 0.06000 "LEU " " HB2" 1 0 FFFFFF  0 1 7 ""  1 ""  <> 0 0 0 1 <> 0 0 233 0 233 233 233 <> <>
  234 41 26.393322 10.107411 -53.193605 15 L C 21 0.06000 0.06000 "LEU " " HG " 1 0 FFFFFF  0 1 7 ""  1 ""  <> 0 0 0 1 <> 0 0 234 0 234 234 234 <> <>
  235 41 25.232569 9.604648 -55.570223 15 L C 21 0.06000 0.06000 "LEU " "HD11" 1 0 FFFFFF  0 1 7 ""  1 ""  <> 0 0 0 1 <> 0 0 235 0 235 235 235 <> <>
  236 41 26.835806 9.583650 -56.211759 15 L C 21 0.06000 0.06000 "LEU " "HD12" 1 0 FFFFFF  0 1 7 ""  1 ""  <> 0 0 0 1 <> 0 0 236 0 236 236 236 <> <>
  237 41 26.385083 8.481675 -54.921487 15 L C 21 0.06000 0.06000 "LEU " "HD13" 1 0 FFFFFF  0 1 7 ""  1 ""  <> 0 0 0 1 <> 0 0 237 0 237 237 237 <> <>
  238 41 28.976106 10.844512 -53.409035 15 L C 21 0.06000 0.06000 "LEU " "HD21" 1 0 FFFFFF  0 1 7 ""  1 ""  <> 0 0 0 1 <> 0 0 238 0 238 238 238 <> <>
  239 41 28.680814 9.147140 -53.720637 15 L C 21 0.06000 0.06000 "LEU " "HD22" 1 0 FFFFFF  0 1 7 ""  1 ""  <> 0 0 0 1 <> 0 0 239 0 239 239 239 <> <>
  240 41 28.917803 10.234866 -55.031411 15 L C 21 0.06000 0.06000 "LEU " "HD23" 1 0 FFFFFF  0 1 7 ""  1 ""  <> 0 0 0 1 <> 0 0 240 0 240 240 240 <> <>
  241 25 25.465479 14.776682 -53.181631 16 L C 38 -0.50000 -0.50000 "LEU " " N  " 7 0 2E2EFF  0 1 7 ""  1 ""  <> 0 0 0 1 10.91 0 0 241 1 241 241 241 <> <>
  242 3 24.583213 15.967398 -53.472028 16 L C 24 0.14000 0.14000 "LEU " " CA " 6 0 808080  0 1 -1105 ""  1 ""  FF1E00  0 0 0 1 10.91 0 0 242 1 242 242 242 <> <>
  243 2 25.163416 17.242861 -52.858352 16 L C 24 0.50000 0.50000 "LEU " " C  " 6 0 808080  0 1 7 ""  1 ""  <> 0 0 0 1 10.91 0 0 243 0 243 243 243 <> <>
  244 15 24.530984 18.298130 -52.891908 16 L C 70 -0.50000 -0.50000 "LEU " " O  " 8 0 FF2E2E  0 1 7 ""  1 ""  <> 0 0 0 1 10.91 0 0 244 0 244 244 244 <> <>
  245 3 23.153491 15.723651 -52.946608 16 L C 24 -0.12000 -0.12000 "LEU " " CB " 6 0 808080  0 1 7 ""  1 ""  <> 0 0 0 1 10.91 0 0 245 2 245 245 245 <> <>
  246 3 22.476788 14.383094 -53.241667 16 L C 24 -0.06000 -0.06000 "LEU " " CG " 6 0 808080  0 1 7 ""  1 ""  <> 0 0 0 1 10.91 0 0 246 1 246 246 246 <> <>
  247 3 21.221452 14.045448 -52.424885 16 L C 24 -0.18000 -0.18000 "LEU " " CD1" 6 0 808080  0 1 7 ""  1 ""  <> 0 0 0 1 10.91 0 0 247 3 247 247 247 <> <>
  248 3 22.235957 14.192620 -54.697709 16 L C 24 -0.18000 -0.18000 "LEU " " CD2" 6 0 808080  0 1 7 ""  1 ""  <> 0 0 0 1 10.91 0 0 248 3 248 248 248 <> <>
  249 43 25.093989 14.323657 -52.359165 16 L C 21 0.30000 0.30000 "LEU " " H  " 1 0 FFFFFF  0 1 7 ""  1 ""  <> 0 0 0 1 <> 0 0 249 0 249 249 249 <> <>
  250 41 24.530744 16.085310 -54.554103 16 L C 21 0.06000 0.06000 "LEU " " HA " 1 0 FFFFFF  0 1 7 ""  1 ""  <> 0 0 0 1 <> 0 0 250 0 250 250 250 <> <>
  251 41 22.466037 16.546425 -53.146492 16 L C 21 0.06000 0.06000 "LEU " " HB3" 1 0 FFFFFF  0 1 7 ""  1 ""  <> 0 0 0 1 <> 0 0 251 0 251 251 251 <> <>
  252 41 23.250673 15.469011 -51.891317 16 L C 21 0.06000 0.06000 "LEU " " HB2" 1 0 FFFFFF  0 1 7 ""  1 ""  <> 0 0 0 1 <> 0 0 252 0 252 252 252 <> <>
  253 41 23.206570 13.689525 -52.822091 16 L C 21 0.06000 0.06000 "LEU " " HG " 1 0 FFFFFF  0 1 7 ""  1 ""  <> 0 0 0 1 <> 0 0 253 0 253 253 253 <> <>
  254 41 20.994573 12.992733 -52.593579 16 L C 21 0.06000 0.06000 "LEU " "HD11" 1 0 FFFFFF  0 1 7 ""  1 ""  <> 0 0 0 1 <> 0 0 254 0 254 254 254 <> <>
  255 41 21.588296 14.222292 -51.414113 16 L C 21 0.06000 0.06000 "LEU " "HD12" 1 0 FFFFFF  0 1 7 ""  1 ""  <> 0 0 0 1 <> 0 0 255 0 255 255 255 <> <>
  256 41 20.367657 14.667782 -52.695320 16 L C 21 0.06000 0.06000 "LEU " "HD13" 1 0 FFFFFF  0 1 7 ""  1 ""  <> 0 0 0 1 <> 0 0 256 0 256 256 256 <> <>
  257 41 22.246334 13.123785 -54.911699 16 L C 21 0.06000 0.06000 "LEU " "HD21" 1 0 FFFFFF  0 1 7 ""  1 ""  <> 0 0 0 1 <> 0 0 257 0 257 257 257 <> <>
  258 41 21.261448 14.521298 -55.060119 16 L C 21 0.06000 0.06000 "LEU " "HD22" 1 0 FFFFFF  0 1 7 ""  1 ""  <> 0 0 0 1 <> 0 0 258 0 258 258 258 <> <>
  259 41 23.040206 14.594845 -55.313012 16 L C 21 0.06000 0.06000 "LEU " "HD23" 1 0 FFFFFF  0 1 7 ""  1 ""  <> 0 0 0 1 <> 0 0 259 0 259 259 259 <> <>
  260 25 26.335820 17.173401 -52.184770 17 H C 38 -0.50000 -0.50000 "HIE " " N  " 7 0 2E2EFF  0 1 7 ""  1 ""  <> 0 0 0 1 11.34 0 0 260 1 260 260 260 <> <>
  261 3 26.989124 18.160607 -51.405399 17 H C 24 0.14000 0.14000 "HIE " " CA " 6 0 808080  0 1 -1105 ""  1 ""  FF1E00  0 0 0 1 11.34 0 0 261 1 261 261 261 <> <>
  262 2 27.232082 19.476861 -52.125562 17 H C 24 0.50000 0.50000 "HIE " " C  " 6 0 808080  0 1 7 ""  1 ""  <> 0 0 0 1 11.34 0 0 262 0 262 262 262 <> <>
  263 15 27.229201 20.543247 -51.492547 17 H C 70 -0.50000 -0.50000 "HIE " " O  " 8 0 FF2E2E  0 1 7 ""  1 ""  <> 0 0 0 1 11.34 0 0 263 0 263 263 263 <> <>
  264 3 28.328317 17.555216 -50.931963 17 H C 24 -0.29700 -0.29700 "HIE " " CB " 6 0 808080  0 1 7 ""  1 ""  <> 0 0 0 1 11.34 0 0 264 2 264 264 264 <> <>
  265 2 29.186131 18.514100 -50.170046 17 H C 24 0.50400 0.50400 "HIE " " CG " 6 0 808080  0 1 7 "%UT"  13 "HIE"  <> 0 0 0 1 11.34 0 0 265 0 265 265 265 0.656318704130113 "HIE" 
  266 25 30.240847 19.217115 -50.776762 17 H C 38 -0.56400 -0.56400 "HIE " " ND1" 7 0 2E2EFF  0 1 7 ""  1 ""  <> 0 0 0 1 11.34 0 0 266 0 266 266 266 <> <>
  267 2 30.788197 19.953562 -49.805264 17 H C 24 0.18200 0.18200 "HIE " " CE1" 6 0 808080  0 1 7 ""  1 ""  <> 0 0 0 1 11.34 0 0 267 1 267 267 267 <> <>
  268 25 30.206709 19.729736 -48.636167 17 H C 38 -0.29100 -0.29100 "HIE " " NE2" 7 0 2E2EFF  0 1 7 ""  1 ""  <> 0 0 0 1 11.34 0 0 268 1 268 268 268 <> <>
  269 2 29.187135 18.888625 -48.854934 17 H C 24 -0.26100 -0.26100 "HIE " " CD2" 6 0 808080  0 1 7 ""  1 ""  <> 0 0 0 1 11.34 0 0 269 1 269 269 269 <> <>
  270 43 26.663005 16.226748 -52.316845 17 H C 21 0.30000 0.30000 "HIE " " H  " 1 0 FFFFFF  0 1 7 ""  1 ""  <> 0 0 0 1 <> 0 0 270 0 270 270 270 <> <>
  271 41 26.386510 18.320645 -50.512156 17 H C 21 0.06000 0.06000 "HIE " " HA " 1 0 FFFFFF  0 1 7 ""  1 ""  <> 0 0 0 1 <> 0 0 271 0 271 271 271 <> <>
  272 41 28.963280 17.108776 -51.696406 17 H C 21 0.06000 0.06000 "HIE " " HB3" 1 0 FFFFFF  0 1 7 ""  1 ""  <> 0 0 0 1 <> 0 0 272 0 272 272 272 <> <>
  273 41 28.045272 16.765615 -50.235662 17 H C 21 0.06000 0.06000 "HIE " " HB2" 1 0 FFFFFF  0 1 7 ""  1 ""  <> 0 0 0 1 <> 0 0 273 0 273 273 273 <> <>
  274 41 31.577463 20.654587 -50.032337 17 H C 21 0.09800 0.09800 "HIE " " HE1" 1 0 FFFFFF  0 1 7 ""  1 ""  <> 0 0 0 1 <> 0 0 274 0 274 274 274 <> <>
  275 41 28.520053 18.500449 -48.100065 17 H C 21 0.18300 0.18300 "HIE " " HD2" 1 0 FFFFFF  0 1 7 ""  1 ""  <> 0 0 0 1 <> 0 0 275 0 275 275 275 <> <>
  276 43 30.549296 20.038577 -47.738028 17 H C 21 0.32600 0.32600 "HIE " " HE2" 1 0 FFFFFF  0 1 7 ""  1 ""  <> 0 0 0 1 <> 0 0 276 0 276 276 276 <> <>
  277 25 27.710524 19.420304 -53.409851 18 A C 38 -0.50000 -0.50000 "ALA " " N  " 7 0 2E2EFF  0 1 7 ""  1 ""  <> 0 0 0 1 11.33 0 0 277 1 277 277 277 <> <>
  278 3 28.018886 20.563675 -54.176045 18 A C 24 0.14000 0.14000 "ALA " " CA " 6 0 808080  0 1 -1105 ""  1 ""  FF1E00  0 0 0 1 11.33 0 0 278 1 278 278 278 <> <>
  279 2 26.807216 21.369142 -54.672877 18 A C 24 0.50000 0.50000 "ALA " " C  " 6 0 808080  0 1 7 ""  1 ""  <> 0 0 0 1 11.33 0 0 279 0 279 279 279 <> <>
  280 15 26.984110 22.554957 -54.950821 18 A C 70 -0.50000 -0.50000 "ALA " " O  " 8 0 FF2E2E  0 1 7 ""  1 ""  <> 0 0 0 1 11.33 0 0 280 0 280 280 280 <> <>
  281 3 28.813938 20.059893 -55.425145 18 A C 24 -0.18000 -0.18000 "ALA " " CB " 6 0 808080  0 1 7 ""  1 ""  <> 0 0 0 1 11.33 0 0 281 3 281 281 281 <> <>
  282 43 27.910512 18.532245 -53.847093 18 A C 21 0.30000 0.30000 "ALA " " H  " 1 0 FFFFFF  0 1 7 ""  1 ""  <> 0 0 0 1 <> 0 0 282 0 282 282 282 <> <>
  283 41 28.604166 21.262862 -53.579404 18 A C 21 0.06000 0.06000 "ALA " " HA " 1 0 FFFFFF  0 1 7 ""  1 ""  <> 0 0 0 1 <> 0 0 283 0 283 283 283 <> <>
  284 41 29.067159 21.061214 -55.774306 18 A C 21 0.06000 0.06000 "ALA " " HB1" 1 0 FFFFFF  0 1 7 ""  1 ""  <> 0 0 0 1 <> 0 0 284 0 284 284 284 <> <>
  285 41 29.659072 19.451141 -55.101690 18 A C 21 0.06000 0.06000 "ALA " " HB2" 1 0 FFFFFF  0 1 7 ""  1 ""  <> 0 0 0 1 <> 0 0 285 0 285 285 285 <> <>
  286 41 28.157749 19.562293 -56.138817 18 A C 21 0.06000 0.06000 "ALA " " HB3" 1 0 FFFFFF  0 1 7 ""  1 ""  <> 0 0 0 1 <> 0 0 286 0 286 286 286 <> <>
  287 25 25.605012 20.797681 -54.730776 19 A C 38 -0.50000 -0.50000 "ALA " " N  " 7 0 2E2EFF  0 1 7 ""  1 ""  <> 0 0 0 1 11.29 0 0 287 1 287 287 287 <> <>
  288 3 24.389202 21.556457 -54.981184 19 A C 24 0.14000 0.14000 "ALA " " CA " 6 0 808080  0 1 -1105 ""  1 ""  FF1E00  0 0 0 1 11.29 0 0 288 1 288 288 288 <> <>
  289 2 23.868816 22.039017 -53.663742 19 A C 24 0.50000 0.50000 "ALA " " C  " 6 0 808080  0 1 7 ""  1 ""  <> 0 0 0 1 11.29 0 0 289 0 289 289 289 <> <>
  290 15 23.466184 23.190623 -53.478619 19 A C 70 -0.50000 -0.50000 "ALA " " O  " 8 0 FF2E2E  0 1 7 ""  1 ""  <> 0 0 0 1 11.29 0 0 290 0 290 290 290 <> <>
  291 3 23.376923 20.588722 -55.563394 19 A C 24 -0.18000 -0.18000 "ALA " " CB " 6 0 808080  0 1 7 ""  1 ""  <> 0 0 0 1 11.29 0 0 291 3 291 291 291 <> <>
  292 43 25.375233 19.859769 -54.433924 19 A C 21 0.30000 0.30000 "ALA " " H  " 1 0 FFFFFF  0 1 7 ""  1 ""  <> 0 0 0 1 <> 0 0 292 0 292 292 292 <> <>
  293 41 24.480549 22.428628 -55.629182 19 A C 21 0.06000 0.06000 "ALA " " HA " 1 0 FFFFFF  0 1 7 ""  1 ""  <> 0 0 0 1 <> 0 0 293 0 293 293 293 <> <>
  294 41 23.693090 20.195222 -56.528691 19 A C 21 0.06000 0.06000 "ALA " " HB1" 1 0 FFFFFF  0 1 7 ""  1 ""  <> 0 0 0 1 <> 0 0 294 0 294 294 294 <> <>
  295 41 23.157346 19.727755 -54.931585 19 A C 21 0.06000 0.06000 "ALA " " HB2" 1 0 FFFFFF  0 1 7 ""  1 ""  <> 0 0 0 1 <> 0 0 295 0 295 295 295 <> <>
  296 41 22.400056 21.063275 -55.660409 19 A C 21 0.06000 0.06000 "ALA " " HB3" 1 0 FFFFFF  0 1 7 ""  1 ""  <> 0 0 0 1 <> 0 0 296 0 296 296 296 <> <>
  297 25 23.824055 21.149177 -52.642999 20 R C 38 -0.50000 -0.50000 "ARG " " N  " 7 0 2E2EFF  0 1 7 ""  1 ""  <> 0 0 0 1 10.54 0 0 297 1 297 297 297 <> <>
  298 3 23.343825 21.470821 -51.340057 20 R C 24 0.14000 0.14000 "ARG " " CA " 6 0 808080  0 1 -1105 ""  1 ""  FF1E00  0 0 0 1 10.54 0 0 298 1 298 298 298 <> <>
  299 2 23.790602 20.383667 -50.372285 20 R C 24 0.50000 0.50000 "ARG " " C  " 6 0 808080  0 1 7 ""  1 ""  <> 0 0 0 1 10.54 0 0 299 0 299 299 299 <> <>
  300 15 23.346055 19.211742 -50.471397 20 R C 70 -0.50000 -0.50000 "ARG " " O  " 8 0 FF2E2E  0 1 7 ""  1 ""  <> 0 0 0 1 10.54 0 0 300 0 300 300 300 <> <>
  301 3 21.845676 21.822228 -51.311321 20 R C 24 -0.12000 -0.12000 "ARG " " CB " 6 0 808080  0 1 7 ""  1 ""  <> 0 0 0 1 10.54 0 0 301 2 301 301 301 <> <>
  302 3 21.412910 22.406802 -49.950993 20 R C 24 -0.05000 -0.05000 "ARG " " CG " 6 0 808080  0 1 7 ""  1 ""  <> 0 0 0 1 10.54 0 0 302 2 302 302 302 <> <>
  303 3 19.968340 22.869227 -49.870380 20 R C 24 0.19000 0.19000 "ARG " " CD " 6 0 808080  0 1 7 ""  1 ""  <> 0 0 0 1 10.54 0 0 303 2 303 303 303 <> <>
  304 25 19.592520 23.067423 -48.442977 20 R C 38 -0.69997 -0.69997 "ARG " " NE " 7 0 2E2EFF  0 1 7 ""  1 ""  <> 0 0 0 1 10.54 0 0 304 1 304 304 304 <> <>
  305 2 18.483977 23.640811 -48.075304 20 R C 24 0.63990 0.63990 "ARG " " CZ " 6 0 808080  0 1 7 ""  1 ""  <> 0 0 0 1 10.54 0 0 305 0 305 305 305 <> <>
  306 25 17.642222 24.207136 -48.917490 20 R C 38 -0.79997 -0.79997 "ARG " " NH1" 7 0 2E2EFF  0 1 7 ""  1 ""  <> 0 0 0 1 10.54 0 0 306 2 306 306 306 <> <>
  307 31 18.372318 23.730818 -46.760044 20 R C 38 -0.79997 -0.79997 "ARG " " NH2" 7 1 2E2EFF  0 1 7 ""  1 ""  <> 0 0 0 1 10.54 0 0 307 2 307 307 307 <> <>
  308 43 23.947698 20.184168 -52.914418 20 R C 21 0.30000 0.30000 "ARG " " H  " 1 0 FFFFFF  0 1 7 ""  1 ""  <> 0 0 0 1 <> 0 0 308 0 308 308 308 <> <>
  309 41 23.782279 22.437429 -51.092623 20 R C 21 0.06000 0.06000 "ARG " " HA " 1 0 FFFFFF  0 1 7 ""  1 ""  <> 0 0 0 1 <> 0 0 309 0 309 309 309 <> <>
  310 41 21.248412 20.920996 -51.448533 20 R C 21 0.06000 0.06000 "ARG " " HB3" 1 0 FFFFFF  0 1 7 ""  1 ""  <> 0 0 0 1 <> 0 0 310 0 310 310 310 <> <>
  311 41 21.549054 22.497536 -52.114611 20 R C 21 0.06000 0.06000 "ARG " " HB2" 1 0 FFFFFF  0 1 7 ""  1 ""  <> 0 0 0 1 <> 0 0 311 0 311 311 311 <> <>
  312 41 21.945450 23.316367 -49.673907 20 R C 21 0.06000 0.06000 "ARG " " HG3" 1 0 FFFFFF  0 1 7 ""  1 ""  <> 0 0 0 1 <> 0 0 312 0 312 312 312 <> <>
  313 41 21.532227 21.609748 -49.216365 20 R C 21 0.06000 0.06000 "ARG " " HG2" 1 0 FFFFFF  0 1 7 ""  1 ""  <> 0 0 0 1 <> 0 0 313 0 313 313 313 <> <>
  314 41 19.249342 22.217931 -50.366749 20 R C 21 0.06000 0.06000 "ARG " " HD3" 1 0 FFFFFF  0 1 7 ""  1 ""  <> 0 0 0 1 <> 0 0 314 0 314 314 314 <> <>
  315 41 19.860388 23.833883 -50.367530 20 R C 21 0.06000 0.06000 "ARG " " HD2" 1 0 FFFFFF  0 1 7 ""  1 ""  <> 0 0 0 1 <> 0 0 315 0 315 315 315 <> <>
  316 43 20.257785 22.804061 -47.729565 20 R C 21 0.44000 0.44000 "ARG " " HE " 1 0 FFFFFF  0 1 7 ""  1 ""  <> 0 0 0 1 <> 0 0 316 0 316 316 316 <> <>
  317 43 16.785897 24.653643 -48.622020 20 R C 21 0.46000 0.46000 "ARG " "HH12" 1 0 FFFFFF  0 1 7 ""  1 ""  <> 0 0 0 1 <> 0 0 317 0 317 317 317 <> <>
  318 43 17.863469 24.118095 -49.898359 20 R C 21 0.46000 0.46000 "ARG " "HH11" 1 0 FFFFFF  0 1 7 ""  1 ""  <> 0 0 0 1 <> 0 0 318 0 318 318 318 <> <>
  319 44 17.696050 24.317170 -46.292583 20 R C 21 0.46000 0.46000 "ARG " "HH22" 1 0 FFFFFF  0 1 7 ""  1 ""  <> 0 0 0 1 <> 0 0 319 0 319 319 319 <> <>
  320 44 18.978928 23.252625 -46.108417 20 R C 21 0.46000 0.46000 "ARG " "HH21" 1 0 FFFFFF  0 1 7 ""  1 ""  <> 0 0 0 1 <> 0 0 320 0 320 320 320 <> <>
  321 25 24.495017 20.805567 -49.281498 21 P C 38 -0.14000 -0.14000 "PRO " " N  " 7 0 2E2EFF  0 1 7 ""  1 ""  <> 0 0 0 1 9.63 0 0 321 0 321 321 321 <> <>
  322 3 25.062463 19.882925 -48.312447 21 P C 24 0.01000 0.01000 "PRO " " CA " 6 0 808080  0 1 -1106 ""  1 ""  FF3C00  0 0 0 1 9.63 0 0 322 1 322 322 322 <> <>
  323 2 24.111131 19.566467 -47.141695 21 P C 24 0.50000 0.50000 "PRO " " C  " 6 0 808080  0 1 7 ""  1 ""  <> 0 0 0 1 9.63 0 0 323 0 323 323 323 <> <>
  324 15 24.486482 18.646369 -46.333649 21 P C 70 -0.50000 -0.50000 "PRO " " O  " 8 0 FF2E2E  0 1 7 ""  1 ""  <> 0 0 0 1 9.63 0 0 324 0 324 324 324 <> <>
  325 3 24.956066 22.160184 -49.008658 21 P C 24 -0.05000 -0.05000 "PRO " " CD " 6 0 808080  0 1 7 ""  1 ""  <> 0 0 0 1 9.63 0 0 325 2 325 325 325 <> <>
  326 3 25.805929 22.064644 -47.784013 21 P C 24 -0.12000 -0.12000 "PRO " " CG " 6 0 808080  0 1 7 ""  1 ""  <> 0 0 0 1 9.63 0 0 326 2 326 326 326 <> <>
  327 3 26.313778 20.662107 -47.777089 21 P C 24 -0.12000 -0.12000 "PRO " " CB " 6 0 808080  0 1 7 ""  1 ""  <> 0 0 0 1 9.63 0 0 327 2 327 327 327 <> <>
  328 41 25.322307 19.000065 -48.895988 21 P C 21 0.06000 0.06000 "PRO " " HA " 1 0 FFFFFF  0 1 7 ""  1 ""  <> 0 0 0 1 <> 0 0 328 0 328 328 328 <> <>
  329 41 24.090918 22.800479 -48.835363 21 P C 21 0.06000 0.06000 "PRO " " HD2" 1 0 FFFFFF  0 1 7 ""  1 ""  <> 0 0 0 1 <> 0 0 329 0 329 329 329 <> <>
  330 41 25.589926 22.408724 -49.859208 21 P C 21 0.06000 0.06000 "PRO " " HD3" 1 0 FFFFFF  0 1 7 ""  1 ""  <> 0 0 0 1 <> 0 0 330 0 330 330 330 <> <>
  331 41 25.181586 22.124454 -46.893337 21 P C 21 0.06000 0.06000 "PRO " " HG2" 1 0 FFFFFF  0 1 7 ""  1 ""  <> 0 0 0 1 <> 0 0 331 0 331 331 331 <> <>
  332 41 26.505239 22.893291 -47.674448 21 P C 21 0.06000 0.06000 "PRO " " HG3" 1 0 FFFFFF  0 1 7 ""  1 ""  <> 0 0 0 1 <> 0 0 332 0 332 332 332 <> <>
  333 41 27.200067 20.562528 -48.402847 21 P C 21 0.06000 0.06000 "PRO " " HB3" 1 0 FFFFFF  0 1 7 ""  1 ""  <> 0 0 0 1 <> 0 0 333 0 333 333 333 <> <>
  334 41 26.564885 20.295420 -46.781614 21 P C 21 0.06000 0.06000 "PRO " " HB2" 1 0 FFFFFF  0 1 7 ""  1 ""  <> 0 0 0 1 <> 0 0 334 0 334 334 334 <> <>
  335 25 22.928013 20.144346 -47.036340 22 D C 38 -0.50000 -0.50000 "ASP " " N  " 7 0 2E2EFF  0 1 7 ""  1 ""  <> 0 0 0 1 7.57 0 0 335 1 335 335 335 <> <>
  336 3 21.928447 19.771079 -46.011616 22 D C 24 0.14000 0.14000 "ASP " " CA " 6 0 808080  0 1 -1106 ""  1 ""  FF3C00  0 0 0 1 7.57 0 0 336 1 336 336 336 <> <>
  337 2 20.581945 19.407551 -46.774385 22 D C 24 0.50000 0.50000 "ASP " " C  " 6 0 808080  0 1 7 ""  1 ""  <> 0 0 0 1 7.57 0 0 337 0 337 337 337 <> <>
  338 15 20.318681 19.820787 -47.892696 22 D C 70 -0.50000 -0.50000 "ASP " " O  " 8 0 FF2E2E  0 1 7 ""  1 ""  <> 0 0 0 1 7.57 0 0 338 0 338 338 338 <> <>
  339 3 21.659294 20.980526 -45.020171 22 D C 24 -0.22000 -0.22000 "ASP " " CB " 6 0 808080  0 1 7 ""  1 ""  <> 0 0 0 1 7.57 0 0 339 2 339 339 339 <> <>
  340 2 20.999808 22.244977 -45.548577 22 D C 24 0.70000 0.70000 "ASP " " CG " 6 0 808080  0 1 7 "%UT"  13 ""  <> 0 0 0 1 7.57 0 0 340 0 340 340 340 <> <>
  341 15 20.018906 22.686999 -44.883875 22 D C 70 -0.80000 -0.80000 "ASP " " OD1" 8 0 FF2E2E  0 1 7 ""  1 ""  <> 0 0 0 1 7.57 0 0 341 0 341 341 341 <> <>
  342 18 21.550429 22.848625 -46.557920 22 D C 70 -0.80000 -0.80000 "ASP " " OD2" 8 -1 FF2E2E  0 1 7 ""  1 ""  <> 0 0 0 1 7.57 0 0 342 0 342 342 342 <> <>
  343 43 22.770143 20.827977 -47.763508 22 D C 21 0.30000 0.30000 "ASP " " H  " 1 0 FFFFFF  0 1 7 ""  1 ""  <> 0 0 0 1 <> 0 0 343 0 343 343 343 <> <>
  344 41 22.129568 18.843160 -45.474940 22 D C 21 0.06000 0.06000 "ASP " " HA " 1 0 FFFFFF  0 1 7 ""  1 ""  <> 0 0 0 1 <> 0 0 344 0 344 344 344 <> <>
  345 41 22.538910 21.106608 -44.388786 22 D C 21 0.06000 0.06000 "ASP " " HB3" 1 0 FFFFFF  0 1 7 ""  1 ""  <> 0 0 0 1 <> 0 0 345 0 345 345 345 <> <>
  346 41 20.848986 20.625354 -44.384253 22 D C 21 0.06000 0.06000 "ASP " " HB2" 1 0 FFFFFF  0 1 7 ""  1 ""  <> 0 0 0 1 <> 0 0 346 0 346 346 346 <> <>
  347 25 19.705698 18.680775 -46.023879 23 I C 38 -0.50000 -0.50000 "ILE " " N  " 7 0 2E2EFF  0 1 7 ""  1 ""  <> 0 0 0 1 7.31 0 0 347 1 347 347 347 <> <>
  348 3 18.422268 18.194397 -46.442047 23 I C 24 0.14000 0.14000 "ILE " " CA " 6 0 808080  0 1 -1106 ""  1 ""  FF3C00  0 0 0 1 7.31 0 0 348 1 348 348 348 <> <>
  349 2 17.471453 19.369893 -46.727441 23 I C 24 0.50000 0.50000 "ILE " " C  " 6 0 808080  0 1 7 ""  1 ""  <> 0 0 0 1 7.31 0 0 349 0 349 349 349 <> <>
  350 15 17.436440 20.377552 -46.074632 23 I C 70 -0.50000 -0.50000 "ILE " " O  " 8 0 FF2E2E  0 1 7 ""  1 ""  <> 0 0 0 1 7.31 0 0 350 0 350 350 350 <> <>
  351 3 17.842714 17.239838 -45.275708 23 I C 24 -0.06000 -0.06000 "ILE " " CB " 6 0 808080  0 1 7 ""  1 ""  <> 0 0 0 1 7.31 0 0 351 1 351 351 351 <> <>
  352 3 16.499499 16.669220 -45.517630 23 I C 24 -0.18000 -0.18000 "ILE " " CG2" 6 0 808080  0 1 7 ""  1 ""  <> 0 0 0 1 7.31 0 0 352 3 352 352 352 <> <>
  353 3 18.824658 16.126286 -44.950885 23 I C 24 -0.12000 -0.12000 "ILE " " CG1" 6 0 808080  0 1 7 ""  1 ""  <> 0 0 0 1 7.31 0 0 353 2 353 353 353 <> <>
  354 3 18.634757 15.693713 -43.531838 23 I C 24 -0.18000 -0.18000 "ILE " " CD1" 6 0 808080  0 1 7 ""  1 ""  <> 0 0 0 1 7.31 0 0 354 3 354 354 354 <> <>
  355 43 19.992285 18.411899 -45.093323 23 I C 21 0.30000 0.30000 "ILE " " H  " 1 0 FFFFFF  0 1 7 ""  1 ""  <> 0 0 0 1 <> 0 0 355 0 355 355 355 <> <>
  356 41 18.437737 17.538866 -47.312038 23 I C 21 0.06000 0.06000 "ILE " " HA " 1 0 FFFFFF  0 1 7 ""  1 ""  <> 0 0 0 1 <> 0 0 356 0 356 356 356 <> <>
  357 41 17.827052 17.930393 -44.433227 23 I C 21 0.06000 0.06000 "ILE " " HB " 1 0 FFFFFF  0 1 7 ""  1 ""  <> 0 0 0 1 <> 0 0 357 0 357 357 357 <> <>
  358 41 15.739526 17.446842 -45.601237 23 I C 21 0.06000 0.06000 "ILE " "HG21" 1 0 FFFFFF  0 1 7 ""  1 ""  <> 0 0 0 1 <> 0 0 358 0 358 358 358 <> <>
  359 41 16.349698 16.034462 -46.390309 23 I C 21 0.06000 0.06000 "ILE " "HG22" 1 0 FFFFFF  0 1 7 ""  1 ""  <> 0 0 0 1 <> 0 0 359 0 359 359 359 <> <>
  360 41 16.291721 15.990058 -44.690641 23 I C 21 0.06000 0.06000 "ILE " "HG23" 1 0 FFFFFF  0 1 7 ""  1 ""  <> 0 0 0 1 <> 0 0 360 0 360 360 360 <> <>
  361 41 19.903062 16.261407 -45.031691 23 I C 21 0.06000 0.06000 "ILE " "HG13" 1 0 FFFFFF  0 1 7 ""  1 ""  <> 0 0 0 1 <> 0 0 361 0 361 361 361 <> <>
  362 41 18.618205 15.314480 -45.647682 23 I C 21 0.06000 0.06000 "ILE " "HG12" 1 0 FFFFFF  0 1 7 ""  1 ""  <> 0 0 0 1 <> 0 0 362 0 362 362 362 <> <>
  363 41 19.346256 14.889650 -43.340198 23 I C 21 0.06000 0.06000 "ILE " "HD11" 1 0 FFFFFF  0 1 7 ""  1 ""  <> 0 0 0 1 <> 0 0 363 0 363 363 363 <> <>
  364 41 18.739235 16.497722 -42.803987 23 I C 21 0.06000 0.06000 "ILE " "HD12" 1 0 FFFFFF  0 1 7 ""  1 ""  <> 0 0 0 1 <> 0 0 364 0 364 364 364 <> <>
  365 41 17.610543 15.330777 -43.449114 23 I C 21 0.06000 0.06000 "ILE " "HD13" 1 0 FFFFFF  0 1 7 ""  1 ""  <> 0 0 0 1 <> 0 0 365 0 365 365 365 <> <>
  366 25 16.670985 19.171688 -47.774073 24 Q C 38 -0.50000 -0.50000 "GLN " " N  " 7 0 2E2EFF  0 1 7 ""  1 ""  <> 0 0 0 1 7.3 0 0 366 1 366 366 366 <> <>
  367 3 15.691871 20.220263 -48.217446 24 Q C 24 0.14000 0.14000 "GLN " " CA " 6 0 808080  0 1 -1106 ""  1 ""  FF3C00  0 0 0 1 7.3 0 0 367 1 367 367 367 <> <>
  368 2 14.303538 19.660856 -48.547371 24 Q C 24 0.50000 0.50000 "GLN " " C  " 6 0 808080  0 1 7 ""  1 ""  <> 0 0 0 1 7.3 0 0 368 0 368 368 368 <> <>
  369 15 13.510554 20.406166 -49.167644 24 Q C 70 -0.50000 -0.50000 "GLN " " O  " 8 0 FF2E2E  0 1 7 ""  1 ""  <> 0 0 0 1 7.3 0 0 369 0 369 369 369 <> <>
  370 3 16.271129 21.239930 -49.303505 24 Q C 24 -0.12000 -0.12000 "GLN " " CB " 6 0 808080  0 1 7 ""  1 ""  <> 0 0 0 1 7.3 0 0 370 2 370 370 370 <> <>
  371 3 16.464865 20.683714 -50.752988 24 Q C 24 -0.12000 -0.12000 "GLN " " CG " 6 0 808080  0 1 7 ""  1 ""  <> 0 0 0 1 7.3 0 0 371 2 371 371 371 <> <>
  372 2 17.570685 19.687220 -50.937860 24 Q C 24 0.50000 0.50000 "GLN " " CD " 6 0 808080  0 1 7 "%UT"  13 ""  <> 0 0 0 1 7.3 0 0 372 0 372 372 372 2.2739802667741 "No Flip" 
  373 15 17.491149 18.880638 -51.955905 24 Q C 70 -0.50000 -0.50000 "GLN " " OE1" 8 0 FF2E2E  0 1 7 ""  1 ""  <> 0 0 0 1 7.3 0 0 373 0 373 373 373 <> <>
  374 25 18.563998 19.673340 -50.090350 24 Q C 38 -0.76000 -0.76000 "GLN " " NE2" 7 0 2E2EFF  0 1 7 ""  1 ""  <> 0 0 0 1 7.3 0 0 374 2 374 374 374 <> <>
  375 43 16.695679 18.292169 -48.269519 24 Q C 21 0.30000 0.30000 "GLN " " H  " 1 0 FFFFFF  0 1 7 ""  1 ""  <> 0 0 0 1 <> 0 0 375 0 375 375 375 <> <>
  376 41 15.378303 20.803214 -47.352234 24 Q C 21 0.06000 0.06000 "GLN " " HA " 1 0 FFFFFF  0 1 7 ""  1 ""  <> 0 0 0 1 <> 0 0 376 0 376 376 376 <> <>
  377 41 17.210413 21.672908 -48.959918 24 Q C 21 0.06000 0.06000 "GLN " " HB3" 1 0 FFFFFF  0 1 7 ""  1 ""  <> 0 0 0 1 <> 0 0 377 0 377 377 377 <> <>
  378 41 15.515027 22.022231 -49.377932 24 Q C 21 0.06000 0.06000 "GLN " " HB2" 1 0 FFFFFF  0 1 7 ""  1 ""  <> 0 0 0 1 <> 0 0 378 0 378 378 378 <> <>
  379 41 16.637704 21.508502 -51.444760 24 Q C 21 0.06000 0.06000 "GLN " " HG3" 1 0 FFFFFF  0 1 7 ""  1 ""  <> 0 0 0 1 <> 0 0 379 0 379 379 379 <> <>
  380 41 15.532160 20.272081 -51.138244 24 Q C 21 0.06000 0.06000 "GLN " " HG2" 1 0 FFFFFF  0 1 7 ""  1 ""  <> 0 0 0 1 <> 0 0 380 0 380 380 380 <> <>
  381 43 19.243892 18.931340 -50.179335 24 Q C 21 0.38000 0.38000 "GLN " "HE22" 1 0 FFFFFF  0 1 7 ""  1 ""  <> 0 0 0 1 <> 0 0 381 0 381 381 381 <> <>
  382 43 18.559805 20.282241 -49.285210 24 Q C 21 0.38000 0.38000 "GLN " "HE21" 1 0 FFFFFF  0 1 7 ""  1 ""  <> 0 0 0 1 <> 0 0 382 0 382 382 382 <> <>
  383 25 13.892388 18.420495 -48.219465 25 M C 38 -0.50000 -0.50000 "MET " " N  " 7 0 2E2EFF  2 1 7 ""  1 ""  <> 0 0 0 1 7.3 0 0 383 1 383 383 383 <> <>
  384 3 12.558452 17.886746 -48.526520 25 M C 24 0.14000 0.14000 "MET " " CA " 6 0 808080  2 1 -1106 ""  1 ""  FF3C00  0 0 0 1 7.3 0 0 384 1 384 384 384 <> <>
  385 2 11.412629 18.669951 -47.905913 25 M C 24 0.50000 0.50000 "MET " " C  " 6 0 808080  2 1 7 ""  1 ""  <> 0 0 0 1 7.3 0 0 385 0 385 385 385 <> <>
  386 15 11.656946 19.312948 -46.918369 25 M C 70 -0.50000 -0.50000 "MET " " O  " 8 0 FF2E2E  2 1 7 ""  1 ""  <> 0 0 0 1 7.3 0 0 386 0 386 386 386 <> <>
  387 3 12.638285 16.513254 -47.877687 25 M C 24 -0.12000 -0.12000 "MET " " CB " 6 0 808080  2 1 7 ""  1 ""  <> 0 0 0 1 7.3 0 0 387 2 387 387 387 <> <>
  388 3 11.383873 15.666919 -47.948672 25 M C 24 0.04750 0.04750 "MET " " CG " 6 0 808080  2 1 7 ""  1 ""  <> 0 0 0 1 7.3 0 0 388 2 388 388 388 <> <>
  389 49 11.552428 14.064461 -47.131989 25 M C 143 -0.33500 -0.33500 "MET " " SD " 16 0 FFFF6B  2 1 7 ""  1 ""  <> 0 0 0 1 7.3 0 0 389 0 389 389 389 <> <>
  390 3 9.966425 13.269934 -47.608436 25 M C 24 -0.01250 -0.01250 "MET " " CE " 6 0 808080  2 1 7 ""  1 ""  <> 0 0 0 1 7.3 0 0 390 3 390 390 390 <> <>
  391 43 14.514815 17.773736 -47.754952 25 M C 21 0.30000 0.30000 "MET " " H  " 1 0 FFFFFF  2 1 7 ""  1 ""  <> 0 0 0 1 <> 0 0 391 0 391 391 391 <> <>
  392 41 12.437571 17.977786 -49.605736 25 M C 21 0.06000 0.06000 "MET " " HA " 1 0 FFFFFF  2 1 7 ""  1 ""  <> 0 0 0 1 <> 0 0 392 0 392 392 392 <> <>
  393 41 12.954434 16.633013 -46.841717 25 M C 21 0.06000 0.06000 "MET " " HB3" 1 0 FFFFFF  2 1 7 ""  1 ""  <> 0 0 0 1 <> 0 0 393 0 393 393 393 <> <>
  394 41 13.460206 15.928620 -48.290542 25 M C 21 0.06000 0.06000 "MET " " HB2" 1 0 FFFFFF  2 1 7 ""  1 ""  <> 0 0 0 1 <> 0 0 394 0 394 394 394 <> <>
  395 41 11.190316 15.390770 -48.984714 25 M C 21 0.06000 0.06000 "MET " " HG3" 1 0 FFFFFF  2 1 7 ""  1 ""  <> 0 0 0 1 <> 0 0 395 0 395 395 395 <> <>
  396 41 10.443436 16.168676 -47.720618 25 M C 21 0.06000 0.06000 "MET " " HG2" 1 0 FFFFFF  2 1 7 ""  1 ""  <> 0 0 0 1 <> 0 0 396 0 396 396 396 <> <>
  397 41 9.986723 13.066093 -48.678457 25 M C 21 0.06000 0.06000 "MET " " HE1" 1 0 FFFFFF  2 1 7 ""  1 ""  <> 0 0 0 1 <> 0 0 397 0 397 397 397 <> <>
  398 41 9.813184 12.326776 -47.083220 25 M C 21 0.06000 0.06000 "MET " " HE2" 1 0 FFFFFF  2 1 7 ""  1 ""  <> 0 0 0 1 <> 0 0 398 0 398 398 398 <> <>
  399 41 9.112173 13.899451 -47.358952 25 M C 21 0.06000 0.06000 "MET " " HE3" 1 0 FFFFFF  2 1 7 ""  1 ""  <> 0 0 0 1 <> 0 0 399 0 399 399 399 <> <>
  400 25 10.284986 18.785484 -48.609295 26 T C 38 -0.50000 -0.50000 "THR " " N  " 7 0 2E2EFF  2 1 7 ""  1 ""  <> 0 0 0 1 7.31 0 0 400 1 400 400 400 <> <>
  401 3 9.273536 19.761545 -48.340217 26 T C 24 0.14000 0.14000 "THR " " CA " 6 0 808080  2 1 -1106 ""  1 ""  FF3C00  0 0 0 1 7.31 0 0 401 1 401 401 401 <> <>
  402 2 7.934814 19.059274 -48.710229 26 T C 24 0.50000 0.50000 "THR " " C  " 6 0 808080  2 1 7 ""  1 ""  <> 0 0 0 1 7.31 0 0 402 0 402 402 402 <> <>
  403 15 7.591444 18.938697 -49.894692 26 T C 70 -0.50000 -0.50000 "THR " " O  " 8 0 FF2E2E  2 1 7 ""  1 ""  <> 0 0 0 1 7.31 0 0 403 0 403 403 403 <> <>
  404 3 9.785080 21.048833 -49.093509 26 T C 24 0.20500 0.20500 "THR " " CB " 6 0 808080  2 1 7 ""  1 ""  <> 0 0 0 1 7.31 0 0 404 1 404 404 404 <> <>
  405 3 9.814563 20.942582 -50.646876 26 T C 24 -0.18000 -0.18000 "THR " " CG2" 6 0 808080  2 1 7 ""  1 ""  <> 0 0 0 1 7.31 0 0 405 3 405 405 405 <> <>
  406 16 9.144128 22.196219 -48.582681 26 T C 70 -0.68300 -0.68300 "THR " " OG1" 8 0 FF2E2E  2 1 7 "%UT"  13 ""  <> 0 0 0 1 7.31 0 0 406 1 406 406 406 <> <>
  407 43 10.104044 18.391692 -49.521062 26 T C 21 0.30000 0.30000 "THR " " H  " 1 0 FFFFFF  2 1 7 ""  1 ""  <> 0 0 0 1 <> 0 0 407 0 407 407 407 <> <>
  408 41 9.249121 19.920897 -47.262735 26 T C 21 0.06000 0.06000 "THR " " HA " 1 0 FFFFFF  2 1 7 ""  1 ""  <> 0 0 0 1 <> 0 0 408 0 408 408 408 <> <>
  409 41 10.803436 21.142896 -48.716171 26 T C 21 0.06000 0.06000 "THR " " HB " 1 0 FFFFFF  2 1 7 ""  1 ""  <> 0 0 0 1 <> 0 0 409 0 409 409 409 <> <>
  410 41 10.480092 21.648382 -51.143489 26 T C 21 0.06000 0.06000 "THR " "HG21" 1 0 FFFFFF  2 1 7 ""  1 ""  <> 0 0 0 1 <> 0 0 410 0 410 410 410 <> <>
  411 41 9.985569 19.936295 -51.029174 26 T C 21 0.06000 0.06000 "THR " "HG22" 1 0 FFFFFF  2 1 7 ""  1 ""  <> 0 0 0 1 <> 0 0 411 0 411 411 411 <> <>
  412 41 8.783167 21.079622 -50.972599 26 T C 21 0.06000 0.06000 "THR " "HG23" 1 0 FFFFFF  2 1 7 ""  1 ""  <> 0 0 0 1 <> 0 0 412 0 412 412 412 <> <>
  413 42 9.253203 22.196910 -47.644266 26 T C 21 0.41800 0.41800 "THR " " HG1" 1 0 FFFFFF  2 1 7 ""  1 ""  <> 0 0 0 1 <> 0 0 413 0 413 413 413 <> <>
  414 25 7.159617 18.456025 -47.751365 27 Q C 38 -0.50000 -0.50000 "GLN " " N  " 7 0 2E2EFF  2 1 7 ""  1 ""  <> 0 0 0 1 7.32 0 0 414 1 414 414 414 <> <>
  415 3 5.847597 17.850725 -47.876562 27 Q C 24 0.14000 0.14000 "GLN " " CA " 6 0 808080  2 1 -1106 ""  1 ""  FF3C00  0 0 0 1 7.32 0 0 415 1 415 415 415 <> <>
  416 2 4.707286 18.871198 -47.684331 27 Q C 24 0.50000 0.50000 "GLN " " C  " 6 0 808080  2 1 7 ""  1 ""  <> 0 0 0 1 7.32 0 0 416 0 416 416 416 <> <>
  417 15 4.904855 19.880794 -46.989546 27 Q C 70 -0.50000 -0.50000 "GLN " " O  " 8 0 FF2E2E  2 1 7 ""  1 ""  <> 0 0 0 1 7.32 0 0 417 0 417 417 417 <> <>
  418 3 5.799680 16.615222 -46.925675 27 Q C 24 -0.12000 -0.12000 "GLN " " CB " 6 0 808080  2 1 7 ""  1 ""  <> 0 0 0 1 7.32 0 0 418 2 418 418 418 <> <>
  419 3 4.418746 15.893287 -46.927365 27 Q C 24 -0.12000 -0.12000 "GLN " " CG " 6 0 808080  2 1 7 ""  1 ""  <> 0 0 0 1 7.32 0 0 419 2 419 419 419 <> <>
  420 2 4.471691 14.604338 -46.074323 27 Q C 24 0.50000 0.50000 "GLN " " CD " 6 0 808080  2 1 7 "%UT"  13 ""  <> 0 0 0 1 7.32 0 0 420 0 420 420 420 <> "No Flip" 
  421 15 5.514467 14.054146 -45.746852 27 Q C 70 -0.50000 -0.50000 "GLN " " OE1" 8 0 FF2E2E  2 1 7 ""  1 ""  <> 0 0 0 1 7.32 0 0 421 0 421 421 421 <> <>
  422 25 3.277754 14.244979 -45.623864 27 Q C 38 -0.76000 -0.76000 "GLN " " NE2" 7 0 2E2EFF  2 1 7 ""  1 ""  <> 0 0 0 1 7.32 0 0 422 2 422 422 422 <> <>
  423 43 7.333136 18.486533 -46.757119 27 Q C 21 0.30000 0.30000 "GLN " " H  " 1 0 FFFFFF  2 1 7 ""  1 ""  <> 0 0 0 1 <> 0 0 423 0 423 423 423 <> <>
  424 41 5.765973 17.401012 -48.865469 27 Q C 21 0.06000 0.06000 "GLN " " HA " 1 0 FFFFFF  2 1 7 ""  1 ""  <> 0 0 0 1 <> 0 0 424 0 424 424 424 <> <>
  425 41 5.897202 16.981055 -45.904130 27 Q C 21 0.06000 0.06000 "GLN " " HB3" 1 0 FFFFFF  2 1 7 ""  1 ""  <> 0 0 0 1 <> 0 0 425 0 425 425 425 <> <>
  426 41 6.589494 15.867683 -47.004538 27 Q C 21 0.06000 0.06000 "GLN " " HB2" 1 0 FFFFFF  2 1 7 ""  1 ""  <> 0 0 0 1 <> 0 0 426 0 426 426 426 <> <>
  427 41 4.108459 15.556856 -47.916171 27 Q C 21 0.06000 0.06000 "GLN " " HG3" 1 0 FFFFFF  2 1 7 ""  1 ""  <> 0 0 0 1 <> 0 0 427 0 427 427 427 <> <>
  428 41 3.715039 16.560663 -46.430326 27 Q C 21 0.06000 0.06000 "GLN " " HG2" 1 0 FFFFFF  2 1 7 ""  1 ""  <> 0 0 0 1 <> 0 0 428 0 428 428 428 <> <>
  429 43 3.117066 13.438580 -45.036866 27 Q C 21 0.38000 0.38000 "GLN " "HE22" 1 0 FFFFFF  2 1 7 ""  1 ""  <> 0 0 0 1 <> 0 0 429 0 429 429 429 <> <>
  430 43 2.436350 14.687622 -45.966268 27 Q C 21 0.38000 0.38000 "GLN " "HE21" 1 0 FFFFFF  2 1 7 ""  1 ""  <> 0 0 0 1 <> 0 0 430 0 430 430 430 <> <>
  431 25 3.560446 18.690844 -48.356440 28 S C 38 -0.50000 -0.50000 "SER " " N  " 7 0 2E2EFF  2 1 7 ""  1 ""  <> 0 0 0 1 7.69 0 0 431 1 431 431 431 <> <>
  432 3 2.457928 19.626664 -48.372947 28 S C 24 0.14000 0.14000 "SER " " CA " 6 0 808080  2 1 -1106 ""  1 ""  FF3C00  0 0 0 1 7.69 0 0 432 1 432 432 432 <> <>
  433 2 1.082566 18.979925 -48.566151 28 S C 24 0.50000 0.50000 "SER " " C  " 6 0 808080  2 1 7 ""  1 ""  <> 0 0 0 1 7.69 0 0 433 0 433 433 433 <> <>
  434 15 0.913107 18.021100 -49.359907 28 S C 70 -0.50000 -0.50000 "SER " " O  " 8 0 FF2E2E  2 1 7 ""  1 ""  <> 0 0 0 1 7.69 0 0 434 0 434 434 434 <> <>
  435 3 2.616310 20.847790 -49.301917 28 S C 24 0.14500 0.14500 "SER " " CB " 6 0 808080  2 1 7 ""  1 ""  <> 0 0 0 1 7.69 0 0 435 2 435 435 435 <> <>
  436 16 2.956625 20.339386 -50.619193 28 S C 70 -0.68300 -0.68300 "SER " " OG " 8 0 FF2E2E  2 1 7 "%UT"  13 ""  <> 0 0 0 1 7.69 0 0 436 1 436 436 436 <> <>
  437 43 3.332571 17.919795 -48.967108 28 S C 21 0.30000 0.30000 "SER " " H  " 1 0 FFFFFF  2 1 7 ""  1 ""  <> 0 0 0 1 <> 0 0 437 0 437 437 437 <> <>
  438 41 2.510148 20.147727 -47.417659 28 S C 21 0.06000 0.06000 "SER " " HA " 1 0 FFFFFF  2 1 7 ""  1 ""  <> 0 0 0 1 <> 0 0 438 0 438 438 438 <> <>
  439 41 3.383473 21.481169 -48.857103 28 S C 21 0.06000 0.06000 "SER " " HB3" 1 0 FFFFFF  2 1 7 ""  1 ""  <> 0 0 0 1 <> 0 0 439 0 439 439 439 <> <>
  440 41 1.704043 21.424870 -49.456471 28 S C 21 0.06000 0.06000 "SER " " HB2" 1 0 FFFFFF  2 1 7 ""  1 ""  <> 0 0 0 1 <> 0 0 440 0 440 440 440 <> <>
  441 42 3.891272 20.200947 -50.638133 28 S C 21 0.41800 0.41800 "SER " " HG " 1 0 FFFFFF  2 1 7 ""  1 ""  <> 0 0 0 1 <> 0 0 441 0 441 441 441 <> <>
  442 25 -0.019545 19.575250 -47.963767 29 P C 38 -0.14000 -0.14000 "PRO " " N  " 7 0 2E2EFF  0 1 7 ""  1 ""  <> 0 0 0 1 7.77 0 0 442 0 442 442 442 <> <>
  443 3 -0.060686 20.536918 -46.796213 29 P C 24 0.01000 0.01000 "PRO " " CA " 6 0 808080  0 1 -1106 ""  1 ""  FF3C00  0 0 0 1 7.77 0 0 443 1 443 443 443 <> <>
  444 2 0.421981 19.931605 -45.482119 29 P C 24 0.50000 0.50000 "PRO " " C  " 6 0 808080  0 1 7 ""  1 ""  <> 0 0 0 1 7.77 0 0 444 0 444 444 444 <> <>
  445 15 0.908376 18.806288 -45.511504 29 P C 70 -0.50000 -0.50000 "PRO " " O  " 8 0 FF2E2E  0 1 7 ""  1 ""  <> 0 0 0 1 7.77 0 0 445 0 445 445 445 <> <>
  446 3 -1.416499 19.175242 -48.270010 29 P C 24 -0.05000 -0.05000 "PRO " " CD " 6 0 808080  0 1 7 ""  1 ""  <> 0 0 0 1 7.77 0 0 446 2 446 446 446 <> <>
  447 3 -2.283847 19.737848 -47.249119 29 P C 24 -0.12000 -0.12000 "PRO " " CG " 6 0 808080  0 1 7 ""  1 ""  <> 0 0 0 1 7.77 0 0 447 2 447 447 447 <> <>
  448 3 -1.540176 20.976599 -46.774121 29 P C 24 -0.12000 -0.12000 "PRO " " CB " 6 0 808080  0 1 7 ""  1 ""  <> 0 0 0 1 7.77 0 0 448 2 448 448 448 <> <>
  449 41 0.545579 21.390575 -47.098965 29 P C 21 0.06000 0.06000 "PRO " " HA " 1 0 FFFFFF  0 1 7 ""  1 ""  <> 0 0 0 1 <> 0 0 449 0 449 449 449 <> <>
  450 41 -1.498641 18.100514 -48.432875 29 P C 21 0.06000 0.06000 "PRO " " HD2" 1 0 FFFFFF  0 1 7 ""  1 ""  <> 0 0 0 1 <> 0 0 450 0 450 450 450 <> <>
  451 41 -1.558087 19.734866 -49.194956 29 P C 21 0.06000 0.06000 "PRO " " HD3" 1 0 FFFFFF  0 1 7 ""  1 ""  <> 0 0 0 1 <> 0 0 451 0 451 451 451 <> <>
  452 41 -2.346452 18.965574 -46.481991 29 P C 21 0.06000 0.06000 "PRO " " HG2" 1 0 FFFFFF  0 1 7 ""  1 ""  <> 0 0 0 1 <> 0 0 452 0 452 452 452 <> <>
  453 41 -3.271344 19.953876 -47.657841 29 P C 21 0.06000 0.06000 "PRO " " HG3" 1 0 FFFFFF  0 1 7 ""  1 ""  <> 0 0 0 1 <> 0 0 453 0 453 453 453 <> <>
  454 41 -1.672401 21.832578 -47.436803 29 P C 21 0.06000 0.06000 "PRO " " HB3" 1 0 FFFFFF  0 1 7 ""  1 ""  <> 0 0 0 1 <> 0 0 454 0 454 454 454 <> <>
  455 41 -1.922038 21.390369 -45.841606 29 P C 21 0.06000 0.06000 "PRO " " HB2" 1 0 FFFFFF  0 1 7 ""  1 ""  <> 0 0 0 1 <> 0 0 455 0 455 455 455 <> <>
  456 25 0.235969 20.689595 -44.405474 30 S C 38 -0.50000 -0.50000 "SER " " N  " 7 0 2E2EFF  0 1 7 ""  1 ""  <> 0 0 0 1 7.76 0 0 456 1 456 456 456 <> <>
  457 3 0.626538 20.139267 -43.100650 30 S C 24 0.14000 0.14000 "SER " " CA " 6 0 808080  0 1 -1106 ""  1 ""  FF3C00  0 0 0 1 7.76 0 0 457 1 457 457 457 <> <>
  458 2 -0.611524 19.670753 -42.287011 30 S C 24 0.50000 0.50000 "SER " " C  " 6 0 808080  0 1 7 ""  1 ""  <> 0 0 0 1 7.76 0 0 458 0 458 458 458 <> <>
  459 15 -0.613090 18.720583 -41.555441 30 S C 70 -0.50000 -0.50000 "SER " " O  " 8 0 FF2E2E  0 1 7 ""  1 ""  <> 0 0 0 1 7.76 0 0 459 0 459 459 459 <> <>
  460 3 1.321522 21.245343 -42.282219 30 S C 24 0.14500 0.14500 "SER " " CB " 6 0 808080  0 1 7 ""  1 ""  <> 0 0 0 1 7.76 0 0 460 2 460 460 460 <> <>
  461 16 2.317004 21.829769 -43.165949 30 S C 70 -0.68300 -0.68300 "SER " " OG " 8 0 FF2E2E  0 1 7 "%UT"  13 ""  <> 0 0 0 1 7.76 0 0 461 1 461 461 461 <> <>
  462 43 -0.190539 21.605495 -44.392464 30 S C 21 0.30000 0.30000 "SER " " H  " 1 0 FFFFFF  0 1 7 ""  1 ""  <> 0 0 0 1 <> 0 0 462 0 462 462 462 <> <>
  463 41 1.338273 19.318427 -43.192999 30 S C 21 0.06000 0.06000 "SER " " HA " 1 0 FFFFFF  0 1 7 ""  1 ""  <> 0 0 0 1 <> 0 0 463 0 463 463 463 <> <>
  464 41 1.838928 20.814397 -41.424497 30 S C 21 0.06000 0.06000 "SER " " HB3" 1 0 FFFFFF  0 1 7 ""  1 ""  <> 0 0 0 1 <> 0 0 464 0 464 464 464 <> <>
  465 41 0.732921 22.131184 -42.042759 30 S C 21 0.06000 0.06000 "SER " " HB2" 1 0 FFFFFF  0 1 7 ""  1 ""  <> 0 0 0 1 <> 0 0 465 0 465 465 465 <> <>
  466 42 1.964833 21.755182 -44.039543 30 S C 21 0.41800 0.41800 "SER " " HG " 1 0 FFFFFF  0 1 7 ""  1 ""  <> 0 0 0 1 <> 0 0 466 0 466 466 466 <> <>
  467 25 -1.724276 20.361145 -42.480065 31 S C 38 -0.50000 -0.50000 "SER " " N  " 7 0 2E2EFF  2 1 7 ""  1 ""  <> 0 0 0 1 7.9 0 0 467 1 467 467 467 <> <>
  468 3 -3.011256 20.046536 -41.844188 31 S C 24 0.14000 0.14000 "SER " " CA " 6 0 808080  2 1 -1106 ""  1 ""  FF3C00  0 0 0 1 7.9 0 0 468 1 468 468 468 <> <>
  469 2 -4.000605 20.122672 -43.011239 31 S C 24 0.50000 0.50000 "SER " " C  " 6 0 808080  2 1 7 ""  1 ""  <> 0 0 0 1 7.9 0 0 469 0 469 469 469 <> <>
  470 15 -4.020718 21.089878 -43.789215 31 S C 70 -0.50000 -0.50000 "SER " " O  " 8 0 FF2E2E  2 1 7 ""  1 ""  <> 0 0 0 1 7.9 0 0 470 0 470 470 470 <> <>
  471 3 -3.220514 20.932383 -40.653973 31 S C 24 0.14500 0.14500 "SER " " CB " 6 0 808080  2 1 7 ""  1 ""  <> 0 0 0 1 7.9 0 0 471 2 471 471 471 <> <>
  472 16 -3.988860 20.401653 -39.623631 31 S C 70 -0.68300 -0.68300 "SER " " OG " 8 0 FF2E2E  2 1 7 "%UT"  13 ""  <> 0 0 0 1 7.9 0 0 472 1 472 472 472 <> <>
  473 43 -1.651325 21.220157 -43.007003 31 S C 21 0.30000 0.30000 "SER " " H  " 1 0 FFFFFF  2 1 7 ""  1 ""  <> 0 0 0 1 <> 0 0 473 0 473 473 473 <> <>
  474 41 -3.061840 19.081968 -41.338079 31 S C 21 0.06000 0.06000 "SER " " HA " 1 0 FFFFFF  2 1 7 ""  1 ""  <> 0 0 0 1 <> 0 0 474 0 474 474 474 <> <>
  475 41 -3.647622 21.890364 -40.953081 31 S C 21 0.06000 0.06000 "SER " " HB3" 1 0 FFFFFF  2 1 7 ""  1 ""  <> 0 0 0 1 <> 0 0 475 0 475 475 475 <> <>
  476 41 -2.281223 21.189789 -40.164569 31 S C 21 0.06000 0.06000 "SER " " HB2" 1 0 FFFFFF  2 1 7 ""  1 ""  <> 0 0 0 1 <> 0 0 476 0 476 476 476 <> <>
  477 42 -4.781854 20.259596 -40.117680 31 S C 21 0.41800 0.41800 "SER " " HG " 1 0 FFFFFF  2 1 7 ""  1 ""  <> 0 0 0 1 <> 0 0 477 0 477 477 477 <> <>
  478 25 -4.853621 19.090178 -43.120616 32 L C 38 -0.50000 -0.50000 "LEU " " N  " 7 0 2E2EFF  2 1 7 ""  1 ""  <> 0 0 0 1 7.37 0 0 478 1 478 478 478 <> <>
  479 3 -5.708195 18.798271 -44.268506 32 L C 24 0.14000 0.14000 "LEU " " CA " 6 0 808080  2 1 -1106 ""  1 ""  FF3C00  0 0 0 1 7.37 0 0 479 1 479 479 479 <> <>
  480 2 -7.044943 18.289739 -43.739673 32 L C 24 0.50000 0.50000 "LEU " " C  " 6 0 808080  2 1 7 ""  1 ""  <> 0 0 0 1 7.37 0 0 480 0 480 480 480 <> <>
  481 15 -7.165382 17.128247 -43.269104 32 L C 70 -0.50000 -0.50000 "LEU " " O  " 8 0 FF2E2E  2 1 7 ""  1 ""  <> 0 0 0 1 7.37 0 0 481 0 481 481 481 <> <>
  482 3 -4.926809 17.727220 -45.148027 32 L C 24 -0.12000 -0.12000 "LEU " " CB " 6 0 808080  2 1 7 ""  1 ""  <> 0 0 0 1 7.37 0 0 482 2 482 482 482 <> <>
  483 3 -5.684344 17.113851 -46.419297 32 L C 24 -0.06000 -0.06000 "LEU " " CG " 6 0 808080  2 1 7 ""  1 ""  <> 0 0 0 1 7.37 0 0 483 1 483 483 483 <> <>
  484 3 -6.452484 18.159669 -47.250350 32 L C 24 -0.18000 -0.18000 "LEU " " CD1" 6 0 808080  2 1 7 ""  1 ""  <> 0 0 0 1 7.37 0 0 484 3 484 484 484 <> <>
  485 3 -4.879272 16.180316 -47.275241 32 L C 24 -0.18000 -0.18000 "LEU " " CD2" 6 0 808080  2 1 7 ""  1 ""  <> 0 0 0 1 7.37 0 0 485 3 485 485 485 <> <>
  486 43 -4.717894 18.333671 -42.464565 32 L C 21 0.30000 0.30000 "LEU " " H  " 1 0 FFFFFF  2 1 7 ""  1 ""  <> 0 0 0 1 <> 0 0 486 0 486 486 486 <> <>
  487 41 -5.916436 19.725852 -44.803062 32 L C 21 0.06000 0.06000 "LEU " " HA " 1 0 FFFFFF  2 1 7 ""  1 ""  <> 0 0 0 1 <> 0 0 487 0 487 487 487 <> <>
  488 41 -4.706516 16.776399 -44.661260 32 L C 21 0.06000 0.06000 "LEU " " HB3" 1 0 FFFFFF  2 1 7 ""  1 ""  <> 0 0 0 1 <> 0 0 488 0 488 488 488 <> <>
  489 41 -3.992240 18.185104 -45.470999 32 L C 21 0.06000 0.06000 "LEU " " HB2" 1 0 FFFFFF  2 1 7 ""  1 ""  <> 0 0 0 1 <> 0 0 489 0 489 489 489 <> <>
  490 41 -6.463243 16.450969 -46.043158 32 L C 21 0.06000 0.06000 "LEU " " HG " 1 0 FFFFFF  2 1 7 ""  1 ""  <> 0 0 0 1 <> 0 0 490 0 490 490 490 <> <>
  491 41 -7.177363 18.730429 -46.670580 32 L C 21 0.06000 0.06000 "LEU " "HD11" 1 0 FFFFFF  2 1 7 ""  1 ""  <> 0 0 0 1 <> 0 0 491 0 491 491 491 <> <>
  492 41 -5.799752 18.935032 -47.651061 32 L C 21 0.06000 0.06000 "LEU " "HD12" 1 0 FFFFFF  2 1 7 ""  1 ""  <> 0 0 0 1 <> 0 0 492 0 492 492 492 <> <>
  493 41 -6.961760 17.622598 -48.050042 32 L C 21 0.06000 0.06000 "LEU " "HD13" 1 0 FFFFFF  2 1 7 ""  1 ""  <> 0 0 0 1 <> 0 0 493 0 493 493 493 <> <>
  494 41 -4.674326 15.233471 -46.774249 32 L C 21 0.06000 0.06000 "LEU " "HD21" 1 0 FFFFFF  2 1 7 ""  1 ""  <> 0 0 0 1 <> 0 0 494 0 494 494 494 <> <>
  495 41 -5.374361 16.023956 -48.233461 32 L C 21 0.06000 0.06000 "LEU " "HD22" 1 0 FFFFFF  2 1 7 ""  1 ""  <> 0 0 0 1 <> 0 0 495 0 495 495 495 <> <>
  496 41 -3.931399 16.679233 -47.475476 32 L C 21 0.06000 0.06000 "LEU " "HD23" 1 0 FFFFFF  2 1 7 ""  1 ""  <> 0 0 0 1 <> 0 0 496 0 496 496 496 <> <>
  497 25 -8.016767 19.142652 -43.755150 33 S C 38 -0.50000 -0.50000 "SER " " N  " 7 0 2E2EFF  2 1 7 ""  1 ""  <> 0 0 0 1 7.41 0 0 497 1 497 497 497 <> <>
  498 3 -9.382908 18.751663 -43.415167 33 S C 24 0.14000 0.14000 "SER " " CA " 6 0 808080  2 1 -1106 ""  1 ""  FF3C00  0 0 0 1 7.41 0 0 498 1 498 498 498 <> <>
  499 2 -10.057746 18.069111 -44.601026 33 S C 24 0.50000 0.50000 "SER " " C  " 6 0 808080  2 1 7 ""  1 ""  <> 0 0 0 1 7.41 0 0 499 0 499 499 499 <> <>
  500 15 -9.971641 18.585814 -45.694199 33 S C 70 -0.50000 -0.50000 "SER " " O  " 8 0 FF2E2E  2 1 7 ""  1 ""  <> 0 0 0 1 7.41 0 0 500 0 500 500 500 <> <>
  501 3 -10.229050 20.070884 -43.140413 33 S C 24 0.14500 0.14500 "SER " " CB " 6 0 808080  2 1 7 ""  1 ""  <> 0 0 0 1 7.41 0 0 501 2 501 501 501 <> <>
  502 16 -9.705914 20.553032 -41.891737 33 S C 70 -0.68300 -0.68300 "SER " " OG " 8 0 FF2E2E  2 1 7 "%UT"  13 ""  <> 0 0 0 1 7.41 0 0 502 1 502 502 502 <> <>
  503 43 -7.877206 20.052465 -44.171744 33 S C 21 0.30000 0.30000 "SER " " H  " 1 0 FFFFFF  2 1 7 ""  1 ""  <> 0 0 0 1 <> 0 0 503 0 503 503 503 <> <>
  504 41 -9.288919 18.158541 -42.505163 33 S C 21 0.06000 0.06000 "SER " " HA " 1 0 FFFFFF  2 1 7 ""  1 ""  <> 0 0 0 1 <> 0 0 504 0 504 504 504 <> <>
  505 41 -11.308821 19.925235 -43.114361 33 S C 21 0.06000 0.06000 "SER " " HB3" 1 0 FFFFFF  2 1 7 ""  1 ""  <> 0 0 0 1 <> 0 0 505 0 505 505 505 <> <>
  506 41 -10.133238 20.832546 -43.914638 33 S C 21 0.06000 0.06000 "SER " " HB2" 1 0 FFFFFF  2 1 7 ""  1 ""  <> 0 0 0 1 <> 0 0 506 0 506 506 506 <> <>
  507 42 -9.894274 21.465673 -42.051500 33 S C 21 0.41800 0.41800 "SER " " HG " 1 0 FFFFFF  2 1 7 ""  1 ""  <> 0 0 0 1 <> 0 0 507 0 507 507 507 <> <>
  508 25 -10.662938 16.915101 -44.357329 34 A C 38 -0.50000 -0.50000 "ALA " " N  " 7 0 2E2EFF  2 1 7 ""  1 ""  <> 0 0 0 1 7.45 0 0 508 1 508 508 508 <> <>
  509 3 -11.442593 16.084411 -45.322983 34 A C 24 0.14000 0.14000 "ALA " " CA " 6 0 808080  2 1 -1106 ""  1 ""  FF3C00  0 0 0 1 7.45 0 0 509 1 509 509 509 <> <>
  510 2 -12.731623 15.635200 -44.582405 34 A C 24 0.50000 0.50000 "ALA " " C  " 6 0 808080  2 1 7 ""  1 ""  <> 0 0 0 1 7.45 0 0 510 0 510 510 510 <> <>
  511 15 -12.945770 16.125979 -43.419534 34 A C 70 -0.50000 -0.50000 "ALA " " O  " 8 0 FF2E2E  2 1 7 ""  1 ""  <> 0 0 0 1 7.45 0 0 511 0 511 511 511 <> <>
  512 3 -10.658196 14.844251 -45.767284 34 A C 24 -0.18000 -0.18000 "ALA " " CB " 6 0 808080  2 1 7 ""  1 ""  <> 0 0 0 1 7.45 0 0 512 3 512 512 512 <> <>
  513 43 -10.750068 16.656510 -43.385092 34 A C 21 0.30000 0.30000 "ALA " " H  " 1 0 FFFFFF  2 1 7 ""  1 ""  <> 0 0 0 1 <> 0 0 513 0 513 513 513 <> <>
  514 41 -11.675412 16.727441 -46.172351 34 A C 21 0.06000 0.06000 "ALA " " HA " 1 0 FFFFFF  2 1 7 ""  1 ""  <> 0 0 0 1 <> 0 0 514 0 514 514 514 <> <>
  515 41 -9.615671 15.121070 -45.922381 34 A C 21 0.06000 0.06000 "ALA " " HB1" 1 0 FFFFFF  2 1 7 ""  1 ""  <> 0 0 0 1 <> 0 0 515 0 515 515 515 <> <>
  516 41 -10.705885 14.067990 -45.003085 34 A C 21 0.06000 0.06000 "ALA " " HB2" 1 0 FFFFFF  2 1 7 ""  1 ""  <> 0 0 0 1 <> 0 0 516 0 516 516 516 <> <>
  517 41 -11.041655 14.408308 -46.689307 34 A C 21 0.06000 0.06000 "ALA " " HB3" 1 0 FFFFFF  2 1 7 ""  1 ""  <> 0 0 0 1 <> 0 0 517 0 517 517 517 <> <>
  518 25 -13.606169 14.803932 -45.169444 35 S C 38 -0.50000 -0.50000 "SER " " N  " 7 0 2E2EFF  0 1 7 ""  1 ""  <> 0 0 0 1 7.75 0 0 518 1 518 518 518 <> <>
  519 3 -14.865567 14.167115 -44.734050 35 S C 24 0.14000 0.14000 "SER " " CA " 6 0 808080  0 1 -1106 ""  1 ""  FF3C00  0 0 0 1 7.75 0 0 519 1 519 519 519 <> <>
  520 2 -14.873999 12.784135 -45.480244 35 S C 24 0.50000 0.50000 "SER " " C  " 6 0 808080  0 1 7 ""  1 ""  <> 0 0 0 1 7.75 0 0 520 0 520 520 520 <> <>
  521 15 -14.065067 12.534790 -46.441032 35 S C 70 -0.50000 -0.50000 "SER " " O  " 8 0 FF2E2E  0 1 7 ""  1 ""  <> 0 0 0 1 7.75 0 0 521 0 521 521 521 <> <>
  522 3 -16.029045 15.199113 -44.991165 35 S C 24 0.14500 0.14500 "SER " " CB " 6 0 808080  0 1 7 ""  1 ""  <> 0 0 0 1 7.75 0 0 522 2 522 522 522 <> <>
  523 16 -16.435944 15.209189 -46.378785 35 S C 70 -0.68300 -0.68300 "SER " " OG " 8 0 FF2E2E  0 1 7 "%UT"  13 ""  <> 0 0 0 1 7.75 0 0 523 1 523 523 523 <> <>
  524 43 -13.257643 14.633534 -46.101284 35 S C 21 0.30000 0.30000 "SER " " H  " 1 0 FFFFFF  0 1 7 ""  1 ""  <> 0 0 0 1 <> 0 0 524 0 524 524 524 <> <>
  525 41 -14.775918 13.961381 -43.667543 35 S C 21 0.06000 0.06000 "SER " " HA " 1 0 FFFFFF  0 1 7 ""  1 ""  <> 0 0 0 1 <> 0 0 525 0 525 525 525 <> <>
  526 41 -15.780056 16.212455 -44.676524 35 S C 21 0.06000 0.06000 "SER " " HB3" 1 0 FFFFFF  0 1 7 ""  1 ""  <> 0 0 0 1 <> 0 0 526 0 526 526 526 <> <>
  527 41 -16.892306 14.852558 -44.423850 35 S C 21 0.06000 0.06000 "SER " " HB2" 1 0 FFFFFF  0 1 7 ""  1 ""  <> 0 0 0 1 <> 0 0 527 0 527 527 527 <> <>
  528 42 -15.659476 15.229611 -46.916258 35 S C 21 0.41800 0.41800 "SER " " HG " 1 0 FFFFFF  0 1 7 ""  1 ""  <> 0 0 0 1 <> 0 0 528 0 528 528 528 <> <>
  529 25 -15.842494 11.927833 -45.021221 36 V C 38 -0.50000 -0.50000 "VAL " " N  " 7 0 2E2EFF  0 1 7 ""  1 ""  <> 0 0 0 1 7.76 0 0 529 1 529 529 529 <> <>
  530 3 -15.965080 10.644739 -45.686180 36 V C 24 0.14000 0.14000 "VAL " " CA " 6 0 808080  0 1 -1106 ""  1 ""  FF3C00  0 0 0 1 7.76 0 0 530 1 530 530 530 <> <>
  531 2 -16.472107 10.803755 -47.119515 36 V C 24 0.50000 0.50000 "VAL " " C  " 6 0 808080  0 1 7 ""  1 ""  <> 0 0 0 1 7.76 0 0 531 0 531 531 531 <> <>
  532 15 -17.369568 11.580875 -47.399419 36 V C 70 -0.50000 -0.50000 "VAL " " O  " 8 0 FF2E2E  0 1 7 ""  1 ""  <> 0 0 0 1 7.76 0 0 532 0 532 532 532 <> <>
  533 3 -16.910887 9.724477 -44.827313 36 V C 24 -0.06000 -0.06000 "VAL " " CB " 6 0 808080  0 1 7 ""  1 ""  <> 0 0 0 1 7.76 0 0 533 1 533 533 533 <> <>
  534 3 -16.517833 9.562000 -43.410099 36 V C 24 -0.18000 -0.18000 "VAL " " CG1" 6 0 808080  0 1 7 ""  1 ""  <> 0 0 0 1 7.76 0 0 534 3 534 534 534 <> <>
  535 3 -18.390785 10.107605 -44.834665 36 V C 24 -0.18000 -0.18000 "VAL " " CG2" 6 0 808080  0 1 7 ""  1 ""  <> 0 0 0 1 7.76 0 0 535 3 535 535 535 <> <>
  536 43 -16.603925 12.256846 -44.445701 36 V C 21 0.30000 0.30000 "VAL " " H  " 1 0 FFFFFF  0 1 7 ""  1 ""  <> 0 0 0 1 <> 0 0 536 0 536 536 536 <> <>
  537 41 -14.919807 10.343224 -45.755353 36 V C 21 0.06000 0.06000 "VAL " " HA " 1 0 FFFFFF  0 1 7 ""  1 ""  <> 0 0 0 1 <> 0 0 537 0 537 537 537 <> <>
  538 41 -16.866595 8.677566 -45.127557 36 V C 21 0.06000 0.06000 "VAL " " HB " 1 0 FFFFFF  0 1 7 ""  1 ""  <> 0 0 0 1 <> 0 0 538 0 538 538 538 <> <>
  539 41 -16.909054 10.408195 -42.845794 36 V C 21 0.06000 0.06000 "VAL " "HG11" 1 0 FFFFFF  0 1 7 ""  1 ""  <> 0 0 0 1 <> 0 0 539 0 539 539 539 <> <>
  540 41 -17.018697 8.664531 -43.046997 36 V C 21 0.06000 0.06000 "VAL " "HG12" 1 0 FFFFFF  0 1 7 ""  1 ""  <> 0 0 0 1 <> 0 0 540 0 540 540 540 <> <>
  541 41 -15.432332 9.467211 -43.380378 36 V C 21 0.06000 0.06000 "VAL " "HG13" 1 0 FFFFFF  0 1 7 ""  1 ""  <> 0 0 0 1 <> 0 0 541 0 541 541 541 <> <>
  542 41 -19.004544 9.952553 -45.721896 36 V C 21 0.06000 0.06000 "VAL " "HG21" 1 0 FFFFFF  0 1 7 ""  1 ""  <> 0 0 0 1 <> 0 0 542 0 542 542 542 <> <>
  543 41 -18.985090 9.705741 -44.014565 36 V C 21 0.06000 0.06000 "VAL " "HG22" 1 0 FFFFFF  0 1 7 ""  1 ""  <> 0 0 0 1 <> 0 0 543 0 543 543 543 <> <>
  544 41 -18.387642 11.165723 -44.572825 36 V C 21 0.06000 0.06000 "VAL " "HG23" 1 0 FFFFFF  0 1 7 ""  1 ""  <> 0 0 0 1 <> 0 0 544 0 544 544 544 <> <>
  545 25 -15.803383 10.097528 -48.013265 37 G C 38 -0.50000 -0.50000 "GLY " " N  " 7 0 2E2EFF  0 1 7 ""  1 ""  <> 0 0 0 1 7.77 0 0 545 1 545 545 545 <> <>
  546 3 -16.003789 10.235258 -49.484548 37 G C 24 0.08000 0.08000 "GLY " " CA " 6 0 808080  0 1 -1106 ""  1 ""  FF3C00  0 0 0 1 7.77 0 0 546 2 546 546 546 <> <>
  547 2 -15.069526 11.123194 -50.189849 37 G C 24 0.50000 0.50000 "GLY " " C  " 6 0 808080  0 1 7 ""  1 ""  <> 0 0 0 1 7.77 0 0 547 0 547 547 547 <> <>
  548 15 -14.957350 10.996776 -51.399019 37 G C 70 -0.50000 -0.50000 "GLY " " O  " 8 0 FF2E2E  0 1 7 ""  1 ""  <> 0 0 0 1 7.77 0 0 548 0 548 548 548 <> <>
  549 43 -15.136547 9.437701 -47.637231 37 G C 21 0.30000 0.30000 "GLY " " H  " 1 0 FFFFFF  0 1 7 ""  1 ""  <> 0 0 0 1 <> 0 0 549 0 549 549 549 <> <>
  550 41 -17.017363 10.572350 -49.703427 37 G C 21 0.06000 0.06000 "GLY " " HA3" 1 0 FFFFFF  0 1 7 ""  1 ""  <> 0 0 0 1 <> 0 0 550 0 550 550 550 <> <>
  551 41 -15.937333 9.265056 -49.976450 37 G C 21 0.06000 0.06000 "GLY " " HA2" 1 0 FFFFFF  0 1 7 ""  1 ""  <> 0 0 0 1 <> 0 0 551 0 551 551 551 <> <>
  552 25 -14.360975 12.009408 -49.460907 38 D C 38 -0.50000 -0.50000 "ASP " " N  " 7 0 2E2EFF  0 1 7 ""  1 ""  <> 0 0 0 1 7.83 0 0 552 1 552 552 552 <> <>
  553 3 -13.370824 12.903367 -50.105224 38 D C 24 0.14000 0.14000 "ASP " " CA " 6 0 808080  0 1 -1106 ""  1 ""  FF3C00  0 0 0 1 7.83 0 0 553 1 553 553 553 <> <>
  554 2 -12.167006 12.218727 -50.623291 38 D C 24 0.50000 0.50000 "ASP " " C  " 6 0 808080  0 1 7 ""  1 ""  <> 0 0 0 1 7.83 0 0 554 0 554 554 554 <> <>
  555 15 -11.704653 11.259247 -50.061337 38 D C 70 -0.50000 -0.50000 "ASP " " O  " 8 0 FF2E2E  0 1 7 ""  1 ""  <> 0 0 0 1 7.83 0 0 555 0 555 555 555 <> <>
  556 3 -12.863065 14.097984 -49.257677 38 D C 24 -0.22000 -0.22000 "ASP " " CB " 6 0 808080  0 1 7 ""  1 ""  <> 0 0 0 1 7.83 0 0 556 2 556 556 556 <> <>
  557 2 -13.950591 15.186753 -49.078041 38 D C 24 0.70000 0.70000 "ASP " " CG " 6 0 808080  0 1 7 "%UT"  13 ""  <> 0 0 0 1 7.83 0 0 557 0 557 557 557 3.75844478645099 <>
  558 15 -14.337285 15.481595 -47.941271 38 D C 70 -0.80000 -0.80000 "ASP " " OD1" 8 0 FF2E2E  0 1 7 ""  1 ""  <> 0 0 0 1 7.83 0 0 558 0 558 558 558 <> <>
  559 18 -14.351324 15.745791 -50.145518 38 D C 70 -0.80000 -0.80000 "ASP " " OD2" 8 -1 FF2E2E  0 1 7 ""  1 ""  <> 0 0 0 1 7.83 0 0 559 0 559 559 559 <> <>
  560 43 -14.448693 12.068765 -48.456949 38 D C 21 0.30000 0.30000 "ASP " " H  " 1 0 FFFFFF  0 1 7 ""  1 ""  <> 0 0 0 1 <> 0 0 560 0 560 560 560 <> <>
  561 41 -13.806847 13.197935 -51.060083 38 D C 21 0.06000 0.06000 "ASP " " HA " 1 0 FFFFFF  0 1 7 ""  1 ""  <> 0 0 0 1 <> 0 0 561 0 561 561 561 <> <>
  562 41 -11.900914 14.577178 -49.436930 38 D C 21 0.06000 0.06000 "ASP " " HB3" 1 0 FFFFFF  0 1 7 ""  1 ""  <> 0 0 0 1 <> 0 0 562 0 562 562 562 <> <>
  563 41 -12.755369 13.756781 -48.228049 38 D C 21 0.06000 0.06000 "ASP " " HB2" 1 0 FFFFFF  0 1 7 ""  1 ""  <> 0 0 0 1 <> 0 0 563 0 563 563 563 <> <>
  564 25 -11.669147 12.721222 -51.727945 39 R C 38 -0.50000 -0.50000 "ARG " " N  " 7 0 2E2EFF  0 1 7 ""  1 ""  <> 0 0 0 1 7.68 0 0 564 1 564 564 564 <> <>
  565 3 -10.479589 12.317861 -52.494698 39 R C 24 0.14000 0.14000 "ARG " " CA " 6 0 808080  0 1 -1106 ""  1 ""  FF3C00  0 0 0 1 7.68 0 0 565 1 565 565 565 <> <>
  566 2 -9.389417 13.364374 -52.011510 39 R C 24 0.50000 0.50000 "ARG " " C  " 6 0 808080  0 1 7 ""  1 ""  <> 0 0 0 1 7.68 0 0 566 0 566 566 566 <> <>
  567 15 -9.664954 14.530734 -51.800155 39 R C 70 -0.50000 -0.50000 "ARG " " O  " 8 0 FF2E2E  0 1 7 ""  1 ""  <> 0 0 0 1 7.68 0 0 567 0 567 567 567 <> <>
  568 3 -10.747828 12.605309 -53.982013 39 R C 24 -0.12000 -0.12000 "ARG " " CB " 6 0 808080  0 1 7 ""  1 ""  <> 0 0 0 1 7.68 0 0 568 2 568 568 568 <> <>
  569 3 -9.526848 12.136303 -54.872679 39 R C 24 -0.05000 -0.05000 "ARG " " CG " 6 0 808080  0 1 7 ""  1 ""  <> 0 0 0 1 7.68 0 0 569 2 569 569 569 <> <>
  570 3 -9.935372 12.120766 -56.367174 39 R C 24 0.19000 0.19000 "ARG " " CD " 6 0 808080  0 1 7 ""  1 ""  <> 0 0 0 1 7.68 0 0 570 2 570 570 570 <> <>
  571 25 -9.220242 11.138140 -57.154379 39 R C 38 -0.69997 -0.69997 "ARG " " NE " 7 0 2E2EFF  0 1 7 ""  1 ""  <> 0 0 0 1 7.68 0 0 571 1 571 571 571 <> <>
  572 2 -9.279598 11.059281 -58.502088 39 R C 24 0.63990 0.63990 "ARG " " CZ " 6 0 808080  0 1 7 ""  1 ""  <> 0 0 0 1 7.68 0 0 572 0 572 572 572 <> <>
  573 25 -10.044104 11.831756 -59.263272 39 R C 38 -0.79997 -0.79997 "ARG " " NH1" 7 0 2E2EFF  0 1 7 ""  1 ""  <> 0 0 0 1 7.68 0 0 573 2 573 573 573 <> <>
  574 31 -8.518377 10.120174 -59.092291 39 R C 38 -0.79997 -0.79997 "ARG " " NH2" 7 1 2E2EFF  0 1 7 ""  1 ""  <> 0 0 0 1 7.68 0 0 574 2 574 574 574 <> <>
  575 43 -12.067194 13.555853 -52.135915 39 R C 21 0.30000 0.30000 "ARG " " H  " 1 0 FFFFFF  0 1 7 ""  1 ""  <> 0 0 0 1 <> 0 0 575 0 575 575 575 <> <>
  576 41 -10.197393 11.267666 -52.413256 39 R C 21 0.06000 0.06000 "ARG " " HA " 1 0 FFFFFF  0 1 7 ""  1 ""  <> 0 0 0 1 <> 0 0 576 0 576 576 576 <> <>
  577 41 -10.932230 13.659182 -54.193282 39 R C 21 0.06000 0.06000 "ARG " " HB3" 1 0 FFFFFF  0 1 7 ""  1 ""  <> 0 0 0 1 <> 0 0 577 0 577 577 577 <> <>
  578 41 -11.684132 12.128275 -54.270955 39 R C 21 0.06000 0.06000 "ARG " " HB2" 1 0 FFFFFF  0 1 7 ""  1 ""  <> 0 0 0 1 <> 0 0 578 0 578 578 578 <> <>
  579 41 -9.338482 11.093002 -54.616971 39 R C 21 0.06000 0.06000 "ARG " " HG3" 1 0 FFFFFF  0 1 7 ""  1 ""  <> 0 0 0 1 <> 0 0 579 0 579 579 579 <> <>
  580 41 -8.755290 12.883323 -54.687521 39 R C 21 0.06000 0.06000 "ARG " " HG2" 1 0 FFFFFF  0 1 7 ""  1 ""  <> 0 0 0 1 <> 0 0 580 0 580 580 580 <> <>
  581 41 -9.936974 13.136848 -56.763098 39 R C 21 0.06000 0.06000 "ARG " " HD3" 1 0 FFFFFF  0 1 7 ""  1 ""  <> 0 0 0 1 <> 0 0 581 0 581 581 581 <> <>
  582 41 -10.926556 11.668885 -56.398474 39 R C 21 0.06000 0.06000 "ARG " " HD2" 1 0 FFFFFF  0 1 7 ""  1 ""  <> 0 0 0 1 <> 0 0 582 0 582 582 582 <> <>
  583 43 -8.694864 10.488772 -56.585372 39 R C 21 0.44000 0.44000 "ARG " " HE " 1 0 FFFFFF  0 1 7 ""  1 ""  <> 0 0 0 1 <> 0 0 583 0 583 583 583 <> <>
  584 43 -10.148544 11.743201 -60.263578 39 R C 21 0.46000 0.46000 "ARG " "HH12" 1 0 FFFFFF  0 1 7 ""  1 ""  <> 0 0 0 1 <> 0 0 584 0 584 584 584 <> <>
  585 43 -10.776528 12.337440 -58.786383 39 R C 21 0.46000 0.46000 "ARG " "HH11" 1 0 FFFFFF  0 1 7 ""  1 ""  <> 0 0 0 1 <> 0 0 585 0 585 585 585 <> <>
  586 44 -8.406759 10.021412 -60.090719 39 R C 21 0.46000 0.46000 "ARG " "HH22" 1 0 FFFFFF  0 1 7 ""  1 ""  <> 0 0 0 1 <> 0 0 586 0 586 586 586 <> <>
  587 44 -7.762921 9.757940 -58.527308 39 R C 21 0.46000 0.46000 "ARG " "HH21" 1 0 FFFFFF  0 1 7 ""  1 ""  <> 0 0 0 1 <> 0 0 587 0 587 587 587 <> <>
  588 25 -8.198542 12.980874 -51.814379 40 V C 38 -0.50000 -0.50000 "VAL " " N  " 7 0 2E2EFF  2 1 7 ""  1 ""  <> 0 0 0 1 7.39 0 0 588 1 588 588 588 <> <>
  589 3 -7.053725 13.812446 -51.498077 40 V C 24 0.14000 0.14000 "VAL " " CA " 6 0 808080  2 1 -1106 ""  1 ""  FF3C00  0 0 0 1 7.39 0 0 589 1 589 589 589 <> <>
  590 2 -5.768783 13.496909 -52.238505 40 V C 24 0.50000 0.50000 "VAL " " C  " 6 0 808080  2 1 7 ""  1 ""  <> 0 0 0 1 7.39 0 0 590 0 590 590 590 <> <>
  591 15 -5.561640 12.381204 -52.578832 40 V C 70 -0.50000 -0.50000 "VAL " " O  " 8 0 FF2E2E  2 1 7 ""  1 ""  <> 0 0 0 1 7.39 0 0 591 0 591 591 591 <> <>
  592 3 -6.878759 13.929072 -49.942120 40 V C 24 -0.06000 -0.06000 "VAL " " CB " 6 0 808080  2 1 7 ""  1 ""  <> 0 0 0 1 7.39 0 0 592 1 592 592 592 <> <>
  593 3 -7.997376 14.789926 -49.232192 40 V C 24 -0.18000 -0.18000 "VAL " " CG1" 6 0 808080  2 1 7 ""  1 ""  <> 0 0 0 1 7.39 0 0 593 3 593 593 593 <> <>
  594 3 -6.737226 12.535389 -49.162180 40 V C 24 -0.18000 -0.18000 "VAL " " CG2" 6 0 808080  2 1 7 ""  1 ""  <> 0 0 0 1 7.39 0 0 594 3 594 594 594 <> <>
  595 43 -7.897007 12.018563 -51.876194 40 V C 21 0.30000 0.30000 "VAL " " H  " 1 0 FFFFFF  2 1 7 ""  1 ""  <> 0 0 0 1 <> 0 0 595 0 595 595 595 <> <>
  596 41 -7.246689 14.781148 -51.960546 40 V C 21 0.06000 0.06000 "VAL " " HA " 1 0 FFFFFF  2 1 7 ""  1 ""  <> 0 0 0 1 <> 0 0 596 0 596 596 596 <> <>
  597 41 -5.926428 14.449890 -49.844954 40 V C 21 0.06000 0.06000 "VAL " " HB " 1 0 FFFFFF  2 1 7 ""  1 ""  <> 0 0 0 1 <> 0 0 597 0 597 597 597 <> <>
  598 41 -7.677179 14.904720 -48.196897 40 V C 21 0.06000 0.06000 "VAL " "HG11" 1 0 FFFFFF  2 1 7 ""  1 ""  <> 0 0 0 1 <> 0 0 598 0 598 598 598 <> <>
  599 41 -8.036426 15.749784 -49.748336 40 V C 21 0.06000 0.06000 "VAL " "HG12" 1 0 FFFFFF  2 1 7 ""  1 ""  <> 0 0 0 1 <> 0 0 599 0 599 599 599 <> <>
  600 41 -9.022943 14.421345 -49.229200 40 V C 21 0.06000 0.06000 "VAL " "HG13" 1 0 FFFFFF  2 1 7 ""  1 ""  <> 0 0 0 1 <> 0 0 600 0 600 600 600 <> <>
  601 41 -6.496725 12.713207 -48.114396 40 V C 21 0.06000 0.06000 "VAL " "HG21" 1 0 FFFFFF  2 1 7 ""  1 ""  <> 0 0 0 1 <> 0 0 601 0 601 601 601 <> <>
  602 41 -7.679759 11.991787 -49.223318 40 V C 21 0.06000 0.06000 "VAL " "HG22" 1 0 FFFFFF  2 1 7 ""  1 ""  <> 0 0 0 1 <> 0 0 602 0 602 602 602 <> <>
  603 41 -5.972806 11.915652 -49.630447 40 V C 21 0.06000 0.06000 "VAL " "HG23" 1 0 FFFFFF  2 1 7 ""  1 ""  <> 0 0 0 1 <> 0 0 603 0 603 603 603 <> <>
  604 25 -4.960499 14.489694 -52.458705 41 T C 38 -0.50000 -0.50000 "THR " " N  " 7 0 2E2EFF  2 1 7 ""  1 ""  <> 0 0 0 1 7.27 0 0 604 1 604 604 604 <> <>
  605 3 -3.703946 14.454922 -53.199095 41 T C 24 0.14000 0.14000 "THR " " CA " 6 0 808080  2 1 -1107 ""  1 ""  FF5A00  0 0 0 1 7.27 0 0 605 1 605 605 605 <> <>
  606 2 -2.750361 15.086571 -52.203799 41 T C 24 0.50000 0.50000 "THR " " C  " 6 0 808080  2 1 7 ""  1 ""  <> 0 0 0 1 7.27 0 0 606 0 606 606 606 <> <>
  607 15 -2.811732 16.329930 -51.963185 41 T C 70 -0.50000 -0.50000 "THR " " O  " 8 0 FF2E2E  2 1 7 ""  1 ""  <> 0 0 0 1 7.27 0 0 607 0 607 607 607 <> <>
  608 3 -3.864182 15.235368 -54.519689 41 T C 24 0.20500 0.20500 "THR " " CB " 6 0 808080  2 1 7 ""  1 ""  <> 0 0 0 1 7.27 0 0 608 1 608 608 608 <> <>
  609 3 -2.544963 15.763875 -55.202175 41 T C 24 -0.18000 -0.18000 "THR " " CG2" 6 0 808080  2 1 7 ""  1 ""  <> 0 0 0 1 7.27 0 0 609 3 609 609 609 <> <>
  610 16 -4.532385 14.494275 -55.512831 41 T C 70 -0.68300 -0.68300 "THR " " OG1" 8 0 FF2E2E  2 1 7 "%UT"  13 ""  <> 0 0 0 1 7.27 0 0 610 1 610 610 610 <> <>
  611 43 -5.262441 15.359941 -52.044680 41 T C 21 0.30000 0.30000 "THR " " H  " 1 0 FFFFFF  2 1 7 ""  1 ""  <> 0 0 0 1 <> 0 0 611 0 611 611 611 <> <>
  612 41 -3.450095 13.402696 -53.329801 41 T C 21 0.06000 0.06000 "THR " " HA " 1 0 FFFFFF  2 1 7 ""  1 ""  <> 0 0 0 1 <> 0 0 612 0 612 612 612 <> <>
  613 41 -4.419530 16.163939 -54.384970 41 T C 21 0.06000 0.06000 "THR " " HB " 1 0 FFFFFF  2 1 7 ""  1 ""  <> 0 0 0 1 <> 0 0 613 0 613 613 613 <> <>
  614 41 -1.903601 16.351840 -54.546120 41 T C 21 0.06000 0.06000 "THR " "HG21" 1 0 FFFFFF  2 1 7 ""  1 ""  <> 0 0 0 1 <> 0 0 614 0 614 614 614 <> <>
  615 41 -1.881501 14.979755 -55.566972 41 T C 21 0.06000 0.06000 "THR " "HG22" 1 0 FFFFFF  2 1 7 ""  1 ""  <> 0 0 0 1 <> 0 0 615 0 615 615 615 <> <>
  616 41 -2.668621 16.401958 -56.077650 41 T C 21 0.06000 0.06000 "THR " "HG23" 1 0 FFFFFF  2 1 7 ""  1 ""  <> 0 0 0 1 <> 0 0 616 0 616 616 616 <> <>
  617 42 -5.438803 14.398628 -55.264228 41 T C 21 0.41800 0.41800 "THR " " HG1" 1 0 FFFFFF  2 1 7 ""  1 ""  <> 0 0 0 1 <> 0 0 617 0 617 617 617 <> <>
  618 25 -1.925789 14.263699 -51.530373 42 I C 38 -0.50000 -0.50000 "ILE " " N  " 7 0 2E2EFF  2 1 7 ""  1 ""  <> 0 0 0 1 7.25 0 0 618 1 618 618 618 <> <>
  619 3 -0.850138 14.712395 -50.629682 42 I C 24 0.14000 0.14000 "ILE " " CA " 6 0 808080  2 1 -1107 ""  1 ""  FF5A00  0 0 0 1 7.25 0 0 619 1 619 619 619 <> <>
  620 2 0.329125 14.924326 -51.537865 42 I C 24 0.50000 0.50000 "ILE " " C  " 6 0 808080  2 1 7 ""  1 ""  <> 0 0 0 1 7.25 0 0 620 0 620 620 620 <> <>
  621 15 0.637905 13.954531 -52.234550 42 I C 70 -0.50000 -0.50000 "ILE " " O  " 8 0 FF2E2E  2 1 7 ""  1 ""  <> 0 0 0 1 7.25 0 0 621 0 621 621 621 <> <>
  622 3 -0.530745 13.645087 -49.500679 42 I C 24 -0.06000 -0.06000 "ILE " " CB " 6 0 808080  2 1 7 ""  1 ""  <> 0 0 0 1 7.25 0 0 622 1 622 622 622 <> <>
  623 3 0.651239 13.921973 -48.566045 42 I C 24 -0.18000 -0.18000 "ILE " " CG2" 6 0 808080  2 1 7 ""  1 ""  <> 0 0 0 1 7.25 0 0 623 3 623 623 623 <> <>
  624 3 -1.845063 13.315826 -48.714924 42 I C 24 -0.12000 -0.12000 "ILE " " CG1" 6 0 808080  2 1 7 ""  1 ""  <> 0 0 0 1 7.25 0 0 624 2 624 624 624 <> <>
  625 3 -2.689715 12.078521 -48.984351 42 I C 24 -0.18000 -0.18000 "ILE " " CD1" 6 0 808080  2 1 7 ""  1 ""  <> 0 0 0 1 7.25 0 0 625 3 625 625 625 <> <>
  626 43 -1.941273 13.328453 -51.911088 42 I C 21 0.30000 0.30000 "ILE " " H  " 1 0 FFFFFF  2 1 7 ""  1 ""  <> 0 0 0 1 <> 0 0 626 0 626 626 626 <> <>
  627 41 -1.166587 15.693866 -50.276522 42 I C 21 0.06000 0.06000 "ILE " " HA " 1 0 FFFFFF  2 1 7 ""  1 ""  <> 0 0 0 1 <> 0 0 627 0 627 627 627 <> <>
  628 41 -0.343995 12.751466 -50.095660 42 I C 21 0.06000 0.06000 "ILE " " HB " 1 0 FFFFFF  2 1 7 ""  1 ""  <> 0 0 0 1 <> 0 0 628 0 628 628 628 <> <>
  629 41 0.840160 13.041929 -47.950184 42 I C 21 0.06000 0.06000 "ILE " "HG21" 1 0 FFFFFF  2 1 7 ""  1 ""  <> 0 0 0 1 <> 0 0 629 0 629 629 629 <> <>
  630 41 1.568672 14.217016 -49.074414 42 I C 21 0.06000 0.06000 "ILE " "HG22" 1 0 FFFFFF  2 1 7 ""  1 ""  <> 0 0 0 1 <> 0 0 630 0 630 630 630 <> <>
  631 41 0.409901 14.793768 -47.958478 42 I C 21 0.06000 0.06000 "ILE " "HG23" 1 0 FFFFFF  2 1 7 ""  1 ""  <> 0 0 0 1 <> 0 0 631 0 631 631 631 <> <>
  632 41 -2.605388 14.026890 -49.040315 42 I C 21 0.06000 0.06000 "ILE " "HG13" 1 0 FFFFFF  2 1 7 ""  1 ""  <> 0 0 0 1 <> 0 0 632 0 632 632 632 <> <>
  633 41 -1.581143 13.294383 -47.657763 42 I C 21 0.06000 0.06000 "ILE " "HG12" 1 0 FFFFFF  2 1 7 ""  1 ""  <> 0 0 0 1 <> 0 0 633 0 633 633 633 <> <>
  634 41 -3.295415 12.204270 -49.882031 42 I C 21 0.06000 0.06000 "ILE " "HD11" 1 0 FFFFFF  2 1 7 ""  1 ""  <> 0 0 0 1 <> 0 0 634 0 634 634 634 <> <>
  635 41 -1.999267 11.265172 -49.208540 42 I C 21 0.06000 0.06000 "ILE " "HD12" 1 0 FFFFFF  2 1 7 ""  1 ""  <> 0 0 0 1 <> 0 0 635 0 635 635 635 <> <>
  636 41 -3.323483 11.789349 -48.146636 42 I C 21 0.06000 0.06000 "ILE " "HD13" 1 0 FFFFFF  2 1 7 ""  1 ""  <> 0 0 0 1 <> 0 0 636 0 636 636 636 <> <>
  637 25 1.059758 16.052862 -51.436203 43 T C 38 -0.50000 -0.50000 "THR " " N  " 7 0 2E2EFF  2 1 7 ""  1 ""  <> 0 0 0 1 7.25 0 0 637 1 637 637 637 <> <>
  638 3 2.058863 16.392437 -52.360836 43 T C 24 0.14000 0.14000 "THR " " CA " 6 0 808080  2 1 -1107 ""  1 ""  FF5A00  0 0 0 1 7.25 0 0 638 1 638 638 638 <> <>
  639 2 3.367403 16.392018 -51.501311 43 T C 24 0.50000 0.50000 "THR " " C  " 6 0 808080  2 1 7 ""  1 ""  <> 0 0 0 1 7.25 0 0 639 0 639 639 639 <> <>
  640 15 3.419736 16.544838 -50.287421 43 T C 70 -0.50000 -0.50000 "THR " " O  " 8 0 FF2E2E  2 1 7 ""  1 ""  <> 0 0 0 1 7.25 0 0 640 0 640 640 640 <> <>
  641 3 1.715134 17.724173 -52.991720 43 T C 24 0.20500 0.20500 "THR " " CB " 6 0 808080  2 1 7 ""  1 ""  <> 0 0 0 1 7.25 0 0 641 1 641 641 641 <> <>
  642 3 2.753314 18.350191 -53.947704 43 T C 24 -0.18000 -0.18000 "THR " " CG2" 6 0 808080  2 1 7 ""  1 ""  <> 0 0 0 1 7.25 0 0 642 3 642 642 642 <> <>
  643 16 0.643807 17.586362 -53.841842 43 T C 70 -0.68300 -0.68300 "THR " " OG1" 8 0 FF2E2E  2 1 7 "%UT"  13 ""  <> 0 0 0 1 7.25 0 0 643 1 643 643 643 <> <>
  644 43 0.826864 16.665063 -50.668094 43 T C 21 0.30000 0.30000 "THR " " H  " 1 0 FFFFFF  2 1 7 ""  1 ""  <> 0 0 0 1 <> 0 0 644 0 644 644 644 <> <>
  645 41 2.138179 15.631986 -53.136989 43 T C 21 0.06000 0.06000 "THR " " HA " 1 0 FFFFFF  2 1 7 ""  1 ""  <> 0 0 0 1 <> 0 0 645 0 645 645 645 <> <>
  646 41 1.647825 18.476184 -52.206275 43 T C 21 0.06000 0.06000 "THR " " HB " 1 0 FFFFFF  2 1 7 ""  1 ""  <> 0 0 0 1 <> 0 0 646 0 646 646 646 <> <>
  647 41 3.142709 17.678024 -54.711595 43 T C 21 0.06000 0.06000 "THR " "HG21" 1 0 FFFFFF  2 1 7 ""  1 ""  <> 0 0 0 1 <> 0 0 647 0 647 647 647 <> <>
  648 41 2.292373 19.146931 -54.532901 43 T C 21 0.06000 0.06000 "THR " "HG22" 1 0 FFFFFF  2 1 7 ""  1 ""  <> 0 0 0 1 <> 0 0 648 0 648 648 648 <> <>
  649 41 3.599049 18.773699 -53.406278 43 T C 21 0.06000 0.06000 "THR " "HG23" 1 0 FFFFFF  2 1 7 ""  1 ""  <> 0 0 0 1 <> 0 0 649 0 649 649 649 <> <>
  650 42 -0.013243 17.199990 -53.283813 43 T C 21 0.41800 0.41800 "THR " " HG1" 1 0 FFFFFF  2 1 7 ""  1 ""  <> 0 0 0 1 <> 0 0 650 0 650 650 650 <> <>
  651 25 4.499336 16.167445 -52.140072 44 C C 38 -0.50000 -0.50000 "CYS " " N  " 7 0 2E2EFF  2 1 7 ""  1 ""  <> 0 0 0 1 7.24 0 0 651 1 651 651 651 <> <>
  652 3 5.811156 16.203913 -51.624146 44 C C 24 0.14000 0.14000 "CYS " " CA " 6 0 808080  2 1 -1107 ""  1 ""  FF5A00  0 0 0 1 7.24 0 0 652 1 652 652 652 <> <>
  653 2 6.771737 16.607286 -52.785680 44 C C 24 0.50000 0.50000 "CYS " " C  " 6 0 808080  2 1 7 ""  1 ""  <> 0 0 0 1 7.24 0 0 653 0 653 653 653 <> <>
  654 15 6.404951 16.392417 -53.907537 44 C C 70 -0.50000 -0.50000 "CYS " " O  " 8 0 FF2E2E  2 1 7 ""  1 ""  <> 0 0 0 1 7.24 0 0 654 0 654 654 654 <> <>
  655 3 6.055770 14.889778 -50.768623 44 C C 24 0.06000 0.06000 "CYS " " CB " 6 0 808080  2 1 7 ""  1 ""  <> 0 0 0 1 7.24 0 0 655 2 655 655 655 <> <>
  656 49 7.663299 15.032565 -49.844127 44 C C 143 -0.33500 -0.33500 "CYS " " SG " 16 0 FFFF6B  2 1 7 "%UT"  13 ""  <> 0 0 0 1 7.24 0 0 656 1 656 656 656 <> <>
  657 43 4.418232 15.874488 -53.102719 44 C C 21 0.30000 0.30000 "CYS " " H  " 1 0 FFFFFF  2 1 7 ""  1 ""  <> 0 0 0 1 <> 0 0 657 0 657 657 657 <> <>
  658 41 5.789057 17.042123 -50.928384 44 C C 21 0.06000 0.06000 "CYS " " HA " 1 0 FFFFFF  2 1 7 ""  1 ""  <> 0 0 0 1 <> 0 0 658 0 658 658 658 <> <>
  659 41 6.105680 14.057479 -51.470014 44 C C 21 0.06000 0.06000 "CYS " " HB3" 1 0 FFFFFF  2 1 7 ""  1 ""  <> 0 0 0 1 <> 0 0 659 0 659 659 659 <> <>
  660 41 5.271837 14.585591 -50.075814 44 C C 21 0.06000 0.06000 "CYS " " HB2" 1 0 FFFFFF  2 1 7 ""  1 ""  <> 0 0 0 1 <> 0 0 660 0 660 660 660 <> <>
  661 41 8.519832 15.447926 -50.780728 44 C C 21 0.15500 0.15500 "CYS " " HG " 1 0 FFFFFF  2 1 7 ""  1 ""  <> 0 0 0 1 <> 0 0 661 0 661 661 661 <> <>
  662 25 7.871102 17.201583 -52.402989 45 R C 38 -0.50000 -0.50000 "ARG " " N  " 7 0 2E2EFF  2 1 7 ""  1 ""  <> 0 0 0 1 7.26 0 0 662 1 662 662 662 <> <>
  663 3 9.022587 17.427944 -53.239332 45 R C 24 0.14000 0.14000 "ARG " " CA " 6 0 808080  2 1 -1107 ""  1 ""  FF5A00  0 0 0 1 7.26 0 0 663 1 663 663 663 <> <>
  664 2 10.272930 17.025848 -52.423085 45 R C 24 0.50000 0.50000 "ARG " " C  " 6 0 808080  2 1 7 ""  1 ""  <> 0 0 0 1 7.26 0 0 664 0 664 664 664 <> <>
  665 15 10.287796 17.108463 -51.191855 45 R C 70 -0.50000 -0.50000 "ARG " " O  " 8 0 FF2E2E  2 1 7 ""  1 ""  <> 0 0 0 1 7.26 0 0 665 0 665 665 665 <> <>
  666 3 8.927043 18.899257 -53.770890 45 R C 24 -0.12000 -0.12000 "ARG " " CB " 6 0 808080  2 1 7 ""  1 ""  <> 0 0 0 1 7.26 0 0 666 2 666 666 666 <> <>
  667 3 10.119501 19.481357 -54.576231 45 R C 24 -0.05000 -0.05000 "ARG " " CG " 6 0 808080  2 1 7 ""  1 ""  <> 0 0 0 1 7.26 0 0 667 2 667 667 667 <> <>
  668 3 9.859047 20.850549 -55.115866 45 R C 24 0.19000 0.19000 "ARG " " CD " 6 0 808080  2 1 7 ""  1 ""  <> 0 0 0 1 7.26 0 0 668 2 668 668 668 <> <>
  669 25 8.998979 20.792952 -56.271542 45 R C 38 -0.69997 -0.69997 "ARG " " NE " 7 0 2E2EFF  2 1 7 ""  1 ""  <> 0 0 0 1 7.26 0 0 669 1 669 669 669 <> <>
  670 2 9.075407 21.284791 -57.499003 45 R C 24 0.63990 0.63990 "ARG " " CZ " 6 0 808080  2 1 7 ""  1 ""  <> 0 0 0 1 7.26 0 0 670 0 670 670 670 <> <>
  671 25 10.075892 22.081408 -57.843767 45 R C 38 -0.79997 -0.79997 "ARG " " NH1" 7 0 2E2EFF  2 1 7 ""  1 ""  <> 0 0 0 1 7.26 0 0 671 2 671 671 671 <> <>
  672 31 8.206601 20.859860 -58.415875 45 R C 38 -0.79997 -0.79997 "ARG " " NH2" 7 1 2E2EFF  2 1 7 ""  1 ""  <> 0 0 0 1 7.26 0 0 672 2 672 672 672 <> <>
  673 43 7.987840 17.423253 -51.425013 45 R C 21 0.30000 0.30000 "ARG " " H  " 1 0 FFFFFF  2 1 7 ""  1 ""  <> 0 0 0 1 <> 0 0 673 0 673 673 673 <> <>
  674 41 8.967124 16.689546 -54.038500 45 R C 21 0.06000 0.06000 "ARG " " HA " 1 0 FFFFFF  2 1 7 ""  1 ""  <> 0 0 0 1 <> 0 0 674 0 674 674 674 <> <>
  675 41 8.640738 19.602204 -52.989329 45 R C 21 0.06000 0.06000 "ARG " " HB3" 1 0 FFFFFF  2 1 7 ""  1 ""  <> 0 0 0 1 <> 0 0 675 0 675 675 675 <> <>
  676 41 7.998488 18.884888 -54.341922 45 R C 21 0.06000 0.06000 "ARG " " HB2" 1 0 FFFFFF  2 1 7 ""  1 ""  <> 0 0 0 1 <> 0 0 676 0 676 676 676 <> <>
  677 41 10.531205 18.836624 -55.351953 45 R C 21 0.06000 0.06000 "ARG " " HG3" 1 0 FFFFFF  2 1 7 ""  1 ""  <> 0 0 0 1 <> 0 0 677 0 677 677 677 <> <>
  678 41 10.910581 19.567961 -53.831267 45 R C 21 0.06000 0.06000 "ARG " " HG2" 1 0 FFFFFF  2 1 7 ""  1 ""  <> 0 0 0 1 <> 0 0 678 0 678 678 678 <> <>
  679 41 10.777529 21.387941 -55.350548 45 R C 21 0.06000 0.06000 "ARG " " HD3" 1 0 FFFFFF  2 1 7 ""  1 ""  <> 0 0 0 1 <> 0 0 679 0 679 679 679 <> <>
  680 41 9.305039 21.463823 -54.405919 45 R C 21 0.06000 0.06000 "ARG " " HD2" 1 0 FFFFFF  2 1 7 ""  1 ""  <> 0 0 0 1 <> 0 0 680 0 680 680 680 <> <>
  681 43 8.189781 20.191954 -56.211070 45 R C 21 0.44000 0.44000 "ARG " " HE " 1 0 FFFFFF  2 1 7 ""  1 ""  <> 0 0 0 1 <> 0 0 681 0 681 681 681 <> <>
  682 43 10.280344 22.270788 -58.814199 45 R C 21 0.46000 0.46000 "ARG " "HH12" 1 0 FFFFFF  2 1 7 ""  1 ""  <> 0 0 0 1 <> 0 0 682 0 682 682 682 <> <>
  683 43 10.863499 22.309746 -57.254209 45 R C 21 0.46000 0.46000 "ARG " "HH11" 1 0 FFFFFF  2 1 7 ""  1 ""  <> 0 0 0 1 <> 0 0 683 0 683 683 683 <> <>
  684 44 8.303949 21.064744 -59.399814 45 R C 21 0.46000 0.46000 "ARG " "HH22" 1 0 FFFFFF  2 1 7 ""  1 ""  <> 0 0 0 1 <> 0 0 684 0 684 684 684 <> <>
  685 44 7.426913 20.338073 -58.042570 45 R C 21 0.46000 0.46000 "ARG " "HH21" 1 0 FFFFFF  2 1 7 ""  1 ""  <> 0 0 0 1 <> 0 0 685 0 685 685 685 <> <>
  686 25 11.400370 16.823202 -53.070707 46 A C 38 -0.50000 -0.50000 "ALA " " N  " 7 0 2E2EFF  2 1 7 ""  1 ""  <> 0 0 0 1 7.42 0 0 686 1 686 686 686 <> <>
  687 3 12.727709 16.879943 -52.540854 46 A C 24 0.14000 0.14000 "ALA " " CA " 6 0 808080  2 1 -1107 ""  1 ""  FF5A00  0 0 0 1 7.42 0 0 687 1 687 687 687 <> <>
  688 2 13.736315 17.261185 -53.740314 46 A C 24 0.50000 0.50000 "ALA " " C  " 6 0 808080  2 1 7 ""  1 ""  <> 0 0 0 1 7.42 0 0 688 0 688 688 688 <> <>
  689 15 13.945116 16.363581 -54.511358 46 A C 70 -0.50000 -0.50000 "ALA " " O  " 8 0 FF2E2E  2 1 7 ""  1 ""  <> 0 0 0 1 7.42 0 0 689 0 689 689 689 <> <>
  690 3 13.086324 15.661492 -51.720685 46 A C 24 -0.18000 -0.18000 "ALA " " CB " 6 0 808080  2 1 7 ""  1 ""  <> 0 0 0 1 7.42 0 0 690 3 690 690 690 <> <>
  691 43 11.278360 16.756993 -54.070784 46 A C 21 0.30000 0.30000 "ALA " " H  " 1 0 FFFFFF  2 1 7 ""  1 ""  <> 0 0 0 1 <> 0 0 691 0 691 691 691 <> <>
  692 41 12.785658 17.812606 -51.980282 46 A C 21 0.06000 0.06000 "ALA " " HA " 1 0 FFFFFF  2 1 7 ""  1 ""  <> 0 0 0 1 <> 0 0 692 0 692 692 692 <> <>
  693 41 14.146144 15.724900 -51.473729 46 A C 21 0.06000 0.06000 "ALA " " HB1" 1 0 FFFFFF  2 1 7 ""  1 ""  <> 0 0 0 1 <> 0 0 693 0 693 693 693 <> <>
  694 41 12.493925 15.552123 -50.812985 46 A C 21 0.06000 0.06000 "ALA " " HB2" 1 0 FFFFFF  2 1 7 ""  1 ""  <> 0 0 0 1 <> 0 0 694 0 694 694 694 <> <>
  695 41 12.939213 14.746238 -52.293465 46 A C 21 0.06000 0.06000 "ALA " " HB3" 1 0 FFFFFF  2 1 7 ""  1 ""  <> 0 0 0 1 <> 0 0 695 0 695 695 695 <> <>
  696 25 14.337939 18.463108 -53.782631 47 S C 38 -0.50000 -0.50000 "SER " " N  " 7 0 2E2EFF  0 1 7 ""  1 ""  <> 0 0 0 1 7.67 0 0 696 1 696 696 696 <> <>
  697 3 14.998425 19.064457 -54.964421 47 S C 24 0.14000 0.14000 "SER " " CA " 6 0 808080  0 1 -1107 ""  1 ""  FF5A00  0 0 0 1 7.67 0 0 697 1 697 697 697 <> <>
  698 2 16.210504 18.268039 -55.413245 47 S C 24 0.50000 0.50000 "SER " " C  " 6 0 808080  0 1 7 ""  1 ""  <> 0 0 0 1 7.67 0 0 698 0 698 698 698 <> <>
  699 15 16.599262 18.288549 -56.567740 47 S C 70 -0.50000 -0.50000 "SER " " O  " 8 0 FF2E2E  0 1 7 ""  1 ""  <> 0 0 0 1 7.67 0 0 699 0 699 699 699 <> <>
  700 3 15.251416 20.530297 -54.781126 47 S C 24 0.14500 0.14500 "SER " " CB " 6 0 808080  0 1 7 ""  1 ""  <> 0 0 0 1 7.67 0 0 700 2 700 700 700 <> <>
  701 16 14.074920 21.307077 -54.713628 47 S C 70 -0.68300 -0.68300 "SER " " OG " 8 0 FF2E2E  0 1 7 "%UT"  13 ""  <> 0 0 0 1 7.67 0 0 701 1 701 701 701 <> <>
  702 43 14.084888 19.170125 -53.107857 47 S C 21 0.30000 0.30000 "SER " " H  " 1 0 FFFFFF  0 1 7 ""  1 ""  <> 0 0 0 1 <> 0 0 702 0 702 702 702 <> <>
  703 41 14.334741 19.117249 -55.827652 47 S C 21 0.06000 0.06000 "SER " " HA " 1 0 FFFFFF  0 1 7 ""  1 ""  <> 0 0 0 1 <> 0 0 703 0 703 703 703 <> <>
  704 41 15.822571 20.934981 -55.616159 47 S C 21 0.06000 0.06000 "SER " " HB3" 1 0 FFFFFF  0 1 7 ""  1 ""  <> 0 0 0 1 <> 0 0 704 0 704 704 704 <> <>
  705 41 15.990844 20.735799 -54.007167 47 S C 21 0.06000 0.06000 "SER " " HB2" 1 0 FFFFFF  0 1 7 ""  1 ""  <> 0 0 0 1 <> 0 0 705 0 705 705 705 <> <>
  706 42 13.636094 21.261039 -55.549232 47 S C 21 0.41800 0.41800 "SER " " HG " 1 0 FFFFFF  0 1 7 ""  1 ""  <> 0 0 0 1 <> 0 0 706 0 706 706 706 <> <>
  707 25 16.980825 17.533298 -54.529073 48 Q C 38 -0.50000 -0.50000 "GLN " " N  " 7 0 2E2EFF  0 1 7 ""  1 ""  <> 0 0 0 1 7.71 0 0 707 1 707 707 707 <> <>
  708 3 18.075907 16.601643 -54.838507 48 Q C 24 0.14000 0.14000 "GLN " " CA " 6 0 808080  0 1 -1107 ""  1 ""  FF5A00  0 0 0 1 7.71 0 0 708 1 708 708 708 <> <>
  709 2 17.794216 15.379486 -53.979159 48 Q C 24 0.50000 0.50000 "GLN " " C  " 6 0 808080  0 1 7 ""  1 ""  <> 0 0 0 1 7.71 0 0 709 0 709 709 709 <> <>
  710 15 17.249634 15.534951 -52.865070 48 Q C 70 -0.50000 -0.50000 "GLN " " O  " 8 0 FF2E2E  0 1 7 ""  1 ""  <> 0 0 0 1 7.71 0 0 710 0 710 710 710 <> <>
  711 3 19.438850 17.204267 -54.541465 48 Q C 24 -0.12000 -0.12000 "GLN " " CB " 6 0 808080  0 1 7 ""  1 ""  <> 0 0 0 1 7.71 0 0 711 2 711 711 711 <> <>
  712 3 19.883910 18.179871 -55.581303 48 Q C 24 -0.12000 -0.12000 "GLN " " CG " 6 0 808080  0 1 7 ""  1 ""  <> 0 0 0 1 7.71 0 0 712 2 712 712 712 <> <>
  713 2 19.447309 19.669078 -55.401848 48 Q C 24 0.50000 0.50000 "GLN " " CD " 6 0 808080  0 1 7 "%UT"  13 ""  <> 0 0 0 1 7.71 0 0 713 0 713 713 713 <> "No Flip" 
  714 15 19.765130 20.480519 -56.316839 48 Q C 70 -0.50000 -0.50000 "GLN " " OE1" 8 0 FF2E2E  0 1 7 ""  1 ""  <> 0 0 0 1 7.71 0 0 714 0 714 714 714 <> <>
  715 25 18.885945 20.109393 -54.260917 48 Q C 38 -0.76000 -0.76000 "GLN " " NE2" 7 0 2E2EFF  0 1 7 ""  1 ""  <> 0 0 0 1 7.71 0 0 715 2 715 715 715 <> <>
  716 43 16.664176 17.489016 -53.571561 48 Q C 21 0.30000 0.30000 "GLN " " H  " 1 0 FFFFFF  0 1 7 ""  1 ""  <> 0 0 0 1 <> 0 0 716 0 716 716 716 <> <>
  717 41 17.969909 16.203258 -55.846942 48 Q C 21 0.06000 0.06000 "GLN " " HA " 1 0 FFFFFF  0 1 7 ""  1 ""  <> 0 0 0 1 <> 0 0 717 0 717 717 717 <> <>
  718 41 20.230926 16.484142 -54.333000 48 Q C 21 0.06000 0.06000 "GLN " " HB3" 1 0 FFFFFF  0 1 7 ""  1 ""  <> 0 0 0 1 <> 0 0 718 0 718 718 718 <> <>
  719 41 19.516335 17.649160 -53.550049 48 Q C 21 0.06000 0.06000 "GLN " " HB2" 1 0 FFFFFF  0 1 7 ""  1 ""  <> 0 0 0 1 <> 0 0 719 0 719 719 719 <> <>
  720 41 19.430023 17.762061 -56.479492 48 Q C 21 0.06000 0.06000 "GLN " " HG3" 1 0 FFFFFF  0 1 7 ""  1 ""  <> 0 0 0 1 <> 0 0 720 0 720 720 720 <> <>
  721 41 20.966208 18.062703 -55.635822 48 Q C 21 0.06000 0.06000 "GLN " " HG2" 1 0 FFFFFF  0 1 7 ""  1 ""  <> 0 0 0 1 <> 0 0 721 0 721 721 721 <> <>
  722 43 18.921748 21.116965 -54.197660 48 Q C 21 0.38000 0.38000 "GLN " "HE22" 1 0 FFFFFF  0 1 7 ""  1 ""  <> 0 0 0 1 <> 0 0 722 0 722 722 722 <> <>
  723 43 18.838804 19.543241 -53.425641 48 Q C 21 0.38000 0.38000 "GLN " "HE21" 1 0 FFFFFF  0 1 7 ""  1 ""  <> 0 0 0 1 <> 0 0 723 0 723 723 723 <> <>
  724 25 17.938571 14.180254 -54.535347 49 D C 38 -0.50000 -0.50000 "ASP " " N  " 7 0 2E2EFF  0 1 7 ""  1 ""  <> 0 0 0 1 7.71 0 0 724 1 724 724 724 <> <>
  725 3 17.583964 12.874068 -54.008171 49 D C 24 0.14000 0.14000 "ASP " " CA " 6 0 808080  0 1 -1107 ""  1 ""  FF5A00  0 0 0 1 7.71 0 0 725 1 725 725 725 <> <>
  726 2 18.447224 11.759727 -54.680551 49 D C 24 0.50000 0.50000 "ASP " " C  " 6 0 808080  0 1 7 ""  1 ""  <> 0 0 0 1 7.71 0 0 726 0 726 726 726 <> <>
  727 15 19.082170 12.060672 -55.690152 49 D C 70 -0.50000 -0.50000 "ASP " " O  " 8 0 FF2E2E  0 1 7 ""  1 ""  <> 0 0 0 1 7.71 0 0 727 0 727 727 727 <> <>
  728 3 16.076357 12.635949 -54.146541 49 D C 24 -0.22000 -0.22000 "ASP " " CB " 6 0 808080  0 1 7 ""  1 ""  <> 0 0 0 1 7.71 0 0 728 2 728 728 728 <> <>
  729 2 15.613156 12.170866 -55.515756 49 D C 24 0.70000 0.70000 "ASP " " CG " 6 0 808080  0 1 7 "%UT"  13 ""  <> 0 0 0 1 7.71 0 0 729 0 729 729 729 3.96991330368653 <>
  730 15 15.221656 11.014019 -55.577686 49 D C 70 -0.80000 -0.80000 "ASP " " OD1" 8 0 FF2E2E  0 1 7 ""  1 ""  <> 0 0 0 1 7.71 0 0 730 0 730 730 730 <> <>
  731 18 15.772456 12.909365 -56.493740 49 D C 70 -0.80000 -0.80000 "ASP " " OD2" 8 -1 FF2E2E  0 1 7 ""  1 ""  <> 0 0 0 1 7.71 0 0 731 0 731 731 731 <> <>
  732 43 18.216418 14.170907 -55.505779 49 D C 21 0.30000 0.30000 "ASP " " H  " 1 0 FFFFFF  0 1 7 ""  1 ""  <> 0 0 0 1 <> 0 0 732 0 732 732 732 <> <>
  733 41 17.908631 12.933172 -52.969545 49 D C 21 0.06000 0.06000 "ASP " " HA " 1 0 FFFFFF  0 1 7 ""  1 ""  <> 0 0 0 1 <> 0 0 733 0 733 733 733 <> <>
  734 41 15.507470 13.492845 -53.785653 49 D C 21 0.06000 0.06000 "ASP " " HB3" 1 0 FFFFFF  0 1 7 ""  1 ""  <> 0 0 0 1 <> 0 0 734 0 734 734 734 <> <>
  735 41 15.972621 11.819152 -53.431770 49 D C 21 0.06000 0.06000 "ASP " " HB2" 1 0 FFFFFF  0 1 7 ""  1 ""  <> 0 0 0 1 <> 0 0 735 0 735 735 735 <> <>
  736 25 18.484417 10.550773 -54.143289 50 V C 38 -0.50000 -0.50000 "VAL " " N  " 7 0 2E2EFF  0 1 7 ""  1 ""  <> 0 0 0 1 7.71 0 0 736 1 736 736 736 <> <>
  737 3 19.102999 9.301406 -54.533530 50 V C 24 0.14000 0.14000 "VAL " " CA " 6 0 808080  0 1 -1107 ""  1 ""  FF5A00  0 0 0 1 7.71 0 0 737 1 737 737 737 <> <>
  738 2 18.243593 8.118534 -54.220349 50 V C 24 0.50000 0.50000 "VAL " " C  " 6 0 808080  0 1 7 ""  1 ""  <> 0 0 0 1 7.71 0 0 738 0 738 738 738 <> <>
  739 15 17.640021 8.029362 -53.147671 50 V C 70 -0.50000 -0.50000 "VAL " " O  " 8 0 FF2E2E  0 1 7 ""  1 ""  <> 0 0 0 1 7.71 0 0 739 0 739 739 739 <> <>
  740 3 20.586574 9.117899 -54.117314 50 V C 24 -0.06000 -0.06000 "VAL " " CB " 6 0 808080  0 1 7 ""  1 ""  <> 0 0 0 1 7.71 0 0 740 1 740 740 740 <> <>
  741 3 21.617108 10.163754 -54.472551 50 V C 24 -0.18000 -0.18000 "VAL " " CG1" 6 0 808080  0 1 7 ""  1 ""  <> 0 0 0 1 7.71 0 0 741 3 741 741 741 <> <>
  742 3 20.667393 9.013990 -52.572537 50 V C 24 -0.18000 -0.18000 "VAL " " CG2" 6 0 808080  0 1 7 ""  1 ""  <> 0 0 0 1 7.71 0 0 742 3 742 742 742 <> <>
  743 43 17.746787 10.379458 -53.475714 50 V C 21 0.30000 0.30000 "VAL " " H  " 1 0 FFFFFF  0 1 7 ""  1 ""  <> 0 0 0 1 <> 0 0 743 0 743 743 743 <> <>
  744 41 19.074828 9.398943 -55.618498 50 V C 21 0.06000 0.06000 "VAL " " HA " 1 0 FFFFFF  0 1 7 ""  1 ""  <> 0 0 0 1 <> 0 0 744 0 744 744 744 <> <>
  745 41 20.907798 8.157183 -54.519618 50 V C 21 0.06000 0.06000 "VAL " " HB " 1 0 FFFFFF  0 1 7 ""  1 ""  <> 0 0 0 1 <> 0 0 745 0 745 745 745 <> <>
  746 41 21.496667 10.559182 -55.481232 50 V C 21 0.06000 0.06000 "VAL " "HG11" 1 0 FFFFFF  0 1 7 ""  1 ""  <> 0 0 0 1 <> 0 0 746 0 746 746 746 <> <>
  747 41 21.772833 10.946110 -53.730416 50 V C 21 0.06000 0.06000 "VAL " "HG12" 1 0 FFFFFF  0 1 7 ""  1 ""  <> 0 0 0 1 <> 0 0 747 0 747 747 747 <> <>
  748 41 22.553693 9.614371 -54.372605 50 V C 21 0.06000 0.06000 "VAL " "HG13" 1 0 FFFFFF  0 1 7 ""  1 ""  <> 0 0 0 1 <> 0 0 748 0 748 748 748 <> <>
  749 41 20.036450 8.279962 -52.071639 50 V C 21 0.06000 0.06000 "VAL " "HG21" 1 0 FFFFFF  0 1 7 ""  1 ""  <> 0 0 0 1 <> 0 0 749 0 749 749 749 <> <>
  750 41 21.690153 8.878316 -52.220084 50 V C 21 0.06000 0.06000 "VAL " "HG22" 1 0 FFFFFF  0 1 7 ""  1 ""  <> 0 0 0 1 <> 0 0 750 0 750 750 750 <> <>
  751 41 20.361106 9.968171 -52.143983 50 V C 21 0.06000 0.06000 "VAL " "HG23" 1 0 FFFFFF  0 1 7 ""  1 ""  <> 0 0 0 1 <> 0 0 751 0 751 751 751 <> <>
  752 25 18.347217 7.138513 -55.052283 51 N C 38 -0.50000 -0.50000 "ASN " " N  " 7 0 2E2EFF  0 1 7 ""  1 ""  <> 0 0 0 1 7.79 0 0 752 1 752 752 752 <> <>
  753 3 17.844305 5.757731 -54.954846 51 N C 24 0.14000 0.14000 "ASN " " CA " 6 0 808080  0 1 -1107 ""  1 ""  FF5A00  0 0 0 1 7.79 0 0 753 1 753 753 753 <> <>
  754 2 16.397165 5.702448 -55.361115 51 N C 24 0.50000 0.50000 "ASN " " C  " 6 0 808080  0 1 7 ""  1 ""  <> 0 0 0 1 7.79 0 0 754 0 754 754 754 <> <>
  755 15 15.786989 6.697581 -55.638193 51 N C 70 -0.50000 -0.50000 "ASN " " O  " 8 0 FF2E2E  0 1 7 ""  1 ""  <> 0 0 0 1 7.79 0 0 755 0 755 755 755 <> <>
  756 3 18.038341 5.167567 -53.508420 51 N C 24 -0.12000 -0.12000 "ASN " " CB " 6 0 808080  0 1 7 ""  1 ""  <> 0 0 0 1 7.79 0 0 756 2 756 756 756 <> <>
  757 2 18.420208 3.649097 -53.596593 51 N C 24 0.50000 0.50000 "ASN " " CG " 6 0 808080  0 1 7 "%UT"  13 "Flip"  <> 0 0 0 1 7.79 0 0 757 0 757 757 757 0.256354889131492 "Flip" 
  758 15 17.768013 2.884449 -54.202000 51 N C 70 -0.50000 -0.50000 "ASN " " OD1" 8 0 FF2E2E  0 1 7 ""  1 ""  <> 0 0 0 1 7.79 0 0 758 0 758 758 758 <> <>
  759 25 19.520786 3.129926 -52.958097 51 N C 38 -0.76000 -0.76000 "ASN " " ND2" 7 0 2E2EFF  0 1 7 ""  1 ""  <> 0 0 0 1 7.79 0 0 759 2 759 759 759 <> <>
  760 43 18.994041 7.203936 -55.824496 51 N C 21 0.30000 0.30000 "ASN " " H  " 1 0 FFFFFF  0 1 7 ""  1 ""  <> 0 0 0 1 <> 0 0 760 0 760 760 760 <> <>
  761 41 18.503560 5.217977 -55.633913 51 N C 21 0.06000 0.06000 "ASN " " HA " 1 0 FFFFFF  0 1 7 ""  1 ""  <> 0 0 0 1 <> 0 0 761 0 761 761 761 <> <>
  762 41 17.147825 5.168964 -52.880759 51 N C 21 0.06000 0.06000 "ASN " " HB3" 1 0 FFFFFF  0 1 7 ""  1 ""  <> 0 0 0 1 <> 0 0 762 0 762 762 762 <> <>
  763 41 18.884374 5.689733 -53.062054 51 N C 21 0.06000 0.06000 "ASN " " HB2" 1 0 FFFFFF  0 1 7 ""  1 ""  <> 0 0 0 1 <> 0 0 763 0 763 763 763 <> <>
  764 43 19.905701 2.221531 -53.175148 51 N C 21 0.38000 0.38000 "ASN " "HD22" 1 0 FFFFFF  0 1 7 ""  1 ""  <> 0 0 0 1 <> 0 0 764 0 764 764 764 <> <>
  765 43 19.987554 3.701900 -52.269343 51 N C 21 0.38000 0.38000 "ASN " "HD21" 1 0 FFFFFF  0 1 7 ""  1 ""  <> 0 0 0 1 <> 0 0 765 0 765 765 765 <> <>
  766 25 15.819357 4.499217 -55.341942 52 T C 38 -0.50000 -0.50000 "THR " " N  " 7 0 2E2EFF  0 1 7 ""  1 ""  <> 0 0 0 1 7.7 0 0 766 1 766 766 766 <> <>
  767 3 14.506083 4.093718 -55.764171 52 T C 24 0.14000 0.14000 "THR " " CA " 6 0 808080  0 1 -1107 ""  1 ""  FF5A00  0 0 0 1 7.7 0 0 767 1 767 767 767 <> <>
  768 2 13.900298 3.710968 -54.357287 52 T C 24 0.50000 0.50000 "THR " " C  " 6 0 808080  0 1 7 ""  1 ""  <> 0 0 0 1 7.7 0 0 768 0 768 768 768 <> <>
  769 15 13.626270 2.539395 -54.092978 52 T C 70 -0.50000 -0.50000 "THR " " O  " 8 0 FF2E2E  0 1 7 ""  1 ""  <> 0 0 0 1 7.7 0 0 769 0 769 769 769 <> <>
  770 3 14.606405 2.867272 -56.798695 52 T C 24 0.20500 0.20500 "THR " " CB " 6 0 808080  0 1 7 ""  1 ""  <> 0 0 0 1 7.7 0 0 770 1 770 770 770 <> <>
  771 3 15.210464 3.291966 -58.193553 52 T C 24 -0.18000 -0.18000 "THR " " CG2" 6 0 808080  0 1 7 ""  1 ""  <> 0 0 0 1 7.7 0 0 771 3 771 771 771 <> <>
  772 16 15.403799 1.748979 -56.288213 52 T C 70 -0.68300 -0.68300 "THR " " OG1" 8 0 FF2E2E  0 1 7 "%UT"  13 ""  <> 0 0 0 1 7.7 0 0 772 1 772 772 772 <> <>
  773 43 16.434136 3.781964 -54.982672 52 T C 21 0.30000 0.30000 "THR " " H  " 1 0 FFFFFF  0 1 7 ""  1 ""  <> 0 0 0 1 <> 0 0 773 0 773 773 773 <> <>
  774 41 14.018565 4.987778 -56.154940 52 T C 21 0.06000 0.06000 "THR " " HA " 1 0 FFFFFF  0 1 7 ""  1 ""  <> 0 0 0 1 <> 0 0 774 0 774 774 774 <> <>
  775 41 13.551462 2.598024 -56.847369 52 T C 21 0.06000 0.06000 "THR " " HB " 1 0 FFFFFF  0 1 7 ""  1 ""  <> 0 0 0 1 <> 0 0 775 0 775 775 775 <> <>
  776 41 15.418767 2.395819 -58.777505 52 T C 21 0.06000 0.06000 "THR " "HG21" 1 0 FFFFFF  0 1 7 ""  1 ""  <> 0 0 0 1 <> 0 0 776 0 776 776 776 <> <>
  777 41 14.583249 3.935613 -58.811590 52 T C 21 0.06000 0.06000 "THR " "HG22" 1 0 FFFFFF  0 1 7 ""  1 ""  <> 0 0 0 1 <> 0 0 777 0 777 777 777 <> <>
  778 41 16.177246 3.794699 -58.179779 52 T C 21 0.06000 0.06000 "THR " "HG23" 1 0 FFFFFF  0 1 7 ""  1 ""  <> 0 0 0 1 <> 0 0 778 0 778 778 778 <> <>
  779 42 15.048893 1.384046 -55.492339 52 T C 21 0.41800 0.41800 "THR " " HG1" 1 0 FFFFFF  0 1 7 ""  1 ""  <> 0 0 0 1 <> 0 0 779 0 779 779 779 <> <>
  780 25 13.776634 4.713598 -53.453933 53 A C 38 -0.50000 -0.50000 "ALA " " N  " 7 0 2E2EFF  0 1 7 ""  1 ""  <> 0 0 0 1 7.69 0 0 780 1 780 780 780 <> <>
  781 3 13.649902 4.627981 -52.004295 53 A C 24 0.14000 0.14000 "ALA " " CA " 6 0 808080  0 1 -1107 ""  1 ""  FF5A00  0 0 0 1 7.69 0 0 781 1 781 781 781 <> <>
  782 2 12.818500 5.635550 -51.271422 53 A C 24 0.50000 0.50000 "ALA " " C  " 6 0 808080  0 1 7 ""  1 ""  <> 0 0 0 1 7.69 0 0 782 0 782 782 782 <> <>
  783 15 13.103609 6.097006 -50.207451 53 A C 70 -0.50000 -0.50000 "ALA " " O  " 8 0 FF2E2E  0 1 7 ""  1 ""  <> 0 0 0 1 7.69 0 0 783 0 783 783 783 <> <>
  784 3 14.903890 4.130217 -51.284637 53 A C 24 -0.18000 -0.18000 "ALA " " CB " 6 0 808080  0 1 7 ""  1 ""  <> 0 0 0 1 7.69 0 0 784 3 784 784 784 <> <>
  785 43 13.911701 5.664714 -53.766839 53 A C 21 0.30000 0.30000 "ALA " " H  " 1 0 FFFFFF  0 1 7 ""  1 ""  <> 0 0 0 1 <> 0 0 785 0 785 785 785 <> <>
  786 41 13.030343 3.738787 -51.888633 53 A C 21 0.06000 0.06000 "ALA " " HA " 1 0 FFFFFF  0 1 7 ""  1 ""  <> 0 0 0 1 <> 0 0 786 0 786 786 786 <> <>
  787 41 14.640051 3.792817 -50.282614 53 A C 21 0.06000 0.06000 "ALA " " HB1" 1 0 FFFFFF  0 1 7 ""  1 ""  <> 0 0 0 1 <> 0 0 787 0 787 787 787 <> <>
  788 41 15.109203 3.274442 -51.927139 53 A C 21 0.06000 0.06000 "ALA " " HB2" 1 0 FFFFFF  0 1 7 ""  1 ""  <> 0 0 0 1 <> 0 0 788 0 788 788 788 <> <>
  789 41 15.740149 4.828963 -51.291397 53 A C 21 0.06000 0.06000 "ALA " " HB3" 1 0 FFFFFF  0 1 7 ""  1 ""  <> 0 0 0 1 <> 0 0 789 0 789 789 789 <> <>
  790 25 11.688500 6.033789 -51.913464 54 V C 38 -0.50000 -0.50000 "VAL " " N  " 7 0 2E2EFF  2 1 7 ""  1 ""  <> 0 0 0 1 7.28 0 0 790 1 790 790 790 <> <>
  791 3 10.589950 6.851778 -51.331399 54 V C 24 0.14000 0.14000 "VAL " " CA " 6 0 808080  2 1 -1107 ""  1 ""  FF5A00  0 0 0 1 7.28 0 0 791 1 791 791 791 <> <>
  792 2 9.705446 5.795763 -50.530662 54 V C 24 0.50000 0.50000 "VAL " " C  " 6 0 808080  2 1 7 ""  1 ""  <> 0 0 0 1 7.28 0 0 792 0 792 792 792 <> <>
  793 15 9.473113 4.647254 -50.949331 54 V C 70 -0.50000 -0.50000 "VAL " " O  " 8 0 FF2E2E  2 1 7 ""  1 ""  <> 0 0 0 1 7.28 0 0 793 0 793 793 793 <> <>
  794 3 9.700397 7.577730 -52.383959 54 V C 24 -0.06000 -0.06000 "VAL " " CB " 6 0 808080  2 1 7 ""  1 ""  <> 0 0 0 1 7.28 0 0 794 1 794 794 794 <> <>
  795 3 8.464079 8.320942 -51.921400 54 V C 24 -0.18000 -0.18000 "VAL " " CG1" 6 0 808080  2 1 7 ""  1 ""  <> 0 0 0 1 7.28 0 0 795 3 795 795 795 <> <>
  796 3 10.485078 8.619700 -53.243398 54 V C 24 -0.18000 -0.18000 "VAL " " CG2" 6 0 808080  2 1 7 ""  1 ""  <> 0 0 0 1 7.28 0 0 796 3 796 796 796 <> <>
  797 43 11.392000 5.739093 -52.832486 54 V C 21 0.30000 0.30000 "VAL " " H  " 1 0 FFFFFF  2 1 7 ""  1 ""  <> 0 0 0 1 <> 0 0 797 0 797 797 797 <> <>
  798 41 11.018807 7.576536 -50.639981 54 V C 21 0.06000 0.06000 "VAL " " HA " 1 0 FFFFFF  2 1 7 ""  1 ""  <> 0 0 0 1 <> 0 0 798 0 798 798 798 <> <>
  799 41 9.291755 6.807280 -53.037176 54 V C 21 0.06000 0.06000 "VAL " " HB " 1 0 FFFFFF  2 1 7 ""  1 ""  <> 0 0 0 1 <> 0 0 799 0 799 799 799 <> <>
  800 41 7.915615 7.658801 -51.251686 54 V C 21 0.06000 0.06000 "VAL " "HG11" 1 0 FFFFFF  2 1 7 ""  1 ""  <> 0 0 0 1 <> 0 0 800 0 800 800 800 <> <>
  801 41 8.806644 9.205366 -51.384868 54 V C 21 0.06000 0.06000 "VAL " "HG12" 1 0 FFFFFF  2 1 7 ""  1 ""  <> 0 0 0 1 <> 0 0 801 0 801 801 801 <> <>
  802 41 7.859217 8.557519 -52.797155 54 V C 21 0.06000 0.06000 "VAL " "HG13" 1 0 FFFFFF  2 1 7 ""  1 ""  <> 0 0 0 1 <> 0 0 802 0 802 802 802 <> <>
  803 41 11.019243 8.057626 -54.008671 54 V C 21 0.06000 0.06000 "VAL " "HG21" 1 0 FFFFFF  2 1 7 ""  1 ""  <> 0 0 0 1 <> 0 0 803 0 803 803 803 <> <>
  804 41 9.815689 9.302852 -53.767727 54 V C 21 0.06000 0.06000 "VAL " "HG22" 1 0 FFFFFF  2 1 7 ""  1 ""  <> 0 0 0 1 <> 0 0 804 0 804 804 804 <> <>
  805 41 11.198530 9.128822 -52.595823 54 V C 21 0.06000 0.06000 "VAL " "HG23" 1 0 FFFFFF  2 1 7 ""  1 ""  <> 0 0 0 1 <> 0 0 805 0 805 805 805 <> <>
  806 25 9.110224 6.178150 -49.403314 55 A C 38 -0.50000 -0.50000 "ALA " " N  " 7 0 2E2EFF  2 1 7 ""  1 ""  <> 0 0 0 1 7.25 0 0 806 1 806 806 806 <> <>
  807 3 8.036365 5.437278 -48.752866 55 A C 24 0.14000 0.14000 "ALA " " CA " 6 0 808080  2 1 -1107 ""  1 ""  FF5A00  0 0 0 1 7.25 0 0 807 1 807 807 807 <> <>
  808 2 6.930666 6.418782 -48.235976 55 A C 24 0.50000 0.50000 "ALA " " C  " 6 0 808080  2 1 7 ""  1 ""  <> 0 0 0 1 7.25 0 0 808 0 808 808 808 <> <>
  809 15 7.258828 7.518385 -47.774370 55 A C 70 -0.50000 -0.50000 "ALA " " O  " 8 0 FF2E2E  2 1 7 ""  1 ""  <> 0 0 0 1 7.25 0 0 809 0 809 809 809 <> <>
  810 3 8.524425 4.634260 -47.566887 55 A C 24 -0.18000 -0.18000 "ALA " " CB " 6 0 808080  2 1 7 ""  1 ""  <> 0 0 0 1 7.25 0 0 810 3 810 810 810 <> <>
  811 43 9.175354 7.139304 -49.100096 55 A C 21 0.30000 0.30000 "ALA " " H  " 1 0 FFFFFF  2 1 7 ""  1 ""  <> 0 0 0 1 <> 0 0 811 0 811 811 811 <> <>
  812 41 7.503176 4.805808 -49.462996 55 A C 21 0.06000 0.06000 "ALA " " HA " 1 0 FFFFFF  2 1 7 ""  1 ""  <> 0 0 0 1 <> 0 0 812 0 812 812 812 <> <>
  813 41 9.378741 4.035713 -47.883044 55 A C 21 0.06000 0.06000 "ALA " " HB1" 1 0 FFFFFF  2 1 7 ""  1 ""  <> 0 0 0 1 <> 0 0 813 0 813 813 813 <> <>
  814 41 8.717697 5.243094 -46.684320 55 A C 21 0.06000 0.06000 "ALA " " HB2" 1 0 FFFFFF  2 1 7 ""  1 ""  <> 0 0 0 1 <> 0 0 814 0 814 814 814 <> <>
  815 41 7.765793 3.921368 -47.244523 55 A C 21 0.06000 0.06000 "ALA " " HB3" 1 0 FFFFFF  2 1 7 ""  1 ""  <> 0 0 0 1 <> 0 0 815 0 815 815 815 <> <>
  816 25 5.652049 6.049894 -48.247532 56 W C 38 -0.50000 -0.50000 "TRP " " N  " 7 0 2E2EFF  2 1 7 ""  1 ""  <> 0 0 0 1 7.25 0 0 816 1 816 816 816 <> <>
  817 3 4.484743 6.655404 -47.696324 56 W C 24 0.14000 0.14000 "TRP " " CA " 6 0 808080  2 1 -1107 ""  1 ""  FF5A00  0 0 0 1 7.25 0 0 817 1 817 817 817 <> <>
  818 2 3.973222 5.683315 -46.591069 56 W C 24 0.50000 0.50000 "TRP " " C  " 6 0 808080  2 1 7 ""  1 ""  <> 0 0 0 1 7.25 0 0 818 0 818 818 818 <> <>
  819 15 3.724924 4.537498 -46.857873 56 W C 70 -0.50000 -0.50000 "TRP " " O  " 8 0 FF2E2E  2 1 7 ""  1 ""  <> 0 0 0 1 7.25 0 0 819 0 819 819 819 <> <>
  820 3 3.518682 6.783734 -48.882008 56 W C 24 -0.12000 -0.12000 "TRP " " CB " 6 0 808080  2 1 7 ""  1 ""  <> 0 0 0 1 7.25 0 0 820 2 820 820 820 <> <>
  821 2 3.867552 7.966099 -49.786082 56 W C 24 0.07500 0.07500 "TRP " " CG " 6 0 808080  2 1 7 ""  1 ""  <> 0 0 0 1 7.25 0 0 821 0 821 821 821 <> <>
  822 2 4.303006 8.007982 -51.081863 56 W C 24 -0.11500 -0.11500 "TRP " " CD1" 6 0 808080  2 1 7 ""  1 ""  <> 0 0 0 1 7.25 0 0 822 1 822 822 822 <> <>
  823 25 4.371213 9.269469 -51.574568 56 W C 38 -0.57000 -0.57000 "TRP " " NE1" 7 0 2E2EFF  2 1 7 ""  1 ""  <> 0 0 0 1 7.25 0 0 823 1 823 823 823 <> <>
  824 2 4.046454 10.172554 -50.646230 56 W C 24 0.13000 0.13000 "TRP " " CE2" 6 0 808080  2 1 7 ""  1 ""  <> 0 0 0 1 7.25 0 0 824 0 824 824 824 <> <>
  825 2 3.981401 11.542213 -50.675828 56 W C 24 -0.11500 -0.11500 "TRP " " CZ2" 6 0 808080  2 1 7 ""  1 ""  <> 0 0 0 1 7.25 0 0 825 1 825 825 825 <> <>
  826 2 3.639685 12.318944 -49.552656 56 W C 24 -0.11500 -0.11500 "TRP " " CH2" 6 0 808080  2 1 7 ""  1 ""  <> 0 0 0 1 7.25 0 0 826 1 826 826 826 <> <>
  827 2 3.349343 11.621956 -48.425073 56 W C 24 -0.11500 -0.11500 "TRP " " CZ3" 6 0 808080  2 1 7 ""  1 ""  <> 0 0 0 1 7.25 0 0 827 1 827 827 827 <> <>
  828 2 3.428222 10.197780 -48.331979 56 W C 24 -0.11500 -0.11500 "TRP " " CE3" 6 0 808080  2 1 7 ""  1 ""  <> 0 0 0 1 7.25 0 0 828 1 828 828 828 <> <>
  829 2 3.808848 9.414190 -49.484835 56 W C 24 -0.05500 -0.05500 "TRP " " CD2" 6 0 808080  2 1 7 ""  1 ""  <> 0 0 0 1 7.25 0 0 829 0 829 829 829 <> <>
  830 43 5.513275 5.096703 -48.551029 56 W C 21 0.30000 0.30000 "TRP " " H  " 1 0 FFFFFF  2 1 7 ""  1 ""  <> 0 0 0 1 <> 0 0 830 0 830 830 830 <> <>
  831 41 4.747904 7.563617 -47.154724 56 W C 21 0.06000 0.06000 "TRP " " HA " 1 0 FFFFFF  2 1 7 ""  1 ""  <> 0 0 0 1 <> 0 0 831 0 831 831 831 <> <>
  832 41 2.501437 6.924965 -48.517630 56 W C 21 0.06000 0.06000 "TRP " " HB3" 1 0 FFFFFF  2 1 7 ""  1 ""  <> 0 0 0 1 <> 0 0 832 0 832 832 832 <> <>
  833 41 3.641290 5.840791 -49.414370 56 W C 21 0.06000 0.06000 "TRP " " HB2" 1 0 FFFFFF  2 1 7 ""  1 ""  <> 0 0 0 1 <> 0 0 833 0 833 833 833 <> <>
  834 41 4.526680 7.082410 -51.591038 56 W C 21 0.11500 0.11500 "TRP " " HD1" 1 0 FFFFFF  2 1 7 ""  1 ""  <> 0 0 0 1 <> 0 0 834 0 834 834 834 <> <>
  835 43 4.603418 9.490391 -52.532014 56 W C 21 0.42000 0.42000 "TRP " " HE1" 1 0 FFFFFF  2 1 7 ""  1 ""  <> 0 0 0 1 <> 0 0 835 0 835 835 835 <> <>
  836 41 4.232425 12.050333 -51.595069 56 W C 21 0.11500 0.11500 "TRP " " HZ2" 1 0 FFFFFF  2 1 7 ""  1 ""  <> 0 0 0 1 <> 0 0 836 0 836 836 836 <> <>
  837 41 3.529363 13.392240 -49.498821 56 W C 21 0.11500 0.11500 "TRP " " HH2" 1 0 FFFFFF  2 1 7 ""  1 ""  <> 0 0 0 1 <> 0 0 837 0 837 837 837 <> <>
  838 41 2.986107 12.171539 -47.570043 56 W C 21 0.11500 0.11500 "TRP " " HZ3" 1 0 FFFFFF  2 1 7 ""  1 ""  <> 0 0 0 1 <> 0 0 838 0 838 838 838 <> <>
  839 41 3.308881 9.616165 -47.429715 56 W C 21 0.11500 0.11500 "TRP " " HE3" 1 0 FFFFFF  2 1 7 ""  1 ""  <> 0 0 0 1 <> 0 0 839 0 839 839 839 <> <>
  840 25 3.890647 6.245857 -45.330904 57 Y C 38 -0.50000 -0.50000 "TYR " " N  " 7 0 2E2EFF  2 1 7 ""  1 ""  <> 0 0 0 1 7.25 0 0 840 1 840 840 840 <> <>
  841 3 3.401451 5.692093 -44.053171 57 Y C 24 0.14000 0.14000 "TYR " " CA " 6 0 808080  2 1 -1107 ""  1 ""  FF5A00  0 0 0 1 7.25 0 0 841 1 841 841 841 <> <>
  842 2 2.164321 6.465271 -43.620324 57 Y C 24 0.50000 0.50000 "TYR " " C  " 6 0 808080  2 1 7 ""  1 ""  <> 0 0 0 1 7.25 0 0 842 0 842 842 842 <> <>
  843 15 2.262915 7.655235 -43.741402 57 Y C 70 -0.50000 -0.50000 "TYR " " O  " 8 0 FF2E2E  2 1 7 ""  1 ""  <> 0 0 0 1 7.25 0 0 843 0 843 843 843 <> <>
  844 3 4.337556 5.917552 -42.884446 57 Y C 24 -0.00500 -0.00500 "TYR " " CB " 6 0 808080  2 1 7 ""  1 ""  <> 0 0 0 1 7.25 0 0 844 2 844 844 844 <> <>
  845 2 5.579882 4.983453 -42.812081 57 Y C 24 -0.11500 -0.11500 "TYR " " CG " 6 0 808080  2 1 7 ""  1 ""  <> 0 0 0 1 7.25 0 0 845 0 845 845 845 <> <>
  846 2 6.813503 5.570678 -43.159354 57 Y C 24 -0.11500 -0.11500 "TYR " " CD1" 6 0 808080  2 1 7 ""  1 ""  <> 0 0 0 1 7.25 0 0 846 1 846 846 846 <> <>
  847 2 7.949634 4.714693 -43.113354 57 Y C 24 -0.11500 -0.11500 "TYR " " CE1" 6 0 808080  2 1 7 ""  1 ""  <> 0 0 0 1 7.25 0 0 847 1 847 847 847 <> <>
  848 2 7.831684 3.339648 -42.598572 57 Y C 24 0.15000 0.15000 "TYR " " CZ " 6 0 808080  2 1 7 ""  1 ""  <> 0 0 0 1 7.25 0 0 848 0 848 848 848 <> <>
  849 16 8.843924 2.459696 -42.525073 57 Y C 70 -0.58500 -0.58500 "TYR " " OH " 8 0 FF2E2E  2 1 7 "%UT"  13 ""  <> 0 0 0 1 7.25 0 0 849 1 849 849 849 <> <>
  850 2 6.587050 2.839111 -42.203654 57 Y C 24 -0.11500 -0.11500 "TYR " " CE2" 6 0 808080  2 1 7 ""  1 ""  <> 0 0 0 1 7.25 0 0 850 1 850 850 850 <> <>
  851 2 5.460006 3.648385 -42.349256 57 Y C 24 -0.11500 -0.11500 "TYR " " CD2" 6 0 808080  2 1 7 ""  1 ""  <> 0 0 0 1 7.25 0 0 851 1 851 851 851 <> <>
  852 43 3.894671 7.256012 -45.345886 57 Y C 21 0.30000 0.30000 "TYR " " H  " 1 0 FFFFFF  2 1 7 ""  1 ""  <> 0 0 0 1 <> 0 0 852 0 852 852 852 <> <>
  853 41 3.127796 4.657302 -44.258951 57 Y C 21 0.06000 0.06000 "TYR " " HA " 1 0 FFFFFF  2 1 7 ""  1 ""  <> 0 0 0 1 <> 0 0 853 0 853 853 853 <> <>
  854 41 3.772278 5.877326 -41.954073 57 Y C 21 0.06000 0.06000 "TYR " " HB3" 1 0 FFFFFF  2 1 7 ""  1 ""  <> 0 0 0 1 <> 0 0 854 0 854 854 854 <> <>
  855 41 4.732799 6.932730 -42.921877 57 Y C 21 0.06000 0.06000 "TYR " " HB2" 1 0 FFFFFF  2 1 7 ""  1 ""  <> 0 0 0 1 <> 0 0 855 0 855 855 855 <> <>
  856 41 6.863458 6.530867 -43.652225 57 Y C 21 0.11500 0.11500 "TYR " " HD1" 1 0 FFFFFF  2 1 7 ""  1 ""  <> 0 0 0 1 <> 0 0 856 0 856 856 856 <> <>
  857 41 8.860900 5.067833 -43.572095 57 Y C 21 0.11500 0.11500 "TYR " " HE1" 1 0 FFFFFF  2 1 7 ""  1 ""  <> 0 0 0 1 <> 0 0 857 0 857 857 857 <> <>
  858 42 9.635806 2.840178 -42.872353 57 Y C 21 0.43500 0.43500 "TYR " " HH " 1 0 FFFFFF  2 1 7 ""  1 ""  <> 0 0 0 1 <> 0 0 858 0 858 858 858 <> <>
  859 41 6.362471 1.838073 -41.865260 57 Y C 21 0.11500 0.11500 "TYR " " HE2" 1 0 FFFFFF  2 1 7 ""  1 ""  <> 0 0 0 1 <> 0 0 859 0 859 859 859 <> <>
  860 41 4.540612 3.309513 -41.896009 57 Y C 21 0.11500 0.11500 "TYR " " HD2" 1 0 FFFFFF  2 1 7 ""  1 ""  <> 0 0 0 1 <> 0 0 860 0 860 860 860 <> <>
  861 25 1.108563 5.790817 -43.105916 58 Q C 38 -0.50000 -0.50000 "GLN " " N  " 7 0 2E2EFF  2 1 7 ""  1 ""  <> 0 0 0 1 7.34 0 0 861 1 861 861 861 <> <>
  862 3 0.097185 6.448105 -42.305447 58 Q C 24 0.14000 0.14000 "GLN " " CA " 6 0 808080  2 1 -1107 ""  1 ""  FF5A00  0 0 0 1 7.34 0 0 862 1 862 862 862 <> <>
  863 2 0.342809 6.192261 -40.873656 58 Q C 24 0.50000 0.50000 "GLN " " C  " 6 0 808080  2 1 7 ""  1 ""  <> 0 0 0 1 7.34 0 0 863 0 863 863 863 <> <>
  864 15 0.650411 5.073127 -40.509468 58 Q C 70 -0.50000 -0.50000 "GLN " " O  " 8 0 FF2E2E  2 1 7 ""  1 ""  <> 0 0 0 1 7.34 0 0 864 0 864 864 864 <> <>
  865 3 -1.263500 5.860899 -42.677047 58 Q C 24 -0.12000 -0.12000 "GLN " " CB " 6 0 808080  2 1 7 ""  1 ""  <> 0 0 0 1 7.34 0 0 865 2 865 865 865 <> <>
  866 3 -1.365771 4.347686 -42.642886 58 Q C 24 -0.12000 -0.12000 "GLN " " CG " 6 0 808080  2 1 7 ""  1 ""  <> 0 0 0 1 7.34 0 0 866 2 866 866 866 <> <>
  867 2 -2.787942 3.871953 -43.128119 58 Q C 24 0.50000 0.50000 "GLN " " CD " 6 0 808080  2 1 7 "%UT"  13 ""  <> 0 0 0 1 7.34 0 0 867 0 867 867 867 0.708203126452505 "No Flip" 
  868 15 -3.057338 2.654350 -43.137684 58 Q C 70 -0.50000 -0.50000 "GLN " " OE1" 8 0 FF2E2E  2 1 7 ""  1 ""  <> 0 0 0 1 7.34 0 0 868 0 868 868 868 <> <>
  869 25 -3.692211 4.737400 -43.601582 58 Q C 38 -0.76000 -0.76000 "GLN " " NE2" 7 0 2E2EFF  2 1 7 ""  1 ""  <> 0 0 0 1 7.34 0 0 869 2 869 869 869 <> <>
  870 43 1.197966 4.811246 -42.874603 58 Q C 21 0.30000 0.30000 "GLN " " H  " 1 0 FFFFFF  2 1 7 ""  1 ""  <> 0 0 0 1 <> 0 0 870 0 870 870 870 <> <>
  871 41 0.130058 7.530723 -42.430862 58 Q C 21 0.06000 0.06000 "GLN " " HA " 1 0 FFFFFF  2 1 7 ""  1 ""  <> 0 0 0 1 <> 0 0 871 0 871 871 871 <> <>
  872 41 -1.333895 6.169381 -43.720067 58 Q C 21 0.06000 0.06000 "GLN " " HB3" 1 0 FFFFFF  2 1 7 ""  1 ""  <> 0 0 0 1 <> 0 0 872 0 872 872 872 <> <>
  873 41 -2.112654 6.323838 -42.174961 58 Q C 21 0.06000 0.06000 "GLN " " HB2" 1 0 FFFFFF  2 1 7 ""  1 ""  <> 0 0 0 1 <> 0 0 873 0 873 873 873 <> <>
  874 41 -1.190871 4.069924 -41.603469 58 Q C 21 0.06000 0.06000 "GLN " " HG3" 1 0 FFFFFF  2 1 7 ""  1 ""  <> 0 0 0 1 <> 0 0 874 0 874 874 874 <> <>
  875 41 -0.667933 3.923891 -43.364238 58 Q C 21 0.06000 0.06000 "GLN " " HG2" 1 0 FFFFFF  2 1 7 ""  1 ""  <> 0 0 0 1 <> 0 0 875 0 875 875 875 <> <>
  876 43 -4.480937 4.235819 -43.983749 58 Q C 21 0.38000 0.38000 "GLN " "HE22" 1 0 FFFFFF  2 1 7 ""  1 ""  <> 0 0 0 1 <> 0 0 876 0 876 876 876 <> <>
  877 43 -3.623468 5.738360 -43.720187 58 Q C 21 0.38000 0.38000 "GLN " "HE21" 1 0 FFFFFF  2 1 7 ""  1 ""  <> 0 0 0 1 <> 0 0 877 0 877 877 877 <> <>
  878 25 0.139075 7.213593 -39.966027 59 Q C 38 -0.50000 -0.50000 "GLN " " N  " 7 0 2E2EFF  2 1 7 ""  1 ""  <> 0 0 0 1 7.33 0 0 878 1 878 878 878 <> <>
  879 3 0.561672 7.129887 -38.497676 59 Q C 24 0.14000 0.14000 "GLN " " CA " 6 0 808080  2 1 -1107 ""  1 ""  FF5A00  0 0 0 1 7.33 0 0 879 1 879 879 879 <> <>
  880 2 -0.479762 7.870180 -37.584987 59 Q C 24 0.50000 0.50000 "GLN " " C  " 6 0 808080  2 1 7 ""  1 ""  <> 0 0 0 1 7.33 0 0 880 0 880 880 880 <> <>
  881 15 -0.832133 9.019121 -37.892976 59 Q C 70 -0.50000 -0.50000 "GLN " " O  " 8 0 FF2E2E  2 1 7 ""  1 ""  <> 0 0 0 1 7.33 0 0 881 0 881 881 881 <> <>
  882 3 2.000748 7.516694 -38.300992 59 Q C 24 -0.12000 -0.12000 "GLN " " CB " 6 0 808080  2 1 7 ""  1 ""  <> 0 0 0 1 7.33 0 0 882 2 882 882 882 <> <>
  883 3 2.615331 7.368210 -36.872265 59 Q C 24 -0.12000 -0.12000 "GLN " " CG " 6 0 808080  2 1 7 ""  1 ""  <> 0 0 0 1 7.33 0 0 883 2 883 883 883 <> <>
  884 2 2.298812 8.455628 -35.882864 59 Q C 24 0.50000 0.50000 "GLN " " CD " 6 0 808080  2 1 7 "%UT"  13 ""  <> 0 0 0 1 7.33 0 0 884 0 884 884 884 1.32110310504763 "No Flip" 
  885 15 2.264918 9.602281 -36.217599 59 Q C 70 -0.50000 -0.50000 "GLN " " OE1" 8 0 FF2E2E  2 1 7 ""  1 ""  <> 0 0 0 1 7.33 0 0 885 0 885 885 885 <> <>
  886 25 2.130527 8.170521 -34.624631 59 Q C 38 -0.76000 -0.76000 "GLN " " NE2" 7 0 2E2EFF  2 1 7 ""  1 ""  <> 0 0 0 1 7.33 0 0 886 2 886 886 886 <> <>
  887 43 -0.137499 8.129179 -40.292477 59 Q C 21 0.30000 0.30000 "GLN " " H  " 1 0 FFFFFF  2 1 7 ""  1 ""  <> 0 0 0 1 <> 0 0 887 0 887 887 887 <> <>
  888 41 0.476230 6.073046 -38.243273 59 Q C 21 0.06000 0.06000 "GLN " " HA " 1 0 FFFFFF  2 1 7 ""  1 ""  <> 0 0 0 1 <> 0 0 888 0 888 888 888 <> <>
  889 41 2.018208 8.561592 -38.612414 59 Q C 21 0.06000 0.06000 "GLN " " HB3" 1 0 FFFFFF  2 1 7 ""  1 ""  <> 0 0 0 1 <> 0 0 889 0 889 889 889 <> <>
  890 41 2.638987 6.890736 -38.923968 59 Q C 21 0.06000 0.06000 "GLN " " HB2" 1 0 FFFFFF  2 1 7 ""  1 ""  <> 0 0 0 1 <> 0 0 890 0 890 890 890 <> <>
  891 41 3.685510 7.426692 -37.069574 59 Q C 21 0.06000 0.06000 "GLN " " HG3" 1 0 FFFFFF  2 1 7 ""  1 ""  <> 0 0 0 1 <> 0 0 891 0 891 891 891 <> <>
  892 41 2.296316 6.437753 -36.402140 59 Q C 21 0.06000 0.06000 "GLN " " HG2" 1 0 FFFFFF  2 1 7 ""  1 ""  <> 0 0 0 1 <> 0 0 892 0 892 892 892 <> <>
  893 43 1.764890 8.845858 -33.969281 59 Q C 21 0.38000 0.38000 "GLN " "HE22" 1 0 FFFFFF  2 1 7 ""  1 ""  <> 0 0 0 1 <> 0 0 893 0 893 893 893 <> <>
  894 43 2.401673 7.257720 -34.286053 59 Q C 21 0.38000 0.38000 "GLN " "HE21" 1 0 FFFFFF  2 1 7 ""  1 ""  <> 0 0 0 1 <> 0 0 894 0 894 894 894 <> <>
  895 25 -0.937244 7.226971 -36.503253 60 K C 38 -0.50000 -0.50000 "LYS " " N  " 7 0 2E2EFF  0 1 7 ""  1 ""  <> 0 0 0 1 7.66 0 0 895 1 895 895 895 <> <>
  896 3 -1.527958 7.921030 -35.391964 60 K C 24 0.14000 0.14000 "LYS " " CA " 6 0 808080  0 1 -1107 ""  1 ""  FF5A00  0 0 0 1 7.66 0 0 896 1 896 896 896 <> <>
  897 2 -1.330600 7.231744 -34.026460 60 K C 24 0.50000 0.50000 "LYS " " C  " 6 0 808080  0 1 7 ""  1 ""  <> 0 0 0 1 7.66 0 0 897 0 897 897 897 <> <>
  898 15 -1.375907 6.027071 -33.902683 60 K C 70 -0.50000 -0.50000 "LYS " " O  " 8 0 FF2E2E  0 1 7 ""  1 ""  <> 0 0 0 1 7.66 0 0 898 0 898 898 898 <> <>
  899 3 -2.973158 8.276653 -35.704995 60 K C 24 -0.12000 -0.12000 "LYS " " CB " 6 0 808080  0 1 7 ""  1 ""  <> 0 0 0 1 7.66 0 0 899 2 899 899 899 <> <>
  900 3 -4.003490 7.102418 -36.092170 60 K C 24 -0.12000 -0.12000 "LYS " " CG " 6 0 808080  0 1 7 ""  1 ""  <> 0 0 0 1 7.66 0 0 900 2 900 900 900 <> <>
  901 3 -5.492782 7.564050 -36.144986 60 K C 24 -0.12000 -0.12000 "LYS " " CD " 6 0 808080  0 1 7 ""  1 ""  <> 0 0 0 1 7.66 0 0 901 2 901 901 901 <> <>
  902 3 -6.410751 6.478729 -36.700668 60 K C 24 0.19000 0.19000 "LYS " " CE " 6 0 808080  0 1 7 ""  1 ""  <> 0 0 0 1 7.66 0 0 902 2 902 902 902 <> <>
  903 32 -7.769952 7.013464 -36.996027 60 K C 38 -0.30000 -0.30000 "LYS " " NZ " 7 1 2E2EFF  0 1 7 "%UT"  13 ""  <> 0 0 0 1 7.66 0 0 903 3 903 903 903 <> <>
  904 43 -0.431934 6.392853 -36.238050 60 K C 21 0.30000 0.30000 "LYS " " H  " 1 0 FFFFFF  0 1 7 ""  1 ""  <> 0 0 0 1 <> 0 0 904 0 904 904 904 <> <>
  905 41 -0.998792 8.854577 -35.201549 60 K C 21 0.06000 0.06000 "LYS " " HA " 1 0 FFFFFF  0 1 7 ""  1 ""  <> 0 0 0 1 <> 0 0 905 0 905 905 905 <> <>
  906 41 -2.780006 8.950290 -36.540019 60 K C 21 0.06000 0.06000 "LYS " " HB3" 1 0 FFFFFF  0 1 7 ""  1 ""  <> 0 0 0 1 <> 0 0 906 0 906 906 906 <> <>
  907 41 -3.364153 8.929290 -34.925184 60 K C 21 0.06000 0.06000 "LYS " " HB2" 1 0 FFFFFF  0 1 7 ""  1 ""  <> 0 0 0 1 <> 0 0 907 0 907 907 907 <> <>
  908 41 -3.863345 6.269717 -35.402039 60 K C 21 0.06000 0.06000 "LYS " " HG3" 1 0 FFFFFF  0 1 7 ""  1 ""  <> 0 0 0 1 <> 0 0 908 0 908 908 908 <> <>
  909 41 -3.789953 6.697041 -37.080455 60 K C 21 0.06000 0.06000 "LYS " " HG2" 1 0 FFFFFF  0 1 7 ""  1 ""  <> 0 0 0 1 <> 0 0 909 0 909 909 909 <> <>
  910 41 -5.569480 8.465234 -36.754303 60 K C 21 0.06000 0.06000 "LYS " " HD3" 1 0 FFFFFF  0 1 7 ""  1 ""  <> 0 0 0 1 <> 0 0 910 0 910 910 910 <> <>
  911 41 -5.799612 7.773055 -35.120871 60 K C 21 0.06000 0.06000 "LYS " " HD2" 1 0 FFFFFF  0 1 7 ""  1 ""  <> 0 0 0 1 <> 0 0 911 0 911 911 911 <> <>
  912 41 -6.515493 5.649837 -36.000091 60 K C 21 0.06000 0.06000 "LYS " " HE3" 1 0 FFFFFF  0 1 7 ""  1 ""  <> 0 0 0 1 <> 0 0 912 0 912 912 912 <> <>
  913 41 -5.984538 6.054560 -37.608993 60 K C 21 0.06000 0.06000 "LYS " " HE2" 1 0 FFFFFF  0 1 7 ""  1 ""  <> 0 0 0 1 <> 0 0 913 0 913 913 913 <> <>
  914 44 -7.773560 7.663960 -37.769040 60 K C 21 0.33000 0.33000 "LYS " " HZ1" 1 0 FFFFFF  0 1 7 ""  1 ""  <> 0 0 0 1 <> 0 0 914 0 914 914 914 <> <>
  915 44 -8.286716 6.181014 -37.240424 60 K C 21 0.33000 0.33000 "LYS " " HZ2" 1 0 FFFFFF  0 1 7 ""  1 ""  <> 0 0 0 1 <> 0 0 915 0 915 915 915 <> <>
  916 44 -8.201508 7.429929 -36.184123 60 K C 21 0.33000 0.33000 "LYS " " HZ3" 1 0 FFFFFF  0 1 7 ""  1 ""  <> 0 0 0 1 <> 0 0 916 0 916 916 916 <> <>
  917 25 -0.957544 7.950588 -32.915681 61 P C 38 -0.14000 -0.14000 "PRO " " N  " 7 0 2E2EFF  0 1 7 ""  1 ""  <> 0 0 0 1 7.67 0 0 917 0 917 917 917 <> <>
  918 3 -0.385918 7.392897 -31.695940 61 P C 24 0.01000 0.01000 "PRO " " CA " 6 0 808080  0 1 -1107 ""  1 ""  FF5A00  0 0 0 1 7.67 0 0 918 1 918 918 918 <> <>
  919 2 -1.398774 6.476943 -30.839993 61 P C 24 0.50000 0.50000 "PRO " " C  " 6 0 808080  0 1 7 ""  1 ""  <> 0 0 0 1 7.67 0 0 919 0 919 919 919 <> <>
  920 15 -2.623581 6.552086 -30.963731 61 P C 70 -0.50000 -0.50000 "PRO " " O  " 8 0 FF2E2E  0 1 7 ""  1 ""  <> 0 0 0 1 7.67 0 0 920 0 920 920 920 <> <>
  921 3 -1.136885 9.424540 -32.740465 61 P C 24 -0.05000 -0.05000 "PRO " " CD " 6 0 808080  0 1 7 ""  1 ""  <> 0 0 0 1 7.67 0 0 921 2 921 921 921 <> <>
  922 3 -0.603448 9.781183 -31.333123 61 P C 24 -0.12000 -0.12000 "PRO " " CG " 6 0 808080  0 1 7 ""  1 ""  <> 0 0 0 1 7.67 0 0 922 2 922 922 922 <> <>
  923 3 0.191648 8.635187 -30.863512 61 P C 24 -0.12000 -0.12000 "PRO " " CB " 6 0 808080  0 1 7 ""  1 ""  <> 0 0 0 1 7.67 0 0 923 2 923 923 923 <> <>
  924 41 0.467652 6.810859 -32.043254 61 P C 21 0.06000 0.06000 "PRO " " HA " 1 0 FFFFFF  0 1 7 ""  1 ""  <> 0 0 0 1 <> 0 0 924 0 924 924 924 <> <>
  925 41 -2.203420 9.649592 -32.728405 61 P C 21 0.06000 0.06000 "PRO " " HD2" 1 0 FFFFFF  0 1 7 ""  1 ""  <> 0 0 0 1 <> 0 0 925 0 925 925 925 <> <>
  926 41 -0.545106 9.973741 -33.472376 61 P C 21 0.06000 0.06000 "PRO " " HD3" 1 0 FFFFFF  0 1 7 ""  1 ""  <> 0 0 0 1 <> 0 0 926 0 926 926 926 <> <>
  927 41 -1.414285 9.894246 -30.614369 61 P C 21 0.06000 0.06000 "PRO " " HG2" 1 0 FFFFFF  0 1 7 ""  1 ""  <> 0 0 0 1 <> 0 0 927 0 927 927 927 <> <>
  928 41 -0.099429 10.745412 -31.398535 61 P C 21 0.06000 0.06000 "PRO " " HG3" 1 0 FFFFFF  0 1 7 ""  1 ""  <> 0 0 0 1 <> 0 0 928 0 928 928 928 <> <>
  929 41 1.226603 8.860872 -31.119215 61 P C 21 0.06000 0.06000 "PRO " " HB3" 1 0 FFFFFF  0 1 7 ""  1 ""  <> 0 0 0 1 <> 0 0 929 0 929 929 929 <> <>
  930 41 0.168146 8.474743 -29.785917 61 P C 21 0.06000 0.06000 "PRO " " HB2" 1 0 FFFFFF  0 1 7 ""  1 ""  <> 0 0 0 1 <> 0 0 930 0 930 930 930 <> <>
  931 25 -0.740549 5.528132 -30.239838 62 G C 38 -0.50000 -0.50000 "GLY " " N  " 7 0 2E2EFF  0 1 7 ""  1 ""  <> 0 0 0 1 7.69 0 0 931 1 931 931 931 <> <>
  932 3 -1.240376 4.426813 -29.411558 62 G C 24 0.08000 0.08000 "GLY " " CA " 6 0 808080  0 1 -1107 ""  1 ""  FF5A00  0 0 0 1 7.69 0 0 932 2 932 932 932 <> <>
  933 2 -1.108193 3.049809 -30.164247 62 G C 24 0.50000 0.50000 "GLY " " C  " 6 0 808080  0 1 7 ""  1 ""  <> 0 0 0 1 7.69 0 0 933 0 933 933 933 <> <>
  934 15 -1.287896 2.022708 -29.579751 62 G C 70 -0.50000 -0.50000 "GLY " " O  " 8 0 FF2E2E  0 1 7 ""  1 ""  <> 0 0 0 1 7.69 0 0 934 0 934 934 934 <> <>
  935 43 0.256429 5.539136 -30.400106 62 G C 21 0.30000 0.30000 "GLY " " H  " 1 0 FFFFFF  0 1 7 ""  1 ""  <> 0 0 0 1 <> 0 0 935 0 935 935 935 <> <>
  936 41 -2.253141 4.699243 -29.115149 62 G C 21 0.06000 0.06000 "GLY " " HA3" 1 0 FFFFFF  0 1 7 ""  1 ""  <> 0 0 0 1 <> 0 0 936 0 936 936 936 <> <>
  937 41 -0.753690 4.430582 -28.436285 62 G C 21 0.06000 0.06000 "GLY " " HA2" 1 0 FFFFFF  0 1 7 ""  1 ""  <> 0 0 0 1 <> 0 0 937 0 937 937 937 <> <>
  938 25 -0.734645 3.195456 -31.437406 63 K C 38 -0.50000 -0.50000 "LYS " " N  " 7 0 2E2EFF  0 1 7 ""  1 ""  <> 0 0 0 1 7.69 0 0 938 1 938 938 938 <> <>
  939 3 -0.498107 2.033929 -32.360958 63 K C 24 0.14000 0.14000 "LYS " " CA " 6 0 808080  0 1 -1107 ""  1 ""  FF5A00  0 0 0 1 7.69 0 0 939 1 939 939 939 <> <>
  940 2 0.713420 2.348931 -33.250335 63 K C 24 0.50000 0.50000 "LYS " " C  " 6 0 808080  0 1 7 ""  1 ""  <> 0 0 0 1 7.69 0 0 940 0 940 940 940 <> <>
  941 15 1.314894 3.384877 -33.203345 63 K C 70 -0.50000 -0.50000 "LYS " " O  " 8 0 FF2E2E  0 1 7 ""  1 ""  <> 0 0 0 1 7.69 0 0 941 0 941 941 941 <> <>
  942 3 -1.797847 1.662705 -33.193490 63 K C 24 -0.12000 -0.12000 "LYS " " CB " 6 0 808080  0 1 7 ""  1 ""  <> 0 0 0 1 7.69 0 0 942 2 942 942 942 <> <>
  943 3 -2.400370 2.973394 -33.890927 63 K C 24 -0.12000 -0.12000 "LYS " " CG " 6 0 808080  0 1 7 ""  1 ""  <> 0 0 0 1 7.69 0 0 943 2 943 943 943 <> <>
  944 3 -3.590259 2.661566 -34.847353 63 K C 24 -0.12000 -0.12000 "LYS " " CD " 6 0 808080  0 1 7 ""  1 ""  <> 0 0 0 1 7.69 0 0 944 2 944 944 944 <> <>
  945 3 -4.953672 2.292432 -34.053626 63 K C 24 0.19000 0.19000 "LYS " " CE " 6 0 808080  0 1 7 ""  1 ""  <> 0 0 0 1 7.69 0 0 945 2 945 945 945 <> <>
  946 32 -6.019122 2.113087 -35.043526 63 K C 38 -0.30000 -0.30000 "LYS " " NZ " 7 1 2E2EFF  0 1 7 "%UT"  13 ""  <> 0 0 0 1 7.69 0 0 946 3 946 946 946 <> <>
  947 43 -0.750067 4.116414 -31.852931 63 K C 21 0.30000 0.30000 "LYS " " H  " 1 0 FFFFFF  0 1 7 ""  1 ""  <> 0 0 0 1 <> 0 0 947 0 947 947 947 <> <>
  948 41 -0.237776 1.230850 -31.670477 63 K C 21 0.06000 0.06000 "LYS " " HA " 1 0 FFFFFF  0 1 7 ""  1 ""  <> 0 0 0 1 <> 0 0 948 0 948 948 948 <> <>
  949 41 -2.599451 1.104265 -32.710788 63 K C 21 0.06000 0.06000 "LYS " " HB3" 1 0 FFFFFF  0 1 7 ""  1 ""  <> 0 0 0 1 <> 0 0 949 0 949 949 949 <> <>
  950 41 -1.468848 1.000984 -33.993971 63 K C 21 0.06000 0.06000 "LYS " " HB2" 1 0 FFFFFF  0 1 7 ""  1 ""  <> 0 0 0 1 <> 0 0 950 0 950 950 950 <> <>
  951 41 -1.534699 3.390780 -34.404397 63 K C 21 0.06000 0.06000 "LYS " " HG3" 1 0 FFFFFF  0 1 7 ""  1 ""  <> 0 0 0 1 <> 0 0 951 0 951 951 951 <> <>
  952 41 -2.736687 3.678822 -33.131813 63 K C 21 0.06000 0.06000 "LYS " " HG2" 1 0 FFFFFF  0 1 7 ""  1 ""  <> 0 0 0 1 <> 0 0 952 0 952 952 952 <> <>
  953 41 -3.373283 1.896655 -35.592256 63 K C 21 0.06000 0.06000 "LYS " " HD3" 1 0 FFFFFF  0 1 7 ""  1 ""  <> 0 0 0 1 <> 0 0 953 0 953 953 953 <> <>
  954 41 -3.780966 3.552197 -35.447244 63 K C 21 0.06000 0.06000 "LYS " " HD2" 1 0 FFFFFF  0 1 7 ""  1 ""  <> 0 0 0 1 <> 0 0 954 0 954 954 954 <> <>
  955 41 -5.238717 3.138625 -33.429070 63 K C 21 0.06000 0.06000 "LYS " " HE3" 1 0 FFFFFF  0 1 7 ""  1 ""  <> 0 0 0 1 <> 0 0 955 0 955 955 955 <> <>
  956 41 -4.902155 1.438685 -33.377133 63 K C 21 0.06000 0.06000 "LYS " " HE2" 1 0 FFFFFF  0 1 7 ""  1 ""  <> 0 0 0 1 <> 0 0 956 0 956 956 956 <> <>
  957 44 -6.954315 2.146528 -34.664386 63 K C 21 0.33000 0.33000 "LYS " " HZ1" 1 0 FFFFFF  0 1 7 ""  1 ""  <> 0 0 0 1 <> 0 0 957 0 957 957 957 <> <>
  958 44 -5.898250 2.798877 -35.775392 63 K C 21 0.33000 0.33000 "LYS " " HZ2" 1 0 FFFFFF  0 1 7 ""  1 ""  <> 0 0 0 1 <> 0 0 958 0 958 958 958 <> <>
  959 44 -6.012257 1.228072 -35.529682 63 K C 21 0.33000 0.33000 "LYS " " HZ3" 1 0 FFFFFF  0 1 7 ""  1 ""  <> 0 0 0 1 <> 0 0 959 0 959 959 959 <> <>
  960 25 1.130232 1.355260 -33.932921 64 A C 38 -0.50000 -0.50000 "ALA " " N  " 7 0 2E2EFF  0 1 7 ""  1 ""  <> 0 0 0 1 7.67 0 0 960 1 960 960 960 <> <>
  961 3 2.265012 1.287690 -34.879038 64 A C 24 0.14000 0.14000 "ALA " " CA " 6 0 808080  0 1 -1107 ""  1 ""  FF5A00  0 0 0 1 7.67 0 0 961 1 961 961 961 <> <>
  962 2 1.976318 1.881778 -36.286791 64 A C 24 0.50000 0.50000 "ALA " " C  " 6 0 808080  0 1 7 ""  1 ""  <> 0 0 0 1 7.67 0 0 962 0 962 962 962 <> <>
  963 15 0.815421 2.094472 -36.705641 64 A C 70 -0.50000 -0.50000 "ALA " " O  " 8 0 FF2E2E  0 1 7 ""  1 ""  <> 0 0 0 1 7.67 0 0 963 0 963 963 963 <> <>
  964 3 2.591993 -0.214597 -35.027680 64 A C 24 -0.18000 -0.18000 "ALA " " CB " 6 0 808080  0 1 7 ""  1 ""  <> 0 0 0 1 7.67 0 0 964 3 964 964 964 <> <>
  965 43 0.559966 0.522294 -33.903486 64 A C 21 0.30000 0.30000 "ALA " " H  " 1 0 FFFFFF  0 1 7 ""  1 ""  <> 0 0 0 1 <> 0 0 965 0 965 965 965 <> <>
  966 41 3.039012 1.909223 -34.429376 64 A C 21 0.06000 0.06000 "ALA " " HA " 1 0 FFFFFF  0 1 7 ""  1 ""  <> 0 0 0 1 <> 0 0 966 0 966 966 966 <> <>
  967 41 2.878300 -0.737795 -34.114863 64 A C 21 0.06000 0.06000 "ALA " " HB1" 1 0 FFFFFF  0 1 7 ""  1 ""  <> 0 0 0 1 <> 0 0 967 0 967 967 967 <> <>
  968 41 1.836975 -0.780016 -35.573412 64 A C 21 0.06000 0.06000 "ALA " " HB2" 1 0 FFFFFF  0 1 7 ""  1 ""  <> 0 0 0 1 <> 0 0 968 0 968 968 968 <> <>
  969 41 3.486242 -0.283399 -35.646218 64 A C 21 0.06000 0.06000 "ALA " " HB3" 1 0 FFFFFF  0 1 7 ""  1 ""  <> 0 0 0 1 <> 0 0 969 0 969 969 969 <> <>
  970 25 3.008281 2.401633 -36.959495 65 P C 38 -0.14000 -0.14000 "PRO " " N  " 7 0 2E2EFF  0 1 7 ""  1 ""  <> 0 0 0 1 7.68 0 0 970 0 970 970 970 <> <>
  971 3 2.890743 2.984130 -38.332418 65 P C 24 0.01000 0.01000 "PRO " " CA " 6 0 808080  0 1 -1108 ""  1 ""  FF7800  0 0 0 1 7.68 0 0 971 1 971 971 971 <> <>
  972 2 2.640549 1.942597 -39.441247 65 P C 24 0.50000 0.50000 "PRO " " C  " 6 0 808080  0 1 7 ""  1 ""  <> 0 0 0 1 7.68 0 0 972 0 972 972 972 <> <>
  973 15 2.963962 0.797140 -39.206147 65 P C 70 -0.50000 -0.50000 "PRO " " O  " 8 0 FF2E2E  0 1 7 ""  1 ""  <> 0 0 0 1 7.68 0 0 973 0 973 973 973 <> <>
  974 3 4.442406 2.555795 -36.444352 65 P C 24 -0.05000 -0.05000 "PRO " " CD " 6 0 808080  0 1 7 ""  1 ""  <> 0 0 0 1 7.68 0 0 974 2 974 974 974 <> <>
  975 3 5.311905 3.050645 -37.564643 65 P C 24 -0.12000 -0.12000 "PRO " " CG " 6 0 808080  0 1 7 ""  1 ""  <> 0 0 0 1 7.68 0 0 975 2 975 975 975 <> <>
  976 3 4.232635 3.758948 -38.515612 65 P C 24 -0.12000 -0.12000 "PRO " " CB " 6 0 808080  0 1 7 ""  1 ""  <> 0 0 0 1 7.68 0 0 976 2 976 976 976 <> <>
  977 41 2.111991 3.746877 -38.361959 65 P C 21 0.06000 0.06000 "PRO " " HA " 1 0 FFFFFF  0 1 7 ""  1 ""  <> 0 0 0 1 <> 0 0 977 0 977 977 977 <> <>
  978 41 4.868308 1.671403 -35.968759 65 P C 21 0.06000 0.06000 "PRO " " HD2" 1 0 FFFFFF  0 1 7 ""  1 ""  <> 0 0 0 1 <> 0 0 978 0 978 978 978 <> <>
  979 41 4.351465 3.335396 -35.688718 65 P C 21 0.06000 0.06000 "PRO " " HD3" 1 0 FFFFFF  0 1 7 ""  1 ""  <> 0 0 0 1 <> 0 0 979 0 979 979 979 <> <>
  980 41 5.828585 2.167561 -37.940556 65 P C 21 0.06000 0.06000 "PRO " " HG2" 1 0 FFFFFF  0 1 7 ""  1 ""  <> 0 0 0 1 <> 0 0 980 0 980 980 980 <> <>
  981 41 6.071528 3.800145 -37.343642 65 P C 21 0.06000 0.06000 "PRO " " HG3" 1 0 FFFFFF  0 1 7 ""  1 ""  <> 0 0 0 1 <> 0 0 981 0 981 981 981 <> <>
  982 41 4.316004 4.819081 -38.276178 65 P C 21 0.06000 0.06000 "PRO " " HB3" 1 0 FFFFFF  0 1 7 ""  1 ""  <> 0 0 0 1 <> 0 0 982 0 982 982 982 <> <>
  983 41 4.721889 3.846011 -39.485085 65 P C 21 0.06000 0.06000 "PRO " " HB2" 1 0 FFFFFF  0 1 7 ""  1 ""  <> 0 0 0 1 <> 0 0 983 0 983 983 983 <> <>
  984 25 1.978633 2.229146 -40.547069 66 K C 38 -0.50000 -0.50000 "LYS " " N  " 7 0 2E2EFF  0 1 7 ""  1 ""  <> 0 0 0 1 7.28 0 0 984 1 984 984 984 <> <>
  985 3 1.557576 1.225994 -41.529811 66 K C 24 0.14000 0.14000 "LYS " " CA " 6 0 808080  0 1 -1108 ""  1 ""  FF7800  0 0 0 1 7.28 0 0 985 1 985 985 985 <> <>
  986 2 1.888950 1.711201 -42.900389 66 K C 24 0.50000 0.50000 "LYS " " C  " 6 0 808080  0 1 7 ""  1 ""  <> 0 0 0 1 7.28 0 0 986 0 986 986 986 <> <>
  987 15 1.380851 2.800739 -43.330190 66 K C 70 -0.50000 -0.50000 "LYS " " O  " 8 0 FF2E2E  0 1 7 ""  1 ""  <> 0 0 0 1 7.28 0 0 987 0 987 987 987 <> <>
  988 3 0.126280 0.669509 -41.293064 66 K C 24 -0.12000 -0.12000 "LYS " " CB " 6 0 808080  0 1 7 ""  1 ""  <> 0 0 0 1 7.28 0 0 988 2 988 988 988 <> <>
  989 3 -0.241992 -0.512691 -42.272181 66 K C 24 -0.12000 -0.12000 "LYS " " CG " 6 0 808080  0 1 7 ""  1 ""  <> 0 0 0 1 7.28 0 0 989 2 989 989 989 <> <>
  990 3 -1.481863 -1.350720 -42.018053 66 K C 24 -0.12000 -0.12000 "LYS " " CD " 6 0 808080  0 1 7 ""  1 ""  <> 0 0 0 1 7.28 0 0 990 2 990 990 990 <> <>
  991 3 -2.849332 -0.752962 -42.376955 66 K C 24 0.19000 0.19000 "LYS " " CE " 6 0 808080  0 1 7 ""  1 ""  <> 0 0 0 1 7.28 0 0 991 2 991 991 991 <> <>
  992 32 -3.984288 -1.647134 -42.289137 66 K C 38 -0.30000 -0.30000 "LYS " " NZ " 7 1 2E2EFF  0 1 7 "%UT"  13 ""  <> 0 0 0 1 7.28 0 0 992 3 992 992 992 <> <>
  993 43 1.633992 3.158732 -40.742930 66 K C 21 0.30000 0.30000 "LYS " " H  " 1 0 FFFFFF  0 1 7 ""  1 ""  <> 0 0 0 1 <> 0 0 993 0 993 993 993 <> <>
  994 41 2.124751 0.301061 -41.419444 66 K C 21 0.06000 0.06000 "LYS " " HA " 1 0 FFFFFF  0 1 7 ""  1 ""  <> 0 0 0 1 <> 0 0 994 0 994 994 994 <> <>
  995 41 -0.588579 1.480320 -41.437831 66 K C 21 0.06000 0.06000 "LYS " " HB3" 1 0 FFFFFF  0 1 7 ""  1 ""  <> 0 0 0 1 <> 0 0 995 0 995 995 995 <> <>
  996 41 0.103034 0.350918 -40.251040 66 K C 21 0.06000 0.06000 "LYS " " HB2" 1 0 FFFFFF  0 1 7 ""  1 ""  <> 0 0 0 1 <> 0 0 996 0 996 996 996 <> <>
  997 41 0.532793 -1.277097 -42.337661 66 K C 21 0.06000 0.06000 "LYS " " HG3" 1 0 FFFFFF  0 1 7 ""  1 ""  <> 0 0 0 1 <> 0 0 997 0 997 997 997 <> <>
  998 41 -0.323680 0.055250 -43.199230 66 K C 21 0.06000 0.06000 "LYS " " HG2" 1 0 FFFFFF  0 1 7 ""  1 ""  <> 0 0 0 1 <> 0 0 998 0 998 998 998 <> <>
  999 41 -1.409683 -1.511824 -40.942643 66 K C 21 0.06000 0.06000 "LYS " " HD3" 1 0 FFFFFF  0 1 7 ""  1 ""  <> 0 0 0 1 <> 0 0 999 0 999 999 999 <> <>
  1000 41 -1.442005 -2.323251 -42.508213 66 K C 21 0.06000 0.06000 "LYS " " HD2" 1 0 FFFFFF  0 1 7 ""  1 ""  <> 0 0 0 1 <> 0 0 1000 0 1000 1000 1000 <> <>
  1001 41 -2.808844 -0.446789 -43.422145 66 K C 21 0.06000 0.06000 "LYS " " HE3" 1 0 FFFFFF  0 1 7 ""  1 ""  <> 0 0 0 1 <> 0 0 1001 0 1001 1001 1001 <> <>
  1002 41 -3.077043 0.143180 -41.800265 66 K C 21 0.06000 0.06000 "LYS " " HE2" 1 0 FFFFFF  0 1 7 ""  1 ""  <> 0 0 0 1 <> 0 0 1002 0 1002 1002 1002 <> <>
  1003 44 -4.850574 -1.285771 -42.663299 66 K C 21 0.33000 0.33000 "LYS " " HZ1" 1 0 FFFFFF  0 1 7 ""  1 ""  <> 0 0 0 1 <> 0 0 1003 0 1003 1003 1003 <> <>
  1004 44 -3.713536 -2.477471 -42.795988 66 K C 21 0.33000 0.33000 "LYS " " HZ2" 1 0 FFFFFF  0 1 7 ""  1 ""  <> 0 0 0 1 <> 0 0 1004 0 1004 1004 1004 <> <>
  1005 44 -4.116668 -1.931091 -41.329170 66 K C 21 0.33000 0.33000 "LYS " " HZ3" 1 0 FFFFFF  0 1 7 ""  1 ""  <> 0 0 0 1 <> 0 0 1005 0 1005 1005 1005 <> <>
  1006 25 2.677309 0.974146 -43.651904 67 L C 38 -0.50000 -0.50000 "LEU " " N  " 7 0 2E2EFF  0 1 7 ""  1 ""  <> 0 0 0 1 7.26 0 0 1006 1 1006 1006 1006 <> <>
  1007 3 3.332293 1.401044 -44.864956 67 L C 24 0.14000 0.14000 "LEU " " CA " 6 0 808080  0 1 -1108 ""  1 ""  FF7800  0 0 0 1 7.26 0 0 1007 1 1007 1007 1007 <> <>
  1008 2 2.314819 1.234297 -46.034722 67 L C 24 0.50000 0.50000 "LEU " " C  " 6 0 808080  0 1 7 ""  1 ""  <> 0 0 0 1 7.26 0 0 1008 0 1008 1008 1008 <> <>
  1009 15 1.544550 0.277286 -46.054097 67 L C 70 -0.50000 -0.50000 "LEU " " O  " 8 0 FF2E2E  0 1 7 ""  1 ""  <> 0 0 0 1 7.26 0 0 1009 0 1009 1009 1009 <> <>
  1010 3 4.529377 0.515513 -45.120477 67 L C 24 -0.12000 -0.12000 "LEU " " CB " 6 0 808080  0 1 7 ""  1 ""  <> 0 0 0 1 7.26 0 0 1010 2 1010 1010 1010 <> <>
  1011 3 5.653930 1.184931 -45.814410 67 L C 24 -0.06000 -0.06000 "LEU " " CG " 6 0 808080  0 1 7 ""  1 ""  <> 0 0 0 1 7.26 0 0 1011 1 1011 1011 1011 <> <>
  1012 3 6.962471 0.444435 -45.454204 67 L C 24 -0.18000 -0.18000 "LEU " " CD1" 6 0 808080  0 1 7 ""  1 ""  <> 0 0 0 1 7.26 0 0 1012 3 1012 1012 1012 <> <>
  1013 3 5.478783 1.397429 -47.275999 67 L C 24 -0.18000 -0.18000 "LEU " " CD2" 6 0 808080  0 1 7 ""  1 ""  <> 0 0 0 1 7.26 0 0 1013 3 1013 1013 1013 <> <>
  1014 43 2.975527 0.092178 -43.258694 67 L C 21 0.30000 0.30000 "LEU " " H  " 1 0 FFFFFF  0 1 7 ""  1 ""  <> 0 0 0 1 <> 0 0 1014 0 1014 1014 1014 <> <>
  1015 41 3.504507 2.477496 -44.856863 67 L C 21 0.06000 0.06000 "LEU " " HA " 1 0 FFFFFF  0 1 7 ""  1 ""  <> 0 0 0 1 <> 0 0 1015 0 1015 1015 1015 <> <>
  1016 41 4.186529 -0.445975 -45.502148 67 L C 21 0.06000 0.06000 "LEU " " HB3" 1 0 FFFFFF  0 1 7 ""  1 ""  <> 0 0 0 1 <> 0 0 1016 0 1016 1016 1016 <> <>
  1017 41 4.898981 0.508471 -44.095196 67 L C 21 0.06000 0.06000 "LEU " " HB2" 1 0 FFFFFF  0 1 7 ""  1 ""  <> 0 0 0 1 <> 0 0 1017 0 1017 1017 1017 <> <>
  1018 41 5.873795 2.180667 -45.429809 67 L C 21 0.06000 0.06000 "LEU " " HG " 1 0 FFFFFF  0 1 7 ""  1 ""  <> 0 0 0 1 <> 0 0 1018 0 1018 1018 1018 <> <>
  1019 41 6.990821 -0.561844 -45.871859 67 L C 21 0.06000 0.06000 "LEU " "HD11" 1 0 FFFFFF  0 1 7 ""  1 ""  <> 0 0 0 1 <> 0 0 1019 0 1019 1019 1019 <> <>
  1020 41 7.753333 1.030688 -45.921441 67 L C 21 0.06000 0.06000 "LEU " "HD12" 1 0 FFFFFF  0 1 7 ""  1 ""  <> 0 0 0 1 <> 0 0 1020 0 1020 1020 1020 <> <>
  1021 41 7.133348 0.478597 -44.378530 67 L C 21 0.06000 0.06000 "LEU " "HD13" 1 0 FFFFFF  0 1 7 ""  1 ""  <> 0 0 0 1 <> 0 0 1021 0 1021 1021 1021 <> <>
  1022 41 4.878642 0.608174 -47.728105 67 L C 21 0.06000 0.06000 "LEU " "HD21" 1 0 FFFFFF  0 1 7 ""  1 ""  <> 0 0 0 1 <> 0 0 1022 0 1022 1022 1022 <> <>
  1023 41 4.888023 2.284796 -47.506554 67 L C 21 0.06000 0.06000 "LEU " "HD22" 1 0 FFFFFF  0 1 7 ""  1 ""  <> 0 0 0 1 <> 0 0 1023 0 1023 1023 1023 <> <>
  1024 41 6.461056 1.559888 -47.718694 67 L C 21 0.06000 0.06000 "LEU " "HD23" 1 0 FFFFFF  0 1 7 ""  1 ""  <> 0 0 0 1 <> 0 0 1024 0 1024 1024 1024 <> <>
  1025 25 2.299187 2.118119 -47.025930 68 L C 38 -0.50000 -0.50000 "LEU " " N  " 7 0 2E2EFF  0 1 7 ""  1 ""  <> 0 0 0 1 7.26 0 0 1025 1 1025 1025 1025 <> <>
  1026 3 1.301855 2.166280 -48.087833 68 L C 24 0.14000 0.14000 "LEU " " CA " 6 0 808080  0 1 -1108 ""  1 ""  FF7800  0 0 0 1 7.26 0 0 1026 1 1026 1026 1026 <> <>
  1027 2 1.915274 2.090130 -49.400360 68 L C 24 0.50000 0.50000 "LEU " " C  " 6 0 808080  0 1 7 ""  1 ""  <> 0 0 0 1 7.26 0 0 1027 0 1027 1027 1027 <> <>
  1028 15 1.669657 1.110189 -50.124868 68 L C 70 -0.50000 -0.50000 "LEU " " O  " 8 0 FF2E2E  0 1 7 ""  1 ""  <> 0 0 0 1 7.26 0 0 1028 0 1028 1028 1028 <> <>
  1029 3 0.538964 3.463320 -48.032523 68 L C 24 -0.12000 -0.12000 "LEU " " CB " 6 0 808080  0 1 7 ""  1 ""  <> 0 0 0 1 7.26 0 0 1029 2 1029 1029 1029 <> <>
  1030 3 0.035193 3.940909 -46.699079 68 L C 24 -0.06000 -0.06000 "LEU " " CG " 6 0 808080  0 1 7 ""  1 ""  <> 0 0 0 1 7.26 0 0 1030 1 1030 1030 1030 <> <>
  1031 3 -0.452826 5.466901 -46.936786 68 L C 24 -0.18000 -0.18000 "LEU " " CD1" 6 0 808080  0 1 7 ""  1 ""  <> 0 0 0 1 7.26 0 0 1031 3 1031 1031 1031 <> <>
  1032 3 -1.131470 3.020205 -46.348428 68 L C 24 -0.18000 -0.18000 "LEU " " CD2" 6 0 808080  0 1 7 ""  1 ""  <> 0 0 0 1 7.26 0 0 1032 3 1032 1032 1032 <> <>
  1033 43 2.912546 2.899664 -46.845059 68 L C 21 0.30000 0.30000 "LEU " " H  " 1 0 FFFFFF  0 1 7 ""  1 ""  <> 0 0 0 1 <> 0 0 1033 0 1033 1033 1033 <> <>
  1034 41 0.541058 1.388485 -48.025254 68 L C 21 0.06000 0.06000 "LEU " " HA " 1 0 FFFFFF  0 1 7 ""  1 ""  <> 0 0 0 1 <> 0 0 1034 0 1034 1034 1034 <> <>
  1035 41 -0.336047 3.372287 -48.676260 68 L C 21 0.06000 0.06000 "LEU " " HB3" 1 0 FFFFFF  0 1 7 ""  1 ""  <> 0 0 0 1 <> 0 0 1035 0 1035 1035 1035 <> <>
  1036 41 1.144973 4.249990 -48.481725 68 L C 21 0.06000 0.06000 "LEU " " HB2" 1 0 FFFFFF  0 1 7 ""  1 ""  <> 0 0 0 1 <> 0 0 1036 0 1036 1036 1036 <> <>
  1037 41 0.836429 3.821144 -45.969419 68 L C 21 0.06000 0.06000 "LEU " " HG " 1 0 FFFFFF  0 1 7 ""  1 ""  <> 0 0 0 1 <> 0 0 1037 0 1037 1037 1037 <> <>
  1038 41 0.286624 6.246040 -47.120848 68 L C 21 0.06000 0.06000 "LEU " "HD11" 1 0 FFFFFF  0 1 7 ""  1 ""  <> 0 0 0 1 <> 0 0 1038 0 1038 1038 1038 <> <>
  1039 41 -1.240708 5.468771 -47.690245 68 L C 21 0.06000 0.06000 "LEU " "HD12" 1 0 FFFFFF  0 1 7 ""  1 ""  <> 0 0 0 1 <> 0 0 1039 0 1039 1039 1039 <> <>
  1040 41 -0.899833 5.711306 -45.973956 68 L C 21 0.06000 0.06000 "LEU " "HD13" 1 0 FFFFFF  0 1 7 ""  1 ""  <> 0 0 0 1 <> 0 0 1040 0 1040 1040 1040 <> <>
  1041 41 -1.585156 3.296490 -45.397415 68 L C 21 0.06000 0.06000 "LEU " "HD21" 1 0 FFFFFF  0 1 7 ""  1 ""  <> 0 0 0 1 <> 0 0 1041 0 1041 1041 1041 <> <>
  1042 41 -1.906847 2.879623 -47.101542 68 L C 21 0.06000 0.06000 "LEU " "HD22" 1 0 FFFFFF  0 1 7 ""  1 ""  <> 0 0 0 1 <> 0 0 1042 0 1042 1042 1042 <> <>
  1043 41 -0.830533 1.996046 -46.124912 68 L C 21 0.06000 0.06000 "LEU " "HD23" 1 0 FFFFFF  0 1 7 ""  1 ""  <> 0 0 0 1 <> 0 0 1043 0 1043 1043 1043 <> <>
  1044 25 2.811314 3.026151 -49.744863 69 I C 38 -0.50000 -0.50000 "ILE " " N  " 7 0 2E2EFF  0 1 7 ""  1 ""  <> 0 0 0 1 7.26 0 0 1044 1 1044 1044 1044 <> <>
  1045 3 3.545934 2.934341 -50.979330 69 I C 24 0.14000 0.14000 "ILE " " CA " 6 0 808080  0 1 -1108 ""  1 ""  FF7800  0 0 0 1 7.26 0 0 1045 1 1045 1045 1045 <> <>
  1046 2 4.999177 2.873192 -50.673518 69 I C 24 0.50000 0.50000 "ILE " " C  " 6 0 808080  0 1 7 ""  1 ""  <> 0 0 0 1 7.26 0 0 1046 0 1046 1046 1046 <> <>
  1047 15 5.426222 3.540050 -49.679000 69 I C 70 -0.50000 -0.50000 "ILE " " O  " 8 0 FF2E2E  0 1 7 ""  1 ""  <> 0 0 0 1 7.26 0 0 1047 0 1047 1047 1047 <> <>
  1048 3 3.157348 4.162431 -51.899652 69 I C 24 -0.06000 -0.06000 "ILE " " CB " 6 0 808080  0 1 7 ""  1 ""  <> 0 0 0 1 7.26 0 0 1048 1 1048 1048 1048 <> <>
  1049 3 4.046785 4.109375 -53.146537 69 I C 24 -0.18000 -0.18000 "ILE " " CG2" 6 0 808080  0 1 7 ""  1 ""  <> 0 0 0 1 7.26 0 0 1049 3 1049 1049 1049 <> <>
  1050 3 1.650613 4.271694 -52.204615 69 I C 24 -0.12000 -0.12000 "ILE " " CG1" 6 0 808080  0 1 7 ""  1 ""  <> 0 0 0 1 7.26 0 0 1050 2 1050 1050 1050 <> <>
  1051 3 1.013323 3.267186 -53.116670 69 I C 24 -0.18000 -0.18000 "ILE " " CD1" 6 0 808080  0 1 7 ""  1 ""  <> 0 0 0 1 7.26 0 0 1051 3 1051 1051 1051 <> <>
  1052 43 3.260801 3.405753 -48.924293 69 I C 21 0.30000 0.30000 "ILE " " H  " 1 0 FFFFFF  0 1 7 ""  1 ""  <> 0 0 0 1 <> 0 0 1052 0 1052 1052 1052 <> <>
  1053 41 3.244495 2.025452 -51.499440 69 I C 21 0.06000 0.06000 "ILE " " HA " 1 0 FFFFFF  0 1 7 ""  1 ""  <> 0 0 0 1 <> 0 0 1053 0 1053 1053 1053 <> <>
  1054 41 3.485796 5.026004 -51.321964 69 I C 21 0.06000 0.06000 "ILE " " HB " 1 0 FFFFFF  0 1 7 ""  1 ""  <> 0 0 0 1 <> 0 0 1054 0 1054 1054 1054 <> <>
  1055 41 3.589129 4.724584 -53.922106 69 I C 21 0.06000 0.06000 "ILE " "HG21" 1 0 FFFFFF  0 1 7 ""  1 ""  <> 0 0 0 1 <> 0 0 1055 0 1055 1055 1055 <> <>
  1056 41 5.088704 4.307856 -52.895475 69 I C 21 0.06000 0.06000 "ILE " "HG22" 1 0 FFFFFF  0 1 7 ""  1 ""  <> 0 0 0 1 <> 0 0 1056 0 1056 1056 1056 <> <>
  1057 41 4.135684 3.149094 -53.654076 69 I C 21 0.06000 0.06000 "ILE " "HG23" 1 0 FFFFFF  0 1 7 ""  1 ""  <> 0 0 0 1 <> 0 0 1057 0 1057 1057 1057 <> <>
  1058 41 1.479513 5.306332 -52.503975 69 I C 21 0.06000 0.06000 "ILE " "HG13" 1 0 FFFFFF  0 1 7 ""  1 ""  <> 0 0 0 1 <> 0 0 1058 0 1058 1058 1058 <> <>
  1059 41 1.065792 4.264161 -51.285567 69 I C 21 0.06000 0.06000 "ILE " "HG12" 1 0 FFFFFF  0 1 7 ""  1 ""  <> 0 0 0 1 <> 0 0 1059 0 1059 1059 1059 <> <>
  1060 41 1.083611 2.356680 -52.520579 69 I C 21 0.06000 0.06000 "ILE " "HD11" 1 0 FFFFFF  0 1 7 ""  1 ""  <> 0 0 0 1 <> 0 0 1060 0 1060 1060 1060 <> <>
  1061 41 -0.024929 3.444188 -53.398401 69 I C 21 0.06000 0.06000 "ILE " "HD12" 1 0 FFFFFF  0 1 7 ""  1 ""  <> 0 0 0 1 <> 0 0 1061 0 1061 1061 1061 <> <>
  1062 41 1.608644 3.045895 -54.001688 69 I C 21 0.06000 0.06000 "ILE " "HD13" 1 0 FFFFFF  0 1 7 ""  1 ""  <> 0 0 0 1 <> 0 0 1062 0 1062 1062 1062 <> <>
  1063 25 5.731204 1.998059 -51.345484 70 Y C 38 -0.50000 -0.50000 "TYR " " N  " 7 0 2E2EFF  0 1 7 ""  1 ""  <> 0 0 0 1 7.32 0 0 1063 1 1063 1063 1063 <> <>
  1064 3 7.182125 1.930101 -51.222855 70 Y C 24 0.14000 0.14000 "TYR " " CA " 6 0 808080  0 1 -1108 ""  1 ""  FF7800  0 0 0 1 7.32 0 0 1064 1 1064 1064 1064 <> <>
  1065 2 7.707880 2.131919 -52.588392 70 Y C 24 0.50000 0.50000 "TYR " " C  " 6 0 808080  0 1 7 ""  1 ""  <> 0 0 0 1 7.32 0 0 1065 0 1065 1065 1065 <> <>
  1066 15 7.061146 2.166570 -53.643229 70 Y C 70 -0.50000 -0.50000 "TYR " " O  " 8 0 FF2E2E  0 1 7 ""  1 ""  <> 0 0 0 1 7.32 0 0 1066 0 1066 1066 1066 <> <>
  1067 3 7.583976 0.567107 -50.535225 70 Y C 24 -0.00500 -0.00500 "TYR " " CB " 6 0 808080  0 1 7 ""  1 ""  <> 0 0 0 1 7.32 0 0 1067 2 1067 1067 1067 <> <>
  1068 2 7.376706 -0.757611 -51.331710 70 Y C 24 -0.11500 -0.11500 "TYR " " CG " 6 0 808080  0 1 7 ""  1 ""  <> 0 0 0 1 7.32 0 0 1068 0 1068 1068 1068 <> <>
  1069 2 8.527349 -1.420308 -51.742386 70 Y C 24 -0.11500 -0.11500 "TYR " " CD1" 6 0 808080  0 1 7 ""  1 ""  <> 0 0 0 1 7.32 0 0 1069 1 1069 1069 1069 <> <>
  1070 2 8.396380 -2.679587 -52.433547 70 Y C 24 -0.11500 -0.11500 "TYR " " CE1" 6 0 808080  0 1 7 ""  1 ""  <> 0 0 0 1 7.32 0 0 1070 1 1070 1070 1070 <> <>
  1071 2 7.086137 -3.151172 -52.729412 70 Y C 24 0.15000 0.15000 "TYR " " CZ " 6 0 808080  0 1 7 ""  1 ""  <> 0 0 0 1 7.32 0 0 1071 0 1071 1071 1071 <> <>
  1072 16 6.999087 -4.335950 -53.398588 70 Y C 70 -0.58500 -0.58500 "TYR " " OH " 8 0 FF2E2E  0 1 7 "%UT"  13 ""  <> 0 0 0 1 7.32 0 0 1072 1 1072 1072 1072 <> <>
  1073 2 5.945606 -2.454786 -52.300934 70 Y C 24 -0.11500 -0.11500 "TYR " " CE2" 6 0 808080  0 1 7 ""  1 ""  <> 0 0 0 1 7.32 0 0 1073 1 1073 1073 1073 <> <>
  1074 2 6.139428 -1.278514 -51.583358 70 Y C 24 -0.11500 -0.11500 "TYR " " CD2" 6 0 808080  0 1 7 ""  1 ""  <> 0 0 0 1 7.32 0 0 1074 1 1074 1074 1074 <> <>
  1075 43 5.282628 1.530767 -52.119970 70 Y C 21 0.30000 0.30000 "TYR " " H  " 1 0 FFFFFF  0 1 7 ""  1 ""  <> 0 0 0 1 <> 0 0 1075 0 1075 1075 1075 <> <>
  1076 41 7.570562 2.732560 -50.596377 70 Y C 21 0.06000 0.06000 "TYR " " HA " 1 0 FFFFFF  0 1 7 ""  1 ""  <> 0 0 0 1 <> 0 0 1076 0 1076 1076 1076 <> <>
  1077 41 6.926317 0.476044 -49.671515 70 Y C 21 0.06000 0.06000 "TYR " " HB3" 1 0 FFFFFF  0 1 7 ""  1 ""  <> 0 0 0 1 <> 0 0 1077 0 1077 1077 1077 <> <>
  1078 41 8.615929 0.739689 -50.229623 70 Y C 21 0.06000 0.06000 "TYR " " HB2" 1 0 FFFFFF  0 1 7 ""  1 ""  <> 0 0 0 1 <> 0 0 1078 0 1078 1078 1078 <> <>
  1079 41 9.470646 -0.961180 -51.486605 70 Y C 21 0.11500 0.11500 "TYR " " HD1" 1 0 FFFFFF  0 1 7 ""  1 ""  <> 0 0 0 1 <> 0 0 1079 0 1079 1079 1079 <> <>
  1080 41 9.284720 -3.170256 -52.802627 70 Y C 21 0.11500 0.11500 "TYR " " HE1" 1 0 FFFFFF  0 1 7 ""  1 ""  <> 0 0 0 1 <> 0 0 1080 0 1080 1080 1080 <> <>
  1081 42 7.844455 -4.727811 -53.556509 70 Y C 21 0.43500 0.43500 "TYR " " HH " 1 0 FFFFFF  0 1 7 ""  1 ""  <> 0 0 0 1 <> 0 0 1081 0 1081 1081 1081 <> <>
  1082 41 4.946739 -2.786743 -52.542228 70 Y C 21 0.11500 0.11500 "TYR " " HE2" 1 0 FFFFFF  0 1 7 ""  1 ""  <> 0 0 0 1 <> 0 0 1082 0 1082 1082 1082 <> <>
  1083 41 5.308757 -0.668022 -51.261403 70 Y C 21 0.11500 0.11500 "TYR " " HD2" 1 0 FFFFFF  0 1 7 ""  1 ""  <> 0 0 0 1 <> 0 0 1083 0 1083 1083 1083 <> <>
  1084 25 9.035258 2.537278 -52.656525 71 S C 38 -0.50000 -0.50000 "SER " " N  " 7 0 2E2EFF  0 1 7 ""  1 ""  <> 0 0 0 1 7.72 0 0 1084 1 1084 1084 1084 <> <>
  1085 3 9.947534 2.807063 -53.738255 71 S C 24 0.14000 0.14000 "SER " " CA " 6 0 808080  0 1 -1108 ""  1 ""  FF7800  0 0 0 1 7.72 0 0 1085 1 1085 1085 1085 <> <>
  1086 2 9.769689 4.155998 -54.445076 71 S C 24 0.50000 0.50000 "SER " " C  " 6 0 808080  0 1 7 ""  1 ""  <> 0 0 0 1 7.72 0 0 1086 0 1086 1086 1086 <> <>
  1087 15 10.584086 5.047405 -54.430320 71 S C 70 -0.50000 -0.50000 "SER " " O  " 8 0 FF2E2E  0 1 7 ""  1 ""  <> 0 0 0 1 7.72 0 0 1087 0 1087 1087 1087 <> <>
  1088 3 9.965926 1.562897 -54.674614 71 S C 24 0.14500 0.14500 "SER " " CB " 6 0 808080  0 1 7 ""  1 ""  <> 0 0 0 1 7.72 0 0 1088 2 1088 1088 1088 <> <>
  1089 16 11.278939 1.506146 -55.302106 71 S C 70 -0.68300 -0.68300 "SER " " OG " 8 0 FF2E2E  0 1 7 "%UT"  13 ""  <> 0 0 0 1 7.72 0 0 1089 1 1089 1089 1089 <> <>
  1090 43 9.311814 2.993069 -51.799208 71 S C 21 0.30000 0.30000 "SER " " H  " 1 0 FFFFFF  0 1 7 ""  1 ""  <> 0 0 0 1 <> 0 0 1090 0 1090 1090 1090 <> <>
  1091 41 10.874876 2.795385 -53.165148 71 S C 21 0.06000 0.06000 "SER " " HA " 1 0 FFFFFF  0 1 7 ""  1 ""  <> 0 0 0 1 <> 0 0 1091 0 1091 1091 1091 <> <>
  1092 41 9.181745 1.417742 -55.417680 71 S C 21 0.06000 0.06000 "SER " " HB3" 1 0 FFFFFF  0 1 7 ""  1 ""  <> 0 0 0 1 <> 0 0 1092 0 1092 1092 1092 <> <>
  1093 41 10.067295 0.607574 -54.158430 71 S C 21 0.06000 0.06000 "SER " " HB2" 1 0 FFFFFF  0 1 7 ""  1 ""  <> 0 0 0 1 <> 0 0 1093 0 1093 1093 1093 <> <>
  1094 42 11.221609 1.738872 -56.216122 71 S C 21 0.41800 0.41800 "SER " " HG " 1 0 FFFFFF  0 1 7 ""  1 ""  <> 0 0 0 1 <> 0 0 1094 0 1094 1094 1094 <> <>
  1095 25 8.615053 4.246363 -55.136288 72 A C 38 -0.50000 -0.50000 "ALA " " N  " 7 0 2E2EFF  0 1 7 ""  1 ""  <> 0 0 0 1 7.71 0 0 1095 1 1095 1095 1095 <> <>
  1096 3 7.886665 5.484504 -55.423691 72 A C 24 0.14000 0.14000 "ALA " " CA " 6 0 808080  0 1 -1108 ""  1 ""  FF7800  0 0 0 1 7.71 0 0 1096 1 1096 1096 1096 <> <>
  1097 2 6.429420 5.155215 -55.724341 72 A C 24 0.50000 0.50000 "ALA " " C  " 6 0 808080  0 1 7 ""  1 ""  <> 0 0 0 1 7.71 0 0 1097 0 1097 1097 1097 <> <>
  1098 15 5.587700 5.916301 -55.290846 72 A C 70 -0.50000 -0.50000 "ALA " " O  " 8 0 FF2E2E  0 1 7 ""  1 ""  <> 0 0 0 1 7.71 0 0 1098 0 1098 1098 1098 <> <>
  1099 3 8.602723 6.235025 -56.554887 72 A C 24 -0.18000 -0.18000 "ALA " " CB " 6 0 808080  0 1 7 ""  1 ""  <> 0 0 0 1 7.71 0 0 1099 3 1099 1099 1099 <> <>
  1100 43 8.025678 3.427087 -55.100156 72 A C 21 0.30000 0.30000 "ALA " " H  " 1 0 FFFFFF  0 1 7 ""  1 ""  <> 0 0 0 1 <> 0 0 1100 0 1100 1100 1100 <> <>
  1101 41 7.968333 6.114516 -54.538656 72 A C 21 0.06000 0.06000 "ALA " " HA " 1 0 FFFFFF  0 1 7 ""  1 ""  <> 0 0 0 1 <> 0 0 1101 0 1101 1101 1101 <> <>
  1102 41 8.699368 5.546121 -57.393301 72 A C 21 0.06000 0.06000 "ALA " " HB1" 1 0 FFFFFF  0 1 7 ""  1 ""  <> 0 0 0 1 <> 0 0 1102 0 1102 1102 1102 <> <>
  1103 41 8.231735 7.182125 -56.948615 72 A C 21 0.06000 0.06000 "ALA " " HB2" 1 0 FFFFFF  0 1 7 ""  1 ""  <> 0 0 0 1 <> 0 0 1103 0 1103 1103 1103 <> <>
  1104 41 9.588077 6.564394 -56.225509 72 A C 21 0.06000 0.06000 "ALA " " HB3" 1 0 FFFFFF  0 1 7 ""  1 ""  <> 0 0 0 1 <> 0 0 1104 0 1104 1104 1104 <> <>
  1105 25 6.148204 3.987635 -56.391557 73 S C 38 -0.50000 -0.50000 "SER " " N  " 7 0 2E2EFF  0 1 7 ""  1 ""  <> 0 0 0 1 7.68 0 0 1105 1 1105 1105 1105 <> <>
  1106 3 4.758623 3.821687 -56.900331 73 S C 24 0.14000 0.14000 "SER " " CA " 6 0 808080  0 1 -1108 ""  1 ""  FF7800  0 0 0 1 7.68 0 0 1106 1 1106 1106 1106 <> <>
  1107 2 4.076052 2.386029 -56.696678 73 S C 24 0.50000 0.50000 "SER " " C  " 6 0 808080  0 1 7 ""  1 ""  <> 0 0 0 1 7.68 0 0 1107 0 1107 1107 1107 <> <>
  1108 15 2.971901 2.050333 -57.088246 73 S C 70 -0.50000 -0.50000 "SER " " O  " 8 0 FF2E2E  0 1 7 ""  1 ""  <> 0 0 0 1 7.68 0 0 1108 0 1108 1108 1108 <> <>
  1109 3 4.858781 4.181369 -58.365335 73 S C 24 0.14500 0.14500 "SER " " CB " 6 0 808080  0 1 7 ""  1 ""  <> 0 0 0 1 7.68 0 0 1109 2 1109 1109 1109 <> <>
  1110 16 5.632844 3.134238 -58.918079 73 S C 70 -0.68300 -0.68300 "SER " " OG " 8 0 FF2E2E  0 1 7 "%UT"  13 ""  <> 0 0 0 1 7.68 0 0 1110 1 1110 1110 1110 <> <>
  1111 43 6.923152 3.382758 -56.623615 73 S C 21 0.30000 0.30000 "SER " " H  " 1 0 FFFFFF  0 1 7 ""  1 ""  <> 0 0 0 1 <> 0 0 1111 0 1111 1111 1111 <> <>
  1112 41 4.074424 4.564240 -56.489935 73 S C 21 0.06000 0.06000 "SER " " HA " 1 0 FFFFFF  0 1 7 ""  1 ""  <> 0 0 0 1 <> 0 0 1112 0 1112 1112 1112 <> <>
  1113 41 5.382888 5.120870 -58.540639 73 S C 21 0.06000 0.06000 "SER " " HB3" 1 0 FFFFFF  0 1 7 ""  1 ""  <> 0 0 0 1 <> 0 0 1113 0 1113 1113 1113 <> <>
  1114 41 3.941593 4.378269 -58.921134 73 S C 21 0.06000 0.06000 "SER " " HB2" 1 0 FFFFFF  0 1 7 ""  1 ""  <> 0 0 0 1 <> 0 0 1114 0 1114 1114 1114 <> <>
  1115 42 5.006188 2.550803 -59.317459 73 S C 21 0.41800 0.41800 "SER " " HG " 1 0 FFFFFF  0 1 7 ""  1 ""  <> 0 0 0 1 <> 0 0 1115 0 1115 1115 1115 <> <>
  1116 25 4.836929 1.584160 -55.938662 74 F C 38 -0.50000 -0.50000 "PHE " " N  " 7 0 2E2EFF  0 1 7 ""  1 ""  <> 0 0 0 1 7.5 0 0 1116 1 1116 1116 1116 <> <>
  1117 3 4.532391 0.225325 -55.666812 74 F C 24 0.14000 0.14000 "PHE " " CA " 6 0 808080  0 1 -1108 ""  1 ""  FF7800  0 0 0 1 7.5 0 0 1117 1 1117 1117 1117 <> <>
  1118 2 3.654093 0.180777 -54.398790 74 F C 24 0.50000 0.50000 "PHE " " C  " 6 0 808080  0 1 7 ""  1 ""  <> 0 0 0 1 7.5 0 0 1118 0 1118 1118 1118 <> <>
  1119 15 3.984964 0.640912 -53.304125 74 F C 70 -0.50000 -0.50000 "PHE " " O  " 8 0 FF2E2E  0 1 7 ""  1 ""  <> 0 0 0 1 7.5 0 0 1119 0 1119 1119 1119 <> <>
  1120 3 5.824349 -0.507759 -55.302198 74 F C 24 -0.00500 -0.00500 "PHE " " CB " 6 0 808080  0 1 7 ""  1 ""  <> 0 0 0 1 7.5 0 0 1120 2 1120 1120 1120 <> <>
  1121 2 6.865128 -0.534849 -56.360100 74 F C 24 -0.11500 -0.11500 "PHE " " CG " 6 0 808080  0 1 7 ""  1 ""  <> 0 0 0 1 7.5 0 0 1121 0 1121 1121 1121 <> <>
  1122 2 6.575559 -0.236895 -57.706244 74 F C 24 -0.11500 -0.11500 "PHE " " CD1" 6 0 808080  0 1 7 ""  1 ""  <> 0 0 0 1 7.5 0 0 1122 1 1122 1122 1122 <> <>
  1123 2 7.494769 -0.494706 -58.723335 74 F C 24 -0.11500 -0.11500 "PHE " " CE1" 6 0 808080  0 1 7 ""  1 ""  <> 0 0 0 1 7.5 0 0 1123 1 1123 1123 1123 <> <>
  1124 2 8.790351 -0.966487 -58.476840 74 F C 24 -0.11500 -0.11500 "PHE " " CZ " 6 0 808080  0 1 7 ""  1 ""  <> 0 0 0 1 7.5 0 0 1124 1 1124 1124 1124 <> <>
  1125 2 9.051737 -1.266966 -57.160765 74 F C 24 -0.11500 -0.11500 "PHE " " CE2" 6 0 808080  0 1 7 ""  1 ""  <> 0 0 0 1 7.5 0 0 1125 1 1125 1125 1125 <> <>
  1126 2 8.142336 -1.022440 -56.077762 74 F C 24 -0.11500 -0.11500 "PHE " " CD2" 6 0 808080  0 1 7 ""  1 ""  <> 0 0 0 1 7.5 0 0 1126 1 1126 1126 1126 <> <>
  1127 43 5.540809 2.148151 -55.484670 74 F C 21 0.30000 0.30000 "PHE " " H  " 1 0 FFFFFF  0 1 7 ""  1 ""  <> 0 0 0 1 <> 0 0 1127 0 1127 1127 1127 <> <>
  1128 41 4.017966 -0.400628 -56.395407 74 F C 21 0.06000 0.06000 "PHE " " HA " 1 0 FFFFFF  0 1 7 ""  1 ""  <> 0 0 0 1 <> 0 0 1128 0 1128 1128 1128 <> <>
  1129 41 5.655071 -1.570430 -55.126727 74 F C 21 0.06000 0.06000 "PHE " " HB3" 1 0 FFFFFF  0 1 7 ""  1 ""  <> 0 0 0 1 <> 0 0 1129 0 1129 1129 1129 <> <>
  1130 41 6.333598 -0.189861 -54.392739 74 F C 21 0.06000 0.06000 "PHE " " HB2" 1 0 FFFFFF  0 1 7 ""  1 ""  <> 0 0 0 1 <> 0 0 1130 0 1130 1130 1130 <> <>
  1131 41 5.627532 0.195894 -57.991470 74 F C 21 0.11500 0.11500 "PHE " " HD1" 1 0 FFFFFF  0 1 7 ""  1 ""  <> 0 0 0 1 <> 0 0 1131 0 1131 1131 1131 <> <>
  1132 41 7.147270 -0.302621 -59.727770 74 F C 21 0.11500 0.11500 "PHE " " HE1" 1 0 FFFFFF  0 1 7 ""  1 ""  <> 0 0 0 1 <> 0 0 1132 0 1132 1132 1132 <> <>
  1133 41 9.490626 -1.130965 -59.281582 74 F C 21 0.11500 0.11500 "PHE " " HZ " 1 0 FFFFFF  0 1 7 ""  1 ""  <> 0 0 0 1 <> 0 0 1133 0 1133 1133 1133 <> <>
  1134 41 9.941722 -1.848165 -56.966764 74 F C 21 0.11500 0.11500 "PHE " " HE2" 1 0 FFFFFF  0 1 7 ""  1 ""  <> 0 0 0 1 <> 0 0 1134 0 1134 1134 1134 <> <>
  1135 41 8.485596 -1.316408 -55.096673 74 F C 21 0.11500 0.11500 "PHE " " HD2" 1 0 FFFFFF  0 1 7 ""  1 ""  <> 0 0 0 1 <> 0 0 1135 0 1135 1135 1135 <> <>
  1136 25 2.502393 -0.441371 -54.558108 75 L C 38 -0.50000 -0.50000 "LEU " " N  " 7 0 2E2EFF  0 1 7 ""  1 ""  <> 0 0 0 1 7.52 0 0 1136 1 1136 1136 1136 <> <>
  1137 3 1.564710 -0.710805 -53.478566 75 L C 24 0.14000 0.14000 "LEU " " CA " 6 0 808080  0 1 -1108 ""  1 ""  FF7800  0 0 0 1 7.52 0 0 1137 1 1137 1137 1137 <> <>
  1138 2 2.051246 -1.810105 -52.540652 75 L C 24 0.50000 0.50000 "LEU " " C  " 6 0 808080  0 1 7 ""  1 ""  <> 0 0 0 1 7.52 0 0 1138 0 1138 1138 1138 <> <>
  1139 15 2.272783 -2.933896 -53.008615 75 L C 70 -0.50000 -0.50000 "LEU " " O  " 8 0 FF2E2E  0 1 7 ""  1 ""  <> 0 0 0 1 7.52 0 0 1139 0 1139 1139 1139 <> <>
  1140 3 0.234440 -1.184810 -54.117029 75 L C 24 -0.12000 -0.12000 "LEU " " CB " 6 0 808080  0 1 7 ""  1 ""  <> 0 0 0 1 7.52 0 0 1140 2 1140 1140 1140 <> <>
  1141 3 -0.943591 -1.359819 -53.197173 75 L C 24 -0.06000 -0.06000 "LEU " " CG " 6 0 808080  0 1 7 ""  1 ""  <> 0 0 0 1 7.52 0 0 1141 1 1141 1141 1141 <> <>
  1142 3 -1.481409 0.018113 -52.685316 75 L C 24 -0.18000 -0.18000 "LEU " " CD1" 6 0 808080  0 1 7 ""  1 ""  <> 0 0 0 1 7.52 0 0 1142 3 1142 1142 1142 <> <>
  1143 3 -2.016127 -2.025871 -53.989247 75 L C 24 -0.18000 -0.18000 "LEU " " CD2" 6 0 808080  0 1 7 ""  1 ""  <> 0 0 0 1 7.52 0 0 1143 3 1143 1143 1143 <> <>
  1144 43 2.364303 -0.887664 -55.452997 75 L C 21 0.30000 0.30000 "LEU " " H  " 1 0 FFFFFF  0 1 7 ""  1 ""  <> 0 0 0 1 <> 0 0 1144 0 1144 1144 1144 <> <>
  1145 41 1.373166 0.202327 -52.915517 75 L C 21 0.06000 0.06000 "LEU " " HA " 1 0 FFFFFF  0 1 7 ""  1 ""  <> 0 0 0 1 <> 0 0 1145 0 1145 1145 1145 <> <>
  1146 41 0.291011 -2.173255 -54.572589 75 L C 21 0.06000 0.06000 "LEU " " HB3" 1 0 FFFFFF  0 1 7 ""  1 ""  <> 0 0 0 1 <> 0 0 1146 0 1146 1146 1146 <> <>
  1147 41 0.007037 -0.493653 -54.929307 75 L C 21 0.06000 0.06000 "LEU " " HB2" 1 0 FFFFFF  0 1 7 ""  1 ""  <> 0 0 0 1 <> 0 0 1147 0 1147 1147 1147 <> <>
  1148 41 -0.668705 -1.879011 -52.278595 75 L C 21 0.06000 0.06000 "LEU " " HG " 1 0 FFFFFF  0 1 7 ""  1 ""  <> 0 0 0 1 <> 0 0 1148 0 1148 1148 1148 <> <>
  1149 41 -2.305877 -0.057047 -51.977156 75 L C 21 0.06000 0.06000 "LEU " "HD11" 1 0 FFFFFF  0 1 7 ""  1 ""  <> 0 0 0 1 <> 0 0 1149 0 1149 1149 1149 <> <>
  1150 41 -0.678797 0.622607 -52.263411 75 L C 21 0.06000 0.06000 "LEU " "HD12" 1 0 FFFFFF  0 1 7 ""  1 ""  <> 0 0 0 1 <> 0 0 1150 0 1150 1150 1150 <> <>
  1151 41 -1.824699 0.498091 -53.602219 75 L C 21 0.06000 0.06000 "LEU " "HD13" 1 0 FFFFFF  0 1 7 ""  1 ""  <> 0 0 0 1 <> 0 0 1151 0 1151 1151 1151 <> <>
  1152 41 -2.936285 -2.189787 -53.429312 75 L C 21 0.06000 0.06000 "LEU " "HD21" 1 0 FFFFFF  0 1 7 ""  1 ""  <> 0 0 0 1 <> 0 0 1152 0 1152 1152 1152 <> <>
  1153 41 -2.360570 -1.515023 -54.888918 75 L C 21 0.06000 0.06000 "LEU " "HD22" 1 0 FFFFFF  0 1 7 ""  1 ""  <> 0 0 0 1 <> 0 0 1153 0 1153 1153 1153 <> <>
  1154 41 -1.743950 -3.047789 -54.253767 75 L C 21 0.06000 0.06000 "LEU " "HD23" 1 0 FFFFFF  0 1 7 ""  1 ""  <> 0 0 0 1 <> 0 0 1154 0 1154 1154 1154 <> <>
  1155 25 2.280007 -1.583277 -51.276782 76 Y C 38 -0.50000 -0.50000 "TYR " " N  " 7 0 2E2EFF  0 1 7 ""  1 ""  <> 0 0 0 1 7.71 0 0 1155 1 1155 1155 1155 <> <>
  1156 3 2.925230 -2.488110 -50.365524 76 Y C 24 0.14000 0.14000 "TYR " " CA " 6 0 808080  0 1 -1108 ""  1 ""  FF7800  0 0 0 1 7.71 0 0 1156 1 1156 1156 1156 <> <>
  1157 2 2.009697 -3.626145 -49.992592 76 Y C 24 0.50000 0.50000 "TYR " " C  " 6 0 808080  0 1 7 ""  1 ""  <> 0 0 0 1 7.71 0 0 1157 0 1157 1157 1157 <> <>
  1158 15 0.833768 -3.441879 -49.679387 76 Y C 70 -0.50000 -0.50000 "TYR " " O  " 8 0 FF2E2E  0 1 7 ""  1 ""  <> 0 0 0 1 7.71 0 0 1158 0 1158 1158 1158 <> <>
  1159 3 3.311345 -1.615369 -49.126717 76 Y C 24 -0.00500 -0.00500 "TYR " " CB " 6 0 808080  0 1 7 ""  1 ""  <> 0 0 0 1 7.71 0 0 1159 2 1159 1159 1159 <> <>
  1160 2 4.208162 -2.349104 -48.097218 76 Y C 24 -0.11500 -0.11500 "TYR " " CG " 6 0 808080  0 1 7 ""  1 ""  <> 0 0 0 1 7.71 0 0 1160 0 1160 1160 1160 <> <>
  1161 2 3.571813 -2.993442 -46.984901 76 Y C 24 -0.11500 -0.11500 "TYR " " CD1" 6 0 808080  0 1 7 ""  1 ""  <> 0 0 0 1 7.71 0 0 1161 1 1161 1161 1161 <> <>
  1162 2 4.381502 -3.426799 -45.911593 76 Y C 24 -0.11500 -0.11500 "TYR " " CE1" 6 0 808080  0 1 7 ""  1 ""  <> 0 0 0 1 7.71 0 0 1162 1 1162 1162 1162 <> <>
  1163 2 5.826999 -3.372020 -45.959428 76 Y C 24 0.15000 0.15000 "TYR " " CZ " 6 0 808080  0 1 7 ""  1 ""  <> 0 0 0 1 7.71 0 0 1163 0 1163 1163 1163 <> <>
  1164 16 6.632715 -3.809139 -44.965106 76 Y C 70 -0.58500 -0.58500 "TYR " " OH " 8 0 FF2E2E  0 1 7 "%UT"  13 ""  <> 0 0 0 1 7.71 0 0 1164 1 1164 1164 1164 <> <>
  1165 2 6.454907 -2.846426 -47.084652 76 Y C 24 -0.11500 -0.11500 "TYR " " CE2" 6 0 808080  0 1 7 ""  1 ""  <> 0 0 0 1 7.71 0 0 1165 1 1165 1165 1165 <> <>
  1166 2 5.671766 -2.291441 -48.110604 76 Y C 24 -0.11500 -0.11500 "TYR " " CD2" 6 0 808080  0 1 7 ""  1 ""  <> 0 0 0 1 7.71 0 0 1166 1 1166 1166 1166 <> <>
  1167 43 2.024714 -0.705844 -50.846902 76 Y C 21 0.30000 0.30000 "TYR " " H  " 1 0 FFFFFF  0 1 7 ""  1 ""  <> 0 0 0 1 <> 0 0 1167 0 1167 1167 1167 <> <>
  1168 41 3.847610 -2.998716 -50.642240 76 Y C 21 0.06000 0.06000 "TYR " " HA " 1 0 FFFFFF  0 1 7 ""  1 ""  <> 0 0 0 1 <> 0 0 1168 0 1168 1168 1168 <> <>
  1169 41 2.484488 -1.046222 -48.702295 76 Y C 21 0.06000 0.06000 "TYR " " HB3" 1 0 FFFFFF  0 1 7 ""  1 ""  <> 0 0 0 1 <> 0 0 1169 0 1169 1169 1169 <> <>
  1170 41 3.937870 -0.747492 -49.332051 76 Y C 21 0.06000 0.06000 "TYR " " HB2" 1 0 FFFFFF  0 1 7 ""  1 ""  <> 0 0 0 1 <> 0 0 1170 0 1170 1170 1170 <> <>
  1171 41 2.513794 -3.209200 -46.996135 76 Y C 21 0.11500 0.11500 "TYR " " HD1" 1 0 FFFFFF  0 1 7 ""  1 ""  <> 0 0 0 1 <> 0 0 1171 0 1171 1171 1171 <> <>
  1172 41 4.029067 -3.993344 -45.062486 76 Y C 21 0.11500 0.11500 "TYR " " HE1" 1 0 FFFFFF  0 1 7 ""  1 ""  <> 0 0 0 1 <> 0 0 1172 0 1172 1172 1172 <> <>
  1173 42 7.264613 -4.494497 -45.121345 76 Y C 21 0.43500 0.43500 "TYR " " HH " 1 0 FFFFFF  0 1 7 ""  1 ""  <> 0 0 0 1 <> 0 0 1173 0 1173 1173 1173 <> <>
  1174 41 7.533902 -2.843222 -47.129259 76 Y C 21 0.11500 0.11500 "TYR " " HE2" 1 0 FFFFFF  0 1 7 ""  1 ""  <> 0 0 0 1 <> 0 0 1174 0 1174 1174 1174 <> <>
  1175 41 6.306264 -1.813018 -48.841494 76 Y C 21 0.11500 0.11500 "TYR " " HD2" 1 0 FFFFFF  0 1 7 ""  1 ""  <> 0 0 0 1 <> 0 0 1175 0 1175 1175 1175 <> <>
  1176 25 2.582100 -4.789420 -49.936345 77 S C 38 -0.50000 -0.50000 "SER " " N  " 7 0 2E2EFF  0 1 7 ""  1 ""  <> 0 0 0 1 7.75 0 0 1176 1 1176 1176 1176 <> <>
  1177 3 1.825207 -6.079994 -49.900783 77 S C 24 0.14000 0.14000 "SER " " CA " 6 0 808080  0 1 -1108 ""  1 ""  FF7800  0 0 0 1 7.75 0 0 1177 1 1177 1177 1177 <> <>
  1178 2 0.769921 -6.277980 -48.809908 77 S C 24 0.50000 0.50000 "SER " " C  " 6 0 808080  0 1 7 ""  1 ""  <> 0 0 0 1 7.75 0 0 1178 0 1178 1178 1178 <> <>
  1179 15 1.154861 -6.455631 -47.592584 77 S C 70 -0.50000 -0.50000 "SER " " O  " 8 0 FF2E2E  0 1 7 ""  1 ""  <> 0 0 0 1 7.75 0 0 1179 0 1179 1179 1179 <> <>
  1180 3 2.704318 -7.310692 -50.208241 77 S C 24 0.14500 0.14500 "SER " " CB " 6 0 808080  0 1 7 ""  1 ""  <> 0 0 0 1 7.75 0 0 1180 2 1180 1180 1180 <> <>
  1181 16 3.199445 -7.420113 -51.567111 77 S C 70 -0.68300 -0.68300 "SER " " OG " 8 0 FF2E2E  0 1 7 "%UT"  13 ""  <> 0 0 0 1 7.75 0 0 1181 1 1181 1181 1181 <> <>
  1182 43 3.559758 -4.878405 -50.173000 77 S C 21 0.30000 0.30000 "SER " " H  " 1 0 FFFFFF  0 1 7 ""  1 ""  <> 0 0 0 1 <> 0 0 1182 0 1182 1182 1182 <> <>
  1183 41 1.160590 -6.005568 -50.761727 77 S C 21 0.06000 0.06000 "SER " " HA " 1 0 FFFFFF  0 1 7 ""  1 ""  <> 0 0 0 1 <> 0 0 1183 0 1183 1183 1183 <> <>
  1184 41 2.187681 -8.263357 -50.091701 77 S C 21 0.06000 0.06000 "SER " " HB3" 1 0 FFFFFF  0 1 7 ""  1 ""  <> 0 0 0 1 <> 0 0 1184 0 1184 1184 1184 <> <>
  1185 41 3.538900 -7.366400 -49.508968 77 S C 21 0.06000 0.06000 "SER " " HB2" 1 0 FFFFFF  0 1 7 ""  1 ""  <> 0 0 0 1 <> 0 0 1185 0 1185 1185 1185 <> <>
  1186 42 3.866635 -6.756619 -51.652838 77 S C 21 0.41800 0.41800 "SER " " HG " 1 0 FFFFFF  0 1 7 ""  1 ""  <> 0 0 0 1 <> 0 0 1186 0 1186 1186 1186 <> <>
  1187 25 -0.519131 -6.026927 -49.041912 78 G C 38 -0.50000 -0.50000 "GLY " " N  " 7 0 2E2EFF  0 1 7 ""  1 ""  <> 0 0 0 1 7.75 0 0 1187 1 1187 1187 1187 <> <>
  1188 3 -1.649944 -6.115721 -48.088833 78 G C 24 0.08000 0.08000 "GLY " " CA " 6 0 808080  0 1 -1108 ""  1 ""  FF7800  0 0 0 1 7.75 0 0 1188 2 1188 1188 1188 <> <>
  1189 2 -2.499519 -4.872114 -47.907942 78 G C 24 0.50000 0.50000 "GLY " " C  " 6 0 808080  0 1 7 ""  1 ""  <> 0 0 0 1 7.75 0 0 1189 0 1189 1189 1189 <> <>
  1190 15 -3.339580 -4.818014 -47.019139 78 G C 70 -0.50000 -0.50000 "GLY " " O  " 8 0 FF2E2E  0 1 7 ""  1 ""  <> 0 0 0 1 7.75 0 0 1190 0 1190 1190 1190 <> <>
  1191 43 -0.710748 -5.809098 -50.009339 78 G C 21 0.30000 0.30000 "GLY " " H  " 1 0 FFFFFF  0 1 7 ""  1 ""  <> 0 0 0 1 <> 0 0 1191 0 1191 1191 1191 <> <>
  1192 41 -1.159328 -6.399912 -47.157575 78 G C 21 0.06000 0.06000 "GLY " " HA3" 1 0 FFFFFF  0 1 7 ""  1 ""  <> 0 0 0 1 <> 0 0 1192 0 1192 1192 1192 <> <>
  1193 41 -2.336243 -6.906713 -48.390357 78 G C 21 0.06000 0.06000 "GLY " " HA2" 1 0 FFFFFF  0 1 7 ""  1 ""  <> 0 0 0 1 <> 0 0 1193 0 1193 1193 1193 <> <>
  1194 25 -2.184771 -3.785072 -48.646905 79 V C 38 -0.50000 -0.50000 "VAL " " N  " 7 0 2E2EFF  0 1 7 ""  1 ""  <> 0 0 0 1 7.74 0 0 1194 1 1194 1194 1194 <> <>
  1195 3 -2.789099 -2.451669 -48.788424 79 V C 24 0.14000 0.14000 "VAL " " CA " 6 0 808080  0 1 -1108 ""  1 ""  FF7800  0 0 0 1 7.74 0 0 1195 1 1195 1195 1195 <> <>
  1196 2 -3.756642 -2.508185 -50.004896 79 V C 24 0.50000 0.50000 "VAL " " C  " 6 0 808080  0 1 7 ""  1 ""  <> 0 0 0 1 7.74 0 0 1196 0 1196 1196 1196 <> <>
  1197 15 -3.299124 -3.119497 -51.008613 79 V C 70 -0.50000 -0.50000 "VAL " " O  " 8 0 FF2E2E  0 1 7 ""  1 ""  <> 0 0 0 1 7.74 0 0 1197 0 1197 1197 1197 <> <>
  1198 3 -1.618160 -1.511996 -48.879435 79 V C 24 -0.06000 -0.06000 "VAL " " CB " 6 0 808080  0 1 7 ""  1 ""  <> 0 0 0 1 7.74 0 0 1198 1 1198 1198 1198 <> <>
  1199 3 -2.208484 -0.074039 -49.049287 79 V C 24 -0.18000 -0.18000 "VAL " " CG1" 6 0 808080  0 1 7 ""  1 ""  <> 0 0 0 1 7.74 0 0 1199 3 1199 1199 1199 <> <>
  1200 3 -0.720217 -1.561914 -47.653195 79 V C 24 -0.18000 -0.18000 "VAL " " CG2" 6 0 808080  0 1 7 ""  1 ""  <> 0 0 0 1 7.74 0 0 1200 3 1200 1200 1200 <> <>
  1201 43 -1.474480 -4.048725 -49.314007 79 V C 21 0.30000 0.30000 "VAL " " H  " 1 0 FFFFFF  0 1 7 ""  1 ""  <> 0 0 0 1 <> 0 0 1201 0 1201 1201 1201 <> <>
  1202 41 -3.341782 -2.186115 -47.888068 79 V C 21 0.06000 0.06000 "VAL " " HA " 1 0 FFFFFF  0 1 7 ""  1 ""  <> 0 0 0 1 <> 0 0 1202 0 1202 1202 1202 <> <>
  1203 41 -1.120538 -1.734756 -49.822488 79 V C 21 0.06000 0.06000 "VAL " " HB " 1 0 FFFFFF  0 1 7 ""  1 ""  <> 0 0 0 1 <> 0 0 1203 0 1203 1203 1203 <> <>
  1204 41 -1.423792 0.607390 -49.377175 79 V C 21 0.06000 0.06000 "VAL " "HG11" 1 0 FFFFFF  0 1 7 ""  1 ""  <> 0 0 0 1 <> 0 0 1204 0 1204 1204 1204 <> <>
  1205 41 -2.924909 -0.138563 -49.868324 79 V C 21 0.06000 0.06000 "VAL " "HG12" 1 0 FFFFFF  0 1 7 ""  1 ""  <> 0 0 0 1 <> 0 0 1205 0 1205 1205 1205 <> <>
  1206 41 -2.674316 0.266041 -48.125193 79 V C 21 0.06000 0.06000 "VAL " "HG13" 1 0 FFFFFF  0 1 7 ""  1 ""  <> 0 0 0 1 <> 0 0 1206 0 1206 1206 1206 <> <>
  1207 41 0.078340 -0.843206 -47.835941 79 V C 21 0.06000 0.06000 "VAL " "HG21" 1 0 FFFFFF  0 1 7 ""  1 ""  <> 0 0 0 1 <> 0 0 1207 0 1207 1207 1207 <> <>
  1208 41 -1.139471 -1.294718 -46.683960 79 V C 21 0.06000 0.06000 "VAL " "HG22" 1 0 FFFFFF  0 1 7 ""  1 ""  <> 0 0 0 1 <> 0 0 1208 0 1208 1208 1208 <> <>
  1209 41 -0.197658 -2.508000 -47.507321 79 V C 21 0.06000 0.06000 "VAL " "HG23" 1 0 FFFFFF  0 1 7 ""  1 ""  <> 0 0 0 1 <> 0 0 1209 0 1209 1209 1209 <> <>
  1210 25 -4.994229 -1.933205 -49.951864 80 P C 38 -0.14000 -0.14000 "PRO " " N  " 7 0 2E2EFF  0 1 7 ""  1 ""  <> 0 0 0 1 7.75 0 0 1210 0 1210 1210 1210 <> <>
  1211 3 -5.926470 -2.014607 -51.054829 80 P C 24 0.01000 0.01000 "PRO " " CA " 6 0 808080  0 1 -1108 ""  1 ""  FF7800  0 0 0 1 7.75 0 0 1211 1 1211 1211 1211 <> <>
  1212 2 -5.594112 -1.018825 -52.103530 80 P C 24 0.50000 0.50000 "PRO " " C  " 6 0 808080  0 1 7 ""  1 ""  <> 0 0 0 1 7.75 0 0 1212 0 1212 1212 1212 <> <>
  1213 15 -4.966597 -0.015127 -51.841524 80 P C 70 -0.50000 -0.50000 "PRO " " O  " 8 0 FF2E2E  0 1 7 ""  1 ""  <> 0 0 0 1 7.75 0 0 1213 0 1213 1213 1213 <> <>
  1214 3 -5.699662 -1.494046 -48.736562 80 P C 24 -0.05000 -0.05000 "PRO " " CD " 6 0 808080  0 1 7 ""  1 ""  <> 0 0 0 1 7.75 0 0 1214 2 1214 1214 1214 <> <>
  1215 3 -7.045146 -1.058942 -49.201140 80 P C 24 -0.12000 -0.12000 "PRO " " CG " 6 0 808080  0 1 7 ""  1 ""  <> 0 0 0 1 7.75 0 0 1215 2 1215 1215 1215 <> <>
  1216 3 -7.321868 -1.941040 -50.452524 80 P C 24 -0.12000 -0.12000 "PRO " " CB " 6 0 808080  0 1 7 ""  1 ""  <> 0 0 0 1 7.75 0 0 1216 2 1216 1216 1216 <> <>
  1217 41 -5.944144 -3.058354 -51.368409 80 P C 21 0.06000 0.06000 "PRO " " HA " 1 0 FFFFFF  0 1 7 ""  1 ""  <> 0 0 0 1 <> 0 0 1217 0 1217 1217 1217 <> <>
  1218 41 -5.176630 -0.670885 -48.250448 80 P C 21 0.06000 0.06000 "PRO " " HD2" 1 0 FFFFFF  0 1 7 ""  1 ""  <> 0 0 0 1 <> 0 0 1218 0 1218 1218 1218 <> <>
  1219 41 -5.724570 -2.407526 -48.141543 80 P C 21 0.06000 0.06000 "PRO " " HD3" 1 0 FFFFFF  0 1 7 ""  1 ""  <> 0 0 0 1 <> 0 0 1219 0 1219 1219 1219 <> <>
  1220 41 -6.933812 0.009296 -49.389010 80 P C 21 0.06000 0.06000 "PRO " " HG2" 1 0 FFFFFF  0 1 7 ""  1 ""  <> 0 0 0 1 <> 0 0 1220 0 1220 1220 1220 <> <>
  1221 41 -7.755656 -1.400513 -48.449068 80 P C 21 0.06000 0.06000 "PRO " " HG3" 1 0 FFFFFF  0 1 7 ""  1 ""  <> 0 0 0 1 <> 0 0 1221 0 1221 1221 1221 <> <>
  1222 41 -7.714663 -2.890662 -50.088773 80 P C 21 0.06000 0.06000 "PRO " " HB3" 1 0 FFFFFF  0 1 7 ""  1 ""  <> 0 0 0 1 <> 0 0 1222 0 1222 1222 1222 <> <>
  1223 41 -8.129028 -1.589269 -51.095930 80 P C 21 0.06000 0.06000 "PRO " " HB2" 1 0 FFFFFF  0 1 7 ""  1 ""  <> 0 0 0 1 <> 0 0 1223 0 1223 1223 1223 <> <>
  1224 25 -6.051100 -1.303686 -53.328164 81 S C 38 -0.50000 -0.50000 "SER " " N  " 7 0 2E2EFF  0 1 7 ""  1 ""  <> 0 0 0 1 7.71 0 0 1224 1 1224 1224 1224 <> <>
  1225 3 -5.883114 -0.580126 -54.554694 81 S C 24 0.14000 0.14000 "SER " " CA " 6 0 808080  0 1 -1108 ""  1 ""  FF7800  0 0 0 1 7.71 0 0 1225 1 1225 1225 1225 <> <>
  1226 2 -6.265497 0.894327 -54.552829 81 S C 24 0.50000 0.50000 "SER " " C  " 6 0 808080  0 1 7 ""  1 ""  <> 0 0 0 1 7.71 0 0 1226 0 1226 1226 1226 <> <>
  1227 15 -5.887028 1.744600 -55.393838 81 S C 70 -0.50000 -0.50000 "SER " " O  " 8 0 FF2E2E  0 1 7 ""  1 ""  <> 0 0 0 1 7.71 0 0 1227 0 1227 1227 1227 <> <>
  1228 3 -6.433547 -1.326119 -55.704565 81 S C 24 0.14500 0.14500 "SER " " CB " 6 0 808080  0 1 7 ""  1 ""  <> 0 0 0 1 7.71 0 0 1228 2 1228 1228 1228 <> <>
  1229 16 -7.815624 -1.656440 -55.580819 81 S C 70 -0.68300 -0.68300 "SER " " OG " 8 0 FF2E2E  0 1 7 "%UT"  13 ""  <> 0 0 0 1 7.71 0 0 1229 1 1229 1229 1229 <> <>
  1230 43 -6.621214 -2.131054 -53.429453 81 S C 21 0.30000 0.30000 "SER " " H  " 1 0 FFFFFF  0 1 7 ""  1 ""  <> 0 0 0 1 <> 0 0 1230 0 1230 1230 1230 <> <>
  1231 41 -4.799293 -0.588296 -54.669156 81 S C 21 0.06000 0.06000 "SER " " HA " 1 0 FFFFFF  0 1 7 ""  1 ""  <> 0 0 0 1 <> 0 0 1231 0 1231 1231 1231 <> <>
  1232 41 -5.972699 -2.305979 -55.832249 81 S C 21 0.06000 0.06000 "SER " " HB3" 1 0 FFFFFF  0 1 7 ""  1 ""  <> 0 0 0 1 <> 0 0 1232 0 1232 1232 1232 <> <>
  1233 41 -6.246513 -0.774712 -56.626015 81 S C 21 0.06000 0.06000 "SER " " HB2" 1 0 FFFFFF  0 1 7 ""  1 ""  <> 0 0 0 1 <> 0 0 1233 0 1233 1233 1233 <> <>
  1234 42 -7.921661 -2.482923 -55.134341 81 S C 21 0.41800 0.41800 "SER " " HG " 1 0 FFFFFF  0 1 7 ""  1 ""  <> 0 0 0 1 <> 0 0 1234 0 1234 1234 1234 <> <>
  1235 25 -7.126605 1.264209 -53.576895 82 R C 38 -0.50000 -0.50000 "ARG " " N  " 7 0 2E2EFF  0 1 7 ""  1 ""  <> 0 0 0 1 7.73 0 0 1235 1 1235 1235 1235 <> <>
  1236 3 -7.508617 2.635683 -53.390914 82 R C 24 0.14000 0.14000 "ARG " " CA " 6 0 808080  0 1 -1108 ""  1 ""  FF7800  0 0 0 1 7.73 0 0 1236 1 1236 1236 1236 <> <>
  1237 2 -6.317234 3.572935 -53.132082 82 R C 24 0.50000 0.50000 "ARG " " C  " 6 0 808080  0 1 7 ""  1 ""  <> 0 0 0 1 7.73 0 0 1237 0 1237 1237 1237 <> <>
  1238 15 -6.475367 4.804616 -53.396429 82 R C 70 -0.50000 -0.50000 "ARG " " O  " 8 0 FF2E2E  0 1 7 ""  1 ""  <> 0 0 0 1 7.73 0 0 1238 0 1238 1238 1238 <> <>
  1239 3 -8.489514 2.699879 -52.230692 82 R C 24 -0.12000 -0.12000 "ARG " " CB " 6 0 808080  0 1 7 ""  1 ""  <> 0 0 0 1 7.73 0 0 1239 2 1239 1239 1239 <> <>
  1240 3 -7.865918 2.415398 -50.839334 82 R C 24 -0.05000 -0.05000 "ARG " " CG " 6 0 808080  0 1 7 ""  1 ""  <> 0 0 0 1 7.73 0 0 1240 2 1240 1240 1240 <> <>
  1241 3 -8.943111 2.155742 -49.811166 82 R C 24 0.19000 0.19000 "ARG " " CD " 6 0 808080  0 1 7 ""  1 ""  <> 0 0 0 1 7.73 0 0 1241 2 1241 1241 1241 <> <>
  1242 25 -9.494937 3.470648 -49.421216 82 R C 38 -0.69997 -0.69997 "ARG " " NE " 7 0 2E2EFF  0 1 7 ""  1 ""  <> 0 0 0 1 7.73 0 0 1242 1 1242 1242 1242 <> <>
  1243 2 -9.415714 4.039169 -48.185875 82 R C 24 0.63990 0.63990 "ARG " " CZ " 6 0 808080  0 1 7 ""  1 ""  <> 0 0 0 1 7.73 0 0 1243 0 1243 1243 1243 <> <>
  1244 25 -8.719344 3.570861 -47.179504 82 R C 38 -0.79997 -0.79997 "ARG " " NH1" 7 0 2E2EFF  0 1 7 ""  1 ""  <> 0 0 0 1 7.73 0 0 1244 2 1244 1244 1244 <> <>
  1245 31 -10.007558 5.171005 -48.056649 82 R C 38 -0.79997 -0.79997 "ARG " " NH2" 7 1 2E2EFF  0 1 7 ""  1 ""  <> 0 0 0 1 7.73 0 0 1245 2 1245 1245 1245 <> <>
  1246 43 -7.252128 0.591342 -52.833925 82 R C 21 0.30000 0.30000 "ARG " " H  " 1 0 FFFFFF  0 1 7 ""  1 ""  <> 0 0 0 1 <> 0 0 1246 0 1246 1246 1246 <> <>
  1247 41 -7.899286 2.847676 -54.386304 82 R C 21 0.06000 0.06000 "ARG " " HA " 1 0 FFFFFF  0 1 7 ""  1 ""  <> 0 0 0 1 <> 0 0 1247 0 1247 1247 1247 <> <>
  1248 41 -9.344745 2.070530 -52.475881 82 R C 21 0.06000 0.06000 "ARG " " HB3" 1 0 FFFFFF  0 1 7 ""  1 ""  <> 0 0 0 1 <> 0 0 1248 0 1248 1248 1248 <> <>
  1249 41 -8.911445 3.704356 -52.185900 82 R C 21 0.06000 0.06000 "ARG " " HB2" 1 0 FFFFFF  0 1 7 ""  1 ""  <> 0 0 0 1 <> 0 0 1249 0 1249 1249 1249 <> <>
  1250 41 -7.220440 3.211011 -50.467972 82 R C 21 0.06000 0.06000 "ARG " " HG3" 1 0 FFFFFF  0 1 7 ""  1 ""  <> 0 0 0 1 <> 0 0 1250 0 1250 1250 1250 <> <>
  1251 41 -7.309738 1.478498 -50.883130 82 R C 21 0.06000 0.06000 "ARG " " HG2" 1 0 FFFFFF  0 1 7 ""  1 ""  <> 0 0 0 1 <> 0 0 1251 0 1251 1251 1251 <> <>
  1252 41 -8.461155 1.804261 -48.898457 82 R C 21 0.06000 0.06000 "ARG " " HD3" 1 0 FFFFFF  0 1 7 ""  1 ""  <> 0 0 0 1 <> 0 0 1252 0 1252 1252 1252 <> <>
  1253 41 -9.803704 1.598932 -50.181298 82 R C 21 0.06000 0.06000 "ARG " " HD2" 1 0 FFFFFF  0 1 7 ""  1 ""  <> 0 0 0 1 <> 0 0 1253 0 1253 1253 1253 <> <>
  1254 43 -10.169269 3.852408 -50.069807 82 R C 21 0.44000 0.44000 "ARG " " HE " 1 0 FFFFFF  0 1 7 ""  1 ""  <> 0 0 0 1 <> 0 0 1254 0 1254 1254 1254 <> <>
  1255 43 -8.550161 4.175933 -46.389323 82 R C 21 0.46000 0.46000 "ARG " "HH12" 1 0 FFFFFF  0 1 7 ""  1 ""  <> 0 0 0 1 <> 0 0 1255 0 1255 1255 1255 <> <>
  1256 43 -8.439658 2.612339 -47.024005 82 R C 21 0.46000 0.46000 "ARG " "HH11" 1 0 FFFFFF  0 1 7 ""  1 ""  <> 0 0 0 1 <> 0 0 1256 0 1256 1256 1256 <> <>
  1257 44 -10.063791 5.477053 -47.096375 82 R C 21 0.46000 0.46000 "ARG " "HH22" 1 0 FFFFFF  0 1 7 ""  1 ""  <> 0 0 0 1 <> 0 0 1257 0 1257 1257 1257 <> <>
  1258 44 -10.548570 5.597707 -48.795793 82 R C 21 0.46000 0.46000 "ARG " "HH21" 1 0 FFFFFF  0 1 7 ""  1 ""  <> 0 0 0 1 <> 0 0 1258 0 1258 1258 1258 <> <>
  1259 25 -5.171357 3.130780 -52.608319 83 F C 38 -0.50000 -0.50000 "PHE " " N  " 7 0 2E2EFF  2 1 7 ""  1 ""  <> 0 0 0 1 7.37 0 0 1259 1 1259 1259 1259 <> <>
  1260 3 -3.975388 3.929993 -52.321579 83 F C 24 0.14000 0.14000 "PHE " " CA " 6 0 808080  2 1 -1108 ""  1 ""  FF7800  0 0 0 1 7.37 0 0 1260 1 1260 1260 1260 <> <>
  1261 2 -3.093091 3.880035 -53.544453 83 F C 24 0.50000 0.50000 "PHE " " C  " 6 0 808080  2 1 7 ""  1 ""  <> 0 0 0 1 7.37 0 0 1261 0 1261 1261 1261 <> <>
  1262 15 -2.964834 2.729797 -54.092278 83 F C 70 -0.50000 -0.50000 "PHE " " O  " 8 0 FF2E2E  2 1 7 ""  1 ""  <> 0 0 0 1 7.37 0 0 1262 0 1262 1262 1262 <> <>
  1263 3 -3.260072 3.204257 -51.129753 83 F C 24 -0.00500 -0.00500 "PHE " " CB " 6 0 808080  2 1 7 ""  1 ""  <> 0 0 0 1 7.37 0 0 1263 2 1263 1263 1263 <> <>
  1264 2 -3.990086 3.346155 -49.745272 83 F C 24 -0.11500 -0.11500 "PHE " " CG " 6 0 808080  2 1 7 ""  1 ""  <> 0 0 0 1 7.37 0 0 1264 0 1264 1264 1264 <> <>
  1265 2 -3.969531 4.587889 -49.107988 83 F C 24 -0.11500 -0.11500 "PHE " " CD1" 6 0 808080  2 1 7 ""  1 ""  <> 0 0 0 1 7.37 0 0 1265 1 1265 1265 1265 <> <>
  1266 2 -4.486499 4.711594 -47.794630 83 F C 24 -0.11500 -0.11500 "PHE " " CE1" 6 0 808080  2 1 7 ""  1 ""  <> 0 0 0 1 7.37 0 0 1266 1 1266 1266 1266 <> <>
  1267 2 -5.297129 3.661401 -47.275331 83 F C 24 -0.11500 -0.11500 "PHE " " CZ " 6 0 808080  2 1 7 ""  1 ""  <> 0 0 0 1 7.37 0 0 1267 1 1267 1267 1267 <> <>
  1268 2 -5.441793 2.454997 -48.087399 83 F C 24 -0.11500 -0.11500 "PHE " " CE2" 6 0 808080  2 1 7 ""  1 ""  <> 0 0 0 1 7.37 0 0 1268 1 1268 1268 1268 <> <>
  1269 2 -4.744750 2.301438 -49.287836 83 F C 24 -0.11500 -0.11500 "PHE " " CD2" 6 0 808080  2 1 7 ""  1 ""  <> 0 0 0 1 7.37 0 0 1269 1 1269 1269 1269 <> <>
  1270 43 -5.122112 2.123015 -52.555822 83 F C 21 0.30000 0.30000 "PHE " " H  " 1 0 FFFFFF  2 1 7 ""  1 ""  <> 0 0 0 1 <> 0 0 1270 0 1270 1270 1270 <> <>
  1271 41 -4.284972 4.968720 -52.203372 83 F C 21 0.06000 0.06000 "PHE " " HA " 1 0 FFFFFF  2 1 7 ""  1 ""  <> 0 0 0 1 <> 0 0 1271 0 1271 1271 1271 <> <>
  1272 41 -2.328722 3.685234 -50.831477 83 F C 21 0.06000 0.06000 "PHE " " HB3" 1 0 FFFFFF  2 1 7 ""  1 ""  <> 0 0 0 1 <> 0 0 1272 0 1272 1272 1272 <> <>
  1273 41 -3.051577 2.137604 -51.216621 83 F C 21 0.06000 0.06000 "PHE " " HB2" 1 0 FFFFFF  2 1 7 ""  1 ""  <> 0 0 0 1 <> 0 0 1273 0 1273 1273 1273 <> <>
  1274 41 -3.371567 5.367257 -49.556559 83 F C 21 0.11500 0.11500 "PHE " " HD1" 1 0 FFFFFF  2 1 7 ""  1 ""  <> 0 0 0 1 <> 0 0 1274 0 1274 1274 1274 <> <>
  1275 41 -4.437077 5.636053 -47.239012 83 F C 21 0.11500 0.11500 "PHE " " HE1" 1 0 FFFFFF  2 1 7 ""  1 ""  <> 0 0 0 1 <> 0 0 1275 0 1275 1275 1275 <> <>
  1276 41 -5.635593 3.752506 -46.254455 83 F C 21 0.11500 0.11500 "PHE " " HZ " 1 0 FFFFFF  2 1 7 ""  1 ""  <> 0 0 0 1 <> 0 0 1276 0 1276 1276 1276 <> <>
  1277 41 -6.061711 1.617676 -47.803134 83 F C 21 0.11500 0.11500 "PHE " " HE2" 1 0 FFFFFF  2 1 7 ""  1 ""  <> 0 0 0 1 <> 0 0 1277 0 1277 1277 1277 <> <>
  1278 41 -4.831391 1.425487 -49.912991 83 F C 21 0.11500 0.11500 "PHE " " HD2" 1 0 FFFFFF  2 1 7 ""  1 ""  <> 0 0 0 1 <> 0 0 1278 0 1278 1278 1278 <> <>
  1279 25 -2.536791 4.965111 -54.061547 84 S C 38 -0.50000 -0.50000 "SER " " N  " 7 0 2E2EFF  2 1 7 ""  1 ""  <> 0 0 0 1 7.29 0 0 1279 1 1279 1279 1279 <> <>
  1280 3 -1.616235 5.045318 -55.149573 84 S C 24 0.14000 0.14000 "SER " " CA " 6 0 808080  2 1 -1108 ""  1 ""  FF7800  0 0 0 1 7.29 0 0 1280 1 1280 1280 1280 <> <>
  1281 2 -0.639227 6.117669 -54.814124 84 S C 24 0.50000 0.50000 "SER " " C  " 6 0 808080  2 1 7 ""  1 ""  <> 0 0 0 1 7.29 0 0 1281 0 1281 1281 1281 <> <>
  1282 15 -0.940392 7.020034 -54.048774 84 S C 70 -0.50000 -0.50000 "SER " " O  " 8 0 FF2E2E  2 1 7 ""  1 ""  <> 0 0 0 1 7.29 0 0 1282 0 1282 1282 1282 <> <>
  1283 3 -2.496920 5.152963 -56.422443 84 S C 24 0.14500 0.14500 "SER " " CB " 6 0 808080  2 1 7 ""  1 ""  <> 0 0 0 1 7.29 0 0 1283 2 1283 1283 1283 <> <>
  1284 16 -1.910244 5.315752 -57.657115 84 S C 70 -0.68300 -0.68300 "SER " " OG " 8 0 FF2E2E  2 1 7 "%UT"  13 ""  <> 0 0 0 1 7.29 0 0 1284 1 1284 1284 1284 <> <>
  1285 43 -2.692109 5.824377 -53.554423 84 S C 21 0.30000 0.30000 "SER " " H  " 1 0 FFFFFF  2 1 7 ""  1 ""  <> 0 0 0 1 <> 0 0 1285 0 1285 1285 1285 <> <>
  1286 41 -1.030440 4.125869 -55.123999 84 S C 21 0.06000 0.06000 "SER " " HA " 1 0 FFFFFF  2 1 7 ""  1 ""  <> 0 0 0 1 <> 0 0 1286 0 1286 1286 1286 <> <>
  1287 41 -3.085642 6.054988 -56.253728 84 S C 21 0.06000 0.06000 "SER " " HB3" 1 0 FFFFFF  2 1 7 ""  1 ""  <> 0 0 0 1 <> 0 0 1287 0 1287 1287 1287 <> <>
  1288 41 -3.180670 4.306639 -56.485351 84 S C 21 0.06000 0.06000 "SER " " HB2" 1 0 FFFFFF  2 1 7 ""  1 ""  <> 0 0 0 1 <> 0 0 1288 0 1288 1288 1288 <> <>
  1289 42 -1.517431 4.475189 -57.837530 84 S C 21 0.41800 0.41800 "SER " " HG " 1 0 FFFFFF  2 1 7 ""  1 ""  <> 0 0 0 1 <> 0 0 1289 0 1289 1289 1289 <> <>
  1290 25 0.528644 6.109765 -55.433450 85 G C 38 -0.50000 -0.50000 "GLY " " N  " 7 0 2E2EFF  2 1 7 ""  1 ""  <> 0 0 0 1 7.29 0 0 1290 1 1290 1290 1290 <> <>
  1291 3 1.609816 7.040253 -55.279879 85 G C 24 0.08000 0.08000 "GLY " " CA " 6 0 808080  2 1 -1109 ""  1 ""  FF9600  0 0 0 1 7.29 0 0 1291 2 1291 1291 1291 <> <>
  1292 2 2.393431 7.044454 -56.566844 85 G C 24 0.50000 0.50000 "GLY " " C  " 6 0 808080  2 1 7 ""  1 ""  <> 0 0 0 1 7.29 0 0 1292 0 1292 1292 1292 <> <>
  1293 15 2.320197 6.067689 -57.305283 85 G C 70 -0.50000 -0.50000 "GLY " " O  " 8 0 FF2E2E  2 1 7 ""  1 ""  <> 0 0 0 1 7.29 0 0 1293 0 1293 1293 1293 <> <>
  1294 43 0.710471 5.472684 -56.195102 85 G C 21 0.30000 0.30000 "GLY " " H  " 1 0 FFFFFF  2 1 7 ""  1 ""  <> 0 0 0 1 <> 0 0 1294 0 1294 1294 1294 <> <>
  1295 41 2.142451 6.722874 -54.382979 85 G C 21 0.06000 0.06000 "GLY " " HA3" 1 0 FFFFFF  2 1 7 ""  1 ""  <> 0 0 0 1 <> 0 0 1295 0 1295 1295 1295 <> <>
  1296 41 1.060895 7.982348 -55.264186 85 G C 21 0.06000 0.06000 "GLY " " HA2" 1 0 FFFFFF  2 1 7 ""  1 ""  <> 0 0 0 1 <> 0 0 1296 0 1296 1296 1296 <> <>
  1297 25 3.074524 8.180823 -56.814730 86 S C 38 -0.50000 -0.50000 "SER " " N  " 7 0 2E2EFF  0 1 7 ""  1 ""  <> 0 0 0 1 7.32 0 0 1297 1 1297 1297 1297 <> <>
  1298 3 3.605248 8.587736 -58.216240 86 S C 24 0.14000 0.14000 "SER " " CA " 6 0 808080  0 1 -1109 ""  1 ""  FF9600  0 0 0 1 7.32 0 0 1298 1 1298 1298 1298 <> <>
  1299 2 4.805053 9.455610 -57.952457 86 S C 24 0.50000 0.50000 "SER " " C  " 6 0 808080  0 1 7 ""  1 ""  <> 0 0 0 1 7.32 0 0 1299 0 1299 1299 1299 <> <>
  1300 15 5.132528 9.944837 -56.816818 86 S C 70 -0.50000 -0.50000 "SER " " O  " 8 0 FF2E2E  0 1 7 ""  1 ""  <> 0 0 0 1 7.32 0 0 1300 0 1300 1300 1300 <> <>
  1301 3 2.465222 9.150500 -59.006459 86 S C 24 0.14500 0.14500 "SER " " CB " 6 0 808080  0 1 7 ""  1 ""  <> 0 0 0 1 7.32 0 0 1301 2 1301 1301 1301 <> <>
  1302 16 2.827498 9.787435 -60.204874 86 S C 70 -0.68300 -0.68300 "SER " " OG " 8 0 FF2E2E  0 1 7 "%UT"  13 ""  <> 0 0 0 1 7.32 0 0 1302 1 1302 1302 1302 <> <>
  1303 43 3.127835 8.856825 -56.066866 86 S C 21 0.30000 0.30000 "SER " " H  " 1 0 FFFFFF  0 1 7 ""  1 ""  <> 0 0 0 1 <> 0 0 1303 0 1303 1303 1303 <> <>
  1304 41 3.896746 7.677175 -58.739273 86 S C 21 0.06000 0.06000 "SER " " HA " 1 0 FFFFFF  0 1 7 ""  1 ""  <> 0 0 0 1 <> 0 0 1304 0 1304 1304 1304 <> <>
  1305 41 2.125900 10.008305 -58.426354 86 S C 21 0.06000 0.06000 "SER " " HB3" 1 0 FFFFFF  0 1 7 ""  1 ""  <> 0 0 0 1 <> 0 0 1305 0 1305 1305 1305 <> <>
  1306 41 1.664361 8.434723 -59.190583 86 S C 21 0.06000 0.06000 "SER " " HB2" 1 0 FFFFFF  0 1 7 ""  1 ""  <> 0 0 0 1 <> 0 0 1306 0 1306 1306 1306 <> <>
  1307 42 3.110969 10.660823 -59.981920 86 S C 21 0.41800 0.41800 "SER " " HG " 1 0 FFFFFF  0 1 7 ""  1 ""  <> 0 0 0 1 <> 0 0 1307 0 1307 1307 1307 <> <>
  1308 25 5.613559 9.619281 -59.018581 87 R C 38 -0.50000 -0.50000 "ARG " " N  " 7 0 2E2EFF  0 1 7 ""  1 ""  <> 0 0 0 1 7.44 0 0 1308 1 1308 1308 1308 <> <>
  1309 3 6.611588 10.600154 -59.160888 87 R C 24 0.14000 0.14000 "ARG " " CA " 6 0 808080  0 1 -1109 ""  1 ""  FF9600  0 0 0 1 7.44 0 0 1309 1 1309 1309 1309 <> <>
  1310 2 6.347733 11.299934 -60.459067 87 R C 24 0.50000 0.50000 "ARG " " C  " 6 0 808080  0 1 7 ""  1 ""  <> 0 0 0 1 7.44 0 0 1310 0 1310 1310 1310 <> <>
  1311 15 5.562832 10.774841 -61.328980 87 R C 70 -0.50000 -0.50000 "ARG " " O  " 8 0 FF2E2E  0 1 7 ""  1 ""  <> 0 0 0 1 7.44 0 0 1311 0 1311 1311 1311 <> <>
  1312 3 8.016614 10.077293 -58.986183 87 R C 24 -0.12000 -0.12000 "ARG " " CB " 6 0 808080  0 1 7 ""  1 ""  <> 0 0 0 1 7.44 0 0 1312 2 1312 1312 1312 <> <>
  1313 3 9.132602 11.084415 -58.951637 87 R C 24 -0.05000 -0.05000 "ARG " " CG " 6 0 808080  0 1 7 ""  1 ""  <> 0 0 0 1 7.44 0 0 1313 2 1313 1313 1313 <> <>
  1314 3 10.542370 10.601696 -58.438041 87 R C 24 0.19000 0.19000 "ARG " " CD " 6 0 808080  0 1 7 ""  1 ""  <> 0 0 0 1 7.44 0 0 1314 2 1314 1314 1314 <> <>
  1315 25 11.487019 11.714364 -58.275885 87 R C 38 -0.69997 -0.69997 "ARG " " NE " 7 0 2E2EFF  0 1 7 ""  1 ""  <> 0 0 0 1 7.44 0 0 1315 1 1315 1315 1315 <> <>
  1316 2 12.654055 11.694687 -57.641708 87 R C 24 0.63990 0.63990 "ARG " " CZ " 6 0 808080  0 1 7 ""  1 ""  <> 0 0 0 1 7.44 0 0 1316 0 1316 1316 1316 <> <>
  1317 25 13.093873 10.612061 -57.081944 87 R C 38 -0.79997 -0.79997 "ARG " " NH1" 7 0 2E2EFF  0 1 7 ""  1 ""  <> 0 0 0 1 7.44 0 0 1317 2 1317 1317 1317 <> <>
  1318 31 13.400142 12.791962 -57.565439 87 R C 38 -0.79997 -0.79997 "ARG " " NH2" 7 1 2E2EFF  0 1 7 ""  1 ""  <> 0 0 0 1 7.44 0 0 1318 2 1318 1318 1318 <> <>
  1319 43 5.338081 9.220027 -59.903992 87 R C 21 0.30000 0.30000 "ARG " " H  " 1 0 FFFFFF  0 1 7 ""  1 ""  <> 0 0 0 1 <> 0 0 1319 0 1319 1319 1319 <> <>
  1320 41 6.402252 11.360914 -58.409588 87 R C 21 0.06000 0.06000 "ARG " " HA " 1 0 FFFFFF  0 1 7 ""  1 ""  <> 0 0 0 1 <> 0 0 1320 0 1320 1320 1320 <> <>
  1321 41 8.224568 9.410090 -59.821905 87 R C 21 0.06000 0.06000 "ARG " " HB3" 1 0 FFFFFF  0 1 7 ""  1 ""  <> 0 0 0 1 <> 0 0 1321 0 1321 1321 1321 <> <>
  1322 41 7.861757 9.493711 -58.078613 87 R C 21 0.06000 0.06000 "ARG " " HB2" 1 0 FFFFFF  0 1 7 ""  1 ""  <> 0 0 0 1 <> 0 0 1322 0 1322 1322 1322 <> <>
  1323 41 8.877279 11.831418 -58.200756 87 R C 21 0.06000 0.06000 "ARG " " HG3" 1 0 FFFFFF  0 1 7 ""  1 ""  <> 0 0 0 1 <> 0 0 1323 0 1323 1323 1323 <> <>
  1324 41 9.153697 11.553437 -59.935402 87 R C 21 0.06000 0.06000 "ARG " " HG2" 1 0 FFFFFF  0 1 7 ""  1 ""  <> 0 0 0 1 <> 0 0 1324 0 1324 1324 1324 <> <>
  1325 41 10.884778 9.814542 -59.109142 87 R C 21 0.06000 0.06000 "ARG " " HD3" 1 0 FFFFFF  0 1 7 ""  1 ""  <> 0 0 0 1 <> 0 0 1325 0 1325 1325 1325 <> <>
  1326 41 10.356473 10.194893 -57.444199 87 R C 21 0.06000 0.06000 "ARG " " HD2" 1 0 FFFFFF  0 1 7 ""  1 ""  <> 0 0 0 1 <> 0 0 1326 0 1326 1326 1326 <> <>
  1327 43 11.147503 12.549493 -58.732776 87 R C 21 0.44000 0.44000 "ARG " " HE " 1 0 FFFFFF  0 1 7 ""  1 ""  <> 0 0 0 1 <> 0 0 1327 0 1327 1327 1327 <> <>
  1328 43 13.973843 10.711032 -56.596000 87 R C 21 0.46000 0.46000 "ARG " "HH12" 1 0 FFFFFF  0 1 7 ""  1 ""  <> 0 0 0 1 <> 0 0 1328 0 1328 1328 1328 <> <>
  1329 43 12.738511 9.667667 -57.126194 87 R C 21 0.46000 0.46000 "ARG " "HH11" 1 0 FFFFFF  0 1 7 ""  1 ""  <> 0 0 0 1 <> 0 0 1329 0 1329 1329 1329 <> <>
  1330 44 13.161428 13.515835 -58.228965 87 R C 21 0.46000 0.46000 "ARG " "HH22" 1 0 FFFFFF  0 1 7 ""  1 ""  <> 0 0 0 1 <> 0 0 1330 0 1330 1330 1330 <> <>
  1331 44 14.380523 12.716623 -57.333941 87 R C 21 0.46000 0.46000 "ARG " "HH21" 1 0 FFFFFF  0 1 7 ""  1 ""  <> 0 0 0 1 <> 0 0 1331 0 1331 1331 1331 <> <>
  1332 25 6.853655 12.479936 -60.558368 88 S C 38 -0.50000 -0.50000 "SER " " N  " 7 0 2E2EFF  0 1 7 ""  1 ""  <> 0 0 0 1 7.34 0 0 1332 1 1332 1332 1332 <> <>
  1333 3 6.575791 13.510378 -61.511617 88 S C 24 0.14000 0.14000 "SER " " CA " 6 0 808080  0 1 -1109 ""  1 ""  FF9600  0 0 0 1 7.34 0 0 1333 1 1333 1333 1333 <> <>
  1334 2 7.763012 14.489564 -61.362765 88 S C 24 0.50000 0.50000 "SER " " C  " 6 0 808080  0 1 7 ""  1 ""  <> 0 0 0 1 7.34 0 0 1334 0 1334 1334 1334 <> <>
  1335 15 7.563713 15.637658 -60.984411 88 S C 70 -0.50000 -0.50000 "SER " " O  " 8 0 FF2E2E  0 1 7 ""  1 ""  <> 0 0 0 1 7.34 0 0 1335 0 1335 1335 1335 <> <>
  1336 3 5.131019 14.070021 -61.359665 88 S C 24 0.14500 0.14500 "SER " " CB " 6 0 808080  0 1 7 ""  1 ""  <> 0 0 0 1 7.34 0 0 1336 2 1336 1336 1336 <> <>
  1337 16 4.777810 14.517609 -60.092019 88 S C 70 -0.68300 -0.68300 "SER " " OG " 8 0 FF2E2E  0 1 7 "%UT"  13 ""  <> 0 0 0 1 7.34 0 0 1337 1 1337 1337 1337 <> <>
  1338 43 7.366946 12.811976 -59.754701 88 S C 21 0.30000 0.30000 "SER " " H  " 1 0 FFFFFF  0 1 7 ""  1 ""  <> 0 0 0 1 <> 0 0 1338 0 1338 1338 1338 <> <>
  1339 41 6.520305 13.118781 -62.526711 88 S C 21 0.06000 0.06000 "SER " " HA " 1 0 FFFFFF  0 1 7 ""  1 ""  <> 0 0 0 1 <> 0 0 1339 0 1339 1339 1339 <> <>
  1340 41 4.405498 13.335159 -61.707757 88 S C 21 0.06000 0.06000 "SER " " HB3" 1 0 FFFFFF  0 1 7 ""  1 ""  <> 0 0 0 1 <> 0 0 1340 0 1340 1340 1340 <> <>
  1341 41 5.054088 14.919855 -62.038698 88 S C 21 0.06000 0.06000 "SER " " HB2" 1 0 FFFFFF  0 1 7 ""  1 ""  <> 0 0 0 1 <> 0 0 1341 0 1341 1341 1341 <> <>
  1342 42 5.013302 15.432803 -60.079594 88 S C 21 0.41800 0.41800 "SER " " HG " 1 0 FFFFFF  0 1 7 ""  1 ""  <> 0 0 0 1 <> 0 0 1342 0 1342 1342 1342 <> <>
  1343 25 9.028117 14.014426 -61.651959 89 G C 38 -0.50000 -0.50000 "GLY " " N  " 7 0 2E2EFF  0 1 7 ""  1 ""  <> 0 0 0 1 7.79 0 0 1343 1 1343 1343 1343 <> <>
  1344 3 10.327865 14.734654 -61.594183 89 G C 24 0.08000 0.08000 "GLY " " CA " 6 0 808080  0 1 -1109 ""  1 ""  FF9600  0 0 0 1 7.79 0 0 1344 2 1344 1344 1344 <> <>
  1345 2 10.920846 14.866612 -60.227517 89 G C 24 0.50000 0.50000 "GLY " " C  " 6 0 808080  0 1 7 ""  1 ""  <> 0 0 0 1 7.79 0 0 1345 0 1345 1345 1345 <> <>
  1346 15 11.291755 13.861231 -59.581207 89 G C 70 -0.50000 -0.50000 "GLY " " O  " 8 0 FF2E2E  0 1 7 ""  1 ""  <> 0 0 0 1 7.79 0 0 1346 0 1346 1346 1346 <> <>
  1347 43 9.140760 13.013673 -61.732020 89 G C 21 0.30000 0.30000 "GLY " " H  " 1 0 FFFFFF  0 1 7 ""  1 ""  <> 0 0 0 1 <> 0 0 1347 0 1347 1347 1347 <> <>
  1348 41 10.216542 15.680970 -62.124719 89 G C 21 0.06000 0.06000 "GLY " " HA3" 1 0 FFFFFF  0 1 7 ""  1 ""  <> 0 0 0 1 <> 0 0 1348 0 1348 1348 1348 <> <>
  1349 41 10.995036 14.201905 -62.271046 89 G C 21 0.06000 0.06000 "GLY " " HA2" 1 0 FFFFFF  0 1 7 ""  1 ""  <> 0 0 0 1 <> 0 0 1349 0 1349 1349 1349 <> <>
  1350 25 10.979149 16.051020 -59.707865 90 T C 38 -0.50000 -0.50000 "THR " " N  " 7 0 2E2EFF  0 1 7 ""  1 ""  <> 0 0 0 1 7.71 0 0 1350 1 1350 1350 1350 <> <>
  1351 3 11.416405 16.420181 -58.383166 90 T C 24 0.14000 0.14000 "THR " " CA " 6 0 808080  0 1 -1109 ""  1 ""  FF9600  0 0 0 1 7.71 0 0 1351 1 1351 1351 1351 <> <>
  1352 2 10.292162 16.213236 -57.379052 90 T C 24 0.50000 0.50000 "THR " " C  " 6 0 808080  0 1 7 ""  1 ""  <> 0 0 0 1 7.71 0 0 1352 0 1352 1352 1352 <> <>
  1353 15 10.396886 16.000922 -56.163844 90 T C 70 -0.50000 -0.50000 "THR " " O  " 8 0 FF2E2E  0 1 7 ""  1 ""  <> 0 0 0 1 7.71 0 0 1353 0 1353 1353 1353 <> <>
  1354 3 11.826465 17.919142 -58.524518 90 T C 24 0.20500 0.20500 "THR " " CB " 6 0 808080  0 1 7 ""  1 ""  <> 0 0 0 1 7.71 0 0 1354 1 1354 1354 1354 <> <>
  1355 3 10.729167 18.842542 -58.864910 90 T C 24 -0.18000 -0.18000 "THR " " CG2" 6 0 808080  0 1 7 ""  1 ""  <> 0 0 0 1 7.71 0 0 1355 3 1355 1355 1355 <> <>
  1356 16 12.516783 18.456212 -57.378923 90 T C 70 -0.68300 -0.68300 "THR " " OG1" 8 0 FF2E2E  0 1 7 "%UT"  13 ""  <> 0 0 0 1 7.71 0 0 1356 1 1356 1356 1356 <> <>
  1357 43 10.904264 16.789755 -60.393182 90 T C 21 0.30000 0.30000 "THR " " H  " 1 0 FFFFFF  0 1 7 ""  1 ""  <> 0 0 0 1 <> 0 0 1357 0 1357 1357 1357 <> <>
  1358 41 12.311518 15.866732 -58.097177 90 T C 21 0.06000 0.06000 "THR " " HA " 1 0 FFFFFF  0 1 7 ""  1 ""  <> 0 0 0 1 <> 0 0 1358 0 1358 1358 1358 <> <>
  1359 41 12.508351 17.910940 -59.374046 90 T C 21 0.06000 0.06000 "THR " " HB " 1 0 FFFFFF  0 1 7 ""  1 ""  <> 0 0 0 1 <> 0 0 1359 0 1359 1359 1359 <> <>
  1360 41 10.270420 19.170556 -57.932948 90 T C 21 0.06000 0.06000 "THR " "HG21" 1 0 FFFFFF  0 1 7 ""  1 ""  <> 0 0 0 1 <> 0 0 1360 0 1360 1360 1360 <> <>
  1361 41 11.074971 19.759717 -59.342075 90 T C 21 0.06000 0.06000 "THR " "HG22" 1 0 FFFFFF  0 1 7 ""  1 ""  <> 0 0 0 1 <> 0 0 1361 0 1361 1361 1361 <> <>
  1362 41 9.953153 18.417133 -59.500946 90 T C 21 0.06000 0.06000 "THR " "HG23" 1 0 FFFFFF  0 1 7 ""  1 ""  <> 0 0 0 1 <> 0 0 1362 0 1362 1362 1362 <> <>
  1363 42 13.372819 18.056598 -57.408997 90 T C 21 0.41800 0.41800 "THR " " HG1" 1 0 FFFFFF  0 1 7 ""  1 ""  <> 0 0 0 1 <> 0 0 1363 0 1363 1363 1363 <> <>
  1364 25 9.039147 16.277081 -57.819150 91 D C 38 -0.50000 -0.50000 "ASP " " N  " 7 0 2E2EFF  2 1 7 ""  1 ""  <> 0 0 0 1 7.32 0 0 1364 1 1364 1364 1364 <> <>
  1365 3 7.850596 16.097008 -57.030007 91 D C 24 0.14000 0.14000 "ASP " " CA " 6 0 808080  2 1 -1109 ""  1 ""  FF9600  0 0 0 1 7.32 0 0 1365 1 1365 1365 1365 <> <>
  1366 2 7.526077 14.558795 -57.030438 91 D C 24 0.50000 0.50000 "ASP " " C  " 6 0 808080  2 1 7 ""  1 ""  <> 0 0 0 1 7.32 0 0 1366 0 1366 1366 1366 <> <>
  1367 15 7.734405 13.855993 -58.062026 91 D C 70 -0.50000 -0.50000 "ASP " " O  " 8 0 FF2E2E  2 1 7 ""  1 ""  <> 0 0 0 1 7.32 0 0 1367 0 1367 1367 1367 <> <>
  1368 3 6.632822 16.788894 -57.623196 91 D C 24 -0.22000 -0.22000 "ASP " " CB " 6 0 808080  2 1 7 ""  1 ""  <> 0 0 0 1 7.32 0 0 1368 2 1368 1368 1368 <> <>
  1369 2 6.547799 18.307509 -57.627701 91 D C 24 0.70000 0.70000 "ASP " " CG " 6 0 808080  2 1 7 "%UT"  13 ""  <> 0 0 0 1 7.32 0 0 1369 0 1369 1369 1369 5.2282666484583 <>
  1370 15 5.986079 18.837019 -58.615607 91 D C 70 -0.80000 -0.80000 "ASP " " OD1" 8 0 FF2E2E  2 1 7 ""  1 ""  <> 0 0 0 1 7.32 0 0 1370 0 1370 1370 1370 <> <>
  1371 18 6.843440 18.970989 -56.627662 91 D C 70 -0.80000 -0.80000 "ASP " " OD2" 8 -1 FF2E2E  2 1 7 ""  1 ""  <> 0 0 0 1 7.32 0 0 1371 0 1371 1371 1371 <> <>
  1372 43 9.074858 16.071672 -58.806858 91 D C 21 0.30000 0.30000 "ASP " " H  " 1 0 FFFFFF  2 1 7 ""  1 ""  <> 0 0 0 1 <> 0 0 1372 0 1372 1372 1372 <> <>
  1373 41 7.927934 16.516932 -56.027745 91 D C 21 0.06000 0.06000 "ASP " " HA " 1 0 FFFFFF  2 1 7 ""  1 ""  <> 0 0 0 1 <> 0 0 1373 0 1373 1373 1373 <> <>
  1374 41 5.650039 16.394003 -57.367033 91 D C 21 0.06000 0.06000 "ASP " " HB3" 1 0 FFFFFF  2 1 7 ""  1 ""  <> 0 0 0 1 <> 0 0 1374 0 1374 1374 1374 <> <>
  1375 41 6.608836 16.662400 -58.705089 91 D C 21 0.06000 0.06000 "ASP " " HB2" 1 0 FFFFFF  2 1 7 ""  1 ""  <> 0 0 0 1 <> 0 0 1375 0 1375 1375 1375 <> <>
  1376 25 6.912650 14.098571 -55.963850 92 F C 38 -0.50000 -0.50000 "PHE " " N  " 7 0 2E2EFF  2 1 7 ""  1 ""  <> 0 0 0 1 7.37 0 0 1376 1 1376 1376 1376 <> <>
  1377 3 6.185718 12.807545 -55.743848 92 F C 24 0.14000 0.14000 "PHE " " CA " 6 0 808080  2 1 -1109 ""  1 ""  FF9600  0 0 0 1 7.37 0 0 1377 1 1377 1377 1377 <> <>
  1378 2 4.951259 13.040953 -54.972100 92 F C 24 0.50000 0.50000 "PHE " " C  " 6 0 808080  2 1 7 ""  1 ""  <> 0 0 0 1 7.37 0 0 1378 0 1378 1378 1378 <> <>
  1379 15 4.836566 13.994274 -54.203248 92 F C 70 -0.50000 -0.50000 "PHE " " O  " 8 0 FF2E2E  2 1 7 ""  1 ""  <> 0 0 0 1 7.37 0 0 1379 0 1379 1379 1379 <> <>
  1380 3 7.174447 11.647156 -55.347198 92 F C 24 -0.00500 -0.00500 "PHE " " CB " 6 0 808080  2 1 7 ""  1 ""  <> 0 0 0 1 7.37 0 0 1380 2 1380 1380 1380 <> <>
  1381 2 8.343698 11.987146 -54.413458 92 F C 24 -0.11500 -0.11500 "PHE " " CG " 6 0 808080  2 1 7 ""  1 ""  <> 0 0 0 1 7.37 0 0 1381 0 1381 1381 1381 <> <>
  1382 2 8.195391 11.830383 -53.013740 92 F C 24 -0.11500 -0.11500 "PHE " " CD1" 6 0 808080  2 1 7 ""  1 ""  <> 0 0 0 1 7.37 0 0 1382 1 1382 1382 1382 <> <>
  1383 2 9.194707 12.152252 -52.079409 92 F C 24 -0.11500 -0.11500 "PHE " " CE1" 6 0 808080  2 1 7 ""  1 ""  <> 0 0 0 1 7.37 0 0 1383 1 1383 1383 1383 <> <>
  1384 2 10.459513 12.521051 -52.594895 92 F C 24 -0.11500 -0.11500 "PHE " " CZ " 6 0 808080  2 1 7 ""  1 ""  <> 0 0 0 1 7.37 0 0 1384 1 1384 1384 1384 <> <>
  1385 2 10.610999 12.783636 -54.016222 92 F C 24 -0.11500 -0.11500 "PHE " " CE2" 6 0 808080  2 1 7 ""  1 ""  <> 0 0 0 1 7.37 0 0 1385 1 1385 1385 1385 <> <>
  1386 2 9.569110 12.529853 -54.897312 92 F C 24 -0.11500 -0.11500 "PHE " " CD2" 6 0 808080  2 1 7 ""  1 ""  <> 0 0 0 1 7.37 0 0 1386 1 1386 1386 1386 <> <>
  1387 43 6.849654 14.849738 -55.292265 92 F C 21 0.30000 0.30000 "PHE " " H  " 1 0 FFFFFF  2 1 7 ""  1 ""  <> 0 0 0 1 <> 0 0 1387 0 1387 1387 1387 <> <>
  1388 41 5.763980 12.549215 -56.714861 92 F C 21 0.06000 0.06000 "PHE " " HA " 1 0 FFFFFF  2 1 7 ""  1 ""  <> 0 0 0 1 <> 0 0 1388 0 1388 1388 1388 <> <>
  1389 41 7.730210 11.378023 -56.244593 92 F C 21 0.06000 0.06000 "PHE " " HB3" 1 0 FFFFFF  2 1 7 ""  1 ""  <> 0 0 0 1 <> 0 0 1389 0 1389 1389 1389 <> <>
  1390 41 6.689918 10.724403 -55.027899 92 F C 21 0.06000 0.06000 "PHE " " HB2" 1 0 FFFFFF  2 1 7 ""  1 ""  <> 0 0 0 1 <> 0 0 1390 0 1390 1390 1390 <> <>
  1391 41 7.256002 11.495091 -52.600567 92 F C 21 0.11500 0.11500 "PHE " " HD1" 1 0 FFFFFF  2 1 7 ""  1 ""  <> 0 0 0 1 <> 0 0 1391 0 1391 1391 1391 <> <>
  1392 41 8.863991 12.196851 -51.052892 92 F C 21 0.11500 0.11500 "PHE " " HE1" 1 0 FFFFFF  2 1 7 ""  1 ""  <> 0 0 0 1 <> 0 0 1392 0 1392 1392 1392 <> <>
  1393 41 11.296667 12.736616 -51.947531 92 F C 21 0.11500 0.11500 "PHE " " HZ " 1 0 FFFFFF  2 1 7 ""  1 ""  <> 0 0 0 1 <> 0 0 1393 0 1393 1393 1393 <> <>
  1394 41 11.563046 13.121505 -54.397094 92 F C 21 0.11500 0.11500 "PHE " " HE2" 1 0 FFFFFF  2 1 7 ""  1 ""  <> 0 0 0 1 <> 0 0 1394 0 1394 1394 1394 <> <>
  1395 41 9.671745 12.847102 -55.924370 92 F C 21 0.11500 0.11500 "PHE " " HD2" 1 0 FFFFFF  2 1 7 ""  1 ""  <> 0 0 0 1 <> 0 0 1395 0 1395 1395 1395 <> <>
  1396 25 3.891504 12.368757 -55.367767 93 T C 38 -0.50000 -0.50000 "THR " " N  " 7 0 2E2EFF  2 1 7 ""  1 ""  <> 0 0 0 1 7.3 0 0 1396 1 1396 1396 1396 <> <>
  1397 3 2.501207 12.671134 -54.903099 93 T C 24 0.14000 0.14000 "THR " " CA " 6 0 808080  2 1 -1109 ""  1 ""  FF9600  0 0 0 1 7.3 0 0 1397 1 1397 1397 1397 <> <>
  1398 2 1.893654 11.374689 -54.357794 93 T C 24 0.50000 0.50000 "THR " " C  " 6 0 808080  2 1 7 ""  1 ""  <> 0 0 0 1 7.3 0 0 1398 0 1398 1398 1398 <> <>
  1399 15 2.247926 10.310459 -54.852544 93 T C 70 -0.50000 -0.50000 "THR " " O  " 8 0 FF2E2E  2 1 7 ""  1 ""  <> 0 0 0 1 7.3 0 0 1399 0 1399 1399 1399 <> <>
  1400 3 1.720591 13.450059 -55.978812 93 T C 24 0.20500 0.20500 "THR " " CB " 6 0 808080  2 1 7 ""  1 ""  <> 0 0 0 1 7.3 0 0 1400 1 1400 1400 1400 <> <>
  1401 3 2.419677 14.749402 -56.355598 93 T C 24 -0.18000 -0.18000 "THR " " CG2" 6 0 808080  2 1 7 ""  1 ""  <> 0 0 0 1 7.3 0 0 1401 3 1401 1401 1401 <> <>
  1402 16 1.705949 12.699082 -57.080311 93 T C 70 -0.68300 -0.68300 "THR " " OG1" 8 0 FF2E2E  2 1 7 "%UT"  13 ""  <> 0 0 0 1 7.3 0 0 1402 1 1402 1402 1402 <> <>
  1403 43 4.013963 11.737482 -56.145922 93 T C 21 0.30000 0.30000 "THR " " H  " 1 0 FFFFFF  2 1 7 ""  1 ""  <> 0 0 0 1 <> 0 0 1403 0 1403 1403 1403 <> <>
  1404 41 2.542611 13.281211 -54.001474 93 T C 21 0.06000 0.06000 "THR " " HA " 1 0 FFFFFF  2 1 7 ""  1 ""  <> 0 0 0 1 <> 0 0 1404 0 1404 1404 1404 <> <>
  1405 41 0.675932 13.634072 -55.728614 93 T C 21 0.06000 0.06000 "THR " " HB " 1 0 FFFFFF  2 1 7 ""  1 ""  <> 0 0 0 1 <> 0 0 1405 0 1405 1405 1405 <> <>
  1406 41 1.948080 15.176336 -57.241233 93 T C 21 0.06000 0.06000 "THR " "HG21" 1 0 FFFFFF  2 1 7 ""  1 ""  <> 0 0 0 1 <> 0 0 1406 0 1406 1406 1406 <> <>
  1407 41 2.255235 15.502736 -55.585893 93 T C 21 0.06000 0.06000 "THR " "HG22" 1 0 FFFFFF  2 1 7 ""  1 ""  <> 0 0 0 1 <> 0 0 1407 0 1407 1407 1407 <> <>
  1408 41 3.458404 14.660735 -56.672989 93 T C 21 0.06000 0.06000 "THR " "HG23" 1 0 FFFFFF  2 1 7 ""  1 ""  <> 0 0 0 1 <> 0 0 1408 0 1408 1408 1408 <> <>
  1409 42 0.899211 12.207501 -57.093261 93 T C 21 0.41800 0.41800 "THR " " HG1" 1 0 FFFFFF  2 1 7 ""  1 ""  <> 0 0 0 1 <> 0 0 1409 0 1409 1409 1409 <> <>
  1410 25 0.920707 11.354516 -53.414263 94 L C 38 -0.50000 -0.50000 "LEU " " N  " 7 0 2E2EFF  2 1 7 ""  1 ""  <> 0 0 0 1 7.31 0 0 1410 1 1410 1410 1410 <> <>
  1411 3 0.217221 10.158434 -52.930596 94 L C 24 0.14000 0.14000 "LEU " " CA " 6 0 808080  2 1 -1109 ""  1 ""  FF9600  0 0 0 1 7.31 0 0 1411 1 1411 1411 1411 <> <>
  1412 2 -1.258473 10.576170 -53.064696 94 L C 24 0.50000 0.50000 "LEU " " C  " 6 0 808080  2 1 7 ""  1 ""  <> 0 0 0 1 7.31 0 0 1412 0 1412 1412 1412 <> <>
  1413 15 -1.592978 11.613088 -52.513173 94 L C 70 -0.50000 -0.50000 "LEU " " O  " 8 0 FF2E2E  2 1 7 ""  1 ""  <> 0 0 0 1 7.31 0 0 1413 0 1413 1413 1413 <> <>
  1414 3 0.741159 9.801885 -51.502919 94 L C 24 -0.12000 -0.12000 "LEU " " CB " 6 0 808080  2 1 7 ""  1 ""  <> 0 0 0 1 7.31 0 0 1414 2 1414 1414 1414 <> <>
  1415 3 -0.059386 8.729858 -50.765253 94 L C 24 -0.06000 -0.06000 "LEU " " CG " 6 0 808080  2 1 7 ""  1 ""  <> 0 0 0 1 7.31 0 0 1415 1 1415 1415 1415 <> <>
  1416 3 0.391655 7.294966 -51.196685 94 L C 24 -0.18000 -0.18000 "LEU " " CD1" 6 0 808080  2 1 7 ""  1 ""  <> 0 0 0 1 7.31 0 0 1416 3 1416 1416 1416 <> <>
  1417 3 0.104534 8.745993 -49.228207 94 L C 24 -0.18000 -0.18000 "LEU " " CD2" 6 0 808080  2 1 7 ""  1 ""  <> 0 0 0 1 7.31 0 0 1417 3 1417 1417 1417 <> <>
  1418 43 0.664382 12.209881 -52.942673 94 L C 21 0.30000 0.30000 "LEU " " H  " 1 0 FFFFFF  2 1 7 ""  1 ""  <> 0 0 0 1 <> 0 0 1418 0 1418 1418 1418 <> <>
  1419 41 0.348589 9.253396 -53.523118 94 L C 21 0.06000 0.06000 "LEU " " HA " 1 0 FFFFFF  2 1 7 ""  1 ""  <> 0 0 0 1 <> 0 0 1419 0 1419 1419 1419 <> <>
  1420 41 0.958072 10.691315 -50.911973 94 L C 21 0.06000 0.06000 "LEU " " HB3" 1 0 FFFFFF  2 1 7 ""  1 ""  <> 0 0 0 1 <> 0 0 1420 0 1420 1420 1420 <> <>
  1421 41 1.740477 9.370085 -51.561310 94 L C 21 0.06000 0.06000 "LEU " " HB2" 1 0 FFFFFF  2 1 7 ""  1 ""  <> 0 0 0 1 <> 0 0 1421 0 1421 1421 1421 <> <>
  1422 41 -1.139628 8.776823 -50.903616 94 L C 21 0.06000 0.06000 "LEU " " HG " 1 0 FFFFFF  2 1 7 ""  1 ""  <> 0 0 0 1 <> 0 0 1422 0 1422 1422 1422 <> <>
  1423 41 1.418298 7.149532 -50.859748 94 L C 21 0.06000 0.06000 "LEU " "HD11" 1 0 FFFFFF  2 1 7 ""  1 ""  <> 0 0 0 1 <> 0 0 1423 0 1423 1423 1423 <> <>
  1424 41 -0.121149 6.539864 -50.601012 94 L C 21 0.06000 0.06000 "LEU " "HD12" 1 0 FFFFFF  2 1 7 ""  1 ""  <> 0 0 0 1 <> 0 0 1424 0 1424 1424 1424 <> <>
  1425 41 0.355630 7.118500 -52.271196 94 L C 21 0.06000 0.06000 "LEU " "HD13" 1 0 FFFFFF  2 1 7 ""  1 ""  <> 0 0 0 1 <> 0 0 1425 0 1425 1425 1425 <> <>
  1426 41 1.128485 8.861434 -48.872630 94 L C 21 0.06000 0.06000 "LEU " "HD21" 1 0 FFFFFF  2 1 7 ""  1 ""  <> 0 0 0 1 <> 0 0 1426 0 1426 1426 1426 <> <>
  1427 41 -0.332107 9.690930 -48.904630 94 L C 21 0.06000 0.06000 "LEU " "HD22" 1 0 FFFFFF  2 1 7 ""  1 ""  <> 0 0 0 1 <> 0 0 1427 0 1427 1427 1427 <> <>
  1428 41 -0.329674 7.885860 -48.718418 94 L C 21 0.06000 0.06000 "LEU " "HD23" 1 0 FFFFFF  2 1 7 ""  1 ""  <> 0 0 0 1 <> 0 0 1428 0 1428 1428 1428 <> <>
  1429 25 -2.164574 9.667321 -53.539400 95 T C 38 -0.50000 -0.50000 "THR " " N  " 7 0 2E2EFF  2 1 7 ""  1 ""  <> 0 0 0 1 7.31 0 0 1429 1 1429 1429 1429 <> <>
  1430 3 -3.563576 9.898100 -53.643354 95 T C 24 0.14000 0.14000 "THR " " CA " 6 0 808080  2 1 -1109 ""  1 ""  FF9600  0 0 0 1 7.31 0 0 1430 1 1430 1430 1430 <> <>
  1431 2 -4.373685 8.621138 -53.217354 95 T C 24 0.50000 0.50000 "THR " " C  " 6 0 808080  2 1 7 ""  1 ""  <> 0 0 0 1 7.31 0 0 1431 0 1431 1431 1431 <> <>
  1432 15 -4.006963 7.522648 -53.499521 95 T C 70 -0.50000 -0.50000 "THR " " O  " 8 0 FF2E2E  2 1 7 ""  1 ""  <> 0 0 0 1 7.31 0 0 1432 0 1432 1432 1432 <> <>
  1433 3 -3.911959 10.510956 -55.054905 95 T C 24 0.20500 0.20500 "THR " " CB " 6 0 808080  2 1 7 ""  1 ""  <> 0 0 0 1 7.31 0 0 1433 1 1433 1433 1433 <> <>
  1434 3 -3.638888 9.647487 -56.226578 95 T C 24 -0.18000 -0.18000 "THR " " CG2" 6 0 808080  2 1 7 ""  1 ""  <> 0 0 0 1 7.31 0 0 1434 3 1434 1434 1434 <> <>
  1435 16 -5.307995 10.945536 -55.144206 95 T C 70 -0.68300 -0.68300 "THR " " OG1" 8 0 FF2E2E  2 1 7 "%UT"  13 ""  <> 0 0 0 1 7.31 0 0 1435 1 1435 1435 1435 <> <>
  1436 43 -1.905302 8.757650 -53.893429 95 T C 21 0.30000 0.30000 "THR " " H  " 1 0 FFFFFF  2 1 7 ""  1 ""  <> 0 0 0 1 <> 0 0 1436 0 1436 1436 1436 <> <>
  1437 41 -3.814081 10.697583 -52.946763 95 T C 21 0.06000 0.06000 "THR " " HA " 1 0 FFFFFF  2 1 7 ""  1 ""  <> 0 0 0 1 <> 0 0 1437 0 1437 1437 1437 <> <>
  1438 41 -3.300174 11.383324 -55.284301 95 T C 21 0.06000 0.06000 "THR " " HB " 1 0 FFFFFF  2 1 7 ""  1 ""  <> 0 0 0 1 <> 0 0 1438 0 1438 1438 1438 <> <>
  1439 41 -4.505469 8.987086 -56.249326 95 T C 21 0.06000 0.06000 "THR " "HG21" 1 0 FFFFFF  2 1 7 ""  1 ""  <> 0 0 0 1 <> 0 0 1439 0 1439 1439 1439 <> <>
  1440 41 -3.660275 10.272831 -57.119411 95 T C 21 0.06000 0.06000 "THR " "HG22" 1 0 FFFFFF  2 1 7 ""  1 ""  <> 0 0 0 1 <> 0 0 1440 0 1440 1440 1440 <> <>
  1441 41 -2.711698 9.111318 -56.021609 95 T C 21 0.06000 0.06000 "THR " "HG23" 1 0 FFFFFF  2 1 7 ""  1 ""  <> 0 0 0 1 <> 0 0 1441 0 1441 1441 1441 <> <>
  1442 42 -5.528278 11.438343 -54.369222 95 T C 21 0.41800 0.41800 "THR " " HG1" 1 0 FFFFFF  2 1 7 ""  1 ""  <> 0 0 0 1 <> 0 0 1442 0 1442 1442 1442 <> <>
  1443 25 -5.430376 8.901808 -52.462436 96 I C 38 -0.50000 -0.50000 "ILE " " N  " 7 0 2E2EFF  2 1 7 ""  1 ""  <> 0 0 0 1 7.32 0 0 1443 1 1443 1443 1443 <> <>
  1444 3 -6.469801 8.071584 -51.969124 96 I C 24 0.14000 0.14000 "ILE " " CA " 6 0 808080  2 1 -1109 ""  1 ""  FF9600  0 0 0 1 7.32 0 0 1444 1 1444 1444 1444 <> <>
  1445 2 -7.757056 8.531944 -52.732007 96 I C 24 0.50000 0.50000 "ILE " " C  " 6 0 808080  2 1 7 ""  1 ""  <> 0 0 0 1 7.32 0 0 1445 0 1445 1445 1445 <> <>
  1446 15 -8.062547 9.704649 -52.796135 96 I C 70 -0.50000 -0.50000 "ILE " " O  " 8 0 FF2E2E  2 1 7 ""  1 ""  <> 0 0 0 1 7.32 0 0 1446 0 1446 1446 1446 <> <>
  1447 3 -6.743399 8.175312 -50.391749 96 I C 24 -0.06000 -0.06000 "ILE " " CB " 6 0 808080  2 1 7 ""  1 ""  <> 0 0 0 1 7.32 0 0 1447 1 1447 1447 1447 <> <>
  1448 3 -7.878388 7.158901 -49.862360 96 I C 24 -0.18000 -0.18000 "ILE " " CG2" 6 0 808080  2 1 7 ""  1 ""  <> 0 0 0 1 7.32 0 0 1448 3 1448 1448 1448 <> <>
  1449 3 -5.415569 7.964913 -49.622338 96 I C 24 -0.12000 -0.12000 "ILE " " CG1" 6 0 808080  2 1 7 ""  1 ""  <> 0 0 0 1 7.32 0 0 1449 2 1449 1449 1449 <> <>
  1450 3 -5.526373 8.289260 -48.124812 96 I C 24 -0.18000 -0.18000 "ILE " " CD1" 6 0 808080  2 1 7 ""  1 ""  <> 0 0 0 1 7.32 0 0 1450 3 1450 1450 1450 <> <>
  1451 43 -5.607706 9.888972 -52.341465 96 I C 21 0.30000 0.30000 "ILE " " H  " 1 0 FFFFFF  2 1 7 ""  1 ""  <> 0 0 0 1 <> 0 0 1451 0 1451 1451 1451 <> <>
  1452 41 -6.292214 7.053374 -52.315273 96 I C 21 0.06000 0.06000 "ILE " " HA " 1 0 FFFFFF  2 1 7 ""  1 ""  <> 0 0 0 1 <> 0 0 1452 0 1452 1452 1452 <> <>
  1453 41 -7.069860 9.201066 -50.218841 96 I C 21 0.06000 0.06000 "ILE " " HB " 1 0 FFFFFF  2 1 7 ""  1 ""  <> 0 0 0 1 <> 0 0 1453 0 1453 1453 1453 <> <>
  1454 41 -7.559918 6.159496 -49.563527 96 I C 21 0.06000 0.06000 "ILE " "HG21" 1 0 FFFFFF  2 1 7 ""  1 ""  <> 0 0 0 1 <> 0 0 1454 0 1454 1454 1454 <> <>
  1455 41 -8.390404 7.514868 -48.969186 96 I C 21 0.06000 0.06000 "ILE " "HG22" 1 0 FFFFFF  2 1 7 ""  1 ""  <> 0 0 0 1 <> 0 0 1455 0 1455 1455 1455 <> <>
  1456 41 -8.674646 6.991471 -50.587665 96 I C 21 0.06000 0.06000 "ILE " "HG23" 1 0 FFFFFF  2 1 7 ""  1 ""  <> 0 0 0 1 <> 0 0 1456 0 1456 1456 1456 <> <>
  1457 41 -4.614390 8.501844 -50.129499 96 I C 21 0.06000 0.06000 "ILE " "HG13" 1 0 FFFFFF  2 1 7 ""  1 ""  <> 0 0 0 1 <> 0 0 1457 0 1457 1457 1457 <> <>
  1458 41 -5.057827 6.937722 -49.698501 96 I C 21 0.06000 0.06000 "ILE " "HG12" 1 0 FFFFFF  2 1 7 ""  1 ""  <> 0 0 0 1 <> 0 0 1458 0 1458 1458 1458 <> <>
  1459 41 -4.532041 8.193261 -47.688049 96 I C 21 0.06000 0.06000 "ILE " "HD11" 1 0 FFFFFF  2 1 7 ""  1 ""  <> 0 0 0 1 <> 0 0 1459 0 1459 1459 1459 <> <>
  1460 41 -5.925162 9.287258 -47.941467 96 I C 21 0.06000 0.06000 "ILE " "HD12" 1 0 FFFFFF  2 1 7 ""  1 ""  <> 0 0 0 1 <> 0 0 1460 0 1460 1460 1460 <> <>
  1461 41 -6.003995 7.641416 -47.389962 96 I C 21 0.06000 0.06000 "ILE " "HD13" 1 0 FFFFFF  2 1 7 ""  1 ""  <> 0 0 0 1 <> 0 0 1461 0 1461 1461 1461 <> <>
  1462 25 -8.430935 7.521284 -53.357030 97 S C 38 -0.50000 -0.50000 "SER " " N  " 7 0 2E2EFF  0 1 7 ""  1 ""  <> 0 0 0 1 7.74 0 0 1462 1 1462 1462 1462 <> <>
  1463 3 -9.639799 7.549909 -54.125090 97 S C 24 0.14000 0.14000 "SER " " CA " 6 0 808080  0 1 -1109 ""  1 ""  FF9600  0 0 0 1 7.74 0 0 1463 1 1463 1463 1463 <> <>
  1464 2 -10.825691 8.301406 -53.518744 97 S C 24 0.50000 0.50000 "SER " " C  " 6 0 808080  0 1 7 ""  1 ""  <> 0 0 0 1 7.74 0 0 1464 0 1464 1464 1464 <> <>
  1465 15 -11.456260 9.187124 -54.028042 97 S C 70 -0.50000 -0.50000 "SER " " O  " 8 0 FF2E2E  0 1 7 ""  1 ""  <> 0 0 0 1 7.74 0 0 1465 0 1465 1465 1465 <> <>
  1466 3 -9.968912 6.137813 -54.655368 97 S C 24 0.14500 0.14500 "SER " " CB " 6 0 808080  0 1 7 ""  1 ""  <> 0 0 0 1 7.74 0 0 1466 2 1466 1466 1466 <> <>
  1467 16 -10.197063 5.156679 -53.652157 97 S C 70 -0.68300 -0.68300 "SER " " OG " 8 0 FF2E2E  0 1 7 "%UT"  13 ""  <> 0 0 0 1 7.74 0 0 1467 1 1467 1467 1467 <> <>
  1468 43 -8.076292 6.581720 -53.244769 97 S C 21 0.30000 0.30000 "SER " " H  " 1 0 FFFFFF  0 1 7 ""  1 ""  <> 0 0 0 1 <> 0 0 1468 0 1468 1468 1468 <> <>
  1469 41 -9.388519 8.215961 -54.950601 97 S C 21 0.06000 0.06000 "SER " " HA " 1 0 FFFFFF  0 1 7 ""  1 ""  <> 0 0 0 1 <> 0 0 1469 0 1469 1469 1469 <> <>
  1470 41 -9.163254 5.879522 -55.341759 97 S C 21 0.06000 0.06000 "SER " " HB3" 1 0 FFFFFF  0 1 7 ""  1 ""  <> 0 0 0 1 <> 0 0 1470 0 1470 1470 1470 <> <>
  1471 41 -10.845114 6.277000 -55.289172 97 S C 21 0.06000 0.06000 "SER " " HB2" 1 0 FFFFFF  0 1 7 ""  1 ""  <> 0 0 0 1 <> 0 0 1471 0 1471 1471 1471 <> <>
  1472 42 -10.609812 4.431111 -54.094549 97 S C 21 0.41800 0.41800 "SER " " HG " 1 0 FFFFFF  0 1 7 ""  1 ""  <> 0 0 0 1 <> 0 0 1472 0 1472 1472 1472 <> <>
  1473 25 -11.131216 7.792880 -52.267596 98 S C 38 -0.50000 -0.50000 "SER " " N  " 7 0 2E2EFF  0 1 7 ""  1 ""  <> 0 0 0 1 7.75 0 0 1473 1 1473 1473 1473 <> <>
  1474 3 -12.257459 8.158873 -51.426763 98 S C 24 0.14000 0.14000 "SER " " CA " 6 0 808080  0 1 -1109 ""  1 ""  FF9600  0 0 0 1 7.75 0 0 1474 1 1474 1474 1474 <> <>
  1475 2 -11.845391 7.796219 -50.008969 98 S C 24 0.50000 0.50000 "SER " " C  " 6 0 808080  0 1 7 ""  1 ""  <> 0 0 0 1 7.75 0 0 1475 0 1475 1475 1475 <> <>
  1476 15 -11.464080 6.638761 -49.754757 98 S C 70 -0.50000 -0.50000 "SER " " O  " 8 0 FF2E2E  0 1 7 ""  1 ""  <> 0 0 0 1 7.75 0 0 1476 0 1476 1476 1476 <> <>
  1477 3 -13.569811 7.511867 -51.847708 98 S C 24 0.14500 0.14500 "SER " " CB " 6 0 808080  0 1 7 ""  1 ""  <> 0 0 0 1 7.75 0 0 1477 2 1477 1477 1477 <> <>
  1478 16 -13.693583 6.149110 -51.705272 98 S C 70 -0.68300 -0.68300 "SER " " OG " 8 0 FF2E2E  0 1 7 "%UT"  13 ""  <> 0 0 0 1 7.75 0 0 1478 1 1478 1478 1478 <> <>
  1479 43 -10.575224 6.960378 -52.129510 98 S C 21 0.30000 0.30000 "SER " " H  " 1 0 FFFFFF  0 1 7 ""  1 ""  <> 0 0 0 1 <> 0 0 1479 0 1479 1479 1479 <> <>
  1480 41 -12.437817 9.233143 -51.476140 98 S C 21 0.06000 0.06000 "SER " " HA " 1 0 FFFFFF  0 1 7 ""  1 ""  <> 0 0 0 1 <> 0 0 1480 0 1480 1480 1480 <> <>
  1481 41 -13.907497 7.793427 -52.845268 98 S C 21 0.06000 0.06000 "SER " " HB3" 1 0 FFFFFF  0 1 7 ""  1 ""  <> 0 0 0 1 <> 0 0 1481 0 1481 1481 1481 <> <>
  1482 41 -14.352761 7.921540 -51.210319 98 S C 21 0.06000 0.06000 "SER " " HB2" 1 0 FFFFFF  0 1 7 ""  1 ""  <> 0 0 0 1 <> 0 0 1482 0 1482 1482 1482 <> <>
  1483 42 -12.848392 5.758559 -51.541472 98 S C 21 0.41800 0.41800 "SER " " HG " 1 0 FFFFFF  0 1 7 ""  1 ""  <> 0 0 0 1 <> 0 0 1483 0 1483 1483 1483 <> <>
  1484 25 -11.745137 8.699275 -48.997817 99 L C 38 -0.50000 -0.50000 "LEU " " N  " 7 0 2E2EFF  0 1 7 ""  1 ""  <> 0 0 0 1 7.82 0 0 1484 1 1484 1484 1484 <> <>
  1485 3 -11.537455 8.406022 -47.615305 99 L C 24 0.14000 0.14000 "LEU " " CA " 6 0 808080  0 1 -1109 ""  1 ""  FF9600  0 0 0 1 7.82 0 0 1485 1 1485 1485 1485 <> <>
  1486 2 -12.769024 7.812178 -46.942445 99 L C 24 0.50000 0.50000 "LEU " " C  " 6 0 808080  0 1 7 ""  1 ""  <> 0 0 0 1 7.82 0 0 1486 0 1486 1486 1486 <> <>
  1487 15 -13.835349 8.442083 -46.959722 99 L C 70 -0.50000 -0.50000 "LEU " " O  " 8 0 FF2E2E  0 1 7 ""  1 ""  <> 0 0 0 1 7.82 0 0 1487 0 1487 1487 1487 <> <>
  1488 3 -11.176358 9.637790 -46.881769 99 L C 24 -0.12000 -0.12000 "LEU " " CB " 6 0 808080  0 1 7 ""  1 ""  <> 0 0 0 1 7.82 0 0 1488 2 1488 1488 1488 <> <>
  1489 3 -9.758314 10.175561 -47.202477 99 L C 24 -0.06000 -0.06000 "LEU " " CG " 6 0 808080  0 1 7 ""  1 ""  <> 0 0 0 1 7.82 0 0 1489 1 1489 1489 1489 <> <>
  1490 3 -9.706942 11.699240 -47.000536 99 L C 24 -0.18000 -0.18000 "LEU " " CD1" 6 0 808080  0 1 7 ""  1 ""  <> 0 0 0 1 7.82 0 0 1490 3 1490 1490 1490 <> <>
  1491 3 -8.660533 9.522693 -46.378320 99 L C 24 -0.18000 -0.18000 "LEU " " CD2" 6 0 808080  0 1 7 ""  1 ""  <> 0 0 0 1 7.82 0 0 1491 3 1491 1491 1491 <> <>
  1492 43 -11.838264 9.676957 -49.235582 99 L C 21 0.30000 0.30000 "LEU " " H  " 1 0 FFFFFF  0 1 7 ""  1 ""  <> 0 0 0 1 <> 0 0 1492 0 1492 1492 1492 <> <>
  1493 41 -10.790228 7.612395 -47.584443 99 L C 21 0.06000 0.06000 "LEU " " HA " 1 0 FFFFFF  0 1 7 ""  1 ""  <> 0 0 0 1 <> 0 0 1493 0 1493 1493 1493 <> <>
  1494 41 -11.265498 9.419377 -45.817876 99 L C 21 0.06000 0.06000 "LEU " " HB3" 1 0 FFFFFF  0 1 7 ""  1 ""  <> 0 0 0 1 <> 0 0 1494 0 1494 1494 1494 <> <>
  1495 41 -11.872466 10.440372 -47.128462 99 L C 21 0.06000 0.06000 "LEU " " HB2" 1 0 FFFFFF  0 1 7 ""  1 ""  <> 0 0 0 1 <> 0 0 1495 0 1495 1495 1495 <> <>
  1496 41 -9.592719 9.936139 -48.252230 99 L C 21 0.06000 0.06000 "LEU " " HG " 1 0 FFFFFF  0 1 7 ""  1 ""  <> 0 0 0 1 <> 0 0 1496 0 1496 1496 1496 <> <>
  1497 41 -10.104586 12.171104 -47.899555 99 L C 21 0.06000 0.06000 "LEU " "HD11" 1 0 FFFFFF  0 1 7 ""  1 ""  <> 0 0 0 1 <> 0 0 1497 0 1497 1497 1497 <> <>
  1498 41 -10.278382 11.980962 -46.116945 99 L C 21 0.06000 0.06000 "LEU " "HD12" 1 0 FFFFFF  0 1 7 ""  1 ""  <> 0 0 0 1 <> 0 0 1498 0 1498 1498 1498 <> <>
  1499 41 -8.692011 12.096092 -47.007626 99 L C 21 0.06000 0.06000 "LEU " "HD13" 1 0 FFFFFF  0 1 7 ""  1 ""  <> 0 0 0 1 <> 0 0 1499 0 1499 1499 1499 <> <>
  1500 41 -8.754899 9.680421 -45.304498 99 L C 21 0.06000 0.06000 "LEU " "HD21" 1 0 FFFFFF  0 1 7 ""  1 ""  <> 0 0 0 1 <> 0 0 1500 0 1500 1500 1500 <> <>
  1501 41 -8.760046 8.437341 -46.403939 99 L C 21 0.06000 0.06000 "LEU " "HD22" 1 0 FFFFFF  0 1 7 ""  1 ""  <> 0 0 0 1 <> 0 0 1501 0 1501 1501 1501 <> <>
  1502 41 -7.630524 9.782961 -46.620801 99 L C 21 0.06000 0.06000 "LEU " "HD23" 1 0 FFFFFF  0 1 7 ""  1 ""  <> 0 0 0 1 <> 0 0 1502 0 1502 1502 1502 <> <>
  1503 25 -12.612667 6.684983 -46.220418 100 Q C 38 -0.50000 -0.50000 "GLN " " N  " 7 0 2E2EFF  0 1 7 ""  1 ""  <> 0 0 0 1 7.74 0 0 1503 1 1503 1503 1503 <> <>
  1504 3 -13.538407 6.143507 -45.249648 100 Q C 24 0.14000 0.14000 "GLN " " CA " 6 0 808080  0 1 -1109 ""  1 ""  FF9600  0 0 0 1 7.74 0 0 1504 1 1504 1504 1504 <> <>
  1505 2 -13.310777 6.787599 -43.861123 100 Q C 24 0.50000 0.50000 "GLN " " C  " 6 0 808080  0 1 7 ""  1 ""  <> 0 0 0 1 7.74 0 0 1505 0 1505 1505 1505 <> <>
  1506 15 -12.240215 7.320088 -43.569784 100 Q C 70 -0.50000 -0.50000 "GLN " " O  " 8 0 FF2E2E  0 1 7 ""  1 ""  <> 0 0 0 1 7.74 0 0 1506 0 1506 1506 1506 <> <>
  1507 3 -13.230339 4.612924 -45.205851 100 Q C 24 -0.12000 -0.12000 "GLN " " CB " 6 0 808080  0 1 7 ""  1 ""  <> 0 0 0 1 7.74 0 0 1507 2 1507 1507 1507 <> <>
  1508 3 -13.097307 3.880210 -46.601054 100 Q C 24 -0.12000 -0.12000 "GLN " " CG " 6 0 808080  0 1 7 ""  1 ""  <> 0 0 0 1 7.74 0 0 1508 2 1508 1508 1508 <> <>
  1509 2 -14.410989 3.888135 -47.387754 100 Q C 24 0.50000 0.50000 "GLN " " CD " 6 0 808080  0 1 7 "%UT"  13 ""  <> 0 0 0 1 7.74 0 0 1509 0 1509 1509 1509 1.00005318890054 "No Flip" 
  1510 15 -15.185534 4.795621 -47.492033 100 Q C 70 -0.50000 -0.50000 "GLN " " OE1" 8 0 FF2E2E  0 1 7 ""  1 ""  <> 0 0 0 1 7.74 0 0 1510 0 1510 1510 1510 <> <>
  1511 25 -14.681828 2.830555 -48.167002 100 Q C 38 -0.76000 -0.76000 "GLN " " NE2" 7 0 2E2EFF  0 1 7 ""  1 ""  <> 0 0 0 1 7.74 0 0 1511 2 1511 1511 1511 <> <>
  1512 43 -11.718295 6.223470 -46.131518 100 Q C 21 0.30000 0.30000 "GLN " " H  " 1 0 FFFFFF  0 1 7 ""  1 ""  <> 0 0 0 1 <> 0 0 1512 0 1512 1512 1512 <> <>
  1513 41 -14.595827 6.278588 -45.478009 100 Q C 21 0.06000 0.06000 "GLN " " HA " 1 0 FFFFFF  0 1 7 ""  1 ""  <> 0 0 0 1 <> 0 0 1513 0 1513 1513 1513 <> <>
  1514 41 -13.967082 4.055788 -44.627720 100 Q C 21 0.06000 0.06000 "GLN " " HB3" 1 0 FFFFFF  0 1 7 ""  1 ""  <> 0 0 0 1 <> 0 0 1514 0 1514 1514 1514 <> <>
  1515 41 -12.266306 4.547457 -44.700887 100 Q C 21 0.06000 0.06000 "GLN " " HB2" 1 0 FFFFFF  0 1 7 ""  1 ""  <> 0 0 0 1 <> 0 0 1515 0 1515 1515 1515 <> <>
  1516 41 -13.067682 2.839872 -46.275470 100 Q C 21 0.06000 0.06000 "GLN " " HG3" 1 0 FFFFFF  0 1 7 ""  1 ""  <> 0 0 0 1 <> 0 0 1516 0 1516 1516 1516 <> <>
  1517 41 -12.300205 3.938556 -47.341373 100 Q C 21 0.06000 0.06000 "GLN " " HG2" 1 0 FFFFFF  0 1 7 ""  1 ""  <> 0 0 0 1 <> 0 0 1517 0 1517 1517 1517 <> <>
  1518 43 -15.392982 3.011723 -48.861410 100 Q C 21 0.38000 0.38000 "GLN " "HE22" 1 0 FFFFFF  0 1 7 ""  1 ""  <> 0 0 0 1 <> 0 0 1518 0 1518 1518 1518 <> <>
  1519 43 -14.127907 1.987960 -48.101205 100 Q C 21 0.38000 0.38000 "GLN " "HE21" 1 0 FFFFFF  0 1 7 ""  1 ""  <> 0 0 0 1 <> 0 0 1519 0 1519 1519 1519 <> <>
  1520 25 -14.288096 6.767854 -42.909322 101 P C 38 -0.14000 -0.14000 "PRO " " N  " 7 0 2E2EFF  0 1 7 ""  1 ""  <> 0 0 0 1 7.76 0 0 1520 0 1520 1520 1520 <> <>
  1521 3 -14.170065 7.523954 -41.617542 101 P C 24 0.01000 0.01000 "PRO " " CA " 6 0 808080  0 1 -1109 ""  1 ""  FF9600  0 0 0 1 7.76 0 0 1521 1 1521 1521 1521 <> <>
  1522 2 -12.989295 7.313935 -40.670434 101 P C 24 0.50000 0.50000 "PRO " " C  " 6 0 808080  0 1 7 ""  1 ""  <> 0 0 0 1 7.76 0 0 1522 0 1522 1522 1522 <> <>
  1523 15 -12.719262 8.201615 -39.900918 101 P C 70 -0.50000 -0.50000 "PRO " " O  " 8 0 FF2E2E  0 1 7 ""  1 ""  <> 0 0 0 1 7.76 0 0 1523 0 1523 1523 1523 <> <>
  1524 3 -15.597186 6.062661 -43.004437 101 P C 24 -0.05000 -0.05000 "PRO " " CD " 6 0 808080  0 1 7 ""  1 ""  <> 0 0 0 1 7.76 0 0 1524 2 1524 1524 1524 <> <>
  1525 3 -16.375530 6.420365 -41.695029 101 P C 24 -0.12000 -0.12000 "PRO " " CG " 6 0 808080  0 1 7 ""  1 ""  <> 0 0 0 1 7.76 0 0 1525 2 1525 1525 1525 <> <>
  1526 3 -15.445800 7.203054 -40.831457 101 P C 24 -0.12000 -0.12000 "PRO " " CB " 6 0 808080  0 1 7 ""  1 ""  <> 0 0 0 1 7.76 0 0 1526 2 1526 1526 1526 <> <>
  1527 41 -14.093899 8.596463 -41.798651 101 P C 21 0.06000 0.06000 "PRO " " HA " 1 0 FFFFFF  0 1 7 ""  1 ""  <> 0 0 0 1 <> 0 0 1527 0 1527 1527 1527 <> <>
  1528 41 -15.356614 5.019405 -43.209988 101 P C 21 0.06000 0.06000 "PRO " " HD2" 1 0 FFFFFF  0 1 7 ""  1 ""  <> 0 0 0 1 <> 0 0 1528 0 1528 1528 1528 <> <>
  1529 41 -16.185700 6.294568 -43.892471 101 P C 21 0.06000 0.06000 "PRO " " HD3" 1 0 FFFFFF  0 1 7 ""  1 ""  <> 0 0 0 1 <> 0 0 1529 0 1529 1529 1529 <> <>
  1530 41 -16.644944 5.469070 -41.235564 101 P C 21 0.06000 0.06000 "PRO " " HG2" 1 0 FFFFFF  0 1 7 ""  1 ""  <> 0 0 0 1 <> 0 0 1530 0 1530 1530 1530 <> <>
  1531 41 -17.284876 6.992110 -41.883162 101 P C 21 0.06000 0.06000 "PRO " " HG3" 1 0 FFFFFF  0 1 7 ""  1 ""  <> 0 0 0 1 <> 0 0 1531 0 1531 1531 1531 <> <>
  1532 41 -15.940243 8.128696 -40.536391 101 P C 21 0.06000 0.06000 "PRO " " HB3" 1 0 FFFFFF  0 1 7 ""  1 ""  <> 0 0 0 1 <> 0 0 1532 0 1532 1532 1532 <> <>
  1533 41 -15.200388 6.616739 -39.945447 101 P C 21 0.06000 0.06000 "PRO " " HB2" 1 0 FFFFFF  0 1 7 ""  1 ""  <> 0 0 0 1 <> 0 0 1533 0 1533 1533 1533 <> <>
  1534 25 -12.324902 6.132057 -40.812803 102 E C 38 -0.50000 -0.50000 "GLU " " N  " 7 0 2E2EFF  0 1 7 ""  1 ""  <> 0 0 0 1 7.75 0 0 1534 1 1534 1534 1534 <> <>
  1535 3 -11.212561 5.849671 -39.925339 102 E C 24 0.14000 0.14000 "GLU " " CA " 6 0 808080  0 1 -1109 ""  1 ""  FF9600  0 0 0 1 7.75 0 0 1535 1 1535 1535 1535 <> <>
  1536 2 -9.836509 6.306915 -40.494785 102 E C 24 0.50000 0.50000 "GLU " " C  " 6 0 808080  0 1 7 ""  1 ""  <> 0 0 0 1 7.75 0 0 1536 0 1536 1536 1536 <> <>
  1537 15 -8.908266 6.238458 -39.776591 102 E C 70 -0.50000 -0.50000 "GLU " " O  " 8 0 FF2E2E  0 1 7 ""  1 ""  <> 0 0 0 1 7.75 0 0 1537 0 1537 1537 1537 <> <>
  1538 3 -11.163606 4.277636 -39.707678 102 E C 24 -0.12000 -0.12000 "GLU " " CB " 6 0 808080  0 1 7 ""  1 ""  <> 0 0 0 1 7.75 0 0 1538 2 1538 1538 1538 <> <>
  1539 3 -10.113666 3.615290 -38.752296 102 E C 24 -0.22000 -0.22000 "GLU " " CG " 6 0 808080  0 1 7 ""  1 ""  <> 0 0 0 1 7.75 0 0 1539 2 1539 1539 1539 <> <>
  1540 2 -10.179337 4.230267 -37.337530 102 E C 24 0.70000 0.70000 "GLU " " CD " 6 0 808080  0 1 7 "%UT"  13 ""  <> 0 0 0 1 7.75 0 0 1540 0 1540 1540 1540 <> <>
  1541 15 -11.320414 4.258837 -36.811825 102 E C 70 -0.80000 -0.80000 "GLU " " OE1" 8 0 FF2E2E  0 1 7 ""  1 ""  <> 0 0 0 1 7.75 0 0 1541 0 1541 1541 1541 <> <>
  1542 18 -9.150996 4.770884 -36.823221 102 E C 70 -0.80000 -0.80000 "GLU " " OE2" 8 -1 FF2E2E  0 1 7 ""  1 ""  <> 0 0 0 1 7.75 0 0 1542 0 1542 1542 1542 <> <>
  1543 43 -12.710688 5.445400 -41.444499 102 E C 21 0.30000 0.30000 "GLU " " H  " 1 0 FFFFFF  0 1 7 ""  1 ""  <> 0 0 0 1 <> 0 0 1543 0 1543 1543 1543 <> <>
  1544 41 -11.418176 6.260183 -38.937495 102 E C 21 0.06000 0.06000 "GLU " " HA " 1 0 FFFFFF  0 1 7 ""  1 ""  <> 0 0 0 1 <> 0 0 1544 0 1544 1544 1544 <> <>
  1545 41 -11.002880 3.804533 -40.675667 102 E C 21 0.06000 0.06000 "GLU " " HB3" 1 0 FFFFFF  0 1 7 ""  1 ""  <> 0 0 0 1 <> 0 0 1545 0 1545 1545 1545 <> <>
  1546 41 -12.162149 3.947670 -39.422311 102 E C 21 0.06000 0.06000 "GLU " " HB2" 1 0 FFFFFF  0 1 7 ""  1 ""  <> 0 0 0 1 <> 0 0 1546 0 1546 1546 1546 <> <>
  1547 41 -9.172102 3.883265 -39.230670 102 E C 21 0.06000 0.06000 "GLU " " HG3" 1 0 FFFFFF  0 1 7 ""  1 ""  <> 0 0 0 1 <> 0 0 1547 0 1547 1547 1547 <> <>
  1548 41 -10.154067 2.536713 -38.597583 102 E C 21 0.06000 0.06000 "GLU " " HG2" 1 0 FFFFFF  0 1 7 ""  1 ""  <> 0 0 0 1 <> 0 0 1548 0 1548 1548 1548 <> <>
  1549 25 -9.765266 6.649653 -41.760617 103 D C 38 -0.50000 -0.50000 "ASP " " N  " 7 0 2E2EFF  0 1 7 ""  1 ""  <> 0 0 0 1 7.73 0 0 1549 1 1549 1549 1549 <> <>
  1550 3 -8.587557 6.853223 -42.648478 103 D C 24 0.14000 0.14000 "ASP " " CA " 6 0 808080  0 1 -1109 ""  1 ""  FF9600  0 0 0 1 7.73 0 0 1550 1 1550 1550 1550 <> <>
  1551 2 -7.821699 8.146516 -42.351708 103 D C 24 0.50000 0.50000 "ASP " " C  " 6 0 808080  0 1 7 ""  1 ""  <> 0 0 0 1 7.73 0 0 1551 0 1551 1551 1551 <> <>
  1552 15 -6.774685 8.407444 -42.963576 103 D C 70 -0.50000 -0.50000 "ASP " " O  " 8 0 FF2E2E  0 1 7 ""  1 ""  <> 0 0 0 1 7.73 0 0 1552 0 1552 1552 1552 <> <>
  1553 3 -8.897945 6.945548 -44.125644 103 D C 24 -0.22000 -0.22000 "ASP " " CB " 6 0 808080  0 1 7 ""  1 ""  <> 0 0 0 1 7.73 0 0 1553 2 1553 1553 1553 <> <>
  1554 2 -9.217337 5.594718 -44.874445 103 D C 24 0.70000 0.70000 "ASP " " CG " 6 0 808080  0 1 7 "%UT"  13 ""  <> 0 0 0 1 7.73 0 0 1554 0 1554 1554 1554 <> <>
  1555 15 -10.176712 5.719076 -45.725541 103 D C 70 -0.80000 -0.80000 "ASP " " OD1" 8 0 FF2E2E  0 1 7 ""  1 ""  <> 0 0 0 1 7.73 0 0 1555 0 1555 1555 1555 <> <>
  1556 18 -8.580115 4.557429 -44.785136 103 D C 70 -0.80000 -0.80000 "ASP " " OD2" 8 -1 FF2E2E  0 1 7 ""  1 ""  <> 0 0 0 1 7.73 0 0 1556 0 1556 1556 1556 <> <>
  1557 43 -10.634042 6.613134 -42.274711 103 D C 21 0.30000 0.30000 "ASP " " H  " 1 0 FFFFFF  0 1 7 ""  1 ""  <> 0 0 0 1 <> 0 0 1557 0 1557 1557 1557 <> <>
  1558 41 -7.910390 6.016964 -42.470744 103 D C 21 0.06000 0.06000 "ASP " " HA " 1 0 FFFFFF  0 1 7 ""  1 ""  <> 0 0 0 1 <> 0 0 1558 0 1558 1558 1558 <> <>
  1559 41 -8.138380 7.431757 -44.737175 103 D C 21 0.06000 0.06000 "ASP " " HB3" 1 0 FFFFFF  0 1 7 ""  1 ""  <> 0 0 0 1 <> 0 0 1559 0 1559 1559 1559 <> <>
  1560 41 -9.807879 7.546151 -44.139243 103 D C 21 0.06000 0.06000 "ASP " " HB2" 1 0 FFFFFF  0 1 7 ""  1 ""  <> 0 0 0 1 <> 0 0 1560 0 1560 1560 1560 <> <>
  1561 25 -8.327245 8.975239 -41.407086 104 F C 38 -0.50000 -0.50000 "PHE " " N  " 7 0 2E2EFF  0 1 7 ""  1 ""  <> 0 0 0 1 7.71 0 0 1561 1 1561 1561 1561 <> <>
  1562 3 -7.630283 9.957989 -40.624985 104 F C 24 0.14000 0.14000 "PHE " " CA " 6 0 808080  0 1 -1110 ""  1 ""  FFB400  0 0 0 1 7.71 0 0 1562 1 1562 1562 1562 <> <>
  1563 2 -6.376822 9.298135 -39.982892 104 F C 24 0.50000 0.50000 "PHE " " C  " 6 0 808080  0 1 7 ""  1 ""  <> 0 0 0 1 7.71 0 0 1563 0 1563 1563 1563 <> <>
  1564 15 -6.549453 8.170874 -39.361231 104 F C 70 -0.50000 -0.50000 "PHE " " O  " 8 0 FF2E2E  0 1 7 ""  1 ""  <> 0 0 0 1 7.71 0 0 1564 0 1564 1564 1564 <> <>
  1565 3 -8.546543 10.831788 -39.654646 104 F C 24 -0.00500 -0.00500 "PHE " " CB " 6 0 808080  0 1 7 ""  1 ""  <> 0 0 0 1 7.71 0 0 1565 2 1565 1565 1565 <> <>
  1566 2 -8.914895 10.232176 -38.355435 104 F C 24 -0.11500 -0.11500 "PHE " " CG " 6 0 808080  0 1 7 ""  1 ""  <> 0 0 0 1 7.71 0 0 1566 0 1566 1566 1566 <> <>
  1567 2 -10.115354 9.446311 -38.329010 104 F C 24 -0.11500 -0.11500 "PHE " " CD1" 6 0 808080  0 1 7 ""  1 ""  <> 0 0 0 1 7.71 0 0 1567 1 1567 1567 1567 <> <>
  1568 2 -10.638051 8.959441 -37.091217 104 F C 24 -0.11500 -0.11500 "PHE " " CE1" 6 0 808080  0 1 7 ""  1 ""  <> 0 0 0 1 7.71 0 0 1568 1 1568 1568 1568 <> <>
  1569 2 -9.965328 9.186925 -35.874909 104 F C 24 -0.11500 -0.11500 "PHE " " CZ " 6 0 808080  0 1 7 ""  1 ""  <> 0 0 0 1 7.71 0 0 1569 1 1569 1569 1569 <> <>
  1570 2 -8.752691 9.911471 -35.915984 104 F C 24 -0.11500 -0.11500 "PHE " " CE2" 6 0 808080  0 1 7 ""  1 ""  <> 0 0 0 1 7.71 0 0 1570 1 1570 1570 1570 <> <>
  1571 2 -8.212188 10.450807 -37.136788 104 F C 24 -0.11500 -0.11500 "PHE " " CD2" 6 0 808080  0 1 7 ""  1 ""  <> 0 0 0 1 7.71 0 0 1571 1 1571 1571 1571 <> <>
  1572 43 -9.036779 8.519942 -40.851475 104 F C 21 0.30000 0.30000 "PHE " " H  " 1 0 FFFFFF  0 1 7 ""  1 ""  <> 0 0 0 1 <> 0 0 1572 0 1572 1572 1572 <> <>
  1573 41 -7.251460 10.636757 -41.389060 104 F C 21 0.06000 0.06000 "PHE " " HA " 1 0 FFFFFF  0 1 7 ""  1 ""  <> 0 0 0 1 <> 0 0 1573 0 1573 1573 1573 <> <>
  1574 41 -9.515175 11.058404 -40.101104 104 F C 21 0.06000 0.06000 "PHE " " HB3" 1 0 FFFFFF  0 1 7 ""  1 ""  <> 0 0 0 1 <> 0 0 1574 0 1574 1574 1574 <> <>
  1575 41 -8.069687 11.790116 -39.449629 104 F C 21 0.06000 0.06000 "PHE " " HB2" 1 0 FFFFFF  0 1 7 ""  1 ""  <> 0 0 0 1 <> 0 0 1575 0 1575 1575 1575 <> <>
  1576 41 -10.600903 9.285859 -39.280076 104 F C 21 0.11500 0.11500 "PHE " " HD1" 1 0 FFFFFF  0 1 7 ""  1 ""  <> 0 0 0 1 <> 0 0 1576 0 1576 1576 1576 <> <>
  1577 41 -11.560710 8.398978 -37.113282 104 F C 21 0.11500 0.11500 "PHE " " HE1" 1 0 FFFFFF  0 1 7 ""  1 ""  <> 0 0 0 1 <> 0 0 1577 0 1577 1577 1577 <> <>
  1578 41 -10.470095 8.961950 -34.947583 104 F C 21 0.11500 0.11500 "PHE " " HZ " 1 0 FFFFFF  0 1 7 ""  1 ""  <> 0 0 0 1 <> 0 0 1578 0 1578 1578 1578 <> <>
  1579 41 -8.237419 10.118295 -34.989851 104 F C 21 0.11500 0.11500 "PHE " " HE2" 1 0 FFFFFF  0 1 7 ""  1 ""  <> 0 0 0 1 <> 0 0 1579 0 1579 1579 1579 <> <>
  1580 41 -7.353173 11.097588 -37.038345 104 F C 21 0.11500 0.11500 "PHE " " HD2" 1 0 FFFFFF  0 1 7 ""  1 ""  <> 0 0 0 1 <> 0 0 1580 0 1580 1580 1580 <> <>
  1581 25 -5.271262 10.056989 -40.086331 105 A C 38 -0.50000 -0.50000 "ALA " " N  " 7 0 2E2EFF  2 1 7 ""  1 ""  <> 0 0 0 1 7.25 0 0 1581 1 1581 1581 1581 <> <>
  1582 3 -3.957304 9.743149 -39.662733 105 A C 24 0.14000 0.14000 "ALA " " CA " 6 0 808080  2 1 -1110 ""  1 ""  FFB400  0 0 0 1 7.25 0 0 1582 1 1582 1582 1582 <> <>
  1583 2 -3.025007 10.908993 -40.036801 105 A C 24 0.50000 0.50000 "ALA " " C  " 6 0 808080  2 1 7 ""  1 ""  <> 0 0 0 1 7.25 0 0 1583 0 1583 1583 1583 <> <>
  1584 15 -3.472806 11.805986 -40.813762 105 A C 70 -0.50000 -0.50000 "ALA " " O  " 8 0 FF2E2E  2 1 7 ""  1 ""  <> 0 0 0 1 7.25 0 0 1584 0 1584 1584 1584 <> <>
  1585 3 -3.372409 8.557606 -40.427420 105 A C 24 -0.18000 -0.18000 "ALA " " CB " 6 0 808080  2 1 7 ""  1 ""  <> 0 0 0 1 7.25 0 0 1585 3 1585 1585 1585 <> <>
  1586 43 -5.473989 10.958468 -40.495674 105 A C 21 0.30000 0.30000 "ALA " " H  " 1 0 FFFFFF  2 1 7 ""  1 ""  <> 0 0 0 1 <> 0 0 1586 0 1586 1586 1586 <> <>
  1587 41 -3.992988 9.695653 -38.574738 105 A C 21 0.06000 0.06000 "ALA " " HA " 1 0 FFFFFF  2 1 7 ""  1 ""  <> 0 0 0 1 <> 0 0 1587 0 1587 1587 1587 <> <>
  1588 41 -4.049340 7.720948 -40.255420 105 A C 21 0.06000 0.06000 "ALA " " HB1" 1 0 FFFFFF  2 1 7 ""  1 ""  <> 0 0 0 1 <> 0 0 1588 0 1588 1588 1588 <> <>
  1589 41 -3.193330 8.711849 -41.491090 105 A C 21 0.06000 0.06000 "ALA " " HB2" 1 0 FFFFFF  2 1 7 ""  1 ""  <> 0 0 0 1 <> 0 0 1589 0 1589 1589 1589 <> <>
  1590 41 -2.453058 8.134408 -40.021280 105 A C 21 0.06000 0.06000 "ALA " " HB3" 1 0 FFFFFF  2 1 7 ""  1 ""  <> 0 0 0 1 <> 0 0 1590 0 1590 1590 1590 <> <>
  1591 25 -1.849083 11.021204 -39.487249 106 T C 38 -0.50000 -0.50000 "THR " " N  " 7 0 2E2EFF  2 1 7 ""  1 ""  <> 0 0 0 1 7.23 0 0 1591 1 1591 1591 1591 <> <>
  1592 3 -0.775187 11.739272 -40.071837 106 T C 24 0.14000 0.14000 "THR " " CA " 6 0 808080  2 1 -1110 ""  1 ""  FFB400  0 0 0 1 7.23 0 0 1592 1 1592 1592 1592 <> <>
  1593 2 0.004806 10.901294 -41.158479 106 T C 24 0.50000 0.50000 "THR " " C  " 6 0 808080  2 1 7 ""  1 ""  <> 0 0 0 1 7.23 0 0 1593 0 1593 1593 1593 <> <>
  1594 15 0.733496 9.937062 -40.902319 106 T C 70 -0.50000 -0.50000 "THR " " O  " 8 0 FF2E2E  2 1 7 ""  1 ""  <> 0 0 0 1 7.23 0 0 1594 0 1594 1594 1594 <> <>
  1595 3 0.232074 12.212319 -38.987191 106 T C 24 0.20500 0.20500 "THR " " CB " 6 0 808080  2 1 7 ""  1 ""  <> 0 0 0 1 7.23 0 0 1595 1 1595 1595 1595 <> <>
  1596 3 1.331393 13.176139 -39.451584 106 T C 24 -0.18000 -0.18000 "THR " " CG2" 6 0 808080  2 1 7 ""  1 ""  <> 0 0 0 1 7.23 0 0 1596 3 1596 1596 1596 <> <>
  1597 16 -0.408295 12.922375 -37.953538 106 T C 70 -0.68300 -0.68300 "THR " " OG1" 8 0 FF2E2E  2 1 7 "%UT"  13 ""  <> 0 0 0 1 7.23 0 0 1597 1 1597 1597 1597 <> <>
  1598 43 -1.609963 10.237614 -38.895530 106 T C 21 0.30000 0.30000 "THR " " H  " 1 0 FFFFFF  2 1 7 ""  1 ""  <> 0 0 0 1 <> 0 0 1598 0 1598 1598 1598 <> <>
  1599 41 -1.219834 12.643581 -40.489248 106 T C 21 0.06000 0.06000 "THR " " HA " 1 0 FFFFFF  2 1 7 ""  1 ""  <> 0 0 0 1 <> 0 0 1599 0 1599 1599 1599 <> <>
  1600 41 0.536383 11.265953 -38.538404 106 T C 21 0.06000 0.06000 "THR " " HB " 1 0 FFFFFF  2 1 7 ""  1 ""  <> 0 0 0 1 <> 0 0 1600 0 1600 1600 1600 <> <>
  1601 41 0.832982 14.113413 -39.701972 106 T C 21 0.06000 0.06000 "THR " "HG21" 1 0 FFFFFF  2 1 7 ""  1 ""  <> 0 0 0 1 <> 0 0 1601 0 1601 1601 1601 <> <>
  1602 41 1.938579 13.558406 -38.631365 106 T C 21 0.06000 0.06000 "THR " "HG22" 1 0 FFFFFF  2 1 7 ""  1 ""  <> 0 0 0 1 <> 0 0 1602 0 1602 1602 1602 <> <>
  1603 41 2.019783 12.875253 -40.240477 106 T C 21 0.06000 0.06000 "THR " "HG23" 1 0 FFFFFF  2 1 7 ""  1 ""  <> 0 0 0 1 <> 0 0 1603 0 1603 1603 1603 <> <>
  1604 42 -0.943627 12.391470 -37.384147 106 T C 21 0.41800 0.41800 "THR " " HG1" 1 0 FFFFFF  2 1 7 ""  1 ""  <> 0 0 0 1 <> 0 0 1604 0 1604 1604 1604 <> <>
  1605 25 -0.112098 11.397183 -42.389355 107 Y C 38 -0.50000 -0.50000 "TYR " " N  " 7 0 2E2EFF  2 1 7 ""  1 ""  <> 0 0 0 1 7.24 0 0 1605 1 1605 1605 1605 <> <>
  1606 3 0.506252 10.645012 -43.571629 107 Y C 24 0.14000 0.14000 "TYR " " CA " 6 0 808080  2 1 -1110 ""  1 ""  FFB400  0 0 0 1 7.24 0 0 1606 1 1606 1606 1606 <> <>
  1607 2 1.840624 11.306221 -43.726189 107 Y C 24 0.50000 0.50000 "TYR " " C  " 6 0 808080  2 1 7 ""  1 ""  <> 0 0 0 1 7.24 0 0 1607 0 1607 1607 1607 <> <>
  1608 15 1.930242 12.429034 -44.124591 107 Y C 70 -0.50000 -0.50000 "TYR " " O  " 8 0 FF2E2E  2 1 7 ""  1 ""  <> 0 0 0 1 7.24 0 0 1608 0 1608 1608 1608 <> <>
  1609 3 -0.460787 10.824590 -44.683142 107 Y C 24 -0.00500 -0.00500 "TYR " " CB " 6 0 808080  2 1 7 ""  1 ""  <> 0 0 0 1 7.24 0 0 1609 2 1609 1609 1609 <> <>
  1610 2 -1.543300 9.884068 -44.672237 107 Y C 24 -0.11500 -0.11500 "TYR " " CG " 6 0 808080  2 1 7 ""  1 ""  <> 0 0 0 1 7.24 0 0 1610 0 1610 1610 1610 <> <>
  1611 2 -2.685500 10.253658 -44.045383 107 Y C 24 -0.11500 -0.11500 "TYR " " CD1" 6 0 808080  2 1 7 ""  1 ""  <> 0 0 0 1 7.24 0 0 1611 1 1611 1611 1611 <> <>
  1612 2 -3.778928 9.418600 -43.923341 107 Y C 24 -0.11500 -0.11500 "TYR " " CE1" 6 0 808080  2 1 7 ""  1 ""  <> 0 0 0 1 7.24 0 0 1612 1 1612 1612 1612 <> <>
  1613 2 -3.811196 8.235700 -44.645747 107 Y C 24 0.15000 0.15000 "TYR " " CZ " 6 0 808080  2 1 7 ""  1 ""  <> 0 0 0 1 7.24 0 0 1613 0 1613 1613 1613 <> <>
  1614 16 -4.866314 7.363799 -44.568549 107 Y C 70 -0.58500 -0.58500 "TYR " " OH " 8 0 FF2E2E  2 1 7 "%UT"  13 ""  <> 0 0 0 1 7.24 0 0 1614 1 1614 1614 1614 <> <>
  1615 2 -2.676326 7.894362 -45.435623 107 Y C 24 -0.11500 -0.11500 "TYR " " CE2" 6 0 808080  2 1 7 ""  1 ""  <> 0 0 0 1 7.24 0 0 1615 1 1615 1615 1615 <> <>
  1616 2 -1.458830 8.646137 -45.369664 107 Y C 24 -0.11500 -0.11500 "TYR " " CD2" 6 0 808080  2 1 7 ""  1 ""  <> 0 0 0 1 7.24 0 0 1616 1 1616 1616 1616 <> <>
  1617 43 -0.557182 12.300084 -42.477803 107 Y C 21 0.30000 0.30000 "TYR " " H  " 1 0 FFFFFF  2 1 7 ""  1 ""  <> 0 0 0 1 <> 0 0 1617 0 1617 1617 1617 <> <>
  1618 41 0.573236 9.589976 -43.304044 107 Y C 21 0.06000 0.06000 "TYR " " HA " 1 0 FFFFFF  2 1 7 ""  1 ""  <> 0 0 0 1 <> 0 0 1618 0 1618 1618 1618 <> <>
  1619 41 0.108770 10.756127 -45.609202 107 Y C 21 0.06000 0.06000 "TYR " " HB3" 1 0 FFFFFF  2 1 7 ""  1 ""  <> 0 0 0 1 <> 0 0 1619 0 1619 1619 1619 <> <>
  1620 41 -0.829410 11.847879 -44.762105 107 Y C 21 0.06000 0.06000 "TYR " " HB2" 1 0 FFFFFF  2 1 7 ""  1 ""  <> 0 0 0 1 <> 0 0 1620 0 1620 1620 1620 <> <>
  1621 41 -2.663282 11.165242 -43.467241 107 Y C 21 0.11500 0.11500 "TYR " " HD1" 1 0 FFFFFF  2 1 7 ""  1 ""  <> 0 0 0 1 <> 0 0 1621 0 1621 1621 1621 <> <>
  1622 41 -4.616429 9.758717 -43.333101 107 Y C 21 0.11500 0.11500 "TYR " " HE1" 1 0 FFFFFF  2 1 7 ""  1 ""  <> 0 0 0 1 <> 0 0 1622 0 1622 1622 1622 <> <>
  1623 42 -5.422559 7.763857 -43.918426 107 Y C 21 0.43500 0.43500 "TYR " " HH " 1 0 FFFFFF  2 1 7 ""  1 ""  <> 0 0 0 1 <> 0 0 1623 0 1623 1623 1623 <> <>
  1624 41 -2.765644 7.036471 -46.084942 107 Y C 21 0.11500 0.11500 "TYR " " HE2" 1 0 FFFFFF  2 1 7 ""  1 ""  <> 0 0 0 1 <> 0 0 1624 0 1624 1624 1624 <> <>
  1625 41 -0.624125 8.288302 -45.953381 107 Y C 21 0.11500 0.11500 "TYR " " HD2" 1 0 FFFFFF  2 1 7 ""  1 ""  <> 0 0 0 1 <> 0 0 1625 0 1625 1625 1625 <> <>
  1626 25 2.931180 10.627724 -43.525522 108 Y C 38 -0.50000 -0.50000 "TYR " " N  " 7 0 2E2EFF  2 1 7 ""  1 ""  <> 0 0 0 1 7.24 0 0 1626 1 1626 1626 1626 <> <>
  1627 3 4.352266 11.083835 -43.670373 108 Y C 24 0.14000 0.14000 "TYR " " CA " 6 0 808080  2 1 -1110 ""  1 ""  FFB400  0 0 0 1 7.24 0 0 1627 1 1627 1627 1627 <> <>
  1628 2 5.007702 10.313254 -44.818288 108 Y C 24 0.50000 0.50000 "TYR " " C  " 6 0 808080  2 1 7 ""  1 ""  <> 0 0 0 1 7.24 0 0 1628 0 1628 1628 1628 <> <>
  1629 15 4.950311 9.097436 -44.896085 108 Y C 70 -0.50000 -0.50000 "TYR " " O  " 8 0 FF2E2E  2 1 7 ""  1 ""  <> 0 0 0 1 7.24 0 0 1629 0 1629 1629 1629 <> <>
  1630 3 5.104729 10.559122 -42.390789 108 Y C 24 -0.00500 -0.00500 "TYR " " CB " 6 0 808080  2 1 7 ""  1 ""  <> 0 0 0 1 7.24 0 0 1630 2 1630 1630 1630 <> <>
  1631 2 4.916984 11.262850 -41.075152 108 Y C 24 -0.11500 -0.11500 "TYR " " CG " 6 0 808080  2 1 7 ""  1 ""  <> 0 0 0 1 7.24 0 0 1631 0 1631 1631 1631 <> <>
  1632 2 4.182994 10.687302 -40.033409 108 Y C 24 -0.11500 -0.11500 "TYR " " CD1" 6 0 808080  2 1 7 ""  1 ""  <> 0 0 0 1 7.24 0 0 1632 1 1632 1632 1632 <> <>
  1633 2 4.150414 11.307038 -38.795984 108 Y C 24 -0.11500 -0.11500 "TYR " " CE1" 6 0 808080  2 1 7 ""  1 ""  <> 0 0 0 1 7.24 0 0 1633 1 1633 1633 1633 <> <>
  1634 2 4.788600 12.496630 -38.549016 108 Y C 24 0.15000 0.15000 "TYR " " CZ " 6 0 808080  2 1 7 ""  1 ""  <> 0 0 0 1 7.24 0 0 1634 0 1634 1634 1634 <> <>
  1635 16 4.518862 13.100628 -37.362091 108 Y C 70 -0.58500 -0.58500 "TYR " " OH " 8 0 FF2E2E  2 1 7 "%UT"  13 ""  <> 0 0 0 1 7.24 0 0 1635 1 1635 1635 1635 <> <>
  1636 2 5.463486 13.145062 -39.556319 108 Y C 24 -0.11500 -0.11500 "TYR " " CE2" 6 0 808080  2 1 7 ""  1 ""  <> 0 0 0 1 7.24 0 0 1636 1 1636 1636 1636 <> <>
  1637 2 5.513408 12.543086 -40.852225 108 Y C 24 -0.11500 -0.11500 "TYR " " CD2" 6 0 808080  2 1 7 ""  1 ""  <> 0 0 0 1 7.24 0 0 1637 1 1637 1637 1637 <> <>
  1638 43 2.728962 9.644515 -43.411869 108 Y C 21 0.30000 0.30000 "TYR " " H  " 1 0 FFFFFF  2 1 7 ""  1 ""  <> 0 0 0 1 <> 0 0 1638 0 1638 1638 1638 <> <>
  1639 41 4.414474 12.170644 -43.731330 108 Y C 21 0.06000 0.06000 "TYR " " HA " 1 0 FFFFFF  2 1 7 ""  1 ""  <> 0 0 0 1 <> 0 0 1639 0 1639 1639 1639 <> <>
  1640 41 6.183311 10.453691 -42.506921 108 Y C 21 0.06000 0.06000 "TYR " " HB3" 1 0 FFFFFF  2 1 7 ""  1 ""  <> 0 0 0 1 <> 0 0 1640 0 1640 1640 1640 <> <>
  1641 41 4.731695 9.569192 -42.127555 108 Y C 21 0.06000 0.06000 "TYR " " HB2" 1 0 FFFFFF  2 1 7 ""  1 ""  <> 0 0 0 1 <> 0 0 1641 0 1641 1641 1641 <> <>
  1642 41 3.592673 9.853016 -40.381807 108 Y C 21 0.11500 0.11500 "TYR " " HD1" 1 0 FFFFFF  2 1 7 ""  1 ""  <> 0 0 0 1 <> 0 0 1642 0 1642 1642 1642 <> <>
  1643 41 3.464484 10.815282 -38.122680 108 Y C 21 0.11500 0.11500 "TYR " " HE1" 1 0 FFFFFF  2 1 7 ""  1 ""  <> 0 0 0 1 <> 0 0 1643 0 1643 1643 1643 <> <>
  1644 42 3.690252 12.881147 -36.965115 108 Y C 21 0.43500 0.43500 "TYR " " HH " 1 0 FFFFFF  2 1 7 ""  1 ""  <> 0 0 0 1 <> 0 0 1644 0 1644 1644 1644 <> <>
  1645 41 5.902073 14.122062 -39.417212 108 Y C 21 0.11500 0.11500 "TYR " " HE2" 1 0 FFFFFF  2 1 7 ""  1 ""  <> 0 0 0 1 <> 0 0 1645 0 1645 1645 1645 <> <>
  1646 41 5.948395 13.073225 -41.686315 108 Y C 21 0.11500 0.11500 "TYR " " HD2" 1 0 FFFFFF  2 1 7 ""  1 ""  <> 0 0 0 1 <> 0 0 1646 0 1646 1646 1646 <> <>
  1647 25 5.794811 11.040633 -45.576001 109 C C 38 -0.50000 -0.50000 "CYS " " N  " 7 0 2E2EFF  2 1 7 ""  1 ""  <> 0 0 0 1 7.26 0 0 1647 1 1647 1647 1647 <> <>
  1648 3 6.666390 10.566010 -46.622384 109 C C 24 0.14000 0.14000 "CYS " " CA " 6 0 808080  2 1 -1110 ""  1 ""  FFB400  0 0 0 1 7.26 0 0 1648 1 1648 1648 1648 <> <>
  1649 2 8.038372 10.352223 -45.895870 109 C C 24 0.50000 0.50000 "CYS " " C  " 6 0 808080  2 1 7 ""  1 ""  <> 0 0 0 1 7.26 0 0 1649 0 1649 1649 1649 <> <>
  1650 15 8.238233 10.953665 -44.799401 109 C C 70 -0.50000 -0.50000 "CYS " " O  " 8 0 FF2E2E  2 1 7 ""  1 ""  <> 0 0 0 1 7.26 0 0 1650 0 1650 1650 1650 <> <>
  1651 3 6.742158 11.641657 -47.694986 109 C C 24 0.06000 0.06000 "CYS " " CB " 6 0 808080  2 1 7 ""  1 ""  <> 0 0 0 1 7.26 0 0 1651 2 1651 1651 1651 <> <>
  1652 49 7.296870 10.945645 -49.222758 109 C C 143 -0.33500 -0.33500 "CYS " " SG " 16 0 FFFF6B  2 1 7 "%UT"  13 ""  <> 0 0 0 1 7.26 0 0 1652 1 1652 1652 1652 <> <>
  1653 43 5.836825 12.031530 -45.384686 109 C C 21 0.30000 0.30000 "CYS " " H  " 1 0 FFFFFF  2 1 7 ""  1 ""  <> 0 0 0 1 <> 0 0 1653 0 1653 1653 1653 <> <>
  1654 41 6.295194 9.587013 -46.924967 109 C C 21 0.06000 0.06000 "CYS " " HA " 1 0 FFFFFF  2 1 7 ""  1 ""  <> 0 0 0 1 <> 0 0 1654 0 1654 1654 1654 <> <>
  1655 41 7.534853 12.346616 -47.445448 109 C C 21 0.06000 0.06000 "CYS " " HB3" 1 0 FFFFFF  2 1 7 ""  1 ""  <> 0 0 0 1 <> 0 0 1655 0 1655 1655 1655 <> <>
  1656 41 5.790170 12.139815 -47.881095 109 C C 21 0.06000 0.06000 "CYS " " HB2" 1 0 FFFFFF  2 1 7 ""  1 ""  <> 0 0 0 1 <> 0 0 1656 0 1656 1656 1656 <> <>
  1657 41 6.236682 10.222968 -49.594157 109 C C 21 0.15500 0.15500 "CYS " " HG " 1 0 FFFFFF  2 1 7 ""  1 ""  <> 0 0 0 1 <> 0 0 1657 0 1657 1657 1657 <> <>
  1658 25 8.904648 9.508772 -46.527898 110 Q C 38 -0.50000 -0.50000 "GLN " " N  " 7 0 2E2EFF  2 1 7 ""  1 ""  <> 0 0 0 1 7.32 0 0 1658 1 1658 1658 1658 <> <>
  1659 3 10.317602 9.198946 -46.234812 110 Q C 24 0.14000 0.14000 "GLN " " CA " 6 0 808080  2 1 -1110 ""  1 ""  FFB400  0 0 0 1 7.32 0 0 1659 1 1659 1659 1659 <> <>
  1660 2 11.023594 8.988248 -47.564079 110 Q C 24 0.50000 0.50000 "GLN " " C  " 6 0 808080  2 1 7 ""  1 ""  <> 0 0 0 1 7.32 0 0 1660 0 1660 1660 1660 <> <>
  1661 15 10.501043 8.301190 -48.447852 110 Q C 70 -0.50000 -0.50000 "GLN " " O  " 8 0 FF2E2E  2 1 7 ""  1 ""  <> 0 0 0 1 7.32 0 0 1661 0 1661 1661 1661 <> <>
  1662 3 10.416352 7.965475 -45.248305 110 Q C 24 -0.12000 -0.12000 "GLN " " CB " 6 0 808080  2 1 7 ""  1 ""  <> 0 0 0 1 7.32 0 0 1662 2 1662 1662 1662 <> <>
  1663 3 11.911169 7.592651 -44.879860 110 Q C 24 -0.12000 -0.12000 "GLN " " CG " 6 0 808080  2 1 7 ""  1 ""  <> 0 0 0 1 7.32 0 0 1663 2 1663 1663 1663 <> <>
  1664 2 12.636812 6.546396 -45.703953 110 Q C 24 0.50000 0.50000 "GLN " " CD " 6 0 808080  2 1 7 "%UT"  13 ""  <> 0 0 0 1 7.32 0 0 1664 0 1664 1664 1664 <> "No Flip" 
  1665 15 11.955560 5.661865 -46.151845 110 Q C 70 -0.50000 -0.50000 "GLN " " OE1" 8 0 FF2E2E  2 1 7 ""  1 ""  <> 0 0 0 1 7.32 0 0 1665 0 1665 1665 1665 <> <>
  1666 25 13.895289 6.551529 -45.924702 110 Q C 38 -0.76000 -0.76000 "GLN " " NE2" 7 0 2E2EFF  2 1 7 ""  1 ""  <> 0 0 0 1 7.32 0 0 1666 2 1666 1666 1666 <> <>
  1667 43 8.590332 9.166479 -47.424209 110 Q C 21 0.30000 0.30000 "GLN " " H  " 1 0 FFFFFF  2 1 7 ""  1 ""  <> 0 0 0 1 <> 0 0 1667 0 1667 1667 1667 <> <>
  1668 41 10.588475 10.099505 -45.684327 110 Q C 21 0.06000 0.06000 "GLN " " HA " 1 0 FFFFFF  2 1 7 ""  1 ""  <> 0 0 0 1 <> 0 0 1668 0 1668 1668 1668 <> <>
  1669 41 9.829066 7.159805 -45.688184 110 Q C 21 0.06000 0.06000 "GLN " " HB3" 1 0 FFFFFF  2 1 7 ""  1 ""  <> 0 0 0 1 <> 0 0 1669 0 1669 1669 1669 <> <>
  1670 41 9.951916 8.190076 -44.288902 110 Q C 21 0.06000 0.06000 "GLN " " HB2" 1 0 FFFFFF  2 1 7 ""  1 ""  <> 0 0 0 1 <> 0 0 1670 0 1670 1670 1670 <> <>
  1671 41 11.709670 7.214113 -43.877964 110 Q C 21 0.06000 0.06000 "GLN " " HG3" 1 0 FFFFFF  2 1 7 ""  1 ""  <> 0 0 0 1 <> 0 0 1671 0 1671 1671 1671 <> <>
  1672 41 12.532112 8.481914 -44.773021 110 Q C 21 0.06000 0.06000 "GLN " " HG2" 1 0 FFFFFF  2 1 7 ""  1 ""  <> 0 0 0 1 <> 0 0 1672 0 1672 1672 1672 <> <>
  1673 43 14.228767 5.716940 -46.385191 110 Q C 21 0.38000 0.38000 "GLN " "HE22" 1 0 FFFFFF  2 1 7 ""  1 ""  <> 0 0 0 1 <> 0 0 1673 0 1673 1673 1673 <> <>
  1674 43 14.480993 7.359947 -45.772459 110 Q C 21 0.38000 0.38000 "GLN " "HE21" 1 0 FFFFFF  2 1 7 ""  1 ""  <> 0 0 0 1 <> 0 0 1674 0 1674 1674 1674 <> <>
  1675 25 12.304565 9.429402 -47.623985 111 Q C 38 -0.50000 -0.50000 "GLN " " N  " 7 0 2E2EFF  2 1 7 ""  1 ""  <> 0 0 0 1 7.32 0 0 1675 1 1675 1675 1675 <> <>
  1676 3 13.217929 9.443592 -48.729280 111 Q C 24 0.14000 0.14000 "GLN " " CA " 6 0 808080  2 1 -1110 ""  1 ""  FFB400  0 0 0 1 7.32 0 0 1676 1 1676 1676 1676 <> <>
  1677 2 14.680650 9.361065 -48.171642 111 Q C 24 0.50000 0.50000 "GLN " " C  " 6 0 808080  2 1 7 ""  1 ""  <> 0 0 0 1 7.32 0 0 1677 0 1677 1677 1677 <> <>
  1678 15 14.928808 9.604680 -46.964376 111 Q C 70 -0.50000 -0.50000 "GLN " " O  " 8 0 FF2E2E  2 1 7 ""  1 ""  <> 0 0 0 1 7.32 0 0 1678 0 1678 1678 1678 <> <>
  1679 3 12.839162 10.625666 -49.695824 111 Q C 24 -0.12000 -0.12000 "GLN " " CB " 6 0 808080  2 1 7 ""  1 ""  <> 0 0 0 1 7.32 0 0 1679 2 1679 1679 1679 <> <>
  1680 3 13.170372 12.146076 -49.437875 111 Q C 24 -0.12000 -0.12000 "GLN " " CG " 6 0 808080  2 1 7 ""  1 ""  <> 0 0 0 1 7.32 0 0 1680 2 1680 1680 1680 <> <>
  1681 2 14.469565 12.650840 -50.012802 111 Q C 24 0.50000 0.50000 "GLN " " CD " 6 0 808080  2 1 7 "%UT"  13 ""  <> 0 0 0 1 7.32 0 0 1681 0 1681 1681 1681 <> "No Flip" 
  1682 15 14.974610 13.655833 -49.551484 111 Q C 70 -0.50000 -0.50000 "GLN " " OE1" 8 0 FF2E2E  2 1 7 ""  1 ""  <> 0 0 0 1 7.32 0 0 1682 0 1682 1682 1682 <> <>
  1683 25 15.171418 11.973564 -50.896475 111 Q C 38 -0.76000 -0.76000 "GLN " " NE2" 7 0 2E2EFF  2 1 7 ""  1 ""  <> 0 0 0 1 7.32 0 0 1683 2 1683 1683 1683 <> <>
  1684 43 12.689443 9.925640 -46.833454 111 Q C 21 0.30000 0.30000 "GLN " " H  " 1 0 FFFFFF  2 1 7 ""  1 ""  <> 0 0 0 1 <> 0 0 1684 0 1684 1684 1684 <> <>
  1685 41 13.004596 8.503639 -49.237698 111 Q C 21 0.06000 0.06000 "GLN " " HA " 1 0 FFFFFF  2 1 7 ""  1 ""  <> 0 0 0 1 <> 0 0 1685 0 1685 1685 1685 <> <>
  1686 41 11.762041 10.717015 -49.836572 111 Q C 21 0.06000 0.06000 "GLN " " HB3" 1 0 FFFFFF  2 1 7 ""  1 ""  <> 0 0 0 1 <> 0 0 1686 0 1686 1686 1686 <> <>
  1687 41 13.171615 10.340439 -50.693182 111 Q C 21 0.06000 0.06000 "GLN " " HB2" 1 0 FFFFFF  2 1 7 ""  1 ""  <> 0 0 0 1 <> 0 0 1687 0 1687 1687 1687 <> <>
  1688 41 13.303947 12.219489 -48.358950 111 Q C 21 0.06000 0.06000 "GLN " " HG3" 1 0 FFFFFF  2 1 7 ""  1 ""  <> 0 0 0 1 <> 0 0 1688 0 1688 1688 1688 <> <>
  1689 41 12.309358 12.787882 -49.627700 111 Q C 21 0.06000 0.06000 "GLN " " HG2" 1 0 FFFFFF  2 1 7 ""  1 ""  <> 0 0 0 1 <> 0 0 1689 0 1689 1689 1689 <> <>
  1690 43 16.176130 11.968068 -50.998466 111 Q C 21 0.38000 0.38000 "GLN " "HE22" 1 0 FFFFFF  2 1 7 ""  1 ""  <> 0 0 0 1 <> 0 0 1690 0 1690 1690 1690 <> <>
  1691 43 14.830337 11.138621 -51.350467 111 Q C 21 0.38000 0.38000 "GLN " "HE21" 1 0 FFFFFF  2 1 7 ""  1 ""  <> 0 0 0 1 <> 0 0 1691 0 1691 1691 1691 <> <>
  1692 25 15.624875 9.162330 -49.070501 112 H C 38 -0.50000 -0.50000 "HIS " " N  " 7 0 2E2EFF  0 1 7 ""  1 ""  <> 0 0 0 1 7.57 0 0 1692 1 1692 1692 1692 <> <>
  1693 3 17.041657 9.221914 -48.744805 112 H C 24 0.14000 0.14000 "HIS " " CA " 6 0 808080  0 1 -1110 ""  1 ""  FFB400  0 0 0 1 7.57 0 0 1693 1 1693 1693 1693 <> <>
  1694 2 17.734870 10.395672 -49.455126 112 H C 24 0.50000 0.50000 "HIS " " C  " 6 0 808080  0 1 7 ""  1 ""  <> 0 0 0 1 7.57 0 0 1694 0 1694 1694 1694 <> <>
  1695 15 17.651717 10.489272 -50.638154 112 H C 70 -0.50000 -0.50000 "HIS " " O  " 8 0 FF2E2E  0 1 7 ""  1 ""  <> 0 0 0 1 7.57 0 0 1695 0 1695 1695 1695 <> <>
  1696 3 17.737592 8.013780 -49.230999 112 H C 24 -0.00500 -0.00500 "HIS " " CB " 6 0 808080  0 1 7 ""  1 ""  <> 0 0 0 1 7.57 0 0 1696 2 1696 1696 1696 <> <>
  1697 2 17.435280 6.800668 -48.450156 112 H C 24 0.01500 0.01500 "HIS " " CG " 6 0 808080  0 1 7 "%UT"  13 "HIS"  <> 0 0 0 1 7.57 0 0 1697 0 1697 1697 1697 <> "HIS" 
  1698 25 18.215285 6.369209 -47.412964 112 H C 38 -0.57000 -0.57000 "HIS " " ND1" 7 0 2E2EFF  0 1 7 ""  1 ""  <> 0 0 0 1 7.57 0 0 1698 1 1698 1698 1698 <> <>
  1699 2 17.603503 5.399437 -46.815490 112 H C 24 0.29500 0.29500 "HIS " " CE1" 6 0 808080  0 1 7 ""  1 ""  <> 0 0 0 1 7.57 0 0 1699 1 1699 1699 1699 <> <>
  1700 25 16.458034 5.018005 -47.431186 112 H C 38 -0.49000 -0.49000 "HIS " " NE2" 7 0 2E2EFF  0 1 7 ""  1 ""  <> 0 0 0 1 7.57 0 0 1700 0 1700 1700 1700 <> <>
  1701 2 16.414270 5.910341 -48.543105 112 H C 24 -0.01500 -0.01500 "HIS " " CD2" 6 0 808080  0 1 7 ""  1 ""  <> 0 0 0 1 7.57 0 0 1701 1 1701 1701 1701 <> <>
  1702 43 15.370600 9.247993 -50.044111 112 H C 21 0.30000 0.30000 "HIS " " H  " 1 0 FFFFFF  0 1 7 ""  1 ""  <> 0 0 0 1 <> 0 0 1702 0 1702 1702 1702 <> <>
  1703 41 17.221568 9.293642 -47.672482 112 H C 21 0.06000 0.06000 "HIS " " HA " 1 0 FFFFFF  0 1 7 ""  1 ""  <> 0 0 0 1 <> 0 0 1703 0 1703 1703 1703 <> <>
  1704 41 18.816672 8.166746 -49.234327 112 H C 21 0.06000 0.06000 "HIS " " HB3" 1 0 FFFFFF  0 1 7 ""  1 ""  <> 0 0 0 1 <> 0 0 1704 0 1704 1704 1704 <> <>
  1705 41 17.539165 7.777510 -50.275970 112 H C 21 0.06000 0.06000 "HIS " " HB2" 1 0 FFFFFF  0 1 7 ""  1 ""  <> 0 0 0 1 <> 0 0 1705 0 1705 1705 1705 <> <>
  1706 43 19.104070 6.804073 -47.211186 112 H C 21 0.42000 0.42000 "HIS " " HD1" 1 0 FFFFFF  0 1 7 ""  1 ""  <> 0 0 0 1 <> 0 0 1706 0 1706 1706 1706 <> <>
  1707 41 18.045009 4.888402 -45.972051 112 H C 21 0.11500 0.11500 "HIS " " HE1" 1 0 FFFFFF  0 1 7 ""  1 ""  <> 0 0 0 1 <> 0 0 1707 0 1707 1707 1707 <> <>
  1708 41 15.655698 5.960475 -49.310497 112 H C 21 0.11500 0.11500 "HIS " " HD2" 1 0 FFFFFF  0 1 7 ""  1 ""  <> 0 0 0 1 <> 0 0 1708 0 1708 1708 1708 <> <>
  1709 25 18.360734 11.225482 -48.630971 113 Y C 38 -0.50000 -0.50000 "TYR " " N  " 7 0 2E2EFF  0 1 7 ""  1 ""  <> 0 0 0 1 7.73 0 0 1709 1 1709 1709 1709 <> <>
  1710 3 19.333652 12.184129 -49.087312 113 Y C 24 0.14000 0.14000 "TYR " " CA " 6 0 808080  0 1 -1110 ""  1 ""  FFB400  0 0 0 1 7.73 0 0 1710 1 1710 1710 1710 <> <>
  1711 2 20.709028 11.534686 -49.080002 113 Y C 24 0.50000 0.50000 "TYR " " C  " 6 0 808080  0 1 7 ""  1 ""  <> 0 0 0 1 7.73 0 0 1711 0 1711 1711 1711 <> <>
  1712 15 21.506544 11.874786 -49.902220 113 Y C 70 -0.50000 -0.50000 "TYR " " O  " 8 0 FF2E2E  0 1 7 ""  1 ""  <> 0 0 0 1 7.73 0 0 1712 0 1712 1712 1712 <> <>
  1713 3 19.254973 13.329779 -48.107401 113 Y C 24 -0.00500 -0.00500 "TYR " " CB " 6 0 808080  0 1 7 ""  1 ""  <> 0 0 0 1 7.73 0 0 1713 2 1713 1713 1713 <> <>
  1714 2 19.689365 14.640303 -48.717303 113 Y C 24 -0.11500 -0.11500 "TYR " " CG " 6 0 808080  0 1 7 ""  1 ""  <> 0 0 0 1 7.73 0 0 1714 0 1714 1714 1714 <> <>
  1715 2 19.050963 15.096348 -49.888254 113 Y C 24 -0.11500 -0.11500 "TYR " " CD1" 6 0 808080  0 1 7 ""  1 ""  <> 0 0 0 1 7.73 0 0 1715 1 1715 1715 1715 <> <>
  1716 2 19.560882 16.212569 -50.582580 113 Y C 24 -0.11500 -0.11500 "TYR " " CE1" 6 0 808080  0 1 7 ""  1 ""  <> 0 0 0 1 7.73 0 0 1716 1 1716 1716 1716 <> <>
  1717 2 20.529624 17.012886 -50.004153 113 Y C 24 0.15000 0.15000 "TYR " " CZ " 6 0 808080  0 1 7 ""  1 ""  <> 0 0 0 1 7.73 0 0 1717 0 1717 1717 1717 <> <>
  1718 16 20.966300 18.070282 -50.752813 113 Y C 70 -0.58500 -0.58500 "TYR " " OH " 8 0 FF2E2E  0 1 7 "%UT"  13 ""  <> 0 0 0 1 7.73 0 0 1718 1 1718 1718 1718 <> <>
  1719 2 21.035608 16.605421 -48.753927 113 Y C 24 -0.11500 -0.11500 "TYR " " CE2" 6 0 808080  0 1 7 ""  1 ""  <> 0 0 0 1 7.73 0 0 1719 1 1719 1719 1719 <> <>
  1720 2 20.672306 15.409572 -48.145111 113 Y C 24 -0.11500 -0.11500 "TYR " " CD2" 6 0 808080  0 1 7 ""  1 ""  <> 0 0 0 1 7.73 0 0 1720 1 1720 1720 1720 <> <>
  1721 43 18.303317 11.082153 -47.633130 113 Y C 21 0.30000 0.30000 "TYR " " H  " 1 0 FFFFFF  0 1 7 ""  1 ""  <> 0 0 0 1 <> 0 0 1721 0 1721 1721 1721 <> <>
  1722 41 19.195194 12.610543 -50.080999 113 Y C 21 0.06000 0.06000 "TYR " " HA " 1 0 FFFFFF  0 1 7 ""  1 ""  <> 0 0 0 1 <> 0 0 1722 0 1722 1722 1722 <> <>
  1723 41 19.807284 13.194056 -47.177355 113 Y C 21 0.06000 0.06000 "TYR " " HB3" 1 0 FFFFFF  0 1 7 ""  1 ""  <> 0 0 0 1 <> 0 0 1723 0 1723 1723 1723 <> <>
  1724 41 18.278547 13.674192 -47.767225 113 Y C 21 0.06000 0.06000 "TYR " " HB2" 1 0 FFFFFF  0 1 7 ""  1 ""  <> 0 0 0 1 <> 0 0 1724 0 1724 1724 1724 <> <>
  1725 41 18.241621 14.505475 -50.290445 113 Y C 21 0.11500 0.11500 "TYR " " HD1" 1 0 FFFFFF  0 1 7 ""  1 ""  <> 0 0 0 1 <> 0 0 1725 0 1725 1725 1725 <> <>
  1726 41 19.149007 16.494992 -51.540427 113 Y C 21 0.11500 0.11500 "TYR " " HE1" 1 0 FFFFFF  0 1 7 ""  1 ""  <> 0 0 0 1 <> 0 0 1726 0 1726 1726 1726 <> <>
  1727 42 21.721329 18.552090 -50.452011 113 Y C 21 0.43500 0.43500 "TYR " " HH " 1 0 FFFFFF  0 1 7 ""  1 ""  <> 0 0 0 1 <> 0 0 1727 0 1727 1727 1727 <> <>
  1728 41 21.804303 17.215096 -48.303046 113 Y C 21 0.11500 0.11500 "TYR " " HE2" 1 0 FFFFFF  0 1 7 ""  1 ""  <> 0 0 0 1 <> 0 0 1728 0 1728 1728 1728 <> <>
  1729 41 21.117702 15.159753 -47.193235 113 Y C 21 0.11500 0.11500 "TYR " " HD2" 1 0 FFFFFF  0 1 7 ""  1 ""  <> 0 0 0 1 <> 0 0 1729 0 1729 1729 1729 <> <>
  1730 25 21.028981 10.663322 -48.157285 114 T C 38 -0.50000 -0.50000 "THR " " N  " 7 0 2E2EFF  0 1 7 ""  1 ""  <> 0 0 0 1 7.7 0 0 1730 1 1730 1730 1730 <> <>
  1731 3 22.139288 9.698602 -48.185658 114 T C 24 0.14000 0.14000 "THR " " CA " 6 0 808080  0 1 -1110 ""  1 ""  FFB400  0 0 0 1 7.7 0 0 1731 1 1731 1731 1731 <> <>
  1732 2 21.712737 8.396178 -47.544136 114 T C 24 0.50000 0.50000 "THR " " C  " 6 0 808080  0 1 7 ""  1 ""  <> 0 0 0 1 7.7 0 0 1732 0 1732 1732 1732 <> <>
  1733 15 20.548803 8.105970 -47.399444 114 T C 70 -0.50000 -0.50000 "THR " " O  " 8 0 FF2E2E  0 1 7 ""  1 ""  <> 0 0 0 1 7.7 0 0 1733 0 1733 1733 1733 <> <>
  1734 3 23.508728 10.360235 -47.935507 114 T C 24 0.20500 0.20500 "THR " " CB " 6 0 808080  0 1 7 ""  1 ""  <> 0 0 0 1 7.7 0 0 1734 1 1734 1734 1734 <> <>
  1735 3 23.813705 10.944771 -46.483890 114 T C 24 -0.18000 -0.18000 "THR " " CG2" 6 0 808080  0 1 7 ""  1 ""  <> 0 0 0 1 7.7 0 0 1735 3 1735 1735 1735 <> <>
  1736 16 24.547743 9.426660 -48.192663 114 T C 70 -0.68300 -0.68300 "THR " " OG1" 8 0 FF2E2E  0 1 7 "%UT"  13 ""  <> 0 0 0 1 7.7 0 0 1736 1 1736 1736 1736 <> <>
  1737 43 20.440327 10.652964 -47.337345 114 T C 21 0.30000 0.30000 "THR " " H  " 1 0 FFFFFF  0 1 7 ""  1 ""  <> 0 0 0 1 <> 0 0 1737 0 1737 1737 1737 <> <>
  1738 41 22.058938 9.337265 -49.210285 114 T C 21 0.06000 0.06000 "THR " " HA " 1 0 FFFFFF  0 1 7 ""  1 ""  <> 0 0 0 1 <> 0 0 1738 0 1738 1738 1738 <> <>
  1739 41 23.761776 11.166628 -48.624131 114 T C 21 0.06000 0.06000 "THR " " HB " 1 0 FFFFFF  0 1 7 ""  1 ""  <> 0 0 0 1 <> 0 0 1739 0 1739 1739 1739 <> <>
  1740 41 23.076135 11.706661 -46.231076 114 T C 21 0.06000 0.06000 "THR " "HG21" 1 0 FFFFFF  0 1 7 ""  1 ""  <> 0 0 0 1 <> 0 0 1740 0 1740 1740 1740 <> <>
  1741 41 23.914556 10.235598 -45.661753 114 T C 21 0.06000 0.06000 "THR " "HG22" 1 0 FFFFFF  0 1 7 ""  1 ""  <> 0 0 0 1 <> 0 0 1741 0 1741 1741 1741 <> <>
  1742 41 24.754325 11.479747 -46.354779 114 T C 21 0.06000 0.06000 "THR " "HG23" 1 0 FFFFFF  0 1 7 ""  1 ""  <> 0 0 0 1 <> 0 0 1742 0 1742 1742 1742 <> <>
  1743 42 24.584499 9.454630 -49.136187 114 T C 21 0.41800 0.41800 "THR " " HG1" 1 0 FFFFFF  0 1 7 ""  1 ""  <> 0 0 0 1 <> 0 0 1743 0 1743 1743 1743 <> <>
  1744 25 22.615546 7.485353 -47.158620 115 T C 38 -0.50000 -0.50000 "THR " " N  " 7 0 2E2EFF  0 1 7 ""  1 ""  <> 0 0 0 1 7.7 0 0 1744 1 1744 1744 1744 <> <>
  1745 3 22.394109 6.236005 -46.433645 115 T C 24 0.14000 0.14000 "THR " " CA " 6 0 808080  0 1 -1110 ""  1 ""  FFB400  0 0 0 1 7.7 0 0 1745 1 1745 1745 1745 <> <>
  1746 2 21.327625 6.192371 -45.278879 115 T C 24 0.50000 0.50000 "THR " " C  " 6 0 808080  0 1 7 ""  1 ""  <> 0 0 0 1 7.7 0 0 1746 0 1746 1746 1746 <> <>
  1747 15 20.548426 5.242368 -45.246875 115 T C 70 -0.50000 -0.50000 "THR " " O  " 8 0 FF2E2E  0 1 7 ""  1 ""  <> 0 0 0 1 7.7 0 0 1747 0 1747 1747 1747 <> <>
  1748 3 23.696614 5.494111 -46.210231 115 T C 24 0.20500 0.20500 "THR " " CB " 6 0 808080  0 1 7 ""  1 ""  <> 0 0 0 1 7.7 0 0 1748 1 1748 1748 1748 <> <>
  1749 3 24.285806 4.660050 -47.434643 115 T C 24 -0.18000 -0.18000 "THR " " CG2" 6 0 808080  0 1 7 ""  1 ""  <> 0 0 0 1 7.7 0 0 1749 3 1749 1749 1749 <> <>
  1750 16 24.710103 6.459714 -46.037626 115 T C 70 -0.68300 -0.68300 "THR " " OG1" 8 0 FF2E2E  0 1 7 "%UT"  13 ""  <> 0 0 0 1 7.7 0 0 1750 1 1750 1750 1750 <> <>
  1751 43 23.586541 7.749366 -47.243194 115 T C 21 0.30000 0.30000 "THR " " H  " 1 0 FFFFFF  0 1 7 ""  1 ""  <> 0 0 0 1 <> 0 0 1751 0 1751 1751 1751 <> <>
  1752 41 21.898087 5.573103 -47.142032 115 T C 21 0.06000 0.06000 "THR " " HA " 1 0 FFFFFF  0 1 7 ""  1 ""  <> 0 0 0 1 <> 0 0 1752 0 1752 1752 1752 <> <>
  1753 41 23.559343 4.831390 -45.355599 115 T C 21 0.06000 0.06000 "THR " " HB " 1 0 FFFFFF  0 1 7 ""  1 ""  <> 0 0 0 1 <> 0 0 1753 0 1753 1753 1753 <> <>
  1754 41 24.160663 5.271033 -48.328998 115 T C 21 0.06000 0.06000 "THR " "HG21" 1 0 FFFFFF  0 1 7 ""  1 ""  <> 0 0 0 1 <> 0 0 1754 0 1754 1754 1754 <> <>
  1755 41 25.265681 4.183221 -47.399442 115 T C 21 0.06000 0.06000 "THR " "HG22" 1 0 FFFFFF  0 1 7 ""  1 ""  <> 0 0 0 1 <> 0 0 1755 0 1755 1755 1755 <> <>
  1756 41 23.720120 3.764342 -47.690371 115 T C 21 0.06000 0.06000 "THR " "HG23" 1 0 FFFFFF  0 1 7 ""  1 ""  <> 0 0 0 1 <> 0 0 1756 0 1756 1756 1756 <> <>
  1757 42 25.559069 6.102875 -46.249553 115 T C 21 0.41800 0.41800 "THR " " HG1" 1 0 FFFFFF  0 1 7 ""  1 ""  <> 0 0 0 1 <> 0 0 1757 0 1757 1757 1757 <> <>
  1758 25 21.212731 7.080705 -44.264176 116 P C 38 -0.14000 -0.14000 "PRO " " N  " 7 0 2E2EFF  0 1 7 ""  1 ""  <> 0 0 0 1 7.69 0 0 1758 0 1758 1758 1758 <> <>
  1759 3 20.138854 7.183441 -43.285333 116 P C 24 0.01000 0.01000 "PRO " " CA " 6 0 808080  0 1 -1110 ""  1 ""  FFB400  0 0 0 1 7.69 0 0 1759 1 1759 1759 1759 <> <>
  1760 2 18.866871 7.694519 -43.898025 116 P C 24 0.50000 0.50000 "PRO " " C  " 6 0 808080  0 1 7 ""  1 ""  <> 0 0 0 1 7.69 0 0 1760 0 1760 1760 1760 <> <>
  1761 15 18.838891 8.241743 -44.988840 116 P C 70 -0.50000 -0.50000 "PRO " " O  " 8 0 FF2E2E  0 1 7 ""  1 ""  <> 0 0 0 1 7.69 0 0 1761 0 1761 1761 1761 <> <>
  1762 3 22.133059 8.232888 -44.094018 116 P C 24 -0.05000 -0.05000 "PRO " " CD " 6 0 808080  0 1 7 ""  1 ""  <> 0 0 0 1 7.69 0 0 1762 2 1762 1762 1762 <> <>
  1763 3 21.565074 9.147460 -42.983541 116 P C 24 -0.12000 -0.12000 "PRO " " CG " 6 0 808080  0 1 7 ""  1 ""  <> 0 0 0 1 7.69 0 0 1763 2 1763 1763 1763 <> <>
  1764 3 20.584074 8.251675 -42.281949 116 P C 24 -0.12000 -0.12000 "PRO " " CB " 6 0 808080  0 1 7 ""  1 ""  <> 0 0 0 1 7.69 0 0 1764 2 1764 1764 1764 <> <>
  1765 41 20.079787 6.215910 -42.785853 116 P C 21 0.06000 0.06000 "PRO " " HA " 1 0 FFFFFF  0 1 7 ""  1 ""  <> 0 0 0 1 <> 0 0 1765 0 1765 1765 1765 <> <>
  1766 41 22.135635 8.828371 -45.007223 116 P C 21 0.06000 0.06000 "PRO " " HD2" 1 0 FFFFFF  0 1 7 ""  1 ""  <> 0 0 0 1 <> 0 0 1766 0 1766 1766 1766 <> <>
  1767 41 23.169199 7.913302 -43.980230 116 P C 21 0.06000 0.06000 "PRO " " HD3" 1 0 FFFFFF  0 1 7 ""  1 ""  <> 0 0 0 1 <> 0 0 1767 0 1767 1767 1767 <> <>
  1768 41 21.145254 10.094531 -43.324798 116 P C 21 0.06000 0.06000 "PRO " " HG2" 1 0 FFFFFF  0 1 7 ""  1 ""  <> 0 0 0 1 <> 0 0 1768 0 1768 1768 1768 <> <>
  1769 41 22.348064 9.548022 -42.339939 116 P C 21 0.06000 0.06000 "PRO " " HG3" 1 0 FFFFFF  0 1 7 ""  1 ""  <> 0 0 0 1 <> 0 0 1769 0 1769 1769 1769 <> <>
  1770 41 21.114492 7.762129 -41.464471 116 P C 21 0.06000 0.06000 "PRO " " HB3" 1 0 FFFFFF  0 1 7 ""  1 ""  <> 0 0 0 1 <> 0 0 1770 0 1770 1770 1770 <> <>
  1771 41 19.750868 8.876019 -41.959392 116 P C 21 0.06000 0.06000 "PRO " " HB2" 1 0 FFFFFF  0 1 7 ""  1 ""  <> 0 0 0 1 <> 0 0 1771 0 1771 1771 1771 <> <>
  1772 25 17.739380 7.383471 -43.225792 117 P C 38 -0.14000 -0.14000 "PRO " " N  " 7 0 2E2EFF  0 1 7 ""  1 ""  <> 0 0 0 1 7.68 0 0 1772 0 1772 1772 1772 <> <>
  1773 3 16.456541 7.946263 -43.633886 117 P C 24 0.01000 0.01000 "PRO " " CA " 6 0 808080  0 1 -1110 ""  1 ""  FFB400  0 0 0 1 7.68 0 0 1773 1 1773 1773 1773 <> <>
  1774 2 16.217471 9.455579 -43.204733 117 P C 24 0.50000 0.50000 "PRO " " C  " 6 0 808080  0 1 7 ""  1 ""  <> 0 0 0 1 7.68 0 0 1774 0 1774 1774 1774 <> <>
  1775 15 16.604706 9.784902 -42.071071 117 P C 70 -0.50000 -0.50000 "PRO " " O  " 8 0 FF2E2E  0 1 7 ""  1 ""  <> 0 0 0 1 7.68 0 0 1775 0 1775 1775 1775 <> <>
  1776 3 17.595769 6.421475 -42.082107 117 P C 24 -0.05000 -0.05000 "PRO " " CD " 6 0 808080  0 1 7 ""  1 ""  <> 0 0 0 1 7.68 0 0 1776 2 1776 1776 1776 <> <>
  1777 3 16.179486 6.494059 -41.595471 117 P C 24 -0.12000 -0.12000 "PRO " " CG " 6 0 808080  0 1 7 ""  1 ""  <> 0 0 0 1 7.68 0 0 1777 2 1777 1777 1777 <> <>
  1778 3 15.416560 7.119786 -42.830333 117 P C 24 -0.12000 -0.12000 "PRO " " CB " 6 0 808080  0 1 7 ""  1 ""  <> 0 0 0 1 7.68 0 0 1778 2 1778 1778 1778 <> <>
  1779 41 16.387418 7.901337 -44.720377 117 P C 21 0.06000 0.06000 "PRO " " HA " 1 0 FFFFFF  0 1 7 ""  1 ""  <> 0 0 0 1 <> 0 0 1779 0 1779 1779 1779 <> <>
  1780 41 18.221945 6.682592 -41.229180 117 P C 21 0.06000 0.06000 "PRO " " HD2" 1 0 FFFFFF  0 1 7 ""  1 ""  <> 0 0 0 1 <> 0 0 1780 0 1780 1780 1780 <> <>
  1781 41 17.830847 5.409690 -42.412584 117 P C 21 0.06000 0.06000 "PRO " " HD3" 1 0 FFFFFF  0 1 7 ""  1 ""  <> 0 0 0 1 <> 0 0 1781 0 1781 1781 1781 <> <>
  1782 41 16.185145 7.198732 -40.764617 117 P C 21 0.06000 0.06000 "PRO " " HG2" 1 0 FFFFFF  0 1 7 ""  1 ""  <> 0 0 0 1 <> 0 0 1782 0 1782 1782 1782 <> <>
  1783 41 15.773654 5.524350 -41.306821 117 P C 21 0.06000 0.06000 "PRO " " HG3" 1 0 FFFFFF  0 1 7 ""  1 ""  <> 0 0 0 1 <> 0 0 1783 0 1783 1783 1783 <> <>
  1784 41 14.991527 6.339882 -43.461525 117 P C 21 0.06000 0.06000 "PRO " " HB3" 1 0 FFFFFF  0 1 7 ""  1 ""  <> 0 0 0 1 <> 0 0 1784 0 1784 1784 1784 <> <>
  1785 41 14.591031 7.687306 -42.401190 117 P C 21 0.06000 0.06000 "PRO " " HB2" 1 0 FFFFFF  0 1 7 ""  1 ""  <> 0 0 0 1 <> 0 0 1785 0 1785 1785 1785 <> <>
  1786 25 15.523664 10.240542 -43.992419 118 T C 38 -0.50000 -0.50000 "THR " " N  " 7 0 2E2EFF  0 1 7 ""  1 ""  <> 0 0 0 1 7.34 0 0 1786 1 1786 1786 1786 <> <>
  1787 3 14.935115 11.593658 -43.748678 118 T C 24 0.14000 0.14000 "THR " " CA " 6 0 808080  0 1 -1110 ""  1 ""  FFB400  0 0 0 1 7.34 0 0 1787 1 1787 1787 1787 <> <>
  1788 2 13.428684 11.523476 -44.037304 118 T C 24 0.50000 0.50000 "THR " " C  " 6 0 808080  0 1 7 ""  1 ""  <> 0 0 0 1 7.34 0 0 1788 0 1788 1788 1788 <> <>
  1789 15 13.038730 11.012460 -45.072958 118 T C 70 -0.50000 -0.50000 "THR " " O  " 8 0 FF2E2E  0 1 7 ""  1 ""  <> 0 0 0 1 7.34 0 0 1789 0 1789 1789 1789 <> <>
  1790 3 15.735589 12.664521 -44.424136 118 T C 24 0.20500 0.20500 "THR " " CB " 6 0 808080  0 1 7 ""  1 ""  <> 0 0 0 1 7.34 0 0 1790 1 1790 1790 1790 <> <>
  1791 3 15.667855 12.620551 -45.974821 118 T C 24 -0.18000 -0.18000 "THR " " CG2" 6 0 808080  0 1 7 ""  1 ""  <> 0 0 0 1 7.34 0 0 1791 3 1791 1791 1791 <> <>
  1792 16 15.267556 13.907320 -43.885785 118 T C 70 -0.68300 -0.68300 "THR " " OG1" 8 0 FF2E2E  0 1 7 "%UT"  13 ""  <> 0 0 0 1 7.34 0 0 1792 1 1792 1792 1792 <> <>
  1793 43 15.327395 9.793564 -44.876058 118 T C 21 0.30000 0.30000 "THR " " H  " 1 0 FFFFFF  0 1 7 ""  1 ""  <> 0 0 0 1 <> 0 0 1793 0 1793 1793 1793 <> <>
  1794 41 15.094274 11.815235 -42.693836 118 T C 21 0.06000 0.06000 "THR " " HA " 1 0 FFFFFF  0 1 7 ""  1 ""  <> 0 0 0 1 <> 0 0 1794 0 1794 1794 1794 <> <>
  1795 41 16.746415 12.544322 -44.033673 118 T C 21 0.06000 0.06000 "THR " " HB " 1 0 FFFFFF  0 1 7 ""  1 ""  <> 0 0 0 1 <> 0 0 1795 0 1795 1795 1795 <> <>
  1796 41 16.253699 11.767813 -46.318077 118 T C 21 0.06000 0.06000 "THR " "HG21" 1 0 FFFFFF  0 1 7 ""  1 ""  <> 0 0 0 1 <> 0 0 1796 0 1796 1796 1796 <> <>
  1797 41 14.695905 12.780348 -46.442352 118 T C 21 0.06000 0.06000 "THR " "HG22" 1 0 FFFFFF  0 1 7 ""  1 ""  <> 0 0 0 1 <> 0 0 1797 0 1797 1797 1797 <> <>
  1798 41 16.230681 13.471920 -46.357467 118 T C 21 0.06000 0.06000 "THR " "HG23" 1 0 FFFFFF  0 1 7 ""  1 ""  <> 0 0 0 1 <> 0 0 1798 0 1798 1798 1798 <> <>
  1799 42 15.537859 13.955639 -42.981753 118 T C 21 0.41800 0.41800 "THR " " HG1" 1 0 FFFFFF  0 1 7 ""  1 ""  <> 0 0 0 1 <> 0 0 1799 0 1799 1799 1799 <> <>
  1800 25 12.626716 11.950469 -43.060250 119 F C 38 -0.50000 -0.50000 "PHE " " N  " 7 0 2E2EFF  0 1 7 ""  1 ""  <> 0 0 0 1 7.43 0 0 1800 1 1800 1800 1800 <> <>
  1801 3 11.193895 11.898295 -43.092218 119 F C 24 0.14000 0.14000 "PHE " " CA " 6 0 808080  0 1 -1110 ""  1 ""  FFB400  0 0 0 1 7.43 0 0 1801 1 1801 1801 1801 <> <>
  1802 2 10.703628 13.324981 -43.318038 119 F C 24 0.50000 0.50000 "PHE " " C  " 6 0 808080  0 1 7 ""  1 ""  <> 0 0 0 1 7.43 0 0 1802 0 1802 1802 1802 <> <>
  1803 15 11.232284 14.352355 -42.885441 119 F C 70 -0.50000 -0.50000 "PHE " " O  " 8 0 FF2E2E  0 1 7 ""  1 ""  <> 0 0 0 1 7.43 0 0 1803 0 1803 1803 1803 <> <>
  1804 3 10.703714 11.614714 -41.656193 119 F C 24 -0.00500 -0.00500 "PHE " " CB " 6 0 808080  0 1 7 ""  1 ""  <> 0 0 0 1 7.43 0 0 1804 2 1804 1804 1804 <> <>
  1805 2 10.988758 10.281578 -41.016677 119 F C 24 -0.11500 -0.11500 "PHE " " CG " 6 0 808080  0 1 7 ""  1 ""  <> 0 0 0 1 7.43 0 0 1805 0 1805 1805 1805 <> <>
  1806 2 10.138736 9.140440 -41.242662 119 F C 24 -0.11500 -0.11500 "PHE " " CD1" 6 0 808080  0 1 7 ""  1 ""  <> 0 0 0 1 7.43 0 0 1806 1 1806 1806 1806 <> <>
  1807 2 10.366044 7.903552 -40.694368 119 F C 24 -0.11500 -0.11500 "PHE " " CE1" 6 0 808080  0 1 7 ""  1 ""  <> 0 0 0 1 7.43 0 0 1807 1 1807 1807 1807 <> <>
  1808 2 11.526494 7.701998 -39.879719 119 F C 24 -0.11500 -0.11500 "PHE " " CZ " 6 0 808080  0 1 7 ""  1 ""  <> 0 0 0 1 7.43 0 0 1808 1 1808 1808 1808 <> <>
  1809 2 12.412564 8.764569 -39.536241 119 F C 24 -0.11500 -0.11500 "PHE " " CE2" 6 0 808080  0 1 7 ""  1 ""  <> 0 0 0 1 7.43 0 0 1809 1 1809 1809 1809 <> <>
  1810 2 12.117742 10.023182 -40.116600 119 F C 24 -0.11500 -0.11500 "PHE " " CD2" 6 0 808080  0 1 7 ""  1 ""  <> 0 0 0 1 7.43 0 0 1810 1 1810 1810 1810 <> <>
  1811 43 13.107751 12.351045 -42.268011 119 F C 21 0.30000 0.30000 "PHE " " H  " 1 0 FFFFFF  0 1 7 ""  1 ""  <> 0 0 0 1 <> 0 0 1811 0 1811 1811 1811 <> <>
  1812 41 10.766572 11.202485 -43.813654 119 F C 21 0.06000 0.06000 "PHE " " HA " 1 0 FFFFFF  0 1 7 ""  1 ""  <> 0 0 0 1 <> 0 0 1812 0 1812 1812 1812 <> <>
  1813 41 9.629417 11.766289 -41.551643 119 F C 21 0.06000 0.06000 "PHE " " HB3" 1 0 FFFFFF  0 1 7 ""  1 ""  <> 0 0 0 1 <> 0 0 1813 0 1813 1813 1813 <> <>
  1814 41 11.140988 12.362904 -40.995676 119 F C 21 0.06000 0.06000 "PHE " " HB2" 1 0 FFFFFF  0 1 7 ""  1 ""  <> 0 0 0 1 <> 0 0 1814 0 1814 1814 1814 <> <>
  1815 41 9.218197 9.197349 -41.805067 119 F C 21 0.11500 0.11500 "PHE " " HD1" 1 0 FFFFFF  0 1 7 ""  1 ""  <> 0 0 0 1 <> 0 0 1815 0 1815 1815 1815 <> <>
  1816 41 9.723031 7.063275 -40.909872 119 F C 21 0.11500 0.11500 "PHE " " HE1" 1 0 FFFFFF  0 1 7 ""  1 ""  <> 0 0 0 1 <> 0 0 1816 0 1816 1816 1816 <> <>
  1817 41 11.809442 6.723092 -39.519834 119 F C 21 0.11500 0.11500 "PHE " " HZ " 1 0 FFFFFF  0 1 7 ""  1 ""  <> 0 0 0 1 <> 0 0 1817 0 1817 1817 1817 <> <>
  1818 41 13.243259 8.707855 -38.848023 119 F C 21 0.11500 0.11500 "PHE " " HE2" 1 0 FFFFFF  0 1 7 ""  1 ""  <> 0 0 0 1 <> 0 0 1818 0 1818 1818 1818 <> <>
  1819 41 12.873834 10.792381 -40.065285 119 F C 21 0.11500 0.11500 "PHE " " HD2" 1 0 FFFFFF  0 1 7 ""  1 ""  <> 0 0 0 1 <> 0 0 1819 0 1819 1819 1819 <> <>
  1820 25 9.584562 13.408374 -44.014161 120 G C 38 -0.50000 -0.50000 "GLY " " N  " 7 0 2E2EFF  0 1 7 ""  1 ""  <> 0 0 0 1 7.72 0 0 1820 1 1820 1820 1820 <> <>
  1821 3 8.899423 14.692544 -44.374053 120 G C 24 0.08000 0.08000 "GLY " " CA " 6 0 808080  0 1 -1110 ""  1 ""  FFB400  0 0 0 1 7.72 0 0 1821 2 1821 1821 1821 <> <>
  1822 2 8.106240 15.194497 -43.182065 120 G C 24 0.50000 0.50000 "GLY " " C  " 6 0 808080  0 1 7 ""  1 ""  <> 0 0 0 1 7.72 0 0 1822 0 1822 1822 1822 <> <>
  1823 15 7.807696 14.479126 -42.221952 120 G C 70 -0.50000 -0.50000 "GLY " " O  " 8 0 FF2E2E  0 1 7 ""  1 ""  <> 0 0 0 1 7.72 0 0 1823 0 1823 1823 1823 <> <>
  1824 43 9.201484 12.553130 -44.390294 120 G C 21 0.30000 0.30000 "GLY " " H  " 1 0 FFFFFF  0 1 7 ""  1 ""  <> 0 0 0 1 <> 0 0 1824 0 1824 1824 1824 <> <>
  1825 41 8.114130 14.478391 -45.098957 120 G C 21 0.06000 0.06000 "GLY " " HA3" 1 0 FFFFFF  0 1 7 ""  1 ""  <> 0 0 0 1 <> 0 0 1825 0 1825 1825 1825 <> <>
  1826 41 9.650540 15.414559 -44.693717 120 G C 21 0.06000 0.06000 "GLY " " HA2" 1 0 FFFFFF  0 1 7 ""  1 ""  <> 0 0 0 1 <> 0 0 1826 0 1826 1826 1826 <> <>
  1827 25 7.801967 16.513532 -43.191931 121 Q C 38 -0.50000 -0.50000 "GLN " " N  " 7 0 2E2EFF  0 1 7 ""  1 ""  <> 0 0 0 1 7.69 0 0 1827 1 1827 1827 1827 <> <>
  1828 3 7.047410 17.222061 -42.173031 121 Q C 24 0.14000 0.14000 "GLN " " CA " 6 0 808080  0 1 -1110 ""  1 ""  FFB400  0 0 0 1 7.69 0 0 1828 1 1828 1828 1828 <> <>
  1829 2 5.678620 16.626919 -41.861005 121 Q C 24 0.50000 0.50000 "GLN " " C  " 6 0 808080  0 1 7 ""  1 ""  <> 0 0 0 1 7.69 0 0 1829 0 1829 1829 1829 <> <>
  1830 15 5.073842 17.013964 -40.847458 121 Q C 70 -0.50000 -0.50000 "GLN " " O  " 8 0 FF2E2E  0 1 7 ""  1 ""  <> 0 0 0 1 7.69 0 0 1830 0 1830 1830 1830 <> <>
  1831 3 6.947948 18.722483 -42.419218 121 Q C 24 -0.12000 -0.12000 "GLN " " CB " 6 0 808080  0 1 7 ""  1 ""  <> 0 0 0 1 7.69 0 0 1831 2 1831 1831 1831 <> <>
  1832 3 8.259602 19.461200 -42.747231 121 Q C 24 -0.12000 -0.12000 "GLN " " CG " 6 0 808080  0 1 7 ""  1 ""  <> 0 0 0 1 7.69 0 0 1832 2 1832 1832 1832 <> <>
  1833 2 8.862961 19.411173 -44.160725 121 Q C 24 0.50000 0.50000 "GLN " " CD " 6 0 808080  0 1 7 "%UT"  13 ""  <> 0 0 0 1 7.69 0 0 1833 0 1833 1833 1833 <> "No Flip" 
  1834 15 8.348533 18.818029 -45.059343 121 Q C 70 -0.50000 -0.50000 "GLN " " OE1" 8 0 FF2E2E  0 1 7 ""  1 ""  <> 0 0 0 1 7.69 0 0 1834 0 1834 1834 1834 <> <>
  1835 25 9.985507 20.057503 -44.430226 121 Q C 38 -0.76000 -0.76000 "GLN " " NE2" 7 0 2E2EFF  0 1 7 ""  1 ""  <> 0 0 0 1 7.69 0 0 1835 2 1835 1835 1835 <> <>
  1836 43 8.010241 16.971326 -44.067704 121 Q C 21 0.30000 0.30000 "GLN " " H  " 1 0 FFFFFF  0 1 7 ""  1 ""  <> 0 0 0 1 <> 0 0 1836 0 1836 1836 1836 <> <>
  1837 41 7.626526 17.130196 -41.254019 121 Q C 21 0.06000 0.06000 "GLN " " HA " 1 0 FFFFFF  0 1 7 ""  1 ""  <> 0 0 0 1 <> 0 0 1837 0 1837 1837 1837 <> <>
  1838 41 6.352733 19.234642 -41.664030 121 Q C 21 0.06000 0.06000 "GLN " " HB3" 1 0 FFFFFF  0 1 7 ""  1 ""  <> 0 0 0 1 <> 0 0 1838 0 1838 1838 1838 <> <>
  1839 41 6.283402 18.843129 -43.275024 121 Q C 21 0.06000 0.06000 "GLN " " HB2" 1 0 FFFFFF  0 1 7 ""  1 ""  <> 0 0 0 1 <> 0 0 1839 0 1839 1839 1839 <> <>
  1840 41 9.003876 19.382957 -41.954441 121 Q C 21 0.06000 0.06000 "GLN " " HG3" 1 0 FFFFFF  0 1 7 ""  1 ""  <> 0 0 0 1 <> 0 0 1840 0 1840 1840 1840 <> <>
  1841 41 7.978841 20.514732 -42.764353 121 Q C 21 0.06000 0.06000 "GLN " " HG2" 1 0 FFFFFF  0 1 7 ""  1 ""  <> 0 0 0 1 <> 0 0 1841 0 1841 1841 1841 <> <>
  1842 43 10.366232 19.904372 -45.352415 121 Q C 21 0.38000 0.38000 "GLN " "HE22" 1 0 FFFFFF  0 1 7 ""  1 ""  <> 0 0 0 1 <> 0 0 1842 0 1842 1842 1842 <> <>
  1843 43 10.477635 20.521370 -43.680492 121 Q C 21 0.38000 0.38000 "GLN " "HE21" 1 0 FFFFFF  0 1 7 ""  1 ""  <> 0 0 0 1 <> 0 0 1843 0 1843 1843 1843 <> <>
  1844 25 5.177344 15.621425 -42.571711 122 G C 38 -0.50000 -0.50000 "GLY " " N  " 7 0 2E2EFF  0 1 7 ""  1 ""  <> 0 0 0 1 7.7 0 0 1844 1 1844 1844 1844 <> <>
  1845 3 3.817601 15.029559 -42.294015 122 G C 24 0.08000 0.08000 "GLY " " CA " 6 0 808080  0 1 -1110 ""  1 ""  FFB400  0 0 0 1 7.7 0 0 1845 2 1845 1845 1845 <> <>
  1846 2 2.633448 15.955052 -42.694894 122 G C 24 0.50000 0.50000 "GLY " " C  " 6 0 808080  0 1 7 ""  1 ""  <> 0 0 0 1 7.7 0 0 1846 0 1846 1846 1846 <> <>
  1847 15 2.770126 17.167261 -42.733173 122 G C 70 -0.50000 -0.50000 "GLY " " O  " 8 0 FF2E2E  0 1 7 ""  1 ""  <> 0 0 0 1 7.7 0 0 1847 0 1847 1847 1847 <> <>
  1848 43 5.626692 15.274360 -43.406256 122 G C 21 0.30000 0.30000 "GLY " " H  " 1 0 FFFFFF  0 1 7 ""  1 ""  <> 0 0 0 1 <> 0 0 1848 0 1848 1848 1848 <> <>
  1849 41 3.810635 14.753534 -41.239714 122 G C 21 0.06000 0.06000 "GLY " " HA3" 1 0 FFFFFF  0 1 7 ""  1 ""  <> 0 0 0 1 <> 0 0 1849 0 1849 1849 1849 <> <>
  1850 41 3.804664 14.130358 -42.909334 122 G C 21 0.06000 0.06000 "GLY " " HA2" 1 0 FFFFFF  0 1 7 ""  1 ""  <> 0 0 0 1 <> 0 0 1850 0 1850 1850 1850 <> <>
  1851 25 1.471050 15.289418 -42.898608 123 T C 38 -0.50000 -0.50000 "THR " " N  " 7 0 2E2EFF  2 1 7 ""  1 ""  <> 0 0 0 1 7.28 0 0 1851 1 1851 1851 1851 <> <>
  1852 3 0.227530 15.751700 -43.540220 123 T C 24 0.14000 0.14000 "THR " " CA " 6 0 808080  2 1 -1110 ""  1 ""  FFB400  0 0 0 1 7.28 0 0 1852 1 1852 1852 1852 <> <>
  1853 2 -0.826860 15.078855 -42.643130 123 T C 24 0.50000 0.50000 "THR " " C  " 6 0 808080  2 1 7 ""  1 ""  <> 0 0 0 1 7.28 0 0 1853 0 1853 1853 1853 <> <>
  1854 15 -1.225090 13.946365 -42.906203 123 T C 70 -0.50000 -0.50000 "THR " " O  " 8 0 FF2E2E  2 1 7 ""  1 ""  <> 0 0 0 1 7.28 0 0 1854 0 1854 1854 1854 <> <>
  1855 3 0.062461 15.355802 -45.044017 123 T C 24 0.20500 0.20500 "THR " " CB " 6 0 808080  2 1 7 ""  1 ""  <> 0 0 0 1 7.28 0 0 1855 1 1855 1855 1855 <> <>
  1856 3 -1.225226 15.929569 -45.711146 123 T C 24 -0.18000 -0.18000 "THR " " CG2" 6 0 808080  2 1 7 ""  1 ""  <> 0 0 0 1 7.28 0 0 1856 3 1856 1856 1856 <> <>
  1857 16 1.131327 15.977342 -45.801145 123 T C 70 -0.68300 -0.68300 "THR " " OG1" 8 0 FF2E2E  2 1 7 "%UT"  13 ""  <> 0 0 0 1 7.28 0 0 1857 1 1857 1857 1857 <> <>
  1858 43 1.522207 14.295757 -42.722620 123 T C 21 0.30000 0.30000 "THR " " H  " 1 0 FFFFFF  2 1 7 ""  1 ""  <> 0 0 0 1 <> 0 0 1858 0 1858 1858 1858 <> <>
  1859 41 0.205233 16.833332 -43.405816 123 T C 21 0.06000 0.06000 "THR " " HA " 1 0 FFFFFF  2 1 7 ""  1 ""  <> 0 0 0 1 <> 0 0 1859 0 1859 1859 1859 <> <>
  1860 41 0.033762 14.285085 -45.246572 123 T C 21 0.06000 0.06000 "THR " " HB " 1 0 FFFFFF  2 1 7 ""  1 ""  <> 0 0 0 1 <> 0 0 1860 0 1860 1860 1860 <> <>
  1861 41 -2.099307 15.590358 -45.156094 123 T C 21 0.06000 0.06000 "THR " "HG21" 1 0 FFFFFF  2 1 7 ""  1 ""  <> 0 0 0 1 <> 0 0 1861 0 1861 1861 1861 <> <>
  1862 41 -1.262407 17.018554 -45.750665 123 T C 21 0.06000 0.06000 "THR " "HG22" 1 0 FFFFFF  2 1 7 ""  1 ""  <> 0 0 0 1 <> 0 0 1862 0 1862 1862 1862 <> <>
  1863 41 -1.418884 15.596349 -46.730218 123 T C 21 0.06000 0.06000 "THR " "HG23" 1 0 FFFFFF  2 1 7 ""  1 ""  <> 0 0 0 1 <> 0 0 1863 0 1863 1863 1863 <> <>
  1864 42 1.133322 16.870360 -45.492220 123 T C 21 0.41800 0.41800 "THR " " HG1" 1 0 FFFFFF  2 1 7 ""  1 ""  <> 0 0 0 1 <> 0 0 1864 0 1864 1864 1864 <> <>
  1865 25 -1.381290 15.815490 -41.700736 124 K C 38 -0.50000 -0.50000 "LYS " " N  " 7 0 2E2EFF  2 1 7 ""  1 ""  <> 0 0 0 1 7.3 0 0 1865 1 1865 1865 1865 <> <>
  1866 3 -2.395786 15.384182 -40.796315 124 K C 24 0.14000 0.14000 "LYS " " CA " 6 0 808080  2 1 -1111 ""  1 ""  FFD200  0 0 0 1 7.3 0 0 1866 1 1866 1866 1866 <> <>
  1867 2 -3.715705 15.424376 -41.557861 124 K C 24 0.50000 0.50000 "LYS " " C  " 6 0 808080  2 1 7 ""  1 ""  <> 0 0 0 1 7.3 0 0 1867 0 1867 1867 1867 <> <>
  1868 15 -4.224095 16.495806 -41.781434 124 K C 70 -0.50000 -0.50000 "LYS " " O  " 8 0 FF2E2E  2 1 7 ""  1 ""  <> 0 0 0 1 7.3 0 0 1868 0 1868 1868 1868 <> <>
  1869 3 -2.332030 16.248315 -39.521542 124 K C 24 -0.12000 -0.12000 "LYS " " CB " 6 0 808080  2 1 7 ""  1 ""  <> 0 0 0 1 7.3 0 0 1869 2 1869 1869 1869 <> <>
  1870 3 -2.815870 15.539391 -38.253745 124 K C 24 -0.12000 -0.12000 "LYS " " CG " 6 0 808080  2 1 7 ""  1 ""  <> 0 0 0 1 7.3 0 0 1870 2 1870 1870 1870 <> <>
  1871 3 -3.383287 16.358394 -37.181367 124 K C 24 -0.12000 -0.12000 "LYS " " CD " 6 0 808080  2 1 7 ""  1 ""  <> 0 0 0 1 7.3 0 0 1871 2 1871 1871 1871 <> <>
  1872 3 -3.847063 15.627936 -35.880627 124 K C 24 0.19000 0.19000 "LYS " " CE " 6 0 808080  2 1 7 ""  1 ""  <> 0 0 0 1 7.3 0 0 1872 2 1872 1872 1872 <> <>
  1873 32 -4.762322 16.437882 -35.047544 124 K C 38 -0.30000 -0.30000 "LYS " " NZ " 7 1 2E2EFF  2 1 7 "%UT"  13 ""  <> 0 0 0 1 7.3 0 0 1873 3 1873 1873 1873 <> <>
  1874 43 -1.018558 16.733209 -41.485986 124 K C 21 0.30000 0.30000 "LYS " " H  " 1 0 FFFFFF  2 1 7 ""  1 ""  <> 0 0 0 1 <> 0 0 1874 0 1874 1874 1874 <> <>
  1875 41 -2.264608 14.343023 -40.499515 124 K C 21 0.06000 0.06000 "LYS " " HA " 1 0 FFFFFF  2 1 7 ""  1 ""  <> 0 0 0 1 <> 0 0 1875 0 1875 1875 1875 <> <>
  1876 41 -2.928096 17.142970 -39.705392 124 K C 21 0.06000 0.06000 "LYS " " HB3" 1 0 FFFFFF  2 1 7 ""  1 ""  <> 0 0 0 1 <> 0 0 1876 0 1876 1876 1876 <> <>
  1877 41 -1.327756 16.588876 -39.269939 124 K C 21 0.06000 0.06000 "LYS " " HB2" 1 0 FFFFFF  2 1 7 ""  1 ""  <> 0 0 0 1 <> 0 0 1877 0 1877 1877 1877 <> <>
  1878 41 -1.971282 14.972924 -37.859713 124 K C 21 0.06000 0.06000 "LYS " " HG3" 1 0 FFFFFF  2 1 7 ""  1 ""  <> 0 0 0 1 <> 0 0 1878 0 1878 1878 1878 <> <>
  1879 41 -3.512959 14.765816 -38.575038 124 K C 21 0.06000 0.06000 "LYS " " HG2" 1 0 FFFFFF  2 1 7 ""  1 ""  <> 0 0 0 1 <> 0 0 1879 0 1879 1879 1879 <> <>
  1880 41 -4.266558 16.818192 -37.626085 124 K C 21 0.06000 0.06000 "LYS " " HD3" 1 0 FFFFFF  2 1 7 ""  1 ""  <> 0 0 0 1 <> 0 0 1880 0 1880 1880 1880 <> <>
  1881 41 -2.772241 17.236520 -36.973478 124 K C 21 0.06000 0.06000 "LYS " " HD2" 1 0 FFFFFF  2 1 7 ""  1 ""  <> 0 0 0 1 <> 0 0 1881 0 1881 1881 1881 <> <>
  1882 41 -3.033130 15.218943 -35.280989 124 K C 21 0.06000 0.06000 "LYS " " HE3" 1 0 FFFFFF  2 1 7 ""  1 ""  <> 0 0 0 1 <> 0 0 1882 0 1882 1882 1882 <> <>
  1883 41 -4.457708 14.780350 -36.190985 124 K C 21 0.06000 0.06000 "LYS " " HE2" 1 0 FFFFFF  2 1 7 ""  1 ""  <> 0 0 0 1 <> 0 0 1883 0 1883 1883 1883 <> <>
  1884 44 -4.356698 17.327805 -34.795915 124 K C 21 0.33000 0.33000 "LYS " " HZ1" 1 0 FFFFFF  2 1 7 ""  1 ""  <> 0 0 0 1 <> 0 0 1884 0 1884 1884 1884 <> <>
  1885 44 -5.669667 16.570009 -35.471741 124 K C 21 0.33000 0.33000 "LYS " " HZ2" 1 0 FFFFFF  2 1 7 ""  1 ""  <> 0 0 0 1 <> 0 0 1885 0 1885 1885 1885 <> <>
  1886 44 -4.868831 15.994405 -34.146406 124 K C 21 0.33000 0.33000 "LYS " " HZ3" 1 0 FFFFFF  2 1 7 ""  1 ""  <> 0 0 0 1 <> 0 0 1886 0 1886 1886 1886 <> <>
  1887 25 -4.228111 14.255363 -42.007306 125 V C 38 -0.50000 -0.50000 "VAL " " N  " 7 0 2E2EFF  2 1 7 ""  1 ""  <> 0 0 0 1 7.4 0 0 1887 1 1887 1887 1887 <> <>
  1888 3 -5.569389 14.237431 -42.579896 125 V C 24 0.14000 0.14000 "VAL " " CA " 6 0 808080  2 1 -1111 ""  1 ""  FFD200  0 0 0 1 7.4 0 0 1888 1 1888 1888 1888 <> <>
  1889 2 -6.512236 14.077004 -41.389500 125 V C 24 0.50000 0.50000 "VAL " " C  " 6 0 808080  2 1 7 ""  1 ""  <> 0 0 0 1 7.4 0 0 1889 0 1889 1889 1889 <> <>
  1890 15 -6.334248 13.139543 -40.625627 125 V C 70 -0.50000 -0.50000 "VAL " " O  " 8 0 FF2E2E  2 1 7 ""  1 ""  <> 0 0 0 1 7.4 0 0 1890 0 1890 1890 1890 <> <>
  1891 3 -5.613470 12.976792 -43.489117 125 V C 24 -0.06000 -0.06000 "VAL " " CB " 6 0 808080  2 1 7 ""  1 ""  <> 0 0 0 1 7.4 0 0 1891 1 1891 1891 1891 <> <>
  1892 3 -7.046811 12.614956 -44.130343 125 V C 24 -0.18000 -0.18000 "VAL " " CG1" 6 0 808080  2 1 7 ""  1 ""  <> 0 0 0 1 7.4 0 0 1892 3 1892 1892 1892 <> <>
  1893 3 -4.486356 12.930378 -44.602907 125 V C 24 -0.18000 -0.18000 "VAL " " CG2" 6 0 808080  2 1 7 ""  1 ""  <> 0 0 0 1 7.4 0 0 1893 3 1893 1893 1893 <> <>
  1894 43 -3.855604 13.452672 -41.519035 125 V C 21 0.30000 0.30000 "VAL " " H  " 1 0 FFFFFF  2 1 7 ""  1 ""  <> 0 0 0 1 <> 0 0 1894 0 1894 1894 1894 <> <>
  1895 41 -5.843508 15.132402 -43.139782 125 V C 21 0.06000 0.06000 "VAL " " HA " 1 0 FFFFFF  2 1 7 ""  1 ""  <> 0 0 0 1 <> 0 0 1895 0 1895 1895 1895 <> <>
  1896 41 -5.372906 12.173857 -42.791363 125 V C 21 0.06000 0.06000 "VAL " " HB " 1 0 FFFFFF  2 1 7 ""  1 ""  <> 0 0 0 1 <> 0 0 1896 0 1896 1896 1896 <> <>
  1897 41 -7.400190 13.531839 -44.603762 125 V C 21 0.06000 0.06000 "VAL " "HG11" 1 0 FFFFFF  2 1 7 ""  1 ""  <> 0 0 0 1 <> 0 0 1897 0 1897 1897 1897 <> <>
  1898 41 -6.942827 11.948496 -44.985828 125 V C 21 0.06000 0.06000 "VAL " "HG12" 1 0 FFFFFF  2 1 7 ""  1 ""  <> 0 0 0 1 <> 0 0 1898 0 1898 1898 1898 <> <>
  1899 41 -7.872239 12.241916 -43.524804 125 V C 21 0.06000 0.06000 "VAL " "HG13" 1 0 FFFFFF  2 1 7 ""  1 ""  <> 0 0 0 1 <> 0 0 1899 0 1899 1899 1899 <> <>
  1900 41 -4.617509 13.825372 -45.212129 125 V C 21 0.06000 0.06000 "VAL " "HG21" 1 0 FFFFFF  2 1 7 ""  1 ""  <> 0 0 0 1 <> 0 0 1900 0 1900 1900 1900 <> <>
  1901 41 -3.495716 12.968613 -44.149478 125 V C 21 0.06000 0.06000 "VAL " "HG22" 1 0 FFFFFF  2 1 7 ""  1 ""  <> 0 0 0 1 <> 0 0 1901 0 1901 1901 1901 <> <>
  1902 41 -4.480144 12.126700 -45.338537 125 V C 21 0.06000 0.06000 "VAL " "HG23" 1 0 FFFFFF  2 1 7 ""  1 ""  <> 0 0 0 1 <> 0 0 1902 0 1902 1902 1902 <> <>
  1903 25 -7.438081 15.057847 -41.204119 126 E C 38 -0.50000 -0.50000 "GLU " " N  " 7 0 2E2EFF  2 1 7 ""  1 ""  <> 0 0 0 1 7.49 0 0 1903 1 1903 1903 1903 <> <>
  1904 3 -8.451751 14.895632 -40.153180 126 E C 24 0.14000 0.14000 "GLU " " CA " 6 0 808080  2 1 -1111 ""  1 ""  FFD200  0 0 0 1 7.49 0 0 1904 1 1904 1904 1904 <> <>
  1905 2 -9.821428 14.629090 -40.805342 126 E C 24 0.50000 0.50000 "GLU " " C  " 6 0 808080  2 1 7 ""  1 ""  <> 0 0 0 1 7.49 0 0 1905 0 1905 1905 1905 <> <>
  1906 15 -10.140140 15.090234 -41.912062 126 E C 70 -0.50000 -0.50000 "GLU " " O  " 8 0 FF2E2E  2 1 7 ""  1 ""  <> 0 0 0 1 7.49 0 0 1906 0 1906 1906 1906 <> <>
  1907 3 -8.557528 16.291965 -39.461063 126 E C 24 -0.12000 -0.12000 "GLU " " CB " 6 0 808080  2 1 7 ""  1 ""  <> 0 0 0 1 7.49 0 0 1907 2 1907 1907 1907 <> <>
  1908 3 -7.443841 16.542602 -38.446229 126 E C 24 -0.22000 -0.22000 "GLU " " CG " 6 0 808080  2 1 7 ""  1 ""  <> 0 0 0 1 7.49 0 0 1908 2 1908 1908 1908 <> <>
  1909 2 -7.442200 15.855425 -37.131977 126 E C 24 0.70000 0.70000 "GLU " " CD " 6 0 808080  2 1 7 "%UT"  13 ""  <> 0 0 0 1 7.49 0 0 1909 0 1909 1909 1909 <> <>
  1910 15 -7.275653 16.587332 -36.158291 126 E C 70 -0.80000 -0.80000 "GLU " " OE1" 8 0 FF2E2E  2 1 7 ""  1 ""  <> 0 0 0 1 7.49 0 0 1910 0 1910 1910 1910 <> <>
  1911 18 -7.664509 14.647880 -36.951316 126 E C 70 -0.80000 -0.80000 "GLU " " OE2" 8 -1 FF2E2E  2 1 7 ""  1 ""  <> 0 0 0 1 7.49 0 0 1911 0 1911 1911 1911 <> <>
  1912 43 -7.692709 15.769853 -41.874540 126 E C 21 0.30000 0.30000 "GLU " " H  " 1 0 FFFFFF  2 1 7 ""  1 ""  <> 0 0 0 1 <> 0 0 1912 0 1912 1912 1912 <> <>
  1913 41 -8.191629 14.207457 -39.348191 126 E C 21 0.06000 0.06000 "GLU " " HA " 1 0 FFFFFF  2 1 7 ""  1 ""  <> 0 0 0 1 <> 0 0 1913 0 1913 1913 1913 <> <>
  1914 41 -9.569897 16.382820 -39.068293 126 E C 21 0.06000 0.06000 "GLU " " HB3" 1 0 FFFFFF  2 1 7 ""  1 ""  <> 0 0 0 1 <> 0 0 1914 0 1914 1914 1914 <> <>
  1915 41 -8.550965 17.065013 -40.230008 126 E C 21 0.06000 0.06000 "GLU " " HB2" 1 0 FFFFFF  2 1 7 ""  1 ""  <> 0 0 0 1 <> 0 0 1915 0 1915 1915 1915 <> <>
  1916 41 -7.363488 17.613089 -38.256839 126 E C 21 0.06000 0.06000 "GLU " " HG3" 1 0 FFFFFF  2 1 7 ""  1 ""  <> 0 0 0 1 <> 0 0 1916 0 1916 1916 1916 <> <>
  1917 41 -6.520165 16.384709 -39.002138 126 E C 21 0.06000 0.06000 "GLU " " HG2" 1 0 FFFFFF  2 1 7 ""  1 ""  <> 0 0 0 1 <> 0 0 1917 0 1917 1917 1917 <> <>
  1918 25 -10.604911 13.826849 -40.117698 127 I C 38 -0.50000 -0.50000 "ILE " " N  " 7 0 2E2EFF  2 1 7 ""  1 ""  <> 0 0 0 1 7.89 0 0 1918 1 1918 1918 1918 <> <>
  1919 3 -11.933382 13.432227 -40.527487 127 I C 24 0.14000 0.14000 "ILE " " CA " 6 0 808080  2 1 -1111 ""  1 ""  FFD200  0 0 0 1 7.89 0 0 1919 1 1919 1919 1919 <> <>
  1920 2 -12.898035 13.727151 -39.327704 127 I C 24 0.50000 0.50000 "ILE " " C  " 6 0 808080  2 1 7 ""  1 ""  <> 0 0 0 1 7.89 0 0 1920 0 1920 1920 1920 <> <>
  1921 15 -13.224623 12.873721 -38.515209 127 I C 70 -0.50000 -0.50000 "ILE " " O  " 8 0 FF2E2E  2 1 7 ""  1 ""  <> 0 0 0 1 7.89 0 0 1921 0 1921 1921 1921 <> <>
  1922 3 -12.037028 12.025078 -41.290707 127 I C 24 -0.06000 -0.06000 "ILE " " CB " 6 0 808080  2 1 7 ""  1 ""  <> 0 0 0 1 7.89 0 0 1922 1 1922 1922 1922 <> <>
  1923 3 -13.497070 11.610486 -41.586021 127 I C 24 -0.18000 -0.18000 "ILE " " CG2" 6 0 808080  2 1 7 ""  1 ""  <> 0 0 0 1 7.89 0 0 1923 3 1923 1923 1923 <> <>
  1924 3 -11.188804 11.855889 -42.539104 127 I C 24 -0.12000 -0.12000 "ILE " " CG1" 6 0 808080  2 1 7 ""  1 ""  <> 0 0 0 1 7.89 0 0 1924 2 1924 1924 1924 <> <>
  1925 3 -10.962705 10.365797 -42.829924 127 I C 24 -0.18000 -0.18000 "ILE " " CD1" 6 0 808080  2 1 7 ""  1 ""  <> 0 0 0 1 7.89 0 0 1925 3 1925 1925 1925 <> <>
  1926 43 -10.324068 13.602170 -39.173820 127 I C 21 0.30000 0.30000 "ILE " " H  " 1 0 FFFFFF  2 1 7 ""  1 ""  <> 0 0 0 1 <> 0 0 1926 0 1926 1926 1926 <> <>
  1927 41 -12.307676 14.134541 -41.273235 127 I C 21 0.06000 0.06000 "ILE " " HA " 1 0 FFFFFF  2 1 7 ""  1 ""  <> 0 0 0 1 <> 0 0 1927 0 1927 1927 1927 <> <>
  1928 41 -11.754164 11.299523 -40.527204 127 I C 21 0.06000 0.06000 "ILE " " HB " 1 0 FFFFFF  2 1 7 ""  1 ""  <> 0 0 0 1 <> 0 0 1928 0 1928 1928 1928 <> <>
  1929 41 -13.592279 10.537697 -41.754378 127 I C 21 0.06000 0.06000 "ILE " "HG21" 1 0 FFFFFF  2 1 7 ""  1 ""  <> 0 0 0 1 <> 0 0 1929 0 1929 1929 1929 <> <>
  1930 41 -14.193815 11.770206 -40.763988 127 I C 21 0.06000 0.06000 "ILE " "HG22" 1 0 FFFFFF  2 1 7 ""  1 ""  <> 0 0 0 1 <> 0 0 1930 0 1930 1930 1930 <> <>
  1931 41 -13.989534 12.060784 -42.448476 127 I C 21 0.06000 0.06000 "ILE " "HG23" 1 0 FFFFFF  2 1 7 ""  1 ""  <> 0 0 0 1 <> 0 0 1931 0 1931 1931 1931 <> <>
  1932 41 -10.201449 12.240611 -42.284318 127 I C 21 0.06000 0.06000 "ILE " "HG13" 1 0 FFFFFF  2 1 7 ""  1 ""  <> 0 0 0 1 <> 0 0 1932 0 1932 1932 1932 <> <>
  1933 41 -11.585563 12.395335 -43.399772 127 I C 21 0.06000 0.06000 "ILE " "HG12" 1 0 FFFFFF  2 1 7 ""  1 ""  <> 0 0 0 1 <> 0 0 1933 0 1933 1933 1933 <> <>
  1934 41 -11.866378 10.049752 -43.350917 127 I C 21 0.06000 0.06000 "ILE " "HD11" 1 0 FFFFFF  2 1 7 ""  1 ""  <> 0 0 0 1 <> 0 0 1934 0 1934 1934 1934 <> <>
  1935 41 -10.090242 10.231313 -43.468443 127 I C 21 0.06000 0.06000 "ILE " "HD12" 1 0 FFFFFF  2 1 7 ""  1 ""  <> 0 0 0 1 <> 0 0 1935 0 1935 1935 1935 <> <>
  1936 41 -10.948606 9.816421 -41.888403 127 I C 21 0.06000 0.06000 "ILE " "HD13" 1 0 FFFFFF  2 1 7 ""  1 ""  <> 0 0 0 1 <> 0 0 1936 0 1936 1936 1936 <> <>
  1937 25 -13.240665 15.029066 -39.125584 128 K C 38 -0.50000 -0.50000 "LYS " " N  " 7 0 2E2EFF  0 1 7 ""  1 ""  <> 0 0 0 1 9.2 0 0 1937 1 1937 1937 1937 <> <>
  1938 3 -14.015545 15.525666 -37.954916 128 K C 24 0.14000 0.14000 "LYS " " CA " 6 0 808080  0 1 -1111 ""  1 ""  FFD200  0 0 0 1 9.2 0 0 1938 1 1938 1938 1938 <> <>
  1939 2 -15.138224 16.573973 -38.300680 128 K C 24 0.50000 0.50000 "LYS " " C  " 6 0 808080  0 1 7 ""  1 ""  <> 0 0 0 1 9.2 0 0 1939 0 1939 1939 1939 <> <>
  1940 15 -15.855941 17.057499 -37.422125 128 K C 70 -0.50000 -0.50000 "LYS " " O  " 8 0 FF2E2E  0 1 7 ""  1 ""  <> 0 0 0 1 9.2 0 0 1940 0 1940 1940 1940 <> <>
  1941 3 -12.960895 15.859857 -36.878041 128 K C 24 -0.12000 -0.12000 "LYS " " CB " 6 0 808080  0 1 7 ""  1 ""  <> 0 0 0 1 9.2 0 0 1941 2 1941 1941 1941 <> <>
  1942 3 -12.099898 17.059996 -37.295671 128 K C 24 -0.12000 -0.12000 "LYS " " CG " 6 0 808080  0 1 7 ""  1 ""  <> 0 0 0 1 9.2 0 0 1942 2 1942 1942 1942 <> <>
  1943 3 -10.769956 17.031784 -36.439858 128 K C 24 -0.12000 -0.12000 "LYS " " CD " 6 0 808080  0 1 7 ""  1 ""  <> 0 0 0 1 9.2 0 0 1943 2 1943 1943 1943 <> <>
  1944 3 -10.179891 18.418485 -36.302493 128 K C 24 0.19000 0.19000 "LYS " " CE " 6 0 808080  0 1 7 ""  1 ""  <> 0 0 0 1 9.2 0 0 1944 2 1944 1944 1944 <> <>
  1945 32 -9.001808 18.479578 -35.487194 128 K C 38 -0.30000 -0.30000 "LYS " " NZ " 7 1 2E2EFF  0 1 7 "%UT"  13 ""  <> 0 0 0 1 9.2 0 0 1945 3 1945 1945 1945 <> <>
  1946 43 -12.797547 15.750220 -39.676630 128 K C 21 0.30000 0.30000 "LYS " " H  " 1 0 FFFFFF  0 1 7 ""  1 ""  <> 0 0 0 1 <> 0 0 1946 0 1946 1946 1946 <> <>
  1947 41 -14.576371 14.686159 -37.544162 128 K C 21 0.06000 0.06000 "LYS " " HA " 1 0 FFFFFF  0 1 7 ""  1 ""  <> 0 0 0 1 <> 0 0 1947 0 1947 1947 1947 <> <>
  1948 41 -12.412539 14.938922 -36.676264 128 K C 21 0.06000 0.06000 "LYS " " HB3" 1 0 FFFFFF  0 1 7 ""  1 ""  <> 0 0 0 1 <> 0 0 1948 0 1948 1948 1948 <> <>
  1949 41 -13.473330 16.009309 -35.928463 128 K C 21 0.06000 0.06000 "LYS " " HB2" 1 0 FFFFFF  0 1 7 ""  1 ""  <> 0 0 0 1 <> 0 0 1949 0 1949 1949 1949 <> <>
  1950 41 -12.676956 17.942378 -37.018524 128 K C 21 0.06000 0.06000 "LYS " " HG3" 1 0 FFFFFF  0 1 7 ""  1 ""  <> 0 0 0 1 <> 0 0 1950 0 1950 1950 1950 <> <>
  1951 41 -11.823637 17.010911 -38.348325 128 K C 21 0.06000 0.06000 "LYS " " HG2" 1 0 FFFFFF  0 1 7 ""  1 ""  <> 0 0 0 1 <> 0 0 1951 0 1951 1951 1951 <> <>
  1952 41 -10.087456 16.326761 -36.914060 128 K C 21 0.06000 0.06000 "LYS " " HD3" 1 0 FFFFFF  0 1 7 ""  1 ""  <> 0 0 0 1 <> 0 0 1952 0 1952 1952 1952 <> <>
  1953 41 -11.074524 16.682436 -35.453623 128 K C 21 0.06000 0.06000 "LYS " " HD2" 1 0 FFFFFF  0 1 7 ""  1 ""  <> 0 0 0 1 <> 0 0 1953 0 1953 1953 1953 <> <>
  1954 41 -10.941846 19.087897 -35.903460 128 K C 21 0.06000 0.06000 "LYS " " HE3" 1 0 FFFFFF  0 1 7 ""  1 ""  <> 0 0 0 1 <> 0 0 1954 0 1954 1954 1954 <> <>
  1955 41 -9.794993 18.863383 -37.219810 128 K C 21 0.06000 0.06000 "LYS " " HE2" 1 0 FFFFFF  0 1 7 ""  1 ""  <> 0 0 0 1 <> 0 0 1955 0 1955 1955 1955 <> <>
  1956 44 -9.171629 18.561272 -34.495465 128 K C 21 0.33000 0.33000 "LYS " " HZ1" 1 0 FFFFFF  0 1 7 ""  1 ""  <> 0 0 0 1 <> 0 0 1956 0 1956 1956 1956 <> <>
  1957 44 -8.524222 17.625395 -35.737525 128 K C 21 0.33000 0.33000 "LYS " " HZ2" 1 0 FFFFFF  0 1 7 ""  1 ""  <> 0 0 0 1 <> 0 0 1957 0 1957 1957 1957 <> <>
  1958 44 -8.450513 19.270001 -35.789329 128 K C 21 0.33000 0.33000 "LYS " " HZ3" 1 0 FFFFFF  0 1 7 ""  1 ""  <> 0 0 0 1 <> 0 0 1958 0 1958 1958 1958 <> <>
  1959 25 -15.107261 16.963687 -39.590426 129 R C 38 -0.50000 -0.50000 "ARG " " N  " 7 0 2E2EFF  0 1 7 ""  1 ""  <> 0 0 0 1 9.48 0 0 1959 1 1959 1959 1959 <> <>
  1960 3 -16.086983 17.842223 -40.299532 129 R C 24 0.14000 0.14000 "ARG " " CA " 6 0 808080  0 1 -1111 ""  1 ""  FFD200  0 0 0 1 9.48 0 0 1960 1 1960 1960 1960 <> <>
  1961 2 -17.489716 17.248023 -40.248861 129 R C 24 0.50000 0.50000 "ARG " " C  " 6 0 808080  0 1 7 ""  1 ""  <> 0 0 0 1 9.48 0 0 1961 0 1961 1961 1961 <> <>
  1962 15 -17.642624 16.048148 -39.967515 129 R C 70 -0.50000 -0.50000 "ARG " " O  " 8 0 FF2E2E  0 1 7 ""  1 ""  <> 0 0 0 1 9.48 0 0 1962 0 1962 1962 1962 <> <>
  1963 3 -15.507142 17.974385 -41.698359 129 R C 24 -0.12000 -0.12000 "ARG " " CB " 6 0 808080  0 1 7 ""  1 ""  <> 0 0 0 1 9.48 0 0 1963 2 1963 1963 1963 <> <>
  1964 3 -14.609229 19.151661 -42.066825 129 R C 24 -0.05000 -0.05000 "ARG " " CG " 6 0 808080  0 1 7 ""  1 ""  <> 0 0 0 1 9.48 0 0 1964 2 1964 1964 1964 <> <>
  1965 3 -14.439411 19.353560 -43.595757 129 R C 24 0.19000 0.19000 "ARG " " CD " 6 0 808080  0 1 7 ""  1 ""  <> 0 0 0 1 9.48 0 0 1965 2 1965 1965 1965 <> <>
  1966 25 -13.826973 20.666648 -43.886764 129 R C 38 -0.69997 -0.69997 "ARG " " NE " 7 0 2E2EFF  0 1 7 ""  1 ""  <> 0 0 0 1 9.48 0 0 1966 1 1966 1966 1966 <> <>
  1967 2 -13.347710 21.226623 -44.956868 129 R C 24 0.63990 0.63990 "ARG " " CZ " 6 0 808080  0 1 7 ""  1 ""  <> 0 0 0 1 9.48 0 0 1967 0 1967 1967 1967 <> <>
  1968 25 -13.013063 20.511762 -46.044727 129 R C 38 -0.79997 -0.79997 "ARG " " NH1" 7 0 2E2EFF  0 1 7 ""  1 ""  <> 0 0 0 1 9.48 0 0 1968 2 1968 1968 1968 <> <>
  1969 31 -12.797386 22.416894 -44.890817 129 R C 38 -0.79997 -0.79997 "ARG " " NH2" 7 1 2E2EFF  0 1 7 ""  1 ""  <> 0 0 0 1 9.48 0 0 1969 2 1969 1969 1969 <> <>
  1970 43 -14.324648 16.611102 -40.121986 129 R C 21 0.30000 0.30000 "ARG " " H  " 1 0 FFFFFF  0 1 7 ""  1 ""  <> 0 0 0 1 <> 0 0 1970 0 1970 1970 1970 <> <>
  1971 41 -16.032661 18.741990 -39.687309 129 R C 21 0.06000 0.06000 "ARG " " HA " 1 0 FFFFFF  0 1 7 ""  1 ""  <> 0 0 0 1 <> 0 0 1971 0 1971 1971 1971 <> <>
  1972 41 -16.318607 18.211262 -42.387131 129 R C 21 0.06000 0.06000 "ARG " " HB3" 1 0 FFFFFF  0 1 7 ""  1 ""  <> 0 0 0 1 <> 0 0 1972 0 1972 1972 1972 <> <>
  1973 41 -14.978010 17.101165 -42.079929 129 R C 21 0.06000 0.06000 "ARG " " HB2" 1 0 FFFFFF  0 1 7 ""  1 ""  <> 0 0 0 1 <> 0 0 1973 0 1973 1973 1973 <> <>
  1974 41 -13.645730 19.116374 -41.557898 129 R C 21 0.06000 0.06000 "ARG " " HG3" 1 0 FFFFFF  0 1 7 ""  1 ""  <> 0 0 0 1 <> 0 0 1974 0 1974 1974 1974 <> <>
  1975 41 -15.129561 20.039911 -41.708447 129 R C 21 0.06000 0.06000 "ARG " " HG2" 1 0 FFFFFF  0 1 7 ""  1 ""  <> 0 0 0 1 <> 0 0 1975 0 1975 1975 1975 <> <>
  1976 41 -15.372019 19.524186 -44.134260 129 R C 21 0.06000 0.06000 "ARG " " HD3" 1 0 FFFFFF  0 1 7 ""  1 ""  <> 0 0 0 1 <> 0 0 1976 0 1976 1976 1976 <> <>
  1977 41 -13.863141 18.588536 -44.115653 129 R C 21 0.06000 0.06000 "ARG " " HD2" 1 0 FFFFFF  0 1 7 ""  1 ""  <> 0 0 0 1 <> 0 0 1977 0 1977 1977 1977 <> <>
  1978 43 -14.042020 21.358083 -43.183321 129 R C 21 0.44000 0.44000 "ARG " " HE " 1 0 FFFFFF  0 1 7 ""  1 ""  <> 0 0 0 1 <> 0 0 1978 0 1978 1978 1978 <> <>
  1979 43 -13.294997 19.557939 -46.220137 129 R C 21 0.46000 0.46000 "ARG " "HH12" 1 0 FFFFFF  0 1 7 ""  1 ""  <> 0 0 0 1 <> 0 0 1979 0 1979 1979 1979 <> <>
  1980 43 -12.403458 20.869393 -46.765695 129 R C 21 0.46000 0.46000 "ARG " "HH11" 1 0 FFFFFF  0 1 7 ""  1 ""  <> 0 0 0 1 <> 0 0 1980 0 1980 1980 1980 <> <>
  1981 44 -12.550244 23.065302 -45.624809 129 R C 21 0.46000 0.46000 "ARG " "HH22" 1 0 FFFFFF  0 1 7 ""  1 ""  <> 0 0 0 1 <> 0 0 1981 0 1981 1981 1981 <> <>
  1982 44 -12.560960 22.797325 -43.986064 129 R C 21 0.46000 0.46000 "ARG " "HH21" 1 0 FFFFFF  0 1 7 ""  1 ""  <> 0 0 0 1 <> 0 0 1982 0 1982 1982 1982 <> <>
  1983 25 -18.419448 18.142224 -40.527772 130 T C 38 -0.50000 -0.50000 "THR " " N  " 7 0 2E2EFF  0 1 7 ""  1 ""  <> 0 0 0 1 10.04 0 0 1983 1 1983 1983 1983 <> <>
  1984 3 -19.875654 17.859990 -40.587934 130 T C 24 0.14000 0.14000 "THR " " CA " 6 0 808080  0 1 -1111 ""  1 ""  FFD200  0 0 0 1 10.04 0 0 1984 1 1984 1984 1984 <> <>
  1985 2 -20.324947 17.629476 -42.038267 130 T C 24 0.50000 0.50000 "THR " " C  " 6 0 808080  0 1 7 ""  1 ""  <> 0 0 0 1 10.04 0 0 1985 0 1985 1985 1985 <> <>
  1986 15 -19.717513 18.232165 -42.913896 130 T C 70 -0.50000 -0.50000 "THR " " O  " 8 0 FF2E2E  0 1 7 ""  1 ""  <> 0 0 0 1 10.04 0 0 1986 0 1986 1986 1986 <> <>
  1987 3 -20.568158 19.121071 -39.990853 130 T C 24 0.20500 0.20500 "THR " " CB " 6 0 808080  0 1 7 ""  1 ""  <> 0 0 0 1 10.04 0 0 1987 1 1987 1987 1987 <> <>
  1988 3 -20.408740 19.302673 -38.435947 130 T C 24 -0.18000 -0.18000 "THR " " CG2" 6 0 808080  0 1 7 ""  1 ""  <> 0 0 0 1 10.04 0 0 1988 3 1988 1988 1988 <> <>
  1989 16 -20.239097 20.391862 -40.691323 130 T C 70 -0.68300 -0.68300 "THR " " OG1" 8 0 FF2E2E  0 1 7 "%UT"  13 ""  <> 0 0 0 1 10.04 0 0 1989 1 1989 1989 1989 <> <>
  1990 43 -18.048748 19.044590 -40.789762 130 T C 21 0.30000 0.30000 "THR " " H  " 1 0 FFFFFF  0 1 7 ""  1 ""  <> 0 0 0 1 <> 0 0 1990 0 1990 1990 1990 <> <>
  1991 41 -20.151525 16.961199 -40.035965 130 T C 21 0.06000 0.06000 "THR " " HA " 1 0 FFFFFF  0 1 7 ""  1 ""  <> 0 0 0 1 <> 0 0 1991 0 1991 1991 1991 <> <>
  1992 41 -21.638053 18.947433 -40.105368 130 T C 21 0.06000 0.06000 "THR " " HB " 1 0 FFFFFF  0 1 7 ""  1 ""  <> 0 0 0 1 <> 0 0 1992 0 1992 1992 1992 <> <>
  1993 41 -21.366167 19.716629 -38.119957 130 T C 21 0.06000 0.06000 "THR " "HG21" 1 0 FFFFFF  0 1 7 ""  1 ""  <> 0 0 0 1 <> 0 0 1993 0 1993 1993 1993 <> <>
  1994 41 -20.334560 18.339552 -37.929768 130 T C 21 0.06000 0.06000 "THR " "HG22" 1 0 FFFFFF  0 1 7 ""  1 ""  <> 0 0 0 1 <> 0 0 1994 0 1994 1994 1994 <> <>
  1995 41 -19.609432 19.968491 -38.111316 130 T C 21 0.06000 0.06000 "THR " "HG23" 1 0 FFFFFF  0 1 7 ""  1 ""  <> 0 0 0 1 <> 0 0 1995 0 1995 1995 1995 <> <>
  1996 42 -19.348201 20.548648 -40.417920 130 T C 21 0.41800 0.41800 "THR " " HG1" 1 0 FFFFFF  0 1 7 ""  1 ""  <> 0 0 0 1 <> 0 0 1996 0 1996 1996 1996 <> <>
  1997 25 -21.399191 16.877935 -42.222879 131 G C 38 -0.50000 -0.50000 "GLY " " N  " 7 0 2E2EFF  0 1 7 ""  1 ""  <> 0 0 0 1 9.84 0 0 1997 1 1997 1997 1997 <> <>
  1998 3 -22.146786 16.644955 -43.546536 131 G C 24 0.08000 0.08000 "GLY " " CA " 6 0 808080  0 1 -1111 ""  1 ""  FFD200  0 0 0 1 9.84 0 0 1998 2 1998 1998 1998 <> <>
  1999 2 -21.276085 15.811203 -44.489154 131 G C 24 0.50000 0.50000 "GLY " " C  " 6 0 808080  0 1 7 ""  1 ""  <> 0 0 0 1 9.84 0 0 1999 0 1999 1999 1999 <> <>
  2000 15 -20.771594 16.431057 -45.389338 131 G C 70 -0.50000 -0.50000 "GLY " " O  " 8 0 FF2E2E  0 1 7 ""  1 ""  <> 0 0 0 1 9.84 0 0 2000 0 2000 2000 2000 <> <>
  2001 43 -21.926743 16.454081 -41.473536 131 G C 21 0.30000 0.30000 "GLY " " H  " 1 0 FFFFFF  0 1 7 ""  1 ""  <> 0 0 0 1 <> 0 0 2001 0 2001 2001 2001 <> <>
  2002 41 -22.321612 17.547633 -44.133100 131 G C 21 0.06000 0.06000 "GLY " " HA3" 1 0 FFFFFF  0 1 7 ""  1 ""  <> 0 0 0 1 <> 0 0 2002 0 2002 2002 2002 <> <>
  2003 41 -23.068050 16.072914 -43.438891 131 G C 21 0.06000 0.06000 "GLY " " HA2" 1 0 FFFFFF  0 1 7 ""  1 ""  <> 0 0 0 1 <> 0 0 2003 0 2003 2003 2003 <> <>
  2004 25 -21.186172 14.496221 -44.360340 132 G C 38 -0.50000 -0.50000 "GLY " " N  " 7 0 2E2EFF  0 1 7 ""  1 ""  <> 0 0 0 1 10.4 0 0 2004 1 2004 2004 2004 <> <>
  2005 3 -20.527622 13.547892 -45.270311 132 G C 24 0.08000 0.08000 "GLY " " CA " 6 0 808080  0 1 -1111 ""  1 ""  FFD200  0 0 0 1 10.4 0 0 2005 2 2005 2005 2005 <> <>
  2006 2 -21.101592 13.614460 -46.689425 132 G C 24 0.50000 0.50000 "GLY " " C  " 6 0 808080  0 1 7 ""  1 ""  <> 0 0 0 1 10.4 0 0 2006 0 2006 2006 2006 <> <>
  2007 15 -22.319414 13.732014 -46.822846 132 G C 70 -0.50000 -0.50000 "GLY " " O  " 8 0 FF2E2E  0 1 7 ""  1 ""  <> 0 0 0 1 10.4 0 0 2007 0 2007 2007 2007 <> <>
  2008 43 -21.645539 14.101373 -43.552526 132 G C 21 0.30000 0.30000 "GLY " " H  " 1 0 FFFFFF  0 1 7 ""  1 ""  <> 0 0 0 1 <> 0 0 2008 0 2008 2008 2008 <> <>
  2009 41 -20.685607 12.549034 -44.862626 132 G C 21 0.06000 0.06000 "GLY " " HA3" 1 0 FFFFFF  0 1 7 ""  1 ""  <> 0 0 0 1 <> 0 0 2009 0 2009 2009 2009 <> <>
  2010 41 -19.472807 13.812106 -45.197178 132 G C 21 0.06000 0.06000 "GLY " " HA2" 1 0 FFFFFF  0 1 7 ""  1 ""  <> 0 0 0 1 <> 0 0 2010 0 2010 2010 2010 <> <>
  2011 25 -20.187698 13.584370 -47.722990 133 G C 38 -0.50000 -0.50000 "GLY " " N  " 7 0 2E2EFF  0 1 7 ""  1 ""  <> 0 0 0 1 10.71 0 0 2011 1 2011 2011 2011 <> <>
  2012 3 -20.481185 13.461135 -49.126077 133 G C 24 0.08000 0.08000 "GLY " " CA " 6 0 808080  0 1 -1111 ""  1 ""  FFD200  0 0 0 1 10.71 0 0 2012 2 2012 2012 2012 <> <>
  2013 2 -20.725542 11.943234 -49.433541 133 G C 24 0.50000 0.50000 "GLY " " C  " 6 0 808080  0 1 7 ""  1 ""  <> 0 0 0 1 10.71 0 0 2013 0 2013 2013 2013 <> <>
  2014 15 -21.820851 11.604347 -49.942278 133 G C 70 -0.50000 -0.50000 "GLY " " O  " 8 0 FF2E2E  0 1 7 ""  1 ""  <> 0 0 0 1 10.71 0 0 2014 0 2014 2014 2014 <> <>
  2015 43 -19.198023 13.553837 -47.523185 133 G C 21 0.30000 0.30000 "GLY " " H  " 1 0 FFFFFF  0 1 7 ""  1 ""  <> 0 0 0 1 <> 0 0 2015 0 2015 2015 2015 <> <>
  2016 41 -19.649885 13.852669 -49.711596 133 G C 21 0.06000 0.06000 "GLY " " HA3" 1 0 FFFFFF  0 1 7 ""  1 ""  <> 0 0 0 1 <> 0 0 2016 0 2016 2016 2016 <> <>
  2017 41 -21.368623 14.017011 -49.430727 133 G C 21 0.06000 0.06000 "GLY " " HA2" 1 0 FFFFFF  0 1 7 ""  1 ""  <> 0 0 0 1 <> 0 0 2017 0 2017 2017 2017 <> <>
  2018 25 -19.796664 11.052589 -48.934780 134 G C 38 -0.50000 -0.50000 "GLY " " N  " 7 0 2E2EFF  0 1 7 ""  1 ""  <> 0 0 0 1 10.89 0 0 2018 1 2018 2018 2018 <> <>
  2019 3 -19.857335 9.655637 -49.178490 134 G C 24 0.08000 0.08000 "GLY " " CA " 6 0 808080  0 1 -1111 ""  1 ""  FFD200  0 0 0 1 10.89 0 0 2019 2 2019 2019 2019 <> <>
  2020 2 -20.726764 8.883920 -48.210519 134 G C 24 0.50000 0.50000 "GLY " " C  " 6 0 808080  0 1 7 ""  1 ""  <> 0 0 0 1 10.89 0 0 2020 0 2020 2020 2020 <> <>
  2021 15 -21.459100 9.528676 -47.431528 134 G C 70 -0.50000 -0.50000 "GLY " " O  " 8 0 FF2E2E  0 1 7 ""  1 ""  <> 0 0 0 1 10.89 0 0 2021 0 2021 2021 2021 <> <>
  2022 43 -19.000751 11.414303 -48.429268 134 G C 21 0.30000 0.30000 "GLY " " H  " 1 0 FFFFFF  0 1 7 ""  1 ""  <> 0 0 0 1 <> 0 0 2022 0 2022 2022 2022 <> <>
  2023 41 -18.835956 9.328321 -48.982353 134 G C 21 0.06000 0.06000 "GLY " " HA3" 1 0 FFFFFF  0 1 7 ""  1 ""  <> 0 0 0 1 <> 0 0 2023 0 2023 2023 2023 <> <>
  2024 41 -20.128480 9.424190 -50.208144 134 G C 21 0.06000 0.06000 "GLY " " HA2" 1 0 FFFFFF  0 1 7 ""  1 ""  <> 0 0 0 1 <> 0 0 2024 0 2024 2024 2024 <> <>
  2025 25 -20.727148 7.569941 -48.370360 135 S C 38 -0.50000 -0.50000 "SER " " N  " 7 0 2E2EFF  0 1 7 ""  1 ""  <> 0 0 0 1 10.5 0 0 2025 1 2025 2025 2025 <> <>
  2026 3 -21.510269 6.700060 -47.456887 135 S C 24 0.14000 0.14000 "SER " " CA " 6 0 808080  0 1 -1111 ""  1 ""  FFD200  0 0 0 1 10.5 0 0 2026 1 2026 2026 2026 <> <>
  2027 2 -20.923097 5.305669 -47.350299 135 S C 24 0.50000 0.50000 "SER " " C  " 6 0 808080  0 1 7 ""  1 ""  <> 0 0 0 1 10.5 0 0 2027 0 2027 2027 2027 <> <>
  2028 15 -21.649348 4.372232 -46.950887 135 S C 70 -0.50000 -0.50000 "SER " " O  " 8 0 FF2E2E  0 1 7 ""  1 ""  <> 0 0 0 1 10.5 0 0 2028 0 2028 2028 2028 <> <>
  2029 3 -22.991930 6.713398 -47.960364 135 S C 24 0.14500 0.14500 "SER " " CB " 6 0 808080  0 1 7 ""  1 ""  <> 0 0 0 1 10.5 0 0 2029 2 2029 2029 2029 <> <>
  2030 16 -23.188838 5.922870 -49.139838 135 S C 70 -0.68300 -0.68300 "SER " " OG " 8 0 FF2E2E  0 1 7 "%UT"  13 ""  <> 0 0 0 1 10.5 0 0 2030 1 2030 2030 2030 <> <>
  2031 43 -20.198742 7.291291 -49.183987 135 S C 21 0.30000 0.30000 "SER " " H  " 1 0 FFFFFF  0 1 7 ""  1 ""  <> 0 0 0 1 <> 0 0 2031 0 2031 2031 2031 <> <>
  2032 41 -21.558034 7.007016 -46.412723 135 S C 21 0.06000 0.06000 "SER " " HA " 1 0 FFFFFF  0 1 7 ""  1 ""  <> 0 0 0 1 <> 0 0 2032 0 2032 2032 2032 <> <>
  2033 41 -23.415025 7.711269 -48.081168 135 S C 21 0.06000 0.06000 "SER " " HB3" 1 0 FFFFFF  0 1 7 ""  1 ""  <> 0 0 0 1 <> 0 0 2033 0 2033 2033 2033 <> <>
  2034 41 -23.541965 6.268564 -47.131544 135 S C 21 0.06000 0.06000 "SER " " HB2" 1 0 FFFFFF  0 1 7 ""  1 ""  <> 0 0 0 1 <> 0 0 2034 0 2034 2034 2034 <> <>
  2035 42 -22.626848 6.208629 -49.843246 135 S C 21 0.41800 0.41800 "SER " " HG " 1 0 FFFFFF  0 1 7 ""  1 ""  <> 0 0 0 1 <> 0 0 2035 0 2035 2035 2035 <> <>
  2036 25 -19.618097 5.198722 -47.608288 136 G C 38 -0.50000 -0.50000 "GLY " " N  " 7 0 2E2EFF  0 1 7 ""  1 ""  <> 0 0 0 1 10.68 0 0 2036 1 2036 2036 2036 <> <>
  2037 3 -18.848458 3.995231 -47.182392 136 G C 24 0.08000 0.08000 "GLY " " CA " 6 0 808080  0 1 -1111 ""  1 ""  FFD200  0 0 0 1 10.68 0 0 2037 2 2037 2037 2037 <> <>
  2038 2 -18.345754 4.085752 -45.761446 136 G C 24 0.50000 0.50000 "GLY " " C  " 6 0 808080  0 1 7 ""  1 ""  <> 0 0 0 1 10.68 0 0 2038 0 2038 2038 2038 <> <>
  2039 15 -18.114127 5.157196 -45.216905 136 G C 70 -0.50000 -0.50000 "GLY " " O  " 8 0 FF2E2E  0 1 7 ""  1 ""  <> 0 0 0 1 10.68 0 0 2039 0 2039 2039 2039 <> <>
  2040 43 -19.112319 6.049292 -47.810239 136 G C 21 0.30000 0.30000 "GLY " " H  " 1 0 FFFFFF  0 1 7 ""  1 ""  <> 0 0 0 1 <> 0 0 2040 0 2040 2040 2040 <> <>
  2041 41 -17.975252 3.857941 -47.819295 136 G C 21 0.06000 0.06000 "GLY " " HA3" 1 0 FFFFFF  0 1 7 ""  1 ""  <> 0 0 0 1 <> 0 0 2041 0 2041 2041 2041 <> <>
  2042 41 -19.408079 3.066631 -47.293578 136 G C 21 0.06000 0.06000 "GLY " " HA2" 1 0 FFFFFF  0 1 7 ""  1 ""  <> 0 0 0 1 <> 0 0 2042 0 2042 2042 2042 <> <>
  2043 25 -18.107331 2.947347 -45.095719 137 G C 38 -0.50000 -0.50000 "GLY " " N  " 7 0 2E2EFF  0 1 7 ""  1 ""  <> 0 0 0 1 10.89 0 0 2043 1 2043 2043 2043 <> <>
  2044 3 -17.607758 2.794003 -43.768792 137 G C 24 0.08000 0.08000 "GLY " " CA " 6 0 808080  0 1 -1111 ""  1 ""  FFD200  0 0 0 1 10.89 0 0 2044 2 2044 2044 2044 <> <>
  2045 2 -16.224245 2.221426 -43.758720 137 G C 24 0.50000 0.50000 "GLY " " C  " 6 0 808080  0 1 7 ""  1 ""  <> 0 0 0 1 10.89 0 0 2045 0 2045 2045 2045 <> <>
  2046 15 -15.616645 1.836804 -44.732241 137 G C 70 -0.50000 -0.50000 "GLY " " O  " 8 0 FF2E2E  0 1 7 ""  1 ""  <> 0 0 0 1 10.89 0 0 2046 0 2046 2046 2046 <> <>
  2047 43 -18.404086 2.065434 -45.487950 137 G C 21 0.30000 0.30000 "GLY " " H  " 1 0 FFFFFF  0 1 7 ""  1 ""  <> 0 0 0 1 <> 0 0 2047 0 2047 2047 2047 <> <>
  2048 41 -18.196753 1.938703 -43.437857 137 G C 21 0.06000 0.06000 "GLY " " HA3" 1 0 FFFFFF  0 1 7 ""  1 ""  <> 0 0 0 1 <> 0 0 2048 0 2048 2048 2048 <> <>
  2049 41 -17.678282 3.720022 -43.198709 137 G C 21 0.06000 0.06000 "GLY " " HA2" 1 0 FFFFFF  0 1 7 ""  1 ""  <> 0 0 0 1 <> 0 0 2049 0 2049 2049 2049 <> <>
  2050 25 -15.688019 2.266136 -42.506813 138 G C 38 -0.50000 -0.50000 "GLY " " N  " 7 0 2E2EFF  0 1 7 ""  1 ""  <> 0 0 0 1 10.89 0 0 2050 1 2050 2050 2050 <> <>
  2051 3 -14.484164 1.693444 -42.032036 138 G C 24 0.08000 0.08000 "GLY " " CA " 6 0 808080  0 1 -1111 ""  1 ""  FFD200  0 0 0 1 10.89 0 0 2051 2 2051 2051 2051 <> <>
  2052 2 -13.294238 2.566037 -42.404833 138 G C 24 0.50000 0.50000 "GLY " " C  " 6 0 808080  0 1 7 ""  1 ""  <> 0 0 0 1 10.89 0 0 2052 0 2052 2052 2052 <> <>
  2053 15 -13.273593 3.748438 -42.113043 138 G C 70 -0.50000 -0.50000 "GLY " " O  " 8 0 FF2E2E  0 1 7 ""  1 ""  <> 0 0 0 1 10.89 0 0 2053 0 2053 2053 2053 <> <>
  2054 43 -16.301802 2.554691 -41.759189 138 G C 21 0.30000 0.30000 "GLY " " H  " 1 0 FFFFFF  0 1 7 ""  1 ""  <> 0 0 0 1 <> 0 0 2054 0 2054 2054 2054 <> <>
  2055 41 -14.282051 0.850992 -42.692859 138 G C 21 0.06000 0.06000 "GLY " " HA3" 1 0 FFFFFF  0 1 7 ""  1 ""  <> 0 0 0 1 <> 0 0 2055 0 2055 2055 2055 <> <>
  2056 41 -14.457731 1.556164 -40.951297 138 G C 21 0.06000 0.06000 "GLY " " HA2" 1 0 FFFFFF  0 1 7 ""  1 ""  <> 0 0 0 1 <> 0 0 2056 0 2056 2056 2056 <> <>
  2057 25 -12.233870 1.970471 -42.981169 139 G C 38 -0.50000 -0.50000 "GLY " " N  " 7 0 2E2EFF  0 1 7 ""  1 ""  <> 0 0 0 1 11.45 0 0 2057 1 2057 2057 2057 <> <>
  2058 3 -10.908681 2.610794 -43.388366 139 G C 24 0.08000 0.08000 "GLY " " CA " 6 0 808080  0 1 -1111 ""  1 ""  FFD200  0 0 0 1 11.45 0 0 2058 2 2058 2058 2058 <> <>
  2059 2 -9.701883 1.936033 -42.651189 139 G C 24 0.50000 0.50000 "GLY " " C  " 6 0 808080  0 1 7 ""  1 ""  <> 0 0 0 1 11.45 0 0 2059 0 2059 2059 2059 <> <>
  2060 15 -9.906361 0.976921 -41.940313 139 G C 70 -0.50000 -0.50000 "GLY " " O  " 8 0 FF2E2E  0 1 7 ""  1 ""  <> 0 0 0 1 11.45 0 0 2060 0 2060 2060 2060 <> <>
  2061 43 -12.363941 0.977922 -43.116014 139 G C 21 0.30000 0.30000 "GLY " " H  " 1 0 FFFFFF  0 1 7 ""  1 ""  <> 0 0 0 1 <> 0 0 2061 0 2061 2061 2061 <> <>
  2062 41 -10.880768 3.667864 -43.123829 139 G C 21 0.06000 0.06000 "GLY " " HA3" 1 0 FFFFFF  0 1 7 ""  1 ""  <> 0 0 0 1 <> 0 0 2062 0 2062 2062 2062 <> <>
  2063 41 -10.878560 2.569763 -44.476727 139 G C 21 0.06000 0.06000 "GLY " " HA2" 1 0 FFFFFF  0 1 7 ""  1 ""  <> 0 0 0 1 <> 0 0 2063 0 2063 2063 2063 <> <>
  2064 25 -8.562149 2.612402 -42.706999 140 S C 38 -0.50000 -0.50000 "SER " " N  " 7 0 2E2EFF  0 1 7 ""  1 ""  <> 0 0 0 1 10.98 0 0 2064 1 2064 2064 2064 <> <>
  2065 3 -7.182082 2.230045 -42.303607 140 S C 24 0.14000 0.14000 "SER " " CA " 6 0 808080  0 1 -1111 ""  1 ""  FFD200  0 0 0 1 10.98 0 0 2065 1 2065 2065 2065 <> <>
  2066 2 -6.677480 3.021001 -41.059187 140 S C 24 0.50000 0.50000 "SER " " C  " 6 0 808080  0 1 7 ""  1 ""  <> 0 0 0 1 10.98 0 0 2066 0 2066 2066 2066 <> <>
  2067 15 -7.092380 2.678999 -39.935879 140 S C 70 -0.50000 -0.50000 "SER " " O  " 8 0 FF2E2E  0 1 7 ""  1 ""  <> 0 0 0 1 10.98 0 0 2067 0 2067 2067 2067 <> <>
  2068 3 -6.358794 2.316085 -43.622806 140 S C 24 0.14500 0.14500 "SER " " CB " 6 0 808080  0 1 7 ""  1 ""  <> 0 0 0 1 10.98 0 0 2068 2 2068 2068 2068 <> <>
  2069 16 -6.287470 3.700735 -43.996583 140 S C 70 -0.68300 -0.68300 "SER " " OG " 8 0 FF2E2E  0 1 7 "%UT"  13 ""  <> 0 0 0 1 10.98 0 0 2069 1 2069 2069 2069 <> <>
  2070 43 -8.549532 3.425086 -43.307274 140 S C 21 0.30000 0.30000 "SER " " H  " 1 0 FFFFFF  0 1 7 ""  1 ""  <> 0 0 0 1 <> 0 0 2070 0 2070 2070 2070 <> <>
  2071 41 -7.296267 1.171713 -42.067464 140 S C 21 0.06000 0.06000 "SER " " HA " 1 0 FFFFFF  0 1 7 ""  1 ""  <> 0 0 0 1 <> 0 0 2071 0 2071 2071 2071 <> <>
  2072 41 -6.833137 1.626864 -44.320840 140 S C 21 0.06000 0.06000 "SER " " HB3" 1 0 FFFFFF  0 1 7 ""  1 ""  <> 0 0 0 1 <> 0 0 2072 0 2072 2072 2072 <> <>
  2073 41 -5.381667 1.833687 -43.586953 140 S C 21 0.06000 0.06000 "SER " " HB2" 1 0 FFFFFF  0 1 7 ""  1 ""  <> 0 0 0 1 <> 0 0 2073 0 2073 2073 2073 <> <>
  2074 42 -7.113329 4.029924 -44.318136 140 S C 21 0.41800 0.41800 "SER " " HG " 1 0 FFFFFF  0 1 7 ""  1 ""  <> 0 0 0 1 <> 0 0 2074 0 2074 2074 2074 <> <>
  2075 25 -5.788577 3.995290 -41.267853 141 G C 38 -0.50000 -0.50000 "GLY " " N  " 7 0 2E2EFF  0 1 7 ""  1 ""  <> 0 0 0 1 10.98 0 0 2075 1 2075 2075 2075 <> <>
  2076 3 -5.253823 4.967637 -40.377209 141 G C 24 0.08000 0.08000 "GLY " " CA " 6 0 808080  0 1 -1111 ""  1 ""  FFD200  0 0 0 1 10.98 0 0 2076 2 2076 2076 2076 <> <>
  2077 2 -4.003538 4.611794 -39.622182 141 G C 24 0.50000 0.50000 "GLY " " C  " 6 0 808080  0 1 7 ""  1 ""  <> 0 0 0 1 10.98 0 0 2077 0 2077 2077 2077 <> <>
  2078 15 -3.350487 5.434168 -39.007108 141 G C 70 -0.50000 -0.50000 "GLY " " O  " 8 0 FF2E2E  0 1 7 ""  1 ""  <> 0 0 0 1 10.98 0 0 2078 0 2078 2078 2078 <> <>
  2079 43 -5.481094 4.121701 -42.221085 141 G C 21 0.30000 0.30000 "GLY " " H  " 1 0 FFFFFF  0 1 7 ""  1 ""  <> 0 0 0 1 <> 0 0 2079 0 2079 2079 2079 <> <>
  2080 41 -6.104570 5.315041 -39.791785 141 G C 21 0.06000 0.06000 "GLY " " HA3" 1 0 FFFFFF  0 1 7 ""  1 ""  <> 0 0 0 1 <> 0 0 2080 0 2080 2080 2080 <> <>
  2081 41 -4.902374 5.760023 -41.038199 141 G C 21 0.06000 0.06000 "GLY " " HA2" 1 0 FFFFFF  0 1 7 ""  1 ""  <> 0 0 0 1 <> 0 0 2081 0 2081 2081 2081 <> <>
  2082 25 -3.602992 3.313222 -39.588291 142 G C 38 -0.50000 -0.50000 "GLY " " N  " 7 0 2E2EFF  0 1 7 ""  1 ""  <> 0 0 0 1 10.82 0 0 2082 1 2082 2082 2082 <> <>
  2083 3 -2.380457 2.826401 -38.980527 142 G C 24 0.08000 0.08000 "GLY " " CA " 6 0 808080  0 1 -1111 ""  1 ""  FFD200  0 0 0 1 10.82 0 0 2083 2 2083 2083 2083 <> <>
  2084 2 -2.432889 1.333042 -38.584513 142 G C 24 0.50000 0.50000 "GLY " " C  " 6 0 808080  0 1 7 ""  1 ""  <> 0 0 0 1 10.82 0 0 2084 0 2084 2084 2084 <> <>
  2085 15 -3.360645 0.580897 -38.896546 142 G C 70 -0.50000 -0.50000 "GLY " " O  " 8 0 FF2E2E  0 1 7 ""  1 ""  <> 0 0 0 1 10.82 0 0 2085 0 2085 2085 2085 <> <>
  2086 43 -4.223195 2.653449 -40.035096 142 G C 21 0.30000 0.30000 "GLY " " H  " 1 0 FFFFFF  0 1 7 ""  1 ""  <> 0 0 0 1 <> 0 0 2086 0 2086 2086 2086 <> <>
  2087 41 -2.087747 3.426015 -38.119230 142 G C 21 0.06000 0.06000 "GLY " " HA3" 1 0 FFFFFF  0 1 7 ""  1 ""  <> 0 0 0 1 <> 0 0 2087 0 2087 2087 2087 <> <>
  2088 41 -1.528317 3.022916 -39.630326 142 G C 21 0.06000 0.06000 "GLY " " HA2" 1 0 FFFFFF  0 1 7 ""  1 ""  <> 0 0 0 1 <> 0 0 2088 0 2088 2088 2088 <> <>
  2089 25 -1.383890 0.870088 -37.925628 143 G C 38 -0.50000 -0.50000 "GLY " " N  " 7 0 2E2EFF  0 1 7 ""  1 ""  <> 0 0 0 1 10.62 0 0 2089 1 2089 2089 2089 <> <>
  2090 3 -1.081098 -0.500495 -37.622833 143 G C 24 0.08000 0.08000 "GLY " " CA " 6 0 808080  0 1 -1111 ""  1 ""  FFD200  0 0 0 1 10.62 0 0 2090 2 2090 2090 2090 <> <>
  2091 2 -1.799752 -0.967918 -36.383248 143 G C 24 0.50000 0.50000 "GLY " " C  " 6 0 808080  0 1 7 ""  1 ""  <> 0 0 0 1 10.62 0 0 2091 0 2091 2091 2091 <> <>
  2092 15 -2.805183 -0.510357 -35.970169 143 G C 70 -0.50000 -0.50000 "GLY " " O  " 8 0 FF2E2E  0 1 7 ""  1 ""  <> 0 0 0 1 10.62 0 0 2092 0 2092 2092 2092 <> <>
  2093 43 -0.657732 1.438168 -37.513761 143 G C 21 0.30000 0.30000 "GLY " " H  " 1 0 FFFFFF  0 1 7 ""  1 ""  <> 0 0 0 1 <> 0 0 2093 0 2093 2093 2093 <> <>
  2094 41 -0.032019 -0.537041 -37.328665 143 G C 21 0.06000 0.06000 "GLY " " HA3" 1 0 FFFFFF  0 1 7 ""  1 ""  <> 0 0 0 1 <> 0 0 2094 0 2094 2094 2094 <> <>
  2095 41 -1.174600 -1.111514 -38.519932 143 G C 21 0.06000 0.06000 "GLY " " HA2" 1 0 FFFFFF  0 1 7 ""  1 ""  <> 0 0 0 1 <> 0 0 2095 0 2095 2095 2095 <> <>
  2096 25 -1.199409 -1.995251 -35.762362 144 G C 38 -0.50000 -0.50000 "GLY " " N  " 7 0 2E2EFF  0 1 7 ""  1 ""  <> 0 0 0 1 9.88 0 0 2096 1 2096 2096 2096 <> <>
  2097 3 -1.662359 -2.592615 -34.477840 144 G C 24 0.08000 0.08000 "GLY " " CA " 6 0 808080  0 1 -1112 ""  1 ""  FFF000  0 0 0 1 9.88 0 0 2097 2 2097 2097 2097 <> <>
  2098 2 -0.740689 -2.120512 -33.373132 144 G C 24 0.50000 0.50000 "GLY " " C  " 6 0 808080  0 1 7 ""  1 ""  <> 0 0 0 1 9.88 0 0 2098 0 2098 2098 2098 <> <>
  2099 15 0.367454 -1.560403 -33.647684 144 G C 70 -0.50000 -0.50000 "GLY " " O  " 8 0 FF2E2E  0 1 7 ""  1 ""  <> 0 0 0 1 9.88 0 0 2099 0 2099 2099 2099 <> <>
  2100 43 -0.291345 -2.194203 -36.156534 144 G C 21 0.30000 0.30000 "GLY " " H  " 1 0 FFFFFF  0 1 7 ""  1 ""  <> 0 0 0 1 <> 0 0 2100 0 2100 2100 2100 <> <>
  2101 41 -1.731052 -3.675458 -34.583564 144 G C 21 0.06000 0.06000 "GLY " " HA3" 1 0 FFFFFF  0 1 7 ""  1 ""  <> 0 0 0 1 <> 0 0 2101 0 2101 2101 2101 <> <>
  2102 41 -2.670134 -2.215353 -34.303987 144 G C 21 0.06000 0.06000 "GLY " " HA2" 1 0 FFFFFF  0 1 7 ""  1 ""  <> 0 0 0 1 <> 0 0 2102 0 2102 2102 2102 <> <>
  2103 25 -1.158605 -2.291262 -32.088367 145 S C 38 -0.50000 -0.50000 "SER " " N  " 7 0 2E2EFF  0 1 7 ""  1 ""  <> 0 0 0 1 9.37 0 0 2103 1 2103 2103 2103 <> <>
  2104 3 -0.426148 -2.131391 -30.803203 145 S C 24 0.14000 0.14000 "SER " " CA " 6 0 808080  0 1 -1112 ""  1 ""  FFF000  0 0 0 1 9.37 0 0 2104 1 2104 2104 2104 <> <>
  2105 2 0.155977 -3.525619 -30.334652 145 S C 24 0.50000 0.50000 "SER " " C  " 6 0 808080  0 1 7 ""  1 ""  <> 0 0 0 1 9.37 0 0 2105 0 2105 2105 2105 <> <>
  2106 15 0.837509 -3.611874 -29.299398 145 S C 70 -0.50000 -0.50000 "SER " " O  " 8 0 FF2E2E  0 1 7 ""  1 ""  <> 0 0 0 1 9.37 0 0 2106 0 2106 2106 2106 <> <>
  2107 3 -1.465163 -1.552785 -29.795150 145 S C 24 0.14500 0.14500 "SER " " CB " 6 0 808080  0 1 7 ""  1 ""  <> 0 0 0 1 9.37 0 0 2107 2 2107 2107 2107 <> <>
  2108 16 -2.620608 -2.355718 -29.838832 145 S C 70 -0.68300 -0.68300 "SER " " OG " 8 0 FF2E2E  0 1 7 "%UT"  13 ""  <> 0 0 0 1 9.37 0 0 2108 1 2108 2108 2108 <> <>
  2109 43 -1.996575 -2.841723 -31.968283 145 S C 21 0.30000 0.30000 "SER " " H  " 1 0 FFFFFF  0 1 7 ""  1 ""  <> 0 0 0 1 <> 0 0 2109 0 2109 2109 2109 <> <>
  2110 41 0.408130 -1.450899 -30.972042 145 S C 21 0.06000 0.06000 "SER " " HA " 1 0 FFFFFF  0 1 7 ""  1 ""  <> 0 0 0 1 <> 0 0 2110 0 2110 2110 2110 <> <>
  2111 41 -1.567735 -0.468845 -29.854344 145 S C 21 0.06000 0.06000 "SER " " HB3" 1 0 FFFFFF  0 1 7 ""  1 ""  <> 0 0 0 1 <> 0 0 2111 0 2111 2111 2111 <> <>
  2112 41 -0.994405 -1.693623 -28.822070 145 S C 21 0.06000 0.06000 "SER " " HB2" 1 0 FFFFFF  0 1 7 ""  1 ""  <> 0 0 0 1 <> 0 0 2112 0 2112 2112 2112 <> <>
  2113 42 -3.010300 -2.159160 -30.677183 145 S C 21 0.41800 0.41800 "SER " " HG " 1 0 FFFFFF  0 1 7 ""  1 ""  <> 0 0 0 1 <> 0 0 2113 0 2113 2113 2113 <> <>
  2114 25 -0.275242 -4.526843 -31.091761 146 E C 38 -0.50000 -0.50000 "GLU " " N  " 7 0 2E2EFF  0 1 7 ""  1 ""  <> 0 0 0 1 8.31 0 0 2114 1 2114 2114 2114 <> <>
  2115 3 0.093919 -5.985312 -30.880654 146 E C 24 0.14000 0.14000 "GLU " " CA " 6 0 808080  0 1 -1112 ""  1 ""  FFF000  0 0 0 1 8.31 0 0 2115 1 2115 2115 2115 <> <>
  2116 2 1.379536 -6.434162 -31.610308 146 E C 24 0.50000 0.50000 "GLU " " C  " 6 0 808080  0 1 7 ""  1 ""  <> 0 0 0 1 8.31 0 0 2116 0 2116 2116 2116 <> <>
  2117 15 1.861342 -7.582414 -31.624490 146 E C 70 -0.50000 -0.50000 "GLU " " O  " 8 0 FF2E2E  0 1 7 ""  1 ""  <> 0 0 0 1 8.31 0 0 2117 0 2117 2117 2117 <> <>
  2118 3 -1.065122 -6.789556 -31.439796 146 E C 24 -0.12000 -0.12000 "GLU " " CB " 6 0 808080  0 1 7 ""  1 ""  <> 0 0 0 1 8.31 0 0 2118 2 2118 2118 2118 <> <>
  2119 3 -2.535704 -6.525040 -30.961081 146 E C 24 -0.22000 -0.22000 "GLU " " CG " 6 0 808080  0 1 7 ""  1 ""  <> 0 0 0 1 8.31 0 0 2119 2 2119 2119 2119 <> <>
  2120 2 -3.369479 -5.447975 -31.660471 146 E C 24 0.70000 0.70000 "GLU " " CD " 6 0 808080  0 1 7 "%UT"  13 ""  <> 0 0 0 1 8.31 0 0 2120 0 2120 2120 2120 4.20227047061272 <>
  2121 15 -2.801188 -4.753290 -32.546544 146 E C 70 -0.80000 -0.80000 "GLU " " OE1" 8 0 FF2E2E  0 1 7 ""  1 ""  <> 0 0 0 1 8.31 0 0 2121 0 2121 2121 2121 <> <>
  2122 18 -4.511091 -5.167856 -31.208668 146 E C 70 -0.80000 -0.80000 "GLU " " OE2" 8 -1 FF2E2E  0 1 7 ""  1 ""  <> 0 0 0 1 8.31 0 0 2122 0 2122 2122 2122 <> <>
  2123 43 -1.132775 -4.460277 -31.621665 146 E C 21 0.30000 0.30000 "GLU " " H  " 1 0 FFFFFF  0 1 7 ""  1 ""  <> 0 0 0 1 <> 0 0 2123 0 2123 2123 2123 <> <>
  2124 41 0.258282 -6.330311 -29.859759 146 E C 21 0.06000 0.06000 "GLU " " HA " 1 0 FFFFFF  0 1 7 ""  1 ""  <> 0 0 0 1 <> 0 0 2124 0 2124 2124 2124 <> <>
  2125 41 -0.912564 -7.868474 -31.399349 146 E C 21 0.06000 0.06000 "GLU " " HB3" 1 0 FFFFFF  0 1 7 ""  1 ""  <> 0 0 0 1 <> 0 0 2125 0 2125 2125 2125 <> <>
  2126 41 -1.096238 -6.731792 -32.527495 146 E C 21 0.06000 0.06000 "GLU " " HB2" 1 0 FFFFFF  0 1 7 ""  1 ""  <> 0 0 0 1 <> 0 0 2126 0 2126 2126 2126 <> <>
  2127 41 -2.432364 -6.311503 -29.897701 146 E C 21 0.06000 0.06000 "GLU " " HG3" 1 0 FFFFFF  0 1 7 ""  1 ""  <> 0 0 0 1 <> 0 0 2127 0 2127 2127 2127 <> <>
  2128 41 -3.120270 -7.423150 -31.159604 146 E C 21 0.06000 0.06000 "GLU " " HG2" 1 0 FFFFFF  0 1 7 ""  1 ""  <> 0 0 0 1 <> 0 0 2128 0 2128 2128 2128 <> <>
  2129 25 2.105433 -5.382015 -32.019448 147 V C 38 -0.50000 -0.50000 "VAL " " N  " 7 0 2E2EFF  0 1 7 ""  1 ""  <> 0 0 0 1 7.75 0 0 2129 1 2129 2129 2129 <> <>
  2130 3 3.456559 -5.603599 -32.571888 147 V C 24 0.14000 0.14000 "VAL " " CA " 6 0 808080  0 1 -1112 ""  1 ""  FFF000  0 0 0 1 7.75 0 0 2130 1 2130 2130 2130 <> <>
  2131 2 4.456406 -6.166065 -31.492081 147 V C 24 0.50000 0.50000 "VAL " " C  " 6 0 808080  0 1 7 ""  1 ""  <> 0 0 0 1 7.75 0 0 2131 0 2131 2131 2131 <> <>
  2132 15 4.332317 -5.965038 -30.268505 147 V C 70 -0.50000 -0.50000 "VAL " " O  " 8 0 FF2E2E  0 1 7 ""  1 ""  <> 0 0 0 1 7.75 0 0 2132 0 2132 2132 2132 <> <>
  2133 3 3.976687 -4.291331 -33.269211 147 V C 24 -0.06000 -0.06000 "VAL " " CB " 6 0 808080  0 1 7 ""  1 ""  <> 0 0 0 1 7.75 0 0 2133 1 2133 2133 2133 <> <>
  2134 3 3.276345 -4.048090 -34.689258 147 V C 24 -0.18000 -0.18000 "VAL " " CG1" 6 0 808080  0 1 7 ""  1 ""  <> 0 0 0 1 7.75 0 0 2134 3 2134 2134 2134 <> <>
  2135 3 3.776662 -2.983450 -32.411637 147 V C 24 -0.18000 -0.18000 "VAL " " CG2" 6 0 808080  0 1 7 ""  1 ""  <> 0 0 0 1 7.75 0 0 2135 3 2135 2135 2135 <> <>
  2136 43 1.680067 -4.476067 -31.881672 147 V C 21 0.30000 0.30000 "VAL " " H  " 1 0 FFFFFF  0 1 7 ""  1 ""  <> 0 0 0 1 <> 0 0 2136 0 2136 2136 2136 <> <>
  2137 41 3.229364 -6.226771 -33.436194 147 V C 21 0.06000 0.06000 "VAL " " HA " 1 0 FFFFFF  0 1 7 ""  1 ""  <> 0 0 0 1 <> 0 0 2137 0 2137 2137 2137 <> <>
  2138 41 5.055069 -4.444233 -33.312203 147 V C 21 0.06000 0.06000 "VAL " " HB " 1 0 FFFFFF  0 1 7 ""  1 ""  <> 0 0 0 1 <> 0 0 2138 0 2138 2138 2138 <> <>
  2139 41 2.214720 -4.042047 -34.443232 147 V C 21 0.06000 0.06000 "VAL " "HG11" 1 0 FFFFFF  0 1 7 ""  1 ""  <> 0 0 0 1 <> 0 0 2139 0 2139 2139 2139 <> <>
  2140 41 3.718746 -3.159698 -35.140150 147 V C 21 0.06000 0.06000 "VAL " "HG12" 1 0 FFFFFF  0 1 7 ""  1 ""  <> 0 0 0 1 <> 0 0 2140 0 2140 2140 2140 <> <>
  2141 41 3.486461 -4.876290 -35.365394 147 V C 21 0.06000 0.06000 "VAL " "HG13" 1 0 FFFFFF  0 1 7 ""  1 ""  <> 0 0 0 1 <> 0 0 2141 0 2141 2141 2141 <> <>
  2142 41 4.231296 -2.171886 -32.979815 147 V C 21 0.06000 0.06000 "VAL " "HG21" 1 0 FFFFFF  0 1 7 ""  1 ""  <> 0 0 0 1 <> 0 0 2142 0 2142 2142 2142 <> <>
  2143 41 2.771552 -2.646303 -32.158606 147 V C 21 0.06000 0.06000 "VAL " "HG22" 1 0 FFFFFF  0 1 7 ""  1 ""  <> 0 0 0 1 <> 0 0 2143 0 2143 2143 2143 <> <>
  2144 41 4.288572 -3.061878 -31.452445 147 V C 21 0.06000 0.06000 "VAL " "HG23" 1 0 FFFFFF  0 1 7 ""  1 ""  <> 0 0 0 1 <> 0 0 2144 0 2144 2144 2144 <> <>
  2145 25 5.384052 -7.047777 -31.929883 148 Q C 38 -0.50000 -0.50000 "GLN " " N  " 7 0 2E2EFF  2 1 7 ""  1 ""  <> 0 0 0 1 7.45 0 0 2145 1 2145 2145 2145 <> <>
  2146 3 6.267626 -7.840738 -31.116873 148 Q C 24 0.14000 0.14000 "GLN " " CA " 6 0 808080  2 1 -1112 ""  1 ""  FFF000  0 0 0 1 7.45 0 0 2146 1 2146 2146 2146 <> <>
  2147 2 7.586615 -7.063153 -30.983028 148 Q C 24 0.50000 0.50000 "GLN " " C  " 6 0 808080  2 1 7 ""  1 ""  <> 0 0 0 1 7.45 0 0 2147 0 2147 2147 2147 <> <>
  2148 15 8.686425 -7.514328 -30.728741 148 Q C 70 -0.50000 -0.50000 "GLN " " O  " 8 0 FF2E2E  2 1 7 ""  1 ""  <> 0 0 0 1 7.45 0 0 2148 0 2148 2148 2148 <> <>
  2149 3 6.527473 -9.207842 -31.811304 148 Q C 24 -0.12000 -0.12000 "GLN " " CB " 6 0 808080  2 1 7 ""  1 ""  <> 0 0 0 1 7.45 0 0 2149 2 2149 2149 2149 <> <>
  2150 3 5.295516 -10.146410 -32.075244 148 Q C 24 -0.12000 -0.12000 "GLN " " CG " 6 0 808080  2 1 7 ""  1 ""  <> 0 0 0 1 7.45 0 0 2150 2 2150 2150 2150 <> <>
  2151 2 4.386389 -10.380283 -30.789275 148 Q C 24 0.50000 0.50000 "GLN " " CD " 6 0 808080  2 1 7 "%UT"  13 ""  <> 0 0 0 1 7.45 0 0 2151 0 2151 2151 2151 <> "No Flip" 
  2152 15 3.161448 -10.686412 -30.911178 148 Q C 70 -0.50000 -0.50000 "GLN " " OE1" 8 0 FF2E2E  2 1 7 ""  1 ""  <> 0 0 0 1 7.45 0 0 2152 0 2152 2152 2152 <> <>
  2153 25 4.960192 -10.411133 -29.601560 148 Q C 38 -0.76000 -0.76000 "GLN " " NE2" 7 0 2E2EFF  2 1 7 ""  1 ""  <> 0 0 0 1 7.45 0 0 2153 2 2153 2153 2153 <> <>
  2154 43 5.723600 -7.000910 -32.879384 148 Q C 21 0.30000 0.30000 "GLN " " H  " 1 0 FFFFFF  2 1 7 ""  1 ""  <> 0 0 0 1 <> 0 0 2154 0 2154 2154 2154 <> <>
  2155 41 5.864358 -7.933391 -30.109058 148 Q C 21 0.06000 0.06000 "GLN " " HA " 1 0 FFFFFF  2 1 7 ""  1 ""  <> 0 0 0 1 <> 0 0 2155 0 2155 2155 2155 <> <>
  2156 41 7.174422 -9.741434 -31.114004 148 Q C 21 0.06000 0.06000 "GLN " " HB3" 1 0 FFFFFF  2 1 7 ""  1 ""  <> 0 0 0 1 <> 0 0 2156 0 2156 2156 2156 <> <>
  2157 41 7.085449 -9.076970 -32.737798 148 Q C 21 0.06000 0.06000 "GLN " " HB2" 1 0 FFFFFF  2 1 7 ""  1 ""  <> 0 0 0 1 <> 0 0 2157 0 2157 2157 2157 <> <>
  2158 41 5.618095 -11.107641 -32.475234 148 Q C 21 0.06000 0.06000 "GLN " " HG3" 1 0 FFFFFF  2 1 7 ""  1 ""  <> 0 0 0 1 <> 0 0 2158 0 2158 2158 2158 <> <>
  2159 41 4.668152 -9.703077 -32.849291 148 Q C 21 0.06000 0.06000 "GLN " " HG2" 1 0 FFFFFF  2 1 7 ""  1 ""  <> 0 0 0 1 <> 0 0 2159 0 2159 2159 2159 <> <>
  2160 43 4.471040 -10.515221 -28.724677 148 Q C 21 0.38000 0.38000 "GLN " "HE22" 1 0 FFFFFF  2 1 7 ""  1 ""  <> 0 0 0 1 <> 0 0 2160 0 2160 2160 2160 <> <>
  2161 43 5.967823 -10.354499 -29.563175 148 Q C 21 0.38000 0.38000 "GLN " "HE21" 1 0 FFFFFF  2 1 7 ""  1 ""  <> 0 0 0 1 <> 0 0 2161 0 2161 2161 2161 <> <>
  2162 25 7.393283 -5.726328 -30.757591 149 L C 38 -0.50000 -0.50000 "LEU " " N  " 7 0 2E2EFF  2 1 7 ""  1 ""  <> 0 0 0 1 7.43 0 0 2162 1 2162 2162 2162 <> <>
  2163 3 8.368549 -4.698075 -30.399777 149 L C 24 0.14000 0.14000 "LEU " " CA " 6 0 808080  2 1 -1112 ""  1 ""  FFF000  0 0 0 1 7.43 0 0 2163 1 2163 2163 2163 <> <>
  2164 2 7.592076 -3.616355 -29.643934 149 L C 24 0.50000 0.50000 "LEU " " C  " 6 0 808080  2 1 7 ""  1 ""  <> 0 0 0 1 7.43 0 0 2164 0 2164 2164 2164 <> <>
  2165 15 6.678742 -2.997732 -30.107291 149 L C 70 -0.50000 -0.50000 "LEU " " O  " 8 0 FF2E2E  2 1 7 ""  1 ""  <> 0 0 0 1 7.43 0 0 2165 0 2165 2165 2165 <> <>
  2166 3 9.123026 -4.261800 -31.682323 149 L C 24 -0.12000 -0.12000 "LEU " " CB " 6 0 808080  2 1 7 ""  1 ""  <> 0 0 0 1 7.43 0 0 2166 2 2166 2166 2166 <> <>
  2167 3 10.023885 -3.018506 -31.568159 149 L C 24 -0.06000 -0.06000 "LEU " " CG " 6 0 808080  2 1 7 ""  1 ""  <> 0 0 0 1 7.43 0 0 2167 1 2167 2167 2167 <> <>
  2168 3 11.166662 -3.259132 -30.498531 149 L C 24 -0.18000 -0.18000 "LEU " " CD1" 6 0 808080  2 1 7 ""  1 ""  <> 0 0 0 1 7.43 0 0 2168 3 2168 2168 2168 <> <>
  2169 3 10.600236 -2.708535 -32.986260 149 L C 24 -0.18000 -0.18000 "LEU " " CD2" 6 0 808080  2 1 7 ""  1 ""  <> 0 0 0 1 7.43 0 0 2169 3 2169 2169 2169 <> <>
  2170 43 6.435667 -5.407895 -30.803277 149 L C 21 0.30000 0.30000 "LEU " " H  " 1 0 FFFFFF  2 1 7 ""  1 ""  <> 0 0 0 1 <> 0 0 2170 0 2170 2170 2170 <> <>
  2171 41 8.962895 -5.215108 -29.645570 149 L C 21 0.06000 0.06000 "LEU " " HA " 1 0 FFFFFF  2 1 7 ""  1 ""  <> 0 0 0 1 <> 0 0 2171 0 2171 2171 2171 <> <>
  2172 41 8.323340 -3.899435 -32.329187 149 L C 21 0.06000 0.06000 "LEU " " HB3" 1 0 FFFFFF  2 1 7 ""  1 ""  <> 0 0 0 1 <> 0 0 2172 0 2172 2172 2172 <> <>
  2173 41 9.628401 -5.096263 -32.168153 149 L C 21 0.06000 0.06000 "LEU " " HB2" 1 0 FFFFFF  2 1 7 ""  1 ""  <> 0 0 0 1 <> 0 0 2173 0 2173 2173 2173 <> <>
  2174 41 9.526012 -2.131275 -31.177008 149 L C 21 0.06000 0.06000 "LEU " " HG " 1 0 FFFFFF  2 1 7 ""  1 ""  <> 0 0 0 1 <> 0 0 2174 0 2174 2174 2174 <> <>
  2175 41 12.039036 -3.863697 -30.746965 149 L C 21 0.06000 0.06000 "LEU " "HD11" 1 0 FFFFFF  2 1 7 ""  1 ""  <> 0 0 0 1 <> 0 0 2175 0 2175 2175 2175 <> <>
  2176 41 11.628046 -2.289330 -30.312883 149 L C 21 0.06000 0.06000 "LEU " "HD12" 1 0 FFFFFF  2 1 7 ""  1 ""  <> 0 0 0 1 <> 0 0 2176 0 2176 2176 2176 <> <>
  2177 41 10.770000 -3.551878 -29.526833 149 L C 21 0.06000 0.06000 "LEU " "HD13" 1 0 FFFFFF  2 1 7 ""  1 ""  <> 0 0 0 1 <> 0 0 2177 0 2177 2177 2177 <> <>
  2178 41 11.269147 -1.867211 -32.806224 149 L C 21 0.06000 0.06000 "LEU " "HD21" 1 0 FFFFFF  2 1 7 ""  1 ""  <> 0 0 0 1 <> 0 0 2178 0 2178 2178 2178 <> <>
  2179 41 11.128328 -3.526531 -33.475908 149 L C 21 0.06000 0.06000 "LEU " "HD22" 1 0 FFFFFF  2 1 7 ""  1 ""  <> 0 0 0 1 <> 0 0 2179 0 2179 2179 2179 <> <>
  2180 41 9.858959 -2.219681 -33.619499 149 L C 21 0.06000 0.06000 "LEU " "HD23" 1 0 FFFFFF  2 1 7 ""  1 ""  <> 0 0 0 1 <> 0 0 2180 0 2180 2180 2180 <> <>
  2181 25 7.867907 -3.614292 -28.339724 150 V C 38 -0.50000 -0.50000 "VAL " " N  " 7 0 2E2EFF  2 1 7 ""  1 ""  <> 0 0 0 1 7.42 0 0 2181 1 2181 2181 2181 <> <>
  2182 3 7.002058 -3.018335 -27.335256 150 V C 24 0.14000 0.14000 "VAL " " CA " 6 0 808080  2 1 -1112 ""  1 ""  FFF000  0 0 0 1 7.42 0 0 2182 1 2182 2182 2182 <> <>
  2183 2 7.806295 -1.983580 -26.521302 150 V C 24 0.50000 0.50000 "VAL " " C  " 6 0 808080  2 1 7 ""  1 ""  <> 0 0 0 1 7.42 0 0 2183 0 2183 2183 2183 <> <>
  2184 15 8.536186 -2.414677 -25.629267 150 V C 70 -0.50000 -0.50000 "VAL " " O  " 8 0 FF2E2E  2 1 7 ""  1 ""  <> 0 0 0 1 7.42 0 0 2184 0 2184 2184 2184 <> <>
  2185 3 6.383559 -4.184436 -26.357869 150 V C 24 -0.06000 -0.06000 "VAL " " CB " 6 0 808080  2 1 7 ""  1 ""  <> 0 0 0 1 7.42 0 0 2185 1 2185 2185 2185 <> <>
  2186 3 5.487165 -3.534654 -25.263494 150 V C 24 -0.18000 -0.18000 "VAL " " CG1" 6 0 808080  2 1 7 ""  1 ""  <> 0 0 0 1 7.42 0 0 2186 3 2186 2186 2186 <> <>
  2187 3 5.612612 -5.245520 -27.128369 150 V C 24 -0.18000 -0.18000 "VAL " " CG2" 6 0 808080  2 1 7 ""  1 ""  <> 0 0 0 1 7.42 0 0 2187 3 2187 2187 2187 <> <>
  2188 43 8.558852 -4.252360 -27.969741 150 V C 21 0.30000 0.30000 "VAL " " H  " 1 0 FFFFFF  2 1 7 ""  1 ""  <> 0 0 0 1 <> 0 0 2188 0 2188 2188 2188 <> <>
  2189 41 6.178173 -2.502586 -27.829918 150 V C 21 0.06000 0.06000 "VAL " " HA " 1 0 FFFFFF  2 1 7 ""  1 ""  <> 0 0 0 1 <> 0 0 2189 0 2189 2189 2189 <> <>
  2190 41 7.225702 -4.693431 -25.887585 150 V C 21 0.06000 0.06000 "VAL " " HB " 1 0 FFFFFF  2 1 7 ""  1 ""  <> 0 0 0 1 <> 0 0 2190 0 2190 2190 2190 <> <>
  2191 41 4.913085 -4.262526 -24.690362 150 V C 21 0.06000 0.06000 "VAL " "HG11" 1 0 FFFFFF  2 1 7 ""  1 ""  <> 0 0 0 1 <> 0 0 2191 0 2191 2191 2191 <> <>
  2192 41 6.134307 -3.083745 -24.511538 150 V C 21 0.06000 0.06000 "VAL " "HG12" 1 0 FFFFFF  2 1 7 ""  1 ""  <> 0 0 0 1 <> 0 0 2192 0 2192 2192 2192 <> <>
  2193 41 4.761347 -2.766362 -25.532711 150 V C 21 0.06000 0.06000 "VAL " "HG13" 1 0 FFFFFF  2 1 7 ""  1 ""  <> 0 0 0 1 <> 0 0 2193 0 2193 2193 2193 <> <>
  2194 41 5.458956 -6.182240 -26.591881 150 V C 21 0.06000 0.06000 "VAL " "HG21" 1 0 FFFFFF  2 1 7 ""  1 ""  <> 0 0 0 1 <> 0 0 2194 0 2194 2194 2194 <> <>
  2195 41 4.592011 -4.896109 -27.286722 150 V C 21 0.06000 0.06000 "VAL " "HG22" 1 0 FFFFFF  2 1 7 ""  1 ""  <> 0 0 0 1 <> 0 0 2195 0 2195 2195 2195 <> <>
  2196 41 6.128231 -5.525069 -28.046298 150 V C 21 0.06000 0.06000 "VAL " "HG23" 1 0 FFFFFF  2 1 7 ""  1 ""  <> 0 0 0 1 <> 0 0 2196 0 2196 2196 2196 <> <>
  2197 25 7.649318 -0.698533 -26.672878 151 E C 38 -0.50000 -0.50000 "GLU " " N  " 7 0 2E2EFF  0 1 7 ""  1 ""  <> 0 0 0 1 7.44 0 0 2197 1 2197 2197 2197 <> <>
  2198 3 8.353134 0.294968 -25.880519 151 E C 24 0.14000 0.14000 "GLU " " CA " 6 0 808080  0 1 -1112 ""  1 ""  FFF000  0 0 0 1 7.44 0 0 2198 1 2198 2198 2198 <> <>
  2199 2 7.613154 0.517609 -24.532403 151 E C 24 0.50000 0.50000 "GLU " " C  " 6 0 808080  0 1 7 ""  1 ""  <> 0 0 0 1 7.44 0 0 2199 0 2199 2199 2199 <> <>
  2200 15 6.463162 0.082521 -24.497232 151 E C 70 -0.50000 -0.50000 "GLU " " O  " 8 0 FF2E2E  0 1 7 ""  1 ""  <> 0 0 0 1 7.44 0 0 2200 0 2200 2200 2200 <> <>
  2201 3 8.126519 1.706660 -26.538807 151 E C 24 -0.12000 -0.12000 "GLU " " CB " 6 0 808080  0 1 7 ""  1 ""  <> 0 0 0 1 7.44 0 0 2201 2 2201 2201 2201 <> <>
  2202 3 8.694507 1.943685 -27.980662 151 E C 24 -0.22000 -0.22000 "GLU " " CG " 6 0 808080  0 1 7 ""  1 ""  <> 0 0 0 1 7.44 0 0 2202 2 2202 2202 2202 <> <>
  2203 2 7.841150 1.382594 -29.079709 151 E C 24 0.70000 0.70000 "GLU " " CD " 6 0 808080  0 1 7 "%UT"  13 ""  <> 0 0 0 1 7.44 0 0 2203 0 2203 2203 2203 5.52371977047226 <>
  2204 15 6.987895 0.546043 -28.830472 151 E C 70 -0.80000 -0.80000 "GLU " " OE1" 8 0 FF2E2E  0 1 7 ""  1 ""  <> 0 0 0 1 7.44 0 0 2204 0 2204 2204 2204 <> <>
  2205 18 7.935517 1.977285 -30.212445 151 E C 70 -0.80000 -0.80000 "GLU " " OE2" 8 -1 FF2E2E  0 1 7 ""  1 ""  <> 0 0 0 1 7.44 0 0 2205 0 2205 2205 2205 <> <>
  2206 43 7.213793 -0.351230 -27.515778 151 E C 21 0.30000 0.30000 "GLU " " H  " 1 0 FFFFFF  0 1 7 ""  1 ""  <> 0 0 0 1 <> 0 0 2206 0 2206 2206 2206 <> <>
  2207 41 9.402568 0.023567 -25.763798 151 E C 21 0.06000 0.06000 "GLU " " HA " 1 0 FFFFFF  0 1 7 ""  1 ""  <> 0 0 0 1 <> 0 0 2207 0 2207 2207 2207 <> <>
  2208 41 8.490457 2.524194 -25.917125 151 E C 21 0.06000 0.06000 "GLU " " HB3" 1 0 FFFFFF  0 1 7 ""  1 ""  <> 0 0 0 1 <> 0 0 2208 0 2208 2208 2208 <> <>
  2209 41 7.077803 1.909138 -26.757510 151 E C 21 0.06000 0.06000 "GLU " " HB2" 1 0 FFFFFF  0 1 7 ""  1 ""  <> 0 0 0 1 <> 0 0 2209 0 2209 2209 2209 <> <>
  2210 41 9.695424 1.511979 -28.000113 151 E C 21 0.06000 0.06000 "GLU " " HG3" 1 0 FFFFFF  0 1 7 ""  1 ""  <> 0 0 0 1 <> 0 0 2210 0 2210 2210 2210 <> <>
  2211 41 8.823551 2.999478 -28.220440 151 E C 21 0.06000 0.06000 "GLU " " HG2" 1 0 FFFFFF  0 1 7 ""  1 ""  <> 0 0 0 1 <> 0 0 2211 0 2211 2211 2211 <> <>
  2212 25 8.154704 1.118497 -23.542925 152 S C 38 -0.50000 -0.50000 "SER " " N  " 7 0 2E2EFF  0 1 7 ""  1 ""  <> 0 0 0 1 7.45 0 0 2212 1 2212 2212 2212 <> <>
  2213 3 7.612131 1.585661 -22.364692 152 S C 24 0.14000 0.14000 "SER " " CA " 6 0 808080  0 1 -1112 ""  1 ""  FFF000  0 0 0 1 7.45 0 0 2213 1 2213 2213 2213 <> <>
  2214 2 8.519949 2.661496 -21.792258 152 S C 24 0.50000 0.50000 "SER " " C  " 6 0 808080  0 1 7 ""  1 ""  <> 0 0 0 1 7.45 0 0 2214 0 2214 2214 2214 <> <>
  2215 15 9.534451 3.063129 -22.385667 152 S C 70 -0.50000 -0.50000 "SER " " O  " 8 0 FF2E2E  0 1 7 ""  1 ""  <> 0 0 0 1 7.45 0 0 2215 0 2215 2215 2215 <> <>
  2216 3 7.199260 0.381506 -21.430192 152 S C 24 0.14500 0.14500 "SER " " CB " 6 0 808080  0 1 7 ""  1 ""  <> 0 0 0 1 7.45 0 0 2216 2 2216 2216 2216 <> <>
  2217 16 8.273912 -0.450343 -20.993084 152 S C 70 -0.68300 -0.68300 "SER " " OG " 8 0 FF2E2E  0 1 7 "%UT"  13 ""  <> 0 0 0 1 7.45 0 0 2217 1 2217 2217 2217 <> <>
  2218 43 9.129870 1.380683 -23.551275 152 S C 21 0.30000 0.30000 "SER " " H  " 1 0 FFFFFF  0 1 7 ""  1 ""  <> 0 0 0 1 <> 0 0 2218 0 2218 2218 2218 <> <>
  2219 41 6.766731 2.172830 -22.725243 152 S C 21 0.06000 0.06000 "SER " " HA " 1 0 FFFFFF  0 1 7 ""  1 ""  <> 0 0 0 1 <> 0 0 2219 0 2219 2219 2219 <> <>
  2220 41 6.560613 -0.295873 -21.996530 152 S C 21 0.06000 0.06000 "SER " " HB3" 1 0 FFFFFF  0 1 7 ""  1 ""  <> 0 0 0 1 <> 0 0 2220 0 2220 2220 2220 <> <>
  2221 41 6.498366 0.626485 -20.633030 152 S C 21 0.06000 0.06000 "SER " " HB2" 1 0 FFFFFF  0 1 7 ""  1 ""  <> 0 0 0 1 <> 0 0 2221 0 2221 2221 2221 <> <>
  2222 42 7.780410 -1.180432 -20.651945 152 S C 21 0.41800 0.41800 "SER " " HG " 1 0 FFFFFF  0 1 7 ""  1 ""  <> 0 0 0 1 <> 0 0 2222 0 2222 2222 2222 <> <>
  2223 25 8.197028 3.224344 -20.567184 153 G C 38 -0.50000 -0.50000 "GLY " " N  " 7 0 2E2EFF  0 1 7 ""  1 ""  <> 0 0 0 1 7.77 0 0 2223 1 2223 2223 2223 <> <>
  2224 3 8.833525 4.428309 -19.976985 153 G C 24 0.08000 0.08000 "GLY " " CA " 6 0 808080  0 1 -1112 ""  1 ""  FFF000  0 0 0 1 7.77 0 0 2224 2 2224 2224 2224 <> <>
  2225 2 8.337279 5.778030 -20.458139 153 G C 24 0.50000 0.50000 "GLY " " C  " 6 0 808080  0 1 7 ""  1 ""  <> 0 0 0 1 7.77 0 0 2225 0 2225 2225 2225 <> <>
  2226 15 7.871936 5.837830 -21.635535 153 G C 70 -0.50000 -0.50000 "GLY " " O  " 8 0 FF2E2E  0 1 7 ""  1 ""  <> 0 0 0 1 7.77 0 0 2226 0 2226 2226 2226 <> <>
  2227 43 7.301607 2.918435 -20.214965 153 G C 21 0.30000 0.30000 "GLY " " H  " 1 0 FFFFFF  0 1 7 ""  1 ""  <> 0 0 0 1 <> 0 0 2227 0 2227 2227 2227 <> <>
  2228 41 9.846908 4.388383 -20.375518 153 G C 21 0.06000 0.06000 "GLY " " HA3" 1 0 FFFFFF  0 1 7 ""  1 ""  <> 0 0 0 1 <> 0 0 2228 0 2228 2228 2228 <> <>
  2229 41 8.784519 4.288080 -18.897468 153 G C 21 0.06000 0.06000 "GLY " " HA2" 1 0 FFFFFF  0 1 7 ""  1 ""  <> 0 0 0 1 <> 0 0 2229 0 2229 2229 2229 <> <>
  2230 25 8.285328 6.754533 -19.544878 154 G C 38 -0.50000 -0.50000 "GLY " " N  " 7 0 2E2EFF  0 1 7 ""  1 ""  <> 0 0 0 1 7.74 0 0 2230 1 2230 2230 2230 <> <>
  2231 3 7.628410 8.009380 -19.668974 154 G C 24 0.08000 0.08000 "GLY " " CA " 6 0 808080  0 1 -1112 ""  1 ""  FFF000  0 0 0 1 7.74 0 0 2231 2 2231 2231 2231 <> <>
  2232 2 6.381970 7.900427 -18.916196 154 G C 24 0.50000 0.50000 "GLY " " C  " 6 0 808080  0 1 7 ""  1 ""  <> 0 0 0 1 7.74 0 0 2232 0 2232 2232 2232 <> <>
  2233 15 6.238839 7.257272 -17.866614 154 G C 70 -0.50000 -0.50000 "GLY " " O  " 8 0 FF2E2E  0 1 7 ""  1 ""  <> 0 0 0 1 7.74 0 0 2233 0 2233 2233 2233 <> <>
  2234 43 8.330015 6.447082 -18.583885 154 G C 21 0.30000 0.30000 "GLY " " H  " 1 0 FFFFFF  0 1 7 ""  1 ""  <> 0 0 0 1 <> 0 0 2234 0 2234 2234 2234 <> <>
  2235 41 7.503111 8.251975 -20.724151 154 G C 21 0.06000 0.06000 "GLY " " HA3" 1 0 FFFFFF  0 1 7 ""  1 ""  <> 0 0 0 1 <> 0 0 2235 0 2235 2235 2235 <> <>
  2236 41 8.072369 8.833228 -19.110801 154 G C 21 0.06000 0.06000 "GLY " " HA2" 1 0 FFFFFF  0 1 7 ""  1 ""  <> 0 0 0 1 <> 0 0 2236 0 2236 2236 2236 <> <>
  2237 25 5.318725 8.629695 -19.334096 155 G C 38 -0.50000 -0.50000 "GLY " " N  " 7 0 2E2EFF  2 1 7 ""  1 ""  <> 0 0 0 1 7.71 0 0 2237 1 2237 2237 2237 <> <>
  2238 3 4.048672 8.832367 -18.624165 155 G C 24 0.08000 0.08000 "GLY " " CA " 6 0 808080  2 1 -1112 ""  1 ""  FFF000  0 0 0 1 7.71 0 0 2238 2 2238 2238 2238 <> <>
  2239 2 4.149371 10.208741 -18.067566 155 G C 24 0.50000 0.50000 "GLY " " C  " 6 0 808080  2 1 7 ""  1 ""  <> 0 0 0 1 7.71 0 0 2239 0 2239 2239 2239 <> <>
  2240 15 4.845739 11.108441 -18.539223 155 G C 70 -0.50000 -0.50000 "GLY " " O  " 8 0 FF2E2E  2 1 7 ""  1 ""  <> 0 0 0 1 7.71 0 0 2240 0 2240 2240 2240 <> <>
  2241 43 5.486618 9.260240 -20.105184 155 G C 21 0.30000 0.30000 "GLY " " H  " 1 0 FFFFFF  2 1 7 ""  1 ""  <> 0 0 0 1 <> 0 0 2241 0 2241 2241 2241 <> <>
  2242 41 3.828872 8.053064 -17.894165 155 G C 21 0.06000 0.06000 "GLY " " HA3" 1 0 FFFFFF  2 1 7 ""  1 ""  <> 0 0 0 1 <> 0 0 2242 0 2242 2242 2242 <> <>
  2243 41 3.291578 8.758875 -19.404985 155 G C 21 0.06000 0.06000 "GLY " " HA2" 1 0 FFFFFF  2 1 7 ""  1 ""  <> 0 0 0 1 <> 0 0 2243 0 2243 2243 2243 <> <>
  2244 25 3.464823 10.550141 -16.938499 156 L C 38 -0.50000 -0.50000 "LEU " " N  " 7 0 2E2EFF  2 1 7 ""  1 ""  <> 0 0 0 1 7.49 0 0 2244 1 2244 2244 2244 <> <>
  2245 3 3.499560 11.843276 -16.299951 156 L C 24 0.14000 0.14000 "LEU " " CA " 6 0 808080  2 1 -1112 ""  1 ""  FFF000  0 0 0 1 7.49 0 0 2245 1 2245 2245 2245 <> <>
  2246 2 4.661241 11.822748 -15.242013 156 L C 24 0.50000 0.50000 "LEU " " C  " 6 0 808080  2 1 7 ""  1 ""  <> 0 0 0 1 7.49 0 0 2246 0 2246 2246 2246 <> <>
  2247 15 4.475311 11.644273 -14.032785 156 L C 70 -0.50000 -0.50000 "LEU " " O  " 8 0 FF2E2E  2 1 7 ""  1 ""  <> 0 0 0 1 7.49 0 0 2247 0 2247 2247 2247 <> <>
  2248 3 2.116491 12.065689 -15.654192 156 L C 24 -0.12000 -0.12000 "LEU " " CB " 6 0 808080  2 1 7 ""  1 ""  <> 0 0 0 1 7.49 0 0 2248 2 2248 2248 2248 <> <>
  2249 3 0.937331 12.243665 -16.591238 156 L C 24 -0.06000 -0.06000 "LEU " " CG " 6 0 808080  2 1 7 ""  1 ""  <> 0 0 0 1 7.49 0 0 2249 1 2249 2249 2249 <> <>
  2250 3 -0.291555 11.508170 -15.988858 156 L C 24 -0.18000 -0.18000 "LEU " " CD1" 6 0 808080  2 1 7 ""  1 ""  <> 0 0 0 1 7.49 0 0 2250 3 2250 2250 2250 <> <>
  2251 3 0.607644 13.652612 -16.886519 156 L C 24 -0.18000 -0.18000 "LEU " " CD2" 6 0 808080  2 1 7 ""  1 ""  <> 0 0 0 1 7.49 0 0 2251 3 2251 2251 2251 <> <>
  2252 43 3.024278 9.799962 -16.425408 156 L C 21 0.30000 0.30000 "LEU " " H  " 1 0 FFFFFF  2 1 7 ""  1 ""  <> 0 0 0 1 <> 0 0 2252 0 2252 2252 2252 <> <>
  2253 41 3.673514 12.686438 -16.968940 156 L C 21 0.06000 0.06000 "LEU " " HA " 1 0 FFFFFF  2 1 7 ""  1 ""  <> 0 0 0 1 <> 0 0 2253 0 2253 2253 2253 <> <>
  2254 41 2.140284 12.858046 -14.906750 156 L C 21 0.06000 0.06000 "LEU " " HB3" 1 0 FFFFFF  2 1 7 ""  1 ""  <> 0 0 0 1 <> 0 0 2254 0 2254 2254 2254 <> <>
  2255 41 1.848603 11.232861 -15.003689 156 L C 21 0.06000 0.06000 "LEU " " HB2" 1 0 FFFFFF  2 1 7 ""  1 ""  <> 0 0 0 1 <> 0 0 2255 0 2255 2255 2255 <> <>
  2256 41 1.194428 11.658476 -17.473389 156 L C 21 0.06000 0.06000 "LEU " " HG " 1 0 FFFFFF  2 1 7 ""  1 ""  <> 0 0 0 1 <> 0 0 2256 0 2256 2256 2256 <> <>
  2257 41 -1.213337 11.522314 -16.570814 156 L C 21 0.06000 0.06000 "LEU " "HD11" 1 0 FFFFFF  2 1 7 ""  1 ""  <> 0 0 0 1 <> 0 0 2257 0 2257 2257 2257 <> <>
  2258 41 -0.019182 10.491655 -15.702533 156 L C 21 0.06000 0.06000 "LEU " "HD12" 1 0 FFFFFF  2 1 7 ""  1 ""  <> 0 0 0 1 <> 0 0 2258 0 2258 2258 2258 <> <>
  2259 41 -0.467554 11.949285 -15.008505 156 L C 21 0.06000 0.06000 "LEU " "HD13" 1 0 FFFFFF  2 1 7 ""  1 ""  <> 0 0 0 1 <> 0 0 2259 0 2259 2259 2259 <> <>
  2260 41 0.272423 14.172856 -15.990051 156 L C 21 0.06000 0.06000 "LEU " "HD21" 1 0 FFFFFF  2 1 7 ""  1 ""  <> 0 0 0 1 <> 0 0 2260 0 2260 2260 2260 <> <>
  2261 41 1.495462 14.149556 -17.276652 156 L C 21 0.06000 0.06000 "LEU " "HD22" 1 0 FFFFFF  2 1 7 ""  1 ""  <> 0 0 0 1 <> 0 0 2261 0 2261 2261 2261 <> <>
  2262 41 -0.129631 13.760696 -17.682373 156 L C 21 0.06000 0.06000 "LEU " "HD23" 1 0 FFFFFF  2 1 7 ""  1 ""  <> 0 0 0 1 <> 0 0 2262 0 2262 2262 2262 <> <>
  2263 25 5.873406 11.759125 -15.835223 157 V C 38 -0.50000 -0.50000 "VAL " " N  " 7 0 2E2EFF  0 1 7 ""  1 ""  <> 0 0 0 1 7.4 0 0 2263 1 2263 2263 2263 <> <>
  2264 3 7.208559 11.678116 -15.257984 157 V C 24 0.14000 0.14000 "VAL " " CA " 6 0 808080  0 1 -1112 ""  1 ""  FFF000  0 0 0 1 7.4 0 0 2264 1 2264 2264 2264 <> <>
  2265 2 7.718491 13.059323 -14.867853 157 V C 24 0.50000 0.50000 "VAL " " C  " 6 0 808080  0 1 7 ""  1 ""  <> 0 0 0 1 7.4 0 0 2265 0 2265 2265 2265 <> <>
  2266 15 7.442243 14.035556 -15.507947 157 V C 70 -0.50000 -0.50000 "VAL " " O  " 8 0 FF2E2E  0 1 7 ""  1 ""  <> 0 0 0 1 7.4 0 0 2266 0 2266 2266 2266 <> <>
  2267 3 8.168623 10.995471 -16.311047 157 V C 24 -0.06000 -0.06000 "VAL " " CB " 6 0 808080  0 1 7 ""  1 ""  <> 0 0 0 1 7.4 0 0 2267 1 2267 2267 2267 <> <>
  2268 3 8.117963 9.452314 -16.086878 157 V C 24 -0.18000 -0.18000 "VAL " " CG1" 6 0 808080  0 1 7 ""  1 ""  <> 0 0 0 1 7.4 0 0 2268 3 2268 2268 2268 <> <>
  2269 3 7.889699 11.490547 -17.723799 157 V C 24 -0.18000 -0.18000 "VAL " " CG2" 6 0 808080  0 1 7 ""  1 ""  <> 0 0 0 1 7.4 0 0 2269 3 2269 2269 2269 <> <>
  2270 43 5.757043 11.773599 -16.838118 157 V C 21 0.30000 0.30000 "VAL " " H  " 1 0 FFFFFF  0 1 7 ""  1 ""  <> 0 0 0 1 <> 0 0 2270 0 2270 2270 2270 <> <>
  2271 41 7.098810 11.046581 -14.376194 157 V C 21 0.06000 0.06000 "VAL " " HA " 1 0 FFFFFF  0 1 7 ""  1 ""  <> 0 0 0 1 <> 0 0 2271 0 2271 2271 2271 <> <>
  2272 41 9.185821 11.283935 -16.046443 157 V C 21 0.06000 0.06000 "VAL " " HB " 1 0 FFFFFF  0 1 7 ""  1 ""  <> 0 0 0 1 <> 0 0 2272 0 2272 2272 2272 <> <>
  2273 41 8.088891 9.108767 -15.052936 157 V C 21 0.06000 0.06000 "VAL " "HG11" 1 0 FFFFFF  0 1 7 ""  1 ""  <> 0 0 0 1 <> 0 0 2273 0 2273 2273 2273 <> <>
  2274 41 7.136980 9.127527 -16.433430 157 V C 21 0.06000 0.06000 "VAL " "HG12" 1 0 FFFFFF  0 1 7 ""  1 ""  <> 0 0 0 1 <> 0 0 2274 0 2274 2274 2274 <> <>
  2275 41 8.896182 8.929960 -16.642662 157 V C 21 0.06000 0.06000 "VAL " "HG13" 1 0 FFFFFF  0 1 7 ""  1 ""  <> 0 0 0 1 <> 0 0 2275 0 2275 2275 2275 <> <>
  2276 41 7.634597 12.550666 -17.716509 157 V C 21 0.06000 0.06000 "VAL " "HG21" 1 0 FFFFFF  0 1 7 ""  1 ""  <> 0 0 0 1 <> 0 0 2276 0 2276 2276 2276 <> <>
  2277 41 8.731830 11.358579 -18.402266 157 V C 21 0.06000 0.06000 "VAL " "HG22" 1 0 FFFFFF  0 1 7 ""  1 ""  <> 0 0 0 1 <> 0 0 2277 0 2277 2277 2277 <> <>
  2278 41 6.974043 11.061492 -18.130337 157 V C 21 0.06000 0.06000 "VAL " "HG23" 1 0 FFFFFF  0 1 7 ""  1 ""  <> 0 0 0 1 <> 0 0 2278 0 2278 2278 2278 <> <>
  2279 25 8.438644 13.124019 -13.781005 158 Q C 38 -0.50000 -0.50000 "GLN " " N  " 7 0 2E2EFF  0 1 7 ""  1 ""  <> 0 0 0 1 7.71 0 0 2279 1 2279 2279 2279 <> <>
  2280 3 8.958117 14.313374 -13.118170 158 Q C 24 0.14000 0.14000 "GLN " " CA " 6 0 808080  0 1 -1112 ""  1 ""  FFF000  0 0 0 1 7.71 0 0 2280 1 2280 2280 2280 <> <>
  2281 2 10.105781 15.060627 -13.905273 158 Q C 24 0.50000 0.50000 "GLN " " C  " 6 0 808080  0 1 7 ""  1 ""  <> 0 0 0 1 7.71 0 0 2281 0 2281 2281 2281 <> <>
  2282 15 10.960514 14.379343 -14.471423 158 Q C 70 -0.50000 -0.50000 "GLN " " O  " 8 0 FF2E2E  0 1 7 ""  1 ""  <> 0 0 0 1 7.71 0 0 2282 0 2282 2282 2282 <> <>
  2283 3 9.465708 13.767838 -11.759894 158 Q C 24 -0.12000 -0.12000 "GLN " " CB " 6 0 808080  0 1 7 ""  1 ""  <> 0 0 0 1 7.71 0 0 2283 2 2283 2283 2283 <> <>
  2284 3 9.868183 14.880529 -10.721970 158 Q C 24 -0.12000 -0.12000 "GLN " " CG " 6 0 808080  0 1 7 ""  1 ""  <> 0 0 0 1 7.71 0 0 2284 2 2284 2284 2284 <> <>
  2285 2 8.699899 15.808724 -10.238218 158 Q C 24 0.50000 0.50000 "GLN " " CD " 6 0 808080  0 1 7 "%UT"  13 "Flip"  <> 0 0 0 1 7.71 0 0 2285 0 2285 2285 2285 0.00447062777250041 "Flip" 
  2286 15 7.525886 15.508569 -10.578152 158 Q C 70 -0.50000 -0.50000 "GLN " " OE1" 8 0 FF2E2E  0 1 7 ""  1 ""  <> 0 0 0 1 7.71 0 0 2286 0 2286 2286 2286 <> <>
  2287 25 8.960723 16.957797 -9.555968 158 Q C 38 -0.76000 -0.76000 "GLN " " NE2" 7 0 2E2EFF  0 1 7 ""  1 ""  <> 0 0 0 1 7.71 0 0 2287 2 2287 2287 2287 <> <>
  2288 43 8.743352 12.262340 -13.349623 158 Q C 21 0.30000 0.30000 "GLN " " H  " 1 0 FFFFFF  0 1 7 ""  1 ""  <> 0 0 0 1 <> 0 0 2288 0 2288 2288 2288 <> <>
  2289 41 8.059370 14.911668 -12.967175 158 Q C 21 0.06000 0.06000 "GLN " " HA " 1 0 FFFFFF  0 1 7 ""  1 ""  <> 0 0 0 1 <> 0 0 2289 0 2289 2289 2289 <> <>
  2290 41 10.309742 13.120912 -11.999525 158 Q C 21 0.06000 0.06000 "GLN " " HB3" 1 0 FFFFFF  0 1 7 ""  1 ""  <> 0 0 0 1 <> 0 0 2290 0 2290 2290 2290 <> <>
  2291 41 8.644678 13.203219 -11.318821 158 Q C 21 0.06000 0.06000 "GLN " " HB2" 1 0 FFFFFF  0 1 7 ""  1 ""  <> 0 0 0 1 <> 0 0 2291 0 2291 2291 2291 <> <>
  2292 41 10.658578 15.536375 -11.086254 158 Q C 21 0.06000 0.06000 "GLN " " HG3" 1 0 FFFFFF  0 1 7 ""  1 ""  <> 0 0 0 1 <> 0 0 2292 0 2292 2292 2292 <> <>
  2293 41 10.366083 14.324103 -9.927080 158 Q C 21 0.06000 0.06000 "GLN " " HG2" 1 0 FFFFFF  0 1 7 ""  1 ""  <> 0 0 0 1 <> 0 0 2293 0 2293 2293 2293 <> <>
  2294 43 8.286205 17.703076 -9.454491 158 Q C 21 0.38000 0.38000 "GLN " "HE22" 1 0 FFFFFF  0 1 7 ""  1 ""  <> 0 0 0 1 <> 0 0 2294 0 2294 2294 2294 <> <>
  2295 43 9.902736 17.195179 -9.279820 158 Q C 21 0.38000 0.38000 "GLN " "HE21" 1 0 FFFFFF  0 1 7 ""  1 ""  <> 0 0 0 1 <> 0 0 2295 0 2295 2295 2295 <> <>
  2296 25 10.022047 16.384147 -14.047009 159 P C 38 -0.14000 -0.14000 "PRO " " N  " 7 0 2E2EFF  0 1 7 ""  1 ""  <> 0 0 0 1 7.69 0 0 2296 0 2296 2296 2296 <> <>
  2297 3 11.029164 17.148277 -14.794531 159 P C 24 0.01000 0.01000 "PRO " " CA " 6 0 808080  0 1 -1112 ""  1 ""  FFF000  0 0 0 1 7.69 0 0 2297 1 2297 2297 2297 <> <>
  2298 2 12.471889 17.149396 -13.991690 159 P C 24 0.50000 0.50000 "PRO " " C  " 6 0 808080  0 1 7 ""  1 ""  <> 0 0 0 1 7.69 0 0 2298 0 2298 2298 2298 <> <>
  2299 15 12.467580 16.953172 -12.735824 159 P C 70 -0.50000 -0.50000 "PRO " " O  " 8 0 FF2E2E  0 1 7 ""  1 ""  <> 0 0 0 1 7.69 0 0 2299 0 2299 2299 2299 <> <>
  2300 3 8.918248 17.265509 -13.682160 159 P C 24 -0.05000 -0.05000 "PRO " " CD " 6 0 808080  0 1 7 ""  1 ""  <> 0 0 0 1 7.69 0 0 2300 2 2300 2300 2300 <> <>
  2301 3 9.421554 18.715465 -13.931460 159 P C 24 -0.12000 -0.12000 "PRO " " CG " 6 0 808080  0 1 7 ""  1 ""  <> 0 0 0 1 7.69 0 0 2301 2 2301 2301 2301 <> <>
  2302 3 10.479079 18.568182 -15.082640 159 P C 24 -0.12000 -0.12000 "PRO " " CB " 6 0 808080  0 1 7 ""  1 ""  <> 0 0 0 1 7.69 0 0 2302 2 2302 2302 2302 <> <>
  2303 41 11.148841 16.571925 -15.711175 159 P C 21 0.06000 0.06000 "PRO " " HA " 1 0 FFFFFF  0 1 7 ""  1 ""  <> 0 0 0 1 <> 0 0 2303 0 2303 2303 2303 <> <>
  2304 41 8.702931 17.072208 -12.631665 159 P C 21 0.06000 0.06000 "PRO " " HD2" 1 0 FFFFFF  0 1 7 ""  1 ""  <> 0 0 0 1 <> 0 0 2304 0 2304 2304 2304 <> <>
  2305 41 8.143472 17.025996 -14.410396 159 P C 21 0.06000 0.06000 "PRO " " HD3" 1 0 FFFFFF  0 1 7 ""  1 ""  <> 0 0 0 1 <> 0 0 2305 0 2305 2305 2305 <> <>
  2306 41 9.909784 19.200914 -13.086899 159 P C 21 0.06000 0.06000 "PRO " " HG2" 1 0 FFFFFF  0 1 7 ""  1 ""  <> 0 0 0 1 <> 0 0 2306 0 2306 2306 2306 <> <>
  2307 41 8.645481 19.382877 -14.308105 159 P C 21 0.06000 0.06000 "PRO " " HG3" 1 0 FFFFFF  0 1 7 ""  1 ""  <> 0 0 0 1 <> 0 0 2307 0 2307 2307 2307 <> <>
  2308 41 9.925504 18.511735 -16.019873 159 P C 21 0.06000 0.06000 "PRO " " HB3" 1 0 FFFFFF  0 1 7 ""  1 ""  <> 0 0 0 1 <> 0 0 2308 0 2308 2308 2308 <> <>
  2309 41 11.270154 19.311894 -15.176178 159 P C 21 0.06000 0.06000 "PRO " " HB2" 1 0 FFFFFF  0 1 7 ""  1 ""  <> 0 0 0 1 <> 0 0 2309 0 2309 2309 2309 <> <>
  2310 25 13.642239 17.422793 -14.596290 160 G C 38 -0.50000 -0.50000 "GLY " " N  " 7 0 2E2EFF  0 1 7 ""  1 ""  <> 0 0 0 1 7.71 0 0 2310 1 2310 2310 2310 <> <>
  2311 3 14.935724 17.427068 -13.968362 160 G C 24 0.08000 0.08000 "GLY " " CA " 6 0 808080  0 1 -1112 ""  1 ""  FFF000  0 0 0 1 7.71 0 0 2311 2 2311 2311 2311 <> <>
  2312 2 15.438152 16.004793 -13.537031 160 G C 24 0.50000 0.50000 "GLY " " C  " 6 0 808080  0 1 7 ""  1 ""  <> 0 0 0 1 7.71 0 0 2312 0 2312 2312 2312 <> <>
  2313 15 16.555722 15.703663 -13.181056 160 G C 70 -0.50000 -0.50000 "GLY " " O  " 8 0 FF2E2E  0 1 7 ""  1 ""  <> 0 0 0 1 7.71 0 0 2313 0 2313 2313 2313 <> <>
  2314 43 13.682577 17.595851 -15.590293 160 G C 21 0.30000 0.30000 "GLY " " H  " 1 0 FFFFFF  0 1 7 ""  1 ""  <> 0 0 0 1 <> 0 0 2314 0 2314 2314 2314 <> <>
  2315 41 15.060594 18.044879 -13.079757 160 G C 21 0.06000 0.06000 "GLY " " HA3" 1 0 FFFFFF  0 1 7 ""  1 ""  <> 0 0 0 1 <> 0 0 2315 0 2315 2315 2315 <> <>
  2316 41 15.657441 17.965863 -14.581737 160 G C 21 0.06000 0.06000 "GLY " " HA2" 1 0 FFFFFF  0 1 7 ""  1 ""  <> 0 0 0 1 <> 0 0 2316 0 2316 2316 2316 <> <>
  2317 25 14.477516 15.029479 -13.484833 161 G C 38 -0.50000 -0.50000 "GLY " " N  " 7 0 2E2EFF  0 1 7 ""  1 ""  <> 0 0 0 1 7.79 0 0 2317 1 2317 2317 2317 <> <>
  2318 3 14.784159 13.660318 -12.988866 161 G C 24 0.08000 0.08000 "GLY " " CA " 6 0 808080  0 1 -1112 ""  1 ""  FFF000  0 0 0 1 7.79 0 0 2318 2 2318 2318 2318 <> <>
  2319 2 15.073436 12.807305 -14.241531 161 G C 24 0.50000 0.50000 "GLY " " C  " 6 0 808080  0 1 7 ""  1 ""  <> 0 0 0 1 7.79 0 0 2319 0 2319 2319 2319 <> <>
  2320 15 14.600089 13.060480 -15.313702 161 G C 70 -0.50000 -0.50000 "GLY " " O  " 8 0 FF2E2E  0 1 7 ""  1 ""  <> 0 0 0 1 7.79 0 0 2320 0 2320 2320 2320 <> <>
  2321 43 13.515621 15.335458 -13.525183 161 G C 21 0.30000 0.30000 "GLY " " H  " 1 0 FFFFFF  0 1 7 ""  1 ""  <> 0 0 0 1 <> 0 0 2321 0 2321 2321 2321 <> <>
  2322 41 13.810857 13.310158 -12.646214 161 G C 21 0.06000 0.06000 "GLY " " HA3" 1 0 FFFFFF  0 1 7 ""  1 ""  <> 0 0 0 1 <> 0 0 2322 0 2322 2322 2322 <> <>
  2323 41 15.593295 13.563708 -12.264531 161 G C 21 0.06000 0.06000 "GLY " " HA2" 1 0 FFFFFF  0 1 7 ""  1 ""  <> 0 0 0 1 <> 0 0 2323 0 2323 2323 2323 <> <>
  2324 25 15.995231 11.865279 -14.107002 162 S C 38 -0.50000 -0.50000 "SER " " N  " 7 0 2E2EFF  0 1 7 ""  1 ""  <> 0 0 0 1 7.71 0 0 2324 1 2324 2324 2324 <> <>
  2325 3 16.403863 10.895578 -15.179693 162 S C 24 0.14000 0.14000 "SER " " CA " 6 0 808080  0 1 -1112 ""  1 ""  FFF000  0 0 0 1 7.71 0 0 2325 1 2325 2325 2325 <> <>
  2326 2 15.151244 10.129566 -15.666003 162 S C 24 0.50000 0.50000 "SER " " C  " 6 0 808080  0 1 7 ""  1 ""  <> 0 0 0 1 7.71 0 0 2326 0 2326 2326 2326 <> <>
  2327 15 14.394643 9.612597 -14.845118 162 S C 70 -0.50000 -0.50000 "SER " " O  " 8 0 FF2E2E  0 1 7 ""  1 ""  <> 0 0 0 1 7.71 0 0 2327 0 2327 2327 2327 <> <>
  2328 3 17.591629 10.097753 -14.618246 162 S C 24 0.14500 0.14500 "SER " " CB " 6 0 808080  0 1 7 ""  1 ""  <> 0 0 0 1 7.71 0 0 2328 2 2328 2328 2328 <> <>
  2329 16 17.976293 9.094263 -15.508806 162 S C 70 -0.68300 -0.68300 "SER " " OG " 8 0 FF2E2E  0 1 7 "%UT"  13 ""  <> 0 0 0 1 7.71 0 0 2329 1 2329 2329 2329 <> <>
  2330 43 16.331190 11.664346 -13.175847 162 S C 21 0.30000 0.30000 "SER " " H  " 1 0 FFFFFF  0 1 7 ""  1 ""  <> 0 0 0 1 <> 0 0 2330 0 2330 2330 2330 <> <>
  2331 41 16.705592 11.572145 -15.979309 162 S C 21 0.06000 0.06000 "SER " " HA " 1 0 FFFFFF  0 1 7 ""  1 ""  <> 0 0 0 1 <> 0 0 2331 0 2331 2331 2331 <> <>
  2332 41 17.332956 9.667032 -13.651146 162 S C 21 0.06000 0.06000 "SER " " HB3" 1 0 FFFFFF  0 1 7 ""  1 ""  <> 0 0 0 1 <> 0 0 2332 0 2332 2332 2332 <> <>
  2333 41 18.458902 10.754813 -14.557262 162 S C 21 0.06000 0.06000 "SER " " HB2" 1 0 FFFFFF  0 1 7 ""  1 ""  <> 0 0 0 1 <> 0 0 2333 0 2333 2333 2333 <> <>
  2334 42 18.274537 9.570557 -16.268421 162 S C 21 0.41800 0.41800 "SER " " HG " 1 0 FFFFFF  0 1 7 ""  1 ""  <> 0 0 0 1 <> 0 0 2334 0 2334 2334 2334 <> <>
  2335 25 15.032503 10.124428 -16.966233 163 L C 38 -0.50000 -0.50000 "LEU " " N  " 7 0 2E2EFF  2 1 7 ""  1 ""  <> 0 0 0 1 7.37 0 0 2335 1 2335 2335 2335 <> <>
  2336 3 13.982246 9.421140 -17.650164 163 L C 24 0.14000 0.14000 "LEU " " CA " 6 0 808080  2 1 -1113 ""  1 ""  FFFF00  0 0 0 1 7.37 0 0 2336 1 2336 2336 2336 <> <>
  2337 2 14.596962 8.069744 -18.049937 163 L C 24 0.50000 0.50000 "LEU " " C  " 6 0 808080  2 1 7 ""  1 ""  <> 0 0 0 1 7.37 0 0 2337 0 2337 2337 2337 <> <>
  2338 15 15.692339 8.109538 -18.646796 163 L C 70 -0.50000 -0.50000 "LEU " " O  " 8 0 FF2E2E  2 1 7 ""  1 ""  <> 0 0 0 1 7.37 0 0 2338 0 2338 2338 2338 <> <>
  2339 3 13.430679 10.217468 -18.848833 163 L C 24 -0.12000 -0.12000 "LEU " " CB " 6 0 808080  2 1 7 ""  1 ""  <> 0 0 0 1 7.37 0 0 2339 2 2339 2339 2339 <> <>
  2340 3 12.608441 9.485609 -19.917990 163 L C 24 -0.06000 -0.06000 "LEU " " CG " 6 0 808080  2 1 7 ""  1 ""  <> 0 0 0 1 7.37 0 0 2340 1 2340 2340 2340 <> <>
  2341 3 11.208586 9.200118 -19.308151 163 L C 24 -0.18000 -0.18000 "LEU " " CD1" 6 0 808080  2 1 7 ""  1 ""  <> 0 0 0 1 7.37 0 0 2341 3 2341 2341 2341 <> <>
  2342 3 12.480605 10.555228 -21.042620 163 L C 24 -0.18000 -0.18000 "LEU " " CD2" 6 0 808080  2 1 7 ""  1 ""  <> 0 0 0 1 7.37 0 0 2342 3 2342 2342 2342 <> <>
  2343 43 15.786894 10.478329 -17.536284 163 L C 21 0.30000 0.30000 "LEU " " H  " 1 0 FFFFFF  2 1 7 ""  1 ""  <> 0 0 0 1 <> 0 0 2343 0 2343 2343 2343 <> <>
  2344 41 13.176779 9.181972 -16.956607 163 L C 21 0.06000 0.06000 "LEU " " HA " 1 0 FFFFFF  2 1 7 ""  1 ""  <> 0 0 0 1 <> 0 0 2344 0 2344 2344 2344 <> <>
  2345 41 14.269913 10.759450 -19.283982 163 L C 21 0.06000 0.06000 "LEU " " HB3" 1 0 FFFFFF  2 1 7 ""  1 ""  <> 0 0 0 1 <> 0 0 2345 0 2345 2345 2345 <> <>
  2346 41 12.917835 11.102640 -18.472578 163 L C 21 0.06000 0.06000 "LEU " " HB2" 1 0 FFFFFF  2 1 7 ""  1 ""  <> 0 0 0 1 <> 0 0 2346 0 2346 2346 2346 <> <>
  2347 41 13.120361 8.629173 -20.356590 163 L C 21 0.06000 0.06000 "LEU " " HG " 1 0 FFFFFF  2 1 7 ""  1 ""  <> 0 0 0 1 <> 0 0 2347 0 2347 2347 2347 <> <>
  2348 41 11.189273 8.315116 -18.671382 163 L C 21 0.06000 0.06000 "LEU " "HD11" 1 0 FFFFFF  2 1 7 ""  1 ""  <> 0 0 0 1 <> 0 0 2348 0 2348 2348 2348 <> <>
  2349 41 10.667382 10.041699 -18.875983 163 L C 21 0.06000 0.06000 "LEU " "HD12" 1 0 FFFFFF  2 1 7 ""  1 ""  <> 0 0 0 1 <> 0 0 2349 0 2349 2349 2349 <> <>
  2350 41 10.585000 8.815034 -20.114649 163 L C 21 0.06000 0.06000 "LEU " "HD13" 1 0 FFFFFF  2 1 7 ""  1 ""  <> 0 0 0 1 <> 0 0 2350 0 2350 2350 2350 <> <>
  2351 41 11.916651 10.222364 -21.913670 163 L C 21 0.06000 0.06000 "LEU " "HD21" 1 0 FFFFFF  2 1 7 ""  1 ""  <> 0 0 0 1 <> 0 0 2351 0 2351 2351 2351 <> <>
  2352 41 11.897441 11.451461 -20.829839 163 L C 21 0.06000 0.06000 "LEU " "HD22" 1 0 FFFFFF  2 1 7 ""  1 ""  <> 0 0 0 1 <> 0 0 2352 0 2352 2352 2352 <> <>
  2353 41 13.478396 10.768275 -21.425131 163 L C 21 0.06000 0.06000 "LEU " "HD23" 1 0 FFFFFF  2 1 7 ""  1 ""  <> 0 0 0 1 <> 0 0 2353 0 2353 2353 2353 <> <>
  2354 25 13.981624 6.860043 -17.839231 164 R C 38 -0.50000 -0.50000 "ARG " " N  " 7 0 2E2EFF  2 1 7 ""  1 ""  <> 0 0 0 1 7.27 0 0 2354 1 2354 2354 2354 <> <>
  2355 3 14.294425 5.553670 -18.457954 164 R C 24 0.14000 0.14000 "ARG " " CA " 6 0 808080  2 1 -1113 ""  1 ""  FFFF00  0 0 0 1 7.27 0 0 2355 1 2355 2355 2355 <> <>
  2356 2 13.085392 5.288476 -19.460599 164 R C 24 0.50000 0.50000 "ARG " " C  " 6 0 808080  2 1 7 ""  1 ""  <> 0 0 0 1 7.27 0 0 2356 0 2356 2356 2356 <> <>
  2357 15 11.933587 5.186455 -18.958361 164 R C 70 -0.50000 -0.50000 "ARG " " O  " 8 0 FF2E2E  2 1 7 ""  1 ""  <> 0 0 0 1 7.27 0 0 2357 0 2357 2357 2357 <> <>
  2358 3 14.402808 4.529873 -17.325306 164 R C 24 -0.12000 -0.12000 "ARG " " CB " 6 0 808080  2 1 7 ""  1 ""  <> 0 0 0 1 7.27 0 0 2358 2 2358 2358 2358 <> <>
  2359 3 15.095699 3.202766 -17.655773 164 R C 24 -0.05000 -0.05000 "ARG " " CG " 6 0 808080  2 1 7 ""  1 ""  <> 0 0 0 1 7.27 0 0 2359 2 2359 2359 2359 <> <>
  2360 3 15.225120 2.184126 -16.561727 164 R C 24 0.19000 0.19000 "ARG " " CD " 6 0 808080  2 1 7 ""  1 ""  <> 0 0 0 1 7.27 0 0 2360 2 2360 2360 2360 <> <>
  2361 25 15.969718 0.950551 -16.830941 164 R C 38 -0.69997 -0.69997 "ARG " " NE " 7 0 2E2EFF  2 1 7 ""  1 ""  <> 0 0 0 1 7.27 0 0 2361 1 2361 2361 2361 <> <>
  2362 2 15.582018 -0.305756 -16.499585 164 R C 24 0.63990 0.63990 "ARG " " CZ " 6 0 808080  2 1 7 ""  1 ""  <> 0 0 0 1 7.27 0 0 2362 0 2362 2362 2362 <> <>
  2363 25 14.338725 -0.528727 -16.019810 164 R C 38 -0.79997 -0.79997 "ARG " " NH1" 7 0 2E2EFF  2 1 7 ""  1 ""  <> 0 0 0 1 7.27 0 0 2363 2 2363 2363 2363 <> <>
  2364 31 16.436184 -1.317403 -16.546835 164 R C 38 -0.79997 -0.79997 "ARG " " NH2" 7 1 2E2EFF  2 1 7 ""  1 ""  <> 0 0 0 1 7.27 0 0 2364 2 2364 2364 2364 <> <>
  2365 43 13.037886 6.860207 -17.480305 164 R C 21 0.30000 0.30000 "ARG " " H  " 1 0 FFFFFF  2 1 7 ""  1 ""  <> 0 0 0 1 <> 0 0 2365 0 2365 2365 2365 <> <>
  2366 41 15.217267 5.705438 -19.016888 164 R C 21 0.06000 0.06000 "ARG " " HA " 1 0 FFFFFF  2 1 7 ""  1 ""  <> 0 0 0 1 <> 0 0 2366 0 2366 2366 2366 <> <>
  2367 41 13.394785 4.432025 -16.923290 164 R C 21 0.06000 0.06000 "ARG " " HB3" 1 0 FFFFFF  2 1 7 ""  1 ""  <> 0 0 0 1 <> 0 0 2367 0 2367 2367 2367 <> <>
  2368 41 14.961150 4.952781 -16.490525 164 R C 21 0.06000 0.06000 "ARG " " HB2" 1 0 FFFFFF  2 1 7 ""  1 ""  <> 0 0 0 1 <> 0 0 2368 0 2368 2368 2368 <> <>
  2369 41 16.055045 3.461769 -18.102754 164 R C 21 0.06000 0.06000 "ARG " " HG3" 1 0 FFFFFF  2 1 7 ""  1 ""  <> 0 0 0 1 <> 0 0 2369 0 2369 2369 2369 <> <>
  2370 41 14.587743 2.775753 -18.520079 164 R C 21 0.06000 0.06000 "ARG " " HG2" 1 0 FFFFFF  2 1 7 ""  1 ""  <> 0 0 0 1 <> 0 0 2370 0 2370 2370 2370 <> <>
  2371 41 14.217062 2.012171 -16.185479 164 R C 21 0.06000 0.06000 "ARG " " HD3" 1 0 FFFFFF  2 1 7 ""  1 ""  <> 0 0 0 1 <> 0 0 2371 0 2371 2371 2371 <> <>
  2372 41 15.698642 2.692753 -15.722469 164 R C 21 0.06000 0.06000 "ARG " " HD2" 1 0 FFFFFF  2 1 7 ""  1 ""  <> 0 0 0 1 <> 0 0 2372 0 2372 2372 2372 <> <>
  2373 43 16.855400 1.057456 -17.303610 164 R C 21 0.44000 0.44000 "ARG " " HE " 1 0 FFFFFF  2 1 7 ""  1 ""  <> 0 0 0 1 <> 0 0 2373 0 2373 2373 2373 <> <>
  2374 43 14.137145 -1.408022 -15.564989 164 R C 21 0.46000 0.46000 "ARG " "HH12" 1 0 FFFFFF  2 1 7 ""  1 ""  <> 0 0 0 1 <> 0 0 2374 0 2374 2374 2374 <> <>
  2375 43 13.701467 0.243441 -15.884501 164 R C 21 0.46000 0.46000 "ARG " "HH11" 1 0 FFFFFF  2 1 7 ""  1 ""  <> 0 0 0 1 <> 0 0 2375 0 2375 2375 2375 <> <>
  2376 44 16.086977 -2.207099 -16.219923 164 R C 21 0.46000 0.46000 "ARG " "HH22" 1 0 FFFFFF  2 1 7 ""  1 ""  <> 0 0 0 1 <> 0 0 2376 0 2376 2376 2376 <> <>
  2377 44 17.423479 -1.197577 -16.721642 164 R C 21 0.46000 0.46000 "ARG " "HH21" 1 0 FFFFFF  2 1 7 ""  1 ""  <> 0 0 0 1 <> 0 0 2377 0 2377 2377 2377 <> <>
  2378 25 13.358352 5.149772 -20.774909 165 L C 38 -0.50000 -0.50000 "LEU " " N  " 7 0 2E2EFF  2 1 7 ""  1 ""  <> 0 0 0 1 7.26 0 0 2378 1 2378 2378 2378 <> <>
  2379 3 12.544020 4.383860 -21.691305 165 L C 24 0.14000 0.14000 "LEU " " CA " 6 0 808080  2 1 -1113 ""  1 ""  FFFF00  0 0 0 1 7.26 0 0 2379 1 2379 2379 2379 <> <>
  2380 2 13.142854 2.936279 -21.791157 165 L C 24 0.50000 0.50000 "LEU " " C  " 6 0 808080  2 1 7 ""  1 ""  <> 0 0 0 1 7.26 0 0 2380 0 2380 2380 2380 <> <>
  2381 15 14.282935 2.638490 -21.518165 165 L C 70 -0.50000 -0.50000 "LEU " " O  " 8 0 FF2E2E  2 1 7 ""  1 ""  <> 0 0 0 1 7.26 0 0 2381 0 2381 2381 2381 <> <>
  2382 3 12.522287 5.075053 -23.136537 165 L C 24 -0.12000 -0.12000 "LEU " " CB " 6 0 808080  2 1 7 ""  1 ""  <> 0 0 0 1 7.26 0 0 2382 2 2382 2382 2382 <> <>
  2383 3 12.312079 6.624477 -23.197537 165 L C 24 -0.06000 -0.06000 "LEU " " CG " 6 0 808080  2 1 7 ""  1 ""  <> 0 0 0 1 7.26 0 0 2383 1 2383 2383 2383 <> <>
  2384 3 12.371176 7.076063 -24.733285 165 L C 24 -0.18000 -0.18000 "LEU " " CD1" 6 0 808080  2 1 7 ""  1 ""  <> 0 0 0 1 7.26 0 0 2384 3 2384 2384 2384 <> <>
  2385 3 11.057835 7.198447 -22.540624 165 L C 24 -0.18000 -0.18000 "LEU " " CD2" 6 0 808080  2 1 7 ""  1 ""  <> 0 0 0 1 7.26 0 0 2385 3 2385 2385 2385 <> <>
  2386 43 14.335500 5.198723 -21.024698 165 L C 21 0.30000 0.30000 "LEU " " H  " 1 0 FFFFFF  2 1 7 ""  1 ""  <> 0 0 0 1 <> 0 0 2386 0 2386 2386 2386 <> <>
  2387 41 11.583072 4.237019 -21.199187 165 L C 21 0.06000 0.06000 "LEU " " HA " 1 0 FFFFFF  2 1 7 ""  1 ""  <> 0 0 0 1 <> 0 0 2387 0 2387 2387 2387 <> <>
  2388 41 11.809372 4.545477 -23.768091 165 L C 21 0.06000 0.06000 "LEU " " HB3" 1 0 FFFFFF  2 1 7 ""  1 ""  <> 0 0 0 1 <> 0 0 2388 0 2388 2388 2388 <> <>
  2389 41 13.482752 4.826243 -23.587105 165 L C 21 0.06000 0.06000 "LEU " " HB2" 1 0 FFFFFF  2 1 7 ""  1 ""  <> 0 0 0 1 <> 0 0 2389 0 2389 2389 2389 <> <>
  2390 41 13.159554 7.179639 -22.796004 165 L C 21 0.06000 0.06000 "LEU " " HG " 1 0 FFFFFF  2 1 7 ""  1 ""  <> 0 0 0 1 <> 0 0 2390 0 2390 2390 2390 <> <>
  2391 41 12.195955 8.149844 -24.806459 165 L C 21 0.06000 0.06000 "LEU " "HD11" 1 0 FFFFFF  2 1 7 ""  1 ""  <> 0 0 0 1 <> 0 0 2391 0 2391 2391 2391 <> <>
  2392 41 13.380179 6.780017 -25.019792 165 L C 21 0.06000 0.06000 "LEU " "HD12" 1 0 FFFFFF  2 1 7 ""  1 ""  <> 0 0 0 1 <> 0 0 2392 0 2392 2392 2392 <> <>
  2393 41 11.727622 6.470111 -25.370551 165 L C 21 0.06000 0.06000 "LEU " "HD13" 1 0 FFFFFF  2 1 7 ""  1 ""  <> 0 0 0 1 <> 0 0 2393 0 2393 2393 2393 <> <>
  2394 41 10.963125 8.269623 -22.721585 165 L C 21 0.06000 0.06000 "LEU " "HD21" 1 0 FFFFFF  2 1 7 ""  1 ""  <> 0 0 0 1 <> 0 0 2394 0 2394 2394 2394 <> <>
  2395 41 10.149380 6.780138 -22.973665 165 L C 21 0.06000 0.06000 "LEU " "HD22" 1 0 FFFFFF  2 1 7 ""  1 ""  <> 0 0 0 1 <> 0 0 2395 0 2395 2395 2395 <> <>
  2396 41 11.075893 6.938124 -21.482467 165 L C 21 0.06000 0.06000 "LEU " "HD23" 1 0 FFFFFF  2 1 7 ""  1 ""  <> 0 0 0 1 <> 0 0 2396 0 2396 2396 2396 <> <>
  2397 25 12.290467 1.943182 -22.168645 166 S C 38 -0.50000 -0.50000 "SER " " N  " 7 0 2E2EFF  2 1 7 ""  1 ""  <> 0 0 0 1 7.27 0 0 2397 1 2397 2397 2397 <> <>
  2398 3 12.725806 0.649058 -22.587115 166 S C 24 0.14000 0.14000 "SER " " CA " 6 0 808080  2 1 -1113 ""  1 ""  FFFF00  0 0 0 1 7.27 0 0 2398 1 2398 2398 2398 <> <>
  2399 2 12.005469 0.249748 -23.941128 166 S C 24 0.50000 0.50000 "SER " " C  " 6 0 808080  2 1 7 ""  1 ""  <> 0 0 0 1 7.27 0 0 2399 0 2399 2399 2399 <> <>
  2400 15 11.128881 1.017261 -24.357746 166 S C 70 -0.50000 -0.50000 "SER " " O  " 8 0 FF2E2E  2 1 7 ""  1 ""  <> 0 0 0 1 7.27 0 0 2400 0 2400 2400 2400 <> <>
  2401 3 12.407633 -0.338041 -21.405610 166 S C 24 0.14500 0.14500 "SER " " CB " 6 0 808080  2 1 7 ""  1 ""  <> 0 0 0 1 7.27 0 0 2401 2 2401 2401 2401 <> <>
  2402 16 12.847489 -1.635666 -21.512384 166 S C 70 -0.68300 -0.68300 "SER " " OG " 8 0 FF2E2E  2 1 7 "%UT"  13 ""  <> 0 0 0 1 7.27 0 0 2402 1 2402 2402 2402 <> <>
  2403 43 11.329601 2.155923 -22.396926 166 S C 21 0.30000 0.30000 "SER " " H  " 1 0 FFFFFF  2 1 7 ""  1 ""  <> 0 0 0 1 <> 0 0 2403 0 2403 2403 2403 <> <>
  2404 41 13.800492 0.508219 -22.702016 166 S C 21 0.06000 0.06000 "SER " " HA " 1 0 FFFFFF  2 1 7 ""  1 ""  <> 0 0 0 1 <> 0 0 2404 0 2404 2404 2404 <> <>
  2405 41 11.366927 -0.368213 -21.083931 166 S C 21 0.06000 0.06000 "SER " " HB3" 1 0 FFFFFF  2 1 7 ""  1 ""  <> 0 0 0 1 <> 0 0 2405 0 2405 2405 2405 <> <>
  2406 41 12.890655 0.201018 -20.591123 166 S C 21 0.06000 0.06000 "SER " " HB2" 1 0 FFFFFF  2 1 7 ""  1 ""  <> 0 0 0 1 <> 0 0 2406 0 2406 2406 2406 <> <>
  2407 42 13.765405 -1.503782 -21.693066 166 S C 21 0.41800 0.41800 "SER " " HG " 1 0 FFFFFF  2 1 7 ""  1 ""  <> 0 0 0 1 <> 0 0 2407 0 2407 2407 2407 <> <>
  2408 25 12.475454 -0.828083 -24.594276 167 C C 38 -0.50000 -0.50000 "CYS " " N  " 7 0 2E2EFF  2 1 7 ""  1 ""  <> 0 0 0 1 7.27 0 0 2408 1 2408 2408 2408 <> <>
  2409 3 11.774813 -1.557512 -25.572899 167 C C 24 0.14000 0.14000 "CYS " " CA " 6 0 808080  2 1 -1113 ""  1 ""  FFFF00  0 0 0 1 7.27 0 0 2409 1 2409 2409 2409 <> <>
  2410 2 12.138791 -3.077240 -25.320728 167 C C 24 0.50000 0.50000 "CYS " " C  " 6 0 808080  2 1 7 ""  1 ""  <> 0 0 0 1 7.27 0 0 2410 0 2410 2410 2410 <> <>
  2411 15 13.281048 -3.421560 -25.001450 167 C C 70 -0.50000 -0.50000 "CYS " " O  " 8 0 FF2E2E  2 1 7 ""  1 ""  <> 0 0 0 1 7.27 0 0 2411 0 2411 2411 2411 <> <>
  2412 3 11.915131 -0.961298 -27.002840 167 C C 24 0.06000 0.06000 "CYS " " CB " 6 0 808080  2 1 7 ""  1 ""  <> 0 0 0 1 7.27 0 0 2412 2 2412 2412 2412 <> <>
  2413 49 13.688578 -0.880856 -27.393279 167 C C 143 -0.33500 -0.33500 "CYS " " SG " 16 0 FFFF6B  2 1 7 "%UT"  13 ""  <> 0 0 0 1 7.27 0 0 2413 1 2413 2413 2413 <> <>
  2414 43 13.252785 -1.390513 -24.276934 167 C C 21 0.30000 0.30000 "CYS " " H  " 1 0 FFFFFF  2 1 7 ""  1 ""  <> 0 0 0 1 <> 0 0 2414 0 2414 2414 2414 <> <>
  2415 41 10.713078 -1.481351 -25.339203 167 C C 21 0.06000 0.06000 "CYS " " HA " 1 0 FFFFFF  2 1 7 ""  1 ""  <> 0 0 0 1 <> 0 0 2415 0 2415 2415 2415 <> <>
  2416 41 11.338841 -0.039380 -27.088202 167 C C 21 0.06000 0.06000 "CYS " " HB3" 1 0 FFFFFF  2 1 7 ""  1 ""  <> 0 0 0 1 <> 0 0 2416 0 2416 2416 2416 <> <>
  2417 41 11.363004 -1.532323 -27.748791 167 C C 21 0.06000 0.06000 "CYS " " HB2" 1 0 FFFFFF  2 1 7 ""  1 ""  <> 0 0 0 1 <> 0 0 2417 0 2417 2417 2417 <> <>
  2418 41 13.466082 0.057850 -28.318475 167 C C 21 0.15500 0.15500 "CYS " " HG " 1 0 FFFFFF  2 1 7 ""  1 ""  <> 0 0 0 1 <> 0 0 2418 0 2418 2418 2418 <> <>
  2419 25 11.171812 -3.966931 -25.339199 168 A C 38 -0.50000 -0.50000 "ALA " " N  " 7 0 2E2EFF  2 1 7 ""  1 ""  <> 0 0 0 1 7.3 0 0 2419 1 2419 2419 2419 <> <>
  2420 3 11.272807 -5.452724 -25.411802 168 A C 24 0.14000 0.14000 "ALA " " CA " 6 0 808080  2 1 -1113 ""  1 ""  FFFF00  0 0 0 1 7.3 0 0 2420 1 2420 2420 2420 <> <>
  2421 2 10.983073 -5.830291 -26.839896 168 A C 24 0.50000 0.50000 "ALA " " C  " 6 0 808080  2 1 7 ""  1 ""  <> 0 0 0 1 7.3 0 0 2421 0 2421 2421 2421 <> <>
  2422 15 9.971315 -5.360328 -27.447890 168 A C 70 -0.50000 -0.50000 "ALA " " O  " 8 0 FF2E2E  2 1 7 ""  1 ""  <> 0 0 0 1 7.3 0 0 2422 0 2422 2422 2422 <> <>
  2423 3 10.212513 -5.986765 -24.454005 168 A C 24 -0.18000 -0.18000 "ALA " " CB " 6 0 808080  2 1 7 ""  1 ""  <> 0 0 0 1 7.3 0 0 2423 3 2423 2423 2423 <> <>
  2424 43 10.199536 -3.693177 -25.329614 168 A C 21 0.30000 0.30000 "ALA " " H  " 1 0 FFFFFF  2 1 7 ""  1 ""  <> 0 0 0 1 <> 0 0 2424 0 2424 2424 2424 <> <>
  2425 41 12.268011 -5.809038 -25.144260 168 A C 21 0.06000 0.06000 "ALA " " HA " 1 0 FFFFFF  2 1 7 ""  1 ""  <> 0 0 0 1 <> 0 0 2425 0 2425 2425 2425 <> <>
  2426 41 10.356766 -5.793426 -23.391483 168 A C 21 0.06000 0.06000 "ALA " " HB1" 1 0 FFFFFF  2 1 7 ""  1 ""  <> 0 0 0 1 <> 0 0 2426 0 2426 2426 2426 <> <>
  2427 41 9.256054 -5.478183 -24.578566 168 A C 21 0.06000 0.06000 "ALA " " HB2" 1 0 FFFFFF  2 1 7 ""  1 ""  <> 0 0 0 1 <> 0 0 2427 0 2427 2427 2427 <> <>
  2428 41 10.113435 -7.069678 -24.531078 168 A C 21 0.06000 0.06000 "ALA " " HB3" 1 0 FFFFFF  2 1 7 ""  1 ""  <> 0 0 0 1 <> 0 0 2428 0 2428 2428 2428 <> <>
  2429 25 11.877845 -6.644080 -27.420448 169 A C 38 -0.50000 -0.50000 "ALA " " N  " 7 0 2E2EFF  2 1 7 ""  1 ""  <> 0 0 0 1 7.49 0 0 2429 1 2429 2429 2429 <> <>
  2430 3 11.663883 -7.384935 -28.655237 169 A C 24 0.14000 0.14000 "ALA " " CA " 6 0 808080  2 1 -1113 ""  1 ""  FFFF00  0 0 0 1 7.49 0 0 2430 1 2430 2430 2430 <> <>
  2431 2 10.982245 -8.755662 -28.336583 169 A C 24 0.50000 0.50000 "ALA " " C  " 6 0 808080  2 1 7 ""  1 ""  <> 0 0 0 1 7.49 0 0 2431 0 2431 2431 2431 <> <>
  2432 15 11.068105 -9.234512 -27.200169 169 A C 70 -0.50000 -0.50000 "ALA " " O  " 8 0 FF2E2E  2 1 7 ""  1 ""  <> 0 0 0 1 7.49 0 0 2432 0 2432 2432 2432 <> <>
  2433 3 12.898886 -7.700228 -29.563195 169 A C 24 -0.18000 -0.18000 "ALA " " CB " 6 0 808080  2 1 7 ""  1 ""  <> 0 0 0 1 7.49 0 0 2433 3 2433 2433 2433 <> <>
  2434 43 12.662774 -6.999172 -26.892327 169 A C 21 0.30000 0.30000 "ALA " " H  " 1 0 FFFFFF  2 1 7 ""  1 ""  <> 0 0 0 1 <> 0 0 2434 0 2434 2434 2434 <> <>
  2435 41 10.978181 -6.806635 -29.275691 169 A C 21 0.06000 0.06000 "ALA " " HA " 1 0 FFFFFF  2 1 7 ""  1 ""  <> 0 0 0 1 <> 0 0 2435 0 2435 2435 2435 <> <>
  2436 41 13.724405 -8.252970 -29.113200 169 A C 21 0.06000 0.06000 "ALA " " HB1" 1 0 FFFFFF  2 1 7 ""  1 ""  <> 0 0 0 1 <> 0 0 2436 0 2436 2436 2436 <> <>
  2437 41 12.545691 -8.150920 -30.490177 169 A C 21 0.06000 0.06000 "ALA " " HB2" 1 0 FFFFFF  2 1 7 ""  1 ""  <> 0 0 0 1 <> 0 0 2437 0 2437 2437 2437 <> <>
  2438 41 13.322149 -6.726947 -29.811932 169 A C 21 0.06000 0.06000 "ALA " " HB3" 1 0 FFFFFF  2 1 7 ""  1 ""  <> 0 0 0 1 <> 0 0 2438 0 2438 2438 2438 <> <>
  2439 25 10.365929 -9.354162 -29.321925 170 S C 38 -0.50000 -0.50000 "SER " " N  " 7 0 2E2EFF  2 1 7 ""  1 ""  <> 0 0 0 1 7.54 0 0 2439 1 2439 2439 2439 <> <>
  2440 3 9.920572 -10.746599 -29.314775 170 S C 24 0.14000 0.14000 "SER " " CA " 6 0 808080  2 1 -1113 ""  1 ""  FFFF00  0 0 0 1 7.54 0 0 2440 1 2440 2440 2440 <> <>
  2441 2 9.885534 -11.295295 -30.718116 170 S C 24 0.50000 0.50000 "SER " " C  " 6 0 808080  2 1 7 ""  1 ""  <> 0 0 0 1 7.54 0 0 2441 0 2441 2441 2441 <> <>
  2442 15 9.832612 -10.583435 -31.743378 170 S C 70 -0.50000 -0.50000 "SER " " O  " 8 0 FF2E2E  2 1 7 ""  1 ""  <> 0 0 0 1 7.54 0 0 2442 0 2442 2442 2442 <> <>
  2443 3 8.613502 -10.872902 -28.503292 170 S C 24 0.14500 0.14500 "SER " " CB " 6 0 808080  2 1 7 ""  1 ""  <> 0 0 0 1 7.54 0 0 2443 2 2443 2443 2443 <> <>
  2444 16 7.726204 -9.789921 -28.839500 170 S C 70 -0.68300 -0.68300 "SER " " OG " 8 0 FF2E2E  2 1 7 "%UT"  13 ""  <> 0 0 0 1 7.54 0 0 2444 1 2444 2444 2444 <> <>
  2445 43 10.162795 -8.836399 -30.165394 170 S C 21 0.30000 0.30000 "SER " " H  " 1 0 FFFFFF  2 1 7 ""  1 ""  <> 0 0 0 1 <> 0 0 2445 0 2445 2445 2445 <> <>
  2446 41 10.637458 -11.414571 -28.835646 170 S C 21 0.06000 0.06000 "SER " " HA " 1 0 FFFFFF  2 1 7 ""  1 ""  <> 0 0 0 1 <> 0 0 2446 0 2446 2446 2446 <> <>
  2447 41 8.798461 -10.639357 -27.455250 170 S C 21 0.06000 0.06000 "SER " " HB3" 1 0 FFFFFF  2 1 7 ""  1 ""  <> 0 0 0 1 <> 0 0 2447 0 2447 2447 2447 <> <>
  2448 41 8.137970 -11.852938 -28.464866 170 S C 21 0.06000 0.06000 "SER " " HB2" 1 0 FFFFFF  2 1 7 ""  1 ""  <> 0 0 0 1 <> 0 0 2448 0 2448 2448 2448 <> <>
  2449 42 8.236319 -9.019771 -28.641071 170 S C 21 0.41800 0.41800 "SER " " HG " 1 0 FFFFFF  2 1 7 ""  1 ""  <> 0 0 0 1 <> 0 0 2449 0 2449 2449 2449 <> <>
  2450 25 10.089938 -12.610976 -30.852650 171 G C 38 -0.50000 -0.50000 "GLY " " N  " 7 0 2E2EFF  0 1 7 ""  1 ""  <> 0 0 0 1 7.77 0 0 2450 1 2450 2450 2450 <> <>
  2451 3 10.352859 -13.304709 -32.121081 171 G C 24 0.08000 0.08000 "GLY " " CA " 6 0 808080  0 1 -1113 ""  1 ""  FFFF00  0 0 0 1 7.77 0 0 2451 2 2451 2451 2451 <> <>
  2452 2 11.807126 -13.049367 -32.678505 171 G C 24 0.50000 0.50000 "GLY " " C  " 6 0 808080  0 1 7 ""  1 ""  <> 0 0 0 1 7.77 0 0 2452 0 2452 2452 2452 <> <>
  2453 15 12.078059 -13.364571 -33.825890 171 G C 70 -0.50000 -0.50000 "GLY " " O  " 8 0 FF2E2E  0 1 7 ""  1 ""  <> 0 0 0 1 7.77 0 0 2453 0 2453 2453 2453 <> <>
  2454 43 10.241694 -13.111547 -29.988331 171 G C 21 0.30000 0.30000 "GLY " " H  " 1 0 FFFFFF  0 1 7 ""  1 ""  <> 0 0 0 1 <> 0 0 2454 0 2454 2454 2454 <> <>
  2455 41 9.731517 -12.935985 -32.937832 171 G C 21 0.06000 0.06000 "GLY " " HA3" 1 0 FFFFFF  0 1 7 ""  1 ""  <> 0 0 0 1 <> 0 0 2455 0 2455 2455 2455 <> <>
  2456 41 10.200303 -14.380672 -32.033506 171 G C 21 0.06000 0.06000 "GLY " " HA2" 1 0 FFFFFF  0 1 7 ""  1 ""  <> 0 0 0 1 <> 0 0 2456 0 2456 2456 2456 <> <>
  2457 25 12.664188 -12.259654 -32.010988 172 F C 38 -0.50000 -0.50000 "PHE " " N  " 7 0 2E2EFF  0 1 7 ""  1 ""  <> 0 0 0 1 7.81 0 0 2457 1 2457 2457 2457 <> <>
  2458 3 14.058052 -11.964121 -32.403882 172 F C 24 0.14000 0.14000 "PHE " " CA " 6 0 808080  0 1 -1113 ""  1 ""  FFFF00  0 0 0 1 7.81 0 0 2458 1 2458 2458 2458 <> <>
  2459 2 14.764467 -11.583401 -31.129221 172 F C 24 0.50000 0.50000 "PHE " " C  " 6 0 808080  0 1 7 ""  1 ""  <> 0 0 0 1 7.81 0 0 2459 0 2459 2459 2459 <> <>
  2460 15 14.114717 -11.118638 -30.195720 172 F C 70 -0.50000 -0.50000 "PHE " " O  " 8 0 FF2E2E  0 1 7 ""  1 ""  <> 0 0 0 1 7.81 0 0 2460 0 2460 2460 2460 <> <>
  2461 3 14.177343 -10.869067 -33.504916 172 F C 24 -0.00500 -0.00500 "PHE " " CB " 6 0 808080  0 1 7 ""  1 ""  <> 0 0 0 1 7.81 0 0 2461 2 2461 2461 2461 <> <>
  2462 2 13.566797 -9.517423 -33.394653 172 F C 24 -0.11500 -0.11500 "PHE " " CG " 6 0 808080  0 1 7 ""  1 ""  <> 0 0 0 1 7.81 0 0 2462 0 2462 2462 2462 <> <>
  2463 2 14.374963 -8.443504 -33.146442 172 F C 24 -0.11500 -0.11500 "PHE " " CD1" 6 0 808080  0 1 7 ""  1 ""  <> 0 0 0 1 7.81 0 0 2463 1 2463 2463 2463 <> <>
  2464 2 13.847144 -7.171535 -32.833574 172 F C 24 -0.11500 -0.11500 "PHE " " CE1" 6 0 808080  0 1 7 ""  1 ""  <> 0 0 0 1 7.81 0 0 2464 1 2464 2464 2464 <> <>
  2465 2 12.420862 -6.991333 -32.842665 172 F C 24 -0.11500 -0.11500 "PHE " " CZ " 6 0 808080  0 1 7 ""  1 ""  <> 0 0 0 1 7.81 0 0 2465 1 2465 2465 2465 <> <>
  2466 2 11.583098 -8.157073 -32.945991 172 F C 24 -0.11500 -0.11500 "PHE " " CE2" 6 0 808080  0 1 7 ""  1 ""  <> 0 0 0 1 7.81 0 0 2466 1 2466 2466 2466 <> <>
  2467 2 12.192863 -9.385597 -33.362255 172 F C 24 -0.11500 -0.11500 "PHE " " CD2" 6 0 808080  0 1 7 ""  1 ""  <> 0 0 0 1 7.81 0 0 2467 1 2467 2467 2467 <> <>
  2468 43 12.364231 -12.035025 -31.073758 172 F C 21 0.30000 0.30000 "PHE " " H  " 1 0 FFFFFF  0 1 7 ""  1 ""  <> 0 0 0 1 <> 0 0 2468 0 2468 2468 2468 <> <>
  2469 41 14.488729 -12.837989 -32.892386 172 F C 21 0.06000 0.06000 "PHE " " HA " 1 0 FFFFFF  0 1 7 ""  1 ""  <> 0 0 0 1 <> 0 0 2469 0 2469 2469 2469 <> <>
  2470 41 13.956892 -11.291750 -34.484583 172 F C 21 0.06000 0.06000 "PHE " " HB3" 1 0 FFFFFF  0 1 7 ""  1 ""  <> 0 0 0 1 <> 0 0 2470 0 2470 2470 2470 <> <>
  2471 41 15.242924 -10.640390 -33.503038 172 F C 21 0.06000 0.06000 "PHE " " HB2" 1 0 FFFFFF  0 1 7 ""  1 ""  <> 0 0 0 1 <> 0 0 2471 0 2471 2471 2471 <> <>
  2472 41 15.449649 -8.498302 -33.237423 172 F C 21 0.11500 0.11500 "PHE " " HD1" 1 0 FFFFFF  0 1 7 ""  1 ""  <> 0 0 0 1 <> 0 0 2472 0 2472 2472 2472 <> <>
  2473 41 14.495085 -6.317371 -32.704720 172 F C 21 0.11500 0.11500 "PHE " " HE1" 1 0 FFFFFF  0 1 7 ""  1 ""  <> 0 0 0 1 <> 0 0 2473 0 2473 2473 2473 <> <>
  2474 41 12.009349 -6.026251 -32.585732 172 F C 21 0.11500 0.11500 "PHE " " HZ " 1 0 FFFFFF  0 1 7 ""  1 ""  <> 0 0 0 1 <> 0 0 2474 0 2474 2474 2474 <> <>
  2475 41 10.546171 -7.969263 -32.710139 172 F C 21 0.11500 0.11500 "PHE " " HE2" 1 0 FFFFFF  0 1 7 ""  1 ""  <> 0 0 0 1 <> 0 0 2475 0 2475 2475 2475 <> <>
  2476 41 11.606885 -10.230713 -33.691369 172 F C 21 0.11500 0.11500 "PHE " " HD2" 1 0 FFFFFF  0 1 7 ""  1 ""  <> 0 0 0 1 <> 0 0 2476 0 2476 2476 2476 <> <>
  2477 25 16.127655 -11.672435 -31.128929 173 N C 38 -0.50000 -0.50000 "ASN " " N  " 7 0 2E2EFF  0 1 7 ""  1 ""  <> 0 0 0 1 7.73 0 0 2477 1 2477 2477 2477 <> <>
  2478 3 16.893652 -11.253661 -29.964804 173 N C 24 0.14000 0.14000 "ASN " " CA " 6 0 808080  0 1 -1113 ""  1 ""  FFFF00  0 0 0 1 7.73 0 0 2478 1 2478 2478 2478 <> <>
  2479 2 17.289555 -9.770161 -30.245821 173 N C 24 0.50000 0.50000 "ASN " " C  " 6 0 808080  0 1 7 ""  1 ""  <> 0 0 0 1 7.73 0 0 2479 0 2479 2479 2479 <> <>
  2480 15 18.014777 -9.491020 -31.198894 173 N C 70 -0.50000 -0.50000 "ASN " " O  " 8 0 FF2E2E  0 1 7 ""  1 ""  <> 0 0 0 1 7.73 0 0 2480 0 2480 2480 2480 <> <>
  2481 3 18.217165 -11.990702 -29.918777 173 N C 24 -0.12000 -0.12000 "ASN " " CB " 6 0 808080  0 1 7 ""  1 ""  <> 0 0 0 1 7.73 0 0 2481 2 2481 2481 2481 <> <>
  2482 2 19.061243 -11.958573 -28.571520 173 N C 24 0.50000 0.50000 "ASN " " CG " 6 0 808080  0 1 7 "%UT"  13 ""  <> 0 0 0 1 7.73 0 0 2482 0 2482 2482 2482 <> "No Flip" 
  2483 15 19.411156 -10.851811 -28.176692 173 N C 70 -0.50000 -0.50000 "ASN " " OD1" 8 0 FF2E2E  0 1 7 ""  1 ""  <> 0 0 0 1 7.73 0 0 2483 0 2483 2483 2483 <> <>
  2484 25 19.007366 -13.019364 -27.728593 173 N C 38 -0.76000 -0.76000 "ASN " " ND2" 7 0 2E2EFF  0 1 7 ""  1 ""  <> 0 0 0 1 7.73 0 0 2484 2 2484 2484 2484 <> <>
  2485 43 16.579234 -12.064381 -31.942144 173 N C 21 0.30000 0.30000 "ASN " " H  " 1 0 FFFFFF  0 1 7 ""  1 ""  <> 0 0 0 1 <> 0 0 2485 0 2485 2485 2485 <> <>
  2486 41 16.240925 -11.439846 -29.112642 173 N C 21 0.06000 0.06000 "ASN " " HA " 1 0 FFFFFF  0 1 7 ""  1 ""  <> 0 0 0 1 <> 0 0 2486 0 2486 2486 2486 <> <>
  2487 41 18.899695 -11.716211 -30.722406 173 N C 21 0.06000 0.06000 "ASN " " HB3" 1 0 FFFFFF  0 1 7 ""  1 ""  <> 0 0 0 1 <> 0 0 2487 0 2487 2487 2487 <> <>
  2488 41 17.947408 -13.038748 -30.049092 173 N C 21 0.06000 0.06000 "ASN " " HB2" 1 0 FFFFFF  0 1 7 ""  1 ""  <> 0 0 0 1 <> 0 0 2488 0 2488 2488 2488 <> <>
  2489 43 19.360525 -12.847184 -26.798416 173 N C 21 0.38000 0.38000 "ASN " "HD22" 1 0 FFFFFF  0 1 7 ""  1 ""  <> 0 0 0 1 <> 0 0 2489 0 2489 2489 2489 <> <>
  2490 43 18.686960 -13.929795 -28.025695 173 N C 21 0.38000 0.38000 "ASN " "HD21" 1 0 FFFFFF  0 1 7 ""  1 ""  <> 0 0 0 1 <> 0 0 2490 0 2490 2490 2490 <> <>
  2491 25 16.948695 -8.858484 -29.308242 174 I C 38 -0.50000 -0.50000 "ILE " " N  " 7 0 2E2EFF  0 1 7 ""  1 ""  <> 0 0 0 1 7.85 0 0 2491 1 2491 2491 2491 <> <>
  2492 3 17.151006 -7.416867 -29.492476 174 I C 24 0.14000 0.14000 "ILE " " CA " 6 0 808080  0 1 -1113 ""  1 ""  FFFF00  0 0 0 1 7.85 0 0 2492 1 2492 2492 2492 <> <>
  2493 2 18.640563 -6.994744 -29.589204 174 I C 24 0.50000 0.50000 "ILE " " C  " 6 0 808080  0 1 7 ""  1 ""  <> 0 0 0 1 7.85 0 0 2493 0 2493 2493 2493 <> <>
  2494 15 18.882808 -5.940554 -30.085619 174 I C 70 -0.50000 -0.50000 "ILE " " O  " 8 0 FF2E2E  0 1 7 ""  1 ""  <> 0 0 0 1 7.85 0 0 2494 0 2494 2494 2494 <> <>
  2495 3 16.438309 -6.710611 -28.262416 174 I C 24 -0.06000 -0.06000 "ILE " " CB " 6 0 808080  0 1 7 ""  1 ""  <> 0 0 0 1 7.85 0 0 2495 1 2495 2495 2495 <> <>
  2496 3 17.177688 -7.117326 -26.980002 174 I C 24 -0.18000 -0.18000 "ILE " " CG2" 6 0 808080  0 1 7 ""  1 ""  <> 0 0 0 1 7.85 0 0 2496 3 2496 2496 2496 <> <>
  2497 3 16.156803 -5.171646 -28.550044 174 I C 24 -0.12000 -0.12000 "ILE " " CG1" 6 0 808080  0 1 7 ""  1 ""  <> 0 0 0 1 7.85 0 0 2497 2 2497 2497 2497 <> <>
  2498 3 15.098830 -4.464730 -27.637460 174 I C 24 -0.18000 -0.18000 "ILE " " CD1" 6 0 808080  0 1 7 ""  1 ""  <> 0 0 0 1 7.85 0 0 2498 3 2498 2498 2498 <> <>
  2499 43 16.360097 -9.282050 -28.605699 174 I C 21 0.30000 0.30000 "ILE " " H  " 1 0 FFFFFF  0 1 7 ""  1 ""  <> 0 0 0 1 <> 0 0 2499 0 2499 2499 2499 <> <>
  2500 41 16.681847 -7.129566 -30.433769 174 I C 21 0.06000 0.06000 "ILE " " HA " 1 0 FFFFFF  0 1 7 ""  1 ""  <> 0 0 0 1 <> 0 0 2500 0 2500 2500 2500 <> <>
  2501 41 15.428020 -7.094833 -28.123802 174 I C 21 0.06000 0.06000 "ILE " " HB " 1 0 FFFFFF  0 1 7 ""  1 ""  <> 0 0 0 1 <> 0 0 2501 0 2501 2501 2501 <> <>
  2502 41 18.018056 -6.464552 -26.744882 174 I C 21 0.06000 0.06000 "ILE " "HG21" 1 0 FFFFFF  0 1 7 ""  1 ""  <> 0 0 0 1 <> 0 0 2502 0 2502 2502 2502 <> <>
  2503 41 16.380870 -7.060373 -26.239288 174 I C 21 0.06000 0.06000 "ILE " "HG22" 1 0 FFFFFF  0 1 7 ""  1 ""  <> 0 0 0 1 <> 0 0 2503 0 2503 2503 2503 <> <>
  2504 41 17.678434 -8.085023 -27.023057 174 I C 21 0.06000 0.06000 "ILE " "HG23" 1 0 FFFFFF  0 1 7 ""  1 ""  <> 0 0 0 1 <> 0 0 2504 0 2504 2504 2504 <> <>
  2505 41 15.809457 -4.929318 -29.554528 174 I C 21 0.06000 0.06000 "ILE " "HG13" 1 0 FFFFFF  0 1 7 ""  1 ""  <> 0 0 0 1 <> 0 0 2505 0 2505 2505 2505 <> <>
  2506 41 17.066373 -4.606683 -28.347205 174 I C 21 0.06000 0.06000 "ILE " "HG12" 1 0 FFFFFF  0 1 7 ""  1 ""  <> 0 0 0 1 <> 0 0 2506 0 2506 2506 2506 <> <>
  2507 41 15.547498 -4.609307 -26.654557 174 I C 21 0.06000 0.06000 "ILE " "HD11" 1 0 FFFFFF  0 1 7 ""  1 ""  <> 0 0 0 1 <> 0 0 2507 0 2507 2507 2507 <> <>
  2508 41 14.974298 -3.387237 -27.749547 174 I C 21 0.06000 0.06000 "ILE " "HD12" 1 0 FFFFFF  0 1 7 ""  1 ""  <> 0 0 0 1 <> 0 0 2508 0 2508 2508 2508 <> <>
  2509 41 14.153270 -5.001865 -27.708302 174 I C 21 0.06000 0.06000 "ILE " "HD13" 1 0 FFFFFF  0 1 7 ""  1 ""  <> 0 0 0 1 <> 0 0 2509 0 2509 2509 2509 <> <>
  2510 25 19.557118 -7.798234 -29.121845 175 K C 38 -0.50000 -0.50000 "LYS " " N  " 7 0 2E2EFF  0 1 7 ""  1 ""  <> 0 0 0 1 7.76 0 0 2510 1 2510 2510 2510 <> <>
  2511 3 21.022794 -7.507178 -29.211624 175 K C 24 0.14000 0.14000 "LYS " " CA " 6 0 808080  0 1 -1113 ""  1 ""  FFFF00  0 0 0 1 7.76 0 0 2511 1 2511 2511 2511 <> <>
  2512 2 21.697263 -7.971759 -30.517293 175 K C 24 0.50000 0.50000 "LYS " " C  " 6 0 808080  0 1 7 ""  1 ""  <> 0 0 0 1 7.76 0 0 2512 0 2512 2512 2512 <> <>
  2513 15 22.805334 -7.558270 -30.811459 175 K C 70 -0.50000 -0.50000 "LYS " " O  " 8 0 FF2E2E  0 1 7 ""  1 ""  <> 0 0 0 1 7.76 0 0 2513 0 2513 2513 2513 <> <>
  2514 3 21.682338 -8.227435 -28.048324 175 K C 24 -0.12000 -0.12000 "LYS " " CB " 6 0 808080  0 1 7 ""  1 ""  <> 0 0 0 1 7.76 0 0 2514 2 2514 2514 2514 <> <>
  2515 3 23.122292 -7.861921 -27.690419 175 K C 24 -0.12000 -0.12000 "LYS " " CG " 6 0 808080  0 1 7 ""  1 ""  <> 0 0 0 1 7.76 0 0 2515 2 2515 2515 2515 <> <>
  2516 3 23.752882 -8.661055 -26.539449 175 K C 24 -0.12000 -0.12000 "LYS " " CD " 6 0 808080  0 1 7 ""  1 ""  <> 0 0 0 1 7.76 0 0 2516 2 2516 2516 2516 <> <>
  2517 3 25.108529 -7.963816 -26.103215 175 K C 24 0.19000 0.19000 "LYS " " CE " 6 0 808080  0 1 7 ""  1 ""  <> 0 0 0 1 7.76 0 0 2517 2 2517 2517 2517 <> <>
  2518 32 25.808311 -8.797049 -25.117534 175 K C 38 -0.30000 -0.30000 "LYS " " NZ " 7 1 2E2EFF  0 1 7 "%UT"  13 ""  <> 0 0 0 1 7.76 0 0 2518 3 2518 2518 2518 <> <>
  2519 43 19.199568 -8.632480 -28.678521 175 K C 21 0.30000 0.30000 "LYS " " H  " 1 0 FFFFFF  0 1 7 ""  1 ""  <> 0 0 0 1 <> 0 0 2519 0 2519 2519 2519 <> <>
  2520 41 21.222816 -6.437433 -29.148470 175 K C 21 0.06000 0.06000 "LYS " " HA " 1 0 FFFFFF  0 1 7 ""  1 ""  <> 0 0 0 1 <> 0 0 2520 0 2520 2520 2520 <> <>
  2521 41 21.628171 -9.316210 -28.064497 175 K C 21 0.06000 0.06000 "LYS " " HB3" 1 0 FFFFFF  0 1 7 ""  1 ""  <> 0 0 0 1 <> 0 0 2521 0 2521 2521 2521 <> <>
  2522 41 21.098834 -7.909812 -27.185020 175 K C 21 0.06000 0.06000 "LYS " " HB2" 1 0 FFFFFF  0 1 7 ""  1 ""  <> 0 0 0 1 <> 0 0 2522 0 2522 2522 2522 <> <>
  2523 41 23.035920 -6.798988 -27.464465 175 K C 21 0.06000 0.06000 "LYS " " HG3" 1 0 FFFFFF  0 1 7 ""  1 ""  <> 0 0 0 1 <> 0 0 2523 0 2523 2523 2523 <> <>
  2524 41 23.665890 -8.008792 -28.622920 175 K C 21 0.06000 0.06000 "LYS " " HG2" 1 0 FFFFFF  0 1 7 ""  1 ""  <> 0 0 0 1 <> 0 0 2524 0 2524 2524 2524 <> <>
  2525 41 23.902653 -9.697111 -26.843353 175 K C 21 0.06000 0.06000 "LYS " " HD3" 1 0 FFFFFF  0 1 7 ""  1 ""  <> 0 0 0 1 <> 0 0 2525 0 2525 2525 2525 <> <>
  2526 41 23.030098 -8.620820 -25.725380 175 K C 21 0.06000 0.06000 "LYS " " HD2" 1 0 FFFFFF  0 1 7 ""  1 ""  <> 0 0 0 1 <> 0 0 2526 0 2526 2526 2526 <> <>
  2527 41 24.849853 -7.043289 -25.580373 175 K C 21 0.06000 0.06000 "LYS " " HE3" 1 0 FFFFFF  0 1 7 ""  1 ""  <> 0 0 0 1 <> 0 0 2527 0 2527 2527 2527 <> <>
  2528 41 25.845371 -7.762146 -26.879955 175 K C 21 0.06000 0.06000 "LYS " " HE2" 1 0 FFFFFF  0 1 7 ""  1 ""  <> 0 0 0 1 <> 0 0 2528 0 2528 2528 2528 <> <>
  2529 44 25.106679 -9.158957 -24.488218 175 K C 21 0.33000 0.33000 "LYS " " HZ1" 1 0 FFFFFF  0 1 7 ""  1 ""  <> 0 0 0 1 <> 0 0 2529 0 2529 2529 2529 <> <>
  2530 44 26.395836 -9.518559 -25.510200 175 K C 21 0.33000 0.33000 "LYS " " HZ2" 1 0 FFFFFF  0 1 7 ""  1 ""  <> 0 0 0 1 <> 0 0 2530 0 2530 2530 2530 <> <>
  2531 44 26.394629 -8.162751 -24.594624 175 K C 21 0.33000 0.33000 "LYS " " HZ3" 1 0 FFFFFF  0 1 7 ""  1 ""  <> 0 0 0 1 <> 0 0 2531 0 2531 2531 2531 <> <>
  2532 25 21.032552 -8.833351 -31.387074 176 D C 38 -0.50000 -0.50000 "ASP " " N  " 7 0 2E2EFF  0 1 7 ""  1 ""  <> 0 0 0 1 7.78 0 0 2532 1 2532 2532 2532 <> <>
  2533 3 21.603514 -9.400755 -32.553828 176 D C 24 0.14000 0.14000 "ASP " " CA " 6 0 808080  0 1 -1113 ""  1 ""  FFFF00  0 0 0 1 7.78 0 0 2533 1 2533 2533 2533 <> <>
  2534 2 21.102126 -8.558076 -33.743989 176 D C 24 0.50000 0.50000 "ASP " " C  " 6 0 808080  0 1 7 ""  1 ""  <> 0 0 0 1 7.78 0 0 2534 0 2534 2534 2534 <> <>
  2535 15 21.481097 -8.938839 -34.867632 176 D C 70 -0.50000 -0.50000 "ASP " " O  " 8 0 FF2E2E  0 1 7 ""  1 ""  <> 0 0 0 1 7.78 0 0 2535 0 2535 2535 2535 <> <>
  2536 3 21.091941 -10.872498 -32.662628 176 D C 24 -0.22000 -0.22000 "ASP " " CB " 6 0 808080  0 1 7 ""  1 ""  <> 0 0 0 1 7.78 0 0 2536 2 2536 2536 2536 <> <>
  2537 2 22.128756 -11.779789 -33.196060 176 D C 24 0.70000 0.70000 "ASP " " CG " 6 0 808080  0 1 7 "%UT"  13 ""  <> 0 0 0 1 7.78 0 0 2537 0 2537 2537 2537 4.76321627122463 <>
  2538 15 21.911145 -12.398976 -34.321429 176 D C 70 -0.80000 -0.80000 "ASP " " OD1" 8 0 FF2E2E  0 1 7 ""  1 ""  <> 0 0 0 1 7.78 0 0 2538 0 2538 2538 2538 <> <>
  2539 18 23.151947 -11.973080 -32.450796 176 D C 70 -0.80000 -0.80000 "ASP " " OD2" 8 -1 FF2E2E  0 1 7 ""  1 ""  <> 0 0 0 1 7.78 0 0 2539 0 2539 2539 2539 <> <>
  2540 43 20.159434 -9.190100 -31.026772 176 D C 21 0.30000 0.30000 "ASP " " H  " 1 0 FFFFFF  0 1 7 ""  1 ""  <> 0 0 0 1 <> 0 0 2540 0 2540 2540 2540 <> <>
  2541 41 22.693030 -9.419848 -32.528153 176 D C 21 0.06000 0.06000 "ASP " " HA " 1 0 FFFFFF  0 1 7 ""  1 ""  <> 0 0 0 1 <> 0 0 2541 0 2541 2541 2541 <> <>
  2542 41 20.159756 -10.738893 -33.212149 176 D C 21 0.06000 0.06000 "ASP " " HB3" 1 0 FFFFFF  0 1 7 ""  1 ""  <> 0 0 0 1 <> 0 0 2542 0 2542 2542 2542 <> <>
  2543 41 20.739770 -11.257026 -31.705770 176 D C 21 0.06000 0.06000 "ASP " " HB2" 1 0 FFFFFF  0 1 7 ""  1 ""  <> 0 0 0 1 <> 0 0 2543 0 2543 2543 2543 <> <>
  2544 25 20.280338 -7.533331 -33.536524 177 T C 38 -0.50000 -0.50000 "THR " " N  " 7 0 2E2EFF  0 1 7 ""  1 ""  <> 0 0 0 1 7.68 0 0 2544 1 2544 2544 2544 <> <>
  2545 3 19.821477 -6.604390 -34.552825 177 T C 24 0.14000 0.14000 "THR " " CA " 6 0 808080  0 1 -1113 ""  1 ""  FFFF00  0 0 0 1 7.68 0 0 2545 1 2545 2545 2545 <> <>
  2546 2 20.241357 -5.168354 -34.229313 177 T C 24 0.50000 0.50000 "THR " " C  " 6 0 808080  0 1 7 ""  1 ""  <> 0 0 0 1 7.68 0 0 2546 0 2546 2546 2546 <> <>
  2547 15 20.681188 -4.892830 -33.080610 177 T C 70 -0.50000 -0.50000 "THR " " O  " 8 0 FF2E2E  0 1 7 ""  1 ""  <> 0 0 0 1 7.68 0 0 2547 0 2547 2547 2547 <> <>
  2548 3 18.327742 -6.761561 -34.801981 177 T C 24 0.20500 0.20500 "THR " " CB " 6 0 808080  0 1 7 ""  1 ""  <> 0 0 0 1 7.68 0 0 2548 1 2548 2548 2548 <> <>
  2549 3 17.475700 -6.308568 -33.595101 177 T C 24 -0.18000 -0.18000 "THR " " CG2" 6 0 808080  0 1 7 ""  1 ""  <> 0 0 0 1 7.68 0 0 2549 3 2549 2549 2549 <> <>
  2550 16 17.904166 -6.171075 -36.029225 177 T C 70 -0.68300 -0.68300 "THR " " OG1" 8 0 FF2E2E  0 1 7 "%UT"  13 ""  <> 0 0 0 1 7.68 0 0 2550 1 2550 2550 2550 <> <>
  2551 43 20.081815 -7.274315 -32.581345 177 T C 21 0.30000 0.30000 "THR " " H  " 1 0 FFFFFF  0 1 7 ""  1 ""  <> 0 0 0 1 <> 0 0 2551 0 2551 2551 2551 <> <>
  2552 41 20.287847 -6.744903 -35.527190 177 T C 21 0.06000 0.06000 "THR " " HA " 1 0 FFFFFF  0 1 7 ""  1 ""  <> 0 0 0 1 <> 0 0 2552 0 2552 2552 2552 <> <>
  2553 41 18.103780 -7.821126 -34.676546 177 T C 21 0.06000 0.06000 "THR " " HB " 1 0 FFFFFF  0 1 7 ""  1 ""  <> 0 0 0 1 <> 0 0 2553 0 2553 2553 2553 <> <>
  2554 41 16.443132 -6.534639 -33.860997 177 T C 21 0.06000 0.06000 "THR " "HG21" 1 0 FFFFFF  0 1 7 ""  1 ""  <> 0 0 0 1 <> 0 0 2554 0 2554 2554 2554 <> <>
  2555 41 17.708197 -6.928823 -32.728909 177 T C 21 0.06000 0.06000 "THR " "HG22" 1 0 FFFFFF  0 1 7 ""  1 ""  <> 0 0 0 1 <> 0 0 2555 0 2555 2555 2555 <> <>
  2556 41 17.582353 -5.296465 -33.205117 177 T C 21 0.06000 0.06000 "THR " "HG23" 1 0 FFFFFF  0 1 7 ""  1 ""  <> 0 0 0 1 <> 0 0 2556 0 2556 2556 2556 <> <>
  2557 42 18.190989 -6.738955 -36.727329 177 T C 21 0.41800 0.41800 "THR " " HG1" 1 0 FFFFFF  0 1 7 ""  1 ""  <> 0 0 0 1 <> 0 0 2557 0 2557 2557 2557 <> <>
  2558 25 19.978959 -4.283421 -35.250262 178 Y C 38 -0.50000 -0.50000 "TYR " " N  " 7 0 2E2EFF  2 1 7 ""  1 ""  <> 0 0 0 1 7.44 0 0 2558 1 2558 2558 2558 <> <>
  2559 3 20.191187 -2.865420 -35.272793 178 Y C 24 0.14000 0.14000 "TYR " " CA " 6 0 808080  2 1 -1113 ""  1 ""  FFFF00  0 0 0 1 7.44 0 0 2559 1 2559 2559 2559 <> <>
  2560 2 18.791071 -2.298822 -34.966367 178 Y C 24 0.50000 0.50000 "TYR " " C  " 6 0 808080  2 1 7 ""  1 ""  <> 0 0 0 1 7.44 0 0 2560 0 2560 2560 2560 <> <>
  2561 15 17.863808 -2.494947 -35.743995 178 Y C 70 -0.50000 -0.50000 "TYR " " O  " 8 0 FF2E2E  2 1 7 ""  1 ""  <> 0 0 0 1 7.44 0 0 2561 0 2561 2561 2561 <> <>
  2562 3 20.739286 -2.413408 -36.633214 178 Y C 24 -0.00500 -0.00500 "TYR " " CB " 6 0 808080  2 1 7 ""  1 ""  <> 0 0 0 1 7.44 0 0 2562 2 2562 2562 2562 <> <>
  2563 2 21.526984 -1.083306 -36.825615 178 Y C 24 -0.11500 -0.11500 "TYR " " CG " 6 0 808080  2 1 7 ""  1 ""  <> 0 0 0 1 7.44 0 0 2563 0 2563 2563 2563 <> <>
  2564 2 21.079953 0.144321 -36.187591 178 Y C 24 -0.11500 -0.11500 "TYR " " CD1" 6 0 808080  2 1 7 ""  1 ""  <> 0 0 0 1 7.44 0 0 2564 1 2564 2564 2564 <> <>
  2565 2 21.798304 1.323825 -36.261967 178 Y C 24 -0.11500 -0.11500 "TYR " " CE1" 6 0 808080  2 1 7 ""  1 ""  <> 0 0 0 1 7.44 0 0 2565 1 2565 2565 2565 <> <>
  2566 2 22.999636 1.368756 -36.942454 178 Y C 24 0.15000 0.15000 "TYR " " CZ " 6 0 808080  2 1 7 ""  1 ""  <> 0 0 0 1 7.44 0 0 2566 0 2566 2566 2566 <> <>
  2567 16 23.758459 2.514393 -36.847799 178 Y C 70 -0.58500 -0.58500 "TYR " " OH " 8 0 FF2E2E  2 1 7 "%UT"  13 ""  <> 0 0 0 1 7.44 0 0 2567 1 2567 2567 2567 <> <>
  2568 2 23.419806 0.259478 -37.656908 178 Y C 24 -0.11500 -0.11500 "TYR " " CE2" 6 0 808080  2 1 7 ""  1 ""  <> 0 0 0 1 7.44 0 0 2568 1 2568 2568 2568 <> <>
  2569 2 22.675936 -0.940057 -37.645650 178 Y C 24 -0.11500 -0.11500 "TYR " " CD2" 6 0 808080  2 1 7 ""  1 ""  <> 0 0 0 1 7.44 0 0 2569 1 2569 2569 2569 <> <>
  2570 43 19.313350 -4.682898 -35.896089 178 Y C 21 0.30000 0.30000 "TYR " " H  " 1 0 FFFFFF  2 1 7 ""  1 ""  <> 0 0 0 1 <> 0 0 2570 0 2570 2570 2570 <> <>
  2571 41 20.879722 -2.739132 -34.437300 178 Y C 21 0.06000 0.06000 "TYR " " HA " 1 0 FFFFFF  2 1 7 ""  1 ""  <> 0 0 0 1 <> 0 0 2571 0 2571 2571 2571 <> <>
  2572 41 19.983197 -2.611321 -37.392944 178 Y C 21 0.06000 0.06000 "TYR " " HB3" 1 0 FFFFFF  2 1 7 ""  1 ""  <> 0 0 0 1 <> 0 0 2572 0 2572 2572 2572 <> <>
  2573 41 21.597034 -3.049433 -36.852552 178 Y C 21 0.06000 0.06000 "TYR " " HB2" 1 0 FFFFFF  2 1 7 ""  1 ""  <> 0 0 0 1 <> 0 0 2573 0 2573 2573 2573 <> <>
  2574 41 20.144554 0.076639 -35.652923 178 Y C 21 0.11500 0.11500 "TYR " " HD1" 1 0 FFFFFF  2 1 7 ""  1 ""  <> 0 0 0 1 <> 0 0 2574 0 2574 2574 2574 <> <>
  2575 41 21.432798 2.184597 -35.722168 178 Y C 21 0.11500 0.11500 "TYR " " HE1" 1 0 FFFFFF  2 1 7 ""  1 ""  <> 0 0 0 1 <> 0 0 2575 0 2575 2575 2575 <> <>
[truncated: 908,129 more chars]
